# Supplementary material for: Comprehensive survey of conserved RNA secondary structures in full-genome alignment of Hepatitis C virus
Source: Sci Rep. 2024 Jul 2;14:15145. doi: 10.1038/s41598-024-62897-0 (PMC11219754; doi:10.1038/s41598-024-62897-0)
Supplement: Supplementary file 2 — Supplementary Information 2. [file 41598_2024_62897_MOESM2_ESM.zip]

Archive with 20 entries (19 files):
- ST_HCV_supplementary_files/
- ST_HCV_supplementary_files/F9_3X-tail.fasta
- ST_HCV_supplementary_files/F9_3X-tail.clustal
- ST_HCV_supplementary_files/F8_5UTR.fasta
- ST_HCV_supplementary_files/F5_hcv_nucleotide.clustal
- ST_HCV_supplementary_files/F8_5UTR.clustal
- ST_HCV_supplementary_files/F5_hcv_nucleotide.fasta
- ST_HCV_supplementary_files/F7_hcv_nucleotide_protein.stk
- ST_HCV_supplementary_files/README.md
- ST_HCV_supplementary_files/F6_hcv_protein.stk
- ST_HCV_supplementary_files/F6_hcv_protein.fasta
- ST_HCV_supplementary_files/F1_2023-06-01_hcv_bvbrc.fasta
- ST_HCV_supplementary_files/F2_hcv_prefiltered.fasta
- ST_HCV_supplementary_files/F3_hcv_prefiltered.treefile
- ST_HCV_supplementary_files/F3_hcv_prefiltered.nex
- ST_HCV_supplementary_files/F4_hcv_representative_genomes.fasta
- ST_HCV_supplementary_files/F6_hcv_protein.clustal
- ST_HCV_supplementary_files/F8_5UTR.stk
- ST_HCV_supplementary_files/F9_3X-tail.stk
- ST_HCV_supplementary_files/F5_hcv_nucleotide.stk
