# Supplementary material for: Comprehensive survey of conserved RNA secondary structures in full-genome alignment of Hepatitis C virus
Source: Sci Rep. 2024 Jul 2;14:15145. doi: 10.1038/s41598-024-62897-0 (PMC11219754; doi:10.1038/s41598-024-62897-0)
Supplement: Supplementary file 2 — Supplementary Information 2. [file 41598_2024_62897_MOESM2_ESM.zip › ST_HCV_supplementary_files/F9_3X-tail.fasta]

>1_NC_038882
CUUUAAUGGUGGCUCCAUCUUAGCCCUAGUCACGGCUAGCUGUGAAAGGUCCGUGAGCCG
CAUGACUGCAGAGAGUGCUGAUACUGGCCUCUCUGCAGAUCAUGU-----
>1_NC_004102
CUUUAAUGGUGGCUCCAUCUUAGCCCUAGUCACGGCUAGCUGUGAAAGGUCCGUGAGCCG
CAUGACUGCAGAGAGUGCUGAUACUGGCCUCUCUGCAGAUCAUGU-----
>2_NC_009823
CUUUCCUGGUGGCUCCAUCUUAGCCCUAGUCACGGCUAGCUGUGAAAGGUCCGUGAGCCG
CAUGACUGCAGAGAGUGCCGUAACUGGUCUCUCUGCAGAUCAUGU-----
>2_AF169004
CUUUUCUGGUGGCUCCAUCUUAGCCCUAGUCACGGCUAGCUGUGAAAGGUCCGUGAGCCG
CAUGACUGCAGAGAGUGCCGUAACUGGUCUCUCUGCAGAUCAUGU-----
>2_KC197233
UACACUUGGUGGCUCCAUCUUAGCCCUAGUCAGGGCUAGCUGUGAAAGGUCCGUGAGCCG
CAUGACUGCAGAGAGUGCUGAAACUGGUAUCUCUGCAGAUCAUGU-----
>2a_AB047639
CUUUCUUGGUGGCUCCAUCUUAGCCCUAGUCACGGCUAGCUGUGAAAGGUCCGUGAGCCG
CAUGACUGCAGAGAGUGCCGUAACUGGUCUCUCUGCAGAUCAUGU-----
>3k_JF735122
UUCUUACGGUGGCUCCGUCUUAGCCCUAGUCACGGCUAGCUGUGAAAGGUCCGUGAGCCG
CAUGACUGCAGAGAGUGCUGAUACUGGCCUCUCUGCAGUUCAUGU-----
>4a_KM043284
CUUCUUUGGUGGCUCCAUCUUAGCCCUAGUCACGGCUAGCUGUGAAAGGUCCGCGAGCCG
CAUGACUGCAGAGAGUGCUGA-ACUGGCCUCUCUGCAGAUCAUGU-----
>5a_MH427311
AAUCUUUGGUGGCUCCAUCUUAGCCCUAGUCACGGCUAGCUGUGAAAGGUCCGUGAGCCG
CAUGACUGCAGAGAGUGCUGAUACUGGCCUCUCUGCAGAUCAUGUCUAGA
>6a_MG717928
CUUUCUUGGUGGCUCCAUCUUAGCCCUAGUCACGGCUAGCUGUGAAAGGUCCGUGAGCCG
CAUGACUGCAGAGAGUGCUGUAACUGGCCUCUCUGCAGUUCAUGU-----
>6b_NC_009827
CUUCUUUGGUGGCUCCAUCUUAGCCCUAGUCACGGCUAGCUGUGAAAGGUCCGUGAGCCG
CAUGACUGCAGAGAGUGCUGAUACUGGCCUCUCUGCAGUUCAUGU-----
