# Supplementary material for: Comprehensive survey of conserved RNA secondary structures in full-genome alignment of Hepatitis C virus
Source: Sci Rep. 2024 Jul 2;14:15145. doi: 10.1038/s41598-024-62897-0 (PMC11219754; doi:10.1038/s41598-024-62897-0)
Supplement: Supplementary file 2 — Supplementary Information 2. [file 41598_2024_62897_MOESM2_ESM.zip › ST_HCV_supplementary_files/F9_3X-tail.clustal]

CLUSTAL X (1.81) multiple sequence alignment


1_NC_038882                         CUUUAAUGGUGGCUCCAUCUUAGCCCUAGUCACGGCUAGCUGUGAAAGGU
1_NC_004102                         CUUUAAUGGUGGCUCCAUCUUAGCCCUAGUCACGGCUAGCUGUGAAAGGU
2_NC_009823                         CUUUCCUGGUGGCUCCAUCUUAGCCCUAGUCACGGCUAGCUGUGAAAGGU
2_AF169004                          CUUUUCUGGUGGCUCCAUCUUAGCCCUAGUCACGGCUAGCUGUGAAAGGU
2_KC197233                          UACACUUGGUGGCUCCAUCUUAGCCCUAGUCAGGGCUAGCUGUGAAAGGU
2a_AB047639                         CUUUCUUGGUGGCUCCAUCUUAGCCCUAGUCACGGCUAGCUGUGAAAGGU
3k_JF735122                         UUCUUACGGUGGCUCCGUCUUAGCCCUAGUCACGGCUAGCUGUGAAAGGU
4a_KM043284                         CUUCUUUGGUGGCUCCAUCUUAGCCCUAGUCACGGCUAGCUGUGAAAGGU
5a_MH427311                         AAUCUUUGGUGGCUCCAUCUUAGCCCUAGUCACGGCUAGCUGUGAAAGGU
6a_MG717928                         CUUUCUUGGUGGCUCCAUCUUAGCCCUAGUCACGGCUAGCUGUGAAAGGU
6b_NC_009827                        CUUCUUUGGUGGCUCCAUCUUAGCCCUAGUCACGGCUAGCUGUGAAAGGU

1_NC_038882                         CCGUGAGCCGCAUGACUGCAGAGAGUGCUGAUACUGGCCUCUCUGCAGAU
1_NC_004102                         CCGUGAGCCGCAUGACUGCAGAGAGUGCUGAUACUGGCCUCUCUGCAGAU
2_NC_009823                         CCGUGAGCCGCAUGACUGCAGAGAGUGCCGUAACUGGUCUCUCUGCAGAU
2_AF169004                          CCGUGAGCCGCAUGACUGCAGAGAGUGCCGUAACUGGUCUCUCUGCAGAU
2_KC197233                          CCGUGAGCCGCAUGACUGCAGAGAGUGCUGAAACUGGUAUCUCUGCAGAU
2a_AB047639                         CCGUGAGCCGCAUGACUGCAGAGAGUGCCGUAACUGGUCUCUCUGCAGAU
3k_JF735122                         CCGUGAGCCGCAUGACUGCAGAGAGUGCUGAUACUGGCCUCUCUGCAGUU
4a_KM043284                         CCGCGAGCCGCAUGACUGCAGAGAGUGCUGA-ACUGGCCUCUCUGCAGAU
5a_MH427311                         CCGUGAGCCGCAUGACUGCAGAGAGUGCUGAUACUGGCCUCUCUGCAGAU
6a_MG717928                         CCGUGAGCCGCAUGACUGCAGAGAGUGCUGUAACUGGCCUCUCUGCAGUU
6b_NC_009827                        CCGUGAGCCGCAUGACUGCAGAGAGUGCUGAUACUGGCCUCUCUGCAGUU

1_NC_038882                         CAUGU-----
1_NC_004102                         CAUGU-----
2_NC_009823                         CAUGU-----
2_AF169004                          CAUGU-----
2_KC197233                          CAUGU-----
2a_AB047639                         CAUGU-----
3k_JF735122                         CAUGU-----
4a_KM043284                         CAUGU-----
5a_MH427311                         CAUGUCUAGA
6a_MG717928                         CAUGU-----
6b_NC_009827                        CAUGU-----
