# Supplementary material for: Comprehensive survey of conserved RNA secondary structures in full-genome alignment of Hepatitis C virus
Source: Sci Rep. 2024 Jul 2;14:15145. doi: 10.1038/s41598-024-62897-0 (PMC11219754; doi:10.1038/s41598-024-62897-0)
Supplement: Supplementary file 2 — Supplementary Information 2. [file 41598_2024_62897_MOESM2_ESM.zip › ST_HCV_supplementary_files/F5_hcv_nucleotide.clustal]

CLUSTAL X (1.81) multiple sequence alignment


1_NC_038882                         --------GCCAGCCCCCUGAUGGGGGCGACACUCCACCAUGAAUCACUC
1_NC_004102                         --------GCCAGCCCCCUGAUGGGGGCGACACUCCACCAUGAAUCACUC
1a_EU234065                         --------------------------------------------------
1_MN164851                          --------------------------------------------------
1_KJ439777                          --------GCCAGCCCCCUGAUGGGGGCGACACUCCACCAUGGAUCACUC
1_MN977327                          --------------------------------------------------
1_AY587845                          --------------------------------------------------
1_AJ851228                          ------------------------------------ACCAUGAAUCACUC
1_KY348757                          ---------------------------------------------CACUC
1_KJ439768                          --------GCCAGCCCCCUGAUGGGGGCGACACUCCACCAUAGAUCACUC
1_MN164872                          --------------------------------------------------
1a_MW689980                         --------------------------------------------------
1a_MW689962                         --------------------------------------------------
1b_KX767023                         --------------------------------------------------
1b_EU234061                         --------------------------------------------------
1b_AB677533                         --------GCCCGCCCCCUGAUGGGGGCGACACUCCGCCAUGAAUCACUC
1b_MW689975                         ---------------CCCUGAUGGGGGCGACACUCCGCCACGAAUCACUC
1b_MW689965                         -GGCACUCGCCAGCCCCCGAUUGGGGGCGACACUCCACCAUAGAUCACUC
1b_MW689971                         ---------------------------------------------CACUC
1c_MW690013                         --------------------------GCGACACUCCGCCAUGAAUCACUC
1h_KC248199                         --------GCCAGCCCCCUGAUGGGGGCGACACUCCACCAUGAAUCACUC
1l_MN164860                         --------------------------------------------------
2_NC_009823                         --------ACCCGCCCCU-AAUAGGGGCGACACUCCGCCAUGAAUCACUC
2_AF169004                          --------ACCCGCCCCU-AAUAGGGGCGACACUCCGCCAUGAACCACUC
2_JX227965                          --------------------------------------------------
2_KC197233                          ------------------------------------GCCAUGAAUCACUC
2a_AB047639                         --------ACCUGCCCCU-AAUAGGGGCGACACUCCGCCAUGAAUCACUC
2b/1a_MK548369                      ----------------------------GACACUCCGCCAUGAAUCACUC
2b_AY232740                         ---------------------------------------------CACUC
2i_KC197230                         ------------------------------------GCCAUGAAUCACUC
3_NC_009824                         --------ACCUGCCUCU--UACGAGGCGACACUCCACCAUGGAUCACUC
3a_KY620603                         ---------CCUGAUGCU--UAGGAGGCGACACUCCACCAUGGAUCACUC
3_KJ470619                          --------ACCUGCCUCU--UUCGAGGCGACACUSCACCAUGGAUCACUC
3_JF735124                          --------ACCUGCCUCU--UUCGAGGCGACACUCCACCAUGGAUCACUC
3a_MN628597                         ------GGGGGGUCCUGG-AGGCGAGGCGACACUCCACCAUGGAUCACUC
3b_KY620874                         CGAUCUGGGGGAUCCUCU--CUCGAGGCGACACUCCACCAUGAAUCACUC
3k_JF735122                         --------ACCUGCCUCU--UUCGAGGCGACACUCCACCAUGAACCACUC
4_NC_009825                         --------------------------------------------------
4a_KM043284                         --------ACCUGCUCUC-UAUGAGAGCAACACUCCACCAUGAACCGCUC
4d_FJ462437                         --------ACCUGCUCUC-UAUGAGAGCAACACUCCACCAUGAACCGCUC
5_NC_009826                         --------------------------------------------------
5a_MH427311                         --------ACCCGCCCCU-UAUUGGGGCGACACUCCACCAUG-AUCACUC
6_DQ278891                          ------GGGCCAGCCCCU--AAUGGGGCGACACUCCACCAUG-AUCACUC
6_LC435023                          --------------------------------------------------
6_MK327987                          ----------------------CGGGGCGACACUCCACCAUG-AUCACUC
6_MG878999                          --------------------------------------------------
6_KC844040                          --------GCCAGCCCC--UAAUGGGGCGACACUCCACCAUG-AUCACUC
6a_MG717928                         --------GCCAGCCCCU-UAACGGGGCGACACUCCGCCAUU-AUCACUC
6a_KJ678751                         --------------------------------------------------
6a_MG717925                         --------------------------------------------------
6b_NC_009827                        --------GCCAGCCCCU-UAACGGGGCGACACUCCACCAUG-AUCACUC
6n_AY878652                         -----------------------------------------UAAUCACUC
6q_KM504115                         --------GCCAGCCCC--UAAUGGGGCGACACUCCACCAUG-AUCACUC
6v_EU158186                         -----------------------------------------A-UCAACUC
6xg_MK139017                        --------GCCAGCCCCU--AACGGGGCGACACUCCACCAUG-AUCACUC
7a_NC_030791                        --------GCCAGCCCCU--UACGGGGCGACACUCCGCCAUGAAUCACUC
8_MH590700                          -------GGCCAGCCCCU--UAUGGGGCGACACUCCACCAUG-AUCACUC

1_NC_038882                         CCCUGUGAGGAACUACUGUCUUCACGCAGAAAGCGUCUAGCCAUGGCGUU
1_NC_004102                         CCCUGUGAGGAACUACUGUCUUCACGCAGAAAGCGUCUAGCCAUGGCGUU
1a_EU234065                         --------------------------------------------------
1_MN164851                          --------------------------------------------------
1_KJ439777                          CCCUGUGAGGAACUACUGUCUUCACGCAGAAAGCGUCUAGCCAUGGCGUU
1_MN977327                          --------------------UUCACGCAGAAAGCGUCUAGCCAUGGCGUU
1_AY587845                          -------------------------------AGCGUCUAGCCAUGGCGUU
1_AJ851228                          CCCUGUGAGGAACUACUGUCUUCACGCAGAAAGCGUCUAGCCAUGGCGUU
1_KY348757                          CCCUGUGAGGAACUACUGUCUUCACGCAGAAAGCGUCUAGCCAUGGCGUU
1_KJ439768                          CCCUGUGAGGAACUACUGUCUUCACGCAGAAAGCGUCUAGCCAUGGCGUU
1_MN164872                          --------------------------------------------------
1a_MW689980                         --------------------------------------------------
1a_MW689962                         --------------------------------------------------
1b_KX767023                         --------------------------CAGAAAGCGUCUAGCCAUGGCGUU
1b_EU234061                         ----------AACUACUGUCUUCACGCAGAAAGCGUCUAGCCAUGGCGUU
1b_AB677533                         CCCUGUGAGGAACUACUGUCUUCACGCAGAAAGCGUCUAGCCAUGGCGUU
1b_MW689975                         CCCUGUGAGGAACUACUGUCUUCACGCAGAAAGCGUCUAGCCAUGGCGUU
1b_MW689965                         CCCUGUGAGGAACUACUGUCUUCACGCAGAAAGCGUCUAGCCAUGGCGUU
1b_MW689971                         CCCUGUGAGGAACUACUGUCUUCACGCAGAAAGCGUCUAGCCAUGGCGUU
1c_MW690013                         CCCUGUGAGGAACUACUGUCUUCACGCAGAAAGCGUCUAGCCAUGGCGUU
1h_KC248199                         CCCUGUGAGGAACUACUGUCUUCACGCAGAAAGCGUCUAGCCAUGGCGUU
1l_MN164860                         --------------------------------------------------
2_NC_009823                         CCCUGUGAGGAACUACUGUCUUCACGCAGAAAGCGUCUAGCCAUGGCGUU
2_AF169004                          CCCUGUGAGGAACUACUGUCUUCACGCAGAAAGCGUCUAGCCAUGGCGUU
2_JX227965                          ------------------------------------CUAGCCAUGGCGUU
2_KC197233                          CCCUGUGAGGAACUACUGUCUUCACGCAGAAAGCGUCUAGCCAUGGCGUU
2a_AB047639                         CCCUGUGAGGAACUACUGUCUUCACGCAGAAAGCGCCUAGCCAUGGCGUU
2b/1a_MK548369                      CCCUGUGAGGAACUACUGUCUUCACGCAGAAAGCGUCUAGCCAUGGCGUU
2b_AY232740                         CCCUGUGAGGAACUACUGUCUUCACGCAGAAAGCGUCUAGCCAUGGCGUU
2i_KC197230                         CCCUGUGAGGAACUUCUGUCUUCACGCAGAAAGCGUCUAGCCAUGGCGUU
3_NC_009824                         CCCUGUGAGGAACUUCUGUCUUCACGCGGAAAGCGCCUAGCCAUGGCGUU
3a_KY620603                         CCCUGUGAGGAACUUCUGUCUUCACGCGGAAAGCGCCUAGCCAUGGCGUU
3_KJ470619                          CCCUGUGAGGAACUUCUGUCUUCACGCGGAAAGCGCCUAGCCAUGGCGUU
3_JF735124                          CCCUGUGAGGAACUUCUGUCUUCACGCGGAAAGCGUCUAGCCAUGGCGUU
3a_MN628597                         CCCUGUGAGGAACUUCUGUCUUCACGCGGAAAGCGCCUAGCCAUGGCGUU
3b_KY620874                         CCCUGUGAGGAACUUCUGUCUUCACGCGGAAAGCGUCUAGCCAUGGCGUU
3k_JF735122                         CCCUGUGAGGAACUUCUGUCUUCACGCGGAAAGCGUCUAGCCAUGGCGUU
4_NC_009825                         --------------------UUCACGCAGAAAGCGUCUAGCCAUGGCGUU
4a_KM043284                         CCCUGUGAGGAACUACUGUCUUCACGCAGAAAGCGUCUAGCCAUGGCGUU
4d_FJ462437                         CCCUGUGAGGAACUACUGUCUUCACGCAGAAAGCGUCUAGCCAUGGCGUU
5_NC_009826                         --------------------UUCACGCAGAAAGCGUCUAGCCAUGGCGUU
5a_MH427311                         CCCUGUGAGGAACUACUGUCUUCACGCAGAAAGCGUCUAGCCAUGGCGUU
6_DQ278891                          CCCUGUGAGGAACUACUGUCUUCACGCAGAAAGCGUCUAGCCAUGGCGUU
6_LC435023                          -----------------GUCUUCACGCAGAAAGCGUCUAGCCAUGGCGUU
6_MK327987                          CCCUGUGAGGAACUACUGUCUUCACGCAGAAAGCGUCUAGCCAUGGCGUU
6_MG878999                          --------------------------------------------------
6_KC844040                          CCCUGUGAGGAACUACUGUCUUCACGCAGAAAGCGUCUAGCCAUGGCGUU
6a_MG717928                         CCCUGUGAGGAACUACUGUCUUCACGCAGAAAGCGUCUAGCCAUGGCGUU
6a_KJ678751                         ---UGUGAGGAACUACUGUCUUCACGCAGAAAGCGUCUAGCCAUGGCGUU
6a_MG717925                         -----------------GUCUUCACGCAGAAAGCGUCUAGCCAUGGCGUU
6b_NC_009827                        CCCUGUGAGGAACUACUGUCUUCACGCAGAAAGCGUCUAGCCAUGGCGUU
6n_AY878652                         CCCCUUGAGGAACUAAUGUCUUCACGCAGAAAGCGUCUAGCCAUGGCGUU
6q_KM504115                         CCCUGUGAGGAACUACUGUCUUCACGCAGAAAGCGUCUAGCCAUGGCGUU
6v_EU158186                         CCCUGUGAGGAACUACUGUCUUCACGCAGAAAGCGUCUAGCCAUGGCGUU
6xg_MK139017                        CCCUGUGAGGAACUAAUGUCUUCACGCAGAAAGCGUCUAGCCAUGGCGUU
7a_NC_030791                        CCCUGCGAGGAACCACUGUCCUCACGCAGAAAGCGUCUAGCCAUGACGUU
8_MH590700                          CCCUGUGAGGAACUACUGUCUUCACGCAGAAAGCGUCUAGCCAUGGCGUU

1_NC_038882                         AGUAUGAGUGUCGUGCAGCCUCCAGGACCCCCCCUCCCGGGAGAGCCAUA
1_NC_004102                         AGUAUGAGUGUCGUGCAGCCUCCAGGACCCCCCCUCCCGGGAGAGCCAUA
1a_EU234065                         -------------UGCAGCCUCCAGGACCCCCCCUCCCGGGAGAGCCAUA
1_MN164851                          --------------------------------------------------
1_KJ439777                          AGUAUGAGUGUCGUGCAGCCUCCAGGACCCCCCCUCCCGGGAGAGCCAUA
1_MN977327                          AGUAUGAGUGUCGUACAGCCUCCAGGACCCCCCCUCCCGGGAGAGCCAUA
1_AY587845                          AGUAUGAGUGUCGUACAGCCUCCAGGCCCCCCCCUCCCGGGAGAGCCAUA
1_AJ851228                          AGUAUGAGUGUCGUGCAGCCUCCAGGACCCCCCCUCCCGGGAGAGCCAUA
1_KY348757                          AGUAUGAGUGUCGUACAGCCUCCAGGACCCCCCCUCCCGGGAGAGCCAUA
1_KJ439768                          AGUAUGAGUGUCGUGCAGCCUCCAGGAUCCCCCCUCCCGGGAGAGCCAUA
1_MN164872                          --------------------------------------------------
1a_MW689980                         --------------------------------------------------
1a_MW689962                         --------------------------------------------------
1b_KX767023                         AGUAUGAGUGUCGUGCAGCCUCCAGGACCCCCCCUCCCGGGAGAGCCAUA
1b_EU234061                         AGUAUGAGUGUCGUGCAGCCUCCAGGACCCCCCCUCCCGGGAGAGCCAUA
1b_AB677533                         AGUAUGAGUGUCGUACAGCCUCCAGGCCCCCCCCUCCCGGGAGAGCCAUA
1b_MW689975                         AGUAUGAGUGUCGUGCAGCCUCCAGGACCCCCCCUCCCGGGAGAGCCAUA
1b_MW689965                         AGUAUGAGUGUCGUGCAGCCUCCAGGACCCCCCCUCCCGGGAGAGCCAUA
1b_MW689971                         AGUAUGAGUGUCGUACAGCCUCCAGGACCCCCCCUCCCGGGAGAGCCAUA
1c_MW690013                         AGUAUGAGUGUCGUACAGCCUCCAGGACCCCCCCUCCCGGGAGAGCCAUA
1h_KC248199                         AGUAUGAGUGUCGUGCAGCCUCCAGGAUCCCCCCUCCCGGGAGAGCCAUA
1l_MN164860                         --------------------------------------------------
2_NC_009823                         AGUAUGAGUGUCGUACAGCCUCCAGGCCCCCCCCUCCCGGGAGAGCCAUA
2_AF169004                          AGUAUGAGUGUCGUACAGCCUCCAGGCCCCCCCCUCCCGGGAGAGCCAUA
2_JX227965                          AGUAUGAGUGUCGUACAGCCUCCAGGCCCCCCCCUCCCGGGAGAGCCAUA
2_KC197233                          AGUAUGAGUGUCGUACAGCCUCCAGGCCCCCCCCUCCCGGGAGAGCCAUA
2a_AB047639                         AGUAUGAGUGUCGUACAGCCUCCAGGCCCCCCCCUCCCGGGAGAGCCAUA
2b/1a_MK548369                      AGUAUGAGUGUCGUACAGCCUCCAGGCCCCCCCCUCCCGGGAGAGCCAUA
2b_AY232740                         AGUAUGAGUGUCGUACAGCCUCCAGGCCCCCCCCUCCCGGGAGAGCCAUA
2i_KC197230                         AGUAUGAGUGUCGUACAGCCUCCAGGCCCCCCCCUCCCGGGAGAGCCAUA
3_NC_009824                         AGUACGAGUGUCGUGCAGCCUCCAGGACCCCCCCUCCCGGGAGAGCCAUA
3a_KY620603                         AGUACGAGUGUCGUGCAGCCUCCAGGACCCCCCCUCCCGGGAGAGCCAUA
3_KJ470619                          AGUACGAGUGUCGUGCAGCCUCCAGGCCCCCCCCUCCCGGGAGAGCCAUA
3_JF735124                          AGUACGAGCGUCGUGCAGCCUCCAGGACCCCCCCUCCCGGGAGAGCCAUA
3a_MN628597                         AGUACGAGUGUCGUGCAGCCUCCAGGACCCCCCCUCCCGGGAGAGCCAUA
3b_KY620874                         AGUACGAGUGUCGUGCAGCCUCCAGGCCCCCCCCUCCCGGGAGAGCCAUA
3k_JF735122                         AGUACGAGUGUCGUGCAGCCUCCAGGCCCCCCCCUCCCGGGAGAGCCAUA
4_NC_009825                         AGUAUGAGUGUUGUACAGCCUCCAGGACCCCCCCUCCCGGGAGAGCCAUA
4a_KM043284                         AGUAUGAGUGUUGUACAGCCUCCAGGACCCCCCCUCCCGGGAGAGCCAUA
4d_FJ462437                         AGUAUGAGUGUUGUACAGCCUCCAGGACCCCCCCUCCCGGGAGAGCCAUA
5_NC_009826                         AGUAUGAGUGUCGAACAGCCUCCAGGACCCCCCCUCCCGGGAGAGCCAUA
5a_MH427311                         AGUAUGAGUGUCGAACAGCCUCCAGGACCCCCCCUCCCGGGAGAGCCAUA
6_DQ278891                          AGUAUGAGUGUCGUGCAGCCUCCAGGAUCCCCCCUCCCGGGAGAGCCAUA
6_LC435023                          AGUAUGAGUGUCGUGCAGCCUCCAGGACCCCCCCUCCCGGGAGAGCCAUA
6_MK327987                          AGUAUGAGUGUCGUGCAGCCUCCAGGAUCCCCCCUCCCGGGAGAGCCAUA
6_MG878999                          --------------------------------------------------
6_KC844040                          AGUAUGAGUGUCGUGCAGCCUCCAGGACCCCCCCUCCCGGGAGAGCCAUA
6a_MG717928                         AGUAUGAGUGUCGUACAGCCUCCAGGCCCCCCCCUCCCGGGAGAGCCAUA
6a_KJ678751                         AGUAUGAGUGUCGUACAGCCUCCAGGCCCCCCCCUCCCGGGAGAGCCAUA
6a_MG717925                         AGUAUGAGUGUCGUACAGCCUCCAGGCCCCCCCCUCCCGGGAGAGCCAUA
6b_NC_009827                        AGUAUGAGUGUCGUGCAGCCUCCAGGCCCCCCCCUCCCGGGAGAGCCAUA
6n_AY878652                         AGUAUGAGUGUCGUACAGCCUCCAGGAUCCCCCCUCCCGGGAGAGCCAUA
6q_KM504115                         AGUAUGAGUGUCGUGCAGCCUCCAGGACUCCCCCUCCCGGGAGAGCCAUA
6v_EU158186                         AGUAUGAGUGUCGUGCAGCCUCCAGGAUCCCCCCUCCCGGGAGAGCCAUA
6xg_MK139017                        AGUAUGAGUGUCGUACAGCCUCCAGGAUCCCCCCUCCCGGGAGAGCCAUA
7a_NC_030791                        AGUAUGAGUGUCGUACAGCCUCCAGGACCCCCCCUCCCGGGAGAGCCAUA
8_MH590700                          AGUAUGAGUGUCGUACAGCCUCCAGGCCCCCCCCUCCCGGGAGAGCCAUA

1_NC_038882                         GUGGUCUGCGGAACCGGUGAGUACACCGGAAUUGCCAGGACGACCGGGUC
1_NC_004102                         GUGGUCUGCGGAACCGGUGAGUACACCGGAAUUGCCAGGACGACCGGGUC
1a_EU234065                         GUGGUCUGCGGAACCGGUGAGUACACCGGAAUUGCCAGGACGACCGGGUC
1_MN164851                          --------------------------------------------------
1_KJ439777                          GUGGUCUGCGGAACCGGUGAGUACACCGGAAUUGCCAGGACGACCGGGUC
1_MN977327                          GUGGUCUGCGGAACCGGUGAGUACACCGGAAUCGCCAGGACGACCGGGUC
1_AY587845                          GUGGUCUGCGGAACCGGUGAGUACACCGGAAUUGCCGGGAAGACUGGGUC
1_AJ851228                          GUGGUCUGCGGAACCGGUGAGUACACCGGAAUUGCCAGGACGACCGGGUC
1_KY348757                          GUGGUCUGCGGAACCGGUGAGUACACCGGAAUUGCCAGGAAGACCGGGUC
1_KJ439768                          GUGGUCUGCGGAACCGGUGAGUACACCGGAAUUGCCAGGAUGACCGGGUC
1_MN164872                          --------------------------------------------------
1a_MW689980                         --------------------------------------------------
1a_MW689962                         --------------------------------------------------
1b_KX767023                         GUGGUCUGCGGAACCGGUGAGUACACCGGAAUUGCCAGGACGACCGGGUC
1b_EU234061                         GUGGUCUGCGGAACCGGUGAGUACACCGGAAUUGCCAGGACGACCGGGUC
1b_AB677533                         GUGGUCUGCGGAACCGGUGAGUACACCGGAAUUACCGGAAAGACUGGGUC
1b_MW689975                         GUGGUCUGCGGAACCGGUGAGUACACCGGAAUUGCCAGGACGACCGGGUC
1b_MW689965                         GUGGUCUGCGGAACCGGUGAGUACACCGGAAUUGCCAGGACGACCGGGUC
1b_MW689971                         GUGGUCUGCGGAACCGGUGAGUACACCGGAAUUGCCAGGACGACCGGGUC
1c_MW690013                         GUGGUCUGCGGAACCGGUGAGUACACCGGAAUUGCCAGGACGACCGGGUC
1h_KC248199                         GUGGUCUGCGGAACCGGUGAGUACACCGGAAUUGCCAGGACGACCGGGUC
1l_MN164860                         --------------------------------------------------
2_NC_009823                         GUGGUCUGCGGAACCGGUGAGUACACCGGAAUUGCCGGGAAGACUGGGUC
2_AF169004                          GUGGUCUGCGGAACCGGUGAGUACACCGGAAUUGCCGGGAAGACUGGGUC
2_JX227965                          GUGGUCUGCGGAACCGGUGAGUACACCGGAAUUGCCAGGAAGACUGGGUC
2_KC197233                          GUGGUCUGCGGAACCGGUGAGUACACCGGAAUUGCCGGGAAGACUGGGUC
2a_AB047639                         GUGGUCUGCGGAACCGGUGAGUACACCGGAAUUGCCGGGAAGACUGGGUC
2b/1a_MK548369                      GUGGUCUGCGGAACCGGUGAGUACACCGGAAUURCCGGAAAGACUGGGUC
2b_AY232740                         GUGGUCUGCGGAACCGGUGAGUACACCGGAAUUACCGGAAAGACUGGGUC
2i_KC197230                         GUGGUCUGCGGAACCGGUGAGUACACCGGAAUUGCCGGGAAGACUGGGUC
3_NC_009824                         GUGGUCUGCGGAACCGGUGAGUACACCGGAAUCGCUGGGGUGACCGGGUC
3a_KY620603                         GUGGUCUGCGGAACCGGUGAGUACACCGGAAUCGCUGGGGUGACCGGGUC
3_KJ470619                          GUGGUCUGCGGAACCGGUGAGUACACCGGAAUCGCUGGGGUGACCGGGUC
3_JF735124                          GUGGUCUGCGGAACCGGUGAGUACACCGGAAUCCCCAGGACGACCGGGUC
3a_MN628597                         GUGGUCUGCGGAACCGGUGAGUACACCGGAAUCGCUGGGGUGACCGGGUC
3b_KY620874                         GUGGUCUGCGGAACCGGUGAGUACACCGGAAUCGCCGGGACGACCGGGUC
3k_JF735122                         GUGGUCUGCGGAACCGGUGAGUACACCGGAAUCGCCGGGUUGACCGGGUC
4_NC_009825                         GUGGUCUUCGGAACCGGUGAGUACACCGGAAUCGCCGGGAUGACCGGGUC
4a_KM043284                         GUGGUCUGCGGAACCGGUGAGUACACCGGAAUCGCCGGGAUGACCGGGUC
4d_FJ462437                         GUGGUCUGCGGAACCGGUGAGUACACCGGAAUCGCCGGGAUGACCGGGUC
5_NC_009826                         GUGGUCUGCGGAACCGGUGAGUACACCGGAAUUGCCGGGAUGACCGGGUC
5a_MH427311                         GUGGUCUGCGGAACCGGUGAGUACACCGGAAUUGCCGGGAUGACCGGGUC
6_DQ278891                          GUGGUCUGCGGAACCGGUGAGUACACCGGAAUUGCCAGGACGACCGGGUC
6_LC435023                          GUGGUCUGCGGAACCGGUGAGUACACCGGAAUUGCCAGGACGACCGGGUC
6_MK327987                          GUGGUCUGCGGAACCGGUGAGUACACCGGAAUUGCCAGGACGACCGGGUC
6_MG878999                          --------------------------------------------------
6_KC844040                          GUGGUCUGCGGAACCGGUGAGUACACCGGAAUUGCCAGGACGACCGGGUC
6a_MG717928                         GUGGUCUGCGGAACCGGUGAGUACACCGGAAUUGCCAGGAUGACCGGGUC
6a_KJ678751                         GUGGUCUGCGGAACCGGUGAGUACACCGGAAUUGCCAGGAUGACCGGGUC
6a_MG717925                         GUGGUCUGCGGAACCGGUGAGUACACCGGAAUUGCCAGGAUGACCGGGUC
6b_NC_009827                        GUAGUCUGCGGAACCGGUGAGUACACCGGAAUUGCCAGGACGACCGGGUC
6n_AY878652                         GUGGUCUGCGGAACCGGUGAGUACACCGGAAUUGCCAGGACGACAGGGUC
6q_KM504115                         GUGGUCUGCGGAACCGGUGAGUACACCGGAAUUGCCAGGACGACCGGGUC
6v_EU158186                         GUGGUCUGCGGAACCGGUGAGUACACCGGAAUUGCCAGGACGACCGGGUC
6xg_MK139017                        GUGGUCUGCGGAACCGGUGAGUACACCGGAAUUGCCAGGACGACAGGGUC
7a_NC_030791                        GUGGUCUGCGGAACCGGUGAGUACACCGGAAUUGCCGGGAAGACUGGGUC
8_MH590700                          GUGGUCUGCGGAACCGGUGAGUACACCGGAAUUGCCGGGAUGACCGGGUC

1_NC_038882                         CUUUC--UUGGAU-AAACCCGCUCAAUGCCUGGAGAUUUGGGCGUGCCCC
1_NC_004102                         CUUUC--UUGGAU-AAACCCGCUCAAUGCCUGGAGAUUUGGGCGUGCCCC
1a_EU234065                         CUUUC--UUGGAU-AAACCCGCUCAAUGCCUGGAGAUUUGGGCGUGCCCC
1_MN164851                          --------------------------------------------------
1_KJ439777                          CUUUC--UUGGAUC-AACCCGCUCAAUGCCUGGAGAUUUGGGCGUGCCCC
1_MN977327                          CUUUC--UUGGAU-AAACCCGCUCAAUGCCUGGAAAUUUGGGCGUGCCCC
1_AY587845                          CUUUC--UUGGAU-AAACCCACUCUAUGCCCGGCCAUUUGGGCGUGCCCC
1_AJ851228                          CUUUC--UUGGAUCAAACCCGCUCUAUGCCUGGAGAUUUGGGCGUGCCCC
1_KY348757                          CUUUC--UUGGAUU-AACCCGCUCUAUGCCUGGAGAUUUGGGCGUGCCCC
1_KJ439768                          CUUUC--UUGGAU-AACCCCGCUCAAUGCCUGGAGAUUUGGGCAUGCCCC
1_MN164872                          --------------------------------------------------
1a_MW689980                         -------UUGGAUCAAACCCGCUCAAUGCCUGGAGAUUUGGGCGUGCCCC
1a_MW689962                         -------UUGGAUAAAACCCGCUCAAUGCCUGGAGAUUUGGGCGUGCCCC
1b_KX767023                         CUUUC--UUGGAUC-AACCCGCUCAAUGCCUGGAGAUUUGGGCGUGCCCC
1b_EU234061                         CUUUC--UUGGAUC-AACCCGCUCAAUGCCUGGAGAUUUGGGCGUGCCCC
1b_AB677533                         CUUUC--UUGGAU-AAACCCACUCUAUGUCCGGUCAUUUGGGCGUGCCCC
1b_MW689975                         CUUUC--UUGGAUUAAACCCGCUCAAUGCCUGGAGAUUUGGGCGUGCCCC
1b_MW689965                         CUUUC--UUGGAUC-AACCCGCUCAAUGCCUGGAGAUUUGGGCGUGCCCC
1b_MW689971                         CUUUC--UUGGAU-AAACCCGCUCAAUGCCUGGAGAUUUGGGCGUGCCCC
1c_MW690013                         CUUUC--UUGGAUCUAACCCGCUCAAUGCCUGGAGAUUUGGGCGUGCCCC
1h_KC248199                         CUUUC--UUGGAUC-AACCCGCUCAAUGCCUGGAGAUUUGGGCGUGCCCC
1l_MN164860                         --------------------------------------------------
2_NC_009823                         CUUUC--UUGGAU-AAACCCACUCUAUGCCCGGCCAUUUGGGCGUGCCCC
2_AF169004                          CUUUC--UUGGAU-AAACCCACUCUAUGCCCGGCCAUUUGGGCGUGCCCC
2_JX227965                          CUUUC--UUGGAU-AAACCCACUCUGUGCCUGGCCAUUUGGGCGUGCCCC
2_KC197233                          CUUUC--UUGGAU-AAACCCACUCUAUGCCCGGCCAUUUGGGCGUGCCCC
2a_AB047639                         CUUUC--UUGGAU-AAACCCACUCUAUGCCCGGCCAUUUGGGCGUGCCCC
2b/1a_MK548369                      CUUUC--UUGGAU-AAACCCACUCUAUGUCCGGUCAUUUGGGCGUGCCCC
2b_AY232740                         CUUUC--UUGGAC-AAACCCACUCUAUGUCCGGUCAUUUGGGCGUGCCCC
2i_KC197230                         CUUUC--UUGGAU-AAACCCACUCUAUGCCCGGCCAUUUGGGCGUGCCCC
3_NC_009824                         CUUUC--UUGGAGC-AACCCGCUCAAUACCCAGAAAUUUGGGCGUGCCCC
3a_KY620603                         CUUUC--UUGGAAC-AACCCGCUCAAUACCCAGAAAUUUGGGCGUGCCCC
3_KJ470619                          CUUUC--UUGGAACAAACCCGCUCAAUACCCAGAAAUUUGGGCGUGCCCC
3_JF735124                          CUUUC--UUGGAUC-AACCCGCUCCAUGCCUGGGUAUUUGGGCGUGCCCC
3a_MN628597                         CUUUC--UUGGAAC-AACCCGCUCAAUACCCAGAAAUUUGGGCGUGCCCC
3b_KY620874                         CUUUC--UUGGAAC-AACCCGCUCAAUGCCCGGAAAUUUGGGCGUGCCCC
3k_JF735122                         CUUUC--UUGGAAC-CACCCGCUCAAUGCCCGGAAAUUUGGGCGUGCCCC
4_NC_009825                         CUUUC--UUGGAUU-AACCCGCUCAAUGCCCGGAAAUUUGGGCGUGCCCC
4a_KM043284                         CUUUC--UUGGAUU-AACCCGCUCAAUGCCCGGAAAUUUGGGCGUGCCCC
4d_FJ462437                         CUUUC--UUGGAU-AAACCCGCUCAAUGCCCGGAAAUUUGGGCGUGCCCC
5_NC_009826                         CUUUC--UUGGAU-AAACCCGCUCAAUGCCCGGAGAUUUGGGCGUGCCCC
5a_MH427311                         CUUUC--UUGGAU-AAACCCGCUCAAUGCCCGGAGAUUUGGGCGUGCCCC
6_DQ278891                          CUUUC--UUGGAUU-AACCCGCUCAAUGCCUGGAGAUUUGGGCGUGCCCC
6_LC435023                          CUUUC--GUGGAUC-AACCCGCUCAAUGCCUGGAGAUUUGGGCGUGCCCC
6_MK327987                          CUUUC--UUGGAUC-AACCCGCUCAAUGCCUGGAGAUUUGGGCGUGCCCC
6_MG878999                          --------------------------------------------------
6_KC844040                          CUUUY--UUGGAU-AAACCCGCUCAAUGCCUGGAGAUUUGGGCGUGCCCC
6a_MG717928                         CUUUCCAUUGGAUCAAACCCGCUCAAUGCCUGGAGAUUUGGGCGUGCCCC
6a_KJ678751                         CUUUCCAUUGGAUCAAACCCGCUCAAUGCCUGGAGAUUUGGGCGUGCCCC
6a_MG717925                         CUUUCCAUUGGAUCAAACCCGCUCAAUGCCUGGAGAUUUGGGCGUGCCCC
6b_NC_009827                        CUUUCCAUUGGAUCAAACCCGCUCAAUGCCUGGAGAUUUGGGCGUGCCCC
6n_AY878652                         CUUUC--UUGGAUC-AACCCUCUCAAUGCCUGGAGAUUUGGGCGUGCCCC
6q_KM504115                         CUUUC--UUGGAUCAAACCCGCUCAAUGCCUGGAGAUUUGGGCGUGCCCC
6v_EU158186                         CUUUC--UUGGAUC-AACCCGCUCAAUGCCUGGAGAUUUGGGCGUGCCCC
6xg_MK139017                        CUUUC--UUGGAUC-AACCCUCUCAAUGCCUGGAGAUUUGGGCGUGCCCC
7a_NC_030791                        CUUUC--UUGGAUC-AACCCACUCUAUGCCCGGAGAUUUGGGCGUGCCCC
8_MH590700                          CUUUC--GUGGAUA-AACCCGCUCAAUGCCCGGAGAUUUGGGCGUGCCCC

1_NC_038882                         CGCAAGACUGCUAGCCGAGUAGUGUUGGGUCGCGAAAGGCCUUGUGGUAC
1_NC_004102                         CGCAAGACUGCUAGCCGAGUAGUGUUGGGUCGCGAAAGGCCUUGUGGUAC
1a_EU234065                         CGCAAGACUGCUAGCCGAGUAGUGUUGGGUCGCGAAAGGCCUUGUGGUAC
1_MN164851                          --------------------------------------------------
1_KJ439777                          CGCAAGACUGCUAGCCGAGUAGUGUUGGGUCGCGAAAGGCCUUGUGGUAC
1_MN977327                          CGCAAGACCGCUAGCCGAGUAGUGUUGGGUCGCGAAAGGCCUUGUGGUAC
1_AY587845                          CGCAAGACUGCUAGCCGAGUAGCGUUGGGUUGCGAAAGGCCUUGUGGUAC
1_AJ851228                          CGCGAGACUGCUAGCCGAGUAGUGUUGGGUCGCGAAAGGCCUUGUGGUAC
1_KY348757                          CGCGAGACUGCUAGCCGAGUAGUGUUGGGUCGCGAAAGGCCUUGUGGUAC
1_KJ439768                          CGCAAGACUGCUAGCCGAGUAGUGUUGGGUCGCGAAAGGCCUUGUGGUAC
1_MN164872                          --------------------------------------------------
1a_MW689980                         CGCAAGACUGCUAGCCGAGUAGUGUUGGGUCGCGAAAGGCCUUGUGGUAC
1a_MW689962                         CGCAAGACUGCUAGCCGAGUAGUGUUGGGUCGCGAAAGGCCUUGUGGUAC
1b_KX767023                         CGCGAGACUGCUAGCCGAGUAGUGUUGGGUCGCGAAAGGCCUUGUGGUAC
1b_EU234061                         CGCGAGACUGCUAGCCGAGUAGUGUUGGGUCGCGAAAGGCCUUGUGGUAC
1b_AB677533                         CGCAAGACUGCUAGCCGAGUAGCGUUGGGUUGCGAAAGGCCUUGUGGUAC
1b_MW689975                         CGCAAGACUGCUAGCCGAGUAGUGUUGGGUCGCGAAAGGCCUUGUGGUAC
1b_MW689965                         CGCGAGACUGCUAGCCGAGUAGUGUUGGGUCGCGAAAGGCCUUGUGGUAC
1b_MW689971                         CGCAAGACCGCUAGCCGAGUAGUGUUGGGUCGCGAAAGGCCUUGUGGUAC
1c_MW690013                         CGCAAGACUGCUAGCCGAGUAGUGUUGGGUCGCGAAAGGCCUUGUGGUAC
1h_KC248199                         CGCAAGACUGCUAGCCGAGUAGUGUUGGGUCGCGAAAGGCCUUGUGGUAC
1l_MN164860                         --------------------------------------------------
2_NC_009823                         CGCAAGACUGCUAGCCGAGUAGCGUUGGGUUGCGAAAGGCCUUGUGGUAC
2_AF169004                          CGCAAGACUGCUAGCCGAGUAGCGUUGGGUUGCGAAAGGCCUUGUGGUAC
2_JX227965                          CGCAAGACUGCUAGCCGAGUAGCGUUGGGUUGCGAAAGGCCUUGUGGUAC
2_KC197233                          CGCAAGACUGCUAGCCGAGUAGCGUUGGGUUGCGAAAGGCCUUGUGGUAC
2a_AB047639                         CGCAAGACUGCUAGCCGAGUAGCGUUGGGUUGCGAAAGGCCUUGUGGUAC
2b/1a_MK548369                      CGCAAGACUGCUAGCCUAGUAGCGUUGGGUUGCGAACGGCCUUGUGGUAC
2b_AY232740                         CGCAAGACUGCUAGCCGAGUAGCGUUGGGUUGCGAAAGGCCUUGUGGUAC
2i_KC197230                         CGCAAGACUGCUAGCCGAGUAGCGUUGGGUUGCGAAAGGCCUUGUGGUAC
3_NC_009824                         CGCGAGAUCACUAGCCGAGUAGUGUUGGGUCGCGAAAGGCCUUGUGGUAC
3a_KY620603                         CGCGAGAUCACUAGCCGAGUAGUGUUGGGUCGCGAAAGGCCUUGUGGUAC
3_KJ470619                          CGCGAGAUCACUAGCCGAGUAGUGUUGGGUCGCGAAAGGCCUUGUGGUAC
3_JF735124                          CGCGAGACUGCUAGCCGAGUAGUGUUGGGUCGCGAAAGGCCUUGUGGUAC
3a_MN628597                         CGCGAGAUCACUAGCCGAGUAGUGUUGGGUCGCGAAAGGCCUUGUGGUAC
3b_KY620874                         CGCGAGAUCACUAGCCGAGUAGUGUUGGGUCGCGAAAGGCCUUGUGGUAC
3k_JF735122                         CGCGAGACUGCUAGCCGAGUAGUGUUGGGUCGCGAAAGGCCUUGUGGUAC
4_NC_009825                         CGCAAGACUGCUAGCCGAGUAGUGUUGGGUCGCGAAAGGCCUUGCGGUAC
4a_KM043284                         CGCAAGACUGCUAGCCGAGUAGUGUUGGGUCGCGAAAGGCCUUGUGGUAC
4d_FJ462437                         CGCAAGACUGCUAGCCGAGUAGUGUUGGGUCGCGAAAGGCCUUGUGGUAC
5_NC_009826                         CGCGAGACUGCUAGCCGAGUAGUGUUGGGUCGCGAAAGGCCUUGUGGUAC
5a_MH427311                         CGCGAGACUGCUAGCCGAGUAGUGUUGGGUCGCGAAAGGCCUUGUGGUAC
6_DQ278891                          CGCGAGACUGCUAGCCGAGUAGUGUUGGGUCGCSAAAGGCCUUGUGGUAC
6_LC435023                          CGCGAGACUGCUAGCCGAGUAGUGUUGGGUCGCGAAAGGCCUUGUGGUAC
6_MK327987                          CGCGAGAUCACUAGCCGAGUAGUGUUGGGUCGCGAAAGGCCUUGUGGUAC
6_MG878999                          --------------------------------------------------
6_KC844040                          CGCAAGACUACUAGCCGAGUAGCGUUGGGUUGCGAAAGGCCUUGUGGUAC
6a_MG717928                         CGCAAGACUGCUAGCCGAGUAGCGUUGGGUUGCGAAAGGCCUUGUGGUAC
6a_KJ678751                         CGCAAGACUGCUAGCCGAGUAGCGUUGGGUUGCGAAAGGCCUUGUGGUAC
6a_MG717925                         CGCAAGACUGCUAGCCGAGUAGCGUUGGGUUGCGAAAGGCCUUGUGGUAC
6b_NC_009827                        CGCAAGACUGCUAGCCGAGUAGCGUUGGGUUGCGAAAGGCCUUGUGGUAC
6n_AY878652                         CGCGAGACUGCUAGCCGAGUAGUGUUGGGUCGCGAAAGGCCUUGUGGUAC
6q_KM504115                         CGCGAGACUGCUAGCCGAGUAGUGUUGGGUCGCGAAAGGCCUUGUGGUAC
6v_EU158186                         CGCGAGACUGCUAGCCGAGUAGUGUUGGGUCGCGAAAGGCCUUGUGGUAC
6xg_MK139017                        CGCGAGACUGCUAGCCGAGUAGUGUUGGGUCGCGAAAGGCCUUGUGGUAC
7a_NC_030791                        CGCGAGACUGCUAGCCGAGUAGUGUUGGGUCGCGAAAGGCCUUGUGGUAC
8_MH590700                          CGCGAGACUGCUAGCCGAGUAGUGUUGGGUCGCGAAAGGCCUUGUGGUAC

1_NC_038882                         UGCCUGAUAGGGUGCUUGCGAGUGCCCCGGGAGGUCUCGUAGACCGUGCA
1_NC_004102                         UGCCUGAUAGGGUGCUUGCGAGUGCCCCGGGAGGUCUCGUAGACCGUGCA
1a_EU234065                         UGCCUGAUAGGGUGCUUGCGAGUGCCCCGGGAGGUCUCGUAGACCGUGCA
1_MN164851                          --------------------------------------------------
1_KJ439777                          UGCCUGAUAGGGUGCUUGCGAGUGCCCCGGGAGGUCUCGUAGACCGUGCA
1_MN977327                          UGCCUGAUAGGGUGCUUGCGAGUGCCCCGGGAGGUCUCGUAGACCGUGCA
1_AY587845                          UGCCUGAUAGGGUGCUUGCGAGUGCCCCGGGAGGUCUCGUAGACCGUGCA
1_AJ851228                          UGCCUGAUAGGGUGCUUGCGAGUGCCCCGGGAGGUCUCGUAGACCGUGCA
1_KY348757                          UGCCUGAUAGGGUGCUUGCGAGUGCCCCGGGAGGUCUCGUAGACCGUGCA
1_KJ439768                          UGCCUGAUAGGGUGCUUGCGAGUGCCCCGGGAGGUCUCGUAGACCGUGCA
1_MN164872                          --------------------------------------------------
1a_MW689980                         UGCCUGAUAGGGUGCUUGCGAGUGCCCCGGGAGGUCUCGUAGACCGUGCA
1a_MW689962                         UGCCUGAUAGGGUGCUUGCGAGUGCCCCGGGAGGUCUCGUAGACCGUGCA
1b_KX767023                         UGCCUGAUAGGGUGCUUGCGAGUGCCCCGGGAGGUCUCGUAGACCGUGCA
1b_EU234061                         UGCCUGAUAGGGUGCUUGCGAGUGCCCCGGGAGGUCUCGUAGACCGUGCA
1b_AB677533                         UGCCUGAUAGGGUGCUUGCGAGUGCCCCGGGAGGUCUCGUAGACCGUGCA
1b_MW689975                         UGCCUGAUAGGGUGCUUGCGAGUGCCCCGGGAGGUCUCGUAGACCGUGCA
1b_MW689965                         UGCCUGAUAGGGUGCUUGCGAGUGCCCCGGGAGGUCUCGUAGACCGUGCA
1b_MW689971                         UGCCUGAUAGGGUGCUUGCGAGUGCCCCGGGAGGUCUCGUAGACCGUGCA
1c_MW690013                         UGCCUGAUAGGGUGCUUGCGAGUGCCCCGGGAGGUCUCGUAGACCGUGCA
1h_KC248199                         UGCCUGAUAGGGUGCUUGCGAGUGCCCCGGGAGGUCUCGUAGACCGUGCA
1l_MN164860                         --------------------------------------------------
2_NC_009823                         UGCCUGAUAGGGUGCUUGCGAGUGCCCCGGGAGGUCUCGUAGACCGUGCA
2_AF169004                          UGCCUGAUAGGGUGCUUGCGAGUGCCCCGGGAGGUCUCGUAGACCGUGCA
2_JX227965                          UGCCUGAUAGGGUGCUUGCGAGUGCCCCGGGAGGUCUCGUAGACCGUGCA
2_KC197233                          UGCCUGAUAGGGUGCUUGCGAGUGCCCCGGGAGGUCUCGUAGACCGUGCA
2a_AB047639                         UGCCUGAUAGGGCGCUUGCGAGUGCCCCGGGAGGUCUCGUAGACCGUGCA
2b/1a_MK548369                      UGCCUGAUAGGGUGCUUGCGAGUGCCCCGGGAGGUCUCGUAGACCGUGCA
2b_AY232740                         UGCCUGAUAGGGUGCUUGCGAGUGCCCCGGGAGGUCUCGUAGACCGUGCA
2i_KC197230                         UGCCUGAUAGGGUGCUUGCGAGUGCCCCGGGAGGUCUCGUAGACCGUGCA
3_NC_009824                         UGCCUGAUAGGGUGCUUGCGAGUGCCCCGGGAGGUCUCGUAGACCGUGCA
3a_KY620603                         UGCCUGAUAGGGUGCUUGCGAGUGCCCCGGGAGGUCUCGUAGACCGUGCA
3_KJ470619                          UGCCUGAUAGGGUGCUUGCGAGUGCCCCGGGAGGUCUCGUAGACCGUGCA
3_JF735124                          UGCCUGAUAGGGUGCUUGCGAGUGCCCCGGGAGGUCUCGUAGACCGUGCA
3a_MN628597                         UGCCUGAUAGGGUGCUUGCGAGUGCCCCGGGAGGUCUCGUAGACCGUGCA
3b_KY620874                         UGCCUGAUAGGGUGCUUGCGAGUGCCCCGGGAGGUCUCGUAGACCGUGCA
3k_JF735122                         UGCCUGAUAGGGUGCUUGCGAGUGCCCCGGGAGGUCUCGUAGACCGUGCA
4_NC_009825                         UGCCUGAUAGGGUGCUUGCGAGUGCCCCGGGAGGUCUCGUAGACCGUGCA
4a_KM043284                         UGCCUGAUAGGGUGCUUGCGAGUGCCCCGGGAGGUCUCGUAGACCGUGCA
4d_FJ462437                         UGCCUGAUAGGGUGCUUGCGAGUGCCCCGGGAGGUCUCGUAGACCGUGCA
5_NC_009826                         UGCCUGAUAGGGUGCUUGCGAGUGCCCCGGGAGGUCUCGUAGACCGUGCA
5a_MH427311                         UGCCUGAUAGGGUGCUUGCGAGUGCCCCGGGAGGUCUCGUAGACCGUGCA
6_DQ278891                          UGCCUGAUAGGGUGCUUGCAAGUGCCCCGGGAGGUCUCGUAGACCGUGCA
6_LC435023                          UGCCUGAUAGGGUGCUUGCGAGUGCCCCGGGAGGUCUCGUAGACCGUGCA
6_MK327987                          UGCCUGAUAGGGUGCUUGCGAGUGCCCCGGGAGGUCUCGUAGACCGUGCA
6_MG878999                          --------------------------------------------------
6_KC844040                          UGCCUGAUAGGGUGCUUGCGAGUGCCCCGGGAGGUCUCGUAGACCGUGCA
6a_MG717928                         UGCCUGAUAGGGUGCUUGCGAGUGCCCCGGGAGGUCUCGUAGACCGUGCA
6a_KJ678751                         UGCCUGAUAGGGUGCUUGCGAGUGCCCCGGGAGGUCUCGUAGACCGUGCA
6a_MG717925                         UGCCUGAUAGGGUGCUUGCGAGUGCCCCGGGAGGUCUCGUAGACCGUGCA
6b_NC_009827                        UGCCUGAUAGGGUGCUUGCGAGUGCCCCGGGAGGUCUCGUAGACCGUGCA
6n_AY878652                         UGCCUGAUAGGGUGCUUGCGAGUGCCCCGGGAGGUCUCGUAGACCGUGCA
6q_KM504115                         UGCCUGAUAGGGUGCUUGCGAGUGCCCCGGGAGGUCUCGUAGACCGUGSM
6v_EU158186                         UGCCUGAUAGGGUGCUUGCGAGUGCCCCGGGAGGUCUCGUAGACCGUGCA
6xg_MK139017                        UGCCUGAUAGGGUGCUUGCGAGUGCCCCGGGAGGUCUCGUAGACCGUGCA
7a_NC_030791                        UGCCUGAUAGGGUGCUUGCGAGUGCCCCGGGAGGUCUCGUAGACCGUGCA
8_MH590700                          UGCCUGAUAGGGUGCUUGCGAGUGCCCCGGGAGGUCUCGUAGACCGUGCA

1_NC_038882                         CCAUGAGCACGAAUCCUAAACCUCAAAGAAAAACCAAACGUAACACCAAC
1_NC_004102                         CCAUGAGCACGAAUCCUAAACCUCAAAGAAAAACCAAACGUAACACCAAC
1a_EU234065                         CCAUGAGCACGAAUCCUAAACCUCAAAGAAAAACCAAACGUAACACCAAC
1_MN164851                          --AUGAGCACGAAUCCUAAACCUCAAAGAAAAACCAAACGUAACACCAAC
1_KJ439777                          CCAUGAGCACGAAUCCUAAACCUCAAAGAAAAACCAAACGUAACACCAAC
1_MN977327                          CCAUGAGCACGAAUCCUAAACCUCAAAGAAAAACCAAAAGAAACACCAAC
1_AY587845                          UCAUGAGCACAAAUCCUAAACCUCAAAGAAAAACCAAAAGAAACACAAAC
1_AJ851228                          CCAUGAGCACGAAUCCUAAACCUCAAAGAAAAACCAAACGUAACACCAAC
1_KY348757                          CCAUGAGCACGAAUCCUAAACCUCAAAGAAAAACCAAACGUAACACCAAC
1_KJ439768                          CCAUGAGCACAAAUCCUAAACCUCAAAGAAAAACCAAACGUAACACCAAC
1_MN164872                          --AUGAGCAUGAAUCCAAAACCUCAAAGAAAAACCAAACGUAACACCAAC
1a_MW689980                         CCAUGAGCACGAAUCCUAAACCUCAAAGACAAACCAAACGUAACACCAAC
1a_MW689962                         CCAUGAGCACGAAUCCUAAACCUCAAAGAAAAACCAAACGUAACACCAAC
1b_KX767023                         CCAUGAGCACGAAUCCUAAACCUCAAAGAAAAACCAAACGUAACACCAAC
1b_EU234061                         CCAUGAGCACGAAUCCUAAACCUCAAAGAAAAACCAAACGUAACACCAAC
1b_AB677533                         UCAUGAGCACAAAUCCUAAACCUCAAAGAAAAACCAAAAGAAACACAAAC
1b_MW689975                         CCAUGAGCACGAAUCCUAAACCUCAAAGAAAAACCAAAAGAAACACCAAC
1b_MW689965                         CCAUGAGCACGAAUCCUAAACCUCAAAGAAAAACCAAACGUAACACCAAC
1b_MW689971                         CCAUGAGCACGAAUCCUAAACCUCAAAGAAAAACCAAACGUAACACCAAC
1c_MW690013                         CCAUGAGCACGAAUCCUAAACCUCAAAGAAAAACCAAACGUAACACCAAC
1h_KC248199                         CCAUGAGCACAAAUCCUAAACCUCAAAGAAAAACCAAACGUAACACCAAC
1l_MN164860                         --AUGAGCACGAAUCCUAAACCUCAAAGAAAAACCAAACGUAACACCAAC
2_NC_009823                         CCAUGAGCACAAAUCCUAAACCUCAAAGAAAAACCAAAAGAAACACCAAC
2_AF169004                          UCAUGAGCACAAAACCUAAACCUCAAAGAAAAACCAAAAGAAAUACUAAC
2_JX227965                          UCAUGAGCACAGAUCCUAAACCUCAAAGAAAAACCAAAAGAAACACUAAC
2_KC197233                          UCAUGAGCACAAAUCCCAAACCUCAAAGAAAAACCAAAAGAAACACUAAC
2a_AB047639                         CCAUGAGCACAAAUCCUAAACCUCAAAGAAAAACCAAAAGAAACACCAAC
2b/1a_MK548369                      UCAUGAGCACAAAUCCUAAACCUCAAAGAAAAACCCACWSAAACACAAAC
2b_AY232740                         UCAUGAGCACAAAUCCUAAACCUCAAAGAAAAACCAAAAGAAACACAAAC
2i_KC197230                         UCAUGAGCACAAAUCCUAAACCUCAAAGAAAAACAAAAAGAAACACUAAC
3_NC_009824                         ACAUGAGCACACUUCCUAAACCUCAAAGAAAAACCAAAAGAAACACCAUC
3a_KY620603                         ACAUGAGCACACUUCCUAAACCUCAAAGAAAAACCAAAAGAAACACCAUC
3_KJ470619                          ACAUGAGCACACUUCCAAAACCCCAAAGAAAAACCAAAAGAAACACCAUC
3_JF735124                          UCAUGAGCACACUUCCUAAACCUCAAAGAAAAACCAAAAGAAACACCGUC
3a_MN628597                         UCAUGAGCACACUUCCUAAACCUCAAAGAAAAACCAAAAGAAACACCAUC
3b_KY620874                         ACAUGAGCACACUUCCUAAACCUCAAAGACAAACCAAAAGAAACACACCC
3k_JF735122                         ACAUGAGCACACUUCCUAAACCACAAAGAAAAACCAAAAGAAACACCAAC
4_NC_009825                         CCAUGAGCACGAAUCCUAAACCUCAAAGAAAAACCAAACGUAACACCAAC
4a_KM043284                         CCAUGAGCACGAAUCCUAAACCUCAAAGAAAAACCAAACGUAACACCAAC
4d_FJ462437                         CCAUGAGCACGAAUCCUAAACCUCAAAGAAAAACCAAACGUAACACCAAC
5_NC_009826                         CCAUGAGCACGAAUCCUAAACCUCAAAGAAAAACCAAAAGAAACACCAAC
5a_MH427311                         ACAUGAGCACGAAUCCUAAACCUCAAAGAAAAACCAAAAGAAACACCAAC
6_DQ278891                          CCAUGAGCACACUUCCAAAACCCCAAAGAAAAACCAAAAGAAACACCAAC
6_LC435023                          UCAUGAGCACACUUCCUAAACCUCAAAGACAAACCAAAAGAAACACCAAC
6_MK327987                          ACAUGAGCACAAAUCCUAAACCUCAAAGAACAACCAAAAGAAACACCACC
6_MG878999                          --AUGAGCACACUACCUAAACCUCAAAGAAAAACCAAAAGAAACACCCUC
6_KC844040                          UCAUGAGCACACUACCUAAACCUCAAAGAAAAACCAAAAGAAACACCAAC
6a_MG717928                         UCAUGAGCACACUUCCAAAACCCCAAAGAAAAACCAAAAGAAACACCAAC
6a_KJ678751                         UCAUGAGCACACUUCCAAAACCUCAAAGAAAAACCAAAAGAAACACCAAC
6a_MG717925                         UCAUGAGCACACUUCCAAAACCCCAAAGAAAAACCAAAAGAAACACCAAC
6b_NC_009827                        ACAUGAGCACACUUCCUAAACCUCAAAGAAAAACCAAAAGAAACACCAAC
6n_AY878652                         ACAUGAGCACACUUCCUAAACCCCAAAGAAAAACCAAAAGAAAYACCAAC
6q_KM504115                         ACAUGAGCACACUUCCAAAACCCCAAAGACAAACCAAAAGAAACACCAAC
6v_EU158186                         UCAUGAGCACAUCAUCCAAACCCCAAAGACAAACCAAAAGAAACACCAAC
6xg_MK139017                        ACAUGAGCACACUUCCUAAACCCCAAAGAAAAACCAAAAGAAACACCAAC
7a_NC_030791                        CCAUGAGCACGAAUCCUAAACCUCAAAGAUUAACCAAAAGAAACACCGUC
8_MH590700                          UCAUGAGCACACUUCCUAAACCUCAAAGAAAAACCAAACGAAACACCAAC

1_NC_038882                         CGUCGCCCACAGGACGUCAAGUUCCCGGGUGGCGGUCAGAUCGUUGGUGG
1_NC_004102                         CGUCGCCCACAGGACGUCAAGUUCCCGGGUGGCGGUCAGAUCGUUGGUGG
1a_EU234065                         CGUCGCCCACAGGACGUCAAGUUCCCGGGUGGCGGUCAGAUCGUUGGUGG
1_MN164851                          CGCCGCCCACAGGACGUCAAGUUCCCGGGCGGUGGCCAGAUCGUUGGUGG
1_KJ439777                          CGCCGCCCACAGGACGUCAAGUUCCCGGGCGGUGGCCAGAUCGUUGGUGG
1_MN977327                          CGCCGCCCACAGGACGUCAAGUUCCCGGGCGGCGGCCAGAUCGUUGGUGG
1_AY587845                          CGCCGCCCACAGGACGUCAAGUUCCCGGGCGGUGGCCAGAUCGUUGGCGG
1_AJ851228                          CGCCGCCCACAGGACGUCAAGUUCCCGGGUGGUGGUCAGAUCGUUGGUGG
1_KY348757                          CGCCGCCCACAGGACGUCAAGUUCCCGGGUGGUGGUCAGAUCGUUGGUGG
1_KJ439768                          CGCCGCCCACAGGACGUCAAGUUCCCGGGUGGUGGUCAGAUCGUUGGUGG
1_MN164872                          CGCCGCCCACAGGACGUCAAGUUCCCGGGCGGUGGCCAGAUCGUUGGCGG
1a_MW689980                         CGUCGCCCACAGGACGUUAAGUUCCCGGGUGGCGGUCAGAUCGUUGGCGG
1a_MW689962                         CGCCGCCCACAGGACGUCAAGUUCCCGGGCGGUGGUCAGAUCGUUGGUGG
1b_KX767023                         CGCCGCCCACAGGACGUCAAGUUCCCGGGCGGUGGUCAGAUCGUUGGUGG
1b_EU234061                         CGUCGCCCACAGGACGUCAAGUUCCCGGGCGGUGGUCAGAUCGUUGGUGG
1b_AB677533                         CGCCGCCCACAGGACGUCAAGUUCCCGGGUGGCGGUCAGAUCGUUGGCGG
1b_MW689975                         CGUCGCCCACAGGACGUCAAGUUCCCGGGCGGCGGCCAGAUCGUUGGUGG
1b_MW689965                         CGCCGCCCACAGGACGUUAAGUUCCCGGGUGGCGGGCAGAUCGUUGGUGG
1b_MW689971                         CGCCGCCCACAGGACGUCAAGUUCCCGGGUGGCGGACAGAUCGUUGGUGG
1c_MW690013                         CGCCGCCCACAGGACGUCAAGUUCCCGGGUGGUGGUCAGAUCGUUGGCGG
1h_KC248199                         CGCCGCCCACAGGACGUUAAGUUCCCGGGCGGUGGUCAGAUCGUUGGUGG
1l_MN164860                         CGUCGCCCACAGGACGUUAAGUUCCCGGGUGGCGGUCAGAUCGUUGGUGG
2_NC_009823                         CGUCGCCCACAAGACGUUAAGUUUCCGGGCGGCGGCCAGAUCGUUGGCGG
2_AF169004                          CGUCGCCCACAAGACGUUAAGUUUCCGGGCGGCGGCCAGAUCGUUGGCGG
2_JX227965                          CGCCGCCCACAGGACGUCAAGUUCCCGGGCGGUGGCCAGAUCGUUGGCGG
2_KC197233                          CGCCGCCCACAGGACGUUAAGUUCCCGGGCGGUGGCCAGAUCGUUGGUGG
2a_AB047639                         CGUCGCCCAGAAGACGUUAAGUUCCCGGGCGGCGGCCAGAUCGUUGGCGG
2b/1a_MK548369                      CGCCGCCCACAGGACGUCAAGUUCCCGGGUGGCGGCCAGAUCGUUGGCGG
2b_AY232740                         CGCCGCCCACAGGACGUCAAGUUCCCGGGUGGCGGUCAGAUCGUUGGCGG
2i_KC197230                         CGCCGCCCACAGGACGUUAAGUUCCCGGGCGGUGGCCAGAUCGUUGGCGG
3_NC_009824                         CGUCGCCCACAGGACGUCAAGUUCCCGGGUGGCGGACAGAUCGUUGGUGG
3a_KY620603                         CGUCGCCCACAGGACGUCAAGUUCCCGGGUGGCGGACAGAUCGUUGGUGG
3_KJ470619                          CGUCGCCCACAGGACGUUAAGUUCCCGGGCGGCGGCCAGAUCGUUGGUGG
3_JF735124                          CGUCGCCCACAGAACGUUAAGUUCCCGGGCGGAGGACAGAUCGUUGGUGG
3a_MN628597                         CGUCGCCCACAGGACGUUAAGUUCCCGGGUGGCGGACAGAUCGUUGGUGG
3b_KY620874                         CGUCGCCCACAGGACGUUAAGUUCCCGGGCGGCGGGCAGAUCGUUGGUGG
3k_JF735122                         CGCCGGCCACAGGACGUCAAGUUCCCAGGCGGCGGUCAGAUCGUUGGUGG
4_NC_009825                         CGCCGCCCAAUGGACGUUAAGUUCCCGGGUGGUGGCCAGAUCGUUGGCGG
4a_KM043284                         CGCCGCCCCAUGGACGUCAAGUUCCCGGGUGGUGGUCAGAUCGUUGGCGG
4d_FJ462437                         CGCCGCCCAAUGGACGUUAAGUUCCCGGGUGGUGGCCAGAUCGUUGGCGG
5_NC_009826                         CGCCGCCCACAGGACGUCAAGUUCCCGGGCGGUGGUCAGAUCGUUGGUGG
5a_MH427311                         CGCCGCCCACAGGACGUCAAGUUCCCGGGCGGUGGUCAGAUCGUUGGUGG
6_DQ278891                          CGCCGCCCAAUGGACGUUAAGUUCCCGGGUGGCGGCCAGAUCGUCGGUGG
6_LC435023                          CGCCGCCCACAGGACGUUAAGUUCCCGGGUGGCGGUCAGAUCGUCGGUGG
6_MK327987                          CGCCGCCCACAGGACGUUAAGUUCCCGGGCGGCGGCCAGAUCGUUGGUGG
6_MG878999                          CGUCGCCCAAUGGACGUUAAGUUCCCGGGCGGCGGCCAGAUCGUGGGUGG
6_KC844040                          CGUCGCCCAAUGGACGUUAAGUUCCCGGGCGGCGGCCAGAUCGUUGGUGG
6a_MG717928                         CGUCGCCCAAUGGACGUCAAGUUCCCGGGUGGCGGUCAGAUCGUUGGCGG
6a_KJ678751                         CGUCGCCCAAUGGACGUCAAGUUCCCGGGUGGCGGUCAGAUCGUUGGCGG
6a_MG717925                         CGUCGCCCAACGGACGUCAAGUUCCCGGGUGGCGGUCAGAUCGUUGGCGG
6b_NC_009827                        CGUCGCCCAAUGGACGUCAAGUUCCCGGGCGGCGGCCAGAUCGUUGGUGG
6n_AY878652                         CGUCGUCCAAUGGAUGUUAAGUUCCCGGGCGGCGGUCAGAUCGUUGGUGG
6q_KM504115                         CGCCGCCCACAGGACGUCAAGUUCCCGGGCGGUGGUCAGAUCGUCGGUGG
6v_EU158186                         CGCCGCCCACAGGACGUUAAGUUCCCGGGUGGCGGACAGAUCGUCGGUGG
6xg_MK139017                        CGUCGCCCACAGGACGUYAAGUUCCCGGGCGGCGGUCAGAUCGUUGGUGG
7a_NC_030791                        CGUCGCCCACAGAACGUUAAGUUCCCGGGUGGCGGGCAGAUCGUUGGCGG
8_MH590700                          CGCCGUCCACAGGACGUCAAGUUCCCGGGCGGCGGUCAGAUCGUUGGUGG

1_NC_038882                         AGUUUACUUGUUGCCGCGCAGGGGCCCUAGAUUGGGUGUGCGCGCGACGA
1_NC_004102                         AGUUUACUUGUUGCCGCGCAGGGGCCCUAGAUUGGGUGUGCGCGCGACGA
1a_EU234065                         AGUUUACUUGUUGCCGCGCAGGGGCCCUAGAUUGGGUGUGCGCGCGACGA
1_MN164851                          AGUUUACUUGUUGCCGCGCAGGGGCCCUAGGUUGGGUGUGCGCGCGACUA
1_KJ439777                          AGUUUACUUGUUGCCGCGCAGGGGCCCAAGAUUGGGUGUGCGCGCGACGA
1_MN977327                          AGUUUACUUGCUACCGCGCAGGGGCCCUAGAUUGGGUGUGCGCGCGGCAA
1_AY587845                          AGUAUACUUGUUGCCGCGCAGGGGCCCCAGGUUGGGUGUGCGCGCGACGA
1_AJ851228                          AGUUUACCUGUUGCCGCGCAGGGGCCCCAGGUUGGGUGUGCGCGCGACUA
1_KY348757                          AGUCUACUUGUUGCCGCGCAGGGGCCCCAGGUUGGGUGUGCGCGCAGCUA
1_KJ439768                          AGUUUACCUGUUGCCGCGCAGGGGCCCCAGGUUGGGUGUGCGCGCGACUA
1_MN164872                          AGUUUACUUGUUGCCGCGCAGGGGCCCUAGAAUGGGUGUGCGCGCAGCGA
1a_MW689980                         AGUUUACUUGUUGCCGCGCAGGGGCCCCAGAGUGGGUGUGCGCGCGACGA
1a_MW689962                         AGUUUACUUGUUGCCGCGCAGGGGCCCCAGGUUGGGUGUGCGCGCGACGA
1b_KX767023                         AGUUUACCUGUUGCCGCGCAGGGGCCCCAGGUUGGGUGUGCGCGCGACUA
1b_EU234061                         AGUUUACCUGUUGCCGCGCAGGGGCCCCAGGUUGGGUGUGCGCGCGACUA
1b_AB677533                         AGUUUACUUGCUGCCGCGCAGGGGCCCCAGGUUGGGUGUGCGCGCGACAA
1b_MW689975                         AGUUUACUUGCUGCCGCGCAGGGGCCCCAGGUUGGGUGUGCGCGCGGCGA
1b_MW689965                         AGUCUAUCUGUUGCCGCGCAGGGGCCCCAGGUUGGGUGUGCGCGCGACUA
1b_MW689971                         AGUUUACUUGUUGCCGCGCAGGGGCCCGCGAUUGGGUGUGCGCGCGACGA
1c_MW690013                         AGUUUACUUGUUGCCGCGCAGGGGCCCUAGAUUGGGUGUGCGCGCGACGA
1h_KC248199                         AGUUUACUUGCUGCCGCGCAGGGGCCCCAGGUUGGGUGUGCGCGCGGCGA
1l_MN164860                         AGUUUACUUGUUGCCGCGCAGGGGCCCCAGGUUGGGUGUGCGCGCGACGA
2_NC_009823                         AGUAUACUUGUUGCCGCGCAGGGGCCCCAGGUUGGGUGUGCGCGCGACAA
2_AF169004                          AGUAUACUUGUUGCCGCGCAGGGGCCCCAGGUUGGGUGUGCGCGCGACAA
2_JX227965                          AGUAUACUUGUUGCCGCGCAGGGGCCCGAGAUUGGGUGUGCGCGCGACGA
2_KC197233                          UGUAUACUUGUUGCCGCGCAGGGGCCCCCGGUUGGGUGUGCGCGCGACGA
2a_AB047639                         AGUAUACUUGUUGCCGCGCAGGGGCCCCAGGUUGGGUGUGCGCACGACAA
2b/1a_MK548369                      AGUUUACUUGCUGCCGCGCAGGGGCCCCAGGUUGGGUGUGCGCGCGACAA
2b_AY232740                         AGUUUACUUGCUGCCGCGCAGGGGCCCCAGGUUGGGUGUGCGCGCGACAA
2i_KC197230                         GGUAUACUUGUUGCCGCGCAGGGGCCCCAGGUUGGGUGUGCGCGCGACGA
3_NC_009824                         AGUAUACGUGUUGCCGCGCAGGGGCCCACGAUUGGGUGUGCGCGCGACGC
3a_KY620603                         AGUAUACGUGUUGCCGCGCAGGGGCCCACGAUUGGGUGUGCGCGCGACGC
3_KJ470619                          AGUCUACUUACUGCCGCGCAGGGGCCCAAGAUUGGGUGUGCGCGCAGUUC
3_JF735124                          AGUUUACGUGCUGCCUCGCAGGGGCCCAACAUUGGGUGUGCGAGCGGUAC
3a_MN628597                         AGUAUACGUGUUGCCGCGCAGGGGCCCACGAUUGGGUGUGCGCGCGACGC
3b_KY620874                         AGUAUAUGUGCUGCCGCGCAGGGGCCCACGAUUGGGUGUGCGCGCGGUAC
3k_JF735122                         AGUUUACGUACUACCACGCAGGGGCCCCAGGUUGGGUGUGCGUGCAGUGC
4_NC_009825                         AGUUUACUUGUUGCCGCGCAGGGGCCCCAGAUUGGGUGUGCGCGCGACUC
4a_KM043284                         AGUUUACUUGUUGCCGCGCAGGGGCCCCCGGUUGGGUGUGCGCGCGACUC
4d_FJ462437                         AGUUUACUUGUUGCCGCGCAGGGGCCCUAGAUUGGGUGUGCGCGCGACUA
5_NC_009826                         AGUUUACUUGUUGCCGCGCAGGGGCCCUAAAUUGGGUGUGCGCGCGACUC
5a_MH427311                         AGUUUACUUGUUGCCGCGCAGGGGCCCUAGGUUGGGUGUGCGCGCAACUC
6_DQ278891                          AGUCUACUUAUUGCCGCGCAGGGGCCCUAGAUUGGGUGUGCGCGCGACGA
6_LC435023                          AGUUUACCUGUUGCCGCGCAGGGGCCCUCGUUUGGGUGUGCGCGCGACUA
6_MK327987                          AGUCUACUUGCUACCGCGCAGGGGCCCUAGAUUGGGUGUGCGCGCGACGA
6_MG878999                          AGUCUACUUGUUGCCGCGCAGGGGCCCGAGAUUGGGUGUGCGCGCGACGA
6_KC844040                          AGUCUACUUGUUACCGCGCAGGGGCCCCAGAUUGGGUGUGCGCGCGACGA
6a_MG717928                         AGUUUACUUGUUGCCGCGCAGGGGCCCCCGGUUGGGUGUGCGCGCGACGA
6a_KJ678751                         AGUUUACUUGUUGCCGCGCAGGGGCCCCCGGUUGGGUGUGCGCGCGACGA
6a_MG717925                         AGUUUACUUGUUGCCGCGCAGGGGCCCCCGGUUGGGUGUGCGCGCGACGA
6b_NC_009827                        AGUUUACUUGCUGCCGCGCAGGGGCCCACGAUUGGGUGUGCGCGCCACAA
6n_AY878652                         AGUCUACUUAUUGCCGCGCAGGGGCCCACGUUUGGGUGUGCGCGCGACGA
6q_KM504115                         AGUUUACUUGUUGCCGCGCAGGGGCCCCAGGUUGGGUGUGCGCGCGACGA
6v_EU158186                         AGUUUACUUACUGCCGCGCAGGGGCCCUCGUUUGGGUGUGCGCGCAGUGA
6xg_MK139017                        AGUCUACUUGUUGCCGCGCAGGGGCCCACGGUUGGGUGUGCGCGCGACGA
7a_NC_030791                        AGUCUACUUGUUGCCGCGCAGGGGCCCUAGAUUGGGUGUGCGCGGCACUA
8_MH590700                          AGUUUACUUGUUGCCGCGCAGGGGCCCUCGGUUAGGUGUGCGCGCGACGA

1_NC_038882                         GGAAGACUUCCGAGCGGUCGCAACCUCGAGGUAGACGUCAGCCUAUCCCC
1_NC_004102                         GGAAGACUUCCGAGCGGUCGCAACCUCGAGGUAGACGUCAGCCUAUCCCC
1a_EU234065                         GGAAGACUUCCGAGCGGUCGCAACCUCGAGGUAGACGUCAGCCUAUCCCC
1_MN164851                          GGAAGACUUCCGAGCGGUCGCAACCUCGUGAGAGGCGUCAGCCUAUUCCC
1_KJ439777                          GGAAGACUUCCGAGCGGUCGCAACCUCGUGGCAGGCGUCAGCCUAUCCCC
1_MN977327                          GGAAGACUUCAGAGCGGUCGCAACCUCGUGGGAGGCGACAGCCUAUUCCC
1_AY587845                          GGAAGACUUCCGAACGGUCCCAGCCACGUGGAAGACGCCAGCCCAUCCCC
1_AJ851228                          GGAAGACUUCCGAGCGGUCGCAACCUCGUGGGAGACGUCAGCCUAUCCCC
1_KY348757                          GGAAGACUUCCGAGCGGUCGCAACCUCGUGGAAGGCGACAACCUAUCCCC
1_KJ439768                          GGAAGACUUCCGAGCGGUCGCAACCUCGUGGCAGGCGACAGCCUAUUCCC
1_MN164872                          GGAAGACUUCCGAGCGGUCGCAACCUCGUGGAAGGCGACAACCUAUCCCC
1a_MW689980                         GGAAGACUUCCGAGCGGUCGCAACCUCGUGGGAGGCGGCAGCCUAUUCCC
1a_MW689962                         GGAAGACUUCAGAGCGGUCGCAACCUCGCGGUCGGCGUCAGCCUAUCCCC
1b_KX767023                         GGAAGACUUCCGAGCGGUCGCAACCUCGUGGAAGGCGACAACCUAUCCCC
1b_EU234061                         GGAAGACUUCCGAGCGGUCGCAACCUCGUGGAAGGCGACAACCUAUCCCC
1b_AB677533                         GGAAGACUUCCGAGCGAUCCCAGCCGCGUGGGAGACGCCAGCCCAUCCCG
1b_MW689975                         GGAAGACUUCCGAGCGGUCACAGCCCCGCGGACGGCGACAGCCUAUCCCC
1b_MW689965                         GGAAGACUUCCGAGCGGUCACAACCUCGUGGGAGGCGACAACCUAUCCCC
1b_MW689971                         GGAAGACUUCCGAGCGGUCGCAACCUCGUGGAAGGCGACAGCCUAUCCCC
1c_MW690013                         GAAAGACUUCCGAGCGGUCGCAACCUCGCGGAAGGCGGCAGCCUAUCCCC
1h_KC248199                         GGAAGACUUCCGAGCGGUCGCAACCUCGCGGCAGGCGACAGCCUAUCCCC
1l_MN164860                         GGAAGACUUCCGAGCGGUCGCAACCUCGCGGAAGGCGGCAGCCUAUCCCC
2_NC_009823                         GGAAGACUUCGGAGCGGUCCCAGCCACGUGGAAGGCGCCAGCCCAUCCCU
2_AF169004                          GGAAGACUUCGGAGCGGUCCCAGCCACGUGGGAGGCGCCAGCCCAUCCCC
2_JX227965                          GGAAGACUUCCGAACGGUCCCAGCCACGUGGGAGGCGCCAGCCCAUCCCU
2_KC197233                          GGAAGACUUCCGAACGGUCCCAGCCACGUGGGAGACGCCAGCCCAUCCCU
2a_AB047639                         GGAAAACUUCGGAGCGGUCCCAGCCACGUGGGAGACGCCAGCCCAUCCCC
2b/1a_MK548369                      GGAAGACUUCCGAGCGAUCCCAGCCGCGUGGRAGACGCCAGCCCAUCCCG
2b_AY232740                         GGAAGACUUCCGAGCGAUCCCAGCCGCGUGGAAGACGCCAGCCCAUCCCG
2i_KC197230                         GGAAAACUUCCGAACGGUCCCAGCCACGUGGGAGGCGCCAGCCCAUCCCG
3_NC_009824                         GUAAAACUUCUGAACGGUCACAGCCUCGCGGACGACGACAGCCUAUCCCC
3a_KY620603                         GUAAAACUUCUGAACGGUCACAGCCUCGCGGACGACGACAGCCUAUCCCC
3_KJ470619                          GUAAAACUUCCGAGCGGUCAGAACCCCGCAACCGGCGGCAGCCUAUCCCC
3_JF735124                          GCAAGACUUCCGAGCGGUCACAGCCCCGUGGUAGGCGCCAACCCAUCCCU
3a_MN628597                         GUAAAACUUCUGAACGGUCACAGCCUCGCGGACGACGACAGCCUAUCCCC
3b_KY620874                         GUAAGACUUCCGAGCGGUCGCAACCUCGCGGACGGCGUCAGCCUAUCCCC
3k_JF735122                         GCAAGACUUCCGAGCGGUCACAACCUCGCAGUAGGCGUCAACCCAUCCCC
4_NC_009825                         GGAAGACUUCGGAGCGGUCGCAACCUCGUGGAAGACGCCAACCUAUCCCC
4a_KM043284                         GGAAGACUUCGGAGCGGUCGCAACCUCGUGGGAGACGCCAACCUAUCCCC
4d_FJ462437                         GGAAGACUUCGGAGCGGUCGCAACCUCGUGGGAGGCGCCAACCUAUCCCC
5_NC_009826                         GGAAGAAUUCGGAACGGUCGCAACCCCGUGGACGGCGCCAGCCUAUUCCC
5a_MH427311                         GGAAGACUUCAGAACGGUCGCAACCCCGUGGACGGCGUCAGCCUAUCCCC
6_DQ278891                          GGAAGACCUCCGAACGGUCCCAGCCCAGAGGUAGGCGCCAGCCCAUACCA
6_LC435023                          GGAAGACUUCUGAACGGUCCCAGCCCAGGGGUAGACGCCAACCUAUACCG
6_MK327987                          GGAAGACUUCUGAACGGUCCCAGCCCAGAGGCAGGCGCCAGCCCAUUCCA
6_MG878999                          GGAAGACGUCCGAGCGAUCCCAGCCCCGAGGGAGACGCCAGCCCAUCCCA
6_KC844040                          GGAAGACUUCCGAGCGAUCCCAGCCCCGAGGGAGGCGCCAACCUAUACCA
6a_MG717928                         GGAAGACUUCCGAGCGAUCCCAGCCCAGAGGCAGGCGCCAACCUAUACCA
6a_KJ678751                         GAAAGACUUCCGAGCGAUCCCAGCCCAGAGGCAGGCGCCAACCUAUACCA
6a_MG717925                         GAAAGACUUCCGAGCGAUCCCAGCCCAGAGGCAGGCGCCAACCUAUACCA
6b_NC_009827                        GAAAGACAUCCGAGCGAUCCCAGCCCAGAGGUAGGCGCCAACCUAUACCC
6n_AY878652                         GGAAGACUUCUGAACGAUCCCAGCCCAGAGGCAGGCGCCAGCCCAUACCA
6q_KM504115                         GGAAGACUUCAGAACGGUCSCAGCCCAGAGGCAGGCGCCAGCCCAUACCA
6v_EU158186                         GGAAGACUUCCGAACGGUCCCAGCCCAGAGGGAGGCGCCAGCCUAUACCA
6xg_MK139017                        GGAAGACCUCUGAACGAUCCCAGCCCAGAGGCAGGCGCCAGCCCAUACCA
7a_NC_030791                        GGAAGAGUUCGGAGCGAUCGCAGCCCAGGGGAAGACGCCAACGUAUCCCC
8_MH590700                          GAAAGACUUCAGAGCGGUCGCAACCCCGCGGCAGGCGUCAGCCUAUUCCC

1_NC_038882                         AAGGCACGUCGGCCCGAGGGCAGGACCUGGG-CUCAGCCCGGGUACCCUU
1_NC_004102                         AAGGCACGUCGGCCCGAGGGCAGGACCUGGG-CUCAGCCCGGGUACCCUU
1a_EU234065                         AAGGCGCGUCGGCCCGAGGGCAGGACCUGGG-CUCAGCCCGGGUACCCUU
1_MN164851                          AAGGCUCGCCGAUCCGAGGGCAGGUCCUGGG-CUCAGCCCGGGUAUCCUU
1_KJ439777                          AAGGCACGCCGGUCCGAGGGCAGGACCUGGG-CGCAGCCUGGGUAUCCUU
1_MN977327                          AAGGCUCGCCGACCCGAGGGCAGGACCUGGG-CGCAGCCUGGGUACCCAU
1_AY587845                          AAAGAUCGGCGCUCCACUGGCAG-GUCCUGGGGACGUCCAGGAUACCCUU
1_AJ851228                          AAGGCCCGUCGCCCCGAGGGCAGGUCCUGGG-CUCAGCCCGGGUACCCUU
1_KY348757                          AAGGCUCGCCGUCCCGAGGGCAGGACCUGGG-CUCAGCCCGGGUACCCUU
1_KJ439768                          AAGGCUCGUCGGCCCGAGGGCAGGUCCUGGG-CUCAGCCCGGGUAUCCUU
1_MN164872                          AAGGCUCGCCAACCCGAGGGCAGGUCCUGGG-CCCAGCCCGGGUACCCUU
1a_MW689980                         AAGGCCCGCCGAACCGAGGGCAGGACCUGGG-CACAGCCUGGGUACCCUU
1a_MW689962                         AAGGCACGCCGGCCCGAGGGCAGGACCUGGG-CUCAGCCUGGGUACCCUU
1b_KX767023                         AAGGCUCGCCGGCCCGAGGGCAGGGCCUGGG-CUCAGCCCGGGUACCCUU
1b_EU234061                         AAGGCUCGCCAGCCCGAGGGCAGGGCCUGGG-CUCAGCCCGGGUACCCUU
1b_AB677533                         AAAGAUCGGCGCUCCACCGGCAA-GUCCUGGGGAAAGCCAGGAUAUCCUU
1b_MW689975                         AAGGCUCGCCCGUCCGAGGGUAGGUCCUGGG-CUCAGCCCGGGUACCCAU
1b_MW689965                         AAGGCUCGCCGACCCGAGGGCAGGACCUGGG-CCCAGCCCGGGUACCCUU
1b_MW689971                         AAGGCUCGCCGAACCGAGGGUAGGACCUGGG-CCCAGCCUGGGUACCCAU
1c_MW690013                         AAGGCCCGCCGGCCCGAGGGCAGGGCCUGGG-CUGAGCCCGGGUACCCAU
1h_KC248199                         AAGGCUCGCCGGCCCGAGGGCAGGGCCUGGG-CUCAGCCUGGGUAUCCUU
1l_MN164860                         AAGGCGCGCCAACCCGAGGGCAGGUCCUGGG-CCCAGCCCGGGUACCCUU
2_NC_009823                         AAAGAUCGGCGCUCCACUGGCAA-AUCCUGGGGAAAACCAGGAUACCCCU
2_AF169004                          AAAGAUCGGCGCUCCACUGGCAA-GUCCUGGGGAAAACCAGGAUACCCCU
2_JX227965                          AAAGAUCGGCGCACCACUGGCAA-GUCCUGGGGAAGGCCAGGAUACCCUU
2_KC197233                          AAAGAUCGGCGCGCCACUGGCAA-GUCCUGGGGACGCCCAGGAUACCCCU
2a_AB047639                         AAAGAUCGGCGCUCCACUGGCAA-GGCCUGGGGAAAACCAGGUCGCCCCU
2b/1a_MK548369                      AAAGAUCGGCGCUCCACCGGCAA-GUCCUGGGGAAAGCCAGGAUAUCCUU
2b_AY232740                         AAAGAUCGGCGCUCCACCGGCAA-GUCCUGGGGAAAGCCAGGAUAUCCUU
2i_KC197230                         AAAGAUCGGCGCACCACUGGCAA-GUCCUGGGGACGUCCAGGAUAUCCCU
3_NC_009824                         AAGGCGCGUCGGAGCGAAGGCCGGUCCUGGG-CUCAGCCCGGGUACCCUU
3a_KY620603                         AAGGCGCGUCGGAGCGAAGGCCGGUCCUGGG-CUCAGCCCGGGUACCCUU
3_KJ470619                          AAGGCACGUCGGAGCGAGGGUCGGUCCUGGG-CUCAGCCUGGGUACCCUU
3_JF735124                          AAGGCGCGCCCACGCGAGGGCCGGUCCUGGG-CUCAGCCCGGGCAUCCUU
3a_MN628597                         AAGGCACGUCGGAGCGAAGGCCGGUCCUGGG-CUCAGCCUGGGUACCCUU
3b_KY620874                         AAGGCACGCCCACGCGAGGGCCGGUCCUGGG-CUCAGCCUGGGUACCCCU
3k_JF735122                         AGGGCGCGCCGAACCGAGGGCCGGUCCUGGG-CUCAGCCCGGGUACCCUU
4_NC_009825                         AAGGCGCGUCGACCCGAGGGAAG-GUCCUGGGCACAACCAGGAUAUCCAU
4a_KM043284                         AAGGCGCGUCAAUCCGAGGGAAG-AUCCUGGGCACAACCAGGAUAUCCAU
4d_FJ462437                         AAGGCGCGCCAACCCGAGGGCAG-GUCCUGGGCUCAGCCUGGGUAUCCUU
5_NC_009826                         AAGGCGCGCCGACCCACGGGCCGGUCCUGGG-GUCAACCCGGGUACCCUU
5a_MH427311                         AAGGCGCGCCAGCCCACGGGCCGGUCCUGGG-GUCAACCCGGGUACCCUU
6_DQ278891                          AAGGCGCGCCAGUCUCAGGGCCGGCACUGGG-CUCAGCCUGGUUACCCUU
6_LC435023                          AAAGUGCGUCACCAAACGGGCCGUACCUGGG-CCCAGCCUGGGUACCCCU
6_MK327987                          AAGGCGCGCCGCCAGACGGGCCGUACCUGGG-GACAACCCGGGUAUCCCU
6_MG878999                          AAGGCGAGACCCCAAACGGGCAGAAACUGGG-CUCAGCCUGGUUACCCUU
6_KC844040                          AAGGCGCGUCCCAAUACGGGCCGGAACUGGG-CUCAGCCCGGAUACCCUU
6a_MG717928                         AAGGCGCGCCAGCCCCAGGGCAGGCACUGGG-CUCAGCCCGGAUAUCCUU
6a_KJ678751                         AAGGCGCGCCAGCCCCAGGGCAGGCACUGGG-CUCAGCCCGGAUACCCUU
6a_MG717925                         AAGGCGCGCCAGCCCCAGGGCAGGCACUGGG-CUCAGCCCGGAUACCCUU
6b_NC_009827                        AAGGCGCGCCCAUCUCAGGGCCGGACCUGGG-GUCAGCCUGGCUACCCCU
6n_AY878652                         AAGGCGCGCCAGCCAACGGGCCGGCACUGGG-CUCAGCCUGGUUACCCUU
6q_KM504115                         AAGGCGCGCCGCCAAACGGGCCGUACCUGGG-CUCAGCCUGGGUACCCCU
6v_EU158186                         AAGGCGCGCCAACCAACGGGCCGGCGCUGGG-CUCAGCCCGGCUAUCCCU
6xg_MK139017                        AAGGCGCGCCAGCCAACGGGCCGGCACUGGG-CUCAGCCUGGUUACCCUU
7a_NC_030791                        AAAGCUGCCUCUUCACAGGGUAAAGCCUGGG-GCAAGCCCGGGUACCCUU
8_MH590700                          AAGGCGCGUCAGUCGCAGGGCCGUACCUGGG-GGCAACCCGGGUACCCAU

1_NC_038882                         GGCCCCUCUAUGGCAAUGAGGGUUGCGGGUGGGCGGGAUGGCUCCUGUCU
1_NC_004102                         GGCCCCUCUAUGGCAAUGAGGGUUGCGGGUGGGCGGGAUGGCUCCUGUCU
1a_EU234065                         GGCCCCUCUAUGGCAAUGAGGGUUGCGGGUGGGCGGGAUGGCUCCUGUCU
1_MN164851                          GGCCCCUCUAUGGCAAUGAGGGCUGCGGCUGGGCAGGGUGGCUCCUGUCC
1_KJ439777                          GGCCUCUCUAUGGCAAUGAGGGCUGCGGGUGGGCAGGAUGGCUCCUGUCU
1_MN977327                          GGCCCCUCUAUGGCAACGAGGGCUGCGGGUGGGCGGGGUGGCUCCUGUCC
1_AY587845                          GGCCCCUGUACGGGAAUGAGGGCCUCGGGUGGGCAGGAUGGCUCCUGUCC
1_AJ851228                          GGCCCCUCUAUGGCAACGAGGGCUGCGGAUGGGCGGGAUGGCUCCUGUCC
1_KY348757                          GGCCCCUCUAUGGCAACGAGGGCUGCGGCUGGGCAGGGUGGCUCCUGUCC
1_KJ439768                          GGCCCCUCUAUGGCAAUGAGGGCUGCGGGUGGGCGGGGUGGCUCCUGUCC
1_MN164872                          GGCCCCUCUAUGGCAACGAGGGCUGCGGGUGGGCAGGAUGGCUCUUGUCU
1a_MW689980                         GGCCCCUCUAUGGCAACGAGGGCUGCGGAUGGGCAGGGUGGCUCCUGUCC
1a_MW689962                         GGCCCCUCUACGGUAAUGAGGGCUGCGGGUGGGCAGGGUGGCUCCUGUCU
1b_KX767023                         GGCCCCUCUAUGGCAAUGAGGGCAUGGGGUGGGCAGGAUGGCUCCUGUCA
1b_EU234061                         GGCCCCUCUAUGGCAAUGAGGGCAUGGGGUGGGCAGGAUGGCUCCUGUCA
1b_AB677533                         GGCCUCUGUACGGAAACGAGGGUUGCGGCUGGGCAGGUUGGCUCCUGUCC
1b_MW689975                         GGCCCCUCUAUGGCAAUGAGGGCUGUGGGUGGGCAGGGUGGCUCCUGUCC
1b_MW689965                         GGCCCCUCUAUGGCAACGAGGGCUGUGGGUGGGCGGGAUGGCUCCUGUCC
1b_MW689971                         GGCCCCUCUAUGGUAACGAGGGCUGCGGAUGGGCAGGGUGGCUCCUGUCC
1c_MW690013                         GGCCCCUCUGGGGAAAUGAGGGCUGCGGGUGGGCAGGGUGGCUCCUGUCC
1h_KC248199                         GGCCCCUCUACGGUAACGAGGGCUGCGGGUGGGCAGGAUGGCUCCUGUCC
1l_MN164860                         GGCCCCUCUACGGUAACGAGGGCUGCGGGUGGGCAGGGUGGCUCCUGUCC
2_NC_009823                         GGCCCCUAUACGGGAAUGAGGGACUCGGCUGGGCAGGAUGGCUCCUGUCC
2_AF169004                          GGCCCCUAUAUGGGAAUGAGGGACUCGGCUGGGCAGGGUGGCUCCUGUCC
2_JX227965                          GGCCCCUGUAUGGGAAUGAGGGCCUCGGCUGGGCAGGGUGGCUCCUGUCC
2_KC197233                          GGCCCCUGUAUGGGAACGAGGGCCUCGGCUGGGCGGGAUGGCUCCUGUCC
2a_AB047639                         GGCCCCUAUAUGGGAAUGAGGGACUCGGCUGGGCAGGAUGGCUCCUGUCC
2b/1a_MK548369                      GGCCYCUGUAYGGAAACGAGGGCUGCGGCUGGGCAGGUUGGCUCCUGUCC
2b_AY232740                         GGCCUCUGUACGGAAACGAGGGCUGCGGCUGGGCAGGUUGGCUCCUGUCC
2i_KC197230                         GGCCCCUGUAUGGGAACGAGGGCCUCGGUUGGGCAGGGUGGCUCCUGUCC
3_NC_009824                         GGCCCCUCUAUGGUAACGAGGGCUGCGGGUGGGCAGGGUGGCUCCUGUCC
3a_KY620603                         GGCCCCUCUAUGGUAACGAGGGCUGCGGGUGGGCAGGAUGGCUCCUGUCC
3_KJ470619                          GGCCUCUUUAUGGCAAUGAGGGCUGYGGGUGGGCAGGAUGGCUCUUGUCC
3_JF735124                          GGCCUCUGUAUGGCAAUGAGGGUUGCGGAUGGGCAGGCUGGCUCCUGUCC
3a_MN628597                         GGCCCCUCUAUGGUAAUGAGGGCUGCGGGUGGGCGGGGUGGCUCCUGUCC
3b_KY620874                         GGCCCCUCUACGGGAAUGAGGGCUGCGGCUGGGCAGGGUGGCUCUUGUCC
3k_JF735122                         GGCCCCUGUAUGGGAAUGAGGGCUGCGGGUGGGCAGGGUGGCUCCUGUCC
4_NC_009825                         GGCCUCUUUACGGUAAUGAGGGUUGUGGGUGGGCAGGAUGGCUCUUGUCC
4a_KM043284                         GGCCCCUUUACGGUAAUGAGGGCUGUGGGUGGGCAGGAUGGCUCUUGUCC
4d_FJ462437                         GGCCUCUUUACGGCAAUGAGGGCUGCGGGUGGGCAGGAUGGCUCCUGUCA
5_NC_009826                         GGCCCCUUUACGCCAAUGAAGGCCUCGGGUGGGCAGGGUGGUUGCUCUCC
5a_MH427311                         GGCCCCUUUAUGCCAAUGAGGGCCUCGGGUGGGCAGGGUGGUUGCUCUCC
6_DQ278891                          GGCCCCUUUAUGGCAACGAGGGCUGUGGAUGGGCAGGAUGGCUCCUGUCC
6_LC435023                          GGCCUCUUUAUGGGAAUGAGGGUUGUGGCUGGGCAGGGUGGCUCCUGUCC
6_MK327987                          GGCCCCUGUACGGGAAUGAGGGCUGCGGGUGGGCAGGCUGGCUUAUGUCC
6_MG878999                          GGCCCCUUUUCGGGAAUGAGGGUUGCGGGUGGGCAGGUUGGCUCCUGUCC
6_KC844040                          GGCCCCUUUACGGCAACGAGGGCUGCGGGUGGGCAGGUUGGCUCCUGUCC
6a_MG717928                         GGCCCCUUUAUGGGAACGAGGGCUGUGGGUGGGCAGGUUGGCUCCUGUCC
6a_KJ678751                         GGCCCCUUUAUGGAAACGAGGGCUGCGGGUGGGCAGGUUGGCUCCUGUCC
6a_MG717925                         GGCCUCUUUAUGGAAACGAGGGCUGUGGGUGGGCAGGUUGGCUCCUGUCC
6b_NC_009827                        GGCCCCUGUAUGGGAAUGAGGGCUGCGGGUGGGCAGGCUGGCUUAUGUCU
6n_AY878652                         GGCCCCUUUAUGGRAAUGAGGGCUGCGGAUGGGCGGGAUGGCUCCUGUCU
6q_KM504115                         GGCCCCUUUACGGGAAUGARGGGUGCGGGUGGGCAGGAUGGCUCCUGUCA
6v_EU158186                         GGCCUCUUUAUGGGAACGAGGGCUGCGGGUGGGCAGGAUGGCUCCUGUCU
6xg_MK139017                        GGCCCCUUUAUGGGAAUGAGGGCUGCGGAUGGGCAGGGUGGCUCCUGUCC
7a_NC_030791                        GGCCCCUGUAUGGUAACGAGGGCUGUGGCUGGGCAGGGUGGCUCCUGUCC
8_MH590700                          GGCCCCUGUAUGGGAAUGAGGGCUGUGGGUGGGCAGGGUGGCUCCUGUCC

1_NC_038882                         CCCCGUGGCUCUCGGCCUAGCUGGGGCCCCACAGACCCCCGGCGUAGGUC
1_NC_004102                         CCCCGUGGCUCUCGGCCUAGCUGGGGCCCCACAGACCCCCGGCGUAGGUC
1a_EU234065                         CCCCGUGGCUCUCGGCCUAGCUGGGGCCCCACAGACCCCCGGCGUAGGUC
1_MN164851                          CCCCGCGGCUCUCGGCCUAGUUGGGGCCCCAAUGACCCCCGGCGUAGGUC
1_KJ439777                          CCGCGUGGCUCUCGGCCUAGUUGGGGCCCCACAGACCCCCGGCGCAGGUC
1_MN977327                          CCCCGCGGCUCCCGGCCUAGUUGGGGCCCCUCCGACCCCCGGCGCAGGUC
1_AY587845                          CCCCGGGGCUCUCGCCCUUCGUGGGGCCCCACGGACCCCCGGCAUAGAUC
1_AJ851228                          CCCCGCGGCUCCAGGCCUAGUUGGGGCCCUUCUGACCCCCGGCGUAGGUC
1_KY348757                          CCCCGUGGCUCCCGGCCUAGCUGGGGCCCCACGGACCCCCGGCGUAGGUC
1_KJ439768                          CCCCGCGGCUCUCGGCCUAGCUGGGGCCCCUCAGACCCCCGGCGUAGGUC
1_MN164872                          CCCCGCGGCUCCCGGCCUAGUUGGGGCCCCUCUGACCCCCGGCGUAGGUC
1a_MW689980                         CCCCGCGGCUCCCGGCCUAGUUGGGGCCCCAAUGACCCCCGGCGCAGGUC
1a_MW689962                         CCCCGCGGCUCUCGACCUAGUUGGGGCCCCACAGACCCCCGGCGUAGGUC
1b_KX767023                         CCCCGUGGCUCUCGGCCUAGUUGGGGCCCCACGGACCCCCGGCGUAGGUC
1b_EU234061                         CCCCGUGGCUCUCGGCCUAGUUGGGGCCCCACGGACCCCCGGCGUAGGUC
1b_AB677533                         CCCCGCGGGUCUCGUCCUACUUGGGGCCCCACCGACCCCCGGCACAGAUC
1b_MW689975                         CCUCGCGGUUCUAGGCCUAGUUGGGGCCCCACUGACCCCCGGCGUAGGUC
1b_MW689965                         CCCCGCGGCUCUCGGCCUAGUUGGGGCCCCACAGACCCCCGGCGUAGGUC
1b_MW689971                         CCCCGUGGCUCACGACCUAGUUGGGGCCCCUCAGACCCCCGGCGUAGGUC
1c_MW690013                         CCUCGUGGCUCCAGACCCAGCUGGGGCCCUUCAGACCCCCGGCGUAGGUC
1h_KC248199                         CCUCGCGGCUCACGACCUAGUUGGGGCCCAUCUGACCCCCGGCGUAGGUC
1l_MN164860                         CCCCGGGGUUCUCGCCCUAGUUGGGGCCCCUCUGACCCCCGGCGUAGGUC
2_NC_009823                         CCCCGAGGUUCCCGUCCCUCUUGGGGCCCCAAUGACCCCCGGCAUAGGUC
2_AF169004                          CCCCGAGGYUCCCGUCCCUCUUGGGGCCCCACUGACCCCCGGCAUAGGUC
2_JX227965                          CCCCGCGGUUCUCGCCCUUCAUGGGGCCCCACUGACCCCCGGCAUAGAUC
2_KC197233                          CCCCGGGGUUCUCGCCCUUCUUGGGGCCCAACUGACCCCCGGCAUAGAUC
2a_AB047639                         CCCCGAGGCUCUCGCCCCUCCUGGGGCCCCACUGACCCCCGGCAUAGGUC
2b/1a_MK548369                      CCCCGCGGGUCUCGUCCUACUUGGGGCCCUACUGACCCCCGGCAUAGAUC
2b_AY232740                         CCCCGCGGGUCUCGUCCUACUUGGGGCCCCAACGACCCCCGGCACAGAUC
2i_KC197230                         CCCCGGGGCUCUCGCCCGUCUUGGGGCCCCACAGACCCCCGGCAUAGGUC
3_NC_009824                         CCACGCGGCUCCCGUCCAUCCUGGGGCCCAAAUGACCCCCGGCGGAGGUC
3a_KY620603                         CCACGCGGCUCCCGUCCAUCUUGGGGCCCAAAUGACCCCCGGCGAAGGUC
3_KJ470619                          CCCCGCGGCUCUCGGCCAUCUUGGGGCCCCAAUGACCCCCGGCGAAGGUC
3_JF735124                          CCUCGCGGCUCUCGGCCUACGUGGGGCCCAAAYGACCCCCGGCGAAGAUC
3a_MN628597                         CCACGCGGCUCCCGUCCAUCUUGGGGCCCAUCUGACCCCCGGCGGAGGUC
3b_KY620874                         CCCCGCGGCUCUCGCCCUAGUUGGGGCCCAAACGACCCCCGGCGUAGAUC
3k_JF735122                         CCUCGCGGCUCUCGCCCUACGUGGGGUCCAAAUGACCCCCGGCGCAGAUC
4_NC_009825                         CCCCGUGGCUCUCGACCGUCUUGGGGCCCAAAUGAUCCCCGCGGGAGGUC
4a_KM043284                         CCCCGUGGUUCUCGACCGUCUUGGGGCCCAAAUGAUCCCCGGCGGAGGUC
4d_FJ462437                         CCCCGCGGCUCUCGGCCGUCUUGGGGCCCGAAUGAUCCCCGGCGGAGGUC
5_NC_009826                         CCCCGAAGCUCUCGGCCUAAUUGGGGCCCCAAUGACCCCCGGCGGAAAUC
5a_MH427311                         CCCCGAGGCUCUCGGCCUAAUUGGGGCCCCAAUGACCCCCGGCGGAAAUC
6_DQ278891                          CCCCGCGGCUCUCGCCCUAAUUGGGGCCCCAACGACCCCCGGCGAAGAUC
6_LC435023                          CCCCGCGGCUCUCGCCCUCAUUGGGGCCCUAAUGACCCCCGGCGGAGAUC
6_MK327987                          CCCCGCGGCUCUCGCCCUAGUUGGGGCCCAAACGACCCCCGGCGUAGGUC
6_MG878999                          CCUCGUGGCUCUCGCCCGAGCUGGGGCCCAAAUGACCCCCGGCGCAGGUC
6_KC844040                          CCCCGUGGGUCUCGCCCGAGCUGGGGCCCAAAUGACCCCCGGCGUAGGUC
6a_MG717928                         CCCCGCGGCUCCCGGCCACACUGGGGCCCCAACGACCCCCGGCGUCGAUC
6a_KJ678751                         CCCCGCGGUUCCCGGCCACACUGGGGCCCCAAUGACCCCCGGCGUCGAUC
6a_MG717925                         CCCCGCGGCUCCCGGCCACAUUGGGGCCCCAAUGACCCCCGGCGUCGAUC
6b_NC_009827                        CCCCGCGGCUCUCGCCCUUCUUGGGGCCCAAACGACCCCCGGCGUCGGUC
6n_AY878652                         CCCCGCGGUUCUCGCCCUAAUUGGGGCCCCAAUGACCCCCGGCGACGAUC
6q_KM504115                         CCUCGUGGCUCUCGCCCGAACUGGGGCCCCAAUGACCCCCGGCGGAGGUC
6v_EU158186                         CCCCGCGGCUCGCGCCCACAUUGGGGCCCAAAUGACCCCCGGCGAAGGUC
6xg_MK139017                        CCGCGCGGUUCUCGCCCUAAUUGGGGCCCCAAUGACCCCCGGCGGCGGUC
7a_NC_030791                        CCCCGCGGCUCUCGACCUACUUGGGGCCCCACYGACCCCCGGCACCGCUC
8_MH590700                          CCCCGCGGCUCUCGCCCUAACUGGGGCCCAAACGACCCCCGGCGGAGGUC

1_NC_038882                         GCGCAAUUUGGGUAAGGUCAUCGAUACCCUUACGUGCGGCUUCGCCGACC
1_NC_004102                         GCGCAAUUUGGGUAAGGUCAUCGAUACCCUUACGUGCGGCUUCGCCGACC
1a_EU234065                         GCGCAAUUUGGGUAAGGUCAUCGAUACCCUUACGUGCGGCUUCGCCGACC
1_MN164851                          GCGUAACUUGGGUAAGGUCAUCGAUACCCUUACAUGCGGCUUCGCCGACC
1_KJ439777                          ACGCAAUUUGGGUAAAGUCAUCGAUACCCUCACGUGUGGCUUCGCCGACC
1_MN977327                          ACGCAAUUUGGGUAAGGUCAUCGAUACCCUCACGUGUGGCUUCGCCGACC
1_AY587845                          ACGCAAUUUGGGCAAGGUCAUCGAUACCCUCACGUGUGGUUUUGCCGACC
1_AJ851228                          GCGCAAUUUGGGUAAGGUCAUCGAUACCCUCACGUGCGGCUUCGCCGACC
1_KY348757                          GCGCAAUUUGGGUAAGGUCAUCGAUACCCUCACGUGCGGCUUCGCCGAUC
1_KJ439768                          GCGCAAUUUGGGUAAGGUCAUCGAUACCCUCACGUGCGGCUUCGCCGACC
1_MN164872                          GCGCAAUUUGGGUAAGGUCAUCGACACCCUCACGUGCGGCUUCGCCGACC
1a_MW689980                         ACGCAAUUUGGGUAAGGUCAUCGAUACCCUCACGUGUGGCUUCGCCGACC
1a_MW689962                         GCGCAAUUUGGGUAAGGUCAUCGAUACCCUCACGUGCGGCUUCGCCGACC
1b_KX767023                         GCGCAAUUUGGGUAAGGUCAUCGAUACCCUUACGUGCGGCUUCGCCGACC
1b_EU234061                         GCGUAAUUUGGGUAAGGUCAUCGACACCCUCACAUGCGGCUUCGCCGACC
1b_AB677533                         ACGCAAUUUGGGCAAAGUCAUCGAUACCAUUACGUGUGGUUUUGCCGACC
1b_MW689975                         GCGCAAUUUGGGUAAGGUCAUCGAUACCCUCACGUGCGGCUUCGCCGACC
1b_MW689965                         ACGCAAUUUGGGUAAGGUCAUCGAUACCCUCACGUGUGGCUUCGCCGACC
1b_MW689971                         ACGCAAUUUGGGUAAGGUCAUCGAUACCCUCACGUGUGGCUUCGCCGACC
1c_MW690013                         ACGCAACCUGGGUAAGGUCAUCGAUACCCUGACGUGUGGCUUCGCCGACC
1h_KC248199                         GCGCAAUUUGGGUAAGGUCAUCGAUACCCUCACGUGCGGCUUCGCCGACC
1l_MN164860                         ACGUAAUCUGGGUAAGGUCAUCGAUACCCUCACAUGUGGCUUCGCCGACC
2_NC_009823                         GCGCAACGUGGGUAAGGUCAUCGAUACCCUAACGUGCGGCUUUGCCGACC
2_AF169004                          GCGCAACGUGGGUAAGGUCAUCGAUACCCUAACGUGCGGCUUUGCCGACC
2_JX227965                          GCGCAAUUUGGGUAAGGUCAUCGAUACCCUAACAUGCGGCUUUGCCGACC
2_KC197233                          GCGCAAUUUGGGUAAGGUCAUCGACACCCUCACAUGCGGAUUUGCCGACC
2a_AB047639                         GCGCAACGUGGGUAAAGUCAUCGACACCCUAACGUGUGGCUUUGCCGACC
2b/1a_MK548369                      ACGCAAYUUAGGUAAAGUCAUCGAUACCAUUACGUGUGGUUUUGCCGACC
2b_AY232740                         ACGCAACUUGGGUAAAGUCAUCGAUACCUUUACGUGUGGUUUUGCCGACC
2i_KC197230                         GCGCAACUUGGGUAAAGUCGUCGAUACCCUCACGUGCGGCUUUGCCGAUC
3_NC_009824                         CCGCAAUUUGGGUAAAGUCAUCGAUACCCUAACGUGCGGAUUCGCCGACC
3a_KY620603                         CCGCAAUUUGGGUAAAGUCAUCGAUACCCUUACGUGCGGAUUCGCCGACC
3_KJ470619                          UCGCAACCUGGGUAAAGUCAUCGAUACCCUAACGUGCGGAUUCGCCGAUC
3_JF735124                          CCGCAAUUUGGGUAAGGUCAUCGAUACCCUUACUUGUGGAUUUGCCGACC
3a_MN628597                         CCGCAAUUUGGGUAAAGUCAUCGAUACCCUUACGUGCGGAUUCGCCGACC
3b_KY620874                         UCGCAACCUGGGUAAGGUCAUCGAUACCCUAACGUGCGGAUUCGCCGACC
3k_JF735122                         CCGCAAUUUGGGUAAGGUCAUCGAUACCCUCACAUGCGGAUUCGCCGACC
4_NC_009825                         CCGCAAUUUGGGUAAGGUCAUCGAUACCCUAACCUGCGGCUUCGCCGACC
4a_KM043284                         CCGCAAUCUGGGUAAGGUCAUCGAUACCCUAACUUGCGGCUUCGCCGACC
4d_FJ462437                         CCGCAACUUGGGUAAGGUCAUCGAUACCCUAACUUGCGGCUUCGCCGACC
5_NC_009826                         CCCCAAUUUGGGUAGGGUCAUCCAUACCCUAACGUGCGGAUUCCCCCACC
5a_MH427311                         GCGCAACUUGGGUAAGGUCAUCGAUACCCUGACGUGCGGAUUCGCCGACC
6_DQ278891                          CCGCAACAUGGGUAAGGUCAUCGAUUCCCUAACCUGUGGCUUCGCCGACC
6_LC435023                          CCGCAAUCUGGGUAAGGUCAUCGAUACCCUCACUUGCGGCUUCGCCGACC
6_MK327987                          CCGCAAUUUGGGUAAGGUCAUCGAUACCCUGACAUGCGGCUUCGCCGACC
6_MG878999                          CCGCAAUCUGGGUAAGGUCAUCGAUACCCUCACUUGCGGCCUCGCCGACC
6_KC844040                          CCGCAAUUUGGGUAAGGUCAUCGAUACCCUCACUUGCGGCCUCGCCGACC
6a_MG717928                         CCGGAAUUUGGGUAAGGUCAUCGAUACCCUAACGUGUGGGUUCGCCGAUC
6a_KJ678751                         CCGGAAUUUGGGUAAGGUCAUCGAUACCCUAACGUGUGGGUUCGCCGAUC
6a_MG717925                         CCGGAAUUUGGGUAAGGUCAUCGAUACCCUAACGUGUGGGUUCGCCGAUC
6b_NC_009827                        CCGUAAUUUGGGUAAGGUCAUCGAUACCCUGACAUGCGGACUCGCCGACC
6n_AY878652                         GCGCAAUUUGGGUAAAGUCAUCGAUACCAUAACUUGCGGYCUCGCCGAUC
6q_KM504115                         GCGCAAUUUGGGUAAAGUCAUCGAUACCCUCACGUGCGGCUUCGCCGACC
6v_EU158186                         ACGCAAUUUAGGUAAGGUCAUCGAUACCUUUACGUGUGGCUUUGCCGAUC
6xg_MK139017                        ACGCAAUUUGGGUAAGGUCAUCGAUACCAUAACUUGCGGCCUCGCCGAUC
7a_NC_030791                        GCGAAACCUCGGUAAGGUGAUCGACACCAUGACCUGCGGGUUUGCCGACC
8_MH590700                          ACGCAAUUUGGGUAAGGUCAUCGAUACCCUCACGUGUGGCUUCGCCGACC

1_NC_038882                         UCAUGGGGUACAUACCGCUCGUCGGCGCCCCUCUUGGAGGCGCUGCCAGG
1_NC_004102                         UCAUGGGGUACAUACCGCUCGUCGGCGCCCCUCUUGGAGGCGCUGCCAGG
1a_EU234065                         UCAUGGGGUACAUACCGCUCGUCGGCGCCCCUCUUGGAGGCGCUGCCAGG
1_MN164851                          UCAUGGGGUACAUCCCGCUCGUCGGCGCCCCCCUAGGGGGCGCCGCCAGA
1_KJ439777                          UCAUGGGGUACAUUCCGCUCGUCGGCGCCCCCCUGGGGGGCGCUGCCAGA
1_MN977327                          UCAUGGGGUACAUACCGCUCGUCGGCGCCCCUCUAGGGGGUGCUGCCAGG
1_AY587845                          UCAUGGGGUACAUACCCGUCGUUGGCGCCCCAGUUGGUGGCGUCGCCAGA
1_AJ851228                          UCAUGGGGUACAUUCCGCUCGUCGGCGCUCCCUUGGGAGGCGCUGCCAGG
1_KY348757                          UCAUGGGGUACAUUCCGCUCGUCGGCGCUCCCCUGGGGGGCGCGGCCAGG
1_KJ439768                          UCAUGGGGUACAUUCCGCUCGUCGGCGCCCCCCUAGGGGGUGCUGCCAGG
1_MN164872                          UCAUGGGGUACAUCCCGCUCGUCGGCGCCCCCCUAGGGGGCGCUGCCAGG
1a_MW689980                         UCAUGGGGUACAUUCCGCUCGUCGGCGCCCCCCUAGGGGGCGCUGCCAGG
1a_MW689962                         UCAUGGGGUACAUCCCGCUCGUCGGCGCCCCCCUAGGGGGCGCGGCCAGA
1b_KX767023                         UCAUGGGGUACAUUCCGCUCGUCGGCGCCCCCCUAGGGGGCGCAGCCAGG
1b_EU234061                         UCAUGGGGUACAUCCCGCUCGUCGGCGCUCCCCUAGGGGGCGCUGCCAGG
1b_AB677533                         UCAUGGGGUACAUCCCUGUCGUUGGCGCCCCGGUCGGAGGCGUCGCCAGA
1b_MW689975                         UCAUGGGGUACAUCCCGCUCGUCGGCGCCCCCCUAGGGGGCGCGGCCAGA
1b_MW689965                         UCAUGGGGUACAUUCCGCUUGUCGGCGCUCCCCUGGGGGGCGCGGCCAGA
1b_MW689971                         UCAUGGGGUACAUCCCGCUCGUCGGCGCCCCCCUAGGAGGCGCUGCCAGA
1c_MW690013                         UCAUGGGGUACAUUCCGCUCGUCGGCGCCCCCCUAGGGGGCGCUGCCAGG
1h_KC248199                         UCAUGGGGUACAUUCCGCUCGUCGGCGCCCCCCUAGGGGGCGCUGCCAGG
1l_MN164860                         UCAUGGGGUACAUCCCGCUCGUCGGCGCCCCCCUCGGGGGCGCAGCUAGA
2_NC_009823                         UCAUGGGGUACAUCCCUGUCGUGGGCGCCCCGCUCGGCGGCGUCGCCAGA
2_AF169004                          UCAUGGGGUACAUUCCCGUCGUAGGCGCCCCGCUUGGUGGCGUCGCCAGA
2_JX227965                          UCAUGGGGUACAUACCCGUCGUUGGCGCCCCCGUUGGGGGCGUUGCCAGA
2_KC197233                          UCAUGGGGUACAUACCCGUCGUUGGCGCCCCGGUUGGCGGAGUCGCCAGA
2a_AB047639                         UCAUGGGGUACAUCCCCGUCGUAGGCGCCCCGCUUAGUGGCGCCGCCAGA
2b/1a_MK548369                      UCAUGGGGUACAUCCCUGUCGUAGGCGCUCCGGUYGGAGGCGUCGCCAGA
2b_AY232740                         UCAUGGGGUACAUCCCUGUCAUUGGCGCCCCGGUAGGAGGCGUCGCCAGA
2i_KC197230                         UCAUGGGGUACAUUCCCGUCGUCGGCGCCCCGGUGGGCGGCGUUGCCAGA
3_NC_009824                         UCAUGGGGUACAUCCCGCUCGUCGGCGCUCCUGUAGGAGGCGUCGCAAGA
3a_KY620603                         UCAUGGGGUACAUCCCGCUCGUCGGCGCUCCUGUAGGAGGCGUCGCAAGA
3_KJ470619                          UCAUGGGGUACAUUCCGCUCGUCGGCGCUCCUGUAGGGGGCGUCGCAAGA
3_JF735124                          UCAUGGGGUACAUUCCGCUCGUAGGCGCCCCCGUAGGGGGUGUCGCCAGG
3a_MN628597                         UCAUGGGGUACAUCCCGCUCGUCGGCGCCCCCGUGGGAGGCGUCGCAAGA
3b_KY620874                         UCAUGGGGUACAUUCCGCUCGUCGGCGCCCCUGUAGGGGGCGUCGCAAGA
3k_JF735122                         UCAUGGGGUACAUUCCGCUCGUAGGCGCCCCUGUUGGGGGCGUCGCAAGG
4_NC_009825                         UCAUGGGAUACAUCCCGCUCGUAGGCGCCCCCGUGGGUAGCGUCGCCAGG
4a_KM043284                         UCAUGGGAUACAUCCCGAUCGUAGGCGCCCCCGUAGGUGGCGUCGCCAGA
4d_FJ462437                         UCAUGGGAUACAUCCCGGUCGUAGGCGCCCCCGUGGGUGGCGUCGCCAGG
5_NC_009826                         UCAUGGGGUACAUCCCGCUCGUAGGCGGCCCCGUUGGGGGCGUCUCAAGG
5a_MH427311                         UCAUGGGGUACAUCCCGCUCGUAGGCGGCCCCGUUGGGGGCGUCGCAAGG
6_DQ278891                          UCAUGGGGUACAUUCCCGUUGUGGGAGCACCGCUUGGCGGUGUCGCGGCU
6_LC435023                          UCAUGGGGUACAUUCCCGUUGUUGGUGCUCCCCUUGGGGGCAUCGCGGCA
6_MK327987                          UCAUGGGGUACAUCCCCGUCAUAGGAGGCCCCCUUGGAGGCCUCGCGGCG
6_MG878999                          UCUUGGGGUAUGUCCCCGUCCUAGGCGGCCCCUUGGGGGGCGUCGCGGCU
6_KC844040                          UCUUGGGGUACGUCCCCGUCCUAGGUGGCCCCCUCGGUGGGGUCGCGGCU
6a_MG717928                         UCAUGGGGUACAUUCCCGUCGUGGGCGCGCCUUUGGGCGGCGUCGCGGCU
6a_KJ678751                         UCUUGGGGUACAUUCCCGUCGUGGGCGCGCCUUUGGGCGGCGUCGCGGCU
6a_MG717925                         UCAUGGGGUACAUUCCCGUCGUGGGCGCGCCUUUGGGCGGCGUCGCGGCU
6b_NC_009827                        UCAUGGGGUACAUUCCCGUCGUAGGCGGACCCUUGGGUGGCGUCGCGGCU
6n_AY878652                         UCAUGGGGUACAUCCCAGUCCUAGGAGCGCCACUUGGUGGUGUUGCGGCU
6q_KM504115                         UCAUGGGGUACAUUCCCGUCGUGGGCGCUCCCCUCGGGGGCGUCGCGGCG
6v_EU158186                         UCAUGGGGUACAUUCCCGUCGUCGGCGCCCCGUUGGGCGGCGUAGCGGCA
6xg_MK139017                        UCAUGGGGUAUAUCCCAGUCCUAGGGGCGCCACUUGGUGGCGUUGCAGCU
7a_NC_030791                        UCAUGGGGUACAUCCCUGUCCUAGGCGCCCCCCUAGGGGGCGUUGCCAGG
8_MH590700                          UCAUGGGGUACAUACCCGUCGUAGGAGGCCCCUUAGGGGGUGUCGCUGCA

1_NC_038882                         GCCCUGGCGCAUGGCGUCCGGGUUCUGGAAGACGGCGUGAACUAUGCAAC
1_NC_004102                         GCCCUGGCGCAUGGCGUCCGGGUUCUGGAAGACGGCGUGAACUAUGCAAC
1a_EU234065                         GCCCUGGCGCAUGGCGUCCGGGUUCUGGAAGACGGCGUGAACUAUGCAAC
1_MN164851                          GCCCUGGCGCAUGGCGUCCGGGUCCUGGAAGACGGCGUGAAUUAUGCAAC
1_KJ439777                          GCCCUGGCGCAUGGCGUCAGGGUCCUGGAGGACGGCGUGAACUACGCAAC
1_MN977327                          GCCCUGGCGCAUGGCGUCCGGGUUCUGGAAGACGGCGUCAACUAUGCAAC
1_AY587845                          GCACUCGCGCAUGGCGUGAGGGUCCUGGAGGACGGGAUAAAUUAUGCAAC
1_AJ851228                          GCUCUGGCGCAUGGCGUCCGAGUCCUGGAAGACGGCGUGAACUAUGCAAC
1_KY348757                          GCCCUGGCGCAUGGCGUUCGGGUCCUGGAAGACGGCGUGAACUAUGCAAC
1_KJ439768                          GCCUUGGCGCAUGGCGUCCGGGUUCUGGAAGACGGCGUGAACUACGCAAC
1_MN164872                          GCCCUGGCGCAUGGCGUCCGGGUUCUGGAGGACGGCGUGAACUAUGCAAC
1a_MW689980                         GCCCUGGCGCAUGGCGUCCGUGUCCUGGAGGACGGCGUGAAUUAUGCAAC
1a_MW689962                         GCCCUGGCACAUGGUGUCAGAGUCCUGGAAGACGGCGUGAAUUAUGCAAC
1b_KX767023                         GCCCUGGCGCAUGGCGUCCGGGUUCUGGAGGACGGCGUGAACUAUGCAAC
1b_EU234061                         GCCCUGGCGCAUGGCGUCCGGGUUCUGGAGGACGGCGUGAACUAUGCAAC
1b_AB677533                         GCUCUGGCACACGGUGUUAGGGUCCUGGAAGACGGGAUAAAUUACGCAAC
1b_MW689975                         GCCCUGGCGCAUGGCGUCCGGGUGCUGGAGGACGGCGUGAAUUACGCAAC
1b_MW689965                         GCGUUGGCGCAUGGCGUCAGGGUUCUGGAAGACGGCGUGAACUAUGCAAC
1b_MW689971                         GCCCUGGCGCAUGGCGUCAGGGUCCUGGAGGACGGCGUGAAUUAUGCAAC
1c_MW690013                         GCCCUGGCGCAUGGCGUCAGGGUUCUGGAGGACGGCGUGAACUAUGCAAC
1h_KC248199                         GCCUUCGCGCAUGGCGUGCGGGUCCUGGARGACGGCGUGAAUUACGCAAC
1l_MN164860                         GCCCUGGCGCAUGGCGUCAGAGUCCUAGAGGACGGCGUGAACUAUGCAAC
2_NC_009823                         GCUCUCGCGCAUGGCGUGAGAGUCCUGGAGGACGGGGUUAAUUUUGCAAC
2_AF169004                          GCUCUCGCGCAUGGUGUGAGAGUCCUGGAGGACGGGGUUAAUUAUGCAAC
2_JX227965                          GCUCUCGCCCAUGGGGUGAGGGUUCUGGAGGAUGGGAUAAAUUAUGCAAC
2_KC197233                          GCUCUCGCACAUGGUGUGAGAGUCCUGGAGGACGGGAUAAAUUACGCAAC
2a_AB047639                         GCUGUCGCGCACGGCGUGAGAGUCCUGGAGGACGGGGUUAAUUAUGCAAC
2b/1a_MK548369                      GCCCUGGCACACGGUGUUAGGGUCCUGGAGGACGGGAUMAAUUAUGCAAC
2b_AY232740                         GCUCUGGCACACGGUGUUAGGGUCCUGGAAGACGGGAUAAAUUACGCAAC
2i_KC197230                         GCUCUCGCGCAUGGCGUGAGAGUCCUGGAGGACGGGAUAAACUAUGCGAC
3_NC_009824                         GCCCUCGCGCAUGGCGUGAGGGCCCUUGAAGACGGGAUAAAUUUCGCAAC
3a_KY620603                         GCCCUCGCGCAUGGCGUGAGGGCCCUUGAAGACGGGAUAAAUUUCGCAAC
3_KJ470619                          GCUCUCGCACAUGGUGUGAGAGCCCUUGAGGACGGAAUAAAUUUUGCAAC
3_JF735124                          GCCCUGGCACAUGGUGUCAGGGUGCUGGAGGACGGAAUAAACUACGCAAC
3a_MN628597                         GCCCUCGCGCACGGCGUGAGGGCCCUUGAAGACGGGAUCAAUUUCGCAAC
3b_KY620874                         GCCCUAGCUCAUGGCGUUAGGGCCCUUGAGGACGGAGUGAACUAUGCAAC
3k_JF735122                         GCUCUUGCACAUGGUGUCCGAGCUCUUGAGGACGGAAUCAAUUUUGCAAC
4_NC_009825                         GCCCUGGCACAUGGUGUCAGGGCUUUGGAGGACGGGAUCAAUUAUGCAAC
4a_KM043284                         GCCCUAGCACAUGGUGUUAGGGCCGUGGAAGACGGGAUCAAUUUUGCAAC
4d_FJ462437                         GCCCUGGCGCAUGGCGUCAGGCUUCUGGAGGACGGGGUUAAUUAUGCAAC
5_NC_009826                         GCUCUCGCACACGGUGUGAAGGUUCUUGAAGACGGGAUAAACUAUGCAAC
5a_MH427311                         GCUCUCGCACACGGUGUGAGGGUCCUUGAGGACGGGGUAAACUAUGCAAC
6_DQ278891                          GCUUUAGCACAUGGUGUUAGGGCAAUCGAAGACGGGAUCAACUAUGCAAC
6_LC435023                          GCCCUGGCUCAUGGGGUCAGGGCUGUGGAGGACGGGAUUAACUAUGCAAC
6_MK327987                          GCCUUAGCACACGGUGUUAGGGCCAUCGAGGACGGGUGUAAUUAUGCAAC
6_MG878999                          GCCCUCGCCCAUGGGGUGAGGGUACUCGAGGACGGUGUCAAUUAUGCAAC
6_KC844040                          GCUCUCGCUCACGGUGUGAGGGCAAUCGAGGACGGGGUGAACUAUGCAAC
6a_MG717928                         GCACUCGCACAUGGUGUGAGGGCAAUCGAGGACGGGAUCAAUUAUGCAAC
6a_KJ678751                         GCGCUCGCACAUGGUGUGAGGGCAAUCGAGGACGGGUUCAAUUACGCAAC
6a_MG717925                         GCGCUCGCACAUGGCGUGAGGGCAAUCGAGGACGGGAUCAAUUAUGCAAC
6b_NC_009827                        GCGCUCGCACAUGGUGUGAGGGCAAUCGAGGACGGGAUUAACUAUGCAAC
6n_AY878652                         GCCCUAGCGCAUGGCGUUAGGGCAGUCGAGGAUGGGAUCAAUUAUGCAAC
6q_KM504115                         GCCCUGGCUCAUGGAGUCAGGGCCAUCGAGGACGGGAUCAAUUAUGCAAC
6v_EU158186                         GCCCUUGCACAUGGUGUGAGGGCAAUCGAAGACGGGAUUAAUUAUGCAAC
6xg_MK139017                        GCCCUGGCACACGGUGUUAGAGCAGUUGAGGACGGGAUUAAUUAUGCAAC
7a_NC_030791                        GCUCUGGCACAUGGUGUUAGAGUUCUGGAGGACGGGGUCAACUAUGCAAC
8_MH590700                          GCCUUAGCUCACGGAGUGAGGGCUGUCGAGGACGGGUUAAAUUAUGCAAC

1_NC_038882                         AGGGAACCUUCCUGGUUGCUCUUUCUCUAUCUUCCUUCUGGCCCUGCUCU
1_NC_004102                         AGGGAACCUUCCUGGUUGCUCUUUCUCUAUCUUCCUUCUGGCCCUGCUCU
1a_EU234065                         AGGGAACCUUCCUGGUUGCUCUUUCUCUAUCUUCCUUCUGGCCCUGCUCU
1_MN164851                          AGGGAAUUUGCCCGGUUGCUCUUUCUCUAUCUUCCUCUUGGCUUUGCUCU
1_KJ439777                          AGGGAAUCUUCCUGGUUGCUCCUUUUCUAUUUUCCUCUUAGCUCUGCUCU
1_MN977327                          AGGGAAUCUUCCCGGUUGCUCCUUUUCUAUCUUCCUCCUGGCCCUUCUCU
1_AY587845                          AGGGAAUUUACCCGGUUGCUCUUUUUCUAUCUUCCUACUAGCUCUCUUGU
1_AJ851228                          AGGGAAUCUUCCCGGUUGCUCUUUCUCUAUCUUCCUCUUAGCCUUGCUCU
1_KY348757                          AGGGAAUCUUCCCGGUUGCUCUUUCUCUAUCUUCCUCUUGGCUUUGCUGU
1_KJ439768                          AGGGAAUUUGCCCGGUUGCUCUUUCUCUAUCUUCCUCUUAGCCUUGCUGU
1_MN164872                          AGGGAAUCUGCCCGGUUGCUCUUUCUCUAUCUUCCUCCUUGCUCUUCUCU
1a_MW689980                         AGGGAAUCUUCCUGGUUGCUCCUUUUCUAUCUUCCUUCUUGCCUUCCUCU
1a_MW689962                         AGGGAAUCUUCCUGGUUGCUCUUUCUCUAUCUUCCUUUUGGCCUUACUAU
1b_KX767023                         AGGGAAUUUGCCCGGUUGCUCCUUUUCUAUCUUCCUCUUGGCUUUGCUGU
1b_EU234061                         AGGGAAUUUGCCCGGUUGCUCUUUCUCUAUCUUCCUCUUGGCUUUGCUGU
1b_AB677533                         AGGGAAUCUACCCGGUUGCUCUUUUUCUAUCUUCUUGCUUGCUCUUCUGU
1b_MW689975                         AGGGAACCUUCCCGGUUGCUCCUUUUCUAUCUUCCUCCUUGCUCUCCUCU
1b_MW689965                         AGGGAAUCUUCCCGGUUGCUCUUUCUCUAUCUUCCUCUUAGCUUUGCUGU
1b_MW689971                         AGGGAACCUGCCCGGUUGCUCUUUCUCUAUCUUCAUCCUAGCUCUCUUGU
1c_MW690013                         AGGGAAUCUUCCUGGUUGCUCCUUUUCUAUCUUUCUUCUUGCUCUGCUGU
1h_KC248199                         AGGGAAYCUUCCUGGUUGCUCUUUCUCUAUCUUCUUGCUUGCUUUGCUCU
1l_MN164860                         AGGGAAUCUUCCCGGUUGCUCCUUUUCUAUCUUCCUCUUGGCCCUGCUCU
2_NC_009823                         AGGGAACUUACCCGGUUGCUCCUUUUCUAUCUUCUUGCUGGCCCUGCUGU
2_AF169004                          AGGGAACUUACCUGGUUGCUCCUUUUCUAUCUUCUUGCUGGCCCUACUGU
2_JX227965                          AGGGAAUUUACCCGGUUGCUCUUUCUCUAUCUUCCUCUUAGCCCUCUUGU
2_KC197233                          AGGGAACUUGCCCGGUUGCUCCUUUUCUAUCUUCCUCCUAGCUCUUCUAU
2a_AB047639                         AGGGAACCUACCCGGUUUCCCCUUUUCUAUCUUCUUGCUGGCCCUGUUGU
2b/1a_MK548369                      AGGGAAUCUGCCUGGUUGCUCUUUCUCUAUCUUCUUACUUGCCCUUCUGU
2b_AY232740                         AGGGAAUCUACCUGGUUGCUCCUUUUCUAUCUUCUUACUUGCUCUUCUGU
2i_KC197230                         AGGGAAUCUUCCCGGUUGCUCUUUUUCUAUCUUCUUGCUAGCUCUUUUGU
3_NC_009824                         AGGGAACUUGCCCGGUUGCUCCUUUUCUAUCUUCCUUCUUGCUCUGUUCU
3a_KY620603                         AGGGAACUUGCCCGGUUGCUCCUUUUCUAUCUUCCUUCUUGCUCUGUUCU
3_KJ470619                          AGGGAACUUACCCGGUUGCUCUUUCUCUAUCUUCUUGCUUGCUUUGCUCU
3_JF735124                          AGGGAACAUUCCUGGUUGCUCUUUCUCUAUCUUCCUCCUCGCCAUCUUGU
3a_MN628597                         AGGGAACUUACCCGGUUGCUCCUUUUCUAUCUUUCUUCUUGCUCUGUUCU
3b_KY620874                         AGGGAACCUUCCUGGUUGCUCCUUCUCUAUCUUCCUCCUUGCUCUGUUCU
3k_JF735122                         AGGGAACUUACCUGGUUGCUCUUUCUCUAUCUUCCUCCUGGCUUUGCUCU
4_NC_009825                         AGGGAAUCUCCCCGGUUGCUCCUUUUCUAUCUUCCUCUUGGCACUUCUUU
4a_KM043284                         AGGGAAUCUUCCCGGUUGCUCCUUUUCUAUCUUCCUCUUGGCACUUCUCU
4d_FJ462437                         AGGGAAUCUUCCCGGUUGCUCUUUCUCUAUCUUCCUCUUGGCACUGCUCU
5_NC_009826                         AGGGAAUCUACCCGGUUGCCCUUUCUCUAUCUUUGUCCUUGCACUUCUUU
5a_MH427311                         AGGGAAUUUACCCGGUUGCUCUUUCUCUAUCUUUAUCCUUGCACUUCUUU
6_DQ278891                          CGGAAACCUUCCUGGUUGCUCCUUUUCUAUCUUCCUUCUGGCACUUCUCU
6_LC435023                          AGGGAAUCUUCCCGGUUGCUCCUUCUCUAUCUUCCUUUUGGCACUGCUCU
6_MK327987                          AGGGAAUCUUCCUGGUUGCUCCUUUUCUAUCUUCCUCUUGGCUCUUCUCU
6_MG878999                          AGGGAACCUUCCUGGUUGCUCUUUUUCUAUCUUCCUCCUCGCCCUCYUUU
6_KC844040                          AGGGAAUCUCCCYGGUUGCUCUUUCUCUAUCUUCCUCUUAGCCCUAUUCU
6a_MG717928                         AGGGAAUCUUCCCGGUUGCUCUUUCUCUAUCUUCCUCUUGGCACUACUCU
6a_KJ678751                         AGGAAAUCUUCCCGGUUGCUCUUUCUCUAUCUUCCUUUUGGCACUACUCU
6a_MG717925                         AGGGAAUCUCCCCGGUUGCUCUUUCUCUAUCUUCCUUUUGGCACUACUCU
6b_NC_009827                        AGGGAAUCUUCCUGGUUGCUCUUUUUCUAUCUUCAUCCUGGCACUGCUCU
6n_AY878652                         AGGGAAUUUACCCGGUUGCUCUUUCUCUAUCUUCCUCUUGGCACUUCUUU
6q_KM504115                         AGGGAACCUACCCGGUUGCUCCUUCUCUAUCUUCCUCUUGGCACUUCUCU
6v_EU158186                         AGGGAAUCUUCCUGGUUGCUCCUUUUCUAUCUUCCUCCUUGCUUUAUUGU
6xg_MK139017                        AGGGAAUUUACCCGGUUGCUCCUUUUCUAUCUUCCUUUUGGCACUCUUCU
7a_NC_030791                        AGGGAACUUGCCUGGUUGCUCCUUUUCUAUCUUCYUACUAGCCCUCCUGU
8_MH590700                          CGGGAAUCUCCCCGGUUGCUCCUUUUCUAUCUUCCUACUUGCUCUACUCU

1_NC_038882                         CUUGCCUGACUGUGCCCGCUUCAGCCUACCAAGUGCGCAAUUCCUCGGGG
1_NC_004102                         CUUGCCUGACUGUGCCCGCUUCAGCCUACCAAGUGCGCAAUUCCUCGGGG
1a_EU234065                         CUUGCCUGACUGUGCCCGCUUCAGCCUACCAAGUGCGCAACUCCUCGGGG
1_MN164851                          CCUGCUUGACGGUCCCGGCUUCUGCUUACGAGGUGCGCAACGUGUCUGGG
1_KJ439777                          CCUGCUUGACGGUACCCGCUUCAGCCUAUCAAGUGCGCAACUCCUCGGGG
1_MN977327                          CAUGCUUGACAGUUCCAGCCUCUGCCUACGAGGUCCGCAAUGUCUCUGGC
1_AY587845                          CUUGUAUAUCUGUACCAGUAUCCGCUGUGGAGGUCAAGAACACCAGUCAG
1_AJ851228                          CUUGCCUGACGGUUCCGACCUCUGCCAUCGAGGUACGCAACGCAUCCGGG
1_KY348757                          CCUGCUUGACGGUCCCGACUUCUGCCAUCGAAGUCCACAACGCAUCCGGG
1_KJ439768                          CCUGCUUGACGGUUCCAACUACCGCUCACGAGGUGCGCAACGCAUCCGGG
1_MN164872                          CUUGCUUGACGGUCCCCACAUCGGCCUACGAGGUGCGCAAUUCCUCGGGU
1a_MW689980                         CUUGCUUGACUGUUCCCGCCUCCGCCUAUGAAGUGCGCAAUGCUACGGGG
1a_MW689962                         CCUGUCUGACUGUGCCUGCAUCCGCCUAUGAAGUGCGCAACGCUAGCGGG
1b_KX767023                         CCUGUCUGACCAUCCCAGCUUCCGCUUAUGAAGUGCGCAACGUGUCCGGG
1b_EU234061                         CCUGCUUGACCAUCCCAGCUUCCGCGUAUGAAGUGCGCAACGUGUCCGGA
1b_AB677533                         CGUGCGUCACAGUACCAGUGUCUGCAGUGGAAGUCAGGAACACCAGUACU
1b_MW689975                         CUUGCUUGACGGUCCCAGCGUCUGCCUACGAGGUGCGCAACGUCUCGGGG
1b_MW689965                         CCUGUCUAACGGUCCCUGCUUCAGCUUACGAGAUACGCAACGUGUCCGGG
1b_MW689971                         CUUGUCUGACGAUUCCAGCUUCCGCCUACGAGGUGCGCAACGUGUCUGGG
1c_MW690013                         CCUGUCUAACAGUCCCCGCCUCCGCUUUUCAGGUACGCAACUCCUCGGGA
1h_KC248199                         CUUGCCUGACGGUUCCCGCCUCCGCCAUCGAGGUGCGCAACGCGUCCGGG
1l_MN164860                         CGUGCCUAACAGUCCCAGCCUCAGCUUUGGAAGUACGCAAUGUCUCUGGG
2_NC_009823                         CCUGCAUCACCACCCCGGUCUCCGCUGCCGAAGUGAAGAACAUCAGUACC
2_AF169004                          CCUGCAUCACCAUCCCGGUCUCUGCUGCCCAGGUGAAGAACACCAGCACC
2_JX227965                          CCUGCAUCUCUGUGCCAGUCUCCGCCAUAGAGGUCAGGAACACCAGUACC
2_KC197233                          CCUGUAUUUCAAUUCCAGUCUCUGCCGUACAAGUCAAGAACACGAGCGUG
2a_AB047639                         CCUGCAUCACCGUUCCGGUCUCUGCUGCCCAGGUGAAGAAUACCAGUAGC
2b/1a_MK548369                      CGUGCGUYACARUGCCAGUGUCUGCAGUGGAAGUCAGGAACAUCAGUUCU
2b_AY232740                         CAUGCGUCACAGUGCCAGUGUCUGCAGUGGAAGUCAGGAACAUCAGUUCU
2i_KC197230                         CUUGCAUCACUGUGCCAGUCUCUGCCGCAGAAGUCAAGAACACCAGCGAU
3_NC_009824                         CUUGCUUAAUUCAUCCAGCAGCCAGUCUAGAGUGGCGGAAUACGUCUGGC
3a_KY620603                         CUUGCUUAAUUCAUCCAGCAGCCAGUUUAGAGUGGCGGAAUACGUCUGGC
3_KJ470619                          CUUGCUUGGUCUGUCCUACUGCAGGGAUUGAAUACCGGAAUGUGUCUGGC
3_JF735124                          CAUGCCUGACAGUGCCUGCUUCUGGUCUGGAAUAUCGGAAUUCUUCUGGC
3a_MN628597                         CUUGCUUAAUCCAUCCAGCAACCAGCCUAGAGUGGCGGAACACGUCUGGC
3b_KY620874                         CCUGCUUGACUUGCCCCGUGUCUGGUCUAGAGCACAGGAACACGUCUGGC
3k_JF735122                         CAUGCUUGCUUACACCCACAGCCGGGCUGGAGUACCGUAAUGCCUCUGGA
4_NC_009825                         CGUGCCUGACUGUCCCCGCUUCGGCCGUUAACUAUCGCAAUGUCUCAGGC
4a_KM043284                         CGUGCCUGACUGUCCCCGCUUCGGCCAUUAACUAUCGCAACAUCUCGGGC
4d_FJ462437                         CGUGCCUGACUGUUCCCGCUUCGGCCUACAACUAUCGCAACAGCUCGGGU
5_NC_009826                         GGUGCCUGACCGUCCCCGCUUCCGCAGUUCCUUACCGUAAUGCUUCUGGG
5a_MH427311                         CAUGCCUGACUGUCCCGACCUCUGCCGUUCCCUACCGAAAUGCCUCUGGG
6_DQ278891                          CGUGCCUCACCACGCCCGCCUCGGCAGUCAACUAUAAAAACAGCUCUGGU
6_LC435023                          CGUGCCUCACCACACCUGCCUCAGCCGCGCAUUAUGCCAACAAGUCUGGU
6_MK327987                          CAUGCCUUACUGUCCCUGCCUCAGCGGCACACUAUGCCAACAAGUCUGGU
6_MG878999                          CUUGCCURACUGUCCCAACAUCGGCUUUGACCUACGGCAAUGCAUCUGGG
6_KC844040                          CCUGCUUGACCGUCCCGACAUCGGCCCUGACAUAUGGUAACUCCUCUGGC
6a_MG717928                         CGUGCCUCACAACGCCAGCGUCGGCUCUUACCUACGGUAACUCCAGUGGG
6a_KJ678751                         CGUGCCUCACGACGCCAGCUUCGGCGCUUACCUACGGCAACACCAGUGGG
6a_MG717925                         CGUGCCUCACAACGCCAGCUUCGGCUCUUACCUACGGCAACUCCAGUGGG
6b_NC_009827                        CGUGCCUCACCACACCAGCCUCGGCGCUCACAUACGGCAACUCCAGCGGG
6n_AY878652                         CGUGCCUCACCACUCCCGCCUCGGCAGUCCAUUACAGAAAURCCACUGGG
6q_KM504115                         CGUGCCUCACUGUGCCCGCUUCGGCGGUGCACCACGCCAACAAGUCUGGU
6v_EU158186                         CCUGCCUCACAACGCCCGCCUCUGCCGUGCACCAUCGCAACGUGUCGGGC
6xg_MK139017                        CGUGCCUCACCACCCCCGCCUCGGCAGUUCAUUACAGAAAUGCAUCGGGG
7a_NC_030791                        CAUGUCUAACAGUCCCGGCAUCGGCUUAUGAAGUCCGCAACUCCAGUGGR
8_MH590700                          CCUGCCUUACUGUGCCCGCUUCAGCACACCAGGUGUGGAAUACGUCGGGC

1_NC_038882                         CUUUACCAUGUCACCAAUGAUUGCCCUAACUCGAGUAUUGUGUACGAGGC
1_NC_004102                         CUUUACCAUGUCACCAAUGAUUGCCCUAACUCGAGUAUUGUGUACGAGGC
1a_EU234065                         CUUUACCAUGUCACCAAUGAUUGCCCCAACUCGAGUAUUGUGUACGAGGC
1_MN164851                          GUGUAUCAGGUCACGAACGACUGCUCUAACUCAAGUAUUGUGUACGAGGC
1_KJ439777                          CUCUACCACGUCACCAACGACUGCCCGAAUUCGAGCGUCGUGUACGAGGC
1_MN977327                          AUCUACCACGUCACCAACGAUUGUGGCAAUUCCAGCAUUGUAUAUGAGAU
1_AY587845                          ACCUACAUGGCCACCAAUGAUUGCUCUAACAGCAGCAUCACGUGGCAACU
1_AJ851228                          AUCUAYCACGUCACCAACGAUUGUUCCAACUCAAGCAUCGUUUGGGAGAC
1_KY348757                          AUCUACCAUGUCACCAACGACUGCUCCAACUCAAGCAUUGUGUACGAGGC
1_KJ439768                          GUGUACCAUGUCACCAACGACUGUUCCAACUCGAGUAUCAUCUAUGAGAU
1_MN164872                          AUAUACCAUGUCACCAACGACUGCCACAACUCGAGCAUUGUGUACGAAAC
1a_MW689980                         AUAUAUCAUGUCACCAACGAUUGUCCCAACUCCAGCAUCGUGUACGAGAC
1a_MW689962                         GUGUAUCACGUCACCAAUGAUUGCCCCAAUUCGAGCAUUGUGUACGAGAC
1b_KX767023                         GCGUACCAUGUCACGAACGACUGCUCCAACUCAAGCAUUGUGUAUGAGGC
1b_EU234061                         GUGUACCAUGUCACGAACGACUGCUCCAACGCAAGCAUUGUGUAUGAGGC
1b_AB677533                         AGCUACUACGCCACUAAUGAUUGCUCUAACAACAGCAUCACYUGGCAGCU
1b_MW689975                         AUCUACCACGUCACCAACGACUGCCCGAACUCCAGCAUCGUGUACGAGAU
1b_MW689965                         AUGUAUCAGGUCACCAACGACUGCUCCAACGCAAGCAUUGUGUACGAAGC
1b_MW689971                         GUGUACCAUGUCACCAAUGAUUGUGCCAACUCAAGCAUUGUGUUUGAGGC
1c_MW690013                         AUCUACCAUGUCACCAAUGAUUGCCCCAAUUCGAGUGUUGUGUACGAAGC
1h_KC248199                         CUUUACCAUGUCACAAACGACUGCUCCAAUGCUAGCAUCGUCUAUGAAGC
1l_MN164860                         AUCUAUCAGGUCACCAACGACUGCUCCAACGGCAGCAUUGUGUACGAGGC
2_NC_009823                         GGCUACAUGGUGACUAACGACUGCACCAAUGACAGCAUUACCUGGCAGCU
2_AF169004                          GGUUACAUGGUGACCAAUGACUGUUCCAAUGACAGCAUCACCUGGCAGCU
2_JX227965                          UCCUACAUGGUGACCAACGAUUGCUCUAACACCAGCAUCGUUUGGCAGCU
2_KC197233                          UCCUACAUGGUGACCAACGAUUGCUCCAACAGUAGCAUCGUUUGGCAGUU
2a_AB047639                         AGCUACAUGGUGACCAAUGACUGCUCCAAUGACAGCAUCACUUGGCAGCU
2b/1a_MK548369                      AGCUACUACGCCACUAAUGAYUGCUCGAACAACAGCAUCACCUGGCAGCU
2b_AY232740                         AGCUACUAUGCCACUAACGAUUGCUCGAACAACAGCAUCACCUGGCAGCU
2i_KC197230                         CUAUAUAUGGUGACCAACGACUGUUCAAACAGCAGCAUCACCUGGCAGCU
3_NC_009824                         CUCUACGUCCUUACCAACGACUGUUCCAAUAGCAGUAUUGUGUAUGAGGC
3a_KY620603                         CUCUACAUCCUUACCAACGACUGUUCCAAUAGCAGUAUUGUGUAUGAGGC
3_KJ470619                          CUCUACGUGCUCACCAACGACUGCUCUAACGGCAGUAUCGUGUAUGAGGC
3_JF735124                          UUGUACGUCGUUACCAACGACUGUUCAAACGCCAGCAUUAUCUAUGAAGC
3a_MN628597                         CUCUAUGUCCUUACUAACGACUGUUCCAAUGGCAGUAUUGUGUAUGAGGC
3b_KY620874                         CUAUACAUACUUACCAACGACUGCUCUAACCAGAGCAUUGUGUAUGAGGC
3k_JF735122                         CUCUACAUGGUGACCAACGACUGUAGCAACAGUAGCAUCGUGUAUGAGGC
4_NC_009825                         AUCUACCAUGUCACCAAUGACUGCCCGAAUUCAAGCAUAGUGUAUGAGGC
4a_KM043284                         AUCUAUCAUAUCACCAAUGACUGCCCGAAUUCAAGCAUAGUUUAUGAGGC
4d_FJ462437                         GUUUACCAUGUCACCAACGACUGCCCGAACUCGAGCAUAGUCUAUGAAGC
5_NC_009826                         GUUUAUCAUGUCACUAAUGAUUGCCCCAACUCUUCCAUAGUCUACGAGGC
5a_MH427311                         GUUUAUCAUGUCACCAAUGAUUGCCCAAACUCUUCUAUCGUCUAUGAGGC
6_DQ278891                          AUAUACCAUCUUACCAAUGACUGCCCUAAUUCGAGUAUUGUCUAUGAGGC
6_LC435023                          CUUUAUCACCUGACCAACGACUGCCCCAACAGCAGCAUCGUGUAUGAGGC
6_MK327987                          AUAUAUCAUCUUACCAAUGACUGUCCAAACAGCAGCAUCAUUUAUGAGGC
6_MG878999                          CUCUACUAUCUGACCAAUGAUUGCGCGAACUCCAGUAUUGUGUAUGAGGC
6_KC844040                          CUCUACUAUCUCACCAAUGACUGCCCAAAUGCCAGCAUUGUGUAUGAAGC
6a_MG717928                         CUAUACCAUCUUACAAAUGAUUGCCCCAACUCCAGCAUCGUGCUGGAGGC
6a_KJ678751                         CUAUACCAUCUUACAAAUGAUUGCCCCAACUCCAGCAUCGUGCUGGAGGC
6a_MG717925                         CUAUACCAUCUCACAAAUGAUUGCCCCAACUCCAGCAUCGUGCUGGARGC
6b_NC_009827                        UUGUACCAUCUAACCAAUGAUUGUCCACGCUCCAGCAUAGUGCUGGAAGC
6n_AY878652                         AUAUACCAUCUCACCAACGACUGCCCGAACUCCAGCAUCGUUUAUGAGGC
6q_KM504115                         CUCUAUCAUCUGACCAACGACUGCCCCAACUCCAGCAUCGUGUACGAGGC
6v_EU158186                         AUAUACCACCUCACGAAUGACUGUCCAAACAACAGCAUCGUCUAUGAGGC
6xg_MK139017                        AUUUACCACCUCACUAAUGACUGCCCAAAUUCCAGCAUCAUCUAUGAGGC
7a_NC_030791                        GUCUAUCAUCUCACCAAUGACUGCCCCAACGCUAGUAUAGUCUAUGAAAC
8_MH590700                          CUCUACAUUCUGACCAAUGACUGUGCCAACUCUAGCAUCAUCUUCGAAGG

1_NC_038882                         GGCCGAUGCCAUCCUGCACACUCCGGGGUGUGUCCCUUGCGUUCGCGAGG
1_NC_004102                         GGCCGAUGCCAUCCUGCACACUCCGGGGUGUGUCCCUUGCGUUCGCGAGG
1a_EU234065                         GGCCGAUGCCAUCCUGCACACUCCGGGGUGUGUCCCUUGCGUUCACGAGG
1_MN164851                          AACUGCCGCCAUCCUACACGCUCCGGGGUGUGUCCCUUGCGUCCGCGAGG
1_KJ439777                          AGACGGUGUCAUCCUGCAUACCCCGGGGUGCGUACCUUGCGUCCGCGAGG
1_MN977327                          GCAGAACGCGAUCCUACAUCUGCCGGGGUGUGUGCCCUGCGUUCGCGAGG
1_AY587845                          CGAGGGUGCGGUACUACAUGUUCCUGGAUGCAUCCCCUGUGAGUUAGUGG
1_AJ851228                          GGAAGGACUCAUCCUGCACACACCCGGGUGCGUGCCCUGCGUCCGAGAGG
1_KY348757                          GGACGGGUUGAUCUUGCAUUCUCCCGGGUGUGUGCCUUGCGUCCGGGAGG
1_KJ439768                          GGAAGAUAUGAUCAUGCAUGCCCCGGGGUGUGUCCCCUGCGUUCAGGAGA
1_MN164872                          AAACAAUGCAAUCCUGCACACGCCGGGGUGCGUCCCCUGCGUUAUGGAGG
1a_MW689980                         AGCUGAUGCCAUCCUACACGCCCCGGGGUGCGUCCCUUGCGUUCGUGAGG
1a_MW689962                         GGCCGACGCUAUCCUGCACACUCCGGGGUGUGUCCCUUGCGUUCGCGAGG
1b_KX767023                         AGCGGACAUGAUUAUGCAUACCCCUGGGUGCGUGCCCUGCGUGCGGGAGG
1b_EU234061                         AGCGGACAUGAUCAUGCAUACCCCCGGGUGCGUGCCCUGCGUUCGGGAGA
1b_AB677533                         CACUAACGCAGUCCUCCACCUUCCUGGAUGCGUCCCGUGUGAGAAUGAUA
1b_MW689975                         GGAAGGUGCGAUCCUCCACUUGCCGGGGUGUGUGCCUUGCGUUCGGGAGG
1b_MW689965                         AGACGGCGUGAUCCUGCAUACCCCUGGGUGCGUGCCUUGCGUCCGGGAGG
1b_MW689971                         AGAUGGUCUAAUCCUGCAUACCCCCGGGUGCGUGCCCUGCGUCCGGGAGG
1c_MW690013                         GGAUGGCUUGAUCAUGCAUCUACCAGGGUGCGUGCCCUGCGUCCGCGAGG
1h_KC248199                         AGACGGCGUGAUUAUGCAUAUGCCUGGGUGCGUCCCCUGCGUCCGAGAGG
1l_MN164860                         GGAGGGCAUGAUUCUCCACCUGCCAGGGUGCGUACCUUGCGUUCGAGAGG
2_NC_009823                         CCAGGCUGCUGUCCUCCACGUCCCCGGGUGCGUCCCGUGCGAGAAAGUGG
2_AF169004                          UCAGGCUGCGGUCCUCCACGUCCCCGGGUGUGUCCCGUGUGAGAAAGUGG
2_JX227965                          UGAAGGCGCAGUGCUCCAUACCCCUGGAUGUGUCCCCUGUGAGCGGACCG
2_KC197233                          GCAGGAUGCUGUUCUCCAUGUUCCAGGAUGUGUUCCAUGCGAGCGGAAGG
2a_AB047639                         CGAGGCUGCGGUUCUCCACGUCCCCGGGUGCGUCCCGUGCGAGAGAGUGG
2b/1a_MK548369                      CACUAACGCAGUUCUCCACCUUCCCGGAUGCGUCCCAUGUGAGAAUGAYA
2b_AY232740                         CACUAACGCAGUUCUCCACCUUCCUGGAUGCGUCCCAUGUGAGAAUGAUA
2i_KC197230                         CCAGGACGCGGUGCUACACGUUCCUGGAUGCGUCCCCUGUGAACGAGUGG
3_NC_009824                         CGAUGAUGUCAUUCUGCACACACCCGGCUGUGUACCUUGUGUCCAGGACG
3a_KY620603                         CGAUGACGUUAUUCUGCAUACACCCGGCUGUGUACCUUGUGUUCAGGACG
3_KJ470619                          CCCUGAAGUCAUCUUGCAUUUGCCAGGUUGUGUGCCCUGCGUUCAAUCAG
3_JF735124                          UGGAGACGUGAUGCUGCAUAUGCCCGGGUGCGUACCUUGCGUCAGGAAGG
3a_MN628597                         CGAUGACGUCAUUCUGCAUACACCCGGCUGUGUACCUUGUGUUCAGACCA
3b_KY620874                         CGACGAGGUGAUCUUGCACUUACCCGGAUGCGUGCCUUGCGUCGCAACCG
3k_JF735122                         CGGGGAUAUUAUCCUCCACUUGCCUGGCUGCGUUCCCUGCGUACGCUCUA
4_NC_009825                         CGACCAUCACAUCAUGCACCUUCCAGGUUGCGUGCCCUGCGUGAGAGAGG
4a_KM043284                         CAACCACCACAUCUUGCACCUUCCAGGUUGCGUGCCCUGCGUGAGAGAGG
4d_FJ462437                         CGAUCACCACAUCUUGCACCUCCCAGGAUGCGUUCCUUGUGUGAGGGUCG
5_NC_009826                         CGACAACCUGAUCUUACACGCACCUGGUUGUGUGCCCUGUGUCCUGGAAG
5a_MH427311                         UGAAGACCUGAUCUUACACGCACCUGGUUGCGUGCCCUGUGUUAGGCAGG
6_DQ278891                          GGACAGUGUCAUCAUGCACAGCCCUGGAUGCGUCCCGUGUGUAAGAUCUG
6_LC435023                          GCCAACUGUUAUAAUGCACUUCCCUGGGUGCGUCCCCUGUGUUAAGGUCG
6_MK327987                          AGAAGGGCUUAUGUUACACCUCCCCGGCUGUGUCCCGUGCGUAAGGACGG
6_MG878999                          UGAGUCCCUCAUAAUGCACAUGCCGGGGUGCGUGCCUUGUGUCCGCACUA
6_KC844040                          AGAAACCAUCAUCAUGCAUCUGCCGGGAUGCGCACCUUGCGUGCGUGUUG
6a_MG717928                         GGAUGCCAUGAUCUUGCAUUUGCCUGGAUGCUUGCCUUGUGUGAGGGUCA
6a_KJ678751                         UGAUGCUAUGAUCUUGCAUUUGCCUGGAUGCUUGCCCUGUGUGAAGGUCG
6a_MG717925                         GGAUGCUAUGAUCUUGCAUUUGCCUGGAUGCUUGCCAUGUGUGAGGGUCG
6b_NC_009827                        GGAGGCCAUGAUCCUACACCUAGCUGGUUGUGUGCCUUGCGUGAGAGCCG
6n_AY878652                         GGACACCAUGAUCUUACAUCUCCCAGGGUGCGUCCCGUGUGUCAGAGCAG
6q_KM504115                         AGAAACCGUGAUCUUGCACCUGCCCGGCUGUGUCCCUUGCGUUAGGGUCG
6v_EU158186                         AGAAUCCAUUGUCCUACAUCUCCCUGGAUGCGUCCCGUGUGUGAGGGUUG
6xg_MK139017                        GGACAGUAUGAUGUUGCAUCUUCCAGGAUGCGUCCCGUGUGUCAAAGUGC
7a_NC_030791                        AGACAACGCCAUCCUACACGAGCCUGGGUGCGUGCCUUGCGUUCGCGAGG
8_MH590700                          AGACGGCAUCAUCCUACACGUGCCCGGCUGUGUGCCGUGCGUGAAAAAUG

1_NC_038882                         GU---AACGCCUCGAGGUGUUGGGUGGCGGUGACCCCCACGGUGGCCACC
1_NC_004102                         GU---AACGCCUCGAGGUGUUGGGUGGCGGUGACCCCCACGGUGGCCACC
1a_EU234065                         GU---AACGCCUCGAGGUGUUGGGUGGCGGUGACCCCCACGGUGGCCACC
1_MN164851                          GC---AACGCCUCGAAGUGUUGGGUGGCGAUGACCCCUACGGUGGCCACC
1_KJ439777                          GC---AACACCUCGCGGUGCUGGAUAGCGCUCACCCCUACGGUGGCCACC
1_MN977327                          GC---AACGCCUCUAGAUGUUGGAUAACGCUCACCCCCACUCUCGCGGCG
1_AY587845                          GC---AACGUGUCGCGGUGCUGGAUACCAGUCACGCCUAACGUCGCCGUG
1_AJ851228                          GU---AACACUUCUCGGUGCUGGGCGUCGCUGACCCCCACACUUGCAGCG
1_KY348757                          GU---AACACCUCCCGGUGCUGGCUUCCACUUACCCCCACACUUGCGGCU
1_KJ439768                          AC---AACUCCUCUCGUUGCUGGAUGGCGCUCACCCCCACGCUUGCGGUC
1_MN164872                          GU---AACACCUCGAGAUGUUGGGUAGCGCUUACCCCCACUCUAGCCGCU
1a_MW689980                         GU---AACGUCUCGGUGUGUUGGGUGGUGAUGACCCCCACGGUGGCCACU
1a_MW689962                         GU---AACGUCUCGAGGUGUUGGGUGGCGAUGACCCCCACGGUGGCUACC
1b_KX767023                         GU---AACUCCUCCCGCUGCUGGGUAGCGCUCACUCCCACACUCGCGGCC
1b_EU234061                         AC---AAUUCCUCCCGCUGCUGGGUAGCGCUCACCCCCACGCUCGCGGCC
1b_AB677533                         AU---GGCACCUUGCGCUGCUGGAUACAAGUAACACCUAAUGUGGCUGUG
1b_MW689975                         GC---AACACCUCCCGAUGCUGGGUGUCACUUACUCCCUCAUUGGCGGCG
1b_MW689965                         GC---AACCUCUCUCGUUGCUGGGUACCGCUCACUCCCACGCUGGCGGCU
1b_MW689971                         GC---AACGCCUCCCGGUGCUGGACUGCGCUUACCCCCACGCUUGCGGCC
1c_MW690013                         GU---AAUACCUCGAGAUGCUGGGUAUCGCUUACUCCCACGCUUGCUGCG
1h_KC248199                         GC---AACACUUCUCGGUGCUGGUUGCAGCUCACCCCCACGAUCGCGGCU
1l_MN164860                         GU---AACUCCUCGAGAUGCUGGGUGUCGCUCACCCCCACCGUGGCGGCC
2_NC_009823                         GG---AAUGCAUCUCAGUGCUGGAUACCGGUCUCACCGAAUGUGGCCGUG
2_AF169004                          GA---AAUAYAUCACGGUGUUGGAUACCGGUCUCACCAAACGUGGCUGUG
2_JX227965                          GU---AACAGGUCUCGGUGUUGGCUACCGAUCACCCCCAAUGUGGCUAUC
2_KC197233                          GC---AAUGAGUCCCGGUGCUGGAUACCGGUCACACCCAACGUGGCCGUG
2a_AB047639                         GG---AAUACGUCACGGUGUUGGGUGCCAGUCUCGCCAAACAUGGCUGUG
2b/1a_MK548369                      AC---GGCACCUUGCGUUGCUGGAUACAAGURACRCCUAACGUGGCUGUG
2b_AY232740                         AU---GGCACCUUGCGCUGCUGGAUACAAGUAACACCCAAUGUGGCUGUG
2i_KC197230                         GC---AACAACUCCCGAUGUUGGAUACCAGUCACGCCCAACGUGGCCGUG
3_NC_009824                         GC---AAUACAUCUACGUGCUGGACCCCAGUGACACCUACAGUGGCAGUC
3a_KY620603                         AC---AAUACAUCUACGUGCUGGACCCCAGUGACACCUACAGUGGCAGUC
3_KJ470619                          GC---AACUCCUCGCAAUGCUGGAUUCCGGUGGCACCAACAGUGGCGGUU
3_JF735124                          GC---AACACAUCCCAGUGCUGGAUACCAUUGUCACCCACGGUCUCUGUG
3a_MN628597                         AC---AAUCAAUCCACAUGCUGGACCCCAGUGACACCUACAGUGGCGGUC
3b_KY620874                         GU---AACCAAACAUCGUGUUGGACACCAGUGUCGCCAACAGUGGCCGUC
3k_JF735122                         AC---AAUACAUCAAGAUGCUGGACCCCCGUAAGCCCUACUGUCGCUGUG
4_NC_009825                         GG---AAUCAGUCACGCUGCUGGGUGGCCCUUACUCCUACCGUCGCAGCG
4a_KM043284                         GG---AAUCAGUCACGCUGCUGGGUGGCCCUUACUCCUACCGUCGCUGCG
4d_FJ462437                         GG---AACAAGUCCACAUGCUGGGUGUCUCUCACCCCCACCGUGGCUGCG
5_NC_009826                         AU---AAUGUCAGUAGGUGCUGGGUCCAAAUCACCCCCACGCUGUCAGCC
5a_MH427311                         GU---AAUGUCAGUAGGUGCUGGGUCCAGAUCACCCCCACACUGUCAGCC
6_DQ278891                          GA---AACGUGUCUCGGUGUUGGGUGCCGGUGACCCCCACCCUUGCUGUG
6_LC435023                          AC---AAUCGGUCCAGGUGCUGGGUGCCGGCUGCGCCCACGCUAGCUGUC
6_MK327987                          GG---AACAUGUCCCGAUGUUGGGUGCCGGCCACGCCUACUUUAGCAAUC
6_MG878999                          AC---AACGUAUCCAAGUGCUGGUACUCCGCAACACCCACGCUGGCCAUA
6_KC844040                          GG---AAUAAAUCUCACUGCUGGUAUCCCGCCACGCCCACGUUGGCUAUU
6a_MG717928                         AUAACAACCAGUCCAUCUGUUGGCAUGCUGUGUCCCCCACCCUAGCCAUA
6a_KJ678751                         GU---GAUCAGCGCACCUGCUGGCAUGCUUUGACCCCCACCCUAGCCGUA
6a_MG717925                         AU---GAUCGGUCCACCUGUUGGCAUGCUGUGACCCCCACCCUGGCCAUA
6b_NC_009827                        GA---AACAUUUCACGCUGCUGGCAUCCUGUUUCACCCACCCUGGCUGUA
6n_AY878652                         GU---AACGGGUCGCGCUGUUGGGUCCCCGUGUCCCCUACCUUGGCUGUU
6q_KM504115                         AC---AACAAAUCCACAUGCUGGCUCUCUGUUUCACCCACGUUGGCUGUG
6v_EU158186                         AC---AACGCUAGCAAGUGCUGGCAUCCAGUGUCACCUACCCUCGCGGUA
6xg_MK139017                        AG---AACGAAUCACGGUGUUGGCUCUCCGUUUCCCCCACCUUGGCUGUG
7a_NC_030791                        GU---AAUACUAGCAGGUGUUGGGAACCAGUGGCCCCCACUUUGGCGGUC
8_MH590700                          AA---AACGUGUCCUCGUGCUGGGUUGGGGUCACUCCCACCUUGUCGGUA

1_NC_038882                         AGGGACGGCAAACUCCCCACAACGCAGCUUCGACGUCAUAUCGAUCUGCU
1_NC_004102                         AGGGACGGCAAACUCCCCACAACGCAGCUUCGACGUCAUAUCGAUCUGCU
1a_EU234065                         AGGGACGGCAAACUCCCCACAACGCAGCUUCGACGUCACAUCGAUCUGCU
1_MN164851                          AGGGACGGCAAACUCCCCGCAACGCAGCUUCGACGUCACAUUGAUCUGCU
1_KJ439777                          AGGGACGGUGGAUACCCUACGACGCAGCUUCGACGGCAUGUCGAUCUGCU
1_MN977327                          CGGGACUCAGGCUUCUCCACUAAGGACGUCAGGCACCAUGUCGACCUGUU
1_AY587845                          AGAGAGCGCGGGGCGCUUACUAAGGGUCUGCGGACGCAUAUCGAUUUGAU
1_AJ851228                          AGGGACGUUAGUUCCCCCACACGGUCGAUUCGACGCCACGUCGAUUUGAU
1_KY348757                          CGGGACGUUGGCUAUCCCACCGACUCGAUUCGACGCCACGUCGACUUGCU
1_KJ439768                          AGAAACGCUAGCGUCCCCACUGCAGCAAUUCGGCGUCACGUCGACUUGCU
1_MN164872                          AGGGAUGCCAACGUACCCGUCACCACACUUCGACGCCACGUCGAUCUGCU
1a_MW689980                         AGGGAUGGCAAACUCCCCACGACUGAGCUUCGACGCCACAUCGAUCUCCU
1a_MW689962                         AGGGAUGGCAAACUCCCCGCAACGCAGCUUCGGCGUCAUAUCGAUCUGCU
1b_KX767023                         AGGAACGCUAGCGUCCUCACUACGACAAUACGACGCCACGUCGAUUUGCU
1b_EU234061                         AGGAAUGCUAGCGUCCCCACCACGACAAUACGACGUCACGUCGACUUGCU
1b_AB677533                         AAACAUCGCGGCGCACUCACUCACAACCUGCGAACACAUGUCGACGUGAU
1b_MW689975                         GUUAACGCUAGCUUCCCCGUCUCGUCGGUUCGACGGCAUGUCGACCUGCU
1b_MW689965                         GUAAAUGCUAGCUUCCCCACCACGACAAUUCGGCGUCACGUCGACCUGAU
1b_MW689971                         AGAAACGCUGCCGUCCCCACCAUGGCAAUACGACGCCAUGUCGAUUUGCU
1c_MW690013                         CGAGACAGUCAAGUCCCCGUUAAGUCGGUUCGACAGCAUGUCGAUCUGCU
1h_KC248199                         AGGGACAUCGGCUCCUCCACUGCAGAGCUUCGACGGCAUGUCGACUUGCU
1l_MN164860                         AGAGACAGCACUGUCCCUGUUCGGGAGAUCAGGGAAAACGUCGACCUGCU
2_NC_009823                         CAGCGGCCCGGCGCCCUCACGCAGGGCUUGCGGACGCACAUCGACAUGGU
2_AF169004                          CAGCGGCCAGGCGCCCUCACGCAGGGCUUGCGGACGCACAUCGACAUGGU
2_JX227965                          AGUCAACCCGGUGCCCUCACUAAGGGCUUGCGAGCGCACAUCGAUGUCAU
2_KC197233                          AGCCAGCCCGGUGCCCUCACACGAGGGCUACGGACGCACAUCGACGUCAU
2a_AB047639                         CGGCAGCCCGGUGCCCUCACGCAGGGUCUGCGGACGCACAUCGAUAUGGU
2b/1a_MK548369                      AAACACCGCGGCGCRCUCACUCAYAACUUGCGAACGCAUGUUGAUGUGAU
2b_AY232740                         AAACACCGCGGCGCACUCACUGACAACCUGCGAACGCACGUCGACAUGAU
2i_KC197230                         AGCCAACCUGGUGCCCUAACCGCGGGCCUGCGAUCGCACGUCGACGCCAU
3_NC_009824                         AGGUACGUCGGAGCAACUACUGCUUCGAUACGCAGUCAUGUGGACCUAUU
3a_KY620603                         AAACACGUCGGAGCAACCACCGCUUCGAUACGCAGUCAUGUGGACCUAUU
3_KJ470619                          AAGUACGCUGGCGCGACCACUGCAUCGAUCCGCAAUCAUGUGGAUCUGCU
3_JF735124                          AGUGGCCCUGGGGUCGUCACAGCCUCGCUUCGUAGUCAUGUAGACCUGAU
3a_MN628597                         AGGUACGUCGGGGCAACCACCGCUUCGAUACGUAGCCAUGUGGACCUGUU
3b_KY620874                         AGGUAUCCUGGCGCGACCACCGCAUCGAUCCGCAGUCAUGUGGAUAUGCU
3k_JF735122                         AGUCGCCCUGGCGCCGCCACCGCCUCUCUCCGCACGCACGUGGAUAUGAU
4_NC_009825                         CCAUACAUCGGCGCACCGCUUGAGUCCUUACGGAGUCAUGUGGAUUUGAU
4a_KM043284                         CCGCACAUCGGCGCGCCGCUCGAGUCUCUGCGGAGUCAUGUGGAUCUGAU
4d_FJ462437                         CCAUACCUGAAUGCUCCGCUUGAGUCUUUGAGACGUCACGUGGAUCUGAU
5_NC_009826                         CCGAGCUUCGGAGCAGUCACGGCCCUUCUUCGGAGAGCCGUUGACUACUU
5a_MH427311                         CCGAGCCUCGGAGCGGUCACGGCUCCUCUUCGGAGGGCCGUUGACUACUU
6_DQ278891                          GAAAAUGUUUCCGUGUCGACGAGAGGCUUCCGCGCUCACGUGGAUCUUCU
6_LC435023                          CCGAACAUGUCAACGCCUCUCACUGGGUUCCGCAAACAUGUGGAUCUCAU
6_MK327987                          CCCAACGCGAGCGCACCCAUUUAUGGGUUCCGUUCGCAUGUGGAUAUGCU
6_MG878999                          CCUAAUGCCUCGUUCCCUGUGAUUGGGUUUCGACGUCACGUCGACCUCCU
6_KC844040                          CCUAACGCCACAGUCCCCGUGAACGGGUUCCGCAGGCAUGUGGACCUUAU
6a_MG717928                         CCAAAUGCUUCCACACCUGCAACGGGAUUCCGUAGGCAUGUGGACCUUCU
6a_KJ678751                         CCAAAUGCUUCCACGCCCGCAACGGGGUUCCGCAGGCAUGUGGAUCUUCU
6a_MG717925                         CCAAAUGCUUCCACGCCCGCAACGGGAUUCCGCAGGCAUGUGGAUCUUCU
6b_NC_009827                        CCGAAUGCCUCGGUGCCUGCGAGCGGGUUCCGCAAACAUGUGGAUCUCCU
6n_AY878652                         CCAAACGCCUCCGUGCCAGCGAGGGGGUUCCGCACUCAUGUGGACCUCCU
6q_KM504115                         CCGAAUGCGACCACUCCCGUCCAUGGGUUCCGCAGACAUGUGGACCUCAU
6v_EU158186                         CCGAACACCAGUGUGCCCAUAACGGGUUUCCGGCGUCACGUAGACCUUAU
6xg_MK139017                        CCGAACGCCUCCGUACCUGCGCGAGGGUUCCGCUCUCACGUGGACCUUCU
7a_NC_030791                        CGCUAUCGCGGAGCGCUUACUGACGAUUUGCGGACGCAUAUUGACCUAGU
8_MH590700                          CAAGACCCCGGUACACCUAGAGCGGGCUUCCGCCGUCAUGUGGACCUGAU

1_NC_038882                         UGUCGGGAGCGCCACCCUCUGCUCGGCCCUCUACGUGGGGGACCUGUGCG
1_NC_004102                         UGUCGGGAGCGCCACCCUCUGCUCGGCCCUCUACGUGGGGGACCUGUGCG
1a_EU234065                         UGUCGGGAGCGCCACCCUCUGCUCGGCCCUCUACGUGGGGGACCUGUGCG
1_MN164851                          UGUUGGGAGCGCCACGCUCUGUUCUGCCCUAUAUGUGGGGGACCUCUGUG
1_KJ439777                          UGUUGGGUCCGCCACCCUAUGUUCGGCACUGUAUAUAGGGGACCUUUGCG
1_MN977327                          GGUGGGGACAGCCGUGUUCUGUUCCGCGAUGUAUGUGGGGGACCUUUGCG
1_AY587845                          CGUGGUGUCCGCUACGCUUUGCUCCGCCCUUUACAUAGGGGAUGUUUGUG
1_AJ851228                          CGUUGGGGCUGCUACGCUCUGUUCUGCUAUGUACGUGGGGGACCUUUGCG
1_KY348757                          GGUUGGGACGGCUACGCUCUGCUCCGCUAUGUACGUGGGGGACCUGUGUG
1_KJ439768                          UGUCGGGGCAGCUACGCUUUGUUCCGCUAUGUACGUGGGGGACCUUUGCG
1_MN164872                          UGUCGGGGCUGCGGUACUCUGCUCGGCUAUGUAUGUGGGGGAUUUGUGCG
1a_MW689980                         UGUCGGGGCCGCCACGUUCUGUUCGGCCAUGUACGUGGGGGACGUCUGCG
1a_MW689962                         UGUCGGGAGCGCCACCCUCUGUUCGGCCCUCUAUGUCGGGGACCUGUGCG
1b_KX767023                         CGUUGGGGCGGCUGCUUUCUGUUCCGCUAUGUACGUGGGAGAUCUCUGCG
1b_EU234061                         CGUUGGGGCGGCUGCUUUCUGCUCCGCUAUGUAUGUGGGGGAUCUCUGCG
1b_AB677533                         CGUAAUGGCAGCUACGGUCUGCUCGGCCUUGUACGUGGGAGAUGUGUGCG
1b_MW689975                         UGUUGGGGCGGCGGCGUUUUGCUCCGCCAUGUACGUGGGCGACCUCUGCG
1b_MW689965                         CGUUGGGGCGGCUGCGUUUUGCUCCGCCAUGUACGUGGGAGAUGUUUGCG
1b_MW689971                         UGUUGGGGCGGCUACGUUCUGUUCCGCUAUGUACGUGGGGGACCUCUGUG
1c_MW690013                         UGUCGGGGCUGCUGCGCUGUGCUCGGCUAUGUACGUGGGAGACCUCUGUG
1h_KC248199                         CGUUGGGGGGGCGGUGUUCUGUUCCGCCAUGUACGUGGGGGAUCUUUGCG
1l_MN164860                         AGUCGGGGCCGCCGCGUUCUGCUCAGCAAUGUACGUGGGGGACCUCUGUG
2_NC_009823                         UGUGAUGUCCGCCACGCUCUGCUCUGCCCUCUACGUGGGGGACCUCUGCG
2_AF169004                          UGUGAUGUCCGCCACGCUGUGCUCUGCUCUCUACGUGGGGGACCUCUGCG
2_JX227965                          CGUGACGUCCGCCACGCUCUGCUCUGCCCUUUAUAUCGGGGACGUGUGUG
2_KC197233                          CGUGAUGUCUGCCACGCUCUGCUCUGCCCUCUACAUCGGGGACGUCUGCG
2a_AB047639                         UGUGAUGUCCGCCACCUUCUGCUCUGCUCUCUACGUGGGGGACCUCUGUG
2b/1a_MK548369                      UGUGAUGGCAGCCACGGUCUGCUCGGCCUUGUAUGUGGGAGACGUGUGCG
2b_AY232740                         CGUAAUGGCAGCUACGGUCUGUUCGGCCUUGUACGUGGGAGACGUGUGCG
2i_KC197230                         CGUGGCGUCGGCAACCUUUUGCUCUGCCCUCUACAUAGGGGAUGUAUGUG
3_NC_009824                         AGUAGGCGCGGCCACGAUGUGCUCUGCGCUCUACGUGGGUGAUAUGUGUG
3a_KY620603                         AGUGGGCGCGGCCACGAUGUGUUCUGCGCUCUACGUGGGUGAUAUGUGUG
3_KJ470619                          GGUGGGAGCUGCCACGUUGUGCUCCGCGCUGUAUGUUGGCGAUAUGUGUG
3_JF735124                          GGUUGGUGCUGCAACAGUAUGUUCUGCCUUGUAUGUKGGAGACCUCUGCG
3a_MN628597                         AGUGGGCGCGGCCACGAUGUGCUCUGCGCUCUACGUGGGUGAUAUGUGUG
3b_KY620874                         UGUGGGCGCAGCCACGUUGUGCUCCGCACUAUACGUCGGGGACCUCUGCG
3k_JF735122                         GGUGGGAGCGGCCACCCUAUGCUCAGCUCUCUACGUAGGAGAUCUUUGUG
4_NC_009825                         GGUGGGGGCCGCCACUGUCUGCUCGGGUCUUUACAUCGGGGACCUGUGUG
4a_KM043284                         GGUGGGAGCUGCCACUGUUUGCUCAGCCCUUUACAUCGGGGAUUUGUGUG
4d_FJ462437                         GGUGGGCGCCGCCACUCUCUGCUCCGCCCUUUACAUCGGAGACGUGUGUG
5_NC_009826                         AGCAGGAGGGGCUGCCUUCUGCUCCGCGUUAUACGUCGGAGACGCGUGUG
5a_MH427311                         AGCGGGGGGGGCUGCCCUUUGCUCCGCGUUAUACGUCGGAGACGCGUGCG
6_DQ278891                          CGUCGGUUCGGCAGCUUUAUGCUCAGCACUUUACAUCGGAGACCUCUGCG
6_LC435023                          GGUGGGCGCAGCCACUUUCUGUUCAGCUAUGUAUGUGGGUGACCUAUGCG
6_MK327987                          GGUGGGCGCGGCCGCAUUCUGCUCGGCCAUGUACAUCGGAGACCUUUGUG
6_MG878999                          CGUGGGGACCGCUGCGUUCUGUUCAGCCAUGUACGUGGGUGAUCUUUGUG
6_KC844040                          CGUAGGCACUGCGGCGUUUUGUUCAGCCAUGUACAUCGGUGAUAUCUGCG
6a_MG717928                         UGCGGGCGCCGCAGUGGUUUGCUCAUCCCUGUACAUCGGGGAUCUGUGCG
6a_KJ678751                         UGCGGGCGCCGCAGUGGUCUGCUCAUCUCUGUACAUCGGGGAUCUGUGCG
6a_MG717925                         UGCGGGCGCCGCAGUGGUUUGCUCAUCCCUGUACAUCGGGGACCUGUGUG
6b_NC_009827                        CGCAGGCGCUGCAGUCGUUUGCUCUUCGAUGUAUAUCGGAGACCUCUGCG
6n_AY878652                         UGUUGGUUCGGCUGCGCUCUGCUCGGCCUUGUACGUCGGGGACCUCUGUG
6q_KM504115                         GGUGGGGGCGGCUACGUUCUGCUCUGCUAUGUACAUGGGCGACCUGUGCG
6v_EU158186                         GGUCGGCGCUGCAGCGCUGUGCUCAGCUCUCUAUGUCGGAGACCUUUGUG
6xg_MK139017                        GGUUGGGUCGGCCGCGCUGUGUUCAGCCUUGUAUGUCGGGGAUCUUUGUG
7a_NC_030791                        GGUGGCGUCAGCUACCCUGUGCUCCGCCUUGUACGUGGGGGACAUUUGUG
8_MH590700                          CGCUGGCGCAGCCGUGGUAUGCUCCGGUCUCUACAUCGGAGAUAUUUGUG

1_NC_038882                         GGUCUGUCUUUCUUGUUGGUCAACUGUUUACCUUCUCUCCCAGGCGCCAC
1_NC_004102                         GGUCUGUCUUUCUUGUUGGUCAACUGUUUACCUUCUCUCCCAGGCGCCAC
1a_EU234065                         GGUCUGUCUUUCUUGUCGGUCAACUGUUUACCUUCUCUCCCAGGCGCCAC
1_MN164851                          GGUCCGUCUUCCUUGUUGGCCAACUGUUCACCUUUUCACCUCGCAAAUAC
1_KJ439777                          GCGGUGUCUUUCUUGCCAGCCAGCUCUUCUCCUUCUCUCCUAGGCGUCAU
1_MN977327                          GAUCCCUCUUCCUCGUGGGCCAACUGUUCACCUUCUCUCCCCGCAAGCAC
1_AY587845                          GCGCGGCCAUGAUAGCGGCCCAAGCAGUCAUCAUUUCGCCGGAGCGCCAC
1_AJ851228                          GAUCCGUUUUCCUAGUUGGCCAGCUAUUUGUUUUCUCGCCCCGUCACCAU
1_KY348757                          GAUCCGUCUUCCUUGUCGGCCAAUUGUUCACCUUUUCGCCGAGACGACAU
1_KJ439768                          GGUCCAUCUUCCUUGUUGGCCAGCUAUUCACCCUUAGACCCCGCAUAUAC
1_MN164872                          GAUCCGUUUUCCUCGUCGGCCAACUGUUCACCUUCUCUCCUAGACGGCAU
1a_MW689980                         GAGCUGUCUUUCUUGUCGGCCAGAUGUUCACCUUCUCCCCCAGGCGCCAU
1a_MW689962                         GCUCAGUCUUCUUGGUCAGCCAACUGUUCUCCUUCUCACCUAGGAGAUAU
1b_KX767023                         GAUCUGUUUUUCUCGUCUCUCAGCUGCUCACCAUCUCGUCUCGCCGGCAU
1b_EU234061                         GAUCUGUUUUCCUCGUCUCCCAGCUGUUCACCUUCUCGCCUCGCCGGCAU
1b_AB677533                         GGGCCGUGAUGAUCGUGUCGCAGGCUUUUAUAGUAUCGCCAGAACGCCAC
1b_MW689975                         GAUCCGUCUUUCUUGUCAGCCAGCUAUUCGCCUUUUCCCCCCGCCGGCAC
1b_MW689965                         GGGCCGUUUUCCUUGUCGGCCAGAUGGUCACCUUCUCCCCCCGCCGGCAU
1b_MW689971                         GAUCUGUCUUCCUUGUUGGCCAGCUUUUCACCUUCUCACCUCGCCGGCAU
1c_MW690013                         GGUCUGUUUUCCUCGUUGGCCAGCUCUUCACCUUCUCGCCUAGGCGACAC
1h_KC248199                         GGGCCGUAUUCCUUGUUGGUCAGCUGUUCACCUUUUCACCUCGGCGCCAU
1l_MN164860                         GAUCAGUUUUCCUGGUGGGGCAACUGUUCACCUUCAGACCGCGGAGGUAC
2_NC_009823                         GUGGGGUGAUGCUCGCAGCCCAAAUGUUCAUUGUCUCGCCGCAGCACCAC
2_AF169004                          GCGGGGUGAUGCUCGCAGCCCAGAUGUUCAUCGUCUCGCCGCAGCACCAC
2_JX227965                          GCGCGUUGAUGAUAACCGCUCAGGUCUUCGUCGUAUCGCCACAGCACCAC
2_KC197233                          GUGCGGUGAUGAUAUCAGCUCAGAUUUUCAUCGUCACGCCGCAGUUCCAU
2a_AB047639                         GCGGGGUGAUGCUCGCGGCCCAGGUGUUCAUCGUCUCGCCGCAGUACCAC
2b/1a_MK548369                      GGGCCGUGAUGAUCGUGUCGCAGGCUUUCAUAAUAUCGCCAGAGCGCCAC
2b_AY232740                         GGGCCGUGAUGAUCGUGUCGCAGGCUUUCAUAAUAUCGCCAGAGCGCCAC
2i_KC197230                         GCGCGAUAAUGAUAGCUGCCCAAGUCGUCAUCGUCUCGCCGCAACAUCAC
3_NC_009824                         GGGCUGUCUUUCUCGUGGGACAAGCCUUCACGUUCAGACCUCGACGCCAU
3a_KY620603                         GGGCUGUCUUUCUCGUGGGACAAGCCUUCACGUUCAGACCUCGUCGCCAU
3_KJ470619                          GAGCCGUCUUCUUGGUGGGACAGGCUUUCACCUUCAGGCCUCGCCAGCAC
3_JF735124                          GCGGGUUGUUCUUGGUAGGACAAGCAUUCACCUUUCGCCAACGCAGACAU
3a_MN628597                         GGGCGGUCUUUCUCGUAGGACAAGCCUUCACGUUCAGACCUCGUCGCCAU
3b_KY620874                         GGGCCGUGUUCCUUGUGGGACAAGCAUUCACCUUCAAGCCUCGCCGACAC
3k_JF735122                         GAGCGCUAUUUCUUGUUGGACAGGGGUUCUCGUGGAGAUACCGCCAGCAU
4_NC_009825                         GCGGCUUGUUCCUAGUUGGCCAGAUGUUUUCAUUCCGACCACGGCGCCAC
4a_KM043284                         GCGGCUUGUUUUUGGUUGGUCAGAUGUUUUCUUUUCGACCACGGCUCCAC
4d_FJ462437                         GGGGUGCGUUCUUGGUCGGUCAACUGUUCACCUUCCAACCUCGCCGCCAC
5_NC_009826                         GGGCAUUAUCCUUGGUAGGCCAAAUGUUCACCUAUAAGCCUCGCCAGCAU
5a_MH427311                         GGGCAGUGUUUUUGGUAGGUCAAAUGUUCACCUAUAGCCCUCGCCGGCAU
6_DQ278891                          GUGGCGUGUUUCUGGUGGGACAACUCUUCACGUUUCGGCCCCGACAAUAU
6_LC435023                          GCGGCUUGUUCCUGCUCGGACAGGUCGUCGCGAUCAGGCCUCGCUUACAU
6_MK327987                          GGGGUGCAUUCUUGGUUGGCCAGAUGUUCACCUUCCGGCCCCGCAUGCAC
6_MG878999                          GGGGAAUUUUCCUGCUGGGCCAACUCGUCACCUUCAGGCCCCGGCAAUAU
6_KC844040                          GGGGUGCUUUCUUGGUGGGCCAGCUCUUUACAUUCAGACCCCGACAUCAC
6a_MG717928                         GCUCCCUCUUUUUGGCAGGGCAACUAUUUACCUUUCAGCCCCGCCGUCAC
6a_KJ678751                         GCUCUCUCUUUUUGGCGGGACAACUAUUCACCUUCCAGCCUCGCCGUCAU
6a_MG717925                         GCUCUCUCUUUUUGGCGGGACAACUAUUCACCUUUCAGCCCCGCCGUCAU
6b_NC_009827                        GUGCCGUAUUUUUGGCAGGACAGUUGGCUACCUUCAGUCCUCGCAUCCAC
6n_AY878652                         GUGGCGUUUUUCUGGUCGGACAGCUUCUUGCCUUUCGACCCAGGACGCAC
6q_KM504115                         GRGGUUUAUUCUUGGCUGGGCAGUUAGUCACCAUGAGGCCCCGGAUACAC
6v_EU158186                         GGGGCGCGUUCUUAGUAGGGCAACUUGUCACCUUCUCACCAAAGCACCAC
6xg_MK139017                        GCGGCGUCUUCUUGGUAGGACAGCUUUUCACCUUCCAGCCUAGGAAGCAC
7a_NC_030791                        GAGCCAUCUUCAUUGCCAGCCAAGCUGUUCUCUGGAAGCCCGGGGGGGGU
8_MH590700                          GGGGAGUCUUCCUUGUGAGCCAGCUCUUCACUUUCCAACCACGCAGAUAC

1_NC_038882                         UGGACGACGCAAGACUGCAAUUGUUCUAUCUAUCCCGGCCAUAUAACGGG
1_NC_004102                         UGGACGACGCAAGACUGCAAUUGUUCUAUCUAUCCCGGCCAUAUAACGGG
1a_EU234065                         UGGACGACGCAAGGCUGCAAUUGUUCUAUCUAUCCCGGCCAUAUAACGGG
1_MN164851                          UGGACUGUCCAAGAUUGCAACUGUUCAAUGUAUCCCGGCCACAUAACAGG
1_KJ439777                          UGGACCACGCAGGAUUGCAACUGUUCCAUGUACCCAGGGCACAUAACGGG
1_MN977327                          UGGACCACCCAGGACUGCAACUGUUCCAUCUAUGCAGGCCACGUCACCGG
1_AY587845                          GCUUUUGUUCAGGACUGCAACUGUUCCAUUUACCCGGGCCACAUUACAGG
1_AJ851228                          UGGACGACGCAAGACUGCAAUUGUUCACUCUACCCAGGCCACAUCACGGG
1_KY348757                          UGGACAACCCAGGACUGCAACUGCUCCAUCUAUUCCGGCCGCAUAACAGG
1_KJ439768                          CAUACAACACAGGAUUGCAACUGCUCCAUCUAUUCUGGCCAUGUGACGGG
1_MN164872                          CAGACAGUACAGAGUUGCAACUGUUCCAUCUAUCCGGGCCACGUCACAGG
1a_MW689980                         UGGGUCACCCAAGACUGCAACUGUUCCAUCUACCCGGGUCAUGUAACGGG
1a_MW689962                         UGGACAACCCAAGAGUGCAAUUGUUCCAUCUAUGCGGGCCACAUCACCGG
1b_KX767023                         GAGACAGUACAGGACUGCAACUGUUCAAUCUAUCCCGGCCACGUAUCAGG
1b_EU234061                         GAGACAGUGCAGGACUGCAAUUGCUCGAUCUAUCCCGGCCACGUAACAGG
1b_AB677533                         AACUUCACCCAAGAGUGCAACUGUUCCAUCUACCAAGGCCAUAUCACCGG
1b_MW689975                         UUGACAGUCCAGGACUGCAACUGCUCUAUUUACCCAGGCCACAUAACAGG
1b_MW689965                         UGGACGACGCAGGACUGCAACUGCUCCAUCUAUCCCGGCCACGUGUCAGG
1b_MW689971                         GAGACAGUACAAGACUGCAAUUGUUCCAUCUAUUCCGGCCACGUGUCGGG
1c_MW690013                         UGGACAACACAAGAGUGCAACUGCUCCAUAUACCCAGGCCACGUAACAGG
1h_KC248199                         UGGACAACACAAGGCUGCAACUGCUCCAUCUACCCAGGUCACGUAACGGG
1l_MN164860                         UGGACAGAGCAGAGCUGUAAUUGCUCCAUCUAUCCUGGGCAUGUCACCGG
2_NC_009823                         UGGUUUGUCCAAGACUGCAAUUGCUCCAUCUACCCUGGUACCAUCACUGG
2_AF169004                          UGGUUUGUGCAGGAAUGCAAUUGCUCCAUCUACCCUGGUACCAUYACUGG
2_JX227965                          CACUUUGUCCAGGACUGCAAUUGUUCCAUAUACCCAGGCCACAUUACGGG
2_KC197233                          GUGUUCGUGCAGGACUGCAACUGCUCCGUGUACCCGGGCCACAUCACAGG
2a_AB047639                         UGGUUUGUGCAAGAAUGCAAUUGCUCCAUCUACCCUGGCACCAUCACUGG
2b/1a_MK548369                      AACUUCACCCAAGAGUGCAAUUGUUCCAUCUACCAGGGYCAUAUCACCGG
2b_AY232740                         AACUUCACCCAAGAGUGCAAUUGUUCCAUCUACCAAGGUCAUAUCACCGG
2i_KC197230                         CAUUUUGUCCAGGACUGCAAUUGUUCCAUCUACCCGGGCCAUAUAACUGG
3_NC_009824                         CAAACGGUCCAGACCUGUAACUGCUCGCUGUACCCAGGCCAUCUUUCAGG
3a_KY620603                         CAAACGGUCCAGACCUGUAACUGCUCGCUGUACCCAGGCCAUCUUUCGGG
3_KJ470619                          AACACGGUGCAGACCUGCAAUUGCUCACUGUACCCUGGUCACAUAUCAGG
3_JF735124                          UGGACAACGCAGGACUGCAAUUGUUCCAUGUACCCCGGACACGUGACGGG
3a_MN628597                         CAAACGGUCCAGACCUGUAACUGCUCGCUGUAUCCAGGCCAUCUCUCAGG
3b_KY620874                         AAGACUGUACAGACGUGCAACUGCUCAAUUUACCCAGGCCACAUUUCAGG
3k_JF735122                         UGGACUGUCCAGGACUGCAACUGUUCGAURUACCCUGGACAUCUGACAGG
4_NC_009825                         UGGACCACCCAGGAUUGCAAUUGUUCCAUCUACACAGGGCACAUUACAGG
4a_KM043284                         UGGACUACCCAGGAUUGCAAUUGUUCCAUCUACACAGGGCACAUCACUGG
4d_FJ462437                         UGGACCACCCAAGACUGCAAUUGUUCCAUCUACACAGGACAUAUCACAGG
5_NC_009826                         ACUACGGUGCAGGACUGCAACUGUUCCAUUUACAGUGGCCAUAUUACCGG
5a_MH427311                         AAUGUUGUGCAGGACUGCAACUGUUCCAUUUACAGUGGCCACAUCACCGG
6_DQ278891                          AAUACUGUCCAAGAGUGCAACUGCUCUAUUUACAGCGGACACAUCACAGG
6_LC435023                          CAGACCGUCCAGGAGUGCAACUGUUCCAUCUACACAGGCAAGAUUACUGG
6_MK327987                          UACACCGUUCAAGAGUGCAAUUGUUCCAUCUAUCCCGGUCAUGUCACUGG
6_MG878999                          GAGACGGUUCAGAAUUGUAAUUGCUCCAUCUACUCGGGGCAUGUCACAGG
6_KC844040                          CAGACGGUUCAGGACUGUAAUUGCUCCAUCUAUGCAGGACACGUGUCAGG
6a_MG717928                         UGGACUGUGCAAGACUGCAACUGCUCCAUUUAUACAGGCCACGUCACCGG
6a_KJ678751                         UGGACUGUGCAAGACUGCAACUGCUCCAUCUAUACAGGCCACGUCACCGG
6a_MG717925                         UGGACUGUGCAAGACUGCAACUGCUCCAUCUAUACAGGCCACGUCACCGG
6b_NC_009827                        GACAUAACGCAGGACUGCAAUUGUUCGGUUUAUACAGGCCAUGUUACCGG
6n_AY878652                         CACACCACCCAAGACUGCACAUGUUCCAUCUACACUGGUCAUGUUACGGG
6q_KM504115                         CAGACCACCCAGGACUGUAACUGCUCCAUCUACUCAGGGCAGAUCACUGG
6v_EU158186                         AUUUUUAACCAAGACUGCAACUGUUCUAUCUAUUCAGGCCGCAUUACCGG
6xg_MK139017                        CACACCACCCAGGAUUGCAACUGUUCCAUCUACACCGGCCACAUCACGGG
7a_NC_030791                        CGGAUAGUGCAAGAUUGCAAUUGUUCGAUCUACCCGGGCCACGUCACCGG
8_MH590700                          UGGACUACUCAAGAGUGUAACUGUUCCAUCUACCUUGGGCAUGUCUCCGG

1_NC_038882                         UCAUCGCAUGGCAUGGGAUAUGAUGAUGAACUGGUCCCCUACGGCAGCGU
1_NC_004102                         UCAUCGCAUGGCAUGGGAUAUGAUGAUGAACUGGUCCCCUACGGCAGCGU
1a_EU234065                         UCACCGCAUGGCAUGGGAUAUGAUGAUGAACUGGUCCCCUACGGCGGCGU
1_MN164851                          UCAUCGUAUGGCAUGGGACAUGAUGAUGAACUGGUCGCCCACCGCAGCUC
1_KJ439777                          ACAUCGCAUGGCCUGGGACAUGAUGAUGAACUGGUCCCCCACGGCGGCAU
1_MN977327                          CCACCGUAUGGCGUGGGACAUGAUGAUGAACUGGUCCCCUACAAUGGCCC
1_AY587845                          ACACCGCAUGGCAUGGGAUAUGAUGAUGAACUGGUCCCCGACGACCACGA
1_AJ851228                          GCACCGUAUGGCAUGGGACAUGAUGAUGAACUGGUCUCCAACCACGGCAU
1_KY348757                          ACAUCGUAUGGCUUGGGAUAUGAUGAUGAAUUGGUCACCCACCACUGCCC
1_KJ439768                          UCACCGUAUGGCAUGGGAUAUGAUGAUGAACUGGUCACCCACUACAGCCU
1_MN164872                          CCAACGCAUGGCUUGGGACAUGAUGAUGAACUGGUCCCCCACUGUGACUC
1a_MW689980                         UCACCGUAUGGCUUGGGAUAUGAUGAUGAACUGGUCUCCCACUGGGGCCU
1a_MW689962                         CCAUCGAAUGGCGUGGGAUAUGAUGAUGAAUUGGUCACCAACAGCGGCGC
1b_KX767023                         UCACCGCAUGGCUUGGGAUAUGAUGAUGAACUGGUCUCCUGCAACAGCCC
1b_EU234061                         UCAUCGUAUGGCUUGGGAUAUGAUGAUGAAUUGGUCACCAACAACAGCCC
1b_AB677533                         CCAUCGCAUGGCAUGGGACAUGAUGCUAAACUGGUCACCAACUCUUACCA
1b_MW689975                         UCACCGGAUGGCAUGGGAUAUGAUGAUGAACUGGUCCCCUACCGCAGCCU
1b_MW689965                         CCACCGCAUGGCAUGGGAUAUGAUGAUGAACUGGUCACCCACUACGGCCA
1b_MW689971                         UCAUCGUAUGGCCUGGGACAUGAUGAUGAAUUGGUCGCCUACCGCAGCCU
1c_MW690013                         UCAUCGUAUGGCUUGGGAUAUGAUGAUGAACUGGUCGCCCACUGGCGCUU
1h_KC248199                         UCACCGUAUGGCAUGGGACAUGAUGAUGAACUGGUCGCCCACCGCAGCUC
1l_MN164860                         CCAUCGUAUGGCCUGGGAUAUGAUGAUGAACUGGUCUCCCACUCUGGCAU
2_NC_009823                         ACACCGCAUGGCAUGGGACAUGAUGAUGAACUGGUCGCCCACGGCUACCA
2_AF169004                          ACACCGUAUGGCAUGGGACAUGAUGAUGAACUGGUCGCCCACGGCCACCA
2_JX227965                          GCACCGCAUGGCUUGGGAUAUGAUGAUGAACUGGUCGCCCACCACCACCA
2_KC197233                          ACAUCGUAUGGCAUGGGAUAUGAUGAUGAACUGGUCGCCGACUGCCACUA
2a_AB047639                         ACACCGCAUGGCAUGGGACAUGAUGAUGAACUGGUCGCCCACGGCCACCA
2b/1a_MK548369                      CCACCGCAUGGCAUGGGACAUGAUGUUAAACUGGUCACCAACUCUCACCA
2b_AY232740                         CCAUCGCAUGGCAUGGGACAUGAUGUUAAAUUGGUCACCAACUCUUACCA
2i_KC197230                         ACACCGCAUGGCUUGGGAUAUGAUGAUGAACUGGUCGCCGACGGCUACUA
3_NC_009824                         ACAUCGAAUGGCUUGGGAUAUGAUGAUGAAUUGGUCCCCCGCUGUGGGUA
3a_KY620603                         ACAUCGUAUGGCUUGGGAUAUGAUGAUGAAUUGGUCCCCCGCUGUGGGUA
3_KJ470619                          ACACAGGAUGGCUUGGGAUAUGAUGAUGAAUUGGUCUCCAGCUGUUGGGU
3_JF735124                          CCAUCGAAUGGCUUGGGACAUGAUGCAGAACUGGUCUCCCGCUGCAGCUU
3a_MN628597                         ACAUCGAAUGGCUUGGGAUAUGAUGAUGAACUGGUCCCCCGCCGUAGGCA
3b_KY620874                         ACAUCGUAUGGCGUGGGAUAUGAUGAUGAACUGGUCCCCUGCAAUCGGGU
3k_JF735122                         CCAUCGUAUGGCUUGGGACAUGAUGAUGAAUUGGUCCCCUGCCUUAACAA
4_NC_009825                         CCACAGAAUGGCCUGGGACAUGAUGAUGAACUGGAGUCCAACAACCACCU
4a_KM043284                         CCACAGAAUGGCCUGGGACAUGAUGAUGAACUGGAGUCCAACAACCACCC
4d_FJ462437                         GCACAGAAUGGCUUGGGACAUGAUGAUGAAUUGGAGCCCCACUACGACGU
5_NC_009826                         CCACCGGAUGGCAUGGGACAUGAUGAUGAAAUGGUCCCCUACGACGGCCC
5a_MH427311                         CCACCGGAUGGCAUGGGACAUGAUGAUGAAUUGGUCACCUACAACAGCUU
6_DQ278891                          CCAUAGGAUGGCGUGGGACAUGAUGAUGAACUGGUCCCCGACCCUGACCU
6_LC435023                          GCAUCGCAUGGCGUGGGACAUGAUGAUGAACUGGUCUCCGACCGUGACUC
6_MK327987                          CCAUAGGAUGGCAUGGGACAUGAUGAUGAAUUGGUCCCCCACUGUUACCC
6_MG878999                          CCACCGUAUGGCCUGGGAUAUGAUGAUGAACUGGUCCCCCACGGCAACAU
6_KC844040                          UCAUCGUAUGGCCUGGGACAUGAUGAUGAACUGGUCUCCAUCCGUGACCU
6a_MG717928                         CCACAGGAUGGCUUGGGACAUGAUGAUGAAUUGGUCACCCACAACCACUC
6a_KJ678751                         CCACAGGAUGGCUUGGGACAUGAUGAUGAACUGGUCACCCACAACCACUC
6a_MG717925                         CCACAGGAUGGCUUGGGACAUGAUGAUGAACUGGUCACCCACAACCACUC
6b_NC_009827                        CCACAGAAUGGCGUGGGACAUGAUGAUGAACUGGUCGCCUACCACUACCC
6n_AY878652                         ACACAGGAUGGCCUGGGAUAUGAUGAUGAAUUGGUCCCCGACAGCAGCCU
6q_KM504115                         ACAUCGCAUGGCGUGGGAUAUGAUGAUGAACUGGUCUCCGACCACGACGU
6v_EU158186                         GCACAGAAUGGCGUGGGACAUGAUGAUGAACUGGUCGCCUACCGUAGGAU
6xg_MK139017                        ACACAGAAUGGCGUGGGAUAUGAUGAUGAAUUGGUCACCUUCAGCUGCCU
7a_NC_030791                        CCACAGGAUGGCGUGGGACAUGAUGCAGAACUGGGCGCCGGCCUUGUCAA
8_MH590700                          GCAUAGAAUGGCCUGGGAUAUGAUGCAGAACUGGUCGCCCACUGUCACCU

1_NC_038882                         UGGUGGUAGCUCAGCUGCUCCGGAUCCCACAAGCCAUCAUGGACAUGAUC
1_NC_004102                         UGGUGGUAGCUCAGCUGCUCCGGAUCCCACAAGCCAUCAUGGACAUGAUC
1a_EU234065                         UGGUGGUAGCUCAGCUGCUCCGGAUCCCACAAGCCAUCAUGGACAUGAUC
1_MN164851                          UAGUGGUAUCGCAGCUGUUCCGCGUCCCACAAGCCGUCAUGGAUAUGGUG
1_KJ439777                          UGGUGAUGGCGCAACUACUCCGGAUCCCACAAGCCAUCGUGGACAUGAUA
1_MN977327                          UCCUGUUGAGCCAGGUGCUCCGGGUCCCUGGAGCCAUUUGGGACAUGAUU
1_AY587845                          UGGUCGUGGCGUACCUCAUGCGCAUCCCUGAAAUCGUUCUGGACAUCAUC
1_AJ851228                          UAGUCGUGUCGCAGGUGCUCCGAAUCCCGCAAGCCAUCGUGGACAUGGUG
1_KY348757                          UGGUCAUUUCUCAGGUGCUCAGGAUCCCACAAGCCAUCGUGGAUAUGGUG
1_KJ439768                          UGGUAGUGUCGCAGCUGCUCCGAAUCCCUCAGGCUGUCGUGGACAUGGUG
1_MN164872                          UGGCGGUAGCGCAGCUGCUCCGGAUCCCACAAGCCAUCGUGGACAUGAUA
1a_MW689980                         UGGUGAUGGCGCAGAUACUUCGGAUCCCACAAGCCGUCGUGGAUAUGAUA
1a_MW689962                         UGGUCACGGCGCAGCUGCUCCGCAUCCCACAGGCCAUCGUCGACAUGGUA
1b_KX767023                         UAGUGGUAUCGCAGUUACUCCGGAUCCCGCAAGCUGUCGUGGACAUGGUG
1b_EU234061                         UAGUGGUAUCGCAGUUACUCCGGAUCCCACAAGCUGUCGUGGAUAUGGUG
1b_AB677533                         UGAUCCUCGCUUAUGCUGCCCGCAUCCCUGAGCUGGUCCUUGAGAUUGCU
1b_MW689975                         UGGUGAUGUCCCAGGUGCUCCGGGUCCCACAAGCCAUCUUUGACAUGGUG
1b_MW689965                         UCGUGGUGUCGCAACUACUCCGGAUCCCACAAGCUAUCGUGGACAUGGUG
1b_MW689971                         UGGUGAUGUCGCAACUGUUCCGAGUCCCUCAAGCCGUCCUGGACAUAGUG
1c_MW690013                         UGCUCAUGGCGCAGCUGCUCCGGAUCCCACAAGCCGUCGUGGACAUGGUG
1h_KC248199                         UGGUGAUGUCGCAGAUAUUCCGGAUCCCGCAAGCUAUCGUGGACAUCGUG
1l_MN164860                         UAGUAACAGCACAGGUCCUCCGGAUCCCACAAGCCAUCUUAGACAUGAUU
2_NC_009823                         UGAUCUUGGCGUACGCGAUGCGUGUCCCCGAGGUCAUUAUAGACAUCAUU
2_AF169004                          UGAUCCUGGCGUACGCGAUGCGCGUUCCCGAGGUCAUCAUAGACAUCAUU
2_JX227965                          UGCUUCUGGCGUACUUAGUGCGCAUCCCGGAGGUUGUCUUGGACAUUGUC
2_KC197233                          UGAUUCUGGCAUAUCUGCUGCGCAUCCCUGAGGUCGUUUUGGGGAUCAUC
2a_AB047639                         UGAUCCUGGCGUACGUGAUGCGCGUCCCCGAGGUCAUCAUAGACAUCGUU
2b/1a_MK548369                      UGAUCCUCGCCUACGYUGCUCGUGUUCCUGAGCURGUCCUUGAAGUCGUC
2b_AY232740                         UGAUCCUCGCCUACGCUGCUCGUGUUCCUGAGCUAGUCCUUGAAAUUGUC
2i_KC197230                         UGAUUCUGGGUUACCUGAUGCGUACACCCGAAGUAGCCCUGGAGAUCAUC
3_NC_009824                         UGGUGGUGGCGCAUGUCCUGCGUUUACCCCAGACCUUGUUCGACAUAAUG
3a_KY620603                         UGGUGGUGGCGCACGCUCUGCGGUUGCCCCAGACCUUGUUCGACAUAAUA
3_KJ470619                          UGGUGGURGCGCACGUGUUGCGGCUGCCCCAGACCAUUUUUGACAUCAUU
3_JF735124                          UGGUUGUGGCUCAGCUUCUCCGGCUCCCCCAAGUCGUCUUCGAUCUAUUG
3a_MN628597                         UGGUGGUAGCGCACGUCUUGCGCUUGCCUCAGACCUUGUUUGACAUAAUA
3b_KY620874                         UGUUAGUAUCACACUUGAUAAGGUUGCCCCAAACCUUUUUUGACCUGGUU
3k_JF735122                         UGGUAAUGUCCCAAGUGCUGCGCUUACCACAGACUAUGCUCGAUCUGGUC
4_NC_009825                         UAGUUCUCGCCCAGGUCAUGAGGAUCCCAACCACUCUGGUAGACUUACUC
4a_KM043284                         UAGUCCUCAGUCAGGUCAUGAGGAUCCCAAGUACCCUGGUAGACUUGCUU
4d_FJ462437                         UGGUCCUCGCCCAACUUAUGAGGAUCCCAAGCGCUAUGGUCGACCUGCUC
5_NC_009826                         UGCUGAUGGCCCAGUUGUUGCGGAUUCCCCAGGUGGUCAUUGACAUCAUU
5a_MH427311                         UGGUGAUGGCCCAGUUGUUACGGAUUCCCCAGGUGGUCAUUGACAUCAUU
6_DQ278891                          AUGUCACCUCUUCGCUGCUGAGGAUACCGCAGUUGCUCCUCGAGAUAUUC
6_LC435023                          UCAUCGUGUCCCACAUCAUGAGGGUGCCCCAGUUGAUCAUUGACAUACUU
6_MK327987                          UAGUGACCUCCAGCGUAUUGAGGAUACCCCAGGUGAUCAUCGACAUUUUU
6_MG878999                          ACAUCCUCUCCAGCAUUAUGCGGAUACCCCAGGUCCUUUUUGACGUGAUU
6_KC844040                          UAAUUGUUUCCAGCAUCCUGCGGAUCCCUCAGGUCCUUCUUGACAUAGUC
6a_MG717928                         UGGUCCUAUCUAGUAUCUUGAGGGUACCUGAGAUCUGUGCGAGUGUGAUA
6a_KJ678751                         UGGUUCUAUCUAGCAUCUUGAGGGUACCUGAGAUCUGUGCUAGUGUGAUA
6a_MG717925                         UGGUCCUAUCUAGCAUCUUGAGGGUACCUGAGAUUUGUGCGAGUGUGAUA
6b_NC_009827                        UGGUCCUGUCGAGCAUUCUGAGAGUGCCCGAAAUAGUGCUCGAGGUGUUC
6n_AY878652                         AUGCCAUCUCAGCUUUACUGAGGGUACCGCAGCUGCUCCUUGAGGUAGUA
6q_KM504115                         UGAUCUUGUCCUACGUUAUGCGCAUCCCCCAGUUGAUCAUUGACGUUUUU
6v_EU158186                         AUGUCAUCUCUAGCGUCCUGCGAGUCCCACAGAUAAUCAUUGAGAUAGUC
6xg_MK139017                        ACGUCGUUUCUGCCCUUCUGAGGAUACCGCAAUUGCUCCUCGAAAUAAUA
7a_NC_030791                        UGGUUGCCGCUUACGCUGUGAGAGUGCCCGGUGUCAUCAUUACCACUGUA
8_MH590700                          GGGUGAUCUCCAGCCUACUCAGGAUCCCGCAGCUAUUGUUUGAUAUGGUG

1_NC_038882                         GCUGGUGCUCACUGGGGAGUCCUGGCGGGCAUAGCGUAUUUCUCCAUGGU
1_NC_004102                         GCUGGUGCUCACUGGGGAGUCCUGGCGGGCAUAGCGUAUUUCUCCAUGGU
1a_EU234065                         GCUGGUGCUCACUGGGGAGUCCUGGCGGGCAUAGCGUAUUUCUCCAUGGU
1_MN164851                          GUAGGGGCCCACUGGGGAGUCCUGGCGGGCCUGGCCUACUAUUCCAUGGC
1_KJ439777                          GCCGGGGCCCACUGGGGAGUCCUAGCGGGCCUGGCAUACUACUCCAUGGU
1_MN977327                          GCUGGAUCCCACUGGGGCGUUCUAGCGGGGUUGGCUUAUUAUUCCAUGGC
1_AY587845                          ACCGGAGCGCACUGGGGCGUAAUGUUCGGCCUAGCCUACUUCUCUAUGCA
1_AJ851228                          GCGGGGGCCCACUGGGGAGUCCUAAUGGGCCUUGCCUACUAUUCCAUGGU
1_KY348757                          GCGGGGGCCCACUGGGGAGUCCUAGCGGGCCUCGCCUACUACUCCAUGGU
1_KJ439768                          GCGGGGGCCCACUGGGGAGUUCUAGCGGGCUUAGCUUACUAUUCCAUGGU
1_MN164872                          GCAGGUGCUCACUGGGGUGUCCUAAUGGGCGUCGCCUACUAUUCCAUGGU
1a_MW689980                         GCAGGGGCCCACUGGGGUGUCCUAGCGGGCCUAGCUUAUUUUUCCAUGGU
1a_MW689962                         GCUGGAGGCCACUGGGGUGUCCUCGCGGGUCUAGCUUAUUACUCCAUGGU
1b_KX767023                         GCGGGGGCCCACUGGGGAGUCCUGGCGGGCCUUGCCUACUAUUCCAUGGU
1b_EU234061                         GCGGGGGCCCACUGGGGAGUCCUGGCGGGCCUCGCCUACUAUUCCAUGGU
1b_AB677533                         UUUGGUGGCCACUGGGGUGUAAUGUUUGGCUUGGCCUAUUUCUCCAUGCA
1b_MW689975                         GCAGGAGCCCAUUGGGGCGUCCUGGCGGGACUGGCCUACUAUUCUAUGGU
1b_MW689965                         GCGGGGGCCCACUGGGGAGUCCUAGCGGGCCUGGCCUACUAUGCCAUGGU
1b_MW689971                         GCGGGGGCCCACUGGGGAGUCCUGGCGGGUCUGGCCUACUAUUCCAUGGU
1c_MW690013                         GCAGGGGCCCACUGGGGUGUCCUAGCGGGACUUGCCUACUAUUCUAUGGC
1h_KC248199                         GCAGGGGCCCACUGGGGCAUCCUAGCGGGCCUGGCUUACUACUCCAUGGU
1l_MN164860                         GCCGGCUCCCACUGGGGCGUCCUAGCGGGGUUGGCUUAUUACUCUAUGGU
2_NC_009823                         AGCGGGGCUCAUUGGGGCGUCAUGUUCGGCUUGGCCUACUUCUCUAUGCA
2_AF169004                          GGCGGGGCUCACUGGGGCGUCAUGUUCGGCUUAGCCUACUUCUCCAUGCA
2_JX227965                          GCGGGAGGCCACUGGGGCGUGAUGUUUGGCCUGGCCUACUUUUCCAUGCA
2_KC197233                          GCUGAAGGACAUUGGGGGGUCAUGUUUGGCUUGGCCUACUUCUCCAUGCA
2a_AB047639                         AGCGGGGCUCACUGGGGCGUCAUGUUCGGCUUGGCCUACUUCUCUAUGCA
2b/1a_MK548369                      UUCGGCGGCCAYUGGGGUGUGGUAUUUGGCUUGGCCUAUUUCUCCAUGCA
2b_AY232740                         UUCGGCGGCCACUGGGGUGUGGCGUUUGGCUUGGCCUAUUUCUCCAUGCA
2i_KC197230                         GCCGGCGGCCACUGGGGAGUGAUGUUCGGCCUAGCCUACUUCUCCAUGCA
3_NC_009824                         GCCGGGGCCCAUUGGGGCAUCUUGGCGGGCCUGGCCUAUUACUCCAUGCA
3a_KY620603                         GCCGGGGCCCAUUGGGGCAUCCUGGCGGGUCUAGCCUAUUACUCCAUGCA
3_KJ470619                          GCUGGAGCUCACUGGGGUAUCAUGGCCGGUCUGGCCUACUACUCUAUGCA
3_JF735124                          ACCGGAGCGCACUGGGGUGUGCUGGCGGGGCUAGCGUACUUUUCCAUGCA
3a_MN628597                         GCCGGGGCCCAUUGGGGCAUCUUAGCGGGCCUGGCCUAUUACUCCAUGCA
3b_KY620874                         GCAGGGGCCCACUGGGGCGUGAUGGCAGGCCUCGCCUACUUCUCCAUGCA
3k_JF735122                         AUUGGGGCGCAUUGGGGCGUGAUGGCCGGCGUGGCUUACUAUUCCAUGCA
4_NC_009825                         UCUGGAGGCCACUGGGGUGUCCUCGUGGGGGUGGCCUAUUUCAGCAUGCA
4a_KM043284                         GCUGGGGGCCACUGGGGUGUCCUCGUGGGAGUGGCCUAUUUUAGCAUGCA
4d_FJ462437                         GCAGGUGGCCAUUGGGGCAUUCUGGUUGGCAUAGCGUACUUCAGCAUGCA
5_NC_009826                         GCCGGGGGCCACUGGGGGGUCCUGCUCGCCGCCGCAUACUUUGCGUCAAC
5a_MH427311                         GCCGGGGCCCACUGGGGGGUCUUGUUCGCCGCCGCAUACUACGCGUCGGC
6_DQ278891                          CUUGAGGGGCACUGGGGUGUCAUCGGUGCCAUAUUGUAUUACAGUAUGGU
6_LC435023                          GCGGGUGGUCAUUGGGGAGUACUGGCUGGAAUAUUAUACUACAGUAUGGU
6_MK327987                          GUUGGCGGUCAUUGGGGUGUCAUCGGUGCGCUGCUGUAUUACAGCAUGGU
6_MG878999                          GCAGGAGCUCAUUGGGGUAUUCUUGGCGCCGUAUUGUAUUACAGUAUGGU
6_KC844040                          UUGGAGGCUCACUGGGGCGUCCUGGGCGCCGUGCUAUAUUAUAGUAUGGU
6a_MG717928                         UUUGGUGGCCAUUGGGGGAUACUACUAGCCGUUGCCUACUUUGGUAUGGC
6a_KJ678751                         UUUGGUGGCCAUUGGGGAAUACUACUAGCCGUUGCCUACUUUGGCAUGGC
6a_MG717925                         UUUGGUGGCCAUUGGGGGAUACUACUAGCCGUUGCCUACUUUGGCAUGGC
6b_NC_009827                        GCCGGCGGUCACUGGGGUGUCCUGAUCGCCAUCGCCUACUUCGGCAUGUC
6n_AY878652                         CUCGAGGGGCAUUGGGGCGUUCUCGGUGCUUUGCUGUAUUACAGCAUGGU
6q_KM504115                         GCCGGCGGUCACUGGGGUGUGCUUGCGGGCCUGCUGUACUACAGCAUGGU
6v_EU158186                         ACAGAAGGACAUUGGGGCGUCUUAGGUGCCAUCUUAUAUUUCAGUAUGGU
6xg_MK139017                        UUCGAGGGCCAUUGGGGCGUCAUCGGUGCCCUGCUGUAUUACAGUAUGGU
7a_NC_030791                        GCGGGCGGCCACUGGGGUGUGUUAUUUGGCCUCGCUUACUUUGGUAUGGC
8_MH590700                          UCAGGUGGCCAUUGGGGUGUGCUCGCAGCGGUCGCUUUUUUCGGCAUGUC

1_NC_038882                         GGGGAACUGGGCGAAGGUCCUGGUAGUGCUGCUGCUAUUUGCCGGCGUCG
1_NC_004102                         GGGGAACUGGGCGAAGGUCCUGGUAGUGCUGCUGCUAUUUGCCGGCGUCG
1a_EU234065                         GGGGAACUGGGCGAAGGUCCUGGUAGUGCUGCUGCUAUUUGCCGGCGUCG
1_MN164851                          GGGGAACUGGGCCAAGGUUCUGGUUGUGCUGCUGCUUUUUGCUGGCGUCG
1_KJ439777                          GGGGAACUGGGCGAAGGUGCUUGUCGUGCUACUACUCUUCGCCGGCGUUG
1_MN977327                          UGGCAAUUGGGCAAAGGUGGUGGUUGUGCUGCUGCUCUUCGCGGGCGUCG
1_AY587845                          GGGGGCGUGGGCCAAGGUCGUCGUCAUCCUCCUAUUGACCGCGGGAGUAG
1_AJ851228                          GGGGAACUGGGCGAAGGUACUAGUUGUACUACUGCUUUUCGCCGGGGUUG
1_KY348757                          GGGCAACUGGGCCAAGGUCUUGGUCGUAUUGAUGCUGUUUGCCGGCGUUG
1_KJ439768                          CGGCAAUUGGGCCAAGGUUCUGGUUGUGAUGCUACUGUUCGCUGGCGCUG
1_MN164872                          GGCGAACUGGGCGAAGGUCUUGCUCGUGUUGCUGCUAUUUGCUGGUGUCG
1a_MW689980                         GGGGAACUGGGCCAAGGUAUUGGUUGUGCUGCUGCUCUUUGCCGGGGUUG
1a_MW689962                         UGCCAAUUGGGCGAAGGUCCUGGUAGUGCUGCUGCUAUUUGCCGGCGUCG
1b_KX767023                         GGGAAAUUGGGCUAAGGUUCUGAUUGUGAUGCUACUCUUUGCCGGCGUUG
1b_EU234061                         GGGGAACUGGGCUAAGGUCUUGAUUGUGAUGCUACUCUUUGCCGGCGUUG
1b_AB677533                         AGGAGCGUGGGCCAAAGUCGUUGCUAUCCUCCUCCUCGUCGCGGGAGUGG
1b_MW689975                         AGGCAACUGGGCGAAGGUCAUAGUCGUGGCGCUCCUCUUUGCCGGUGUUG
1b_MW689965                         GGGGAACUGGGCUAAGGUUAUGGUUGUGAUGCUGCUCUUUGCCGGCGUUG
1b_MW689971                         GGGAAAUUGGGCCAAGGUCUUGAUUGUGCUGCUGCUCUUUGCCGGGGUUG
1c_MW690013                         GGGGAACUGGGCAAAGGUUGUGGUUGUGCUGUUGCUCUUUGCCGGUGUGG
1h_KC248199                         AGCGAACUGGGCGAAGGUCCUGAUCGUGUUGCUACUGUUCACUGGCGUCG
1l_MN164860                         GGGGAACUGGGCCAAAGUGAUUGUCGUGCUGAUGCUCUUUGCUGGAGUCG
2_NC_009823                         GGGAGCGUGGGCGAAAGUCGUUGUCAUCCUUCUGUUGGCCGCCGGGGUGG
2_AF169004                          GGGAGCGUGGGCGAAAGUCGUUGUCAUCCUUCUGUUGGCYGCUGGAGUGG
2_JX227965                          GGGAGCGUGGGCAAAGGUCAUCGCCAUCCUCCUGUUGACUGCCGGGGUAG
2_KC197233                          AGGAGCGUGGGCAAAGGUCAUUGUCAUCCUGCUCCUGACCGCGGGGGUGG
2a_AB047639                         GGGAGCGUGGGCGAAGGUCAUUGUCAUCCUUCUGCUGGCCGCUGGGGUGG
2b/1a_MK548369                      GGGAGCRUGGGCCAAAGUCUUUGCYAUCCUCCUCCUUGUCGCCGGAGUGG
2b_AY232740                         GGGAGCGUGGGCCAAAGUCAUUGCCAUCCUCCUUCUUGUCGCGGGAGUGG
2i_KC197230                         AGGAGCGUGGGCAAAGGUCGUCGUCAUUCUCCUGCUGUGCGCCGGGGUGG
3_NC_009824                         GGGCAACUGGGCCAAGGUCGCAAUCAUCAUGGUUAUGUUCUCAGGGGUCG
3a_KY620603                         GGGCAACUGGGCCAAGGUCGCUAUCAUCAUGGUUAUGUUUUCAGGGGUCG
3_KJ470619                          GACUAACUGGGCUAAAGUCUUCAUUAUCAUCGUCAUGUUCUCUGGAGUUG
3_JF735124                          GGGCAACUGGGCUAAAGUAGUGCUGGUGCUGUGCCUGUUCGCAGGGGUAG
3a_MN628597                         GGGCAACUGGGCUAAGGUCGCUAUCAUCAUGGUUAUGUUCUCAGGAGUCG
3b_KY620874                         AGGUAACUGGGCCAAGGUCGGCAUCGUGCUGGUCAUGUUCUCGGGAGUGG
3k_JF735122                         AGGGAAUUGGGCUAAGGUGUUUCUCGUUUUGUGUCUAUUCUCCGGGGUGG
4_NC_009825                         GGCCAAUUGGGCCAAAGUCAUCUUGGUCCUAUUCCUCUUUGCAGGGGUUG
4a_KM043284                         AGCUAAUUGGGCCAAAGUCAUCUUGGUCCUAUUCCUCUUCGCAGGGGUUG
4d_FJ462437                         AGCUAAUUGGGCCACGGUCAUCCUGGUCCUGUUUCUCUUUGCUGGAGUUG
5_NC_009826                         GGCUAACUGGGCCAAGGUUAUACUGGUCUUGUUUCUGUUUGCAGGAGUUG
5a_MH427311                         GGCUAACUGGGCCAAGGUUGUGCUGGUCCUGUUUCUGUUUGCGGGGGUCG
6_DQ278891                          UGCGAACUGGGCUAAAGUCCUCGCUGUCUUGGUCCUUUUCGCUGGGGUCG
6_LC435023                          AGGUAACUGGGUCAAGGUCAUCGGCAUCCUUUUCCUGUUCGCAGGAGUGG
6_MK327987                          GGCUAACUGGGCCAAGGUCCUUAUGGUCCUCUUCCUGUUCGCAGGGGUCG
6_MG878999                          UGCCAACUGGGCCAAGGUGUGCUGUGUGCUCCUCCUGUUCGCAGGGGUUG
6_KC844040                          UGCCAACUGGGCCAAGGUGAUAGUCGUGCUCCUUCUGUUCGCAGGAGUUG
6a_MG717928                         UGGCAACUGGCUAAAAGUUCUGGCUGUCCUGUUCUUAUUUGCAGGGGUUG
6a_KJ678751                         UGGCAACUGGCUAAAGGUCCUGGCUGUUCUGUUUCUGUUUGCAGGGGUCG
6a_MG717925                         UGGCAACUGGCUAAAAGUUCUGGCUGUUCUGUUCCUAUUUGCAGGGGUUG
6b_NC_009827                        AGGCAAUUGGUUGAAGGUAAUCGCUGUGUUAUUCCUGUUUGCAGGGGUAG
6n_AY878652                         GGCAAAUUGGGCUAAGGUCUUGGCAGUUCUGCUCCUCUUUGCGGGUGUUG
6q_KM504115                         GGGAAACUGGGUGAAGGUCCUCGCUGUCAUCCUCCUAUUUGCGGGAGUAG
6v_EU158186                         GGCCAACUGGGCAAAAGUCGCUGCGGUCUUGAUUCUGUUUGCUGGUGUUG
6xg_MK139017                        AGCCAAUUGGGCAAAAGUUUUGGCAGUCCUUCUCCUCUUCGCUGGUGUGG
7a_NC_030791                        GGGAAACUGGGCAAAGGUAAUACUCAUCAUGCUACUCAUGUCCGGCGUCG
8_MH590700                          AGGCAAUUGGUUGAAGGUCUUGGUAGUGAUGGUUCUUUUCGCCGGUGUGG

1_NC_038882                         ACGCGGAAACCCACGUCACCGGGGGA---AAUGCCGGCCGCACCACGGCU
1_NC_004102                         ACGCGGAAACCCACGUCACCGGGGGA---AGUGCCGGCCGCACCACGGCU
1a_EU234065                         ACGCGGAAACCCACGUCACCGGGGGA---AGUGUCGGCCACACCGUGUCU
1_MN164851                          AUGGGAACACGUACUCGGUGGGGGGG---GCGGAAGGCAGGCGCACGAGC
1_KJ439777                          AUGGUGAGACUGUCGUCACUGGGGGA---GCUCCCGGCCAUACGGCUUUC
1_MN977327                          AUGCGAACACGCACACCACCGGGGGC---AGCGCGGCGCGCAACACGCUC
1_AY587845                          AAGCCAGCACGAUCACCAUGGGUGGU---CAGGCGUCUCACACUAUGGCU
1_AJ851228                          AUGCAACCACUCACACUGUCGGAGCG---GCCACGGGGCAUGCGGUCAGG
1_KY348757                          AUGCGAACACUUUUACGACGGGAGGA---GCUGCGGGUUACCAGACCCAA
1_KJ439768                          ACGCUACCACCUACACGACGGGGGCG---GCGGCAGGUCACACAGCGCGA
1_MN164872                          AUGCUGNNNNNNNNNNNNNNNNNNNN---NNNNNNNNNNNNNNNNNNNNN
1a_MW689980                         ACGCGCACACCUACACGACAGGGGGN---NNNNNNNNNNNNNNNNNNNNN
1a_MW689962                         ACGCGGACACCNNNNNNNNNNNNNNN---NNNNNNNNNNNNNNNNNNNNN
1b_KX767023                         ACGGGGGCACUUACACGACAGGAGGG---GCGGAGGGCCGCACCACCCAC
1b_EU234061                         ACGGGACGACCCACGUGACGGGGGGA---ACGGCGGCCCGUAACACCCAU
1b_AB677533                         AUGCACAGACUUAUACCACCGGCGGG---CAAGCGGGUCGUGCCGCUUGG
1b_MW689975                         AUGCGGGGACGAAUGUCAUCGGGGGC---ACCCAGAGCCAAGCUGCGAGG
1b_MW689965                         ACGCCAGCACCCGCACAGUGGGGGGC---GCUCAGAGCUUCACGGCGCGG
1b_MW689971                         ACGGGCAUACCCACACGACAGGGGGG---GNNNNNNNNNNNNNNNNNNNN
1c_MW690013                         AUGCGACCACCCACACUACGGGGAGC---GUGGCGGCCGGCAAUGCGGCA
1h_KC248199                         AUGCGAGCACCAAGACCAUCGGGUCG---AGGUCGGCCUGGGAUACAUGG
1l_MN164860                         ACGCCGGCACAACGACCAUGGGGGAC---ACAACUUCCCAUACAGCGGGG
2_NC_009823                         ACGCGCGCACCCAUACUGUUGGGGGU---UCUGCCGCGCAGACCACCGGG
2_AF169004                          ACGCGVVVACCCRCACURUUGCGGGU---ASWGSCGCGCAMACCGUCAGC
2_JX227965                          AGGCGAACACUCGCACCACCGGAGGG---ACUGCUGCACGCCAAGCAUAC
2_KC197233                          AGGCCCAUACGCGCACCGUUGCAGGC---UCGGUGGCGCGGACUGCGGGG
2a_AB047639                         ACGCGGGCACCACCACCGUUGGAGGC---GCUGUUGCACGUUCCACCAAC
2b/1a_MK548369                      AUGCACASACCUAUAGCUCCGGUGCA---ACAAURGGCCGYGSGRCYARG
2b_AY232740                         AUGCAAGCACCUAUUCCACCGGCGCA---CAAGCGGGUCGUGCCACUUCG
2i_KC197230                         ACGCGCAAACGCGCACUGUUGGGGGU---CAAUCCGCCCAGGCCACGGCC
3_NC_009824                         AUGCCCACACAUAUACCACCGGUGGC---ACUGCAUCUCGUCAUACCCAA
3a_KY620603                         AUGCCCAUACACAUACCGUCGGUGGC---GUUGCAGCUCGCACUGCCAGA
3_KJ470619                          ACGCCCGAACACACACCACUGGCGGC---GUAKCAGCUCAUACUACUAGU
3_JF735124                          AUGCCAACACAUACGCCACCGGCGGA---CGUGCUGGGUACACCCUGUAU
3a_MN628597                         AUGCCGAUACAUAUACCAUCGGCGGC---AACGUAGCUCGCGCUGCCACG
3b_KY620874                         AUGCAGAGACACACGUCACCGGCGGU---ACUGUAGCUCGGUCUGUUUCC
3k_JF735122                         ACGCUCGGACGAGGGUAUCUGGUGGC---ACCGCAGCCAGUGACACCUUU
4_NC_009825                         AUGCCGAGACUCACGUGUCUGGGGCA---GCAGUCGGCCGGAGUACCGCC
4a_KM043284                         AUGCUGACACUCACACGACUGGGGGC---GUGGCAGGCCAUUCCACCUUC
4d_FJ462437                         ACGCUGAGACCAUUGUCUCCGGGGGC---CAGGCGGGAAGGACCAUGUUU
5_NC_009826                         AUGGCCGCACCCAUACUGUGGGCGGU---ACUGUUGGUCAAGGUCUGAAG
5a_MH427311                         AUGCCAGCACCCGCACUGUGGGUGGU---AGUGCGGCCCAAGGCGCGCGC
6_DQ278891                          ACGGAACUACC---UUCGUUGGCCGC---AGUGUGGGUGCGCAGACGCGG
6_LC435023                          AGGCGGAGACGUAUAUCACUGGUGGC---ACCCAAGCCCAGACCACCGCC
6_MK327987                          AUGCUACUGGUACCAGAACCAUUGGUUCGCUCACGGGCCAGACGGCGUCC
6_MG878999                          AUGCCAGUACU---AGUGUGGGCCAC---UCCGUCGCCCAAAGCACCCAC
6_KC844040                          AUGCCACAACA---ACAGUCGGUUCU---GCCCUGGCCAGCCAGGCGUAU
6a_MG717928                         AAGCAACCACC---ACCAUCGGCCAU---CAAGUAGGCCGCACUACUGGU
6a_KJ678751                         AAGCAACUACU---ACCGUCGGCAGC---GCAAUAGGCCGCAACGCUGCC
6a_MG717925                         AAGCAACCACC---ACCACCGGCCAC---GCAGUGGGCCGCACAACCGCC
6b_NC_009827                        AGGCAACCACC---ACCGUCGGCAGA---GCGGCCGGCCGUUCUGCUUAU
6n_AY878652                         ACGCAACGACUUACACCACGGGUGGA---ACAGCAGCCCACAGCGUUUAU
6q_KM504115                         AUGCAAACACCCACAUCAUCGGAGGA---GUAACUGGCGGUACAACCCAA
6v_EU158186                         ACGCAACAACACAUCUGACUGGCAGU---GCGGCGGGCAGAACCGCCCAU
6xg_MK139017                        ACGCAGAAACCCAUGUCACGGGUGCC---GUUACGGGCUACACCGUCCGC
7a_NC_030791                        ACGCGGAAACCAUGGCCGUCGGGGCU---AGGGCCGCUCACACCACUGGC
8_MH590700                          AUGGGACUACUGACAUCAUCGGCAGC---CGAUCAGGAUCCACCAUCCAG

1_NC_038882                         GGGCUUGUUGGUCUCCUUACACCAGGCGCCAAGCAGAACAUCCAACUGAU
1_NC_004102                         GGGCUUGUUGGUCUCCUUACACCAGGCGCCAAGCAGAACAUCCAACUGAU
1a_EU234065                         GGGUUUGCUGGUCUCCUCUCACCAGGCGCCAAGCAGAACAUCCAACUGAU
1_MN164851                          AGCUUUGCCGGCCUCUUCUCCCCCGGGGCGUCCCAAAGGGUGCAGCUCAU
1_KJ439777                          ACGCUCACAUCCUUGUUCACGCGGGGUCCCACACAGAAGCUCCAACUCAU
1_MN977327                          GGCUUCACCUCACUUUUCACCCAGGGGCCGAGUCAGCAACUGCGGCUAGU
1_AY587845                          GGCCUUGUCAGCAUUUUCAGCCCCGGGGCCCGUCAAAAUAUUCAACUCAU
1_AJ851228                          GGAUUCACCAGCUUGUUCAGUCCUGGAUCACAGCAGAACAUCCAGCUCAU
1_KY348757                          GGCUUUUCCAGUCUUUUCACCCCUGGGGCGCGGCAGAACAUCCAACUCAU
1_KJ439768                          GGCUUUACCAGGUUCUUUUACCCCGGGGCGUCCCAGAACAUUCAGCUCAU
1_MN164872                          NNNNNNNNNNNNNNNNNNNNNNNNNNNNNNNNNNNNNNNNNNNNNNNNNN
1a_MW689980                         NNNNNNNNNNNNNNNNNNNNACAGGGCGCCAAGCAGAACAUCCAGCUAAU
1a_MW689962                         NNNNNNNNNNNNNNNNNNNNNNNNGGCGCCAAGCAGGACAUCAAGCUGGU
1b_KX767023                         AGGCUCGUGUCCCUCCUUACACCCGGGCCGUCUCAGAAGAUCCAGCUUGU
1b_EU234061                         AGCUUAACGGGCCUCUUUUCACCUGGGGCGUCUCAGAAAAUCCAGCUUGU
1b_AB677533                         GGCUUCACUAGCUUCUUCACCCAGGGUCCCAAGCAGAACAUCCAGUUAAU
1b_MW689975                         GGCCUCACUAGCCUCUUUAGCCCGGGGCCCAAGCAGAACAUCCAGCUUGU
1b_MW689965                         UCGUUUGCAAACCUCUUCUCUCAUGGCUCGCAGCAAAAAAUCCAGCUGGU
1b_MW689971                         NNNNNNNNNNNNNNNNNNNNNNNNNNNNNNNNUCAGAACGUCCAGUUUAU
1c_MW690013                         AGGCUGACCCAGCUCUUCAAUCCGGGCUCUAAGCAGAACAUCCAGCUCGU
1h_KC248199                         UCAUUUGUCAACUUGUUCUCAUUGGGGCCGCAUCAGAAAAUUCAACUCAU
1l_MN164860                         GGUGUGGCUCAGAUCUUUACCCCGGGCGCCAAGCAAGCCCUCCAGCUUAU
2_NC_009823                         CGCCUCACCAGCUUAUUUGACAUGGGCCCCAGGCAGAAAAUCCAGCUCGU
2_AF169004                          GGCAUCRCCAGKCUKUUCWCGCCCGGBGCUAAGCAGAACAUSCAGCUUAU
2_JX227965                          ACCCUUGCCGGUCUUUUCACUCAAGGGUCCAGACAAAACAUCCAGCUCAU
2_KC197233                          AGCCUUGUAGGUAUGUUUACGAAUGGACCCCAGCAGCGACUUCAGCUUAU
2a_AB047639                         GUGAUUGCCGGCGUGUUCAGCCAUGGCCCUCAGCAGAACAUUCAGCUCAU
2b/1a_MK548369                      ACCUUUUCUAGYCUCUUUACCCUUGGUCCCCAGCARACAAUUAGCCUAAU
2b_AY232740                         GGGCUCACUGGCAUCUUUAGCCCUGGUCCUCAGCAGAACAUCCACUUAAU
2i_KC197230                         GGUCUCGUCGGCCUCUUUGUACGAGGCCCUCAACAGAACAUCCAGCUCAU
3_NC_009824                         GCGUUUGCUGGUCUUUUUGACAUAGGCCCCCAACAGAAACUGCAGCUGGU
3a_KY620603                         GGCUUUGCUGGCCUUCUCGACUUCGGCCCCAAACAGAACCUGCAGCUGGU
3_KJ470619                          AGCCUUACARCCCUCUUCAMYCKAGGCCCGAGCCAGAAMCUCCAGCUAAU
3_JF735124                          GGUAUCACCUCCAUUUUUUCCCAGGGUCCUCAGCAGAAGCUCGAACUCGU
3a_MN628597                         GGGAUUGUCGGCCUUUUUUCACCGGGCCCCAAACAGAACCUGCAGCUGGU
3b_KY620874                         GGUUUUGCGGGACUGUUCUCCUUGGGCUCGCGCCAGAACCUGCAAUUGGU
3k_JF735122                         AGCUUUGUAAGCCUAUUCGCUCCAGGCUCAAAGCAAAACCUGCAAUUGAU
4_NC_009825                         GGCUUGGCUAACCUCUUUUCUUCUGGGUCUAAGCAGAAUUUACAGCUCAU
4a_KM043284                         CAGUUCACUAAACUCUUUACAUCUGGACCUAGCCAAAACCUGGGGCUUAU
4d_FJ462437                         GGAUUCACCUCACUGCUUAAUCUGGGUCCCAGCCAGAAACUACAGCUCAU
5_NC_009826                         UCCCUUACCAGUUUCUUUAACCCCGGGCCGCAGCGGCAGUUGCAGUUCGU
5a_MH427311                         GGGCUCGCUUCACUUUUCACCCCUGGGCCGCAGCAGAACUUGCAGCUCAU
6_DQ278891                          GGCAUCGUCAGCAUCUUCACUCCGGGGGCCAGACAGAACAUCCAGUUGAU
6_LC435023                          AGUCUUGUCGGCCUUUUCUCUCAAGGCCCCAGACAGAACCUCCAGCUUGU
6_MK327987                          AGCUUUGCGGGCCUCUUCAACAUAGGGUCAAGGCAGAACUUGCAGCUCGU
6_MG878999                          GGUCUCACUACCUUUUUCAGCCGUGGCCCCCAACAAAACCUCCAAUUGAU
6_KC844040                          GGAAUUGCUGGGAUAUUUUCCCCCGGCGCCCGGCAGAAUUUGCAGCUGAU
6a_MG717928                         GGCUUAGCCAGUCUCUUCUCCAUCGGUCCCAGGCAAAAUCUACAACUCAU
6a_KJ678751                         AACCUUGCCGGGUUUCUCAGCUUCGGUCCCAAGCAGAAUCUACAACUUGU
6a_MG717925                         AGGCUUGCCGGGCUUUUCUCCCCCGGUGCCAAGCAAAAUCUACAACUUAU
6b_NC_009827                        CUCUUCACCUCCAUUUUCUCGUCUGGUCCAAAUCAGAAGAUACAGCUUAU
6n_AY878652                         GGGCUUUCUACAUUGUUCACCCGCGGGUCCCAGCAAAAUAUCCAGCUUGU
6q_KM504115                         GGUUUAACCAGUCUCUUCACUCUCGGGGCUAAACAGCGCAUCCAGCUAAU
6v_EU158186                         AGCCUCGUUAGCCUAUUCAAGCCUGGGUCAGCUCAAAAACUGCAGCUUAU
6xg_MK139017                        GGUGUCACCAGCAUAUUUUCACCCGGUGCUAGGCAGAAUAUCCAGCUCAU
7a_NC_030791                        GCCCUUGUCAGCCUGCUCAAUCCAGGGCCCAGUCAGCGCCUGCAGCUGAU
8_MH590700                          GGUAUUGCAAACCUUUUCACAUUAGGGCCCAGUCAGAAGCUUCGGCUUGU

1_NC_038882                         CAACACCAACGGCAGUUGGCACAUCAAUAGCACGGCCUUGAAUUGCAAUG
1_NC_004102                         CAACACCAACGGCAGUUGGCACAUCAAUAGCACGGCCUUGAACUGCAAUG
1a_EU234065                         CAACACCAACGGCAGUUGGCACAUCAAUAGCACGGCCUUGAACUGCAAUG
1_MN164851                          AAACUCCAAUGGCAGCUGGCACAUCAAUAGGACUGCCUUGAACUGCAAUG
1_KJ439777                          CCAUACCAACGGCAGUUGGCAUAUCAACAGUACUGCCCUAAACUGUAAUG
1_MN977327                          CAACACCAACGGCAGUUGGCACAUCAACAGCACUGCCUUGAACUGCAAUG
1_AY587845                          CAACACCAACGGCAGCUGGCACAUCAACCGCACUGCCUUGAAUUGCAAUG
1_AJ851228                          CAACACCAAUGGCAGCUGGCACAUUAAUCGCACUGCCUUGAAUUGCAACG
1_KY348757                          UAACACCAAUGGUAGUUGGCACAUCAAUAGAACUGCCUUGAAUUGCAAUG
1_KJ439768                          ACAUACCAACGGCAGUUGGCACAUCAAUCGUACUGCCCUCAAUUGUAAUG
1_MN164872                          NNNNNNNNNNNNNNNNNNNNNNNNNNNNNNNNNNNNNNNNNNNNNNNNNN
1a_MW689980                         CAACACCAAUGGCAGCUGGCAUAUCAACAGAACGUCCCUGAACUGCAACG
1a_MW689962                         CAACACCAACGGCAGUUGGCACAUUAACCGCACGGCCUUGAACUGCAAUG
1b_KX767023                         GAAUACCAACGGCAGCUGGCACAUCAACAGGACUGCCCUGAACUGCAAUG
1b_EU234061                         AAACACCAACGGCAGCUGGCACAUCAAUAGGACUGCCCUGAACUGCAAUG
1b_AB677533                         CAACUCUAAUGGCAGCUGGCACAUAAACCGGACCGCCCUCAAUUGCAAUG
1b_MW689975                         UAACACCAAUGGCAGUUGGCACAUCAAUAGGACGGCCCUGAAUUGCAACG
1b_MW689965                         GAACACCAACGGCAGUUGGCACAUCAACAGGACUGCCCUGAACUGCAAUG
1b_MW689971                         AAAUACCAAUGGCAGCUGGCACAUCAAUAGGACUGCUCUUAAUUGCAAUG
1c_MW690013                         GAACACCAACGGCAGUUGGCACAUCAACAGGACGGCCCUGAACUGCAACA
1h_KC248199                         GAACACCAGUGGCAGCUGGCACAUCAACAGGACUGCUCUAAGCUGCAAUG
1l_MN164860                         AAACACCAAUGGCAGCUGGCACCUCAAUAGGACGGCCUUGAACUGUUUUG
2_NC_009823                         UAACACCAAUGGCAGCUGGCACAUCAACCGCACCGCCCUGAACUGCAAUG
2_AF169004                          UAACUCCAAUGGCAGUUGGCAUAUCAACCGCACUGCCCUGAAUUGCAAUG
2_JX227965                          CCACACCAACGGCAGUUGGCACAUCAAUCGGACAGCUCUGAACUGCAAUG
2_KC197233                          CGACACCAAUGGCAGCUGGCACAUCAACCGUACAGCUUUAAAUUGCAAUG
2a_AB047639                         UAACACCAACGGCAGUUGGCACAUCAACCGUACUGCCUUGAAUUGCAAUG
2b/1a_MK548369                      CAACACCAGUGGCAGUUGGCACAUAAACCGGACCGCCCUCAAUUGCAAUG
2b_AY232740                         CAAUACCAAUGGCAGCUGGCACAUAAACAGGACUGCUCUCAAUUGCAAUG
2i_KC197230                         UAACACCAAUGGCAGCUGGCACAUUAACCGCACGGCUCUUAACUGCAACG
3_NC_009824                         CAACACCAAUGGCUCGUGGCACAUCAACAGUACUGCCCUAAAUUGCAAUG
3a_KY620603                         CAACACCAAUGGCUCGUGGCACAUCAACAGCACUGCCCUGAACUGCAAUG
3_KJ470619                          UAACACCAACGGGUCGUGGCAUAUCAACAGCACUGCCCUGAACUGCAAAG
3_JF735124                          CAAAUCCAACGGGUCGUGGCACAUUAACAGGACAGCUCUGAACUGCAAUG
3a_MN628597                         CAACACCAACGGCUCGUGGCACAUCAACAGUACUGCCCUGAACUGCAAUG
3b_KY620874                         AAAUUCCAACGGGUCAUGGCACAUCAACAGCACUGCCCUGAAUUGCAAUG
3k_JF735122                         CAACACCAAUGGCUCGUGGCACAUAAACCGCACAGCCCUGAAUUGCAAUG
4_NC_009825                         CAACAGCAAUGGGAGCUGGCAUAUAAAUAGGACUGCCCUUAACUGCAAUG
4a_KM043284                         UAACACCAAUGGAAGCUGGCAUAUAAACAGAACUGCCCUCAACUGCAAUG
4d_FJ462437                         UAACACCAACGGGAGCUGGCACAUCAAUAGGACUGCCCUCAAUUGUAACG
5_NC_009826                         AAAUACCAACGGGAGCUGGCAUAUCAAUAGUACUGCCCUUAACUGUAAUG
5a_MH427311                         AAAUACCAACGGGAGCUGGCACAUCAACAGAACUGCCCUUAACUGUAAUG
6_DQ278891                          UAAUUCCAACGGCAGCUGGCACGUCAACAGGACAGCACUUAGCUGCAAUG
6_LC435023                          GCAUACCAACGGGAGUUGGCACAUCAAUAGGACAGCUUUAAACUGCAAUG
6_MK327987                          UAACACCAACGGGAGCUGGCACAUAAAUAGAACAGCCCUCAACUGCAAUG
6_MG878999                          CACGUCAAACGGGAGUUGGCACAUCAACAGGACCGCUCUGAAUUGCAACG
6_KC844040                          CAACACAAACGGGAGCUGGCACAUCAACAGAACUGCUCUCAACUGCAACG
6a_MG717928                         CAACACCAAUGGCAGCUGGCAUAUAAACAGGACUGCUCUGAACUGCAAUG
6a_KJ678751                         UAACACCAAUGGCAGCUGGCACAUCAACAGGACUGCUUUGAACUGCAAUG
6a_MG717925                         CAACGCCAAUGGCAGCUGGCACAUAAACAGGACUGCUUUGAACUGCAAUG
6b_NC_009827                        UAACACCAAUGGUAGCUGGCACAUAAAUAGGACCGCUCUAAACUGUAUCG
6n_AY878652                         GAAUUCCAACGGCAGCUGGCAUGUAAACAGGACCGCCCUCAAUUGCAAUG
6q_KM504115                         CAACAGCAAUGGGAGCUGGCAUGUCAACAGGACGGCGCUGAACUGUAACG
6v_EU158186                         UAACACCAAUGGUAGCUGGCACAUUAACAGAACAGCUCUGAACUGCAAUG
6xg_MK139017                        CAACACCAAUGGUAGCUGGCACAUUAACAGGACCGCCCUCAACUGCAAUG
7a_NC_030791                        CAACACCAAUGGGUCAUGGCACAUCAACCGGACCGCUUUGAACUGCAAUG
8_MH590700                          GAACACUAAUGGUAGCUGGCACAUUAACAGCACUGCCCUCAACUGUAAUG

1_NC_038882                         AAAGCCUUAACACCGGCUGGUUAGCAGGGCUCUUCUAUCAACAC---AAA
1_NC_004102                         AAAGCCUUAACACCGGCUGGUUAGCAGGGCUCUUCUAUCAGCAC---AAA
1a_EU234065                         AAAGCCUUACCACCGGCUGGCUAGCAGGGCUCUUCUAUCACCAC---AAA
1_MN164851                          ACUCGCUCAACACCGGAUUUAUAGCUGCACUGUUUUAUGUGCGC---AAC
1_KJ439777                          ACAGCCUUCACACCGGGUUUUUAGCGGGGCUCUUUUACUACAAC---AAU
1_MN977327                          ACAGCCUUAGCACCGGCUUUGUCGCAAGCUUGUUCUACGCCCAC---AGA
1_AY587845                          AUUCAUUGCAAACGGGGUUCAUUGCGUCGUUGUUCUAUGUCCAC---AGA
1_AJ851228                          ACUCCCUCAACACCGGAUUCCUUGCUGCGCUGUUCUAUGCCAAC---AGA
1_KY348757                          ACUCUCUCAAUACUGGGUUCCUUGCCUCACUGUUUUAUGUGCAC---AGG
1_KJ439768                          ACUCCCUCCACACCGGGUUCAUUGCCGCGCUGUUAUACGUCAAC---AAG
1_MN164872                          NNNNNNNNNNNNNNNNUUGGUUGGCGGGGCUCUUCUAUUAUAAC---AGA
1a_MW689980                         ACAGCCUUAACACCGGCUGGUUGGCUGCGCUGUUCUACACCCAC---AAG
1a_MW689962                         CUAGCCUCAACACCGGCUGGAUAGCAGGGCUUUUCUAUUAUAAC---AAA
1b_KX767023                         ACUCCCUCCACACUGGGUUCCUUGCCGCGCUGUUCUAUACACAC---AAA
1b_EU234061                         ACUCCCUCCACACCGGGUUCUUUGCCGCGCUGUUCUACACACAC---AGG
1b_AB677533                         ACAGCCUGCAGACGGGUUUCAUCGCUUCCCUGUUCUAUGCCAAC---AAU
1b_MW689975                         ACUCCCUCCAAACCGGGUUCAUCGCAGGGCUGAUCUAUAUACAC---AAG
1b_MW689965                         ACUCCCUCAACACCGGGUUCCUGGCCGCGCUAUUCUACUCCCAC---AAG
1b_MW689971                         AUUCCCUUAACACCGGAUUUAUUGCCGCAUUGUUCUACACCCAC---AGA
1c_MW690013                         CCAGCCUCGAGACCGGCUGGCUCACGUCGCUGUUCUAUACCCAC---AAG
1h_KC248199                         ACUCCAUUAAUACCGGGUUCAUCGCCGCGCUGGUUUACAGGCAC---CGG
1l_MN164860                         ACAAUAUCCAGACGGGCUUCCUUGCGGCCCUGUUUGCCACCACACCCAAA
2_NC_009823                         ACUCCUUGCACACCGGCUUUAUCGCGUCUCUGUUCUACACCCAC---AGC
2_AF169004                          ACUCCCUGAACACCGGCUUUCUCGCGUCCCUGUUCUACACCCAC---AGY
2_JX227965                          ACAGCCUGCAGACCGGCUUCCUCGCGUCUCUGUUCUAUGUCAGG---CAC
2_KC197233                          ACAGUCUGCAAACUGGCUUCCUCGCGGCCUUGUUCUACGCGAAC---AAA
2a_AB047639                         ACUCCUUGAACACCGGCUUUCUCGCGGCCUUGUUCUACACCAAC---CGC
2b/1a_MK548369                      ACAGCUUGCAYACGGGUUUCAUCGCUUCCCUGUUUUAUGCCAAC---AGA
2b_AY232740                         ACAGCUUGCAGACGGGAUUCAUCGCUUCCCUGUUUUAUACCAGG---AAA
2i_KC197230                         ACUCCCUGAACACUGGCUUUCUUGCGUCCUUGUUCUACACCCAC---AAG
3_NC_009824                         AGUCCAUAAACACCGGGUUUAUAGCUGGGUUGUUUUAUUACCAU---AAG
3a_KY620603                         AUUCCAUAAACACCGGGUUCAUAGCUGGGUUGAUUUAUUAUCAU---AAG
3_KJ470619                          ACUCCCUYAACACCGGAUUUAUAGCUGGUCUAAUCUACCAUCAC---AGG
3_JF735124                          AUUCCCUCCAGACCGGAUUUAUAGCGGCCUUGUUCUACAGAAAC---AAC
3a_MN628597                         AUUCCAUAAACACUGGGUUCAUAGCUGGGUUGAUUUAUUACCAC---AAG
3b_KY620874                         AUUCCCUAAACACCGGGUUCAUAGCAGGGCUCCUCUACUAUCAU---AAG
3k_JF735122                         AUUCCCUAAACACCGGGUUUAUUGCGGGCUUGUUCUACCACAAC---AAG
4_NC_009825                         ACAGCUUAAACACUGGGUUCUUGGCUAGCUUGUUCUACACCCAC---AAG
4a_KM043284                         ACAGCUUAAACACUGGGUUCCUAGCCAGCUUAUUCUACACCCGU---AAG
4d_FJ462437                         ACAGCCUGAACACAGGGCUCAUAGCCAGUCUGUUCUACGCCCAC---AGG
5_NC_009826                         ACAGCCUCCAGACCGGGUUUAUAGCCGGCCUCAUGUAUGCCCAU---AAA
5a_MH427311                         ACAGCCUCCAGACUGGGUUUGUAGCCGGCCUCCUGUAUUAUCAC---AAG
6_DQ278891                          ACUCACUCCAAACCGGCUUCAUUGCUGGUUUGUUUUACACCCAU---CGC
6_LC435023                          ACAGCUUGAAUGCAGGCUUCUUUACUGCUCUAUUUUAUGUCCAC---AAG
6_MK327987                          ACUCACUUCACACUGGGUUCAUAGCAGGUCUUCUCUAUGUAUCC---AGG
6_MG878999                          ACAGCUUAAACACUGGCUUCUUCGCUGCUCUCUUCUACGUCCAC---AAG
6_KC844040                          ACAGCUUGCAAACGGGCUUCAUUGCCGCACUCUUCUACGCCCAC---AAG
6a_MG717928                         AUUCCCUCCAGACGGGGUUCAUAACGUCACUCUUUUAUGCCAAG---AAC
6a_KJ678751                         AUUCCCUCCAGACGGGGUUCAUAGCGUCACUCUUCUACACCCAC---AAA
6a_MG717925                         AUUCCCUCCAGACGGGGUUCAUAGCGUCACUCUUUUACACCCAC---ACA
6b_NC_009827                        ACAGUCUCCAAACUGGGUUUCUUAGCGCGUUGUUCUACCGCAGC---AAU
6n_AY878652                         AUAGCCUCCAGACCGGCUUUAUUGCGGGCCUGUUUUACUACCAC---AAG
6q_KM504115                         ACAGCCUCCACACCGGGUUCAUAGCAGGACUGUUCUACGCCCAU---AGU
6v_EU158186                         AUAGCCUCCACACCGGGUUCAUAGCGGGCCUGAUUUAUCACCAC---AAG
6xg_MK139017                        AUAGCAUUAACACCGGCUUCAUUGCGGGCUUGUUUUCCUAUCAY---AGG
7a_NC_030791                        ACUCUUUGCAGACAGGGUUCAUAGCGGCCCUCUUCUACACACAU---AGG
8_MH590700                          ACUCCCUUCAUACCGGCUUUAUAUCAGCCCUCUUUUACUCCACUACCCGG

1_NC_038882                         UUCAACUCUUCAGGCUGUCCUGAGAGGUUGGCCAGCUGCCGACGCCUUAC
1_NC_004102                         UUCAACUCUUCAGGCUGUCCUGAGAGGUUGGCCAGCUGCCGACGCCUUAC
1a_EU234065                         UUCAACUCUUCAGGCUGUCCCGAGAGGUUGGCCAGCUGCCGACGCCUUAC
1_MN164851                          UUCAACUCAUCCGGGUGUACAGAGCGUAUGGCCAGCUGUCGCUCCAUUGA
1_KJ439777                          UUCAAUUCUUCAGGUUGCCCCGAAAGGCUGGCCAGUUGCCGACCCAUUAC
1_MN977327                          UUCAACAGCUCCGGGUGUCCUGAGAGGUUGGCUAAUUGCCGCCCCCUUAA
1_AY587845                          UUCAACUCCUCGGGUUGUCCUGAACGAAUGUCCUCCUGCCGCCCUAUCGA
1_AJ851228                          UUCAAUUCAUCUGGUUGCCUUGAGAGGAUGGCCAGCUGCCGCCCCAUUAC
1_KY348757                          UUCAACUCCUCAGGAUGCCCAGAGAGGAUGUCUAGCUGCCGCCCCCUUGG
1_KJ439768                          UUCAACUCGUCUGGAUGUAGCGAGCGCAUGGCCAGCUGCCGACCCAUUGA
1_MN164872                          UUCAACUCGACGGGCUGCCCCGAGAGGAUGGCCAGCUGCAAACCCCUUGC
1a_MW689980                         UUCAACUCAUCGGGGUGUCCCCAGAGGAUGGCCAGCUGUCGACCCCUUGC
1a_MW689962                         UUCAACUCUUCAGGCUGUCCCGAGAGGUUGGCCAGCUGCCGACCCCUUAC
1b_KX767023                         UUCAACGCGUCCGGAUGCCCAGAGCGCAUGGCCAGCUGCCGCUCCAUCGG
1b_EU234061                         UUCAACGCGUCCGGAUGCCCAGAGCGCAUGGCUAGCUGCCGCCCCAUUGA
1b_AB677533                         UUCAACAGCUCUGGCUGCCCCGAGCGCUUGUCUUCCUGCCGCGGGCUGGA
1b_MW689975                         UUCAAUUCAUCGGGGUGUGUGGAAAGGAUGUCCAGUUGCCGGCCUCUUGU
1b_MW689965                         UUCAACUCAUCCGGAUGCGUCGAACGCUUAGCCAGCUGUAAGCCCAUCGA
1b_MW689971                         UUCAACUCUUCCGGGUGCGCGGAGCGCAUGUCCAGCUGUCGCUCCCUCAG
1c_MW690013                         UUCAACUCUUCUGGGUGCCCCGAGAGGAUGGCCAGCUGUCGCCCUCUCGC
1h_KC248199                         UUCAAUUCAUCCGGCUGUCCCGAGAGGAUGGCUAGUUGCCGGCGCAUCAC
1l_MN164860                         UUUAACAGCACUGGGUGUUUGGAACGGCUAUCCAAGUGCCGCCCCAUCAC
2_NC_009823                         UUCAACUCGUCAGGAUGUCCCGAACGCAUGUCCGCCUGCCGCAGUAUCGA
2_AF169004                          UUCAACUCGUCAGGAUGUCCCGAACGCCUGUCCGCCUGCCGUAAUAUCGA
2_JX227965                          UUCAACUCCUCAGGGUGCCCCCAGCGCUUGUCGGCCUGUCGGGGUAUUGA
2_KC197233                          UUCAAUUCUUCAGGGUGCCCCGAGCGUCUGGCCGCUUGUCGUCCACUGGA
2a_AB047639                         UUUAACUCGUCAGGGUGUCCAGGGCGCCUGUCCGCCUGCCGCAACAUCGA
2b/1a_MK548369                      UUCAACAGCUCCGGCUGUCCCGAACGCUUGUCYUCCUGCCGURGGCUGGA
2b_AY232740                         UUUAACAGCUCCGGCUGCCCCGAGCGCUUGUCUUCCUGCCGCAGGCUGGA
2i_KC197230                         UUCAACUCAUCGGGUUGUCCCCAGCGCAUGUCCGCUUGCCGUGCCCUCGA
3_NC_009824                         UUCAACUCUACUGGAUGUCCUCAAAGGCUCAGCAGCUGCAAGCCCAUCAC
3a_KY620603                         UUCAACUCUACCGGAUGUCCUCAAAGGCUCGCCAGCUGUAAGUCCAUCAC
3_KJ470619                          UUCAACUCUACAGGUUGUCCGUCCAGGAUGUCCAUGUGCAAACCCAUCAC
3_JF735124                          GUCAACACCUCAGGCUGCUUAGAAAUGAUGAGCUCCUGUAACCCCCUUAA
3a_MN628597                         UUCAACUCUACUGGAUGUCCCCAAAGGCUCAGCAGCUGCAAGCCCAUCAC
3b_KY620874                         UUCAACUCCACGGGGUGCCCAGCCCGAAUGUCCAGCUGCAAGCCCAUCAC
3k_JF735122                         UUCAAUUCAUCGGGAUGUGUCGAGCGGAUGUCUGCUUGCAAGCCCCUUGA
4_NC_009825                         UUUAACAGCUCAGGGUGUUCCGAACGGCUCGCGUGCUGCAAGAGCCUUGA
4a_KM043284                         UUCAACAGCUCAGGGUGUCCCGAGCGACUCGCGAGUUGCAGGGGCCUUGA
4d_FJ462437                         UUCAACAGCUCCGGGUGUCCAGAGAGGCUAGCCAGCUGCAGAAGCCUUGA
5_NC_009826                         UUCAACUCUUCUGGGUGUCCAGAACGGAUGUCUAGCUGUAGGCCCCUUGC
5a_MH427311                         UUCAACUCCACUGGGUGUCCGCAGCGGAUGGCUAGCUGUAGGCCCCUCGC
6_DQ278891                          UUCAACUCUUCGGGUUGCCCUGAACGGUUGAGUAGGUGUCGGCCGCUAAG
6_LC435023                          AUCAACUCCUCGGGGUGUACCGCCCGAAUGAGUUCCUGCAAGCCUCUUAC
6_MK327987                          UUCAACUCUUCGGGGUGCUUGCAACGGAUGUCAGCAUGCAAGAACAUCAG
6_MG878999                          GUCAACUCUUCAGGGUGUCGCGAGCGCCUCUCGCCGUGUCGGCCCCUCAC
6_KC844040                          UUCAACUCGUCAGGCUGCCCCGAACGGCUUAGCUCAUGUAGAAGGCUCAA
6a_MG717928                         GUCAACUCCUCGGGCUGCCCAGAGCGGAUGGCUGCGUGUAAGCCCCUCGC
6a_KJ678751                         UUUAACUCCUCAGGCUGCCCAGAGCGGAUGGCCGCGUGUAAGCCCCUCGC
6a_MG717925                         UUCAACUCCUCGGGCUGCCCAGAGCGGAUGGCUGCGUGUAAGCCCCUUGC
6b_NC_009827                        UUCAACUCCACGGGUUGCUCAGAACGGCUUGGCGCAUGCAAGCCCUUGGA
6n_AY878652                         UUCAACUCGUCGGGGUGUCUUGAACGCAUGUCUUCCUGCAAGCCGAUCAC
6q_KM504115                         UUCAACUCCUCGGGGUGUGUGGACCGCAUGAGCUCGUGCAGCCCUCUUAC
6v_EU158186                         UUUAAUUCUAGUGGGUGCCCUGAACGCCUCAGUGCUUGCAAACCAAUCAC
6xg_MK139017                        UUCAACUCAUCGGGAUGCCCUGAGCGCAUGAGCAAGUGCAAGCCGCUCAG
7a_NC_030791                        UUCAAUUCUAGUGGCUGUCCCGAGAGGAUGGCUUCUUGUAAACCUCUCAG
8_MH590700                          CUAAACCUCACUGGCUGCCCAGAGAGGAUGUCUGCUUGCAAGCGGUUAAC

1_NC_038882                         CGAUUUUGCCCAGGGCUGGGGUCCUAUCAGUUAU---GCCAACGGAAGCG
1_NC_004102                         CGAUUUUGCCCAGGGCUGGGGUCCUAUCAGUUAU---GCCAACGGAAGCG
1a_EU234065                         CGAUUUUGCCCAGGGCUGGGGCCCUAUCAGUCAU---GCCAACGGAAGCG
1_MN164851                          CACAUUUGACCAGGGAUGGGGGCCCAUCACUUAC------AACGGGUCCC
1_KJ439777                          CAGCUUCUCUCAGGGCUGGGGCCCCCUUAGCUAU---ACCAACGGCACCG
1_MN977327                          GGACUUUGCUCAAGGCUCGGGGCCGAUCACCUUC---AACGAGUCUGACC
1_AY587845                          GGGGUUUAGGAUAGGGUGGGGCAGCCUAAAGUAUGAAGAGAAUGUUACCA
1_AJ851228                          CGACUUCGAUCAAGGGUGGGGGCCUAUCACCUAUGCCACCGACAACUCAG
1_KY348757                          UGACUUCGCCCAGGGAUGGGGUCCCAUCAGCUAU------GAUGGCAACC
1_KJ439768                          CUCGUUUGAUCAAGGGUGGGGCCCUGUCACUCAC------AACGAGACCC
1_MN164872                          CGAUUUCAACCAGGGCUGGGGCACCAUCAGAUAU---GCCAACGGAAGCG
1a_MW689980                         CGACUUUGCCCAGGGCUGGGGCCCUAUCAGGUAC---GCCAACGGAAGCG
1a_MW689962                         CGAUUUUGACCAGGGUUGGGGCCCUAUCAGCCAU---ACCAACGGAACCG
1b_KX767023                         UGAGUUCGAUCAGGGGUGGGGUCCCAUCACUUAC------GCUGAGCCUA
1b_EU234061                         CGAGUUCGCUCAGGGGUGGGGUCCCAUCACUUAC------GCUAGUCCGA
1b_AB677533                         CGAUUUUCGCAUCGGGUGGGGAACUUUGGAAUACGAGACCAAUGUCACCA
1b_MW689975                         UAGUUUCGACCAAGGCUCUGGCCCCAUCACAUAC------GACGAGGGCG
1b_MW689965                         GACAUUCGACCAGGGCUGGGGCCCGAUUGGCUAU------AGCGACACCC
1b_MW689971                         CACCUUUGACCAAGGGUGGGGGCCCAUCACCUAC------AAUGGGACCC
1c_MW690013                         CCACUUCGAUCAGGGGUGGGGGCCCAUCUCCUAC---ACCAACGGGAGCG
1h_KC248199                         AGACUUUGCCCAAGGGUCAGGUCCCAUCACAUAU---GCCAGUGUCAAUG
1l_MN164860                         UCACUUCGAUCAAGGGUAUGGGCCCAUCACUUAUGUCAACAACACCACCC
2_NC_009823                         GGCCUUCCGGGUGGGAUGGGGCGCCUUGCAAUAUGAGGAUAAUGUCACCA
2_AF169004                          GGCCUUUCGGAUAGGAUGGGGCACCUUGCAAUACGAGGAGAAUGUCACCA
2_JX227965                          GUCCUUCCGCAUAGGGUGGGGUACUCUUAAGUAUGAGGAGAAUGUCACCA
2_KC197233                          CAAAUUUCCUAUCGGAUGGGGGGCCCUAGAGUAUGAGGACAAUGUCACCA
2a_AB047639                         GGCUUUCCGGAUAGGGUGGGGCACCCUACAGUACGAGGAUAAUGUCACCA
2b/1a_MK548369                      UGAUUUCCGCGUCGGGUGGGGAACCUUGGAAUAUGAGACUAAUGUCACCA
2b_AY232740                         CGAUUUUCGCAUCGGGUGGGGAACUUUGGAAUACGAGACCAAUGUCACCA
2i_KC197230                         GUCCUUUCGGAUCGGGUGGGGCACUGUGGAGCAUGAGACGAAUGUCACUA
3_NC_009824                         UUUCUUCAGGCAGGGAUGGGGCCCCUUAACAGAU---GCUAACAUCACCG
3a_KY620603                         UCACUUCAAUCAGGGGUGGGGCCCCUUGACAGAU---GCUAACAUCACCG
3_KJ470619                          UGCAUUCGACCAAGGGUGGGGUCCUUUGGGGAGU---GCUAACAUCUCAG
3_JF735124                          CUGGUUUGAACAGGGGUAUGGGAAGGUGAGGCCU---GCCAACAUCACAG
3a_MN628597                         UUUCUUCAGGCAGGGGUGGGGCCCCUUGACAGAC---GCCAACAUCACCG
3b_KY620874                         AGCCUUCAAGCAGGGGUGGGGUCCACUGACAGAU---GCCAAUAUAUCUG
3k_JF735122                         CCAUUUUGCGCAAGGGUGGGGUCCGUUGGGACCU---GCUAACAUCAGCG
4_NC_009825                         CAGCUACGGCCAAGGCUGGGGCCCACUCGGGGUC---GCUAACAUCAGCG
4a_KM043284                         UACGUUCGACCAAGGCUGGGGUCCACUUGGGGUC---GUUAACACCAAGA
4d_FJ462437                         CAGCUUCCAACAGGGCUGGGGCCCUCUUGGGAUU------UAUCAGGCUA
5_NC_009826                         CGCAUUCGACCAAGGCUGGGGAACUAUCAGCUAU---GCCACCAUAUCGG
5a_MH427311                         CGCAUUCGACCAGGGCUGGGGAACUAUCAGCUAU---GCCGCCGUGUCGG
6_DQ278891                          UGCAUUUGACCAAGGUUGGGGCCCUCUGACAUAC---GCGUCCAUGAAAG
6_LC435023                          UCACUUUGACCAGGGUUGGGGCCCUAUUAGCUAU---GCUAACAUAAGUG
6_MK327987                          GGACUUCGCCCAGGGGUGGGGUCCUAUCACGUAU---GCUGACAUAAAUG
6_MG878999                          AGCGUUCCAACAGGGGUGGGGCACCAUCCAGUAU---GCGAAUGUGAGCG
6_KC844040                          CGACUUCCAGCAAGGCUGGGGCCCUCUUGAGUAC---CACAACGUGAGCG
6a_MG717928                         GGACUUCCGGCAGGGGUGGGGCCAAAUAACCUACAAAGUCAACAUCUCGG
6a_KJ678751                         GGACUUCCGGCAGGGGUGGGGCCAAAUAACCUACAAAACCAACAUCUCGG
6a_MG717925                         GGACUUCCGGCAGGGGUGGGGCCAAAUAACCUACAAAGUCAACAUCUCGG
6b_NC_009827                        ACACUUCCAGCAGGGAUGGGGCCCUAUAACCCACAAGUCCAACAUCACAG
6n_AY878652                         CCUUUUUGACCAGGGUUGGGGCCCUAUCACAUAU---GCCAACACAUCCG
6q_KM504115                         CGCCUUUGAUCAAGGGUGGGGCCCCAUCUCAUAC---GCCAACAUCUCAG
6v_EU158186                         CCACUUUGACCAGGGUUGGGGGCCACUCACAUAU---GCUAAUAUCAGUG
6xg_MK139017                        CUCUUUCGAUCAGGGAUGGGGUCCUAUCACGUAU---GCCAACAUAUCCG
7a_NC_030791                        UGACUUUGACCAGGGGUGGGGCCCGCUGUGGUAC---AAUUCAACAGAAA
8_MH590700                          AGACUUUGGACAAGGAUGGGGCCCGCUAACAUAU---GAAAACAUCUCAG

1_NC_038882                         GCCUC------------GACGAACGCCCCUACUGCUGGCACUACCCUCCA
1_NC_004102                         GCCUC------------GACGAACGCCCCUACUGCUGGCACUACCCUCCA
1a_EU234065                         GCCCC------------GACGAACGCCCCUACUGCUGGCACUACCCCCCA
1_MN164851                          AGAACGCU---------GACCAGAGACCGUAUUGCUGGCACUACCCCCCA
1_KJ439777                          GGGGC------------AAUCACCGCCCGUACUGCUGGCACUACGCCCCA
1_MN977327                          GCGGACAGAACACCGAGGACCAGCGGCCAUAUUGCUGGCACUACCCUCCG
1_AY587845                          ACGACGAG---------GACAUGAGGCCCUAUUGCUGGCAUUAUCCACCC
1_AJ851228                          GACCCCGU---------GAUCAAAGGCCUUACUGCUGGCACUAUGCACCU
1_KY348757                          ACAGCGGA---------GACCAGAGGCCCUACUGCUGGCACUACGCACCG
1_KJ439768                          GGCCACUU---------GACCAGAGGCCCUAUUGCUGGCACUACGCGCCA
1_MN164872                          GCCCC------------GAACACCGCCCCUAUUGCUGGCAUUACGCCCCA
1a_MW689980                         GCCCU------------GACCAGCGCCCCUAUUGCUGGCACUACGCACCA
1a_MW689962                         GCCCC------------GACCAACGCCCCUACUGCUGGCACUACGCCCCA
1b_KX767023                         ACAGCCCA---------GACCAGAGGCCCUAUUGCUGGCACUACGCGCCU
1b_EU234061                         ACAGCUCG---------GACCAGAGGCCUUACUGCUGGCACUACGCGCCU
1b_AB677533                         ACGACGAG---------GACAUGAGGCCGUACUGCUGGCACUACCCCCCG
1b_MW689975                         GAGGCCAC---------GACCAGAGGCCCUAUUGCUGGCACUAUCCCCCC
1b_MW689965                         GACCCCCA---------GAUCAGAGGCCUUACUGUUGGCACUACGCGCCG
1b_MW689971                         CAGAUCCA---------GACCAGAGGCCCUACUGCUGGCACUACGCCCCC
1c_MW690013                         GCGGA------------GACCAGCGCCCUUACUGCUGGCACUAUGCCCCA
1h_KC248199                         AAAGU------------GACCAGCGACCAUACUGCUGGCACUACCCGCCG
1l_MN164860                         AGGUCGCAAAUGACAGCGAGCGCCGGCCCUAUUGCUGGCACUAUAGUCCA
2_NC_009823                         AUCCAGAG---------GAUAUGAGACCCUAUUGCUGGCACUACCCACCA
2_AF169004                          ACCCAGAA---------GAUAUGAGACCAUAUUGCUGGCAYUAUCCACCA
2_JX227965                          AUGACGCU---------GACAUGAGACCGUAUUGCUGGCAUUAUCCUCCC
2_KC197233                          ACGAUGAG---------GACAUGAGGCCCUAUUGCUGGCAUUACCCACCU
2a_AB047639                         AUCCAGAG---------GAUAUGAGGCCGUACUGCUGGCACUACCCCCCA
2b/1a_MK548369                      AUGAYGAG---------GACAUGAGRCCGUACUGCUGGCAUUAYCCUCCG
2b_AY232740                         AUGAUGAG---------GACAUGAGGCCGUACUGCUGGCAUUACCCUCCG
2i_KC197230                         AUGAGGAG---------GACAUGAGGCCCUACUGCUGGCACUAUCCACCU
3_NC_009824                         GUCCUUCU---------GAUGACAGACCAUACUGCUGGCACUACGCACCU
3a_KY620603                         AUUCUCUC---------GGCGACAAACCAUACUGCUGGCACUACGCACCU
3_KJ470619                          GCAGCUCA---------GAGGACCGACCAUACUGCUGGCACUAUCCACCC
3_JF735124                          AAACCGAG---------GAUGCGCGACACCAUUGCUGGCACCAUGCUCCC
3a_MN628597                         AUCCUUCU---------AAUGACAGACCAUACUGCUGGCACUAUGCGCCC
3b_KY620874                         GUUCCAGC---------GAAGACAGACCAUACUGCUGGCACUACCCACCC
3k_JF735122                         GCUCUUCG---------UCUGAAAAGCCGUACUGCUGGCAUUAUGCGCCC
4_NC_009825                         GCUCGUCU---------GAUGACAGGCCUUAUUGCUGGCACUACGCGCCU
4a_KM043284                         ACUCAUCU---------GACGACAGACCCUAUUGCUGGCACUACUCACCU
4d_FJ462437                         AUCAGUCC---------GACACAAGACCCUACUGCUGGAACUAYACACCU
5_NC_009826                         GCCCCAGU---------GAUGACAAGCCGUAUUGCUGGCACUAUCCCCCA
5a_MH427311                         GCCCCAGU---------GAUGACAAGCCCUAUUGCUGGCACUACCCCCCA
6_DQ278891                          GGUCGUCU---------GAGGACAGGCCCUACUGCUGGCACUACGCGCCC
6_LC435023                          GGAGCUCA---------GAGGACAAGCCCUAUUGCUGGCACUACGCGCCA
6_MK327987                          GCUCCUCA---------UCUGACAAACCAUACUGUUGGCACUACCCACCA
6_MG878999                          GCCCCUCG---------GAGGAUAAGCCUUAUUGCUGGCACUACCCGCCU
6_KC844040                          AACCAGCC---------GACCAGAGACCGUAUUGCUGGCACUACCCCCCC
6a_MG717928                         GCCCCUCC---------GACGACCGUCCCUACUGUUGGCAUUACGCUCCC
6a_KJ678751                         GCCCCUCU---------GACGACCGUCCCUACUGUUGGCAUUACGCUCCC
6a_MG717925                         GCCCCUCC---------GACGGCCGUCCCUACUGUUGGCAUUACGCUCCC
6b_NC_009827                        GGCCGUCU---------GAGGACCGGCCCUACUGCUGGCACUAUGCUCCU
6n_AY878652                         GCCCUUCC---------GAGGACAGGCCGUACUGCUGGCAUUAUCCGCCC
6q_KM504115                         GGCCUCAG---------GAGGACAAGCCAUACUGCUGGCACUACGGCCCG
6v_EU158186                         GCCCUUCA---------AACGAUAGGCCGUAUUGUUGGCAUUAUGCACCC
6xg_MK139017                        GCUCGUCC---------ACAGAUAGGCCGUACUGCUGGCAUUACGCACCU
7a_NC_030791                        GACCUUCG---------GACCAGCGACCCUAUUGCUGGCACUACGCGCCA
8_MH590700                          GGUCCCAA---------GAGGACAAGCCAUAUUGCUGGCAUUACCCCCCC

1_NC_038882                         AGACCUUGUGGCAUUGUGCCCGCAAAGAGCGUGUGUGGCCCGGUAUAUUG
1_NC_004102                         AGACCUUGUGGCAUUGUGCCCGCAAAGAGCGUGUGUGGCCCGGUAUAUUG
1a_EU234065                         AGACCUUGUGGUAUUGUGCCCGCAAAGGGCGUGUGUGGCCCGGUAUAUUG
1_MN164851                          AAACCUUGUGGUAUUGUGCCUGCACGCAGUGUCUGUGGACCGGUAUUCUG
1_KJ439777                          AAGCCGUGCGGCAUUGUGCCUGCAGGGGAGGUAUGUGGCCCAGUAUAUUG
1_MN977327                          CGACCCUGCGGGGUGGUGCCGGCGAGUACCAUCUGUGGCCCGGUUUACUG
1_AY587845                          AAACCAUGUGGCAUUGUUCCUGCUCGGACCGUGUGUGGCCCAGUGUAUUG
1_AJ851228                          CGACCAUGUGGAAUCGUCCCCGCAGAGGAGGUUUGCGGCCCUGUGUAUUG
1_KY348757                          AGACCGUGCGGUAUUGUGCCUGCCAAGGACGUGUGCGGUCCAGUGUAUUG
1_KJ439768                          GAGCGGUGUGGUAUCGUCCCCGCGUCGCAGGUGUGUGGUCCAGUGUACUG
1_MN164872                          CGGGCCUGUGGCGUCGUGCCGGCAAGGAACGUGUGUGGACCAGUGUACUG
1a_MW689980                         AAACCGUGUGGUAUCGUGCCUGCAAAGGAAGUGUGCGGACCGGUAUACUG
1a_MW689962                         CAGGCAUGUGGUAUCGUGCCGGCCAGGACCGUGUGCGGACCAGUGUACUG
1b_KX767023                         CGACCGUGCGGUAUUGUACCCGCGCGACAGGUGUGUGGUCCAGUGUAUUG
1b_EU234061                         CAACCGUGCGGUAUCGUACCCGCGUCGCAGGUGUGUGGUCCAGUGUACUG
1b_AB677533                         AGGCCUUGCGGUAUCGUCUCGGCCAGGGAGGUUUGCGGGCCGGUCUAUUG
1b_MW689975                         AGACCGUGCGGCAUCGUGGACGCGAGAACUGUGUGUGGACCAGUAUACUG
1b_MW689965                         AAACCGUGCGGUAUCGUACCUGCGCAAGAGGUGUGUGGUCCAGUAUAUUG
1b_MW689971                         CAGCCGUGCGGUAUCGUCCCCGCGCGGCAGGUAUGCGGGCCAGUGUACUG
1c_MW690013                         CGGCCGUGUGGCAUUGUGCCGGCAAGGGACGUCUGCGGACCAGUAUACUG
1h_KC248199                         CGACGUUGUGGCAUCGUCCCUGCAAAGGAGGUCUGCGGGCCAGUGUAUUG
1l_MN164860                         CCCCCAUGUGGCAUUGUGCCAGCGCAGAACGUCUGCGGACCGGUGUUCUG
2_NC_009823                         AGGCAGUGUGGCGUGGUCUCCGCGAAGACUGUGUGUGGCCCAGUGUACUG
2_AF169004                          AAACAGUGUGGUAUAGUCCCCGCGGAGUCUGUGUGCGGUCCAGUGUACUG
2_JX227965                          AAACCAUGCGGCAUAGUUCCAGCACGGACUGUGUGUGGCCCGGUGUACUG
2_KC197233                          AAACCGUGUGGCAUAGUGCCUGCACGGUCUGUCUGUGGCCCUGUGUACUG
2a_AB047639                         AAGCCGUGUGGCGUAGUCCCCGCGAGGUCUGUGUGUGGCCCAGUGUACUG
2b/1a_MK548369                      AAGCCUUGCGGUAUCGUUCCGGCUGGGACGGUUUGCGGGCCGGUCUAUUG
2b_AY232740                         AAGCCUUGCGGUAUCGUCUCGGCUAGGACGGUUUGCGGGCCGGUCUACUG
2i_KC197230                         AAGCCGUGUGGUGUGGUUCCCGCCCGGAACGUGUGUGGCCCAGUCUAUUG
3_NC_009824                         AGACCUUGUGACAUUGUCCCGGCAUCAAGUGUCUGCGGCCCUGUGUACUG
3a_KY620603                         AAACCUUGUGACAUUGUCCCGGCGGCAAAUGUUUGCGGCCCUGUGUACUG
3_KJ470619                          AGGCCUUGCAAGACAGUUCCUGCAGGGACCGUUUGUGGCCCAGUCUACUG
3_JF735124                          GCGCCCUGUCGUGUAGUACCUGCAUCUCAUGUCUGUGGCCCAGUCUAUUG
3a_MN628597                         AAACCCUGUGACGUUGUCCAGGCAUCAAGUGUCUGCGGCCCUGUGUACUG
3b_KY620874                         AGACCCUGCAAAACAACCGAGGCGUUGUCAGUCUGCGGGCCCGUCUAUUG
3k_JF735122                         AGGCCUUGCCUCACUGUCCCCGCCCGAGAUGUUUGUGGCCCUGUCUACUG
4_NC_009825                         CGGCCAUGCGGGAUUGUGCCAGCAUCCAGUGUGUGUGGCCCCGUGUAUUG
4a_KM043284                         CGACAGUGCGGGAUUGUGCCGGCAUCCAGCGUGUGUGGCCCCGUGUAUUG
4d_FJ462437                         CAACCCUGCUGGACGGUGCCUGCAUCUACCGUGUGUGGCCCCGUAUAUUG
5_NC_009826                         CGACCGUGCGGGGUGGUGCCAGCCCGGGAUGUCUGCGGUCCAGUCUACUG
5a_MH427311                         CGCCCGUGCGGAAUAGUGCCAGCGCGAGGUGUCUGCGGUCCGGUCUAUUG
6_DQ278891                          AGACCUUGUGACAUUGUCCCUGCACGGGACGUCUGYGGCCCGGUGUACUG
6_LC435023                          AGACCAUGCGGGGUGGUGCCGGCUUCACAAGUGUGCGGCCCCGUUUACUG
6_MK327987                          CGGCCGUGCAGUGANNNNNCAGCCUCUACUGUCUGUGGGCCUGUGUAUUG
6_MG878999                          AGACCAUGCACAGUGGUCGAGGCUGCCCAUGUCUGUGGCCCGGUGUAUUG
6_KC844040                          AAACCAUGUGAUAUAGUCCAGGCCAAGUCGGUUUGUGGCCCUGUVUAUUG
6a_MG717928                         AGGCCAUGUGACGUGGUGUCGGCCCGCACGGUGUGCGGCCCCGUUUACUG
6a_KJ678751                         AGGCCUUGUGACGUGGUGUCGGCUCUCACGGUGUGCGGCCCUGUUUACUG
6a_MG717925                         AGGCCAUGUGACGUGGUGCCGGCCCGCACGGUGUGCGGCCCUGUUUACUG
6b_NC_009827                        AGGGAGUGUAGUGUAGUGCCGGCGUCAUCAGUGUGUGGUCCUGUUUACUG
6n_AY878652                         AGACCCUGCGGCAUAGUGCCAGCAAGAGAGGUUUGCGGACCUGUAUAUUG
6q_KM504115                         CGGCCGUGUAACAYCGUYCCAGCCUCCAGYGUGUGCGGCCCGGUGUACUG
6v_EU158186                         AGGCCCUGCAAGAGCCUGCGUGCAGAGGAAGUAUGUGGCCCCGUGUACUG
6xg_MK139017                        AGGCCCUGCGAUGUAGUAAAAGCAGAGAGCGUAUGUGGACCUGUGUACUG
7a_NC_030791                        UCGCCGUGUGGUAUUGUGCCGGCUAAGGAUGUUUGCGGUCCGGUCUACUG
8_MH590700                          CGCCCCUGCGGAAUUGUUCCAGCCCAGAACGUAUGCGGUCCAGUUUACUG

1_NC_038882                         CUUCACUCCCAGCCCCGUGGUGGUGGGAACGACCGACAGGUCGGGCGCGC
1_NC_004102                         CUUCACUCCCAGCCCCGUGGUGGUGGGAACGACCGACAGGUCGGGCGCGC
1a_EU234065                         CUUCACUCCCAGCCCCGUGGUGGUGGGAACGACCGACAGGGCGGGCGUGC
1_MN164851                          CUUCACUCCCAGUCCCAUAGUGGUGGGGACGACCGACAAGGCGGGCGCGC
1_KJ439777                          CUUCACUCCCAGCCCCGUUGUGGUGGGGACGACGGAUAAGCGGGGUGUCC
1_MN977327                          UUUCACGCCCAGUCCCGUGGUGGUGGGAACGACCGACAGACUGGGGCACC
1_AY587845                          CUUCACCCCCAGUCCAGUUGUGGUAGGCACCACCGAUAAAUACGGGGCGC
1_AJ851228                          UUUCACCCCCAGUCCUGUUGUGGUGGGGACGACCGACUCGUUGGGCGUCC
1_KY348757                          UUUCACUCCCAGCCCGGUCGUGGUGGGGACGACCGACAGAGCCGGCGUUC
1_KJ439768                          UUUCACCCCGAGUCCUGUUGUAGUGGGGACGACCGAUCGGACCGGCGUCC
1_MN164872                          UUUCACUCCCUCUCCCGUGGUCGUGGGGACNNNNNNNNNNNNNNNNNNNN
1a_MW689980                         CUUCACUCCUAGCCCAGUGGUGGUGGGGACCACCGACCGCUCCGGUGUCC
1a_MW689962                         UUUCACUCCCAGCCCCGUGGUAGUCGGGACGACCGACAGGUCGGGCGCGC
1b_KX767023                         CUUCACCCCAAGCCCAGUUGUGGUGGGGACGACCGACCGUUUCGGCGCCC
1b_EU234061                         CUUCACCCCAAGCCCUGUUGUGGUGGGGACGACCGAUCGUUUCGGCGUCC
1b_AB677533                         UUUUACUCCUAGCCCUGUUGUUGUGGGCACCACUGACAGGCAGGGCGUGC
1b_MW689975                         CUUCACCCCCAGUCCCGUGGUGGUCGGCACGACCGAUCGGCAAGGCGCCG
1b_MW689965                         CUUCACCCCGAGUCCCGUCGUGGUGGGGACGACGGAUCGCUUCGGCGCUC
1b_MW689971                         CUUCACCCCAAGCCCGGUUGUGGUGGGGACCACCGAUCGCCUCGGUGUCC
1c_MW690013                         UUUCACGCCCAGCCCGGUUGUGGUGGGGACGACUGAUGUUUCGGGAGUCC
1h_KC248199                         CCUCACCCCCAGCCCGGUCGUGGUGGGUACCACUGAUCGGGCGGGUGUGC
1l_MN164860                         CUUCACCCCCAGCCCUGUGGUGGUGGGGGUAACUGACAUCAAUGGCAAUC
2_NC_009823                         UUUCACCCCCAGCCCAGUGGUAGUGGGCACGACCGACAGGCUUGGAGCGC
2_AF169004                          UUUCACCCCCAGCCCAGURGURGUGGGCACGACCGAUAGGCUUGGAGUGC
2_JX227965                          UUUCACCCCCAGCCCAGUCGUGGUGGGCACCACCGAUAGGCUCGGUGUGC
2_KC197233                          UUUCACCCCCAGUCCAGUUGUAGUGGGUACCACCGAUAAAUUCGGGGUAC
2a_AB047639                         UUUCACCCCCAGCCCGGUAGUAGUGGGCACGACCGACAGACGUGGAGUGC
2b/1a_MK548369                      UUUCACUCCCAGCCCUGUUGUCGUGGGUACCACUGACAAGCAGGGCGUGC
2b_AY232740                         UUUUACUCCUAGCCCUGUUGUCGUGGGCACCACUGACAGGCAGGGCGUAC
2i_KC197230                         UUUCACCCCCUCCCCGGUGGUGGUGGGUACAACCGACAAGCGCGGUGUGC
3_NC_009824                         CUUCACACCAUCGCCAGUGGUCGUAGGCACUACUGAUGCCAGGGGCGUGC
3a_KY620603                         CUUCACACCAUCACCAGUGGUCGUAGGCACUACUGAUGCCAAGGGCGUGC
3_KJ470619                          CUUCACACCGUCACCGGUGGUGGUAGGCACUACCGAUAGGCUGGGCUCGC
3_JF735124                          UUUCACCCCGAGUCCAGUCGUGGUAGGAACCACUGACARGCUUGGGUACC
3a_MN628597                         CUUCACGCCAUCACCGGUGGUUGUAGGCACCACUGAUGCCAAGGGCACGC
3b_KY620874                         UUUCACACCAUCACCGGUAGUGGUGGGCACUACUGACGCCAAAGGUCUAC
3k_JF735122                         CUUCACCCCCUCACCCGUCGCGGUAGGAACGACUGACAGACUUGGAGUCC
4_NC_009825                         UUUCACUCCCAGCCCUGUCGUGGUCGGUACUACUGAUCACGUCGGGGUCC
4a_KM043284                         CUUCACUCCCAGCCCUGUCGUGGUCGGAACAACUGAUCGCCUCGGGGUUC
4d_FJ462437                         UUUUACACCCAGCCCCGUGGUGGUCGGGACUACCGAUCGCCUUGGGGUAC
5_NC_009826                         UUUCACACCUAGCCCAGUGGUCGUUGGCACUACUGACCGCAGAGGGUGUC
5a_MH427311                         UUUUACACCUAGCCCGGUGGUCGUCGGCACCACAGACCGCAAGGGGAAUC
6_DQ278891                          UUUCACCCCCAGCCCUGUAGUAGUUGGUACUACUGAUCGCAAAGGCCUUC
6_LC435023                          CUUUACACCAAGCCCUGUGGUUGUGGGGACUACUGACAAGAUGGGACUAC
6_MK327987                          CUUCACCCCCAGCCCCGUGGUUCUCGGGACUACGGAUAAACUGGGUGCUG
6_MG878999                          CUUUACCCCCAGUCCGGUUGUGGUGGGCACCACGGACCGUAAGGGUCUUC
6_KC844040                          UUUCACACCYAGCCCYGURGUAGUGGGUACUACUGACAGGAAGGGCUUGC
6a_MG717928                         CUUCACGCCCAGCCCUGUCGUAGUAGGAACCACUGACAAGCUGGGCAUUC
6a_KJ678751                         CUUCACGCCCAGCCCUGUUGUAGUAGGAACCACUGACUGGCGGGGCAACC
6a_MG717925                         CUUCACGCCCAGCCCUGUCGUGGUAGGAACCACUGACAGGCGGGGCAACC
6b_NC_009827                        CUUCACACCUAGCCCUGUCGUGGUGGGCACCACCGACAGGCUGGGCAACC
6n_AY878652                         CUUUACACCUAGCCCUGUGGUCAUUGGAACUACAGACAAGAAGGGGCUCC
6q_KM504115                         CUUUACCCCGAGCCCCGUGGUUGUAGGAACCACCGACCGCAGGGGCAGCC
6v_EU158186                         CUUCACGCCCAGCCCUGUAGUCGUUGGCACCACGGACUGGAAAGGAAACC
6xg_MK139017                        CUUUACACCUAGCCCCGUAGUCGUUGGAACCACGGACAGGAAAGGGUUCC
7a_NC_030791                        CUUUACACCAAGCCCGGUUGUGGUGGGCACCACGGAUCGCCGGGGGGUGC
8_MH590700                          UUUUACCCCCAGCCCCGUCGUGGUGGGAACCACCAAUCGAAAGGGAUCUG

1_NC_038882                         CUACCUACAGCUGGGGUGCAAAUGAUACGGAUGUCUUCGUCCUUAACAAC
1_NC_004102                         CUACCUACAGCUGGGGUGCAAAUGAUACGGAUGUCUUCGUCCUUAACAAC
1a_EU234065                         CUACCUACAGCUGGGGUGAAAAUGAUACGGACGUCUUCGUCCUUAACAAC
1_MN164851                          CUACCUACACAUGGGGUGUGAAUGAGACGGACGUUUUCGUCCUUAACAAC
1_KJ439777                          CCACUUACACGUGGGGCGMGAAUGAGACGGAUGUUCUCAUCCUCAACAAC
1_MN977327                          CCACGUACAACUGGGGAGAGGGCGUCUCAGACGUCGUCCUCCUGAACAGC
1_AY587845                          CAACCUACACCUGGGGGGAGAAUGAAACGGAUGUGUUCUUACUAAACAGC
1_AJ851228                          CUACCUACAGCUGGGGGGAGAACGAGACAGACGUGCUGCUCCUCAACAAC
1_KY348757                          CUACCUACAGCUGGGGGGAGAAUGAGACGGAUGUGCUGCUGCUCAACAAC
1_KJ439768                          CCACGUAUAAUUGGGGGGAAAAUGAGACGGACGUGCUGCUACUCAACAAC
1_MN164872                          NNNNNNNNNNNNNGGGUGAAAAUGAUACGGACGUCCUCGUCCUUAACAAC
1a_MW689980                         CUACCUACACCUGGGGUGAGAAUGAGACGGACGUGCUGCUCCUCAACAAC
1a_MW689962                         CUACCUACAACUGGGGUGAAAAUGAAACGGACGUCUUCGUCCUCAACAAC
1b_KX767023                         CUACAUAUAGCUGGGGGGAGAAUGAGACGGACGUGCUGCUCCUAAACAAC
1b_EU234061                         CUACGUACCGCUGGGGGGAGAAUGAGACGGACGUGCUGCUCCUUAACAAC
1b_AB677533                         CCACCUAUAGCUGGGGAGAAAAUGAGACCGACGUCUUCCUGCUAAAUAGC
1b_MW689975                         CGACGUACACCUGGGGGGAGAAUGAGUCGGAUGUGCUGAUCCUCAACAAC
1b_MW689965                         CCACCUACACGUGGGGGGAGAACGAGACGGAUGUGCUGCUUCUCAACAAC
1b_MW689971                         CUACCUACUCGUGGGGUGAGAAUGAGACGGACGUGCUGCUUCUCAACAAC
1c_MW690013                         CUACGUACAGCUGGGGUGAGAAAGACACAGAUGUGCUGCUCCUCAACAAC
1h_KC248199                         CCACCUACACUUGGGGGGAGAAUGAGACAGACGUGUUACUGCUCAACAAC
1l_MN164860                         CCACCUUCACCUCUGGAUCCAAUGACACCGAUUUCUUCCUGCUCAACAAU
2_NC_009823                         CCACUUACACGUGGGGGGAGAAUGAGACAGAUGUCUUCCUAUUGAACAGC
2_AF169004                          CUACUUACACGUGGGGAGAGAAUGAGACAGAUGUCUUCCUAUUGAACAGC
2_JX227965                          CUACCUACACUUGGGGGGAGAACGAGACAGAUGUCUUCCUGCUCAACAGC
2_KC197233                          CUACUUACAAGUGGGGGGAGAACGAGACUGAUGUCUUCUUAUUGAACAGU
2a_AB047639                         CCACCUACACAUGGGGAGAGAAUGAGACAGAUGUCUUCCUACUGAACAGC
2b/1a_MK548369                      CCACCUACAGMUGGGGGGAAAAUGAGACCGAUGUCUUYCUGCUAAAUAGC
2b_AY232740                         CCACCUAUACCUGGGGGGAAAACGAGACCGAUGUCUUUCUGCUAAAUAGC
2i_KC197230                         CCACAUACACUUGGGGGGAAAACGAGACUGAUGUCUUCCUCCUAAACAGC
3_NC_009824                         CAACCUACACCUGGGGUGAGAAUGAGAAAGAUGUGUUCCUGCUGAAGUCC
3a_KY620603                         CAACCUACACCUGGGGUGAGAAUGAGACAGAUGUGUUCUUGCUGAAGUCC
3_KJ470619                          CAACCUACAMCUUUGGCGAGAACGAAACAGACGUGUUCCUGCUUGAUUCA
3_JF735124                          CCACCUUCACCUGGGGUGCCAACGAAUCAGACGUCUUCCUGCUGGAGUCC
3a_MN628597                         CAACCUACACCUGGGGUGAAAAUGACACAGAUGUAUUCCUGCUGAGGUCC
3b_KY620874                         CAACUUACAGCUUUGGUGAGAAUGAGACGGAUGUGUUUUUGCUGACCUCC
3k_JF735122                         CCACUUACAACUGGGGGGAGAAUGAGUCAGACGUAUUCCUGCUGGAAUCA
4_NC_009825                         CUACUUACACCUGGGGGGAGAACGAGACUGAUGUCUUCCUUUUGAACUCG
4a_KM043284                         CCACUUACACCUGGGGGGAGAAUGAGUCUGAUGUCUUCAUUUUGAACUCG
4d_FJ462437                         CAACAUACACGUGGGGCGAGAAUGAGACUGAUGUGUUUCUGCUGAACUCG
5_NC_009826                         CCACUUAUAACUGGGGCAGCAACGAGACUGACAUCCUUCUCUUGAAUAAC
5a_MH427311                         CCACUUACAGUUGGGGCGAAAAUGAGACUGACAUCUUUCUCUUGAACAAC
6_DQ278891                          CCACGUACAACUGGGGAGCAAACGCCUCAGAUGUGUUCCUGCUGCAGGGG
6_LC435023                          CGACCUACAGCUGGGGCGAGAAUGAGUCUGAUGUGUUUCUGCUGGACAGC
6_MK327987                          CCACUUACAACUUUGGGGCAAAUGAGUCUGAUGUCUUCCUAAUGGCUAGC
6_MG878999                          CGACCUAUACCUGGGGAGAAAACAGCACUGACGUCUUCCUCCUYGAGAGU
6_KC844040                          CAACCUACAAUUGGGGGGAUAAUGACACCGAUGUCUUUAUACUGAGURGC
6a_MG717928                         CCACAUACAACUGGGGGGAGAAUGAGACGGAUGUGUUCAUGUUGGAAAGC
6a_KJ678751                         CCACAUACACCUGGGGGGAGAAUGAGACGGAUGUAUUCAUGCUGGAAAGC
6a_MG717925                         CCACAUACACCUGGGGGGAGAACGAGACGGAUGUGUUCAUGCUGGAAAGC
6b_NC_009827                        CUACUUACAACUGGGGAGAAAACGAGACGGAUGUGUUCAUGCUAGAGAGC
6n_AY878652                         CCACAUACAACUGGGGCGAGAACAUGAGUGAUGUAUUCCUGCUGCAGAGC
6q_KM504115                         CCACCUACAACUGGGGGGACAACGAGUCUGAUGUUUUCUUGUUGGCUUCC
6v_EU158186                         CCACUUACACCUGGGGGGCCAAUGCGACUGAUGUCUUCCUGUUGGAAAGC
6xg_MK139017                        CCACGUAUACCUGGGGGGCCAAUGAGUCCGAUGUAUUCUUACUGCAGAGC
7a_NC_030791                        CCACGUAUACUUGGGGUGAAAAUGAGUCUGAUGUCUUCYUGCUCAACAGC
8_MH590700                          CAACCUACAACUGGGGGGAGGGGCCCGACGAUGUGUUCAUACUCAACAGU

1_NC_038882                         ACCAGGCCACCGCUGGGCAAUUGGUUCGGUUGUACCUGGAUGAACUCAAC
1_NC_004102                         ACCAGGCCACCGCUGGGCAAUUGGUUCGGUUGUACCUGGAUGAACUCAAC
1a_EU234065                         ACCAGGCCACCGCUGGGCAAUUGGUUCGGUUGCACCUGGAUGAACUCAAC
1_MN164851                          ACCAGGCCACCGUUGGGCAAUUGGUUCGGUUGCACUUGGAUGAACUCAUC
1_KJ439777                          ACUAGGCCACCACUGGGCAAUUGGUUUGGCUGCACCUGGAUGAACUCCAC
1_MN977327                          ACCAGACCGCCCAGCGGGGCGUGGUUUGGAUGCACGUGGAUGAACAGCAC
1_AY587845                          ACGCGGCCUCCGCGGGGCGCUUGGUUUGGAUGCACGUGGAUGAAUGGCAC
1_AJ851228                          ACACGGCCUCCGGUGGGGAACUGGUUCGGCUGUACCUGGAUGAACUCCWC
1_KY348757                          ACGCGUCCCCCCACUGGCAAUUGGUUCGGCUGCACCUGGAUGAACUCGAC
1_KJ439768                          ACGCGGCCGCCGCUCGGCAACUGGUUUGGUUGCACCUGGAUGAACAACAC
1_MN164872                          ACCCGGCCUCCUUCGGGCAACUGGUUUGGCUGUGUGUGGAUGAACUCUAC
1a_MW689980                         ACCAGGCCACCGCUUGGCAACUGGUUCGGCUGUACAUGGAUGAACUCAAC
1a_MW689962                         ACCAGGCCACCGCUGGGCAACUGGUUCGGUUGCACCUGGAUGAACUCAAC
1b_KX767023                         ACGCGGCCGCCGCAAGGCAACUGGUUUGGCUGUACAUGGAUGAACAGCAC
1b_EU234061                         ACGCGGCCGCCGCAAGGCAACUGGUUCGGCUGUACGUGGAUGAAUAGCAC
1b_AB677533                         ACAAGACCCCCGCAAGGAGCUUGGUUCGGCUGCACUUGGAUGAACGGGAC
1b_MW689975                         ACGCGGCCACCCGCCGGCAACUGGUUUGGCUGCACCUGGAUGAACGCCAC
1b_MW689965                         ACGCGGCCACCGUCAGGCAACUGGUUUGGGUGCACUUGGAUGAACAGCAC
1b_MW689971                         ACGCGGCCGCCGCAAGGCAACUGGUUUGGUUGCACCUGGAUGAAUUCUAC
1c_MW690013                         UCCAGGCCGCCCUUGGGAAACUGGUUUGGCUGCACAUGGAUGAACUCCAC
1h_KC248199                         ACGAGGCCCCCGGCGGGCAACUGGUUCGGCUGCACCUGGAUGAAUGCUAC
1l_MN164860                         ACAAGGCCACCGCUGGGCAACUGGUUCGGAUGCUCGUGGAUGAGCAACGA
2_NC_009823                         ACUCGACCACCGCUGGGGUCAUGGUUCGGCUGCACGUGGAUGAACUCUUC
2_AF169004                          ACCCGACCGCCGUCGGGGUCAUGGUUCGGCUGCACGUGGAUGAACUCCAC
2_JX227965                          ACCCGCCCACCGAAGGGGGGAUGGUUUGGGUGCACGUGGAUGAACAGCUC
2_KC197233                          ACUCGGCCACCACGGGGCGCUUGGUUCGGGUGUACGUGGAUGAAUGCCAC
2a_AB047639                         ACCCGACCGCCGCAGGGCUCAUGGUUCGGCUGCACGUGGAUGAACUCCAC
2b/1a_MK548369                      ACAAGACCCCCGCAAGGAGCUUGGUUCGGMUGCACUUGGAUGAACGGGAC
2b_AY232740                         ACAAGACCCCCGCAAGGAGCUUGGUUCGGCUGCACUUGGAUGAACGGGAC
2i_KC197230                         ACCCGGCCUCCUAAGGGAGCCUGGUUUGGAUGCACAUGGAUGAACAACAC
3_NC_009824                         CAGCGGCCUCCCAGUGGUCGGUGGUUUGGGUGCUCGUGGAUGAACUCCAC
3a_KY620603                         CUGCGGCCUCCCAAUGGUCGUUGGUUUGGGUGCACGUGGAUGAACUCCUC
3_KJ470619                          CAACGACCGCCUUCGGGUAGGUGGUUCGGGUGCGUGUGGAUGAACUCCAC
3_JF735124                          AACAGGCCGCCGCAAGGCGCCUGGUUCGGAUGCACGUGGAUGAACGCGAC
3a_MN628597                         CUGCGGCCCCCCCGCGGUCGGUGGUUUGGGUGCACGUGGAUGAACUCCAC
3b_KY620874                         UCGAGGCCCCCCCAAGGUCGGUGGUUUGGAUGUGUGUGGAUGAACAGUAC
3k_JF735122                         GUAAGGCCCCCUACGGGCCCCUGGUUCGGGUGCACGUGGAUGAACGCCAC
4_NC_009825                         ACCAGACCGCCGCAUGGUGCGUGGUUUGGAUGCGUGUGGAUGAACAGUAC
4a_KM043284                         ACAAGACCGCCACAAGGAGCGUGGUUUGGAUGCGUGUGGAUGAACGGCAC
4d_FJ462437                         ACCAGGCCUCCUCGGGGUGCUUGGUUUGGCUGCACGUGGAUGAACGGCAC
5_NC_009826                         AUUAGGCCCCCCGCUGGCAACUGGUUCGGCUGCACCUGGAUGAACUCCAC
5a_MH427311                         ACGAGGCCCCCUACUGGCAACUGGUUUGGCUGCACCUGGAUGAAUUCCAC
6_DQ278891                          ACCAGGCCCCCCCAAGGGCCGUGGUUUGGCUGCACCUGGAUGAAUGCUAC
6_LC435023                          UUGCGACCGCCCAAGGGUGGUUGGUAUGGGUGUACUUGGAUGAAUUCCAC
6_MK327987                          UUGCGGCCGCCAGCCGGUGGAUGGUACGGAUGUACAUGGAUGAAUGCCAC
6_MG878999                          GCGCGACCUCCGCUAGGAGCCUGGUUUGGGUGYACCUGGAUGAACUCCAC
6_KC844040                          AGCCGACCCCCCCGGGGAGGGUGGUUUGGUUGCACCUGGAUGAACAGCAC
6a_MG717928                         CUUCGGCCUCCUACUGGAGGAUGGUUUGGGUGCACGUGGAUGAACUCUAC
6a_KJ678751                         CUUCGGCCCCCUACUGGAGGAUGGUUUGGGUGCACGUGGAUGAACUCUAC
6a_MG717925                         CUCCGACCCCCCACUGGAGGAUGGUUUGGGUGCACGUGGAUGAAUGCUAC
6b_NC_009827                        CUGCGGCCUCCGCAAGGAGGUUGGUUCGGGUGCACGUGGAUGAACUCUAC
6n_AY878652                         GCCAGGCCUCCUCGUGGUGCCUGGUUUGGAUGCACCUGGAUGAAUUCCAC
6q_KM504115                         CAGAGACCACCUACCGGUGGGUGGUACGGGUGCACCUGGAUGAACUCUAC
6v_EU158186                         CAGAGGCCCCCUGUGGGUGCUUGGUUCGGGUGCGUGUGGAUGAACAGCAC
6xg_MK139017                        GCCAGACCUCCUCGUGGCGCCUGGUUUGGAUGCACCUGGAUGAAUUCCAC
7a_NC_030791                        ACAAGGCCGCCGCAAGGCAGUUGGUUUGGGUGCUCAUGGAUGAACACAAC
8_MH590700                          ACACGGCCUCCCUCAGGGGGUUGGUUUGGGUGCACGUGGAUGAAUACCAC

1_NC_038882                         UGGAUUCACCAAAGUGUGCGGAGCGCCCCCUUGUGUCAUCGGAGGGGUGG
1_NC_004102                         UGGAUUCACCAAAGUGUGCGGAGCGCCCCCUUGUGUCAUCGGAGGGGUGG
1a_EU234065                         UGGAUACACCAAAGUGUGCGGAGCGCCCCCCUGUGUCAUCGGAGGGGUGG
1_MN164851                          UGGAUACACCAAAGUGUGCGGAGCACCCCCUUGUGUCAUCGGGGGUACCG
1_KJ439777                          UGGUUUCACCAAAACAUGUGGGGCACCUCCCUGCAACAUCGGGGGAGCGG
1_MN977327                          CGGGUUCACCAAGACAUGUGGAGCCCCUCCAUGUAACAUCGGGGGCUCGG
1_AY587845                          UGGGUUCACUAAGACUUGCGGCGCACCACCUUGCCGCAUAAGACCAGACU
1_AJ851228                          UGGGUUCACUAAGACGUGCGGCGGGCCCCCCUGCAACAUCGGGGGUCUCA
1_KY348757                          UGGCUACACCAAGACGUGCGGAGGCCCUCCGUGCCGCAUUGGGGGCAACG
1_KJ439768                          CGGGUUCACCAAGACAUGUGGGGGUCCCCCGUGUAACAUCGGGGGGACCG
1_MN164872                          UGGCUUUACUAAAGCAUGCGGAGCCCCCCCCUGUAACAUUGGGGGGCAGG
1a_MW689980                         UGGAUAUACCAAAGUGUGCGGAGCGCCCCCUUGUGACAUCGGAGGGGUGG
1a_MW689962                         UGGAUACACUAAAGUGUGCGGAGCGCCCCCCUGCGUCAUCGGAGGGGUAG
1b_KX767023                         UGGGUUCACCAAGACAUGCGGGGGCCCCCCGUGUAAUAUCGGGGGGGUCG
1b_EU234061                         UGGGUUCACCAAGUCGUGCGGGGGCCCCCCGUGUAACAUCGGGGGGGCCG
1b_AB677533                         UGGGUUUACUAAGACAUGCGGAGCACCACCGUGCCGCAUUAGGAGGGACC
1b_MW689975                         UGGUUUCACCAAAACAUGUGGCGGGCCCCCCUGUAACAUCGGGGGCCACG
1b_MW689965                         CGGAUUCACCAAGACUUGCGGAGGUCCCCCAUGUACCAUCGGGGGAUCCG
1b_MW689971                         GGGAUUUACCAAGACGUGUGGGGGGCCCCCCUGUAACAUCGGGGGUGCCG
1c_MW690013                         CGGCUUUACCAAAGCGUGCGGGGCCCCGGCUUGCAACAUCGGCGGGAGCG
1h_KC248199                         CGGGUUUACCAAAACGUGCGGGGCCCCCCCAUGUAACAUCGGGGGGGGGA
1l_MN164860                         GGGCUACACCAAGACGUGUGGCGCCCCCGCUUGUAAGAUUGGGGGCAGCG
2_NC_009823                         UGGCUACACCAAGACUUGCGGCGCACCACCCUGCCGUACUAGAGCUGACU
2_AF169004                          UGGUUUCACCAAGGCUUGUGGCGCACCACCUUGCCGCAYUAGAGCUGAUU
2_JX227965                          CGGGUUCACCAAGACCUGCGGUGCGCCGCCUUGCCGCAUCAGGGACGAUU
2_KC197233                          CGGGUUCACCAAGACCUGCGGCGCACCACCCUGCCGCAUCAGGAAGAACU
2a_AB047639                         UGGUUUCACCAAGACUUGUGGCGCGCCACCUUGCCGCACCAGAGCUGACU
2b/1a_MK548369                      UGGRUUCACCAAGACRUGCGGCGCACCACCUUGCCGCAUUAGGAAGGAYU
2b_AY232740                         UGGGUACACUAAGACGUGCGGAGCACCACCUUGCCGCAUUAGGAGAGACU
2i_KC197230                         CGGAUUCACCAAAACAUGCGGCGCGCCACCAUGCCGCAUCAGGCGAGAUU
3_NC_009824                         GGGGUUUCUCAAGACGUGCGGAGCUCCCCCCUGUAACAUCUAUGGGGGCG
3a_KY620603                         GGGGUUUGUCAAGACGUGCGGAGCUCCCCCUUGUAACAUCUAUGGGGGUG
3_KJ470619                          CGGGUUUGUGAAAACGUGCGGGGCUCCUCCUUGCGGCAUCUAUGGAGGGG
3_JF735124                          UGGUUUCGUCAAGACUUGCGGGGCCCCCCCGUGCAACAUCUACGACGGCG
3a_MN628597                         GGGGUAUGUCAAGACAUGCGGAGCUCCCCCCUGCAACAUCUAUGGGGGUG
3b_KY620874                         AGGGUUUGUGAAAACCUGCGGGGCCCCCCCUUGUAACAUCUAUGGGGGGA
3k_JF735122                         GGGGUAUGUCAAGACAUGUGGCGCCCCUCCCUGUCACAUCUAUGGAGGGC
4_NC_009825                         CGGGUUCACCAAAACCUGUGGCGCCCCUCCAUGCGAGGUUAACACCAAUA
4a_KM043284                         CGGGUUCACAAAAGCCUGUGGUGCUCCUCCAUGCGAGGUUCGGACCAGCA
4d_FJ462437                         AGGGUUUACAAAAUCCUGCGGUGGCCCUCCCUGCCGUAUAACCACGAUCA
5_NC_009826                         GGGGUUUGUGAAGAAUUGCGGAGCUCCGCCCUGCAACUUAGGGCCAACAG
5a_MH427311                         AGGGUUUGUCAAGACUUGCGGGGCUCCACCCUGCAACUUAGGGCCUACAG
6_DQ278891                          AGGGUUUGUCAAGACAUGCGGCGCACCACCAUGCAUUACCCGUCCUACGA
6_LC435023                          CGGGUUUGUGAAGACAUGUGGUGCGCCUCCAUGCAACAUACGGCCCAGCC
6_MK327987                          GGGGUUUGUCAAAACCUGCGGGGCCCCUCCAUGCCGCAUUGGACCGUCCG
6_MG878999                          CGGCUACGUAAAGACCUGUGGGGCUCCACCAUGUCAAAUCACACCGGGUG
6_KC844040                          AGGGUUCACAAAAACCUGCGGGGCACCACCGUGCAAGAUCACACCUGGUA
6a_MG717928                         GGGCUUUACCAAGACCUGUGGUGCCCCGCCAUGUCAGAUAGUCCCGGGAG
6a_KJ678751                         AGGCUUUACCAAGACCUGUGGUGCCCCGCCAUGUCAGAUAGUCCCAGGAG
6a_MG717925                         GGGCUUUACCAAGACCUGUGGUGCCCCGCCAUGUCAGAUAGUCCCAGGAG
6b_NC_009827                        GGGCUUCACCAAGACCUGCGGAGCCCCGCCUUGCCAGUUAAUCCCAGGAG
6n_AY878652                         CGGCUAUGUCAAAACAUGYGGAGCACCGCCGUGUAACAUMGGCCCCAACA
6q_KM504115                         GGGGUUUGUCAAGACGUGUGGGGCUCCCCCCUGCACGUUUGCGUCAUCUG
6v_EU158186                         UGGAUUUGUCAAAACAUGUGGCGCCCCACCCUGUAAGUUAACACCUGGGG
6xg_MK139017                        CGGCUACGUCAAAACGUGCGGGGCACCACCGUGUAACACCGGCCCCACCA
7a_NC_030791                        GGGGUUCACGAAGACCUGCGGAGGUCCUCCGUGCAAGAUACGUCCCCAGG
8_MH590700                          CGGCUUCACGAAGACCUGUGGAGCCCCCCCGUGCAGAACACGUCCACUAG

1_NC_038882                         GCAACAACACC------------------UUGCUCUGCCCCACUGAUUGC
1_NC_004102                         GCAACAACACC------------------UUGCUCUGCCCCACUGAUUGU
1a_EU234065                         GCAACAACACC------------------UUGCGCUGCCCCACUGAUUGU
1_MN164851                          GCAACAACACU------------------UUGAUCUGCCCUACGGAUUGC
1_KJ439777                          GCAACAACACC------------------CUGCUGUGCCCCACUGACUGC
1_MN977327                          GCAACAACACC------------------CUCUUGUGUCCCUCCGACUGC
1_AY587845                          UCAACUCCACCGAGGAC------------UUGCUGUGCCCCACUGACUGC
1_AJ851228                          ACAAGUCG---------------------UUGGUGUGCCCUACUGACUGC
1_KY348757                          GCAACAACACG------------------CUGACUUGCCCUACAGACUGC
1_KJ439768                          GUAAUAACACC------------------UUGACCUGCCCUACGGACUGC
1_MN164872                          GGAACAACACC------------------UUGCUCUGCCCUACGGACUGC
1a_MW689980                         GCAACAACACC------------------UUGCACUGCCCCACGGACUGC
1a_MW689962                         GCAAUAACACC------------------UUGACGUGCCCCACUGACUGC
1b_KX767023                         GCAAUAACACC------------------UUGACCUGCCCCACGGACUGC
1b_EU234061                         GCAACAACACC------------------UUGACCUGCCCCACGGACUGC
1b_AB677533                         ACAACAGCACUCUUGAU------------CUACUGUGCCCCACAGAUUGU
1b_MW689975                         GCAACAACACC------------------CUGGUUUGUCCCACUGAUUGC
1b_MW689965                         GUAACAACACU------------------CUGACCUGCCCUACGGACUGU
1b_MW689971                         GUAACAACACU------------------CUAACCUGCCCUACAGACUGC
1c_MW690013                         GAAACAACACC------------------UUGCUCUGUCCCACCGACUGC
1h_KC248199                         GCGGCAGCAACACC---------------UUGAUCUGCCCUACCGACUGC
1l_MN164860                         GCAAUAACACC------------------UUGCACUGCCCCACGGAUUGU
2_NC_009823                         UCAACGCCAGCACGGAC------------CUGUUGUGCCCCACGGACUGU
2_AF169004                          UYAAUGCCAGCACGGAC------------UUGUUGUGCCCCACCGACUGU
2_JX227965                          UCAACGCCAGUGAGGAC------------CUACUAUGCCCCACAGAUUGC
2_KC197233                          UCAAUGCCAGCGAGGAC------------UUGCUAUGCCCCACGGAUUGC
2a_AB047639                         UCAACGCCAGCACGGAC------------UUGUUGUGCCCUACGGAUUGU
2b/1a_MK548369                      ACAACGGRWCCCUYGAC------------CUGCUGUGCCCYACAGACUGU
2b_AY232740                         UCAACAGUACUCUCGAU------------CUAUUGUGCCCCACAGACUGU
2i_KC197230                         UCAACGCCAGCGUGGAC------------CUGCUGUGCCCCACAGACUGC
3_NC_009824                         AGGGGAAUCCCCACAAUGAAUCAGAU---CUUUUCUGCCCCACUGACUGC
3a_KY620603                         GGGGGAAUUUCAAAAAUGAAUCAGAC---CUCUUCUGCCCCACUGACUGC
3_KJ470619                          AGCAGAGUUCUGGAAGCAAUAACUCG---CUUAUUUGCCCCACUGACUGC
3_JF735124                          GUGRUGCCGGGAACCGCUCU---------CUGAACUGCCCAACUGAUUGC
3a_MN628597                         GAGAGAAGCCCAAAAAUGGUUCAGAC---CUCUUCUGUCCCACCGACUGC
3b_KY620874                         CGGAGGGCACCGAAACAAACCAAACUUUCCUUAAGUGUCCUACCGAUUGU
3k_JF735122                         AUGGAGGCUCGCUCAACAACAGC------CUCGUCUGUCCUACGGACUGU
4_NC_009825                         AUGGGACC---------------------UGGCACUGCCCCACCGAUUGC
4a_KM043284                         ACAAAUCU---------------------UGGUCCUGCCCCACUGAUUGU
4d_FJ462437                         ACAACACC---------------------UGGGGAUGCCCGACUGACUGC
5_NC_009826                         GCAACAACAGC------------------CUUAAGUGUCCUACUGAUUGC
5a_MH427311                         GCAACAAUAGC------------------CUUAAGUGUCCUACUGAUUGC
6_DQ278891                          GGGGCAACAACACC---------------UUGACAUGCCCCUCCGAUUGC
6_LC435023                          CAGGAAGCGGGAACACCACU---------CUGACUUGUCCCACCGAUUGC
6_MK327987                          GCAACGACACG------------------CUGGUGUGCCCCACUGACUGC
6_MG878999                          UCUACAACCGGAGCGCGGGACAU------CUGUACUGUCCAACCGAUUGU
6_KC844040                          GCUACAAUCAAACAAAUCAC---------UUGCUCUGUCCAACAGACUGC
6a_MG717928                         AUUACAAUAGCUCUGCCAAUGAG------CUUUUGUGCCCCACCGACUGC
6a_KJ678751                         AUUACAACAGCUCCGCCAAUGAG------CUUUUGUGCCCCACCGACUGC
6a_MG717925                         AUUACAACAGCUCUGCCAAUGAG------CUUUUGUGCCCCACCGACUGC
6b_NC_009827                        ACUAUAAUAGUUCUUCUAACCAG------CUCCUGUGCCCUACUGACUGC
6n_AY878652                         CUAACACCUCA------------------CUAASAUGUCCUACAGAUUGC
6q_KM504115                         GCAACAGGUCU------------------CUGACCUGCCCUACUGAUUGC
6v_EU158186                         AUGGGAACACUUCG---------------CUUACAUGCCCUACUGAUUGC
6xg_MK139017                        CUAACAAUUCA------------------CUAAUAUGUCCCACAGACUGU
7a_NC_030791                        GUGCCCAGAGUAACACCUCU---------CUCACUUGUCCCACAGACUGC
8_MH590700                          GAAAUGGCAGUGACACC------------UUAUUAUGUCCUACCGAUUGC

1_NC_038882                         UUCCGCAAACAUCCGGAAGCCACAUACUCUCGGUGCGGCUCCGGUCCCUG
1_NC_004102                         UUCCGCAAGCAUCCGGAAGCCACAUACUCUCGGUGCGGCUCCGGUCCCUG
1a_EU234065                         UUCCGCAAGCAUCCGGAAGCCACGUACUCUCGAUGCGGCUCCGGUCCCUG
1_MN164851                          UUCCGGAAACAUCCCGAAGCUACCUAUGCCAGGUGUGGCUCAGGGCCGUG
1_KJ439777                          UUCCGCAAACAUCCGGAGGCUACGUACACAAGGUGCGGCUCUGGCCCUUG
1_MN977327                          UUCCGCAAGCAUCCGGAGGCAACCUACACCAAAUGUGGCUCCGGCCCCUG
1_AY587845                          UUCAGGAAGCACCCUGAGGCUACUUACACCAAAUGUGGGGCCGGGCCAUG
1_AJ851228                          UUCCGAAAACAUCCGGAAGCCACUUACGCCAAAUGUGGGUCUGGCCCAUG
1_KY348757                          UUCCGGAAGCAUCCGGAGGCUACGUAUGCUAAGUGCGGGUCAGGGCCGUG
1_KJ439768                          UUCCGAAAGCAUCCAGAGGCUACCUACGCCAAGUGCGGUUCAGGCCCCUG
1_MN164872                          UUCCGUAAACAUCCGGAGGCAACGUACACCAAGUGUGGGUCCGGCCCCUG
1a_MW689980                         UUCCGCAAACACCCGGAGGCCACAUAUGCCAAGUGCGGCUCCGGCCCUUG
1a_MW689962                         UUCCGCAAACAUCCGGAAGCCACAUACGCAAAGUGUGGCUCUGGGCCUUG
1b_KX767023                         UUCCGGAAGCACCCCGAGGCCACUUACACCAAAUGCGGCUCGGGGCCUUG
1b_EU234061                         UUCCGGAAGCACCCCGAGGCCACUUACACCAAAUGCGGUUCGGGGCCUUG
1b_AB677533                         UUUAGGAAGCACCCAGAUGCUACCUAUCUCAAGUGCGGCGCAGGGCCCUG
1b_MW689975                         UUCCGUAAACACCCAGGAGCUACGUAUGCCAAAUGCGGGUCUGGGCCCUG
1b_MW689965                         UUCCGGAAGCACCCGGAAGCCACCUAUACCAAGUGUGGUUCCGGGCCAUG
1b_MW689971                         UUCCGGAAGCAUCCGGAGGCCACUUACGGCAAGUGUGGUUCGGGACCGUG
1c_MW690013                         UUUCGCAAACAUCCGGAGGCUACGUAUGCUAAGUGUGGCUCUGGCCCCUG
1h_KC248199                         UUUCGCAAGCAUCCGGAGGCCACUUAUUCUAAGUGUGGCUCCGGCCCGUG
1l_MN164860                         UUCCGGAAACAUCCAGGAGCUACCUACACCAAGUGCGGGUCGGGCCCUUG
2_NC_009823                         UUUAGGAAGCAUCCUGAUACCACUUACCUCAAAUGCGGCUCUGGGCCCUG
2_AF169004                          UUUAGGAAGCAUCCUGAAGCCACUUACAUGAAAUGUGGUUCUGGACCCUG
2_JX227965                          UUCAGAAAACAUCCUGAGGCGACUUACAUCAAAUGUGGGUCUGGGCCGUG
2_KC197233                          UUCAGGAAGCAUCCCGACGCGACAUAUCUCAAGUGUGGGGCUGGGCCCUG
2a_AB047639                         UUUAGGAAGCAUCCUGAUGCCACUUAUAUUAAGUGUGGUUCUGGGCCCUG
2b/1a_MK548369                      UUUAGGAAACACCCAGACACAACCUACCUUAAGUGCGGGGCAGGGCCYUG
2b_AY232740                         UUUAGGAAGCACCCAGGUGCUACCUAUCUUAAGUGCGGAGCUGGGCCUUG
2i_KC197230                         UUCAGAGAGCACCCUGAAGCAACAUACAGCAAGUGCGGGGCCGGACCCUG
3_NC_009824                         UUCAGGAAACAUCCCGAGACCACGUACAGCCGGUGUGGUGCAGGGCCCUG
3a_KY620603                         UUCAGGAAACAUCCUGAGGCCACAUACGGCCGGUGUGGUGCAGGGCCUUG
3_KJ470619                          UUCAGGAAGCACCCCGAUGCYACUUAYGGCCGGUGCGGAUCCGGGCCCUG
3_JF735124                          UUCAGGAAGCAUCCUGAGGCCACCUACUUGAAGUGCGGAUCAGGGCCAUG
3a_MN628597                         UUCAGGAAGCAUCCUGAGGCCACAUACGGCCGGUGUGGCGCAGGGCCUUG
3b_KY620874                         UUUAGGAAGCACCCCGCCGCCACGUACACCCGAUGCGGGUCUGGACCCUG
3k_JF735122                         UUCAGGAAACACCCCGAUGCCACUUACAGUCGUUGCGGUGCCGGCCCGUG
4_NC_009825                         UUCAGGAAGCAUCCGGAGACUACCUACGCCAAGUGCGGAUCAGGGCCUUG
4a_KM043284                         UUCAGGAAGCAUCCGGAGACCACCUAUGCCAAAUGCGGGUCUGGCCCCUG
4d_FJ462437                         UUUAGGAAACAUCCAGAAGCAACCUAUAUUAAAUGUGGCUCAGGGCCUUG
5_NC_009826                         UUCCGCAAGCACCCAGACGCCACCUACACCAGAUGUGGGUCAGGACCCUG
5a_MH427311                         UUCCGCAAGCACCCAGACGCCACCUACACCAAGUGUGGGUCAGGACCCUG
6_DQ278891                          UUCCGUAAACAUCCAGAAGCAACUUACGGGAAGUGCGGGUCAGGGCCGUG
6_LC435023                          UUCCGGAAGAACCCGGAGGCGACAUAUGCUAGGUGUGGUUCAGGCCCCUG
6_MK327987                          UUCAGGAAGCAUCCAGAAGCAACAUAUGGGAAGUGCGGUUCAGGCCCAUG
6_MG878999                          UUCCGGAAGCAUCCAGACGCUACCUAUGCUAAGUGUGGCUCUGGGCCUUG
6_KC844040                          UUUCGGAAGCAUCCGGGGGCUACUUACAGCAAGUGUGGGUCCGGGCCCUG
6a_MG717928                         UUCCGUAAACAUCCGGAAGCUACAUAUCAGCGGUGUGGAUCGGGACCCUG
6a_KJ678751                         UUCCGUAAACAUCCGGAGGCAACAUACCAGCGGUGUGGAUCAGGACCCUG
6a_MG717925                         UUCCGUAAACAUCCGGAAGCCACAUAUCAGCGGUGUGGAUCGGGACCCUG
6b_NC_009827                        UUCCGGAAACAUCCGGAGGCCACAUAUCAGAAGUGUGGGUCGGGGCCCUG
6n_AY878652                         UUCCGCAAACAUCCGGACGCAACGUACUCAAGGUGCGGGUCGGGGCCUUG
6q_KM504115                         UUCCGGAAACAUCCGGAGACAACGUACGGCAGGUGCGGGUCGGGACCUUG
6v_EU158186                         UUCCGUAAGCAUCCUGAGGCUACAUAUGCGAAGUGUGGUUCAGGGCCAUG
6xg_MK139017                        UUCCGCAAACAUCCGGAGACGACAUACGCAAAGUGUGGGGCGGGACCGUG
7a_NC_030791                        UUCAGGAAACAUCCGCGUGCCACAUACUCCGCUUGCGGAUCUGGUCCGUG
8_MH590700                          UUCCGAAAACAUCCGGAGGCCACCUAUGUUAGGUGUGGUUCGGGCCCUUG

1_NC_038882                         GAUUACACCCAGGUGCAUGGUCGACUACCCGUAUAGGCUUUGGCACUAUC
1_NC_004102                         GAUUACACCCAGGUGCAUGGUCGACUACCCGUAUAGGCUUUGGCACUAUC
1a_EU234065                         GAUUACACCCAGGUGCAUGGUCAACUACCCGUAUAGGCUUUGGCAUUAUC
1_MN164851                          GCUGAAUCCCAGGUGCCUGGUCGACUAUCCUUACAGGCUCUGGCAUUAUC
1_KJ439777                          GCUCACCCCCAGAUGCAUGGUUGACUAUCCCUAUAGGCUCUGGCAUUACC
1_MN977327                          GCUCACCCCCAGGUGUCUAGUGCACUAUCCAUACAGGCUCUGGCAUUACC
1_AY587845                          GUUGACUCCCAAAUGCCUGGUUGAUUACCCCUAUAGAUUGUGGCAUUACC
1_AJ851228                          GCUUACCCCGAGGUGUCUGGUGGACUAUCCCUACAGGUUGUGGCACUACC
1_KY348757                          GCUCACUCCCAGGUGCAUGGUCGACUAUCCAUACAGGCUUUGGCACUACC
1_KJ439768                          GCUAACGCCCAGGUGUUUGGUCGAUUAUCCGUACAGGCUAUGGCACUACC
1_MN164872                          GCUCACGCCCCGAUGCCUGGUCGAUUAUCCAUACAGGCUCUGGCAUUUUC
1a_MW689980                         GCUCACACCCCGCUGCUUAGUUGACUAUCCUUACAGGCUAUGGCAUUACC
1a_MW689962                         GCUCACUCCCCGUUGCCUAGUCGAUUACCCAUAUAGGCUAUGGCAUUAUC
1b_KX767023                         GUUGACACCCAGGUGCCUGGUUGACUACCCAUACAGGCUUUGGCACUACC
1b_EU234061                         GUUGACACCUAGGUGCCUGGUUGACUACCCAUACAGGCUUUGGCACUACC
1b_AB677533                         GUUGACCCCCAAGUGCCUGAUAGACUACCCUUAUAGACUGUGGCAUUAUC
1b_MW689975                         GCUGACCCCCAGGUGCAUGGUUGACUACCCCUACAGAUUGUGGCACUACC
1b_MW689965                         GUUGACUCCUAGGUGCAUGGUUGACUAUCCAUACAGACUCUGGCAUUACC
1b_MW689971                         GUUGACCCCCAGGUGCUUGGUACAUUACCCUUACAGACUUUGGCAUUAUC
1c_MW690013                         GCUCACCCCACGGUGCAUGGUCGACUACCCGUAUAGGCUUUGGCACUACC
1h_KC248199                         GCUCACCCCCAGGUGUAUGGUUGACUAUCCGUAUAGGCUGUGGCAUUACC
1l_MN164860                         GCUCACUCCCAAAUGCCUGGUGGACUACCCUUAUAGAUUGUGGCAUUACC
2_NC_009823                         GCUCACGCCAAGGUGCCUGAUCGACUACCCCUACAGGCUCUGGCAUUACC
2_AF169004                          GCUUACGCCAAGGUGCUUGGUCGACUACCCCUACAGGCUCUGGCAUUACC
2_JX227965                          GUUAACGCCUCGGUGUCUGGUCGACUACCCCUACAGACUGUGGCAUUAUC
2_KC197233                          GUUGACACCUAAGUGUUUGGUUGACUACCCCUACAGACUGUGGCACUACC
2a_AB047639                         GCUCACACCAAAGUGCCUGGUCCACUACCCUUACAGACUCUGGCAUUACC
2b/1a_MK548369                      GUUGACUCCCAAAUGCUUGGUAGAAUACCCUUAUAGAUUGUGGCAUUAUC
2b_AY232740                         GUUGACCCCCAGGUGCCUGAUAGAAUACCCUUAUAGGCUGUGGCAUUAUC
2i_KC197230                         GCUGACACCCAAAUGCAUGAUCGAUUACCCCUAUAGGCUGUGGCACUACC
3_NC_009824                         GUUGACACCUCGUUGCAUGGUUGACUACCCAUACCGGCUUUGGCAUUACC
3a_KY620603                         GUUGACACCUCGCUGCAUGGUCGACUAUCCAUACCGGCUUUGGCAUUACC
3_KJ470619                          GCUUACGCCGAGGUGCUUGGUCGACUACGCGUACCGGCUCUGGCACUACC
3_JF735124                          GCUCACGCCACGGUGUAUCAUCCAUUAUCCGUACCGGUUGUGGCAUUAUC
3a_MN628597                         GUUGACACCUCGUUGUAUGGUCGACUACCCAUACCGGCUUUGGCAUUACC
3b_KY620874                         GAUUACGCCGCGGUGUCUAGUAGACUACCCGUAUCGAUUGUGGCAUUAUC
3k_JF735122                         GUUGACGCCGAGAUGUCUGGUUGACUACCCAUAUCGCCUGUGGCACUAUC
4_NC_009825                         GAUCACACCACGCUGCCUGAUUGAUUACCCGUACCGGCUGUGGCAUUUCC
4a_KM043284                         GAUCACACCACGAUGCUUGGUUCAUUACCCGUAUCGGCUGUGGCACUACC
4d_FJ462437                         GCUUACGCCAAGAUGCCUAGUCCACUACCCUUACCGGCUGUGGCACUAUC
5_NC_009826                         GCUCACCCCCCGGUGUUUGGUGCACUACCCUUACCGGUUGUGGCAUUACC
5a_MH427311                         GCUCACUCCCCGGUGUCUGGUGCAUUACCCUUACCGGUUGUGGCAUUACC
6_DQ278891                          GCUCACUCCCAGGUGCUUAGUGGACUAUCCCUAUAGAUUGUGGCACUACC
6_LC435023                          GCUUACCCCACGGUGCCUAGUCCAUUAUCCUUACAGGCUGUGGCACUACC
6_MK327987                          GCUGACACCUAGGUGCUUGGUCGACUAUCCCUACAGGCUUUGGCACUACC
6_MG878999                          GCUCACUCCCCGGUGCUUGGUAGACUACCCUUACAGGUUGUGGCACUACC
6_KC844040                          GCUCACCCCUCGGUGCUUGGUGGACUAUCCCUAUAGGCUGUGGCAUUACC
6a_MG717928                         GAUCACACCUAGGUGUCUGGUGGAUUACCCCUACAGGCUGUGGCACUACC
6a_KJ678751                         GCUAACACCUAGGUGUCUAGUGGAUUACCCUUACAGGCUGUGGCACUACC
6a_MG717925                         GGUAACACCUAGGUGUCUGGUGGACUACCCUUACAGGCUGUGGCACUACC
6b_NC_009827                        GCUGACCCCCAGGUGUCUGGUGGACUAUCCCUACAGAUUGUGGCACUAUC
6n_AY878652                         GCUCACUCCCCGGUGCUUGGUAGACUACCCAUACCGGCUGUGGCAUUACC
6q_KM504115                         GCUGACUCCCAGGUGCCUUGUACACUAUCCAUACAGGCUGUGGCACUAUC
6v_EU158186                         GCUGACUCCAAGAUGCAUGGUAGACUAUCCAUACAGGCUGUGGCACUAUC
6xg_MK139017                        GCUCACCCCCCGGUGCUUGGUAGACUAUCCGUACCGGUUGUGGCACUACC
7a_NC_030791                        GUUGACACCUAGAUGCAUGGUCCAUUACCCCUAUAGACUGUGGCACUACC
8_MH590700                          GCUGACCCCCCGGUGCUUGGUGGACUAUCCGUAUAGGCCGUGGCACUACC

1_NC_038882                         CUUGUACCAUCAAUUACACCAUAUUCAAAGUCAGGAUGUACGUGGGAGGG
1_NC_004102                         CUUGUACCAUCAAUUACACCAUAUUCAAAGUCAGGAUGUACGUGGGAGGG
1a_EU234065                         CUUGUACCAUCAACUACACCAUAUUCAAAGUCAGGAUGUACGUGGGAGGG
1_MN164851                          CCUGCACUGUCAACUAUUCCAUCUUCAAGGUCAGGAUGUACGUGGGGGGC
1_KJ439777                          CCUGCACUCUUAACUUUUCUCUGUUUAAAGUUAGGAUGUACGUGGGGGGG
1_MN977327                          CCUGCACCGUCAAUUUUACCACCUUUAAGGUCAGGAUGUUUGUGGGAGGG
1_AY587845                          CGUGUACUGUCAACUUUACCAUCUUCAAAAUACGGAUGUUCAUAGGGGGA
1_AJ851228                          CCUGCACCGUCAACUACACCAGGUUCAAGGUCCGCAUGUACGUGGGAGGC
1_KY348757                          CCUGCACCGUCAAUUUCAGCAGGUUUAAGGUCCGGAUGUACGUGGGGGGC
1_KJ439768                          CUUGCACUGUCAACUUCUCCAUCUUUAAGGUCAGGAUGUAUGUGGGUGGC
1_MN164872                          CCUGUACCCUCAACUACAGUCUGUUCAAGGUCAGGAUGUUUGUGGGUGGC
1a_MW689980                         CCUGCACCGUCAACUACACCAUAUUCAAGGUCAGGAUGUAUGUGGGGGGG
1a_MW689962                         CAUGCACCGUCAACUAUACCAUCUUUAAGGUGCGGAUGUAUGUAGGGGGG
1b_KX767023                         CCUGCACUGUCAACUUUACCAUCUUCAAGGUUAGGAUGUAUGUGGGGGGU
1b_EU234061                         CCUGCACCGUCAACUUUACCAUCUUCAAGGUUAGGAUGUAUGUGGGGGGC
1b_AB677533                         CGUGCACUCUAAAUUUUACCAUCUUCAAGGUACGGAUGUAUGUAGGGGGG
1b_MW689975                         CCUGCACUGUUAACUACACCUUGUUCAAGAUCCGGAUGUAUGUGGGGGGU
1b_MW689965                         CCUGUACUGUCAAUUUUUCCAUCUUCAAAGUCAGGAUGUACGUGGGAGGA
1b_MW689971                         CCUGCACUGUAAAUUUUUCCAUCUUCAAAGUCAGGAUGUAUGUAGGAGGU
1c_MW690013                         CCUGCACAGUCAAUUACACCCUUUUCAAAAUCAGGAUGUUCCUUGGCGGG
1h_KC248199                         CCUGCACCGUUAACUUUUCCAUCUUCAAGGUCCGGAUGUAUGUGGGCGGA
1l_MN164860                         CAUGCACUGUCAACUACACCAUCACCAAAGUCCGGAUGUACGUGGGGGGG
2_NC_009823                         CCUGCACAGUUAACUAUACCAUCUUCAAAAUAAGGAUGUAUGUGGGAGGG
2_AF169004                          CCUGCACAGUCAACUAUACCAUCUUCAAGAUAAGGAUGUAUGUGGGGGGG
2_JX227965                          CGUGCACGGUCAACUAUACCAUCUUCAAAAUACGGUUGUAUGUGGGGGGU
2_KC197233                          CGUGCACGGUUAAUUACACCAUUUUCAAAAUACGGAUGUACGUAGGGGGA
2a_AB047639                         CCUGCACAGUCAAUUUUACCAUCUUCAAGAUAAGAAUGUAUGUAGGGGGG
2b/1a_MK548369                      CGUGCACUGUGAAUUUYACCAUCUUYAAGGUGCGGAUGUAUGUAGGGGGA
2b_AY232740                         CGUGCACUGUAAAUUUCACCAUCUUCAAGGUGCGGAUGUAUGUAGGGGGG
2i_KC197230                         CGUGCACCGUCAAUUAUUCCAUCUUUAAGAUAAGGAUGUUCGUAGGGGGA
3_NC_009824                         CAUGUACAGUCGAUUUCAGAUUGUUCAAGGUGAGGAUGUUUGUGGGUGGG
3a_KY620603                         CAUGCACAGUCAACUUCACAUUGUUCAAGAUGAGGGCGUUUGUGGGUGGG
3_KJ470619                          CUUGCACAGUGAAUUACACCCUAUUCAAGGUCAGGAUGUUCGUGGCCGGA
3_JF735124                          CCUGCACAGUCAACUUCACCGUGUUUAAGGUCAGGAUGUACGUGGGUGGC
3a_MN628597                         CGUGUACAGUCAAUUUCACAUUGUUCAAGAUGAGGAUGUUUGUGGGUGGG
3b_KY620874                         CUUGCACUGUGAACUUCACCAUAUUCAAAGUCAGAAUGUUUGUGGGAGGA
3k_JF735122                         CUUGUACCAUAAACUACACCCUCUUCAAAAUCAGGAUGUUCGUCGGCGGA
4_NC_009825                         CGUGCACCGCCAACUUCUCCGUCUUUAACAUCAGGACAUUUGUCGGCGGU
4a_KM043284                         CAUGCACCGUCAACUUUACUGUCUUUAAGGUCAGGACCUUUAUUGGCGGU
4d_FJ462437                         CGUGCACAGUCAACUACACCAUCUUUAAGAUCAGGAUGUAUGUCGGCGGG
5_NC_009826                         CGUGCACCGUAAAUUACACCAUCUUUAAGGUGCGCAUGUUCAUCGGAGGC
5a_MH427311                         CGUGCACCCUAAAUUACACCAUCUUCAAGGUGCGCAUGUACAUUGGGGGC
6_DQ278891                          CAUGCACCGUGAAUUUCACCAUCCACAAGGUGCGGAUGUAUGUAGCCGGC
6_LC435023                          CUUGCACUGUGAACUUCACCAUCCACAAGAUCCGCAUGUUCGUAGGGGGA
6_MK327987                          CAUGCACUGUCAACUACACUCUGCACAAGGUCCGCAUGUUCGUGGGUGGU
6_MG878999                          CCUGCACUGUGAACUUCACCAUACACAAGGUCCGUAUGUUUGUGGGCGGC
6_KC844040                          CAUGUACCRUCAAUUUCACCAGGCACACCGUCCGCAUGUUCGUAGGUGGC
6a_MG717928                         CCUGUACUGUCAACUUCACCUUGCAUAAAGUCAGGAUGUUCGUGGGAGGC
6a_KJ678751                         CCUGCACUGUCAACUUCACCUUGCAUAAAGUCAGGAUGUUCGUGGGGGGC
6a_MG717925                         CCUGCACUGUCAACUUCACCUUGCAUAAAGUCAGGAUGUUCGUGGGAGGC
6b_NC_009827                        CAUGCACUGUCAACUACACAAUACACAAGGUUCGCAUGUUCAUUGGGGGC
6n_AY878652                         CGUGCACCAUCAACUUCACCAUCCACAAAGUUCGGAUGUUUUUGGGGGGC
6q_KM504115                         CGUGCACCGUCAAUUUUACCAUCCAUAAGGUGCGCAUGUUUGUGGGGGGG
6v_EU158186                         CAUGCACAGUCAACUUCACAAAACACAAGGUUCGCAUGUUCCUCGGCGGC
6xg_MK139017                        CGUGCACUGUCAACUACACCAUUCACAAGGUGCGGAUGUUUCUGGGGGGU
7a_NC_030791                        CGUGUACAGUCAACUUCACCAUACACAAAGUCAGGUUAUACAUAGGGGGU
8_MH590700                          CGUGCACGGUCAAUUACACUCUUCACAAGAUCAGGUACUUUGUUGGGGGA

1_NC_038882                         GUCGAGCACAGGCUGGAAGCGGCCUGCAACUGGACGCGGGGCGAACGCUG
1_NC_004102                         GUCGAGCACAGGCUGGAAGCGGCCUGCAACUGGACGCGGGGCGAACGCUG
1a_EU234065                         GUCGAGCACAGGCUGGAAGCCGCCUGCAACUGGACGCGGGGCGAACGCUG
1_MN164851                          GUGGAGCAUAGGCUGAGCGCCGCCUGCAACUGGACUCGAGGGGAGCGGUG
1_KJ439777                          GUCGAGCACAGGUUGACGGCCGCGUGCAACUGGACUCGGGGGGAGCGCUG
1_MN977327                          GUUGAGCAUAGGCUGGAUGUGGCGUGCAACUGGACGCGGGGUGAGCCAUG
1_AY587845                          GUCGAGCAUAGGCUCAACGCGGCGUGCAAUUUUACCCGUGGGGACCGUUG
1_AJ851228                          GUCGAGCACAGGCUUGAGGCCGCGUGCAACUGGACCCGGGGGGAACGCUG
1_KY348757                          GUGGAGCACAGGUUGGACGCCGCGUGCAACUGGACUCGGGGGGAACGCUG
1_KJ439768                          GUGGAACACAGGCUGAACGCCGCAUGCAACUGGACACGAGGGGAGCGCUG
1_MN164872                          AUCGAGCACAGACUCACCGCCGCGUGCAACUGGACGCGAGGGGAGCGCUG
1a_MW689980                         GUCGAGCACAGGCUGGAAGCUGCCUGCAACUGGACAAGGGGCGAGCGUUG
1a_MW689962                         AUUGAACAUAGGCUGUCGGCCGCCUGCAACUGGACACGAGGUGAGCGUUG
1b_KX767023                         GUGGAGCAUAGGCUCAACGCCGCAUGCAACUGGACUCGGGGAGAGCGUUG
1b_EU234061                         GUGGAGCACAGGCUCAACGCCGCAUGCAAUUGGACUCGAGGAGAGCGUUG
1b_AB677533                         GUGGAGCAUCGGCUGUCCGCAGCGUGCAACUUUUCACGAGGAGACCGCUG
1b_MW689975                         AUCGAGCACAGGCUCACCGCAGCAUGCAACUGGACGCGGGGGGAGCGCUG
1b_MW689965                         GUAGAGCACAGGUUGUCUGCCGCGUGCAACUGGACACGAGGAGAGCGCUG
1b_MW689971                         GUGGAGCACAGGCUGGAAGCCGCGUGCAACUGGACCAGGGGAGAGCGCUG
1c_MW690013                         GUCGAGCACAGACUCACUGCUGCGUGCAACUGGACGCGCGGAGAGCGCUG
1h_KC248199                         GUGGAGCACAGGUUGGACGCCGCAUGCAACUGGACCCGGGGGGAGCGCUG
1l_MN164860                         AUAGAGCACAGGUUUACAGCUGCCUGCAAUUGGACGCGCGGCGACCCCUG
2_NC_009823                         GUUGAGCACAGGCUCACGGCUGCAUGCAAUUUCACUCGUGGGGAUCGUUG
2_AF169004                          GUUGAGCACAGGCUCACGGCCGCGUGCAACUUCUCUCGUGGGUAYCGUUG
2_JX227965                          GUUGAACACAGGCUUGAGGCAGCUUGCAACUUCACCCGUGGGGACCGCUG
2_KC197233                          GUUGAGCACAGGAUGAAUGCGGCCUGCAAUUUCACUCGUGGAGACCGCUG
2a_AB047639                         GUUGAGCACAGGCUCACGGCCGCAUGCAACUUCACUCGUGGGGAUCGCUG
2b/1a_MK548369                      GUAGAGCACCGACUGUCCGCAGCAUGUAACUUCACACGCGGGGAYCGCUG
2b_AY232740                         GUGGAGCAUCGAUUGUCCGCAGCAUGUAACUUCACGCGCGGAGACCGCUG
2i_KC197230                         AUUGAGCACAGGUUCGAUGCGGCGUGCAAUUUCACUCGCGGGGAUCGCUG
3_NC_009824                         UUUGAACAUCGAUUUACCGCCGCUUGCAACUGGACCAGGGGGGAGCGCUG
3a_KY620603                         UUUGAGCACCGGUUUAACGCCGCUUGCAACUGGACCAGGGGGGAGCGCUG
3_KJ470619                          AUUGAACACCGAUUCACGGCUGCCUGUAACUGGACUAGAGGAGAGCGCUG
3_JF735124                          GUGGAACAUCGAUUAGAGGCAGCCUGCAACUGGACCAGAGGAGAACGCUG
3a_MN628597                         UUUGAACACCGGUUCACCGCCGCGUGUAAUUGGACCAGGGGGGAGCGCUG
3b_KY620874                         GUGGAACACCGGUUCUCAGCUGCUUGUAACUGGACGAGGGGAGAGCGCUG
3k_JF735122                         UUGGAACACCGUUUUGCCGCCGCCUGCAACUGGACCAGAGGAGAGCGUUG
4_NC_009825                         AUAGAGCAUCGGAUGCAAGCGGCAUGCAACUGGACCAGGGGGGAAGUCUG
4a_KM043284                         AUAGAGCACCGGAUGGAGGCAGCAUGCAACUGGACCAGGGGGGAAGCCUG
4d_FJ462437                         AUAGAGCAUCGGCUGGACGUGGCCUGUAACUGGACUAGAGGGGAGCCCUG
5_NC_009826                         CUAGAGCACAGGCUUGAAGCGGCAUGCAAUUGGACCUAUGGUGAGCGGUG
5a_MH427311                         CUCGAGCACAGGCUCGAGGUGGCAUGCAACUGGACCCGUGGUGAGCGGUG
6_DQ278891                          GUCGAGCAUCGGUUCGACGCUGCGUGCAACUGGACCCGUGGAGAACGGUG
6_LC435023                          CUGGAACAUAGGUUUGAAGCCGCCUGCAACUGGACUCGUGGAGAAGCCUG
6_MK327987                          GCAGAACACAGGUUCACGGCUGCUUGCAACUGGACCAGAGGAGAGCGAUG
6_MG878999                          GUGGAGCACAGGUUCUCCGCUGCCUGUAACUGGACCAGGGGGGACCCUUG
6_KC844040                          AUAGAGCAUAGGUUCGAAGCUGCCUGCAACUGGACUAGGGGAGAGCGCUG
6a_MG717928                         AUUGAGCAUCGGUUUGACGCCGCAUGUAACUGGACCAGAGGCGAGCGGUG
6a_KJ678751                         AUUGAGCACCGGUUUGACGCCGCAUGUAAUUGGACCAGGGGCGAGCGGUG
6a_MG717925                         GUUGAGCACCGGUUUGACGCCGCAUGUAACUGGACCAGGGGCGAGCGGUG
6b_NC_009827                        GUUGAGCACAGGUUCGAUGCCGCCUGUAAUUGGACGCGUGGCGACCGUUG
6n_AY878652                         GUUGAGCACAGGUUCAGCGCUGCUUGCAACUGGACCCGUGGGGAACGGUG
6q_KM504115                         GUAGAGCACAGGUUGGAGGCCGCAUGCAACUGGACUCGCGGGCAGCGGUG
6v_EU158186                         AUUGAACAUAGGUUUGAUGCCGCAUGCAACUGGACUCGCGGGGAACGAUG
6xg_MK139017                        GUUGAACACAGACUUGACGCUGCCUGUAACUGGACUCGUGGGGAACGAUG
7a_NC_030791                        GUAGAACAUAGGCUCGAUGCAGCGUGCAAUUGGACGCGGGGUGAGCGAUG
8_MH590700                          AUGGAGCACAGACUGACCGCAGCGUGCAACUGGACUAGGGGAGAAAAAUG

1_NC_038882                         UGAUCUGGAAGACAGGGACAGGUCCGAGCUCAGCCCGUUGCUGCUGUCCA
1_NC_004102                         UGAUCUGGAAGACAGGGACAGGUCCGAGCUCAGCCCAUUGCUGCUGUCCA
1a_EU234065                         UGAUCUGGAAGACAGGGACAGGUCCGAGCUUAGCCCAUUGCUGCUGUCCA
1_MN164851                          CAACCUCGAGGACAGAGACAGGUCGGAACUUAGCCCAUUGCUACUGUCCA
1_KJ439777                          CGACCUGGAUGACAGAGACAGGUCUGAGCUCAGCCCACUACUACUGACCA
1_MN977327                          UGCCCUAGAAGACAGAGACAGAACGGAGCUAAGCCCAUUGCUGCUCAGUA
1_AY587845                          CAAUCUGGAAGACCGGGAUAGGAGUCAGCUCAGCCCCUUGCUGCAUUCCA
1_AJ851228                          CGACCUGGAGGACAGGGACCGGUCUGAGCUCAGUCCGCUGCUGCUAUCUA
1_KY348757                          CAACUUGGAGGACAGGGAUAGAUCAGAGCUCAGCCCAUUACUGCUCUCCA
1_KJ439768                          CAAUUUAGAUGACAGGGACAGAUCGGAGCUCAGCCCCCUGCUGCUCUCUA
1_MN164872                          UGACUUGGAGGACAGAGACAGGUCUGAACUUAGUCCGCUGUUGUUGUCCA
1a_MW689980                         CGAUCUGGAAGACAGGGACAGGUCUGACCUUAGCCCGCUGCUGCUGAGCA
1a_MW689962                         CAACUUGGAAGACAGGGAUAGGGCAGAGCUCAGCCCGCUGCUGAUAUCUA
1b_KX767023                         UGACUUGGAGGACAGGGAUAGAUCAGAGCUUAGCCCGCUGCUGCUGUCCA
1b_EU234061                         UGACUUGGAGGACAGGGAUAGAUCAGAGCUUAGCCCGCUGCUGCUGUCCA
1b_AB677533                         CGGAUUGGAAGAUAGGGACAGGUGUCAGCAGAGUCCACUGCUGCAUUCCA
1b_MW689975                         CUCUCUGGAGGACAGGGAUAGAGCCGACCUCAGCCCCUUGUUGCUGUCUA
1b_MW689965                         CAAUCUAGAGGAUAGGGAUAGGUCGGAGCUCAGCCCACUGCUGCUGUCUA
1b_MW689971                         CAACCUCGAGGAUAGGGACAGAUCAGAGCUUAGCCCACUGCUACUCUCCA
1c_MW690013                         CGAUUUGGAGGACAGGGAUAGGUCUGAACUUAGCCCGCUGCUGCUAUCGA
1h_KC248199                         CGAUCUAGAGGACAGGGAUAGAUCCGAACUCAGCCCUCUGCUGCUGUCCA
1l_MN164860                         CGCCCUGGGUGAUAGGGACAGGGCAGAAUUGAGCCCGCUCCUACUAAGCA
2_NC_009823                         CAACUUGGAGGACAGAGACAGAAGUCAACUGUCUCCUUUGUUGCACUCCA
2_AF169004                          CAACUUGGAGGACAGGGACAGAGGUCAAGUGUCUCCUUUGUUGCACUCCA
2_JX227965                          UAGUCUUGAGGACAGGGACAGGAGUCAGCUAAGUCCGUUGCUGCACUCCA
2_KC197233                          CAAUCUGGAGGACAGGGACAGGAGUCAGCUGAGCCCACUGUUGCACAGCA
2a_AB047639                         CGACUUGGAGGACAGGGACAGGAGUCAGCUGUCUCCUCUGUUGCACUCUA
2b/1a_MK548369                      CAGAYUGGAGGAUAGGGACAGGGGUCAGCAGAGUCCACUGCUGCACUCCA
2b_AY232740                         CAGAUUAGAAGACAGGGAUAGGGGUCAGCAGAGUCCACUGCUGCACUCCA
2i_KC197230                         UGACCUUCAAGACAGGGAUAGGAGCCAGCUAAGCCCGCUCUUACACUCCA
3_NC_009824                         CGAUAUCGAGGAUCGUGACCGCAGUGAGCAACAUCCGCUGCUGCAUUCAA
3a_KY620603                         CGAUAUCGAGGAUCGUGACCGCAGCGAGCAACAUCCGCUGCUGCAUUCAA
3_KJ470619                          CGAUAUUGAGGACCGGGAUCGUAGUGAGCAGCAUCCGCUGCUUCACUCCA
3_JF735124                          CGACCUCUCCGAUCGYGAUCGCUCCGAGAUAAGUCCUCUCCUGCAUUCAA
3a_MN628597                         CAACAUCGAGGAUCGUGACCGCAGCGAGCAACAUCCGCUGCUGCAUUCAA
3b_KY620874                         CGAUCUUGAAGACCGUGACCGCAGCGAGCAACAUCCACUGCUCCACUCAA
3k_JF735122                         CAACUUGGAGGACCGGGAUCGCAGCGAGCUAUAUCCUCUACUGCAUUCAA
4_NC_009825                         UGGCUUGGAGCACAGGGAUCGGGUAGAGCUAUCACCCCUGCUCCUUACCA
4a_KM043284                         CGGCUUGGAGCAUAGAGAUCGCGCAGAACUGUCGCCUCUGCUCCUUUCCA
4d_FJ462437                         CGACCUGGAACACAGAGACCGCGCGGAGAUAUCUCCCUUGCUCCUUUCUA
5_NC_009826                         UGACCUUGAAGACAGAGAUAGGGCCGAGUUGAGCCCGCUCCUGCACACCA
5a_MH427311                         UGAUCUUGAAGACAGGGAUAGGGCCGAGCUGAGCCCGCUCCUACAUACCA
6_DQ278891                          CGAGUUAGAUGAUAGGGAUAGGGUUGAGAUGAGCCCUCUGCUACACUCAA
6_LC435023                          CAACCUUGAGGAUCGUGACAGGGUUGAGAUGAGCCCGCUCUUGUUUUCAA
6_MK327987                          UGAUUUGGAUGAUAGGGACAGGGUCGAGAUGAGUCCUCUCCUGUUCUCUA
6_MG878999                          UGAGCUUGAUGACAGAGACAGGAUCGAGAUGAGUCCUCUCCUGUUCUCUA
6_KC844040                          UGAGCUCGAUGACAGRGACAGGAUAGAGAUGAGUCCUCUCCUGUUCUCUA
6a_MG717928                         UGAUCUACAUGACAGAGACAGGAUUGAAAUGAGCCCGCUGCUUUUCUCAA
6a_KJ678751                         CGAGCUAUAUGACAGAGACAGGAUUGAAAUGAGCCCGCUGCUUUUCUCAA
6a_MG717925                         CGAGCUACAUGACAGAGACAGGAUUGAAAUGAGCCCGCUGCUUUUCUCGA
6b_NC_009827                        CGACUUGUAUGACAGAGAUAGGAUUGAGAUGAGUCCCCUCCUCUUUUCAA
6n_AY878652                         CGAAUUGGACGACAGGGACAGAGUGGAGAUGAGCCCACUUCUGUUCUCCA
6q_KM504115                         UGAGCUGGAGGACCGGGACAGAGCCGACCUUAGUCCGCUCUUGUUCUCGA
6v_EU158186                         CGAACUUGAAGACAGAGAUAGGGCUGACAUGAGUCCCCUCCUCUUUUCUA
6xg_MK139017                        CGAGCUAGAUGACAGGGAUAGAACGGAGAUGAGUCCUCUCUUGUUUUCCA
7a_NC_030791                        CGACCUGGAGGACCGAGACAGGGUGGACAUGUCCCCCCUGCUCCAUUCCA
8_MH590700                          UGACCUUGAGGACAGGGACAGGGCCGAUCUGAGUCCCCUAUUGUUCAGCA

1_NC_038882                         CCACACAGUGGCAGGUCCUUCCGUGUUCUUUCACGACCCUGCCAGCCUUG
1_NC_004102                         CCACACAGUGGCAGGUCCUUCCGUGUUCUUUCACGACCCUGCCAGCCUUG
1a_EU234065                         CCACACAGUGGCAGGUCCUUCCGUGUUCCUUCACGACCCUGCCAGCCUUG
1_MN164851                          CUACGGAAUGGCAAAUAUUGCCAUGCUCCUUUACCACCUUACCGGCCUUG
1_KJ439777                          CCACUCAAUGGCAAGUCCUUCCAUGCUCCUUCACAACUUUACCGGCCUUG
1_MN977327                          CCACCCAGUGGCAGAUACUCCCCUGCUCCUUUACCACCCUACCCGCCAUA
1_AY587845                          CCACUGAAUGGGCUAUACUACCUUGCACCUACUCUGACAUGCCGGCUUUA
1_AJ851228                          CAACAGAGUGGCAAAUUCUGCCAUGUUCCUUUACCACCCUGCCAGCCCUA
1_KY348757                          CUACGGAGUGGCAGAUCCUGCCCUGCUCCUUUACCACCCUGCCGGCCUUG
1_KJ439768                          CAACGGAGUGGCAGGUKCUGCCCUGUUCCUUCACCACCUUACCGGCCCUG
1_MN164872                          CUACACAAUGGCAGAUCCUCCCAUGCUCAUUCACGACAUUGCCAGCUCUU
1a_MW689980                         CCACCCAGUGGCAGAUCCUCCCGUGUUCGUUCACCACAUUACCGGCCUUG
1a_MW689962                         CCACACAGUGGCAGAUUCUUCCUUGCUCGUUUACCACAUUACCUGCCUUG
1b_KX767023                         CUACGGAGUGGCAGGUGCUGCCCUGUUCCUUCACCACCCUACCGGCUUUG
1b_EU234061                         CAACAGAGUGGCAGAUACUGCCCUGUUCCUUCACCACCCUGCCGGCUCUG
1b_AB677533                         CCACUGAAUGGGCAGUGUUGCCAUGCUCCUUCUCCGACCUACCGGCACUA
1b_MW689975                         CCACGCAGUGGCAAAUCUUGCCUUGCUCUUUCACCACCCUACCGGCCUUG
1b_MW689965                         CAACUGAGUGGCAGGUCUUACCUUGCUCCUUCACCUCCCUACCGGCCCUG
1b_MW689971                         CAACCGAGUGGCAGAUACUACCAUGCUCUUUCACCACUCUACCGGCCCUG
1c_MW690013                         CAACACAGUGGCAGGUCCUCCCGUGCUCGUUCACAACGUUGCCGGCCUUG
1h_KC248199                         CGACUGAGUGGCAGAUUUUGCCGUGCUCGUUCACUCCCUUGCCCGCCUUA
1l_MN164860                         CCACACAAUGGCAGAUUCUCCCUUGUAGCUUCACCCCCCUACCUGCCCUG
2_NC_009823                         CCACGGAAUGGGCCAUUUUACCUUGCUCUUACUCGGACCUGCCCGCCUUG
2_AF169004                          CCACAGAGUGGGCCAUUUUGCCCUGCUCUUACACAGACUUGCCUGCUUUG
2_JX227965                          CCACUGAAUUCGCCAUCUUACCCUGUACAUUCUCAGACCUACCAGCUUUG
2_KC197233                          CUACAGAGUGGGCUAUCCUACCCUGCACAUUUUCGGAUUUACCGGCAUUG
2a_AB047639                         CCACGGAAUGGGCCAUCCUGCCCUGCACCUACUCAGACUUACCCGCUUUG
2b/1a_MK548369                      CCACUGAAUGGGCGGUGUUGCCAUGCUCUUUCUCCGAYCUACCGGCACUA
2b_AY232740                         CCACUGAGUGGGCAGUGUUGCCAUGCUCCUUCUCCGACCUACCGGCAUUA
2i_KC197230                         CCACCGAGUGGGCCAUCCUGCCCUGCACUUUUCCAGACUUGCCAGCCCUU
3_NC_009824                         CAACUGAGCUUGCUAUACUGCCUUGCUCUUUCACGCCCAUGCCUGCGCUG
3a_KY620603                         CAACUGAGCUUGCUAUACUGCCUUGCUCUUUCACGCCCAUGCCUGCAUUG
3_KJ470619                          CGACUGAACUCGCUAUAUUGCCCUGCUCAUUUACACCUAUGCCCGCUCUA
3_JF735124                          CCACUGAGUUAGCCAUCUUGCCUUGCUCCUUCGCCCCCAUUCCAGCUCUC
3a_MN628597                         CAACUGAGCUUGCUAUACUGCCUUGCUCUUUCACGCCCAUGCCUGCAUUA
3b_KY620874                         CAACCGAACUCGCUAUACUACCAUGCUCAUUCACGCCCAUGCCUGCUCUA
3k_JF735122                         CCACAGAACAAGCGAUACUACCUUGCUCUUUUGCGCCGAUACCAGCCCUA
4_NC_009825                         CUACAGCGUGGCAGAUCCUCCCCUGCUCUUUCACCACUUUACCUGCCCUC
4a_KM043284                         CUACAACGUGGCAAGUCCUUCCCUGCUCUUUCACCCCUAUGCCUGCCCUC
4d_FJ462437                         CCACACAGUGGCAAGUUCUCCCCUGCUCUUUUACCACGCUGCCCGCCCUC
5_NC_009826                         CCACACAGUGGGCCAUAUUGCCGUGCUCCUUCACACCUACGCCCGCUCUU
5a_MH427311                         CCACGCAGUGGGCCAUAUUGCCGUGCUCUUUCACACCCACACCCGCUCUU
6_DQ278891                          CGACAGAGUUGGCCGUCUUGCCUUGCUCUUUUACAACUAUGCCCGCGCUG
6_LC435023                          CAACUGAGCUGGCUAUCCUCCCCUGUUCGUUCACGACGAUGCCGGCACUC
6_MK327987                          CCACCGAGCUAUCAAUCCUCCCGUGCUCUUUCACUACCAUGCCUGCAUUG
6_MG878999                          CUACCCAACUUGCCAUUCUGCCCUGUUCUUUUACUACCAUGCCAGCCCUA
6_KC844040                          CGACCCAGCUUGCCAUUCUGCCUUGCUCAUUCACCACUAUGCCAGCUCUG
6a_MG717928                         CUACGCAGCUUGCCAUACUUCCCUGUUCAUUUUCCACCAUGCCGGCCUUG
6a_KJ678751                         CUACGCAGCUUGCCAUACUUCCCUGUUCAUUUUCCACCAUGCCGGCCUUA
6a_MG717925                         CUACGCAGCUUGCCAUACUUCCCUGUUCAUUUUCCACCAUGCCGGCCUUA
6b_NC_009827                        CCACGCAGCUUGCUAUCUUGCCUUGCAGCUUUACCACCAUGCCCGCCUUG
6n_AY878652                         CGACAGAGUUGGCCAUCCUACCCUGCUCUUUCACGACCAUGCCAGCACUG
6q_KM504115                         CGACCGAGCUCGCAAUCCUUCCCUGCACAUUCACUACUAUGCCAGCCCUG
6v_EU158186                         CCACAGAGCUGUCAAUCUUGCCCUGCAGUUUUACACCUAUGCCCGCUCUU
6xg_MK139017                        CCACGCAACUAGCCAUUCUGCCCUGCUCCUUCACAACCAUGCCAGCACUG
7a_NC_030791                        CUACGGAGCUCGCAAUACUUCCGUGUUCCUUUGUGCCGCUUCCGGCCUUA
8_MH590700                          CAACGGAACUUGCUAUCUUACCAUGCUCCUUCACUCCGAUGCCCGCUCUU

1_NC_038882                         UCCACCGGCCUCAUCCACCUCCACCAGAACAUUGUGGACGUGCAGUACUU
1_NC_004102                         UCCACCGGCCUCAUCCACCUCCACCAGAACAUUGUGGACGUGCAGUACUU
1a_EU234065                         UCCACCGGCCUCAUCCACCUCCACCAGAACAUUGUGGACGUGCAGUACUU
1_MN164851                          UCCACAGGUUUGAUACAUCUCCACCAGAACAUCGUGGAUGUGCAGUACCU
1_KJ439777                          UCCACUGGUCUUAUCCACCUCCACCAGAACAUCGUGGACGUGCAGUACUU
1_MN977327                          UCGACUGGUCUGAUCCAUCUGCACCAAAACAUCGUGGACGUGCAGUACUU
1_AY587845                          UCUACCGGUCUCUUACACCUCCACCAAAACAUUGUGGACGUGCAGUACCU
1_AJ851228                          UCAACAGGUCUGAUCCACCUCCAUCAGAACAUCGUGGACGUGCAAUACUU
1_KY348757                          UCAACUGGUCUUAUCCAUCUCCACCAAAAUAUCGUGGACAUACAAUACUU
1_KJ439768                          UCCACAGGCUUAAUCCAUCUCCACCAAAACAUCGUGGACAUACAAUAUUU
1_MN164872                          UCGACCGGCCUCAUCCAUCUCCACCAGAACAUUGUGGAUGUCCAGUACCU
1a_MW689980                         UCAACUGGCCUAAUCCACCUCCAUCAAAACAUAGUCGAUGUGCAGUACUU
1a_MW689962                         UCAUCGGGCCUCAUCCAUCUCCACCAAAACAUUGUGGACGUGCAAUACCU
1b_KX767023                         UCCACUGGUCUGAUCCAUCUCCACCAGAACAUCGUGGACGUGCAAUACCU
1b_EU234061                         UCCACUGGCUUGAUCCAUCUCCAUCAGAACAUCGUGGACGUGCAAUACUU
1b_AB677533                         UCCACUGGCCUAUUGCACCUCCACCAGCAGAUCGUGGACGUGCAGUACCU
1b_MW689975                         UCCACAGGACUGAUCCACCUGCACCAAAAUAUUGUGGACGUACAAUACCU
1b_MW689965                         UCCACAGGCUUGAUCCACCUCCACCAGAAUAUCGUGGACAUACAGUACUU
1b_MW689971                         UCCACGGGCUUGAUCCAUCUCCACCAGAAUACCGUGGACAUACAGUACUU
1c_MW690013                         UCGACCGGGCUGAUUCACCUUCACCAAAACAUCGUGGACGUACAAUACCU
1h_KC248199                         UCCACAGGUCUAAUCCAUCUCCACCAAAACAUCGUGGACAUACAGUACCU
1l_MN164860                         UCUACCGGGCUAAUCCACCUCCACCAAAACAUCGUGGACGUACAGUACCU
2_NC_009823                         UCGACUGGUCUUCUCCACCUCCACCAAAACAUCGUGGACGUACAAUUCAU
2_AF169004                          UCCACUGGUCUUAUUCACCUCCACCAAAAUAUCGUGGACGUACAAUACAU
2_JX227965                          UCAACCGGCCUGCUGCAUCUCCACCAAAAUAUCGUGGACGUGCAGUACUU
2_KC197233                          UCCACCGGCCUUCUACAUCUCCACCAGAACAUCGUGGACGUGCAGUAUAU
2a_AB047639                         UCAACUGGUCUUCUCCACCUUCACCAGAACAUCGUGGACGUACAAUACAU
2b/1a_MK548369                      UCUACUGGCCUAUUGCACCUCCACCAAAACAUCGUGGACGUGCAGUACCU
2b_AY232740                         UCCACUGGCCUAUUGCACCUCCACCAAAACAUCGUGGACGUGCAGUAUCU
2i_KC197230                         UCUUCGGGACUCAUCCACCUUCACCAGAACAUUGUCGACGUCCAGUAUUU
3_NC_009824                         UCAACAGGUCUGAUACACCUCCACCAAAACAUCGUGGAUGUCCAAUACCU
3a_KY620603                         UCAACAGGUCUAAUACACCUCCACCAAAACAUCGUGGAUGUCCAAUACCU
3_KJ470619                          UCAACGGGUCUCAUACACCUCCACCAGAAUAUCGUGGACGUCCAAUACCU
3_JF735124                          UCCACGGGGCUCAUUCACCUCCACCAGAACAUUGUGGAUGUCCAAUACUU
3a_MN628597                         UCAACAGGUCUAAUACACCUUCACCAAAACAUCGUAGAUGUCCAAUACCU
3b_KY620874                         UCAACAGGACUCAUACACCUCCACCAAAACAUCGUGGACGUGCAAUACCU
3k_JF735122                         UCAACAGGCCUCAUACACCUCCACCAAAACAUAGUGGACGUUCAAUAUCU
4_NC_009825                         UCCACCGGCUUGAUCCACCUCCACCAAAAUAUCGUGGACGUCCAGUACCU
4a_KM043284                         UCUACCGGCUUGAUCCACCUCCACCAAAACAUCGUGGACGUCCAGUACCU
4d_FJ462437                         UCGACUGGCUUGAUCCACCUCCACCAGAACAUCGUUGAUGUCCAAUACCU
5_NC_009826                         AGCACUGGUCUUAUACACCUACAUCAGAAUAUAGUAGACACCCAAUACCU
5a_MH427311                         AGCACUGGUCUCAUACACUUACAUCAAAAUAUAGUAGACACCCAGUAUCU
6_DQ278891                          UCAACUGGGCUAAUCCACCUUCACCAGAACGUUGUAGACGUGCAGUAUCU
6_LC435023                          UCCACUGGGCUGAUACACCUGCACCAGAACAUAGUGGAUGUUCAGUACCU
6_MK327987                          UCCACCGGGCUCAUACAUCUGCACCAGAACGUGGUCGACGUGCAAUACCU
6_MG878999                          UCCACAGGGCUAAUACAUUUACAUCAGAAUGUGGUGGACGUGCAGUACCU
6_KC844040                          UCCUCAGGCCUCAUCCACCUGCACCAGAACAUAGUGGAUGUCCAGUACCU
6a_MG717928                         UCAACCGGCCUCAUCCACCUGCAUCAGAACAUAGUGGACGUGCAGUACCU
6a_KJ678751                         UCAACUGGCCUCAUCCACCUGCACCAGAACAUAGUGGACGUACAGUACCU
6a_MG717925                         UCAACUGGCCUCAUCCACCUGCACCAGAACAUAGUGGACGUGCAGUACCU
6b_NC_009827                        UCAACAGGACUUAUACAUCUCCAUCAAAACAUUGUAGAUGUGCAAUACCU
6n_AY878652                         UCAACCGGCCUUAUCCAUCUUCACCAGAAUAUCGUGGAUAUACAAUACCU
6q_KM504115                         UCAACCGGGCUCAUACAUUUACAUCAAAAUGUGGUGGAUGUCCAAUACCU
6v_EU158186                         UCUACAGGUCUCAUACAUCUCCAUCAGAAUAUAGUGGACGUACAAUACCU
6xg_MK139017                        UCAACCGGCCUCAUCCACCUGCACCAGAAUAUAGUGGACACGCAAUACCU
7a_NC_030791                        UCUACGGGACUGAUCCACCUGCACCAAAACAUCGUUGACGCCCAGUACCU
8_MH590700                          UCUACAGGACUAAUCCACCUCCACCAAAACAUCGUGGACGUGCAGUACCU

1_NC_038882                         GUACGGGGUAGGGUCAAGCAUCGCGUCCUGGGCCAUUAAGUGGGAGUACG
1_NC_004102                         GUACGGGGUAGGGUCAAGCAUCGCGUCCUGGGCCAUUAAGUGGGAGUACG
1a_EU234065                         GUACGGGGUAGGGUCAAGCAUCGCGUCCUGGGCCAUUAAGUGGGAGUACG
1_MN164851                          GUACGGAGUGGGGUCAAGCAUUGCGUCCUGGGCCAUCAAGUGGGAAUACA
1_KJ439777                          GUACGGGGUAGGAUCGAGCAUUGUGUCCUGGGCUAUCAAGUGGGAGUAUG
1_MN977327                          GUACGGGAUAGGGUCGGCUGUUGUCUCAUGGGCUAUAAAGUGGGAGUACG
1_AY587845                          GUAUGGCCUAUCGCCGGCUAUUACCAAGUUCAUUGUCAAGUGGGAAUGGG
1_AJ851228                          GUACGGAAUAGGGUCCGCAGUUGUGUCCUUCUCCAUCAAAUGGGAGUACA
1_KY348757                          GUAUGGGAUAGGGUCGGCGGUUGUCUCCUUCACAAUCAAAUGGGAGUACA
1_KJ439768                          GUAUGGGAUAGGGUCAGCAGUUGUCUCCUAUGCAAUCAAGUGGGAGUAUG
1_MN164872                          GUACGGGGUGGGCUCAUCGAUCGUGACUUGGGCGGUCAAGUGGGAGUACG
1a_MW689980                         GUACGGGGUAGGCUCGGCCAUCGUGGCGUGGGCCAUCAAGUGGGAGUACG
1a_MW689962                         GUACGGGGUGGGGUCAAGCAUCGCGUCCUGGGCCAUCAAGUGGGAGUACG
1b_KX767023                         AUAUGGUGUGGGGUCGGCGUUUGUCUCCCUUGUGAUCAAGUGGGAGUACG
1b_EU234061                         GUACGGCAUAGGGUCGGCGGUUGUCUCCCUUGUAAUCAAAUGGGAGUACG
1b_AB677533                         UUAUGGACUUUCUCCAGCUAUUACAAGAUACAUUGUGAAGUGGGAAUGGG
1b_MW689975                         GUACGGCGUAGGGUCUGUGGUUGCCUCCUGGGCCAUCAAGUGGGAGCACG
1b_MW689965                         GUAUGGGAUAGGGUCGGCGGUUGUCUCCUUUGCGAUCAAGUGGGACUAUG
1b_MW689971                         GUACGGAGUUGGGUCGGUGGUCGUCUCGUUUGCUAUCAAAUGGGAAUACA
1c_MW690013                         UUAUGGGUUGGGCUCGGUGGUCGUGUCCUGGGCCAUCAAAUGGGAGUAUG
1h_KC248199                         GUAUGGAAUAGGGUCGGUAGUCGUGAGUUUUGCCAUCAAGUGGGAGUACG
1l_MN164860                         UUAUGGGGUGGGCUCAGUUGUCACCUCCUGGGUCAUCAAAUGGGAGUAUG
2_NC_009823                         GUAUGGCCUAUCACCUGCCCUCACAAAAUACAUCGUCCGAUGGGAGUGGG
2_AF169004                          GUAUGGCCUGUCACCUGCCCUAACAAARUAUGUCGUCCGRUGGGAGUGGG
2_JX227965                          GUACGGCCUAUCACCAGCCAUUGUGAAGUACGUCGUCAAGUGGGAAUGGG
2_KC197233                          GUAUGGCCUGUCACCAGCCCUCACGAGUUACAUCGUCAAGUGGGAGUGGG
2a_AB047639                         GUAUGGCCUCUCACCUGCUAUCACAAAAUACGUCGUUCGAUGGGAGUGGG
2b/1a_MK548369                      CUAUGGGCUUUCUCCGGCUAUCACAAGAUACAUCGUGAAGUGGGAGUGGG
2b_AY232740                         CUAUGGACUUUCUCCGGCUCUUACAAGAUACAUCGUGAGGUGGGAAUGGG
2i_KC197230                         GUACGGCCUAACACCGGCCAUCACAAAAUACGUCGUCAAGUGGGAGUGGG
3_NC_009824                         UUAUGGCGUUGGAUCUGGCAUGGUGGGAUGGGCGCUGAAAUGGGAGUUCG
3a_KY620603                         UUAUGGUGUUGGAUCUGGCAUGGUGGGAUGGGCGCUGAAAUGGGAGUUCG
3_KJ470619                          CUAUGGUGUUGGGUCUGGCUUGGUGGGCUGGGCUUUAAAGUGGGAGUUCG
3_JF735124                          UUACGGUAUCGGCUCCAGCGUCACGGGUUGGGUUAUCAAGUGGGAGUUUG
3a_MN628597                         GUAUGGUGUUGGAUCUGGCAUGGUGGGGUGGGCGCUGAAAUGGGAGUUCG
3b_KY620874                         UUACGGUGUCGGGUCUGGCAUAGUGGGAUGGGCUCUUAAGUGGGAGUUCA
3k_JF735122                         AUAUGGGGUCAGCUCAGGUCUGGUGGGUUGGGCGAUCAAGUGGGAGUUCG
4_NC_009825                         CUAUGGUGUUGGAUCUGCAGUGGUAUCUUGGGCCCUUAAGUGGGAAUAUG
4a_KM043284                         CUACGGUGUCGGAUCUGCGGUGGUAUCCUGGGCCCUUAAGUGGGAAUAUG
4d_FJ462437                         UUACGGUGUCGGCUCAGCUGUGGUGUCCUGGGCUCUUAAGUGGGAGUACA
5_NC_009826                         CUACGGCCUGAGCUCCAGCAUCGUCUCGUGGGCCGUUAAGUGGGAAUACA
5a_MH427311                         UUACGGUCUGAGCUCCAGCAUCGUCUCGUGGGCCGUUAAGUGGGAGUACA
6_DQ278891                          CUAUGGAGUCUCCUCGACAGUCGUGUCGUGGGCUGUGAAGUGGGAAUACG
6_LC435023                          CUAUGGGAUAUCUCCAUCGGUUACAUCGUGGGUCAUUAAGUGGGAGUACG
6_MK327987                          UUAUGGGGUUAGCUCGUCGAUCGUGUCGUGGGCAAUUAAAUGGGAGUAUA
6_MG878999                          CUACGGAGUGUCCACAAACAUAGUGUCGUGGGCAGUGAAGUGGGAGUACG
6_KC844040                          CUACGGAGUGUCCACGAACAUUAUAUCGUGGGCGGUSAAGUGGGAGUACG
6a_MG717928                         CUACGGAGUCUCCUCGAGCGUUACCUCGUGGGUGGUGAAGUGGGAGUACA
6a_KJ678751                         CUACGGAGUCUCCUCGAGCGUCACCUCGUGGGUAGUGAAGUGGGAGUACA
6a_MG717925                         CUACGGAGUCUCCUCGAGCGUCACCUCGUGGGUGGUGAAGUGGGAGUACA
6b_NC_009827                        CUACGGAGUCUCCUCGAGCAUAGUAUCGUGGGCCGUGAAGUGGGAGUAUG
6n_AY878652                         CUACGGUGUGUCCACGGUACUUGUAUCGUGGGCUAUCAAGUGGGAGUACG
6q_KM504115                         GUACGGGAUCUCUACCUCUAUAGUGGCAUGGGCCAUCAAGUGGGAAUACG
6v_EU158186                         CUACGGGUUGUCCUCGAACAUGAUCUCUUGGGCUAUCAAGUGGGAAUAUG
6xg_MK139017                        CUACGGGUUGUCUACGGCAAUCGUGUCGUGGGCCAUCAAGUGGGAGUAUG
7a_NC_030791                        UUAUGGUCUUUCUCCCGCUAUAAUAAGCUGGGCCAUCAGAUGGGAGUGGG
8_MH590700                          GUACGGCAUUGGUUCAAUCGUAGUUUCAUGGGCCGUUAAGUGGGAAUACG

1_NC_038882                         UCGUUCUCCUGUUCCUUCUGCUUGCAGACGCGCGCGUCUGCUCCUGCUUG
1_NC_004102                         UCGUUCUCCUGUUCCUCCUGCUUGCAGACGCGCGCGUCUGCUCCUGCUUG
1a_EU234065                         UCGUUCUCCUGUUCCUUCUGCUUGCAGACGCGCGUGUCUGCUCCUGCUUG
1_MN164851                          UUGUGCUGCUCUUCCUCCUCCUGGCAGACGCUCGCGUCUGCGCUUGUUUA
1_KJ439777                          UUGUCCUCCUCUUCCUGCUGCUAGCGGACGCGCGCGUCUGCGCCUGCUUG
1_MN977327                          UGGUGCUCUUGUUCUUGCUGCUGGCGGACGCUCGCAUCUGUGCCUGCCUG
1_AY587845                          UGGUCCUCUUGUUUCUGCUCCUUGCGGACGCCAGAGUCUGCGCGUGCUUG
1_AJ851228                          UCGUCCUAUUGUUCCUGCUAUUAGCAGAUGCACGUGUUUGCGCGUGUUUG
1_KY348757                          UCGUGCUGCUGUUCCUGUUGCUGGCAGAUGCCCGCAUUUGUGCCUGCUUG
1_KJ439768                          UCGUGCUGCUCUUYCUYCUCCUAGCAGACGCCCGUGURUGCGCCUGCUUG
1_MN164872                          UCGUGCUCCUAUUCCUGCUGCUCGCAGAUGCUCGCAUUUGCGCAUGUUUG
1a_MW689980                         UCGUGCUCCUAUUCCUGCUGCUCGCGGAUGCUCGCAUCUGCGCUUGCCUC
1a_MW689962                         UCGUCCUCCUGUUCCUUCUGCUUGCAGACGCGCGCGUCUGCUCCUGCUUG
1b_KX767023                         UCCUGUUGCUCUUCCUUCUCCUGGCGGACGCGCGCGUCUGUGCCUGCUUG
1b_EU234061                         UCCUGUUGCUCUUCCUCCUCCUGGCGGACGCACGCGUCUGCGCCUGCUUG
1b_AB677533                         UGGUCCUCCUCUUCUUGUUGCUGGCAGACGCCAGGGUCUGUGCAUGCCUU
1b_MW689975                         UCGUCCUGCUAUUCCUCCUGUUGGCGGACGCGCGCGUUUGCGCCUGCCUG
1b_MW689965                         UCAUCUUGCUUUUCCUCCUCCUGGCAGAUGCUCGCGUCUGCGCCUGCCUG
1b_MW689971                         UUGUGUUGCUCUUCCUUCUCCUGGCGGACGCCCGUGUCUGCGCCUGCUUG
1c_MW690013                         UGGUUCUUCUGUUCUUGUUGCUAGCGGAUGCUCGCGUCUGCGCCUGCCUA
1h_KC248199                         UCGUGCUGCUGUUCCUCCUGCUCGCAGACGCCCGCGUCUGCGCGUGCUUG
1l_MN164860                         UCGUGCUCCUGUUCCUCUUGCUGGCGGACGCUCGCGUCUGCGCGUGCUUG
2_NC_009823                         UAAUACUCUUAUUCCUGCUCUUAGCGGACGCCAGGGUUUGCGCCUGCUUA
2_AF169004                          UAGUACUCCUAUUCCUGCUCUUAGCGGACGCCAGGGUUUGCGCCUGCCUG
2_JX227965                          UCGUCCUCCUAUUUCUGCUCUUGGCAGACGCCAGGGUCUGUGCCUGCCUU
2_KC197233                          UAGUCCUCCUAUUUUUGCUGCUAGCAGACGCCAGGGUCUGCGCUUGCCUG
2a_AB047639                         UGGUACUCUUAUUCCUGCUCUUAGCGGACGCCAGAGUCUGCGCCUGCUUG
2b/1a_MK548369                      UGAUCCUUCUUUUCUUGUUGUUGGCAGACGCCAGGGUCUGCGCGUGCCUU
2b_AY232740                         UGGUCCUCCUUUUCUUGUUGUUGGCAGACGCCAGGGUCUGUGCAUGCCUU
2i_KC197230                         UAGUGCUCCUCUUCUUGCUGCUGGCGGAUGCCAGGGUCUGUGCCUGCCUA
3_NC_009824                         UCAUCCUCGUUUUCCUCCUUCUGGCGGACGCACGCGUGUGCGUUGCCCUU
3a_KY620603                         UCAUCCUCGUUUUCCUCCUCCUAGCGGACGCACGCGUGUGCGUCGCCCUU
3_KJ470619                          UCGUACUCAUAUUCCUCCUCUUGGCAGAUGCUCGCGUGUGCGUCGCCCUU
3_JF735124                          UUGUCCUGGUGUUCCUCCUGCUUUCAGACGCCAGGGUUUGUGUGGUUUUC
3a_MN628597                         UCAUCCUCGUCUUCCUCCUCCUAGCGGACGCACGCGUGUGCGUUGCUCUC
3b_KY620874                         UUGUCCUCGUGUUCCUCCUUCUAGCGGACGCACGUGUGUGCGUAGCCCUC
3k_JF735122                         UCAUCCUUAUUUUCCUCCUACUGGCAGAUGCAAGAGUGUGUGUCGUCUUG
4_NC_009825                         UGGUGCUCGCGUUCCUGCUUCUCGCGGACGCGAGAGUCUCUGCCUACCUA
4a_KM043284                         UGGUGCUCGCGUUCCUGCUUCUUGCAGACGCGAGAGUCUCUGCUUGCCUA
4d_FJ462437                         UUGUGCUUGCUUUCCUGCUGUUGGCAGACGCCAGGCUCUGCGCGUGCUUG
5_NC_009826                         UAAUGCUGGUCUUUUUACUACUUGCUGAUGCCCGUAUCUGCACUUGCCUG
5a_MH427311                         UAGUGCUGGCCUUCUUAUUACUUGCUGAUGCCCGUAUUUGUACUUGCCUA
6_DQ278891                          UCGUCUUGGCGUUUCUGGUCCUAGCUGAUGCACGGGUUUGUGCCUGUUUG
6_LC435023                          UAGUACUCACCUUCCUAGUGCUAGCUGAUGCGCGCAUUUGUGCGUGUCUC
6_MK327987                          UUGUCCUGCUGUUCCUAGUCCUGGCCGAUGCGCGGGUCUGCGCAUGUCUG
6_MG878999                          UCGUCCUCCUAUUCCUAAUCUUGGCUGACGCGCGCAUAUGCGCGUGUCUC
6_KC844040                          UCGUCCUCUUGUUUCUGGUCCUUGCUGAUGCACGCAUCUGCGCAUGCAUG
6a_MG717928                         UUGUUCUGGUGUUCCUGGUUCUGGCAGAUGCUCGGAUUUGUACAUGUCUC
6a_KJ678751                         UUGUCCUAAUGUUCUUGGUCCUGGCAGAUGCCCGGAUUUGCACGUGUCUC
6a_MG717925                         UUGUCCUGAUGUUCCUGGUUCUGGCAGAUGCUCGGGUUUGUACGUGUCUC
6b_NC_009827                        UCGUCCUCAUGUUUUUGGUCCUGGCGGAUGCUCGAAUAUGCACUUGCCUU
6n_AY878652                         UAGUCCUAGCUUUUCUGGUGUUGGCCGACGCGCGCAUUUGUGCGUGCAUG
6q_KM504115                         UCGUCCUYGCCUUCCUGGUUCUGGCCGACGCGCGCGUUUGCGCGUGUCUU
6v_EU158186                         UCGUCCUGAGCUUCUUAGUGUUGGCAGACGCUCGCAUUUGUGCAAUACUU
6xg_MK139017                        UGGUUCUGGCUUUCCUGGUACUGGCCGACGCGCGGAUUUGCGCGUGCCUG
7a_NC_030791                        UAGUCCUCGUUUUCCUACUCCUGGCGGACGCGCGGAUCUGCGCCUGCCUU
8_MH590700                          UUGUCUUAGCCUUCUUGAUGUUGGCUGACUCACGUAUUUGUCUCUGCUUA

1_NC_038882                         UGGAUGAUGUUACUCAUA-UCCCAAGCGGAGGCGGCUUUGGAGAACCUCG
1_NC_004102                         UGGAUGAUGUUACUCAUA-UCCCAAGCGGAGGCGGCUUUGGAGAACCUCG
1a_EU234065                         UGGAUGAUGUUACUCAUA-UCCCAAGUGGAGGCGGCUUUGGAGAACCUCG
1_MN164851                          UGGAUGAUGAUGCUGGUA-GCCCAAGUGGAGGCCGCUUUGGAGAACCUAG
1_KJ439777                          UGGAUGAUGCUACUCAUA-UCUCAGGCGGAGGCAGCCCUGGAGAACCUCG
1_MN977327                          UGGAUGGUGUUCCUUGUG-UCUCAGGCGGAAGCAGCCUUGGAGAACCUGA
1_AY587845                          UGGAUGCUUCUUCUGCUG-GGGCAAGCCGAGGCGGCGCUGGAGAAGCUAG
1_AJ851228                          UGGAUGAUGCUGUUAGUG-UCCCAAGCAGAAGCGGCCUUGGAGAACCUUG
1_KY348757                          UGGAUGAUGUUGCUGGUG-UCGCAAGUGGAGGCGGCUCUUGAGAACUUGG
1_KJ439768                          UGGAUGAUGCUGCUGAUA-GCUCAAGCAGAGGCCGCGUUGGAGAACCUGG
1_MN164872                          UGGAUGAUACUACUCAUA-UCCCAAGCGGAGGCAGCGUUGGAAAACUUGG
1a_MW689980                         UGGAUGAUGUUACUCAUA-UCCCAAGUGGAAGCAGCUCUGGAGAACCUCG
1a_MW689962                         UGGAUGAUGCUACUCAUA-UCCCAAGCGGAGGCGGCUUUGGAGAACCUUG
1b_KX767023                         UGGAUGAUGCUGCUGAUA-GCUCAGGCUGAGGCCGCCCUAGAGAACCUGG
1b_EU234061                         UGGAUGAUGCUGCUGAUA-GCUCAGGCUGAGGCCGCCUUGGAGAACUUGG
1b_AB677533                         UGGAUGCUCAUUAUACUG-GGCCAAGCCGAGGCGGCGCUUGAGAAGCUUA
1b_MW689975                         UGGAUGAUGCUGCUAAUA-UCUCAGGUGGAGGCGGCUCUGGAGAACCUGG
1b_MW689965                         UGGAUGAUGCUGAUGGUG-GCCAAGGCUGAGGCUGCGCUGGAGAACCUGG
1b_MW689971                         UGGAUGAUGCUGUUAGUG-GCCCAGGUAGAAGCUGCCUUGGAGAACCUAG
1c_MW690013                         UGGAUGCUGUUACUCGUG-UCCCAGGCGGAAGCAGCGCUCGAGAAUCUGA
1h_KC248199                         UGGAUGAUGUUGCUGGUC-UCCCAGGUGGAAGCGGCUUUGGAGAACCUGG
1l_MN164860                         UGGAUGGUGCUGCUGGUG-GCGCAGGUGGAGGCAGCUUUGGAGAACUUGA
2_NC_009823                         UGGAUGCUCAUCUUGUUG-GGCCAGGCCGAAGCAGCACUAGAGAAGCUGG
2_AF169004                          UGGAUGCUCAUCUUGCUG-GGCCAAGCCGAAGCAGCACUAGAGAAGCUGG
2_JX227965                          UGGAUGCUCAUCCUAUUG-GGUCAGGCCGAAGCAGCCUUGGAGAAGUUGG
2_KC197233                          UGGAUGCUCCUCUUGCUC-GGCCAGGUUGAAGCAGCAUUGGAGAAACUAA
2a_AB047639                         UGGAUGCUCAUCUUGUUG-GGCCAGGCCGAAGCAGCAUUGGAGAAGUUGG
2b/1a_MK548369                      UGGAUGCUCAUCAUACUG-GGCCAGGCYGAGGCGGCGCUUGAGAAGCUUA
2b_AY232740                         UGGAUGCUCAUCAUACUG-GGCCAAGCCGAGGCGGCGCUUGAGAAGCUCA
2i_KC197230                         UGGAUGCUCAUCCUGAUG-GGCCAGGCCGAAGCAGCAUUAGAGAAGCUGA
3_NC_009824                         UGGCUGAUGCUGAUGAUA-UCACAGACAGAAGCAGCCUUGGAGAACCUGG
3a_KY620603                         UGGCUGAUGCUGAUGAUA-UCACAAGCAGAAGCGGCCUUGGAGAACCUUG
3_KJ470619                          UGGAUGAUGCUCCUAAUA-UCACAGGCAGAAGCGGCCAUGGAGAACCUUG
3_JF735124                          UGGAUGCUCCUGCUCGUC-ACUCAGGCUGAGGCAGCCUUGGAGAACCUAG
3a_MN628597                         UGGCUGAUGCUGAUGAUA-ACACAAGCAGAAGCAGCCUUGGAGAACCUUG
3b_KY620874                         UGGAUGAUGUUGCUGAUU-UCUCAGGCGGAGGCGGCAAUGGAGAAUUUGG
3k_JF735122                         UGGAUGAUGCUGUUGAUA-UCACAAGCUGAAGCUGCUUUGGAGAACUUGA
4_NC_009825                         UGGAUGAUGUUUAUGGUA-AGUCAAGUUGAGGCGGCUCUGUCCAACCUAA
4a_KM043284                         UGGAUGAUGUUUAUGGUA-UCCCAGGUCGAGGCGGCUCUGUCCAACUUAA
4d_FJ462437                         UGGAUGAUGCUGAUGGUU-UCGCAGGUCGAAGCAGCGCUCGCCAACUUGA
5_NC_009826                         UUGAUCUUGCUCCUAAUC-UGUCAGGCAGAAGCAACCUGCAAGAACGUCA
5a_MH427311                         UGGAUCAUGCUCCUGGUU-UGUCAGGCCGAAGCGGCCCUGGAGAACGUCA
6_DQ278891                          UGGUUAAUGUUCCUGGUU-GGCCAAGCAGAGGCAGCGUUGGAGAACCUCA
6_LC435023                          UGGCUUAUGUUACUCAUU-GGCCAAGCUGAGGCCGCACUAGAGAACUUGA
6_MK327987                          UGGCUCAUGCUACUCAUA-AGCCAAGUUGAGGCUGCAAUGGAAAAUCUAG
6_MG878999                          UGGUUGAUGCUCCUUGUUGGGACAGGCCGAGGCAGCCCUAGAAAACCUGG
6_KC844040                          UGGCUUAUGCUGCUCAUA-GGGCAAGCUGAAGCCGCCCUCGAGAACCUAA
6a_MG717928                         UGGUUAAUGCUGCUCAUA-ACCAACGUUGAAGCAGCAGUGGAAAGGCUUG
6a_KJ678751                         UGGUUAAUGCUGCUCAUA-AGUAAUGUUGAGGCAGCAGUGGAGAGGCUUG
6a_MG717925                         UGGUUAAUGCUGCUCAUA-AGUAACGUUGAAGCAGCAGUGGAGAGGCUUG
6b_NC_009827                        UGGUUGAUGCUGCUCGUC-GGCAAGGUCGAAGCAGCAUUGGAGCGGCUCG
6n_AY878652                         UGGUUGAUGUUCUUGGUG-GGCCAAGCGGAGGCCGCGCUGGAGAAUUUGA
6q_KM504115                         UGGCUUAUGCUACUCAUA-GGCCAGGCGGAGGCUGCGCUCGAGAACCUAA
6v_EU158186                         UGGCUCAUGCUGCUCAUU-ACCCAAGCUGAAGCAGCGCUUGAGAACCUAG
6xg_MK139017                        UGGCUGAUGUUCCUUGUG-GGCCAAGCGGAGGCGGCGUUGGAAAACUUGA
7a_NC_030791                        UGGAUGAUGAUGCUUAUG-GCCCAGGCUGAAGCCGCUCUGGAGAACUUGA
8_MH590700                          UGGCUCAUGUUCCUAGUA-GGCCAGGCAGAGGCGGCACUGGAGAAUCUGA

1_NC_038882                         UAAUACUCAAUGCAGCAUCCCUGGCCGGGACGCACGGUCUUGUGUCCUUC
1_NC_004102                         UAAUACUCAAUGCAGCAUCCCUGGCCGGGACGCACGGUCUUGUGUCCUUC
1a_EU234065                         UAAUACUCAAUGCAGCAUCCCUGGCCGGGACGCAUGGUCUUGUGUCCUUC
1_MN164851                          UGGUUCUCAAUGCGGCGGCCCUGGCUGGAGCGCAUGGUGUUUUCUCCUUC
1_KJ439777                          UGCUUCUGAACGCGGCAUCCUUGGCCGGGACGCAUGGCAUCGCGUCCUUC
1_MN977327                          UUGUGCUCAACGCGGCAUCAUUGGCCGGGGUGCACGGCACCGUGGCCUUU
1_AY587845                          UCAUUUUGCAUGCGGCCAGCGCCGCAAGCUUUAAUGGCAUAAUCUGCUUC
1_AJ851228                          UAGUCCUUAAUGCCGCGUCCCUUGCAGGGACGCACGGGCUUCUCUCUUUC
1_KY348757                          UGGUGCUCAAUGCGGCGUCCCUUGCCGGGGCGCAUGGCGUUGUCUCCUUC
1_KJ439768                          UGGUCCUCAAUGCGGCAUCCCUGGCUGGGACGCAUGGCAUUCUCUCCUUC
1_MN164872                          UCGUCCUGAACGCCGUGUCGCUGGCCGGGACGCACGGCAUCGUGUCCCUC
1a_MW689980                         UAAUCCUCAACGCAGCAUCUUUGGCCGGGGCGCAUGGUCUUGUGUCCUUC
1a_MW689962                         UAGUACUCAAUGCAGCAUCCCUGGCCGGGACACGCGGACUUGUAUCGUUC
1b_KX767023                         UGGUCCUCAAUGCGGCGUCCGUGGCCGGAGCGCACGGCAUUCUAUCCUUC
1b_EU234061                         UGGUCCUCAAUGCAGCGUCCGUGGCUGGAGCGCAUGGCGUUCUCUCCUUC
1b_AB677533                         UCAUCUUGCACUCCGCUAGCGCUGCCAGUGCCAAUGGGCUGCUAUGGUUC
1b_MW689975                         UGGUGCUCAACGCGGCAUCGUUGGCUGGGACGCACGGUUUGCUCCCUUUC
1b_MW689965                         UGGUCCUCAACGCGGCGUCUCUGGCCGGAACGCAUGGUGUUCUCUCCUUC
1b_MW689971                         UGGUUCUCAACGCGGCAUCCUUAGCCGGGUCGCAUGGCAUUUCCUCCUUC
1c_MW690013                         UAGUACUCAAUGCAGCCUCGCUGGCCGGAACGCACGGCGUCGCCUCUUUC
1h_KC248199                         UGGUACUGAACGCGGCGUCCCUCGCCGGGGUGCAUGGCGUCGUUCCCUUC
1l_MN164860                         UCGUCCUCAACGCCGCGUCCCUCGCCGGGACGCACGGGGUGGGGGCUUUC
2_NC_009823                         UCAUCUUGCACGCUGCGAGCGCAGCUAGCUGCAAUGGCUUCCUAUAUUUU
2_AF169004                          UCGUCUUGCACGCUGCGAGUGCAGCUAGCUGCAAUGGCUUCCUAUACUUU
2_JX227965                          UCAUUCUGCACGCGGCCAGCGCCGCCAGCUCUAAUGGCCUCCUGUAUUUC
2_KC197233                          UCACCUUACACGCGGCUAGCGCCGCUAGCUCCAACGGCUUGCUGUACUUU
2a_AB047639                         UCGUCUUGCACGCUGCGAGUGCGGCUAACUGCCAUGGCCUCCUAUAUUUU
2b/1a_MK548369                      UCAUCUUGCACUCUGCUAGCGCUGCUAGUGCCAACGGGCCACUGUGGUUC
2b_AY232740                         UCAUCUUGCACUCCGCUAGCGCCGCUAGUGCCAAUGGGCCGCUGUGGUUC
2i_KC197230                         UUGUACUGCACGCUGCCAGCGUGGCCAGUUCCAACGGUUUGCCAUACUUU
3_NC_009824                         UCACGCUGAACGCCGUCGCUGCUGCUGGGACACAUGGUAUCGGCUGGUAC
3a_KY620603                         UCACGCUGAACGCCGUCGCUGCUGCCGGGACACACGGUAUCGGCUGGUAC
3_KJ470619                          UCAUCCUGAACGCUGUCUCCGUCGCCGGAACGCACGGAGUCGGCUGGUAC
3_JF735124                          UGGUGCUCAACGCCGUUUCUGCGGCCGGUACCCACGGCCUAGCUUGGUCU
3a_MN628597                         UCACGCUGAACGCCGUCGCUGCUGCUGGGACACAUGGUGUCUGCUGGUAC
3b_KY620874                         UAAUGUUGAAUGCCCUCAGCGCUGCGGGAGGACAGGGUUACGUCUGGUAC
3k_JF735122                         UUGUCCUGAACGCUAUCUCCGCUGCGGGCACACAUGGGAUCUGGUGGUCC
4_NC_009825                         UUAACAUCAAUGCUGCUUCAGCCGCUGGUGCCCAAGGCUUCUGGUACGCC
4a_KM043284                         UCAACAUCAAUGCUGCUUCAGUCGCUGGCACCCACGGCUUCUGGUACGCC
4d_FJ462437                         UUACCAUCAAUGCUGUCUCAGUCGCCGGCAUCCACGGAUUCUGGUACGCC
5_NC_009826                         UUGUCCUAAACGCGGCUGCGGCCGCAGGGAAUCAUGGGUUCUUCUGGGGC
5a_MH427311                         UUGUCCUAAACGCGGCUGCGGCUGCGGGGACUCAUGGGUUUUUCUGGGGC
6_DQ278891                          UCAUCCUUAAUGCUGCCUCUGCUGCUAGUAACCAAGGCUGGGUCUGUGGG
6_LC435023                          UUGUCCUCAAUGCUGCCUCGGCUGCUAGCAUCCACGGAUGGGGAUGGUGU
6_MK327987                          UGCGCCUCAAUGCAGCCUCCGCUGCGGCUUCCCAGGGCUGGGUAUGGUGU
6_MG878999                          UGAGGCUCAACGCGAUCGCCGCCGCCAGCAACUCCGGCGUACACUGGGGU
6_KC844040                          UAACACUCAAUGCGGUAUCCGCCGCUGGUUCUCAUGGGUUGUUCUGGGGC
6a_MG717928                         UCGUCCUCAAUGCGGCUAGCGCCGCCGGCACCGCCGGCUGGUGGUGGGCG
6a_KJ678751                         UCGUCCUCAACGCGGCUAGCGCCGCCGGCACUGCCGGCUGGUGGUGGGCG
6a_MG717925                         UCGUCCUCAACGCGGCUAGCGCCGCCGGUACUGCCGGCUGGUGGUGGGCG
6b_NC_009827                        UCGUCCUCAAUGCAGCCAGCGCCGCGGGUACCGCCGGUUGGUGUUGGACC
6n_AY878652                         UCGUCCUAAACGCCACCUCUGCCGUUAGCAAUCAGGGCCUGUUAUUUGGG
6q_KM504115                         UCGUCCUCAACGCGGCUUCUGCUGCCAGUAUCCAGGGGUGGGGAUGGUGU
6v_EU158186                         UAGUCAUCAAUGCAGUUUCUGCAUCCAGCAACCAUGGGUGGUUGUGGGGU
6xg_MK139017                        UCGUUCUGAAUGCUGCCUCUGCCGCUAGCAAUCAAGGCCUACUGUUUGGG
7a_NC_030791                        UCCACCUCAACGCGGCCAGCCUUGCGGGAACCCAUGGUAUCUGGUGGCUC
8_MH590700                          UAGCCCUCAAUACCAUAUCUGCUGCUGGCACUCAUGGGCUGCUCUUCGCU

1_NC_038882                         CUCGUGUUCUUCUGCUUUGCGUGGUAUCUGAAGGGUAGGUGGGUGCCCGG
1_NC_004102                         CUCGUGUUCUUCUGCUUUGCGUGGUAUCUGAAGGGUAGGUGGGUGCCCGG
1a_EU234065                         CUCGUGUUCUUCUGCUUUGCAUGGUAUCUGAAGGGUAAGUGGGUGCCCGG
1_MN164851                          CUCGUGUUCUUCUGCGCCGCCUGGUACAUCAAAGGCAGGCUGGUUCCCGG
1_KJ439777                          CUCAUGUUUUUCUGCUUCGCCUGGUAUCUGAAGGGCAGAUGGGUGCCUGG
1_MN977327                          CUUAUCUUCUUCUGUGCCGCGUGGUACAUCAAGGGCAGGUGGGUUCCCGG
1_AY587845                          ACCAUCUUCUUCAUAGCCGCCUGGCACAUCAAGGGUCGAGUGGUCCCCCU
1_AJ851228                          CUUGUGUUCUUCUGUGCCGCGUGGUACAUCAAAGGUAGGCUGGUCCCCGG
1_KY348757                          CUUGUGUUCUUCUGCGCCGCCUGGUACUUGAAAGGCAGGUGGGUUCCUGG
1_KJ439768                          CUUGUGUUYUUCUGYGCYGCUUGGUACAUCAAGGGCAGACUGGUUCCCGG
1_MN164872                          CUUGUGGUCUUUUGCUUUGCAUGGUACCUGAAAGGCAGAUGGGUCCCCGG
1a_MW689980                         CUCGUGUUCUUCUGCUUUGCAUGGUAUCUGAAGGGUAGGUGGGUGCCCGG
1a_MW689962                         CUCUUGUUCUUCUGUGCCGCAUGGUACGUGAAGGGCAGGUGGGUUACGGG
1b_KX767023                         CUUGUGUUCUUCUGUGCUGCCUGGUACAUCAAAGGCAGGUUGGUCCCUGG
1b_EU234061                         CUUGUCUUCUUCUGUGCUGCCUGGUACAUCAAAGGCAGGCUGGUCCCUGG
1b_AB677533                         UUCAUCUUCUUUAUAGCGGCCUGGUACUUAAAGGGCAGGGUGGUCCCCGC
1b_MW689975                         CUUGUGUUCUUUUGCGCGGCAUGGUACAUAAAGGGCAAGUGGGUGCCUGG
1b_MW689965                         CUAGUGUUCUUUUGUGCCGCUUGGUACAUCAAGGGCAGGCUGGUCCCCGG
1b_MW689971                         CUCCUGUUUUUCUGCGCCGCAUGGUACAUAAAGGGCAAGCUGGUUCCUGG
1c_MW690013                         CUCAUCUUCUUCUGCAUGGCGUGGUACCUGAAGGGCAGGUGGGUCCCCGG
1h_KC248199                         CUUGUGUUUUUCUGCGCCGCAUGGUAUGUGAAAGGCAGAUGGGUUCCUGG
1l_MN164860                         CUUGUUUUCUUCUGCGUUGCAUGGUACCUAAAGGGCAGGUGGGCCCCAGG
2_NC_009823                         GUCAUCUUUUUCGUGGCUGCUUGGUACAUCAAGGGUCGGGUAGUCCCCUU
2_AF169004                          GUCAUCUUUUUCAUAGCUGCUUGGUACAUCAAGGGUCGGGYGGUCCCUUU
2_JX227965                          AUCCUCUUCUUCAUAGCCGCCUGGUGCAUCAAGGGCCGCGUGGUCCCGAU
2_KC197233                          CUCUUGUUCUUCAUGGCGGCCUGGUACAUCAAAGGCCGGGUGGUUCCCCU
2a_AB047639                         GCCAUCUUCUUCGUGGCAGCUUGGCACAUCAGGGGUCGGGUGGUCCCCUU
2b/1a_MK548369                      UUCAUCUUYUUYAUAGCGGCCUGGCACUUGAAGGGCAGGGUGGUCCCCAU
2b_AY232740                         UUCAUCUUCUUUACAGCGGCCUGGUACUUAAAGGGCAGGGUGGUCCCCGC
2i_KC197230                         AUCCUUUUCUUUGUGGCAGCUUGGUACAUCAAGGGUCGGGCCGUCCCAAU
3_NC_009824                         CUGGUAGCUUUUUGCGCGGCGUGGUACGUGCGGGGUAAACUCGUCCCGCU
3a_KY620603                         CUGGUAGCCUUUUGCGCGGCGUGGCACGUGCGGGGCAAACUUGUCCCGCU
3_KJ470619                          UUAGUGGUUUUCUGUGCUGCGUGGCAUGUGCGGGGCAAGCUUGUCCCGCU
3_JF735124                          UUGUUGGUGUUCAUCCUAGCAUGGCAUUUCAAGGGUAAAAUAGUACCGCU
3a_MN628597                         CUGGUAGUCUUUUGCGCGGCGUGGUACGUGCGGGGCAAACUUGUCCCGCU
3b_KY620874                         CUGAUCGCAUUCUGCGCUGCGUGGCACAUCCGGGGGAAGCUCGUUCCGCU
3k_JF735122                         CUUGUUGCCUUCUGCGUUGCUUGGCACAUUCGGGGCAGGAUUUUCCCCAU
4_NC_009825                         AUCCUCUUCAUCUGCAUUGUCUGGCAUGUCAAGGGCCGGUUCCCAGCUGC
4a_KM043284                         AUCUUCUUCAUCUGUAUCGCCUGGCAUGUCAAGGGCCGGCUCCCAGCUGC
4d_FJ462437                         AUCUUUGUCAUCUGCAUCGCUUGGCAUGUCAAGGGCAGGUUUCCAGCUGC
5_NC_009826                         CUGCUCGUUGUGUGCUUGGCUUGGCAUGUCAAGGGCAGGUUGGUCCCUGG
5a_MH427311                         CUGCUCGUCAUCUGCUUCGCCUGGCACUUCAAGGGCAGGUUGGUCCCUGG
6_DQ278891                          AUAGCUUUCAUCUGUGCCGCCUGGUACAUUCGCGGCAAGUGUGCCCCUAU
6_LC435023                          CUUGUCUUUUUGUGCUGUGCCUGGUACAUCAAAGGCCGCUUGGUUCCCGC
6_MK327987                          CUUGUUUUCAUCAUCUUCUCCUGGUACGUGCGGGGUCGGUUGGUCCCUGG
6_MG878999                          CUUUUGGUCAUCUGCUGUGCGUGGUWUUACAAGGGCCGCGUAGUCCCGGC
6_KC844040                          UUGCUAGUCAUCUGUUGCGCUUGGCACUAYAAGGGGCGGAUUGUGCCUAU
6a_MG717928                         GUGCUCUUCCUGUGCUGUGCUUGGUACGUGAAAGGCCGCCUUGUGCCUGC
6a_KJ678751                         GUGCUUUUCCUGUGCUGUGUUUGGUAUAUAAAAGGCCGCCUUGUGCCUGC
6a_MG717925                         AUACUUUUCCUGUGCUGUGUUUGGUAUGUGAAAGGCCGCCUUGUGCCUGC
6b_NC_009827                        CUCAUCUUCCUGUGCUGCGUGUGGCACGUGAAGGGGCGCCUUGUGCCCGC
6n_AY878652                         UUGGUUUUCAUCUGCAUCGCAUGGCACAUACGGGGCAGGGCUGCCCCUCU
6q_KM504115                         CUCCUCUUCUUGUGCUGCGCYUGGCACAUAAARGGUAGGCUUGUUCCAGC
6v_EU158186                         UUGCUGGUCAUAGUCGCUGCAUGGUACAUCAAGGGCAGGGCUGUUCCAGC
6xg_MK139017                        CUGGCCUUCAUCUGCUUUGCGUGGCACAUCCGGGGUAAAGCUGUCCCCUU
7a_NC_030791                        CUUUUAGUCUUUUGUGCCUCUUGGCAUCUACGAGGCAGGGUUGUCCCUCU
8_MH590700                          CUCCUAACCAUUUGUGCAAUGUGGUACAUUAAGGGUCGAGCGGUCCCGGC

1_NC_038882                         AGCGGUCUACGCCCUCUACGGGAUGUGGCCUCUCCUCCUGCUCCUGCUGG
1_NC_004102                         AGCGGUCUACGCCUUCUACGGGAUGUGGCCUCUCCUCCUGCUCCUGCUGG
1a_EU234065                         AGCGGUCUACGCCUUCUACGGGACGUGGCCUCUCCUCCUGCUCCUGCUGG
1_MN164851                          GGUAGCGUACACGGUGUAUGGCAUGUGGCCGUUGCUUCUGCUCCUGCUAG
1_KJ439777                          GGUCGCUUACGCCUUCUACGGGAUGUGGCCGUUCCUCCUGCUCCUGUUGG
1_MN977327                          GGCUGCGUACGCUCUCUAUGGGAUGUGGCCGCUUCUCCUCGUCUUAGUAG
1_AY587845                          GGCUACUUACUCGUACCUCGGCUUGUGGUCCUUCAGCCUUCUACUCCUGG
1_AJ851228                          AAUGACCUACGCCAUCUACGGCACAUGGCCCUUGCUGUUGCUCCUGCUAG
1_KY348757                          AGCAACCUACGCUCUCUACGGUGCAUGGCCACUGCUCCUACUUCUAUUGG
1_KJ439768                          RGCGGCCUACGCGCUCUACGGCAYGUGGCCGCUGCUUUUGCUCCUGCUGG
1_MN164872                          AGCCGUUUAUACCAUCUAUGGGAUGUGGCCACUGCUCAUGCUCCUUUUGG
1a_MW689980                         AGCGGCCUACGCUCUCUACGGGAUGUGGCCCCUCCUCCUGCUCCUGCUGG
1a_MW689962                         AGCGGCCUACGCCAUCUACGGGAUGUGGCCAAUGCUCUUGCUUCUGCUAG
1b_KX767023                         GGCGGCAUAUGCUUUCUAUGGCGUAUGGCCGCUGCUCCUGCUCCUGUUGG
1b_EU234061                         GGCGGCAUAUGCCUUUUAUGGCGUAUGGCCACUGCUCCUGCUCCUGCUGG
1b_AB677533                         GACCACGUACUCUGUUCUCGGCUUGUGGUCCUUUCUCCUCUUAGUCCUGG
1b_MW689975                         AGCGGCGUACGCCCUCUACGGGGUGUGGCCACUUCUCCUACUUCUUUUGG
1b_MW689965                         AGCGGCCUAUGCGCUUUACGGCGUUUGGCCGCUACUCCUGCUCCUGCUGG
1b_MW689971                         GACGGCCUACGCGCUCUACGGCGCCUGGCCGUUGCUCUUGCUCCUGCUGG
1c_MW690013                         AGCCGCCUAUGCUGUCUACGGGUUGUGGCCCCUGCUCUUGCUCCUCCUGG
1h_KC248199                         UGCGACCUACGCCCUCUACGGAGCAUGGCCGCUACUCCUGCUUCUGUUGG
1l_MN164860                         AGUGGCCUACGCCUUUUACGGUGUCUGGCCGCUGCUCCUGCUCUUGCUAG
2_NC_009823                         AGCUACCUAUUCCCUCACUGGCCUGUGGUCCUUUAGCCUACUGCUCCUAG
2_AF169004                          GGCUACCUAUUCCCUCACUGGCCUAUGGCCCUUCUGCCUACUGCUCCUAG
2_JX227965                          GGCAACAUACUCCCUGCUAGGAUGUUGGUCCUUUGUUUUGCUACUCGUGG
2_KC197233                          UACCACUUAUUCUUUACUAGGUGUAUGGCCAUUUACCCUGCUGCUCUUGG
2a_AB047639                         GACCACCUAUUGCCUCACUGGCCUAUGGCCCUUCUGCCUACUGCUCAUGG
2b/1a_MK548369                      GGCCACGUACUCUGUCCUCGGCUURUGGUCUUUYUUCCUCCUGGUCCUGG
2b_AY232740                         GGCCACAUACUCUGUACUCGGCUUGUGGUCCUUUCUCCUUCUGGUCCUGG
2i_KC197230                         GGCCACUUAUUCCCUUUUUGGCCAAUGGCCCUUCUUCCUGCUUCUCCUGG
3_NC_009824                         GGUGACCUACAGCCUGACGGGUCUUUGGUCCCUAGCAUUGCUCGUCCUCU
3a_KY620603                         GGUGACCUACAGCCUGACGGGUCUUUGGUCCCUAGCAUUGCUCGUCCUCU
3_KJ470619                          CGUGACCUACAGCCUGACAGGCCUCUGGAUCCUGGCUUUGCUCGUUCUUC
3_JF735124                          GGGAGUGUAUGCCGCCACUGGAAUCUGGCCCCUAUUUCUGCUUGUGGCGA
3a_MN628597                         GGUAACCUACAGUCUGACGGGUCUUUGGUCCUUAGCACUGCUCGUCCUCU
3b_KY620874                         GAUAACCUAUGGUCUGACGGGCCUGUGGCCCCUGGCCCUGCUUGUCCUCC
3k_JF735122                         AGCGGUCUACAGUAUUAUCGGCCUCUGGCCCUUACUCUUACUUGUCCUCA
4_NC_009825                         UGCUGCCUACGCAGCCUGCGGGCUGUGGCCCUGUUUUCUCCUGCUUCUGA
4a_KM043284                         UGCUACCUAUGUGGCUUGCGGGAUGUGGCCUUUACUUCUCCUACUUCUGA
4d_FJ462437                         UGUCACCUACGCCGCAUGCGGAUUGUGGCCCCUGCUGCUCCUGGUCUUGA
5_NC_009826                         GGCCACCUACCUUUGCUUGGGCGUUUGGCCACUACUCUUAGUCCGUCUCC
5a_MH427311                         GGCCACCUACCUUUGCUUGGGCAUUUGGCCAUUACUCUUACUCCUUUUCC
6_DQ278891                          CACUCUCUAUGCUAUUCUGCGGAUGUGGCCCUUGCUCCUGCUAGUAUUGG
6_LC435023                          CGCCACUUACGGACUUUUGCAGCUAUGGCCACUCCUGCUGCUCGUAUUGG
6_MK327987                          CAUCACGUACGGACUACUCCAAAUGUGGCCCCUCUUGUUGCUGCUGUUGG
6_MG878999                          AUUCACAUAUGGUUUUUUGGGCAUAUGGCCGCUCCUACUGCUCCUCUUAU
6_KC844040                          GACCGUAUAUACGGUCCUGGGUAUAUGGCCGCUCUUAUUACUCCUUUUGU
6a_MG717928                         GUGUACCUACAUGGCACUGGGAAUGUGGCCGUUGCUCCUGACAAUCUUGG
6a_KJ678751                         GUGUACCUACAUGGCACUGGGAAUGUGGCCGUUGCUCCUGACAAUCUUGG
6a_MG717925                         GUGUACCUACAUGGCACUGGGGAUGUGGCCGUUGCUCCUGACAAUCUUGG
6b_NC_009827                        AUGCACCUACACAGCUCUAGGCAUGUGGCCGAUUCUCCUGGUGAUUCUGG
6n_AY878652                         AUUUGCCUACGCUUGGCUUCAGUUGUGGCCGCUCCUGCUUUUAGUGUUAU
6q_KM504115                         UGCCACAUAUGGGGUUUUGCAGUUGUGGCCACUCCUGCUCCUGGUGCUUU
6v_EU158186                         CUUUACCUAUGGCAUCUUACAGUUGUGGCCACUCCUGCUAUUGCUCCUAG
6xg_MK139017                        GUUCACUUACAUCUGUCUCCAGCUUUGGCCACUCCUGCUGUUGGUGUUAU
7a_NC_030791                        GGUGACGUAUGGGAUAUGCGGGAUGUGGCCCUUCUUCCUCAUGUUGCUGA
8_MH590700                          CGCUACCUACUGUUAUUUCCAGAUCUGGCCUAUGCUUCUACUCAUCUUAG

1_NC_038882                         CGUUGCCUCAGCGGGCAUACGCACUGGACACGGAGGUGGCCGCGUCGUGU
1_NC_004102                         CGUUGCCUCAGCGGGCAUACGCACUGGACACGGAGGUGGCCGCGUCGUGU
1a_EU234065                         CGUUGCCUCAGCGGGCAUACGCACUGGACACGGAGGUGGCCGCGUCGUGU
1_MN164851                          CGCUACCACCACGCGCUUAUGCUAUGGACCGGGAGACGGCUGCGUCAUGU
1_KJ439777                          CGUUGCCCCAACGGGCGUACGCUAUGGAUGCGGAGGUGGCCGCAUCCUGU
1_MN977327                          CACUGCCCCAGCGGGCAUAUGCCUUCGACCAGGAGAUGGCCGCGUCAUGU
1_AY587845                          CACUUCCCCAACAGGCCUAUGCCCUUAAUACAACAGAACAGGGGCAACUG
1_AJ851228                          CACUGCCUCAGCGGGCUUACGCCCUAGACCACGAAGCUGCCGCGUCGUGU
1_KY348757                          CGUUGCCCCAGCGGGCGUACGCUAUGGAUCGGGAGGUGGCUGCGUCGUGU
1_KJ439768                          CACUGCCUCCACGAGCUUAUGCUUUGGACCGGGAAAUGGCCGCGUCAUGC
1_MN164872                          CGUUGCCCCAGAGGGCGUACGCUAUGGACCGGGAGAUGGCCGCGUCGUGU
1a_MW689980                         CGUUGCCCCAACGGGCGUACGCGCUGGACACGGAGGUGGCCGCGUCUUGU
1a_MW689962                         CACUGCCCCAGCGGGCAUAUGCGCUGGACACGGAGGUGGCCGCGUCGUGU
1b_KX767023                         CGUUACCACCACGAGCUUACGCCAUGGACCGGGAAAUGGCUGCAUCGUGC
1b_EU234061                         CAUUACCGCCACGAGCAUACGCUAUGGACCGGGAGAUGGCUGCAUCGUGC
1b_AB677533                         CCUUACCACAGCAGGCUUAUGCCUUGGACGCCACUGAACAAGGGGAACUA
1b_MW689975                         CGUUGCCCCAUCGAGCAUACGCCAUGGACGGGGAGGUGGCCGCGUCGUGC
1b_MW689965                         CGCUGCCACCACGUGCCUACGCCUUGGAUCGGGAGGUGGCGGCAUCAUGC
1b_MW689971                         CGCUGCCUCCUCGUGCCUAUGCCCUGGACCGAGAGGUAGCCGCAUCGUGC
1c_MW690013                         CGCUGCCUCAACGGGCAUAUGCCAUGGAUAGGGAGAUUGCUGCGUCGUGC
1h_KC248199                         CGUUGCCCCAGAGGGCGUACGCCAUAGAUCGGGAGGUAGCCGCGUCCUGU
1l_MN164860                         CGUUACCCCAACGGGCAUACGCUGUGGAUCGGGAGAUGGCGGCGUCUUGC
2_NC_009823                         CAUUGCCCCAACAGGCUUAUGCUUAUGACGCAUCUGUGCAUGGCCAGAUA
2_AF169004                          CACUGCCCCAACAGGCUUACGCCUAUGAUGGAUCUGUGCACGGACAGAUA
2_JX227965                          CGUUGCCCCAACAGGCUUACGCUCUCGAUACGGCAGAGCAGGGCCAGAUU
2_KC197233                          CAUUGCCUCAACAGGCCUAUGCCCUCGAUACAGCUGAGCAGGGCCAGGUU
2a_AB047639                         CACUGCCCCGGCAGGCUUAUGCCUAUGACGCACCUGUGCACGGACAGAUA
2b/1a_MK548369                      CYCUACCGCAGCAGGCUUAUGCUCUUGACGCUGCUGACCARGGGGAACUG
2b_AY232740                         CCCUACCACAGCAGGCUUAUGCCCUGGACGCCGCUGAACAAGGGGAACUA
2i_KC197230                         CAUUGCCUCAUCAGGCCUACGCCCUUGACACGGGCGAACAAGGCCAGCUU
3_NC_009824                         UGCUCCCCCAACGUGCGUAUGCUUGGUCGGGUGAAGACAGCGCCACUCUU
3a_KY620603                         UGCUCCCCCAACGGGCGUAUGCUUGGUCGGGCGAAGACAGCGCUACUCUC
3_KJ470619                          UCCUCCCCCAGCGCGCGUAUGCUUGGACGGAUGAGGACAGUGCUACCCUU
3_JF735124                          UGCUUCCAACCCGGGCCUAUGCGUGGACAGGUGAGGACUCUGCAACCUUG
3a_MN628597                         UGCUCCCCCAACGGGCGUAUGCUUGGUCGGGUGAAGACAGCGCUACUCUC
3b_KY620874                         UGCUCCCUCAGCGUGCUUACGCUUGGACGGGAGAGGACGACGCCACCCUC
3k_JF735122                         UGCUUCCCUAUCGGGCAUAUGCUUGGACAGGUACAGACACAUCCACCUUG
4_NC_009825                         UGCUGCCUGAGAGGGCUUAUGCAUACGACCAGGAAGUGGCAGGGUCCCUU
4a_KM043284                         UGCUGCCCGAGAGGGCUUAUGCAUUAGACCAGGAGGUGGCAGGGUCCCUU
4d_FJ462437                         UGUUGCCUGAGAGGGCGUACGCCUUUGAUCGGGAAAUAGCGGGGUCUGCC
5_NC_009826                         UCCGGCCCCACAGGGCCCUGGCCCUGGACUCAAGCGAUGGCGGGACUGUG
5a_MH427311                         UCCUGCCCCAAAGGGCUCUAGCCCUGGACUCAAGCGAUGGCGGGACUGUG
6_DQ278891                          CUCUGCCUCGUAGGGCAUAUGCUGGCAACGGAGAGGAGGCCGCAUCUUUU
6_LC435023                          CGCUGCCCCAACGGGCGUUCGCGUACGAUCAGGAGCAAGCAGCCUCUAUU
6_MK327987                          CGCUGCCUCCGCGGGCGCUCGCCUACGACGGCUCUGAAGCGGCGUCAAUC
6_MG878999                          GUCUACCACACCGAGCAUAUGCCAUGGACGGCGAGCAGGCCGCAUCCCUC
6_KC844040                          GCCUGCCGCAUCGAGCAUUUGCCAUGGACAAUGAGCAGGCUGCCUCUGUU
6a_MG717928                         CCCUGCCUCGCCGAGCAUACGCUAUGGACAAUGAGCAAGCGGCAUCCCUC
6a_KJ678751                         CCCUGCCCCCCCGAGCAUACGCUUUGGACAAUGAGCAAGCGGCAUCCCUC
6a_MG717925                         CCCUGCCUCGCCGAGCAUACGCUAUGGACAAUGAGCAAGCGGCAUCCCUC
6b_NC_009827                        CCCUGCCCCAACGGGCAUAUGCCUGGGACAAUAGUCAGGCUGCAUCACUU
6n_AY878652                         GCUUACCCCGUAGGGCUUUUGCUUAUACCAAUGAGGAGGCAGCUUCUCUU
6q_KM504115                         UCCUUCCGCACCGAGCUUAUGCUCAAGACCAGGAACAGGCAGCUAGCAUC
6v_EU158186                         UGUUACCUCAGCGGGCGUACGCCAUGGACAAUGAGCAAGCGGCGUCUCUC
6xg_MK139017                        GCUUGCCCCGUAGGGCUUUUGCUUACACCAACGAAGAUGCAGCUUCUGUA
7a_NC_030791                        GCCUCCCCCCACGAGCGUAUGCUCUGGACAGGGAAGUGAGCGCAGCGUUG
8_MH590700                          CGCUGCCCGAGAGGGCACGUGCAAUGGACAACCAUGUAGCAGGGACUCUA

1_NC_038882                         GGCGGCGUUGUUCUUGUCGGGUUAAUGGCGCUGACUCUGUCGCCAUAUUA
1_NC_004102                         GGCGGCGUUGUUCUUGUCGGGUUAAUGGCGCUGACUCUGUCGCCAUAUUA
1a_EU234065                         GGUGGCGUUGUUCUUGUCGGGUUAGUGGCGCUGACUCUGUCACCAUACUA
1_MN164851                          GGGGGCGCUGUCCUUGUCGGGUUGAUGGCGCUAACUCUAUCACCAUAUUA
1_KJ439777                          GGCAGUGCCGUCCUUGUAUGCUUGGCAGUGCUGACCUUGUCACCAUACUA
1_MN977327                          GGAGGCGUCGUCUUUGUCUGCCUGACCAUCCUUUCCCUGACUCCGCUGUA
1_AY587845                          GGCUUGGUCCUUCUAGUGGUCAUAUCAGUCCUUACACUCAGCCCGGCUUA
1_AJ851228                          GGGGGCGCUGUCCUCGUCUGCUUGACAGUUCUGACCUUGUCACCGCAUUA
1_KY348757                          GGGGGCGUUGUCUUCAUCUGUCUGGUGCUCCUAACUCUGUCACCACAGUA
1_KJ439768                          GGAGGCGCGGUCCUCAUAGGCCUGACCCUUCUCACCUUGUCACCGUGUUA
1_MN164872                          GGGGGCGUCGUCCUUGUCUGUCUUAUGGCGGUUACUAUGUCACCAUUCUA
1a_MW689980                         GGCGGCGUUGUUCUUGUCGGGUUAAUGGCGCUGACUCUGUCGCCAUAUUA
1a_MW689962                         GGCGGCGUUGUUCUUGUCGGGUUAAUGGCGCUGACUCUGUCACCAUAUUA
1b_KX767023                         GGAGGUGUGGUUUUCGUGGGUCUGAUGCUCUUGACCUUGUCACCACACUA
1b_EU234061                         GGAGGCGCGGUUUUCAUAGGUCUGGCACUCUUGACCUUGUCACCACAAUA
1b_AB677533                         GGGCUGGCCAUACUAGUAAUCAUAUCCAUCUUUACUCUUACCCCAGCAUA
1b_MW689975                         GGAGGCGUCGUCUUCGUGGUCCUGAUGCUUUUGACCUUGUCGCCGCGCUA
1b_MW689965                         GGGGCCGGCGUCCUUAUAUGCUUGACCAUCCUAACCAUGUCACCAUACUA
1b_MW689971                         GGAGGCGCGGUUUUUGUGGGUCUGGCACUCUUGACCCUGUCACCACACUA
1c_MW690013                         GGAGGCGUCGUCUUCAUCUGCCUGCUGCUAUUCACCUUGUCACCCUUUUA
1h_KC248199                         GGCGGUGCUGUCCUCGUCUGCCUUAUGGUCCUCACUUUGUCACCACAUUA
1l_MN164860                         GGGGGCUUAGUCCUCGCCUGCCUGAUGCUCCUCACCCUGUCACCGGCCUA
2_NC_009823                         GGAGCGGCUCUGCUGGUAAUGAUCACUCUCUUUACUCUCACCCCCGGGUA
2_AF169004                          GGCGCGGCUYUGUUGAUACUGAUUACCCUGUUCACACUCACCCCGGCGUA
2_JX227965                          GGCGUGGUGCUACUGGUCAUCAUAACCGCCUUCACGAUCACGCCGGCAUA
2_KC197233                          GGCCUCGUGCUUCUGGUGGUCAUUUCUGUCAUCACGCUCACCCCGGCGUA
2a_AB047639                         GGCGUGGGUUUGUUGAUAUUGAUCACCCUCUUCACACUCACCCCGGGGUA
2b/1a_MK548369                      GGGCURGCUUUAUUGGCAAUCAUAUCAAUCYUYACUCUUACCCCAGCCUA
2b_AY232740                         GGGCUGGUUUUAUUAGUAAUCAUAUCCAUCUUUACUCUUACCCCAGCAUA
2i_KC197230                         GGCCUUGUGCUGCUGGUGAUUAUAUCUGUUUUUACACUCACCCCUGCAUA
3_NC_009824                         GGCGCUGGGGUCUUGGUCCUCUUCGGCUUCUUUACCUUGUCACCCUGGUA
3a_KY620603                         GGCGCUGGGGUCUUGGUCCUCUUCGGCUUCUUUACCUUAUCACCUUGGUA
3_KJ470619                          GGAGCCGGGUUACUGGCUYUUUUYGGGUUUUUUACCUUGUCACCUUGGUA
3_JF735124                          GGGUGUGGGAUACUGCUCUUGUUCGGGCUGUUCACCCUUUCUCCCUGGUA
3a_MN628597                         GGCGCUGGGGUCUUGACCCUCUUCGGCUUCUUUACCUUAUCACCCUGGUA
3b_KY620874                         GGGGCCGGGGUGCUUUUGCUCUUCGGGUUCUUUACCUUGUCACCAUGGUA
3k_JF735122                         GGUGUCGGAGUGCUGAGCUUGUUUGCCCUUUUCACUUUGUCCCCCUGGUA
4_NC_009825                         GGCGGCGCCAUCGUUGUCAUGCUGACCAUUCUGACACUGUCUCCGCACUA
4a_KM043284                         GGUGGUGCGGUCGUUGUUCUGUUGACCAUACUGACAUUGUCUCCACACUA
4d_FJ462437                         GGUGGUGGCGUCCUGGUCUUGCUAACCUUACUGACCUUGUCUUCACAUUA
5_NC_009826                         GGUUGUCUUGUGCUAAUUGUUCUUACAAUCUUUACACUUACCCCUGGGUA
5a_MH427311                         GGUUGUCUUGUGUUAACCAUCCUUACAAUCUUCACACUCACCCCCGGGUA
6_DQ278891                          GGGCUACUGGUGAUUGCCGUGGUCACCAUCUUCACCCUCACCCCGGCAUA
6_LC435023                          GGUGCAGCAGUGCUGGUGGCCAUUACCAUCUUCACACUCACACCGCACUA
6_MK327987                          GGCCUUGCUGUUGUUGCUGCUAUGACCAUCUUCACUCUCACCCCGACCUA
6_MG878999                          GGCGCGUUGGCCAUCGUGGUACUCACCAUCUUCACCCUCAGCCCUGCAUA
6_KC844040                          GGGGGGGCCGUUAUUCUAAUAAUCACUGUCUUCACUCUCACCCCGGCUUA
6a_MG717928                         GGAGCUGUUGGUCUCUUGGUGCUCACCAUCUUUACCAUCACCCCCAUGUA
6a_KJ678751                         GGAGCUGUCGGUCUAUUGGUUAUCACCAUCUUCACCAUCACCCCCAUGUA
6a_MG717925                         GGAGCUGUUGGUCUAUUGGUUAUCACCAUCUUCACCAUCACCCCUAUGUA
6b_NC_009827                        GGGGUCGUUGCCCUUCUGGUGUUGACAAUCUUUACCCUCAGCCCUAUGUA
6n_AY878652                         GGGUUUCUCGCACUUGCUAUUGUUACUGUGUUCACUCUCACCCCAGCUUA
6q_KM504115                         GGGGUCUCAGUCAUCUUGCUCCUUACCAUCUUCACUCUCACCCCGCACUA
6v_EU158186                         GGGAUUGCUGUUCUGGCCACUAUUACUAUCAUCACACUUUCACCUUUUUA
6xg_MK139017                        GGGGUCCUCGCGCUUGCUGUCAUUACUGUGUUCACUCUCACCCCAGCUUA
7a_NC_030791                        GGAACGGGCAUGCUCGCCAUCAUCCUAUUAGUUACCUUGGGACCGCACUA
8_MH590700                          GGCGCUGGCGUGAUUGCGCUGGUCACCCUUUUAACACUCCUGCCAACCUA

1_NC_038882                         CAAGCGCUAUAUCAGCUGGUGCAUGUGGUGGCUUCAGUAUUUUCUGACCA
1_NC_004102                         CAAGCGCUACAUCAGCUGGUGCAUGUGGUGGCUUCAGUAUUUUCUGACCA
1a_EU234065                         CAAGCACUAUAUCAGCUGGUGCUUAUGGUGGCUUCAGUAUUUCCUGACCA
1_MN164851                          CAAGCACUAUAUCAGCCGGUGUUUGUGGUGGCUUCAGUAUCUUCUAACUA
1_KJ439777                          CAAGCGACGCAUUGGGUAUUGCCUGUGGUGGCUCCAGUAUUUCCUGACCA
1_MN977327                          CAAAAGGCUGGUUAUUAUGACCCUUUGGUGGCUCCAGUACUUCCUGACCA
1_AY587845                          UAAGAUCCUCCUCUGCCGCAGCCUAUGGUGGCUGUCCUAUCUAUUGGUCC
1_AJ851228                          CAAGUCCAUCCUUGUUAAGAUCAUGUGGUGGUGUCAGUACUUCCUCACCA
1_KY348757                          CAAACGCCUACUAGCCAAGCUCAUGUGGUGGUUGCAAUACUUUGCUACCA
1_KJ439768                          UAAAAUGUUUCUGGCCAAACUUAUAUGGUGGCUGCAGUACUUCAUAACCA
1_MN164872                          CAAGCGCUAUAUCAGCUGGUGCUUGUGGUGGCUCCAAUACUUCUUAACCA
1a_MW689980                         CAAGCGCUAUAUCAGCUGGUGCUUGUGGUGGCUUCAGUAUCUUCUGACUA
1a_MW689962                         CAAGCGCUAUAUCAGCUGGUGCUUAUGGUGGCUUCAGUACUUUCUGACCA
1b_KX767023                         UAGGGCAUUCCUCGCCAAGCUCAUAUGGUGGCUACAAUAUUUUAUCACCA
1b_EU234061                         UAAAGUGUUCCUCGCUAGGCUCAUAUGGUGGUUGCAAUAUUUUAUCACCA
1b_AB677533                         CAAGAUUCUCCUAAGCCGUUCAGUGUGGUGGUUGUCCUACAUGUUGGUCU
1b_MW689975                         CAAGGAGGGCCUCGCAAAGAUCAUAUGGUGGCACCAAUACUUCCUCACGA
1b_MW689965                         CAAACUUUGGCUUGCCAAGAUUAUCUGGUGGCUGCAGUAUUUCAUCACCC
1b_MW689971                         UAAAAUGAUCCUCGCUAAGAUCAUAUGGUGGCUGCAGUAUUUCAUCACUA
1c_MW690013                         UAAGCAGUACCUGGCCCUGCUCAUCUGGUGGCUGCAGUACUUCUUGACUA
1h_KC248199                         CAAGCAAAUCAUCACAAAAAUCAUAUGGUGGCUCCAGUACUUCCUCACGA
1l_MN164860                         CAAAUACAUCAUUGCCAAGAUCAUAUGGUGGCUCCAGUAUUUCUUGACCA
2_NC_009823                         UAAGACCCUUCUCAGCCGGUUUUUGUGGUGGUUGUGCUAUCUUCUGACCC
2_AF169004                          UAAGACCCUUCUCAGCCGGUGUCUGUGGUGGUUGUGCUAUCUCCUGACCC
2_JX227965                          UAAAAUCCUCCUCACCCGACUUGUGUGGUGGACGUGCUACAUGCUGGUCC
2_KC197233                          UAAGAUCAUCGUUUGCCGGUGUUUAUGGUGGCUGAGUUACAUGCCGGUCA
2a_AB047639                         UAAGACCCUCCUCGGCCAGUGUCUGUGGUGGUUGUGCUAUCUCCUGACCC
2b/1a_MK548369                      CAAGACUUUCCUGUGCCGUUUAGUGUGGUGGCUGUCCUAUAUAUUGGUCU
2b_AY232740                         CAAGAUUCUCCUCAGCCGUUCAGUGUGGUGGCUGUCCUACAUGCUGGUCU
2i_KC197230                         UAAGACCCUUCUUAGUCGGUGCCUGUGGUGGCUAUGCUACAUGCUGGUUU
3_NC_009824                         UAAGCAUUGGAUCGGCCGCCUCAUGUGGUGGAACCAGUACACCAUAUGCA
3a_KY620603                         CAAGCAUUGGAUCGGCCGCCUCAUAUGGUGGAACCAGUACACCAUCUGCA
3_KJ470619                          YAAGCACUGGAUAUCGCGCCUCAUUUGGUGGAACCAGUACGCCAUAUGUA
3_JF735124                          CAAGCACUGGAUAGCCCGCCUCAUUUGGUGGAACCAGUAUACCAUCGCAA
3a_MN628597                         CAAGCAAUGGAUCGGCCGCCUCAUGUGGUGGAACCAGUACGCCAUAUGUA
3b_KY620874                         UAAACACUGGAUUGGCCGUCUCAUCUGGUGGAACCAAUAUGCCAUCUGCA
3k_JF735122                         CAAGCACUGGAUAGCCCGCCUUAUCUGGUGGAACCAGUAUGCUAUCUCCA
4_NC_009825                         CAAGUUAUGGCUGGCUAGGGGAUUGUGGUGGAUCCAAUAUUUUAUAGCUA
4a_KM043284                         CAAGUCAUGGUUGGCCAGGGUACUAUGGUGGACUCAGUACUUCAUAGCUA
4d_FJ462437                         CAAGCAGUGGCUAGCUCGAGGUAUUUGGUGGUUGCAAUACUUCAUUGCCA
5_NC_009826                         CAAAAAGAAGGUAGUGCUGGUCAUGUGGUGGCUUCAGUAUUUCAUAGCCC
5a_MH427311                         CAAGAAGAUGGUAGUGUUGGUCAUAUGGUGGCUUCAGUAUUUCAUAGCCC
6_DQ278891                          CAAACCACUUCUCAUAAGCACGCUCUGGUGGAUUCAGUAUUUCAUUGCAC
6_LC435023                          CAAAAGGAUGCUUAUCCAAUUGUUGUGGUGGUGUCAGUAUUUCAUAGCUC
6_MK327987                          UAAGAAAUUGUUAACACAGCUUCUAUGGUGGAACCAGUACUUUAUAGCAC
6_MG878999                          CAAGCAGCUGUUGACUCAGUCAGUAUGGUGGAUCCAGUACUCCAUUGCCC
6_KC844040                          CAAGACCAUGCUGACGCAAGUCGUGUGGUGGAACCAAUAUUUCAUCGCCC
6a_MG717928                         CAAGAAGCUGUUGACCUGCUCCAUUUGGUGGAAUCAGUAUUUCCUCGCCC
6a_KJ678751                         CAAGAAGCUGYUGACCUGCUCCAUUUGGUGGAAUCAAUAUUUCCUCGCUC
6a_MG717925                         CAAGAAGCUGUUGACCUGCUCCAUUUGGUGGAAUCAGUAUUUCCUCGCCC
6b_NC_009827                        CAAACAGCUGCUCACACACGCUAUCUGGUGGAACCAAUACAUGUUGGCUC
6n_AY878652                         CAAACAACUGCUCGUAAGUGUGAUUUGGUGGCUACAAUAUUUCAUCGCAC
6q_KM504115                         CAAGUGGUUGCUUAUGCAGUUGCUGUGGUGGAAUCAAUACUUCAUUGCAA
6v_EU158186                         CAAGACCCUGCUUGCUGGACUGCUUUGGUGGAACCAGUACUUCAUAGCCA
6xg_MK139017                        UAAGAGCUUGCUCGUAAGCGUAAUCUGGUGGAUGCAGUAUUUUAUAGCGC
7a_NC_030791                        CAAGAGACUUCUAGCCCUUAUUCUCUGGUGGGUCACAUAUUUCCUUACAA
8_MH590700                          CAAAUUAUUUCUGGCCAAGGUGCUGUGGUGGAUCCAGUACUUCAUAGCCC

1_NC_038882                         GAGUAGAAGCGCAACUGCACGUGUGGGUUCCCCCCCUCAACGUCCGGGGG
1_NC_004102                         GAGUAGAAGCGCAACUGCACGUGUGGGUUCCCCCCCUCAACGUCCGGGGG
1a_EU234065                         GAGUAGAAGCGCACCUGCACGUGUGGGUUCCCCCCCUCAACGUUCGAGGG
1_MN164851                          GAGCGGAAGCGCAAUUGCACGUGUGGGUUCCCCCCCUCAACGUCCGAGGG
1_KJ439777                          GAGCAGAGGCAUUGGUGCACACCUGGAUUCCCCCCCUCAAUGUUCGGGGG
1_MN977327                          UGACCGAGGCGAGUCUGCGCGUCUGGGUCCCCUCUCUUCAAGUUAGGGGG
1_AY587845                          GAGCGGAAGCUUUGAUCCAAGAGUGGGUACCGCCCUUGCAGGCGCGAGGC
1_AJ851228                          GAUGCGAGGCGGUCAUGCAGGUAUGGGUCCCCCCCCUAAAUGUUCGGGGG
1_KY348757                          GAGUCGAGGCAGCCCUGCAGGUGUGGGUCCCCCCCCUUGACGUCCGAGGG
1_KJ439768                          GGACCGAGGCAGGAUUGCAUGAGUGGGUCCCCUCCCUGAACGCUCGGGGA
1_MN164872                          GGGUCGAGGCGGCCCUGCAAGUGUGGGUCCCCCCCCUCAACCCCCGGGGG
1a_MW689980                         GAGCGGAAGCGCAACUGCACGUGUGGGUCCCCCCCCUCAAUGUCCGAGGG
1a_MW689962                         GAGUAGAAGCGCAACUGCACGUGUGGGUUCCCCCCCUCAACGUCCGAGGG
1b_KX767023                         GAGCCGAGGCACACUUGCAAGUGUGGGUCCCCCCCCUCAAUGUCCGGGGG
1b_EU234061                         GAGCCGAGGCGCACUUGCAAGUGUGGAUCCCCCCUCUCAACGUUCGGGGG
1b_AB677533                         UGGCCGAGGCCCAGAUUCAGCAAUGGGCUCCCCCCUUGGAGGCCCGGGGG
1b_MW689975                         GGGUUGAGGCGGCGCUGCAGGUGUGGGUCCCCCCCCUCGCGGUGCGGGGG
1b_MW689965                         GGUCCGAGGCACAUCUACAGGUGUGGGUCCCUCCCCUCGAUGUUCGGGGG
1b_MW689971                         CGGCUGAGGCGCACUUACAUGUGUGGGUCCCCCCCCUCAACGCGCGGGGG
1c_MW690013                         GAGCGGAGGCGAUGCUGCAGGUAUGGGUCCCCCCCCUCAACGUUCGGGGG
1h_KC248199                         GAUCGGAAGCAGAGCUGCGAGUCUGGGUCCCCUCCCUUGARGUGCGGGGC
1l_MN164860                         GGACCGAGGCUGCGUUGCAAGUGUGGGUCCCCCCCCUGAAUGUACGGGGG
2_NC_009823                         UGGGGGAAGCUAUGGUCCAGGAGUGGGCACCACCUAUGCAGGUGCGCGGU
2_AF169004                          UGGGGGAAGCCAUGGUCCAGGAGUGGGCACCAUCCAUGCAGGCGCGCGGU
2_JX227965                          UGGCGGAGGCCUUGAUUCAGGAUUGGGUACCGCCACUGCAAGUGCGGGGU
2_KC197233                          UGGCGGAAGCCCUGAUCCAAGAAUGGGUUCCGCCGCUGGAAGCCCGAGGC
2a_AB047639                         UGGGGGAAGCCAUGAUUCAGGAGUGGGUACCACCCAUGCAGGUGCGCGGC
2b/1a_MK548369                      UGGCCGAGGCCCAGAUCCACCAAUGGGUCCCCCCCCUAGAGGUCCGAGGG
2b_AY232740                         UGGCCGAGGCCCAGAUUCAGCAAUGGGUCCCCCCCCUCGAGGCCCGAGGG
2i_KC197230                         UGGCAGAAGCCUAUAUCCAGCAGUGGGUGCCGCCCUUGGAGGUCCGUGGC
3_NC_009824                         GAUGCGAGUCCGCCCUUCACGUGUGGGUUCCCCCCUUACUCGCACGCGGG
3a_KY620603                         GAUGCGAGUCCGCCCUUCAAGUGUGGGUCCCCCCCUUACUUGCACGCGGG
3_KJ470619                          GGUGCGAAUCAGCCCUCCAAGUGUGGAUCCCCCCCCUGCUUGCGCGAGGG
3_JF735124                          GAUGCGAGGCAUCUCUGCAUGUCUGGGUCCCCCCCCUCCUCGCGAGAGGA
3a_MN628597                         GGUGCGAGUCCGCCCUUCAAGUAUGGAUCCCUCCCUUACUUGCGCGCGGG
3b_KY620874                         GGAGCGAGGCUGCCUUGCAAGUAUGGGUCCCUUCUCUGAUUGUUCGAGGC
3k_JF735122                         GGUGUGAGGCAUCAUUACAGGUAUGGGUUCCUCCCCUGCUAGCUAGAGGA
4_NC_009825                         GGACCGAGGCUGUGCUGCAUGUCUAUAUUCCAUCCUUCAACGUGCGCGGG
4a_KM043284                         GGGCCGAGGCCAUGCUGCAUGUCUAUGUUCCAUCCUUCGACGUGCGCGGG
4d_FJ462437                         GAGCCGAGGCCAUCACCCAUGUCUAUGUGCCAUCUCUAGACGUGCGCGGG
5_NC_009826                         GAGUGGAGGCCAUCAUCCACGUGUGGGUGCCCCCGUUGCAGGUUAAGGGU
5a_MH427311                         GGGUAGAGGCCUUUAUCCAUGUGUGGGUGCCCCCGUUGCAGGUUAGGGGU
6_DQ278891                          GGGCAGAGGCCAUCUUGCAUGUAUGGGUGCCCCCAUUGCAGGUUCGAGGA
6_LC435023                          GUGUGGAGGCUUCGCUGCAUGUGUGGGUCCCAAGUCUCUCAGUCCGGGGA
6_MK327987                          GGGUGGAAGCCCUGCUUCAAGUGUGGAUUCCCCCCCUCCAGGUCAGGGGA
6_MG878999                          GCUUCGAAGCCGUUAUAUAUCAGU-GGUACCCCCCCUGCAAGUGCGGGGA
6_KC844040                          GAGCCGAAGCCUUGAUACAHCAGUGGGUGCCCUCCCUGCAUGUUCGGGGA
6a_MG717928                         GAGCUGAGGCCAUGAUACACGAGUGGGUGCCCGACCUACGGGUUAGGGGC
6a_KJ678751                         GAGCUGAGGCCUUGAUACACGAGUGGGUGCCUGACCUACGGGUUAGGGGU
6a_MG717925                         GAGCUGAGGCCAUGAUACACGAGUGGGUGCCCGACCUACAGGUUAGGGGU
6b_NC_009827                        GGGCUGAAGCUAUGAUACAUGAUUGGGUGCCAGAUUUGCGGGUCAGGGGC
6n_AY878652                         GGGCGGAAGCAGUUAUCCAUGUGUGGGUACCAUCCUUACAGGUCCGGGGU
6q_KM504115                         GGAUAGAGGCCACACUUUUUGUGUGGGUUCCCGGUCUCUCCGUCAGGGGA
6v_EU158186                         GGUUUGAGGCCACGAUUUACGAGUGGGUGCCCUCACUGCGGGUGAGAGGG
6xg_MK139017                        GUGCGGAGGCCCUCGUUCAUGUCUGGGUACCAUCUUUGCAAAUCCGGGGU
7a_NC_030791                        GGUGUGAAGCAGCACUCCAAACGUGGGUCCCUCCUCUCAACCCUCGGGGG
8_MH590700                          AUACUGAAGCUCGCCUGUACCAGUGGGUACCGUCCCUUCGUGUGCGAGGG

1_NC_038882                         GGGCGCGAUGCCGUCAUCUUACUCAUGUGUGUAGUACACCCGACCCUGGU
1_NC_004102                         GGGCGCGAUGCCGUCAUCUUACUCAUGUGUGUUGUACACCCGACUCUGGU
1a_EU234065                         GGGCGCGAUGCUGUCAUCUUACUCAUGUGUGUUGUACACCCGACUCUGGU
1_MN164851                          GGGCGCGAUGCUGUCAUCUUGCUCACGUGCGCCAUACACCCGUCCUUGAU
1_KJ439777                          GGGCGCGACGCCAUCAUCCUGAUCACGUGCGCGCUUCACCCACACCUAAU
1_MN977327                          GGCCGCGACGCCAUCAUCCUCCUCAUGUGCGCGUUCCACCCGCACUUGGU
1_AY587845                          GGCCGCGAUGGCAUCAUAUGGGCCGCCGUCAUACUCUGUCCGGGCAUAGU
1_AJ851228                          GGCCGGGACGCCGUCAUCAUUCUUACAUGUGCAGCCUACCCGGAGCUGAU
1_KY348757                          GGCCGCGACGCCAUCAUCCUGCUCAUGUGUGUGAUCCAUCCUGAGCUGAU
1_KJ439768                          GGCCGCGACGCUGUCAUCCUUCUCGCGGCCGCGAUCCACCCUUGGCUGCU
1_MN164872                          GGCCGUGAUGGAGUCAUCCUGCUCGUGUGCAUGUUCCAUCCGCACCUGAU
1a_MW689980                         GGGCGCGACGCCGUCAUCUUACUCACGUGUGCCAUACACCCGACCUUGAU
1a_MW689962                         GAGCGUGACGCUGUCAUCUUACUCAUGUGUGUUGCACACCCGACCCUGGU
1b_KX767023                         GGCCGCGAUGCCAUCAUCCUCCUUACGUGUGCAAUCCACCCAGAGCUAAU
1b_EU234061                         GGCCGUGAUGCCAUCAUCCUCCUCAUGUGUGUGGUCCACCCAGAGCUAAU
1b_AB677533                         GGGCGUGACGGGAUCAUCUGGGCAGCUGUCAUCUUGCACCCACGCCUUGU
1b_MW689975                         GGCCGUGAUGCUAUCAUUCUCUUGGCGUGUGCGGCCCACCCCGGACUGGU
1b_MW689965                         GGCCGCGACGCUGUCAUCCUCCUCGCGUGUGUGGCCCACCCGGAGCUGAU
1b_MW689971                         GGGCGUGAUGCCAUCAUUCUCCUCCUGGCUGCGUUCCACCCGGAGCUGAU
1c_MW690013                         GGGCGUGACAGUAUCAUCCUACUCAUGUGCCUGUUCCAUCCGCACCUAAU
1h_KC248199                         GGCCGCGAUGCUAUCAUCCUCCUCGCGUGCUUGGUCCACCCUGGUCUUAU
1l_MN164860                         GGGCGGGACGCCGUCAUCUUGCUUGCGUGCGUGGUCCACCCCCACCUAAU
2_NC_009823                         GGCCGUGAUGGCAUCAUAUGGGCCGUCGCCAUAUUCUACCCAGGUGUGGU
2_AF169004                          GGCCGCGAUGGCAUCAUAUGGGCCGCCACCAUAUUCUGCCCGGGUGUGGU
2_JX227965                          GGCCGUGACGGUGUCAUAUGGGCUGUGACCAUGUUCUACCCGGGUGUGGU
2_KC197233                          GGUCGCGACGGCAUCAUAUGGGCUGCAACCAUGCUUUGCCCAGGCGUGGU
2a_AB047639                         GGCCGCGAUGGCAUCGCGUGGGCCGUCACUAUAUUCUGCCCGGGUGUGGU
2b/1a_MK548369                      GGGCGCGACGGAAUUAUCUGGGUGGCUGUCAUUCUACAUCCACGCCUUGU
2b_AY232740                         GGGCGUGACGGGAUCAUCUGGGUGGCUGUCAUUCUACACCCACGCCUUGU
2i_KC197230                         GGUCGUGAUGGCAUCAUAUGGGCCGCAACCAUGUUCUGCCCGGGUGUAGU
3_NC_009824                         AGUAGGGAUGGUGUCAUCCUGCUAACAAGCCUGCUUUAUCCAUCCUUAAU
3a_KY620603                         GGUAGGGACGGUGUCAUUCUGCUAGCAAGCCUGCUUUAUCCAUCCUUGAU
3_KJ470619                          GGUAGGGACGGUGCCAUUCUGCUAGUCAGUCUACUACAUCCAUCCUUGGU
3_JF735124                          GGGAGAGAUGGGGUCAUUUUGGCAACAGCGUUCCUUUACCCCACUUUGAU
3a_MN628597                         GGCAGGGACGGUGCUAUCCUGCUAACAAGCUUGCUUUAUCCAUCCUUAAU
3b_KY620874                         AGUCGGGACAGUGUGAUCCUGCUAGCGAGCCUGCUAUAUCCCUCUCUAGU
3k_JF735122                         GCCCGUGAUGGCAUCAUUCUGCUUGCUGGCUUGUUUUAUCCCGCUCUAGU
4_NC_009825                         CCUCGCGACUCAGUGAUUGUUCUUGCAGUCCUGGUCUGUCCAGACCUAGU
4a_KM043284                         UCUCGCGACUCACUGAUCAUCAUUGCUGUCCUGGCUUGCCCGCACCUGAU
4d_FJ462437                         CCUCGCGACUCCAUCAUCAUCCUCACUGCCUUGGCAUUCCCACACGUGGC
5_NC_009826                         GGUCGUGACGCUGUCAUCAUGCUCACAUGCCUCUUCCACCCUGCCUUGGG
5a_MH427311                         GGUCGUGAUGCUAUUAUCAUGCUCACAUGCCUUUUCCAUCCUGCCCUGGG
6_DQ278891                          GGACGUGAUGCGGUGAUACUGCUCACCUGCCUACUACACCCACAGUUGGG
6_LC435023                          GGUCGUGAUGCUGUCAUCCUACUUGCGUGCUUGUUGCACCCCUCCCUCGG
6_MK327987                          GGCCGUGACGCUGUCAUCCUGCUCACGUGCCUGCUCCAUCCGUCCCUAGG
6_MG878999                          GGCCGUGAUGCAGUCAUACUGCUCACUUGCUUGUUGCACCCAUCGUUAGG
6_KC844040                          GGGCGUGACGCAGUGAUAUUGCUCACCUGCCUGCUGCAUCCAUCCCUUGG
6a_MG717928                         GGUAGGGACUCCAUCAUCUUACUUACCUGCUUGUUACAUCCACAGCUGGG
6a_KJ678751                         GGUAGGGACUCCAUCAUCUUACUCACCUGCUUGUUACAUCCACAACUGGG
6a_MG717925                         GGUAGGGACUCCAUCAUCUUACUUACCUGCUUGUUACAUCCACAGCUGGG
6b_NC_009827                        GGUAGGGAUGCCAUCAUUCUGCUCACCUGCUUGUUACACCCACAUCUCGG
6n_AY878652                         GGCCGUGAUGCUGUCAUACUCCUUGCUUGCCUGUUACACCCUCAGCUGGG
6q_KM504115                         GGUCGCGACGCCAUCAUACUCCUCACUUGCUUGUUGCACCCAUCUCUCGG
6v_EU158186                         AGUAGGGACGCAGUGAUUCUACUCACAUGCCUCUUCCAUCCAUCUCUUGG
6xg_MK139017                        GGCCGCGACGCUGUCAUACUUCUUGCUUGCCUGUUACAUCCACAAUUGGG
7a_NC_030791                        GGCAGGGACGGUUUCAUCCUGUGUGUGCUGCUGUGCUAUCCAGGCCUUGU
8_MH590700                          GGGAGGGACUCCAUCAUCCUCCUCAUUUGUAUACUGCACCCAUCACUCAG

1_NC_038882                         AUUUGACAUCACCAAACUACUCCUGGCCAUCUUCGGACCCCUUUGGAUUC
1_NC_004102                         AUUUGACAUCACCAAACUACUCCUGGCCAUCUUCGGACCCCUUUGGAUUC
1a_EU234065                         AUUUGACAUCACCAAACUACUGCUGGCCGUCUUCGGACCCCUUUGGAUUC
1_MN164851                          AUUCGACAUCACCAAACUGCUGCUGGCUAUCCUCGGACCCCUUUGGGUUC
1_KJ439777                          GUUUGACAUCACCAAGAUACUGCUGGCCAUUUUAGGUCCCAUGUGGGUCC
1_MN977327                          GUUUGACAUCACUAAGUAUCUGUUGGCCGUCCUCGGGCCCGCUUGGGUUU
1_AY587845                          GUUUGACAUAACCAAGUGGCUCCUGGCAGUCUUAGGACCUGGUCACCUCC
1_AJ851228                          AUUUGACAUCACCAAGCUCCUGCUUGCCAUUAUUGGUCCUAUGUGGAUAC
1_KY348757                          CUUCGACAUCACUAAGUACCUGCUUGCCAUCUUUGGUCCUCCAUGGGUCC
1_KJ439768                          CUUUGACAUUACCAAACUGUUACUAGCAAUAAUUGGUCCUUUGAUGGUGC
1_MN164872                          GUUUGAGGUGUCCAAGCUCCUACUGGCUUUAGUCGGCCCCUUCUGGGUCC
1a_MW689980                         AUUUGACAUCACCAAACUGCUGCUGGCUAUCCUCGGGCCCCUUUGGAUUC
1a_MW689962                         AUUUGACAUCACCAAACUGCUGCUAGCCGUCUUCGGGCCCCUUUGGAUCC
1b_KX767023                         CUUUGACAUCACCAAACUCUUGCUCGCCAUACUCGGUCCACUCAUGGUGU
1b_EU234061                         UUUUACUAUCACCAAAAUUUUGCUCGCCAUACUCGGUCCGCUCAUGGUGC
1b_AB677533                         GUUUGAGGUCACUAAAUGGUUGUUAGCAAUCCUGGGGCCUGCCUACCUCC
1b_MW689975                         CUUUGACAUCACCAAGCUCCUCCUUGCCCUCAUUGGCCCCAUGUGGCUAU
1b_MW689965                         CUUUGACAUCACCAAAUUCUUGCUUGCCAUACUCGGUCCCUUGAUGGUCC
1b_MW689971                         UUUUGAUAUCACGAAGCUCCUGCUCGCCAUCCUCGGUCCUUUGAUGGUGC
1c_MW690013                         CUUUGACAUCACCAAAAUCCUGCUGGCCUUGCUCGGGACUGCAUGGAUCC
1h_KC248199                         GUUUGACAUCACUAAGCUGUUGCUCGCUGUUCUCGGUCCCCUCUGGCUAC
1l_MN164860                         UUUUGACAUCACCAAAUUAUUGCUGGCCGUGCUGGGCCCUAUGUGGCUCU
2_NC_009823                         GUUUGACAUAACCAAGUGGCUCUUGGCGGUGCUUGGGCCUGCUUACCUCC
2_AF169004                          GUUUGACAUAACCAAGUGGCUCUUGGCGGUGCUUGGGCCUGGUUAUCUCC
2_JX227965                          GUUUGACAUAACCAAGUGGCUGUUGGCGAUCCUCGGACCCGGCUACCUCC
2_KC197233                          GUUCGACGUAACCAAAUGGCUUCUGGCGAUCCUCGGACCCGGCUACCUCC
2a_AB047639                         GUUUGACAUUACCAAAUGGCUUUUGGCGUUGCUUGGGCCUGCUUACCUCU
2b/1a_MK548369                      GUUUGAGAUCACGAAAUGGUUGUUGGCAGUUCUGGGACCUGCUCACCUCC
2b_AY232740                         GUUUGAGAUCACGAAAUGGUUGUUAGCAAUCCUGGGGUCUGCCCACCUCC
2i_KC197230                         GUUUGACAUAACCAAGUGGCUCCUGGCGAUCCUCGGGCCUGGCUACCUCU
3_NC_009824                         UUUUGACAUCACUAAGCUGCUGAUGGCAGUAUUGGGCCCAUUAUACUUAA
3a_KY620603                         UUUUGACAUCACUAAGCUGCUGAUAGCGGUAUUGGGCCCAUUAUACUUAA
3_KJ470619                          AUUYGAYAUCACCAAGAUACUGAUAGCUGUGYUGGGACCACUAUACUUGG
3_JF735124                          GUUUGACAUCACGAAGCUCCUGCUCGGCCCACUUGGCGCGCUCUACUUGC
3a_MN628597                         UUUUGACAUCACUAAGCUGCUGAUAGCAGUAAUUGGCCCACUAUACCUAA
3b_KY620874                         UUUUGACAUCACAAAGCUGCUGAUAGCUGUCCUUGGCCCACUGUACUUAA
3k_JF735122                         CUUUGACAUCACUAAACUCUUGUUAGCAAUACUAGGGCCUCUUUACAUCU
4_NC_009825                         AUUUGACAUCACAAAAUAUCUUCUGGCCAUCUUAGGGCCCCUCCACAUAC
4a_KM043284                         AUUUGACAUCACAAAGCAUCUCCUGGCCAUCUUAGGGCCCCUCUACAUAC
4d_FJ462437                         AUUUGAGACCACAAAACAUCUCCUUGCCAUCCUUGGUCCUUUGUACAUAC
5_NC_009826                         GUUUGAGAUCACAAAAAUCCUCUUCGGGAUACUGGGCCCCUUGUACCUGC
5a_MH427311                         GUUUGAGGUCACGAAAAUCCUCCUCGGGAUACUAGGUCCUUUGUACCUGC
6_DQ278891                          GUUUGAGGUUACUAAGAUCAUUUUAGCUCUCAUGGGCCCCAUCUACAUUU
6_LC435023                          AUUCGACAUUACCAAAGUGCUCCUAGCACUCAUAGGCCCCCUUUACCUCC
6_MK327987                          GUUUGAGGUUACCAAAGUCUUAUUGGCAAUCAUGGGUCCAAUGUACAUCU
6_MG878999                          CUUCGAGGUGACUAAGAUCUUACUGGCUUUAUUAGGUCCCAUCUACCUGU
6_KC844040                          CUUUGAGGUCACGAAGACUCUUCUGGCGAUGUUGGGGCCCCUCUACUUAC
6a_MG717928                         GUUUGAGGUCACCAAAAUUCUACUAGCCAUCCUGGCCCCUCUAUACAUCC
6a_KJ678751                         GUUUGAGGUCACUAAGAUCCUGCUGGCUAUCCUGGCCCCUCUGUACAUCU
6a_MG717925                         GUUUGAGGUCACUAAGAUUCUACUAGCUAUCCUGGCCCCUCUAUACAUCU
6b_NC_009827                        GUUUGAGGUCACAAAGAUUUUGUUAGCCAUCUUAGCCCCUCUGUAUAUCC
6n_AY878652                         CUUUGAGGUUACAAAAAUUCUCCUGGCUUUGCUUGGCCCUCUUUAUUUGC
6q_KM504115                         GUUCGAUGUGACCAAGGUACUGUUGGCCCUCAUUGGCCCCUUUUACCUGC
6v_EU158186                         CUUUGAGGUUACGAAGGUGUUGCUGGCUGUCAUAGGGUCCAUGUAUCUCC
6xg_MK139017                        CUUUGAGGUUACAAAGAUUCUUUUAGCUCUGCUUGGCCCUCUUUACUUGU
7a_NC_030791                        CUUUGACAUCACAAAAUGGUUGCUGGUCAUGAUGUGCCCUCUCUACCUCC
8_MH590700                          CUUCGAGGUCACUAAAUACCUGCUUGCAAUUAUAGGCCCAGUUUACAUCC

1_NC_038882                         UUCAAGCCAGUUUGCUUAAAGUCCCCUACUUCGUGCGCGUUCAAGGCCUU
1_NC_004102                         UUCAAGCCAGUUUGCUUAAAGUCCCCUACUUCGUGCGCGUUCAAGGCCUU
1a_EU234065                         UUCAAGCCAGUUUGCUUAAAGUCCCCUACUUCGUGCGCGUUCAAGGCCUU
1_MN164851                          UUCAAGCCAGCAUGCUUAAAGUGCCCUACUUUGUGCGCGUUCAAGGCCUU
1_KJ439777                          UCCAGACUAGCCUGCUCAAAGUGCCCUACUUCGUGCGCGCCCAAGGCCUC
1_MN977327                          UACAAGCCAGCCUUUUGAAGGUACCAUACUUCGUGCGCGCUCAAGCACUC
1_AY587845                          UUAGGAGUGUCCUAACAAGCGUGCCAUACUUCGUCAGGGCGCAAGCUCUG
1_AJ851228                          UCCAGACCAGCUUGCUUAGGGUGCCGUACUUCGUGCGCGCCCAAGGGCUC
1_KY348757                          UUCAGAGCUGCUUGCUCCAAGUGCCAUACUUCGUGCGUGCCCAGGGUCUG
1_KJ439768                          UCCAAGCAUGCCUGGUUAGGGUGCCAUACUUCGUGCGCGCCCAGGGGCUC
1_MN164872                          UUCAGGCCAGUCUCUUCAAGGUGCCGUACUUUGUGCGCGUCCAGGGCCUU
1a_MW689980                         UUCAAGCCAGUAUGCUCAAAGUGCCCUACUUUGUGCGCGUACAAGGCCUU
1a_MW689962                         UCCAAGCCAGUUUGCUUAAGGUACCCUACUUUGUGCGCGUUCAAGGCCUC
1b_KX767023                         UCCAGGCUGGCAUAACCAAGGUGCCGUACUUUGUACGCGCCCAAGGGCUC
1b_EU234061                         UUCAGGCCGGCAUAACUAGAGUGCCGUACUUUGUGCGCGCUCACGGGCUC
1b_AB677533                         UUAAAGCGUCUCUGCUACGGGUACCAUACUUCGUGAGGGCUCACGCUCUG
1b_MW689975                         UGCAAGCCGGGCUGGUCAGGGUGCCGUACUUCGUACGCGCGCAAGGACUG
1b_MW689965                         UCCAAGCCAGUCUGAUCAGAGUGCCGUACUUUGUGCGCGCCCAGGGGAUU
1b_MW689971                         UCCAGGCUGGCCUGACCAGAGUGCCGUACUUUGUACGCGCCCACGGGCUC
1c_MW690013                         UGCAACACAGCCUGCUCAAGGUGCCAUACUUUGUGCGCGCCCAUGGCCUU
1h_KC248199                         UGCAGUGCAGCUUGACCAGGGUGCCGUACUUUGUGCGCGCGCAGGGCCUU
1l_MN164860                         UGCAGGCCAGCCUGGUCAAAGUGCCGUAUUUCGUGCGUGCGCACGCUCUC
2_NC_009823                         UAAAAGGUGCUUUGACGCGCGUGCCGUACUUCGUCAGGGCUCACGCUCUA
2_AF169004                          UAAGAGAUGCUUUGACACGUGUGCCGUAUUUCGUCAGAGCUCACGCUCUG
2_JX227965                          UUAGAGCUGCCUUGACGCGCACGCCAUACUUCGUUAGGGCGAACGCCCUU
2_KC197233                          UCAGGCACGUCCUGACGACUGUGCCAUAUUUUGUCAGGGCGCGAGCCCUG
2a_AB047639                         UAAGGGCCGCUUUGACACAUGUGCCGUACUUCGUCAGAGCUCACGCUCUG
2b/1a_MK548369                      UUAGAGCGUCUCUGCUACGGGUACCAUACUUCGUAAGGGCUCACGCCCUA
2b_AY232740                         UUAAAGCGUCUCUGCUACGGGUACCAUACUUUGUGAGGGCUCACGCUCUG
2i_KC197230                         UGAGGGAGGUUUUGACAGGUGUGCCGUAUUUCGUCAGGGCGCACGCCGUU
3_NC_009824                         UACAGGCUACCAUUACUACCACCCCCUACUUUGUGCGUGCGCAUGUACUG
3a_KY620603                         UACAGGCCGCCCUCACUGCCACCCCCUACUUUGUGCGCGCGCAUGUACUG
3_KJ470619                          URCAAGCUGCYCUCACCGCUACCCCGUACUUYGUGCGCGCGCACAUAUUA
3_JF735124                          UUCAAGCUGCCCUCACACGGACUCCCUACUUCGUUCGUGCUCAUGUGCUC
3a_MN628597                         UACAGGCUGCCAUCACCUCCACCCCCUACUUUGUGCGCGCGCAUGUACUG
3b_KY620874                         UACAAGCUGCACUCACCAGUACCCCCUAUUUUGUGCGCGCUCACAUAUUG
3k_JF735122                         UACAGGCCAGCCUUGUCCGCGUCCCCUAUUUUGUGCGGGCGCAUGCGGUU
4_NC_009825                         UCCAGGCCUCGCUCCUACGCAUCCCUUACUUUGUGAGGGCACAAGCGCUG
4a_KM043284                         UCCAGGCCUCACUCCUACGCGUCCCUUACUUCGUGAGGGCGCACGCGCUG
4d_FJ462437                         UCCAAGCCUCACUCCUGUGCGUCCCUUACUUUGUGAGAGCGCACGCGCUA
5_NC_009826                         UGCAACAUUCACUCACCAAGGUCCCCUACUUCCUCAGGGCGCGCGCCCUG
5a_MH427311                         UGCAGUACUCGCUCAUCAAGCUGCCUUAUUUCAUCAGGGCGCGCGCCCUG
6_DQ278891                          UGCAGUACAGCCUGCUCAAGACGCCGUACUUCGUGCGAGCGCACAUCCUU
6_LC435023                          UACAGGCCAGUCUCUUGCGCGUGCCGUACUAUGUGCGAGCCCACAUUUUG
6_MK327987                          UGCAAGCUAGUCUCCUGCGUGUGCCGUACUAUGUGCGCGCGCACGCGCUC
6_MG878999                          UGCAGUAUAGUCUACUGAAAGUGCCGUACUUUGUACGAGCGCACGCCUUG
6_KC844040                          UACAGUAUAGCCUACUCAAAGUGCCAUACUUUGUACGGGCGCACAUCCUC
6a_MG717928                         UGCAGUACAGUUUGCUCAAGGUGCCUUACUUUGUGCGCGCCCACGUACUC
6a_KJ678751                         UGCAAUACAGUUUGCUCAAAGUGCCUUACUUUGUGCGCGCCCACAUACUC
6a_MG717925                         UGCAGUACAGCUUGCUCAAAGUGCCUUACUUUGUGCGCGCCCACGUACUC
6b_NC_009827                        UCCAGCACAGUCUGCUCAAGGUGCCCUACUUUGUGCGCGCCCACAUCCUC
6n_AY878652                         UCCAGUAUAGCUUGCUUAGGACUCCCUAUUUUGUGCGAGCGCACAUCCUU
6q_KM504115                         UCCAAGCCAGCCUGCUGCGCAUACCCUACUAUGUGCGCGCGCAAGCUCUG
6v_EU158186                         UCCAAGAAAGCCUUCUGCGGGUCCCGUACUUUGUGCGUGCACAUGCACUA
6xg_MK139017                        UCCAAUAUAGCAUGCUUAAAACCCCCUACUUUGUGCGCGCACAGAUUCUG
7a_NC_030791                        UCCAGUUGUGUUUGGUGAGGACUCCAUACUUUGUGAGGGCCCAGGCCCUC
8_MH590700                          UUCAACAAUCCCUCCUCAAGGUCCCAUACUUCGUUCGUGCCCGCGGUCUA

1_NC_038882                         CUCCGGAUCUGCGCGCUAGCGCGGAAGAUAGCCGGAGGUCAUUACGUGCA
1_NC_004102                         CUCCGGAUCUGCGCGCUAGCGCGGAAGAUAGCCGGAGGUCAUUACGUGCA
1a_EU234065                         CUCCGGAUCUGCGCGCUAGCGCGGGAGAUGGCCGGAGGUCAUUACGUGCA
1_MN164851                          CUUCGGCUCUGUGCGUUAGCACGGAAGAUGGUUGGAGGCCACUACGUGCA
1_KJ439777                          CUCCGGGCCUGCGCUUUGUUGCGCAAGGUCGCUGGAGGUCAGUACGCGCA
1_MN977327                          CUGAGCGUGUGCGCAAUGGUCCGAAAGGUUGCGGGCGGCCAUUAUAUGCA
1_AY587845                          UUGAGGAUAUGCGCUGCUGUGAGACAUCUCUCAGGUGGCAAGUACGUCCA
1_AJ851228                          AUCCGUAUUUGCAUGUUGGUGCGCAAGGUGGCGGGUGGCCACUACAUCCA
1_KY348757                          AUCCGCGCCUGCGCGUUAGUGCGCAAGGUUGCAGGAGGCCAGUACGUACA
1_KJ439768                          AUCCGGUUGUGCAUGCUGGUGCGCAAAGUUUAUGGAGGCCACUACAUGCA
1_MN164872                          CUCAGGCUCUGUAUGCUCGUGCGCAAGGUAGCGGCUGGCCAGUACAUCCA
1a_MW689980                         CUCCGGAUCUGCGCGCUAGCGCAGAAGAUGGCCGGAGGCCAUUACGUGCA
1a_MW689962                         CUCCGGCUCUGCGCGCUAGCGCGGAAAAUGGUCGGAGGCCACUACGUGCA
1b_KX767023                         AUUCGUGUGUGCAUGUUGGUGCGGAAAGUUGCUGGGGGUCAUUAUGUCCA
1b_EU234061                         AUUCGUGCAUGCAUGCUGGUGCGGAAAGUUGCUGGGGGUCAUUAUGUCCA
1b_AB677533                         CUACGAGUGUGCACCCUGGUGAGACACCUUGCAGGAGCUAGGUACAUCCA
1b_MW689975                         GUCCGGCUCUGCAUGCUGGUGCGCAAGGUCGCGGGGGGGCAGUACAUCCA
1b_MW689965                         AUUCGCAUAUGCAUGCUGGUGCGCAAGGUCGCGGGGGGCCAUUACGUGCA
1b_MW689971                         AUUCGUGCAUGCAUGUUGGUGCGGAAGGUCGCUGGAGGUCAUUAUGUCCA
1c_MW690013                         CUCAGGUUCUGCAUGCUGGUGCGCAAAGUGGCAGGUGGCCAGUACAUCCA
1h_KC248199                         AUCCGCAUGUGCAUGUUGGUGCGCAAGCUCGUGGGGGGCCAUUACGUGCA
1l_MN164860                         CUCCGUGCUUGCAUGUUUGUGCGUAGGAUGGCGGGGGGCCAGUACGUACA
2_NC_009823                         CUGAGGAUGUGCACCAUGGCAAGGCAUCUCGCGGGGGGCAGGUACGUCCA
2_AF169004                          CUGAGGAUGUGCACCRUGGUGAGGCACCUCGCAGGGGGUAGGUACGUCCA
2_JX227965                          UUGAGGAUAUGUGCAAUGGUGAAGCAGCUCGCGGGAGGUAAGUACGUCCA
2_KC197233                          CUCAGGAUAUGUGCCAUGGUGAAACACCUUGCCGGGGGUAAGUAUAUCCA
2a_AB047639                         AUAAGGGUAUGCGCUUUGGUGAAGCAGCUCGCGGGGGGUAGGUAUGUUCA
2b/1a_MK548369                      CUGCGAAUGUGUGCCCUGGUAAGACACCUCGCAGGAGCUAAGUAUAUCCA
2b_AY232740                         CUACGAGUGUGCACCCUGGUGAGACACCUCGCAGGAGCUAGGUACAUCCA
2i_KC197230                         UUGCGGCUAUGCUCCAUGGUAAAACACAUCAUGGGAGGCAAGUACGUUCA
3_NC_009824                         GUCCGCCUUUGCAUGCUCGUGCGCUCCGUGAUAGGGGGGAAAUACUUCCA
3a_KY620603                         GUCCGCCUUUGCAUGCUCGUGCGCUCCGUGACGGGGGGGAAGUACUUCCA
3_KJ470619                          GUCCGCAUCUGCAUGCUGGUGCGGUCUAUCAGUGGGGGAAAAUACUGCCA
3_JF735124                          CUUCGGGUUUGCGCAUUAGUGCGCAACAUCGUGGGGGGUAAAUAUGUCCA
3a_MN628597                         GUCCGCCUUUGCAUGCUCGUGCGCUCCGUGACGGGGGGGAGAUAUUUCCA
3b_KY620874                         AUUCGUAUCUGUAUGUUGGUGCGCUCUGCAAUGGGAGGGAAGUACAUGCA
3k_JF735122                         GUCCGCCUAUGCAUCUUGGUGCGAAACAUCACUGGCGGUAAAUAUGCACA
4_NC_009825                         GUUAAGAUCUGCAGCUUGUUGCGUGGGGUAGUUUAUGGCAAGUACUUCCA
4a_KM043284                         GUUAAGAUCUGCAGCUUGUUGCGCGGGGUAGUCCAUGGCAAGUAUUACCA
4d_FJ462437                         GUCAAACUAUGCAGCCUAGUCCGUGGGGUGAUGUGUGGUAAGUAUUGUCA
5_NC_009826                         CUGAGGCUGUGCCUACUAGCAAAGCACCUGGUUUAUGGCAAGUACGUGCA
5a_MH427311                         CUGAGGGCGUGCCUGCUAGCGAAGCACUUGGCCUGUGGCAGGUACGUGCA
6_DQ278891                          UUGCGCGCUUGCUUGUUUGUGCGCGGUGUGGUAGGCGGGAAGUACGCCCA
6_LC435023                          UUGCGGGUUUGCUUGCUAGUGCGACAACUGUGCGCUGGCAAAUACGUGCA
6_MK327987                          CUGCGUGCAUGUUUACUGGUGCGGCGCGUAGCCGGAGGCAAAUUUGUCCA
6_MG878999                          UUGCGCGUGUGUGCAUUCUUCCGGAACAUCGCCGGUGGGAAGUAUGUACA
6_KC844040                          UUGCGCGCGUGCAUGCUUGUCCGUAACAUUGCCGGCGGCAAGUACGUACA
6a_MG717928                         CUGCGUGCUUGCCUGCUUGUUCGUAGGCUAGCAGGGGGUAAGUACGUGCA
6a_KJ678751                         CUGCGUGCUUGCCUGCUUGUUCGUAGGCUAGCAGGGGGUAAGUACGUGCA
6a_MG717925                         CUGCGUGCUUGCCUGCUUGUCCGUAGGCUAGCAGGGGGUAAGUACGUGCA
6b_NC_009827                        CUGCGGGCUUGUAUGUUCUUCCGCAAAGUGGCGGCCGGUAAAUAUGUGCA
6n_AY878652                         CUGCGAGCUUGCAUGACCCUCCGCACCAUCGCAGGCGGGAAGUAUGCUCA
6q_KM504115                         CUUAGAGUUUGCCUGCUGGUACGCCAACUAGCCGGAGCAAAGUACAUUCA
6v_EU158186                         UUGCGGGUGUGCGUACUUUUCCGUGAUCUCGCGGGGGGUAAGUUUAUGCA
6xg_MK139017                        UUGCGCCUGUGCCUGACCCUCCGUACCAUCGCGGGUGGAAAAUAUGUCCA
7a_NC_030791                        AUCAGAGUGUGUUCUCUCUUCAAAACGCUAGCUGGGGGACGGUACGUGCA
8_MH590700                          UUGCAGGCCUGCAUGCUGGUUCGCAAUAUAGUGGGCGGGAAGUACGCUCA

1_NC_038882                         AAUGGCCAUCAUCAAGUUAGGGGCGCUUACUGGCACCUAUGUGUAUAACC
1_NC_004102                         AAUGGCCAUCAUCAAGUUAGGGGCGCUUACUGGCACCUAUGUGUAUAACC
1a_EU234065                         GAUGGCCAUCAUCAAGUUGGGGGCGCUUACUGGCACCUAUGUUUACAACC
1_MN164851                          AAUGGCCAUCAUCAAGUUGGGAGCACUUACUGGCACCUACAUCUAUAAUC
1_KJ439777                          GAUGGCCAUCAUCAAGUUGGGGGCGCUCACCGGCACCUACAUUUAUGACC
1_MN977327                          GAUGGUUUUCAUCAAGCUGGGCGCGUGGACAGGCACCUACAUAUAUGACC
1_AY587845                          GAUGAUGCUGCUGACCCUUGGCAGAUGGACCGGCACCUACAUUUAUGACC
1_AJ851228                          AAUGGCCCUUAUUAAACUGGGUGCCCUUUCGGGCACCUAUAUAUAUAACC
1_KY348757                          GAUGGCUCUCAUCAAGUUGGGCGCUCUGACCGGUACCUACGUCUACAACC
1_KJ439768                          GAUGGCCUUCAUGAAGCUGGGCGCGCUAACAGGCACUUACCUCUAUGACC
1_MN164872                          AAUGGCCCUCCUGAAGCUGGGAGCAGUAUGCGGGACAUAUGUCUAUGACC
1a_MW689980                         AAUGGCUAUCAUCAAGUUGGGGGCGCUCACUGGCACCUAUGUCUAUAACC
1a_MW689962                         AAUGGCCAUCAUCAAGGUAGGGGCGCUUACUGGCACUUAUGUUUAUAACC
1b_KX767023                         AAUGGCUCUCAUGAAGCUGGGCGCGCUGACGGGCACAUACCUUUAUGACC
1b_EU234061                         AAUGGCUUUCAUGAAGCUGGCCGCGCUGACAGGUACGUACGUUUAUGACC
1b_AB677533                         GAUGUUGUUGAUCACCAUAGGCAGGUGGACCGGCACUUACAUCUAUGACC
1b_MW689975                         GAUGGCCCUCCUCAAACUCGGGGCUCUCACUGGCACCUACCUGUACGACC
1b_MW689965                         AAUGGCCCUCCUUAAGCUGGCCUCGUGGACGGGCACUUAUGUCUAUGACC
1b_MW689971                         AAUGGCCUUCAUGAAGCUGGCCGCGCUGACGGGUACGUACGUUUAUGACC
1c_MW690013                         AAUGGCCAUGCUGAAGUUUGGCGCCCUAACCGGCACUUACAUCUACAAUC
1h_KC248199                         GAUGGCCCUCGUCAGGCUGGGCGCGCUGACUGGCACCUACAUCUAUGACC
1l_MN164860                         GAUGGCGCUCCUCAAACUGGGGGCCGCCACCGGCACUUACAUCUACAAUC
2_NC_009823                         GAUGGCGCUACUAGCCCUUGGCAGGUGGACUGGCACUUACAUCUAUGACC
2_AF169004                          GAUGGCGCUAUUAGCCCUUGGUAGGUGGACCGGCACUUACAUCUAUGAUC
2_JX227965                          GGUGGCGCUAAUUACCCUUGGCAAGUGGACAGGCACGUACAUCUAUGACC
2_KC197233                          GAUGGCACUAAUCGCCAUCGGCAACUGGACUGGCACUUACAUCUAUGACC
2a_AB047639                         GGUGGCGCUAUUGGCCCUUGGCAGGUGGACUGGCACCUACAUCUAUGACC
2b/1a_MK548369                      GAUGCUGUUGAUCACCAUAGGCAAGUGGACCGGCACUUACAUCUAUGACC
2b_AY232740                         GAUGCUGUUGAUCACCAUGGGCAGGUGGACCGGCACUUACAUCUAUGACC
2i_KC197230                         AAUGGCACUGCUCGCCCUUGGUAGGUGGUUCGGCAUAUACAUCUACGACC
3_NC_009824                         GAUGAUCAUACUGAGCAUUGGCAGAUGGUUCAACACCUACCUAUACGACC
3a_KY620603                         GAUGAUCAUACUGAGCAUUGGCAGAUGGUUUAACACCUACCUAUACGACC
3_KJ470619                          ACUAAUCAUACUGAGUGUCGGCCGGUGGUUUAACACCUACCUCUAUGACC
3_JF735124                          AAUGGCUCUACUCACGUUGGGCCGGUGGUGCGGCACCUACGUGUACGACC
3a_MN628597                         AAUGAUCAUACUGAGCAUUGGCAGAUGGUUCAACACCUACCUAUACGACC
3b_KY620874                         AAUGCUGGUGCUGACAGUCGGCCGGUGGUUCAACACCUAUCUGUACGACC
3k_JF735122                         AAUGGUACUUCUGACACUGGCCCGGUGGCUCAAUACUUAUCUGUAUGACC
4_NC_009825                         AAUGGUCGUGCUUAAAAGCAGGGGCCUGACUGGUACUUACAUCUAUGACC
4a_KM043284                         AAUGGCCGUGCUGAAGAUAGGGGCCCUGACUGGUACUUACGUCUAUGACC
4d_FJ462437                         GAUGGCCCUACUGAAGAUAGGAGCGCUGACCGGAACAUACGUCUACAACC
5_NC_009826                         GGCGGCCUUGCUCCACCUUGGUAGGCUGACCGGAACCUACAUUUAUGACC
5a_MH427311                         GGCGGCCUUGCUCCACCUUGGUAGGCUGACCGGAACGUACAUUUAUGACC
6_DQ278891                          AGCUGCGCUUUUGCGGCUAGGCGUGUGGACGGGCACCUACAUCUAUGACC
6_LC435023                          GGCCGUCCUGUUGCGGGUUGGGGCAUGGACAGGUACCUACAUUUACAAUC
6_MK327987                          GGCAAUGCUCUUAAAGGUGGGAGCAUGGACGGGCACUUACAUCUUUGACC
6_MG878999                          GGCUGUGCUGCUUAGGGUGGGUGCGUGGACAGGCACCUAUGUAUAUGACC
6_KC844040                          GGCUGUGUUAUUAAAAGUUGGCGCUUGGACAGGCACUUACCUGUACAAUC
6a_MG717928                         GGCGUGCCUUCUGAGGUUGGGCGCUUGGACUGGCACCUUUGUCUAUGACC
6a_KJ678751                         GGCGUGCCUUCUGAGGUUGGGCGCUUUGACUGGUACCUUUGUCUAUGACC
6a_MG717925                         GGCGUGCCUUCUGAGGUUGGGCGCUUGGACUGGCACCUUUGUCUAUGACC
6b_NC_009827                        AGCUUGCCUCUUGAGGUUGGGCGCCUGGACUGGCACAUACAUAUACGAUC
6n_AY878652                         AGCAGCACUCUUGAAGCUGGGAGCCUGGACUGGGACAUACAUAUAUGACC
6q_KM504115                         GGCCUGUUUACUGAGAGUUGGAGCAUGGACUGGCACUUACAUUUAUGAUC
6v_EU158186                         GGCCCUUUGCCUUAGGCUAGGGGCACUUGGAGGUACCUACAUUUAUGACC
6xg_MK139017                        GGCAGUGCUUCUGAGACUAGGGGCCUGGACUGGCACAUACAUAUAUGACC
7a_NC_030791                        GGCCGCGCUGCUCACUAUUGGCCGCUGGACCGGCACUUAUAUUUAUAACC
8_MH590700                          GAUGUUGCUUAUCCGCUUGGGAUCGUGGACCGGGACGUACCUUUAUGACC

1_NC_038882                         AUCUCACCCCUCUUCGAGACUGGGCGCACAACGGCCUGCGAGAUCUGGCC
1_NC_004102                         AUCUCACCCCUCUUCGAGACUGGGCGCACAACGGCCUGCGAGAUCUGGCC
1a_EU234065                         AUCUCACUCCUCUCCGAGACUGGGCGCACAACGGCCUGCAAGAUCUGGCC
1_MN164851                          ACCUCACUCCCCUUAAGGACUGGGCGCACAACGGCCUGCGAGACCUGGCC
1_KJ439777                          AUCUUUCCCCGCUGCGGGACUGGGCUCACAACGGCUUGCGGGACCUCGCG
1_MN977327                          AUCUCUCGCCGCUACGCGACUGGGCCCACGACGGGCUGCGCGACCUCGCG
1_AY587845                          AUCUCACUCCACUGCAGGACUGGGCCCACGCGGGCCUACGAGACCUUGCG
1_AJ851228                          AUCUCACCCCGCUGCGGGAUUGGGCCCACAACGGCCUUCGUGACCUUGCA
1_KY348757                          ACCUCACCCCGCUGCGAGAUUGGGCCCACACGGGCCUGCAGGAUCUCGCG
1_KJ439768                          ACCUCACCCCGAUGCGAGACUGGGCCCACGCGAGCUUGCGCGACCUCACG
1_MN164872                          ACCUGACCCCCCUGGGGGACUGGGCUCACAACAGCUUGCGUGAUCUUGCU
1a_MW689980                         AUCUCACUCCUCUUAAGGACUGGGCGCACAACGGCCUGCGAGACCUGGCC
1a_MW689962                         AUCUCACUCCCCUCCGGGACUGGGCGCACAACGGCUUGCAAGAUCUGGCC
1b_KX767023                         ACCUUACUCCACUGCGGGACUGGGCCCACAUGGGCCUACGAGACCUUGCG
1b_EU234061                         AUCUCACUCCACUGCGGGACUGGGCCCACGCGGGCCUAAGAGACCUAGCG
1b_AB677533                         ACCUCUCCCCUUUAUCAACUUGGGCAGCCCAGGGUUUGCGGGACCUGGCA
1b_MW689975                         ACCUAACUCCCUUGCAAGGCUGGGCCCACAAUGCUCUGCGCGACCUAACA
1b_MW689965                         ACCUCACCCCACUGCAAGACUGGGCUCACAAGGGGCUGCGCGAUCUCGCG
1b_MW689971                         ACCUCACUCCGCUACGGGAUUGGGCCCACGUGGGCCUGCGUGACCUAGCG
1c_MW690013                         ACCUCACUCCACUUGGAGACUGGGCCCACAGCGGGCUGCGCGACCUCGCC
1h_KC248199                         ACCUCACCCCCUUACAGGAUUGGGCCCACAGAGGCCUGCGCGACCUCGCA
1l_MN164860                         ACCUCACUCCUUUAUCGGACUGGGCCCAUAACAGUUUGCAAGACCUUGCG
2_NC_009823                         ACCUCACCCCUAUGUCGGAUUGGGCUGCUAGUGGCCUGCGGGACCUGGCG
2_AF169004                          AUCUCACCCCUAUGUCGGACUGGGCUGCCAGUGGCCUGCGGGACUUGGCG
2_JX227965                          AUCUAUCCCCCAUGUCGGACUGGGCUGCCGACGGCCUACGCGACCUAGCG
2_KC197233                          AUCUCUCCCCGAUGACCAACUGGGCUGCUACCGGCCUACGAGAUCUGGCC
2a_AB047639                         ACCUCACACCUAUGUCGGACUGGGCCGCUAGCGGCCUGCGCGACUUAGCG
2b/1a_MK548369                      ACCUUUCCCCCCUAUCAACUUGGGCAGCCCAGGGGUUGCGGGACUUGGCG
2b_AY232740                         ACCUCUCCCCUUUAUCAACUUGGGCAGCUCAGGGUUUGCGGGACCUGGCA
2i_KC197230                         ACCUCACCCCCAUGUCAGACUGGGCUGCUAGUGGGCUGCGGGACCUAGCG
3_NC_009824                         ACCUAGCGCCAAUGCAACACUGGGCCGCUGCUGGUCUCAAAGACCUAGCA
3a_KY620603                         ACCUAGCGCCAAUGCAACAUUGGGCCGCAGCUGGCCUCAAAGACCUAGCA
3_KJ470619                          ACCUUACGCCGAUGAGGGACUGGGCCGCUCAGGGCCUCAAGGACCUGGCC
3_JF735124                          ACCUCACACCCUUGCAGGACUGGGCAGCAACUGGACUUGCAGAUCUGGCA
3a_MN628597                         ACCUAGCGCCAAUGCAGCAUUGGGCCGCAGCUGGCCUCAAAGAUCUAGCA
3b_KY620874                         ACCUAUCCCCCAUGAGGGACUGGGCUGCUGAGGGUCUCAAAGAACUGGCA
3k_JF735122                         AUCUCUCACCCAUGACUGAUUGGGCGGCUGAGGGCUUGAAAGACCUAGCC
4_NC_009825                         ACCUUACUCCCAUGUCAGAUUGGCCGCCUUACGGCCUCCGCGAUUUGGCG
4a_KM043284                         ACCUUACUCCCCUGUCAGACUGGGCCGCUGAGGGUCUCCGUGAUUUAGCG
4d_FJ462437                         ACCUCACUCCUUUAUCAGACUGGGCUGCUGAGGGGCUUAAUGACCUAGCG
5_NC_009826                         AUCUUGCCCCCAUGAAGGAUUGGGCAGCGUCUGGGCUCCGCGAAUUAACG
5a_MH427311                         ACCUUGCCCCCAUGAAGGAUUGGGCAGCGUCCGGGCUGCGCGACUUAGCA
6_DQ278891                          AUCUGUCUCCACUGUCUGAUUGGGCGUGUGAUGGCCUACGAGAUCUGGCU
6_LC435023                          AUCUGGCACCUCUUGAGACCUGGGCCAGCGACGGGUUACGCGAUCUUGCC
6_MK327987                          ACUUGGCCCCCUUGUCCACUUGGGCUAGUGAUGGUCUCCGCGACCUCGCG
6_MG878999                          AUCUCUCCCCCCUUUCUGACUGGGCUAGCAACGGCCUACGUGACCUAGCC
6_KC844040                          ACCUUUGCCCCCUAUCCGACUGGGCUAGUGACGGCCUCCGCGAUCUCGCC
6a_MG717928                         AUCUCGCCCCUCUCUCUGACUGGGCUAGCGACGGACUGCGCGAUUUGGCA
6a_KJ678751                         AUCUCGCCCCCCUCUCUGACUGGGCUAGCGACGGACUACGUGACCUGGCA
6a_MG717925                         AUCUCGCCCCCCUUUCUGACUGGGCUAGCGACGGACUGCGCGAUCUGGCA
6b_NC_009827                        AUCUAGCUCCUCUCAGUGAGUGGGCGAGCGACGGCUUGCGUGAUCUAGCC
6n_AY878652                         ACUUAGCCCCUCUUUCUGACUGGGCCUGUGACGGCUUGCGAGAUCUCGCC
6q_KM504115                         ACCUCUCCCCUUUGGCCGAUUGGGCCAGCGACGGCUUGCGUGACCUUGCC
6v_EU158186                         AUCUAAGCCCUCUCACCGACUGGGCUGCCAACGGCUUGCGCGAUAUGGCC
6xg_MK139017                        AUCUAGCCCCCCUUUCUGAUUGGGCCUGCGACGGGCUGCGAGACCUUGCU
7a_NC_030791                        AUCUCGCCCCCCUGGAAACAUGGGCCGCCGGCGGCCUACGGGAUUUGGCC
8_MH590700                          ACCUUAGCCCGCUAAAAGAUUGGGCUAGUGAGGGACUGAAAGACUUGGCC

1_NC_038882                         GUGGCUGUGGAACCAGUCGUCUUCUCCCGAAUGGAGACCAAGCUCAUCAC
1_NC_004102                         GUGGCUGUGGAACCAGUCGUCUUCUCCCGAAUGGAGACCAAGCUCAUCAC
1a_EU234065                         GUGGCUGUGGAGCCAGUCGUCUUCUCCCAAAUGGAGACCAAGCUCAUCAC
1_MN164851                          GUGGCUGUAGAGCCAGUCAUCUUUUCCCAAAUGGAGACCAAGCUCAUCAC
1_KJ439777                          GUGGCCGUUGAACCAGUAACUUUCUCCCAAAUGGAGACCAAGCUCAUUAC
1_MN977327                          GUUGCGGUCGAGCCCGUGGUGUUCUCCCCCAUGGAGACCAAGUUGAUCAU
1_AY587845                          GUGGCAGUUGAGCCUGUUGUCUUCUCUGACAUGGAGACCAAGAUCAUCAC
1_AJ851228                          ACGGCUGUUGAACCUGUCAUAUUUUCCAACAUGGAGACCAAACUCAUUAC
1_KY348757                          GUGGCAGUCGAGCCGGUCGUGUUUUCGCAGAUGGAAACGAAGCUCAUCAC
1_KJ439768                          GUGGCGGUCGAGCCCGUUGUCUUYUCCGACAUGGAAAAUAAGAUCAUCAC
1_MN164872                          GUGGCCGUCGAGCCUGUUGUCUUCUCUCAAAUGGAGACUAAGCUCAUCAC
1a_MW689980                         GUGGCCGUAGAGCCAGUCGUCUUCUCCCAGAUGGAGACCAAGGUCAUCGU
1a_MW689962                         GUGGCUGUAGAACCAGUCAUCUUCUCCCAAAUGGAGACAAAGCUCAUCAC
1b_KX767023                         GUGGCAGUUGAGCCCGUUGUCUUUUCUGACAUGGAGACCAAGAUCAUCAC
1b_EU234061                         GUGGCAGUUGAGCCCGUCAUCUUUUCUGACAUGGAGACCAAGAUCAUCAC
1b_AB677533                         GUUGCCGUAGAGCCUGUGGUGUUCAGCCCAAUGGAGAAGAAGAUCAUCAC
1b_MW689975                         GUGGCGCUUGAGCCAGUCUCCUUUUCCCCGAUGGAGAUAAAAGUCAUCAC
1b_MW689965                         ACAGCUGUUGAGCCGGUUGUCUUUUCUCAAAUGGAGACCAAACUCAUUAC
1b_MW689971                         GUGGCGGUUGAACCUGUUGUGUUUACGGACAUGGAGACCAAGCUCAUUAC
1c_MW690013                         GUGGCGAUCGAGCCCGUUGUUUUCUCCCAGAUGGAAACCAAGGUCAUUCU
1h_KC248199                         GUGGCGGUCGAGCCGGUCGUGUUCUCCCAAAUGGAGACAAAGGUCAUCAC
1l_MN164860                         GUGGCCGUGGAGCCCGUCAUCUUCUCCCCGAUGGAAACGAAGGUCAUCCU
2_NC_009823                         GUCGCCGUUGAGCCUAUCAUCUUCAGUCCGAUGGAGAAGAAAGUCAUUGU
2_AF169004                          GUCGCCGUGGAGCCUAUCAUCUUCAGUCCGAUGGAGAAGAAGGUCAUCAC
2_JX227965                          GUGGCUGUUGAGCCUAUUGUCUUCAGCCCAAUGGAAAGGAAGGUCAUUGU
2_KC197233                          GUCGCCGUGGAGCCCAUAGUCUUCAGUCCAAUGGAGAAGAAAGUUAUCAU
2a_AB047639                         GUCGCCGUGGAACCCAUCAUCUUCAGUCCGAUGGAGAAGAAGGUCAUCGU
2b/1a_MK548369                      GUCGCCGUAGAGCCCGUGACUUUUAGCCCAAUGGAGAAGAAGGUCAUUGU
2b_AY232740                         GUCGCCGUGGAGCCUGUGAUCUUCAGCCCAAUGGAGAAGAAGGUCAUUGU
2i_KC197230                         GUCGCCGUGGAGCCCAUCAUCUUCAGCCCGAUGGAGAAGAAAGUCAUCAC
3_NC_009824                         GUGGCCACUGAACCUGUAAUAUUUAGUCCCAUGGAAAUCAAGGUCAUCAC
3a_KY620603                         GUGGCCACUGAACCUGUAAUAUUUAGUCCCAUGGAAAUCAAGGUCAUCAC
3_KJ470619                          GUGGCCACUGAGCCCGUGAUAUUCAGCCCUAUGGAGAUCAAGGUCAUAAC
3_JF735124                          GUGGCAACAGAACCAGUGAUCUUCUCGCCUAUGGAGACCAAAAUCAUCAC
3a_MN628597                         GUGGCCACUGAACCUGUGAUAUUUAGUCCCAUGGAAAUCAAGAUCAUCAC
3b_KY620874                         GUGGCCACAGAACCCGUCAUCUUCAGUCCUAUGGAGAUAAAGGUCAUCAC
3k_JF735122                         GUGGCCGUCGAGCCUGUCAUCUUCAGUCCUAUGGAGAUUAAGGUUAUCAC
4_NC_009825                         GUGGCCCUAGAGCCAGUUGUGUUCACGCCCAUGGAGAAGAAAGUCAUCGU
4a_KM043284                         GUGGCCCUAGAGCCGGUUGUGUUCACGGCCAUGGAGAAAAAGGUCAUCGU
4d_FJ462437                         GUGGCACUUGAGCCGGUCGUGUUUACAGCCAUGGAGAAGAAAAUCAUAAC
5_NC_009826                         GUGGCCACAGAACCCAUCGUAUUCUCCGCGAUGGAGACGAAGGUCAUCAC
5a_MH427311                         GUGGCCACGGAGCCCAUCAUAUUCUCCCCUAUGGAGACGAAGGUCAUCAC
6_DQ278891                          GUCGCCGUCGAACCUGUCAUCUUCUCUCCUAUGGAGAAGAAAGUCAUCAC
6_LC435023                          GUCGCUGUAGAGCCGGUUGUGUUCUCGCCCAUGGAGAAGAAGGUCAUCAC
6_MK327987                          AUCGCGGUGGAGCCCGUCAUCUUUUCGCCCAUGGAGAAGAAAGUGAUCAC
6_MG878999                          GUUGCAGUAGAGCCCGUCGUUUUCUCUCCCAUGGAGAGGAAAGUUAUUAC
6_KC844040                          GUGGCCGUAGAGCCAGUCAUCUUCUCCCCUAUGGAGAGAAAGAUCAUCAC
6a_MG717928                         GUCGCAAUCGAGCCGGUCAUUUUCUCUCCCAUGGAGAAGAAAAUCAUUAC
6a_KJ678751                         GUUGCUGUCGAGCCAGUCAUUUUCUCUCCCAUGGAGAAGAAAAUUAUCAC
6a_MG717925                         GUUGCAGUUGAGCCGGUCAUUUUCUCUCCCAUGGAGAAGAAAAUCAUCAC
6b_NC_009827                        GUAGCUGUUGAGCCAGUCAUCUUUUCCCCCAUGGAGAAAAAGAUCAUUAC
6n_AY878652                         GUUGCUGUUGAGCCUGUCAUAUUUUCUCCCAUGGAGAAAAAGGUUAUCAC
6q_KM504115                         GUUGCUGUCGAGCCGGUCAUUUUCUCUCCUAUGGAGAAGAGAGUCAUCAC
6v_EU158186                         GUAGCAGUUGAACCUGUCGUGUUUUCCUCCAUGGAGAAGAAAAUCAUCAC
6xg_MK139017                        GUCGCGGUUGAGCCCGUCAUCUUUUCCCCUAUGGAGAAGAAGAUUAUCAC
7a_NC_030791                        GUUGCAGUCGAGCCCGUGAUAUUCUCCCCCAUGGAGAAGAAGAUCAUAGU
8_MH590700                          GUAGCGGUUGAGCCGGUCAUCUUCACCCCGAUGGAAAAAAAGAUCAUCAC

1_NC_038882                         GUGGGGGGCAGAUACCGCCGCGUGCGGUGACAUCAUCAACGGCUUGCCCG
1_NC_004102                         GUGGGGGGCAGAUACCGCCGCGUGCGGUGACAUCAUCAACGGCUUGCCCG
1a_EU234065                         GUGGGGGGCAGACACCGCCGCGUGCGGUGACAUCAUCAACGGCUUGCCCG
1_MN164851                          GUGGGGGGCAGACGCCGCCGCGUGUGGUGACAUCAUCGAUGGCUUGCCCG
1_KJ439777                          GUGGGGAGCUGACACCGCUGCUUGCGGGGACAUUGUCAAUGGCCUACCCG
1_MN977327                          CACUGGGGCAGACGCGGCGGCGUGCGGUGACAUCAUCCAGGGCCUGCCUG
1_AY587845                          CUGGGGGGCAGAAACCGCGGCGUGUGGGGACAUCAUUCUGGGCUUACCCG
1_AJ851228                          CUGGGGGGCAGACACCGCGGCGUGCGGGGAUAUUAUCUCUGGACUACCUG
1_KY348757                          CUGGGGAGCAGACACCGCAGCUUGCGGGGAUAUCAUCCACGGUCUGCCCG
1_KJ439768                          CUGGGGGGCGGACACCGCGGCGUGUGGGGACAUCCUCCARGGACUGCCUG
1_MN164872                          UUGGGGAGCGGACUCAGCCGCGUGUGGGGACAUCAUCUCGGGGUUGCCCG
1a_MW689980                         UUGGGGGGCAGACACUGCAGCGUGCGGGGACAUCAUCGAGGGCCUGCCCG
1a_MW689962                         AUGGGGGGCAGAUACCGCCGCGUGCGGCGACAUCAUCAAUGGUUUGCCCG
1b_KX767023                         CUGGGGGGCAGACACCGCGGCGUGCGGGGACAUCAUCCUGGGCCUACCUG
1b_EU234061                         CUGGGGGGCAGACACCGCGGCGUGUGGGGACAUCAUCUUGGGUCUGCCCG
1b_AB677533                         CUGGGGGGCGGAGACCGCGGCGUGUGGGGACAUCAUCUUGGGUCUACCCG
1b_MW689975                         UACCGGGGCAGACACCGCCGCGUGCGGCGACAUCAUCCAAGGAUUGCCCG
1b_MW689965                         AUGGGGAGCAGACACCGCAGCAUGCGGGGAUAUCAUCCAAGGUCUGCCUG
1b_MW689971                         CUGGGGGGCAGAUACCGCAGCGUGUGGAGAUAUCAUCCAGGGCUUACCCG
1c_MW690013                         UUGGGGGGCGGACACCGCUGCAUGCGGCGAUAUCAUCCAGGGUCUGCCCG
1h_KC248199                         CUGGGGGGCAGACACCGCCGCAUGUGGAGACAUCAUUGCAGGGCUGCCUG
1l_MN164860                         CUACGGUGCGGACACGGCGGCGUGCGGGGACAUCCUCGAAGGACUGCCGG
2_NC_009823                         CUGGGGAGCGGAGACAGCUGCUUGUGGGGACAUUUUACACGGACUUCCCG
2_AF169004                          CUGGGGAGCGGAGACGGCUGCAUGCGGGGACAUCUUACACGGACUUCCUG
2_JX227965                          GUGGGGGGCGGAGACGGCGGCGUGUGGUGACAUCAUACACGGGCUCCCUG
2_KC197233                          UUGGGGAGCGGAAACGGCAGCCUGCGGUGACAUCAUACAUGGCCUCCCCG
2a_AB047639                         CUGGGGAGCGGAGACGGCUGCAUGUGGGGACAUUCUACAUGGACUUCCCG
2b/1a_MK548369                      AUGGGGGGCUGAGACAGUGGCGUGUGGGGAUAUCCUGCAUGGCCUCCCGG
2b_AY232740                         GUGGGGGGCUGAGACAGUGGCGUGUGGAGACAUCCUGCAUGGCCUCCCGG
2i_KC197230                         UUGGGGAGCAGAGACGGCAGCAUGCGGUGACAUCAUAUGUGGACUGCCCG
3_NC_009824                         CUGGGGUGCGGAUACAGCGGCUUGCGGAGAUAUUCUUUGCGGGCUGCCCG
3a_KY620603                         CUGGGGCGCGGACACAGCGGCUUGCGGAGAUAUUCUUUGCGGGCUGCCCG
3_KJ470619                          UUGGGGCGCGGACACGGCGGCCUGCGGAGAUAUCUUGUGCGGGCUGCCUG
3_JF735124                          UUGGGGUGCAGACACAGCYGCAUGCGGAGAUAUCCUUUGCGGACUGCCGG
3a_MN628597                         CUGGGGCGCAGACACAGCGGCCUGCGGAGAUAUUCUUUGCGGGCUGCCCG
3b_KY620874                         CUGGGGUGCGGACACUGCAGCCUGCGGGGACAUCCUAUGCGGGUUGCCCG
3k_JF735122                         UUGGGGAGCUGACACGACAGCAUGCGGGGACAUACUCUGUGGGUUGCCGG
4_NC_009825                         CUGGGGCGCUGACACCGCUGCGUGCGGAGACAUCAUAAGGGGAUUACCUG
4a_KM043284                         CUGGGGUGCCGACACUGCCGCGUGCGGCGACAUCAUAGGGGGACUACCUG
4d_FJ462437                         UUGGGGCGCUGACACCGCUGCAUGCGGUGACAUUCUCCAGGGCCUGCCUG
5_NC_009826                         GUGGGGGGCUGACACGGCCGCGUGUGGGAACAUACUUGCUGUUCUUCCGG
5a_MH427311                         GUGGGGGGCUGACACGGCCGCAUGUGGGGACAUACUUGCCGGCCUUCCUG
6_DQ278891                          UUGGGGCGCUGAUACAGUCGCGUGCGGUGACAUAAUCGCUGGACUCCCGG
6_LC435023                          AUGGGGGGCGGACACAGCCGCGUGUGGCGACAUACUGGCUGGCUUGCCCG
6_MK327987                          CUGGGGCGCUGACACCGCCGCGUGUGGCGACAUCAUUGCAGGCCUACCAG
6_MG878999                          UUGGGGGGCGGAUACAGCUGCUUGUGGUGACAUAYUAGCAGGCCUCCCCG
6_KC844040                          AUGGGGUGCAGACACCGCUGCUUGCGGGGACAUUUUGGCAGGGUUGCCUG
6a_MG717928                         CUGGGGUGCGGAUACCGCCGCGUGUGGUGACAUCUUGAGUGGCCUCCCGG
6a_KJ678751                         CUGGGGUGCUGACACUGCCGCGUGCGGUGACAUCUUGAGUGGCCUCCCUG
6a_MG717925                         CUGGGGUGCGGACACUGCCGCGUGCGGUGACAUCUUGAGUGGCCUCCCGG
6b_NC_009827                        GUGGGGUGCAGACACCGCUGCGUGUGGCGACAUCUUGAGGGGUCUCCCUG
6n_AY878652                         CUGGGGUGCUGACACUGCUGCAUGUGGAGACAUCCUUGCUGGCCUCCCAG
6q_KM504115                         UUGGGGAGCAGACACAGCUGCAUGCGGUGACAUCCUUGCUGGCCUUCCAG
6v_EU158186                         GUGGGGGGCAGAUACUGCCGCCUGUGGAGAUAUUCUCUCUGGACUGCCUG
6xg_MK139017                        CUGGGGUGCUGACACUGCCGCUUGUGGAGACAUCCUUGCCGGCCUUCCGG
7a_NC_030791                        UUGGGGGGCGGAGACCACUGCUUGUGGCGACAUUCUUUGUGGCCUGCCUG
8_MH590700                          UUGGGGGGCCGACUCAGUCGCUUGUGGUGACAUCCUCAGUGGAUUGCCCG

1_NC_038882                         UCUCUGCCCGUAGGGGCCAGGAGAUACUGCUUGGGCCAGCCGACGGAAUG
1_NC_004102                         UCUCUGCCCGUAGGGGCCAGGAGAUACUGCUUGGGCCAGCCGACGGAAUG
1a_EU234065                         UCUCCGCCCGUAGGGGCCAGGAGAUACUGCUCGGACCAGCCGACGGAAUG
1_MN164851                          UCUCUGCCCGCAGGGGCCGGGAGGUACUGCUUGGACCAGCCGAUGGAGAG
1_KJ439777                          UCUCCGCUCGGAGGGGGAGAGAAAUACUGCUUGGACCUGCUGAUAAGAUG
1_MN977327                          UCUCUGCCCGCAGGGGUAGGGAAGUGCUCCUGGGACCGGCUGACAGUCUG
1_AY587845                          UCUCCGCCCGAAGGGGGAGAGAGAUACUUCUGGGGCCGGCCGAUAGCCUU
1_AJ851228                          UCUCCGCUCGGAGGGGGAGGGAGAUCCUCCUCGGUCCGGCCGACGCCAUG
1_KY348757                          UCUCCGCCCGCAGGGGGAGGGAGGUGCUUCUUGGACCGGCUGACAGCUUC
1_KJ439768                          UCUCUGCUCGGAGAGGAAGGGAGAUACUCUUGGGCCCGGCCGACAACCUG
1_MN164872                          UCUCCGCCCGCAGGGGCCGAGAGAUAUUGCUUGGACCGGCCGAUGGAAUG
1a_MW689980                         UCUCUGCCCGGAGGGGCAGAGAGAUACUACUCGGACCAGCCGAUGGAGCG
1a_MW689962                         UCUCCGCCCGUAGGGGCCGGGAGAUACUGCUUGGGCCAGCCGAUGGAAUG
1b_KX767023                         UCUCCGCCCGAAGGGGGAGGGAGAUACUUCUGGGCCCGGCCGACAGUUUU
1b_EU234061                         UCUCCGCCCGAAGGGGGAAGGAGAUAUUUUUGGGACCGGCAGAUAGUCUU
1b_AB677533                         UUUCCGCCCGAAGGGGAAGGGAGAUUCUUUUGGGACCGGCCGAUAGUCUU
1b_MW689975                         UCUCCGCCCGAAGGGGGAGGGAGGUGCUCUUGGGCCCGGCUGACUCCCUG
1b_MW689965                         UCUCCGCCCGUAGGGGGAGGGAGAUACUCCUGGGACCAGCCGAUGGCAUG
1b_MW689971                         UCUCCGCCCGGAGGGGGAGGGAGAUACUCCUGGGGCCGGCUGAUGGAUUU
1c_MW690013                         UUUCUGCCCGGCGAGGGAGGGAGAUAUUGCUAGGACCCGCUGACUCACUG
1h_KC248199                         UUUCUGCACGCAGGGGGAGGGAACUGUAUCUGGGACCCGCCGAUGGCAUG
1l_MN164860                         UCUCCGCCCGUCUGGGGAGGGAGGUGCUGUUGGGCCCGGCCGAUGGCAUG
2_NC_009823                         UGUCCGCCCGACUUGGUCGGGAGGUCCUCCUUGGCCCAGCUGAUGGCUAU
2_AF169004                          UGUCCGCCCGGCUAGGCCGGGAGAUCCUCCUUGGCCCAGCUGAUGGCUAC
2_JX227965                          UCUCCGCCCGGCUCGGCCGGGAGAUCCUACUGGGUCCCGCUGAUGGAUAC
2_KC197233                          UGUCCGCCCGGUUGGGCCGAGAAGUUCUACUGGGCCCUGCAGACGAGUAC
2a_AB047639                         UGUCCGCCCGACUCGGCCAGGAGAUCCUCCUCGGCCCAGCUGAUGGCUAC
2b/1a_MK548369                      UUUCCGCGAGGCUAGGUAGGGAAAUUCUGCUCGGCCCCGCCGAUGGCUAC
2b_AY232740                         UUUCCGCGAGGCUAGGUAGGGAAGUUCUGCUCGGCCCUGCCGAUAGCUAC
2i_KC197230                         UCUCAGCUCGGCUGGGCAGGGAGGUCCUACUGGGCCCCGCCGAUGGCUAC
3_NC_009824                         UCUCUGCACGAUUAGGCCGUGAGGUGUUGUUGGGACCUGCUGAUGACUAU
3a_KY620603                         UCUCUGCGCGAUUAGGCCGUGAGGUGUUGUUGGGACCUGCUGAUGACUAU
3_KJ470619                          UAUCUGCGCGGUUAGGGCGGGAACUACUCUUGGGCCCUGCUGAUGACUAU
3_JF735124                          UGUCCGCGCGGCUGGGAAGGGAGGUGUUGCUGGGACCUGCCGAUGAUUAU
3a_MN628597                         UCUCUGCGCGGUUGGGCCGUGAGGUGUUGUUGGGACCUGCUGAUGAUUAU
3b_KY620874                         UUUCAGCACGAUUGGGCCACGAGGUGCUGUUGGGGCCAGCUGAUGAUUAC
3k_JF735122                         UGUCGGCUCGUCUUGGGAAGGAGGUGCUACUAGGCCCUGCGGAUAAUUAC
4_NC_009825                         UUUCGGCCAGGUUGGGCAAUGAGAUCUUGCUCGGACCAGCCGAUACAGAA
4a_KM043284                         UCUCGGCUAGGUUGGGCAAUGAGAUCUUGCUCGGCCCGGCCGAUUCAGAA
4d_FJ462437                         UCUCGGCAAGGCUGGGUAAUGAAAUCUUGCUCGGCCCGGCCGACGCGCAC
5_NC_009826                         UAUCAGCUAGACGGGGCCGCGAAAUUUUCCUGGGGCCGGCCGACGACAUC
5a_MH427311                         UAUCAGCUAGGCGAGGCCAUGAAAUCUUCCUGGGGCCAGCCGAUGACAUC
6_DQ278891                          UUUCAGCUAGGAAAGGCAACCUCAUCUUCCUUGGCCCUGCUGAUGAUAUU
6_LC435023                          UCUCUGCUCGGCGGGGCAACUUGGUGCUGGUGGGCCCGGCUGACAACAUG
6_MK327987                          UGUCCGCAAGGAGGGGAAACCUCAUCUUCCUUGGCCCUGCAGACGACGUC
6_MG878999                          UGUCGGCCAGGAGGGGGAAUCUCAUCCUUCUUGGCCCUGCUGAUGCCUUG
6_KC844040                          UGUCGGCUAGGAAGGGGAACCUCAUCCUGCUCGGCCCCGGUGACGCGAUG
6a_MG717928                         UGUCAGCGAGGUUGGGGAAUUUGGUGCUACUGGGACCCGCGGACGAUAUG
6a_KJ678751                         UGUCAGCGAGGUUGGGGAAUUUGGUGCUACUGGGACCCGCGGAUGAUAUG
6a_MG717925                         UGUCAGCGAGGUUGGGGAAUUUGGUGCUACUGGGACCCGCGGAUGAUAUG
6b_NC_009827                        UGUCCGCGAGACUAGGGGACUUGGUGCUGCUGGGACCCGCGGAUGACAUG
6n_AY878652                         UCUCUGCACGGAAGGGUAAUCUUAUCCUUCUUGGACCCGCUGAUGACAUG
6q_KM504115                         UCUCUGCCCGGAGAGGGCGUCUCCUCCUCCUCGGCCCUGCUGAUGGUAUG
6v_EU158186                         UAUCAGCUAGGAAGGGAAACCUUGUGCUACUAGGCCCAGCUGACGAUAUG
6xg_MK139017                        UCUCUGCACGGAAGGGCAACCUCAUUCUCCUUGGGCCUGCCGAUGAUAUG
7a_NC_030791                        UCUCAGCUCGGCUCGGCAGGGAAGUCCUGCUAGGGCCCGCGGAUGACUAC
8_MH590700                          UGUCAGCGCGCAGAGGUCAUGAAGUGCUACUGGGCCCGGCAGAUAACAUC

1_NC_038882                         GUCUCCAAGGGGUGGAGGUUGCUGGCGCCCAUCACGGCGUACGCCCAGCA
1_NC_004102                         GUCUCCAAGGGGUGGAGGUUGCUGGCGCCCAUCACGGCGUACGCCCAGCA
1a_EU234065                         GUCUCCAAGGGGUGGAGGUUGCUGGCGCCCAUCACGGCGUACGCCCAGCA
1_MN164851                          GUCUCCAAGGGGUGGCGUCUCCUCGCACCCAUUACAGCCUAUGCCCAGCA
1_KJ439777                          GUUUCCCAGGGUUGGAGGCUCCUAGCGCCCAUCACGGCGUACGCCCAGCA
1_MN977327                          ACCAGCAAAGGCUGGCGGCUUCUGGCGCCGAUAACUGCAUACGCCCAGCA
1_AY587845                          GAGGGCCAGGGGUGGCGGCUCCUCGCGCCUAUCACGGCUUACUCCCAACA
1_AJ851228                          ACUGACAAGGGCUGGAGGCUUCUUGCGCCCAUCACAGCUUACGCGCAACA
1_KY348757                          ACUGACAAGGGCUGGCGGCUACUUGCGCCCAUCACGGCUUACGCUCAGCA
1_KJ439768                          GAAGACCCAGGCUGGCGGCUCCUUGCACCAAUCACGGCCUAUACUCAGCA
1_MN164872                          GCCUCCAAGGGAUGGAGGCUCUUGGCGCCCAUCACCGCCUACGCCCAACA
1a_MW689980                         GUCUCCAAGGGGUGGAGGCUGUUAGCGCCAAUUACAGCAUACACUCAGCA
1a_MW689962                         GUCUCCAAGGGAUGGAGGCUACUAGCACCCAUCACGGCCUACGCACAACC
1b_KX767023                         GAAGGGAAGGGAUGGCGGCUCCUUGCACCUAUCACGGCCUACUCCCAGCA
1b_EU234061                         GAAGGGCAAGGGUGGCGACUCCUCGCGCCUAUCACGGCCUACGCCCAACA
1b_AB677533                         GAAGGGCAGGGGUGGCGACUCCUUGCGCCCAUCACGGCCUACGCCCAACA
1b_MW689975                         GUUAGCAAGGGGUGGAGACUCUUAGCGCCCAUUACGGCCUACGCUCAGCA
1b_MW689965                         ACCGAUCGUGGGUGGCGGCUCCUUGCGCCCAUUACGGCCUACGCUCAGCA
1b_MW689971                         AGAGAGCGGGGGUGGCGGCUGCUUGCACCCAUUACGGCCUACGCCCAACA
1c_MW690013                         GCUAACGCUGGAUGGAGGCUUCUCUCCCCCAUCACGGCGUACGCUCAGCA
1h_KC248199                         ACUAGCAAGGGAUGGAGGCUCCUUGCGCCCAUUACGGCUUACGCUCAACA
1l_MN164860                         GUCAGCAAUGGCUGGAGAUUGCUCGCUCCCAUUACAGCCUACGCACAACA
2_NC_009823                         ACCUCCAAGGGGUGGAGUCUUCUCGCCCCCAUCACUGCUUACGCCCAGCA
2_AF169004                          ACCUCCAAGGGGUGGAGGCUCCUUGCCCCCAUCACUGCCUACGCCCAGCA
2_JX227965                          ACUUCCAAGGGUUGGAGGCUUCUCGCCCCCAUCACCGCGUACGCCCAGCA
2_KC197233                          GUCUCCAGGGGGUGGAGCCUUCUUGCCCCCAUCACCGCUUAUGCUCAGCA
2a_AB047639                         ACCUCCAAGGGGUGGAAGCUCCUUGCUCCCAUCACUGCUUAUGCCCAGCA
2b/1a_MK548369                      ACCUCGAAGGGGUGGAAGCUCUUGGCUCCCAUCACUGCUUACGCCCARCA
2b_AY232740                         GCCUCGAAGGGGUGGAAGCUCCUAGCCCCCAUUACUGCUUACACUCAGCA
2i_KC197230                         ACAUCCAAAGGGUGGAGCCUUCUCGCUCCCAUCACUGCUUACGCCCAGCA
3_NC_009824                         CGGGAGAUGGGCUGGCGUCUGUUGGCCCCGAUUACAGCAUACGCCCAGCA
3a_KY620603                         CGGGAGAUGGGUUGGCGUCUGUUGGCCCCGAUCACAGCAUACGCCCAGCA
3_KJ470619                          CGGGCCAUGGGCUGGCGCCUACUGGCCCCAAUCACGGCAUACGCCCAGCA
3_JF735124                          AGGACCAUGGGGUGGCGUCUUCUCGCCCCCAUCACGGCAUACGCUCAGCA
3a_MN628597                         CGGGAGAUGGGUUGGCGUCUGUUGGCCCCGAUCACAGCAUACGCCCAGCA
3b_KY620874                         AAGACGAUGGGGUGGCGCCUAUUGUCUCCAAUCUCAGCAUAUGCCCAGCA
3k_JF735122                         CGCUCCAUGGGGUGGAGGUUGCUGGCGCCGAUAACAGCUCACGCGCAACA
4_NC_009825                         ACAUCAAAGGGGUGGAGACUCCUUGCCCCCAUCACAGCAUACGCNCAGCA
4a_KM043284                         ACAUCCAAGGGGUGGAGACUCCUUGCCCCCAUCACGGCGUACGCACAGCA
4d_FJ462437                         GCUACGCGGGGGUGGAGGCUGCUUGCCCCUAUCACUGCGUAUGCGCAACA
5_NC_009826                         AAGACGUCGGGUUGGCGACUCCUCGCCCCUAUCACCGCGUAUGCGCAGCA
5a_MH427311                         AGAGAGGCGGGCUGGCGACUUCUCGCCCCUAUCACCGCGUAUGCGCAGCA
6_DQ278891                          CGGGGCGGAGGCUGGCGCCUCCUUGCCCCGAUCACGGCAUAUGCCCAGCA
6_LC435023                          CAAGACCAGGGCUGGCGACUACUCGCCCCUAUCACAGCAUACCAUCAACA
6_MK327987                          AAAGGCAAGGGAUGGUCGCUUCUUGCUCCCAUCACGGCCUAUGUCCAACA
6_MG878999                          GGGGACGCUGGGUGGAGGUUGCUCGCUCCCAUUACGGCGUACGCACAGCA
6_KC844040                          GGAGACGCAGGAUGGAGGUUGCUGGCACCUAUAACAGCCUAUUGCCAGAA
6a_MG717928                         CAGCGCGGGGGUUGGAAGCUUUUGGCUCCCAUCACCGCGUAUGCGCAGCA
6a_KJ678751                         CAGCGCGGAGGUUGGAAGCUUUUGGCCCCCAUCACCGCGUAUGCGCAGCA
6a_MG717925                         CAGAGCGGAGGUUGGAAGCUUUUGGCUCCCAUCACCGCGUAUGCGCAGCA
6b_NC_009827                        CGUCACGGAGGUUGGAAGCUUCUGGCUCCCAUCACCGCAUACGCCCAACA
6n_AY878652                         AAGAGUCAGGGCUGGCGUCUGCUAGCCCCGAUUACUGCAUAUACUCAGCA
6q_KM504115                         AGGGACAUGGGCUGGAGACUUCUCGCGCCUAUAACCGCGUAUAGCCAACA
6v_EU158186                         CAGGCGGGUGGUUGGAGGCUGCUAGCGCCUAUAACAGCUUAUGCGCAGCA
6xg_MK139017                        AAGGGCCUAGGCUGGCGCCUUUUGGCCCCGAUCACCGCAUACACCCAGCA
7a_NC_030791                        AGGUCCAUGGGAUGGCAACUCCUGGCUCCAAUCUCAGCAUACGCACAGCA
8_MH590700                          AGGGGAGGAGGCUGGCGCCUCCUAUCCCCCAUCACCGCCUACGCCCAGCA

1_NC_038882                         GACGAGAGGCCUCCUAGGGUGUAUAAUCACCAGCCUGACUGGCCGGGACA
1_NC_004102                         GACGAGAGGCCUCCUAGGGUGUAUAAUCACCAGCCUGACUGGCCGGGACA
1a_EU234065                         GACGAGAGGCCUCCUAGGGUGUAUAAUCACCAGCCUGACUGGCCGGGACA
1_MN164851                          GACGCGAGGCCUCUUAGGGUGUAUCAUCACUAGUCUCACAGGCCGGGACA
1_KJ439777                          GACGAGGGGCCUUUUGGGUUGCAUAGUCACCAGCCUCACCGGCCGGGAUA
1_MN977327                          AACAAGAGGCCUGAUGGGGUGUAUUGUCACCAGCCUCACUGGCCGAGACA
1_AY587845                          GACGCGGGGCUUACUUGGCUGCAUCGUCACUAGCCUCACAGGCCGGGACA
1_AJ851228                          AACACGCGGCCUCUUGGGAUGCAUUAUCACCAGCCUGACAGGCCGCGACA
1_KY348757                          GACGCGAGGCCUUCUUGGAUGCAUCGUCACCAGCCUCACUGGACGUGACA
1_KJ439768                          GACACGAGGUCUCCUGGGYUGCAUCAUCACCAGCCUUACAGGUAGGGACA
1_MN164872                          AACACGGGGCCUGCUGGGGUGCAUUAUCACCAGCCUCACCGGCCGCGACA
1a_MW689980                         GACGCGAGGCUUGCUGGGGUGCAUCAUCACCAGCCUCACUGGCCGGGACA
1a_MW689962                         AACGCGAGGCCUCAUUGGGUGCAUUGUGACCAGCCUUACUGGCAGGGACA
1b_KX767023                         GACACGAGGCCUACUUGGCUGUAUCAUCACCAGCCUCACAGGCCGGGACA
1b_EU234061                         GACGCGGGGCCUACUUGGGUGCAUCGUCACUAGCCUCACAGGCCGGGACA
1b_AB677533                         GACGCGGGGCCUACUUGGUUGUAUCAUCACUAGCCUCACAGGCCGAGACA
1b_MW689975                         GACGCGCGGCCUUCUUGGGUGCAUCAUCACCAGCCUUACCGGCCGGGACA
1b_MW689965                         AACGCGGGGCCUCUUGGGGUGCAUUGUUACCAGCCUCACAGGUCGGGACA
1b_MW689971                         GACUCGAGGCCUUUUGGGAUGCAUUGUUACCAGCCUCACGGGCCGAGACA
1c_MW690013                         GACGCGGGGCCUACUUGGCUGUAUCAUCACCAGUCUCACCGGCCGGGACA
1h_KC248199                         GACGCGGGGCCUUCUCGGGUGCAUAAUUACGAGCCUAACCGGCCGGGACA
1l_MN164860                         AACGCGGGGUCUACUGGGAUGCAUCAUCACCAGCCUCACGGGCCGAGACA
2_NC_009823                         GACACGUGGCCUUUUGGGCACCAUAGUGGUGAGCAUGACGGGGCGCGACA
2_AF169004                          GACACGAGGCCUCUUGGGCGCCAUAGUGGUGAGCAUGACGGGGCGCGACA
2_JX227965                          AACCCGAGGUCUGCUGGGCGCUAUAGUGGUGAGCUUGACGGGGCGUGACA
2_KC197233                          GACUCGUGGCCUGCUGGGUACUAUAGUGGUGAGCUUGACGGGGCGCGACA
2a_AB047639                         AACACGAGGCCUCCUGGGCGCCAUAGUGGUGAGUAUGACGGGGCGUGACA
2b/1a_MK548369                      GACAAGGGGUCUCCUAGGGUGUAUAAUCACCAGCCUGACUGGCCGGGACA
2b_AY232740                         GACUCGUGGUCUCCUGGGUGCCAUCGUGGUCAGCCUAACGGGCCGCGACA
2i_KC197230                         GACACGUGGUCUGCUGGGCGCUAUAGUGGUAAGUCUGACGGGCCGCGACA
3_NC_009824                         AACUAGGGGCCUUCUUGGGACUAUUGUGACUAGCUUGACUGGCAGAGACA
3a_KY620603                         AACUAGAGGCCUUCUUGGGACUAUUGUGACCAGCUUGACUGGCAGGGAUA
3_KJ470619                          GACAAGAGGGCUCUUUGGUACCAUCGUCACCAGCCUGACUGGCAGAGACA
3_JF735124                          AACCCGCGGACUUCUUGGCACYAUCGUCACCAGCCUUACCGGAAGGGACA
3a_MN628597                         GACCAGAGGUCUUCUUGGGACUAUUGUAACCGGAUUGACUGGCAGGGAUA
3b_KY620874                         GACCCGGGGACUAUUCGGAACCAUUGUUACCAGCCUGACAGGUAGGGAUA
3k_JF735122                         GACCAGAGGCUUGUUCGGCACUAUUGUCACCAGCCUCACUGGUAGGGACA
4_NC_009825                         GACCCGCGGCUUGUUCAGCACCAUCGUAACGAGCCUCACUGGCAGGGACA
4a_KM043284                         AACCCGCGGCUUGUUCAGUACCAUCAUAACGAGCCUCACUGGCAGGGACA
4d_FJ462437                         GACCCGGGGGACGCUAGGCACCAUAAUCACAAGCCUCACCGGCAGAGAUA
5_NC_009826                         GACGCGAGGGGUACUGGGCGCCAUAGUUCUCAGCCUGACCGGCCGGGACA
5a_MH427311                         GACGCGAGGGGUGCUGGGCGCUAUAAUUGUCAGCCUAACCGGCCGGGACA
6_DQ278891                          GACCAGAGGCCUAGUAGGCACAAUCGUCACUAGCCUUACCGGCCGCGACA
6_LC435023                          GACCCGCGGCCUGCUAGGGACGAUUGUUACCAGCUUGACCGGCAGGGAUA
6_MK327987                          GACGCGGGGUCUGCUGGGCACGAUCGUGACCAGCCUCACGGGCCGGGACA
6_MG878999                          GACGCGGGGACUUCUCGGCACCAUAGUGACCAGCCUUACAGGCCGAGACA
6_KC844040                          AACGCGGGGCCUGCUCGGCACCAUUGUCACCAGCCUUACUGGUAGGGACA
6a_MG717928                         GACGAGGGGCCUAGUCGGCACCAUUGUGACCAGCCUAACCGGGCGUGACA
6a_KJ678751                         GACGAGGGGCCUAGUCGGCACCAUUGUGACCAGCCUAACCGGACGUGACA
6a_MG717925                         GACGAGGGGCCUAGUCGGCACCAUUGUGACCAGCCUAACCGGGCGGGACA
6b_NC_009827                        GACGCGGGGACUGGUUGGCACUAUAGUGACUAGUUUGACCGGCCGCGACA
6n_AY878652                         GACCAGGGGUCUAUUGGGCACGAUCGUCACCAGCCUUACCGGCCGAGACA
6q_KM504115                         AACUCGCGGUUUGUUAGGGACGAUUGUCACCAGCCUCACUGGGCGCGACA
6v_EU158186                         GACACGGGGGCUCCUCGGCACCAUUGUGACAAGCCUCACUGGUCGGGACA
6xg_MK139017                        GACAAGAGGUUUGCUCGGCACAAUUGUCACCAGUCUYACUGGCCGUGAUA
7a_NC_030791                        GACCCGCGGUCUCAUCUCUACCCUUGUCGUGAGCCUCACUGGCCGUGAUA
8_MH590700                          AACCAGGGGCAUUGUCGGGACCAUUGUCACCAGCUUAACCGGCCGAGAUA

1_NC_038882                         AAAACCAAGUGGAGGGUGAGGUCCAGAUCGUGUCAACUGCUACCCAAACC
1_NC_004102                         AAAACCAAGUGGAGGGUGAGGUCCAGAUCGUGUCAACUGCUACCCAAACC
1a_EU234065                         AAAAUCAAGUGGAGGGUGAGGUCCAGAUCGUGUCAACCGCUGCCCAGACC
1_MN164851                          AGAACCAGGUUGAAGGGGAGGUCCAGAUAGUGUCCACCGCAACGCAAACU
1_KJ439777                          AGAACCAGGUGGAAGGUGAGAUCCAGAUCGUCUCCACCGCAACCCAAACC
1_MN977327                          AAAACACGGUGGAGGGGGAAGUGCAGAUUAUGUCGACUGCGAACCAGACC
1_AY587845                          GGAACCAGGUCGAGGGGGAGGUCCAAGUGGUCUCCACUGCAACACAAUCU
1_AJ851228                          AGAACCAGGUUGAGGGGGAAGUUCAGAUCGUCUCCACCACGUCUCAGACC
1_KY348757                          AAAACCAGGUCGAGGGGGAGGUUCAGAUCGUGUCCACCGCGACUCAGACC
1_KJ439768                          GAAAUGAGGUCGAAGGAGAGGUCCAGAUAGUUUCCACCGCGACGCAGACC
1_MN164872                          AGAAUCAAGUGGAGGGGGAGGUCCAGAUUGUGUCCACCGCAACCCAGACU
1a_MW689980                         AGAAUCAGGUGGAAGGGGAGGUUCAAAUUCUGUCUACGGCCACCCAAUCA
1a_MW689962                         AGAACACGGUGGAGGGCGAAAUCCAGAUUGUGUCCACCGCCACUCAGACC
1b_KX767023                         GAAACCAGGUCGAGGGGGAGGUUCAAGUGGUUUCUACCGCAACGCAAUCU
1b_EU234061                         GGAACCAGGUCGAGGGGGAGGUUCAAGUGGUCUCCACCGCAACACAAUCU
1b_AB677533                         GGAACCAGGUCGAGGGGGAGGUCCAAGUGGUCUCCACUGCGACCCAAUCC
1b_MW689975                         AAAACACUGUGGAGGGCGAGGUUCAAAUCGUCUCUACCGGGACCCAGACU
1b_MW689965                         AGAACCAGGUGGAGGGGGAAGUCCAGAUAGUGUCCACCGCGACACAGACC
1b_MW689971                         AAAACCAGGUUGAGGGAGAAGUCCAAAUACUGUCCACCGCAACGCAGACC
1c_MW690013                         AGAACCAGGUGGAGGGAGAAGUCCAGAUUGUGUCCACAGCGUGCCAGACA
1h_KC248199                         AGAACCAGGUGGAGGGUGAGAUCCAGAUUGUGUCCACCGCGACGCAAACC
1l_MN164860                         AAAACCAGGUGGAGGGGGAGGUUCAGAUUGUCUCAACCGCAACUCAGACC
2_NC_009823                         AGACAGAACAGGCUGGGGAAAUUCAGGUCCUGUCCACAGUCACUCAGUCC
2_AF169004                          AGACAGAGCAGGCCGGGGAAAUCCAAGUCCUGUCUACGGUCACUCAGUCC
2_JX227965                          AGACGGAACAAGCCGGGGAGGUCCAGAUUUUGUCCACCGUUACACAAUCU
2_KC197233                          AGACGGAGUGUGCCGGAGAGGUCCAAGUCCUGUCUUCAGUCACUCAAUCC
2a_AB047639                         GGACAGAACAGGCCGGGGAAGUCCAAAUCCUGUCCACAGUCUCUCAGUCC
2b/1a_MK548369                      CAAACCAAGCGGAGGGUGAGGUCCAGAUUGUGUCAACUGCUGCCCAAACY
2b_AY232740                         AAAAUGAGCAGGCUGGGCAGGUCCAGGUUCUGUCCUCUGUCACACAAUCU
2i_KC197230                         AGACGGAUCAAGCCGGCGAAGUCCAGGUUUUGUCUACCAUAACCCAGUCC
3_NC_009824                         AGAACGUGGUGACCGGUGAAGUGCAGGUGCUUUCUACGGCUACCCAGACC
3a_KY620603                         AGAACGUGGUGACCGGUGAAGUGCAGGUGCUUUCUACGGCUACCCAGACC
3_KJ470619                          AGAACGUGGUGUCUGGUGAGAUCCAGGUGCUUUCAACAACCACUCAGACC
3_JF735124                          AAAAUGAUGCUACCGGCCAUGUGCAAGUGUUGUCCACCACCACGCAAACG
3a_MN628597                         AGAACGUGGUGACCGGUGAAGUGCAAGUGCUUUCUACGGCUACCCAGACC
3b_KY620874                         AAAAUGUGGUGACUGGUGAGGUGCAGGUGCUGUCCACGGCUACCCAGACC
3k_JF735122                         AAAACAUCAUCACCGGGGAGAUCCAGGUCCUCUCUACUAGUACACAGACA
4_NC_009825                         CCAAUGAGAAUUGUGGCGAAGUGCAGGUCUUAUCCACCGCUACGCAGUCC
4a_KM043284                         CCAAUGAAAACUGUGGUGAAGUACAGGUCCUAUCCACCGCCACGCAGUCC
4d_FJ462437                         CCAACGAGAACUGCGGUGAAAUCCAGGUGCUGUCCACGGCGACGCAGUCU
5_NC_009826                         AAAAUGAAGCCGAGGGUGAGGUGCAGUUCUUAUCCACGGCAACACAAACG
5a_MH427311                         AAAAUGAAGCCGAGGGUGAGGUGCAGGUCCUAUCCACGGCAACACAAACA
6_DQ278891                          AAAACGAGGUGGAAGGUGAAAUCCAGGUUGUGUCUACGGCCACGCAGUCC
6_LC435023                          AGAAUGAGGUUGAGGGCGAAAUUCAAGUGGUCUCUACAGCCACUCAGACA
6_MK327987                          GAAAUGAGGUGUCGGGUGAAGUGCAGGUCAUGUCUACCGCCACGCAGUCC
6_MG878999                          AAAAUGAGGUUGAAGGGGAGAUACAAGUAGUUUCCACCACCACCCAGACC
6_KC844040                          GGAACGAGGUCGAGGGAGAGAUACAAGUGGUCUCAACGGCUACUCAGACC
6a_MG717928                         AAAAUGAGGUCGAAGGGGAGGUACAGGUGGUCUCCACGGCUACCCAGUCC
6a_KJ678751                         AAAAUGAGGUCGAAGGGGAGGUGCAGGUGGUCUCCACGGCUACCCAAUCC
6a_MG717925                         AAAAUGAGGUCGAAGGGGAGGUACAGGUGGUCUCCACGGCUACCCAAUCC
6b_NC_009827                        AGAAUGAAGCUGAGGGGGAAGUGCAGGUUGUAUCAACAGCCACUCAGAGU
6n_AY878652                         AGAAUGUGGUAGAAGGUGAGAUUCAGGUCGUCUCUACAGCCACGCAGACC
6q_KM504115                         AAAACGAGGUUGAGGGUGAGGUACAAGUGAUCUCCACAGCUACUCAAACC
6v_EU158186                         GAAAUGAGGUUGAAGGGGAGAUACAGAUUGUGUCCACCGCAACACAGACU
6xg_MK139017                        AGAAUGAAGUGGAAGGUGAGAUUCAGGUCGUCUCUACAGCCACGCAAACC
7a_NC_030791                        AGAACGAGACUGCCGGCGAGGUGCAGGUGUUGUCCACCUCAACGCAGACC
8_MH590700                          AAAACACGGUCGAGGGGGAGGUGCAGGUGCUGUCCACUGCCACCCAGUCU

1_NC_038882                         UUCCUGGCAACGUGCAUCAAUGGGGUAUGCUGGACUGUCUACCACGGGGC
1_NC_004102                         UUCCUGGCAACGUGCAUCAAUGGGGUAUGCUGGACUGUCUACCACGGGGC
1a_EU234065                         UUCCUGGCAACGUGCAUCAAUGGGGUAUGCUGGACUGUCUACCACGGAGC
1_MN164851                          UUCUUGGCAUCCUGCGUUAACGGUGUGUGCUGGACCGUUUAUCACGGUGC
1_KJ439777                          UUCCUGGCGACAUGUGUCAAUGGAGUCUGCUGGACCGUCUACCAUGGGGC
1_MN977327                          UUCCUAGCAACAUGCGUCAACGGUGUCCUGUGGUCCGUCUACCACGGAGC
1_AY587845                          UUCCUCGCGACCUGUGUCAAUGGUGUGUGUUGGACUGUUUACCACGGUGC
1_AJ851228                          UUCCUAGCGACCUGUGUCAAUGGCGUAUGCUGGACUGUCUACCACGGCGC
1_KY348757                          UUCUUGGCCACUUGCAUCAACGGCGCAUGUUGGACCGUCUACCAUGGUGC
1_KJ439768                          UUCCUGGCGAGCUGCAUCAACGGUGUGUGUUGGUCCGUGUAUCACGGUGC
1_MN164872                          UUCUUGGCUACGUGCGUCAACGGCGCGUGUUGGACUGUCUACCACGGGGC
1a_MW689980                         UUCUUGGGCACGUGCAUCAAUGGUGCAUGCUGGACCGUUUACCACGGGGC
1a_MW689962                         UUUCUGGCGACGUGUGUGAACGGAGCAUGCUGGACCGUCUACCACGGGGC
1b_KX767023                         UUCCUGGCCACCUGCAUCAACGGCGUGUGUUGGACUGUCUACCAUGGUGC
1b_EU234061                         UUCCUGGCGACCUGCGUCAACGGCGUGUGUUGGACUGUCUAUCAUGGCGC
1b_AB677533                         UUCCUGGCGUCCUGCAUCAGCGGCGUGUGCUGGACUGUCUAUCAUGGCGC
1b_MW689975                         UUCUUGGCCACUGUCAUCAACGGAGCGUGCUGGACCGUCUACCAUGGCGC
1b_MW689965                         UUCCUAGCGACCUGCAUCAACGGCGCCUGUUGGACCGUCUACCACGGUGC
1b_MW689971                         UUCUUGGGGACCUGCAUCAACGGUGUGUGCUGGACUGUCUACCAUGGCGC
1c_MW690013                         UUCUUGGCUACGUGUGUCAACGGGGUCUGCUGGACUGUCUACCAUGGGGC
1h_KC248199                         UUCCUGGCAACCUGCGUCAAUGGCGUGUGCUGGACCGUCUACCAUGGGGC
1l_MN164860                         UUCCUAGCCACUUGUGUCAAUGGCGCGUGUUGGACUGUGUACCACGGGGC
2_NC_009823                         UUCCUCGGAACAUCCAUCUCGGGGGUUUUGUGGACUGUCUACCAUGGAGC
2_AF169004                          UUCCUCGGAACAUCCAUUKCGGGGGUCUUGUGGACCGUCUACCAUGGAGC
2_JX227965                          UUCCUUGGAACAUCAAUCUCUGGGGUCAUGUGGACCGUCUUUCACGGCGC
2_KC197233                          UUCCUUGGAACAUCAAUCUCGGGGGUUCUUUGGACUGUUUUCCAUGGUGC
2a_AB047639                         UUCCUCGGAACAACCAUCUCGGGGGUUUUGUGGACUGUUUACCACGGAGC
2b/1a_MK548369                      UUCCUGGCAACGUGYAUUAAUGGGGUAUGCUGGACCGUCUACCACGGGGC
2b_AY232740                         UUCUUGGGGACAUCUAUUUCGGGGGUCCUCUGGACAGUAUACCACGGGGC
2i_KC197230                         UUCCUUGGUACUACAAUCUCUGGGGUUCUCUGGACCGUGUUCCAUGGCGC
3_NC_009824                         UUCCUAGGUACAACAGUAGGGGGGGUUAUAUGGACUGUUUAUCAUGGAGC
3a_KY620603                         UUCCUAGGUACAACAGUAGGGGGGGUUAUGUGGACUGUUUACCAUGGUGC
3_KJ470619                          UUCCUGGGUACGACUGUGGGAGGGGUCAUGUGGACUGUGUAUCAUGGUGC
3_JF735124                          UUCCUAGGCACUCCCGUGUCGGGCGUCAUGUGGAGCGUGUACCAUGGUGC
3a_MN628597                         UUCCUAGGUACAACAGUGGGGGGGGUUAUGUGGACUGUUUACCAUGGUGC
3b_KY620874                         UUUCUGGGUACAACAGUUGGGGGGGUUAUGUGGACUGUCUACCACGGGGC
3k_JF735122                         UUCCUGGGUACUUCAGUAGGGGGGGUCAUGUGGACCGUCUACCAUGGAGC
4_NC_009825                         UUCCUGGGUACUGCGGUUAACGGCGUGAUGUGGACCGUCUACCACGGGGC
4a_KM043284                         UUCUUGGGUACCGCAGUCAACGGCGUGAUGUGGACUGUUUACCAUGGGGC
4d_FJ462437                         UUCUUGGGCAGUGCGAUCAAUGGCGUCAUGUGGACGGUUUACCAUGGGGC
5_NC_009826                         UUUCUUGGCAUUUGUAUCAAUGGAGUGAUGUGGACACUCUUCCAUGGGGC
5a_MH427311                         UUCCUUGGUACUUGCAUCAAUGGGGUGAUGUGGACCGUCUUCCACGGGGC
6_DQ278891                          UUCCUUGCUACCACUGUCAACGGGGUCCUCUGGACCGUAUACCAUGGUGC
6_LC435023                          UUCCUGGCCACUGCCAUCAAUGGAGUACUAUGGACUGUUUACCAUGGUGC
6_MK327987                          UUUCUGGGUACCACCGUCAAUGGCGUGCUGUGGACGGUCUAUCAUGGUGC
6_MG878999                          UUCCUCGCCACGACCCUUAAUGGGGUGCUUUGGACUGUGUAUCACGGUGC
6_KC844040                          UUCCUCGCCACGGGCAUCAACGGGGUCCUCUGGACUGUGUUCCAUGGUGC
6a_MG717928                         UUCCUAGCGACCUCCAUUAACGGUGUCAUGUGGACUGUUUAUCAUGGGGC
6a_KJ678751                         UUCCUGGCGACCUGCAUUAACGGUGUCAUGUGGACCGUUUAUCAUGGGGC
6a_MG717925                         UUCCUGGCGACCUCUGUGAACGGUGUCAUGUGGACUGUUUAUCAUGGGGC
6b_NC_009827                        UUCCUGGCGACCACUAUCAACGGUGUCCUAUGGACUGUUUAUCACGGUGC
6n_AY878652                         UUCCUCGCUACCUCUGUCAACGGGGUUCUUUGGACGGUUUACCAUGGCGC
6q_KM504115                         UUCUUGGCAUCCACCAUCAAUGGGGUGCUUUGGACSGUCUACCAUGGYGC
6v_EU158186                         UUCCUUGCGACUGCAGUGAACGGUGUGCUAUGGACCGUGUAUCACGGCGC
6xg_MK139017                        UUCCUCGCCACCUCCGUCAACGGGGUGCUUUGGACGGUUUACCAUGGUGC
7a_NC_030791                        UUCCUGGGGACCAAUGUGGGCGGUGUCAUGUGGGGACCUUAUCACGGAGC
8_MH590700                          UUCCUUGGCACCACCAUCAACGGGUGUAUGUGGACCGUCUAUCACGGUGC

1_NC_038882                         CGGAACGAGGACCAUCGCAUCACCCAAGGGUCCUGUCAUCCAGAUGUAUA
1_NC_004102                         CGGAACGAGGACCAUCGCAUCACCCAAGGGUCCUGUCAUCCAGAUGUAUA
1a_EU234065                         CGGAACGAGGACCAUCGCAUCACCCAAGGGUCCUGUUAUCCAGAUGUAUA
1_MN164851                          UGGCACCAAGACCUUGGCCGGGCCGAAAGGGCCGGUCCUUCAAAUGUACA
1_KJ439777                          CGGCUCAAGAACCAUGGCCUCGCCCAAGGGGCCUGUCAUCCAGAUGUACA
1_MN977327                          UGGGACGCGGUUUCUCGCAGCGAGGAAGGGUCCUAUCGCGCAGAUGUACA
1_AY587845                          CGGCUCAAAGACCUUAGCUGGCCCAAAGGGUCCAAUCAUCCAAAUGUAUA
1_AJ851228                          CGGAGCGAAGUCUCUGGCUGGGCCGAAAGGCCCCAUCCUCCAGAUGUAUA
1_KY348757                          CGGUCCGAGGUCCUUGGCCGGCCCUCACGGGCCGGUGCUUCAGAUGUACA
1_KJ439768                          CGGCACGAAGCUCCUAGCUGGGGCAAAGGGGCCCAUCACCCAAAUGUACA
1_MN164872                          CGGGUCAAGGACCCUCGCCACGUCAUCGGGCCCUGUCGUCCAAAUGUAUA
1a_MW689980                         CGGAUCCAGGACCAUCGCCUCGGCCACGGGGCCUGUCAUCCAAAUGUACA
1a_MW689962                         CGGAACGAGGACCAUCGCGUCACCCAAGGGCCCUGUCAUCCAGAUGUAUA
1b_KX767023                         UGGCUCAAAGACCCUGGCCGGCCCAAAGGGUCCAGUUACCCAAAUGUACA
1b_EU234061                         CGGCUCAAAGACCCUAGCCGGCCCAAAGGGACCAAUCACCCAAAUGUACA
1b_AB677533                         CGGCUCGAAAACCCUAGCCGGCCCGAAGGGCCCAAUUAUCCAAAUGUACA
1b_MW689975                         AGGAAAUAAGACCCUGGCAGGCCCUAAAGGGCCCGUCCUGCAGAUGUACA
1b_MW689965                         CGGAUCAAGGUCCAUAGCCGGUCCCAAGGGACCGGUUAUCCAGAUGUACA
1b_MW689971                         CGGCCCAAGGACCUUGGCCGGCCGCAACGGCCCGGUCACCCAGAUGUACA
1c_MW690013                         CGGAGCCAGGACCAUCGCAACUGCAACGGGCCCCGCCGUCCAAAUGUACA
1h_KC248199                         CGGGGCCAAGUCCAUAGCUGGACCGAAAGGGCCAGUCCUGCAGAUGUACA
1l_MN164860                         GGGCUCAAGAAAUCUCGCUGGCCCCAAAGGACCUAUCAUCCAGAUGUAUA
2_NC_009823                         UGGCAACAAGACUCUGGCCGGCUCACGGGGUCCGGUCACGCAGAUGUACU
2_AF169004                          UGGCAACAAGACUCUAGCCGGUUCACGGGGUCCAGUCACGCAGAUGUACU
2_JX227965                          CGGAAACAAAACACUGGCUGGUUCUCGUGGCCCGGUCACGCAGAUGUAUU
2_KC197233                          CGGGAACAAGACGCUGGCUGGCUCGCGAGGGCCAGUCACGCAGAUGUAUA
2a_AB047639                         UGGCAACAAGACUCUAGCCGGCUUACGGGGUCCGGUCACGCAGAUGUACU
2b/1a_MK548369                      CGGAACGAGGACCAUCGCAUCACCAAAGGGCCCUGUCAUCCAGAUGUACA
2b_AY232740                         UGGUAAUAAGACCUUGGCUGGCCCCAAAGGACCAGUCACUCAGAUGUACA
2i_KC197230                         UGGCAACAAGACGCUGGCUGGAUCUCGCGGCCCAGUCACGCAGAUGUAUA
3_NC_009824                         AGGUUCGAGAACGCUCGCGGGCGCCAAACAUCCCGCGCUCCAAAUGUACA
3a_KY620603                         AGGCUCGAGGACACUCGCGGGCGCCAAACAUCCUGCGCUCCAAAUGUACA
3_KJ470619                          UGGUUCAAAAACACUCGCAGGCGUCAAACAUCCCGCGCUGCARAUGUAUA
3_JF735124                          UGGCAGCAGGACACUGGCCGGAAAGAAGACUCCCGCCCUACAGAUGUACA
3a_MN628597                         AGGCUCGAGGACGCUCGCGGGCGCCAAACAUCCCGCGCUCCAAAUGUACA
3b_KY620874                         UGGCACGCGGACACUUGCUGGUGACAAACGGCCCGCGCUCCAAAUGUACA
3k_JF735122                         UGGCUCCAGGACACUGGCUGGUAACAAGAGGCCAGCUCUGCAGAUGUACA
4_NC_009825                         GGGUGCCAAGACCAUCAGCGGCCCGAAGGGACCUGUCAAUCAAAUGUACA
4a_KM043284                         GGGUAGCAAGACUAUCAGCGGGCCGAAAGGACCUGUCAACCAGAUGUACA
4d_FJ462437                         GGGCAGCAAGACCAUCAGCGGCCCGAAAGGACCGGUCAACCAGAUGUACA
5_NC_009826                         CGGUUCUAAGACCCUUGCUGGCCCCAAAGGCCCGGUAGUGCAGAUGUACA
5a_MH427311                         CGGCUCUAAGACCCUUGCUGGCCCCAAAGGCCCAGUGGUGCAAAUGUACA
6_DQ278891                          UGGGUCAAAGACAUUGGCCGGCCCGAAAGGGCCCAUUUGCCAAAUGUACA
6_LC435023                          CGGCUCCAAGACCUUAGCCGGCCCGAAGGGUCCAGUAUGCCAGAUGUAUA
6_MK327987                          AGGUUCCAAAACUCUGGCAGGUCCCAAGGGGCCUGUCUGUCAGAUGUACA
6_MG878999                          CGGCUCUAAGACCCUAGCGGGUCCUAAGGGCCCCGUAUGCCAAAUGUACA
6_KC844040                          UGGCUCAAAGACCCUUGCGGGUCCCAAAGGCCCGGUCUGCCARAUGUACA
6a_MG717928                         CGGUUCAAAGACUCUCGCUGGACCGAAAGGACCAGUGUGUCAAAUGUACA
6a_KJ678751                         CGGUUCAAAGACCCUCGCUGGACCGAAAGGACCAGUGUGUCAGAUGUACA
6a_MG717925                         CGGUUCAAAGACUCUCGCUGGACCGAAGGGACCAGUGUGCCAAAUGUACA
6b_NC_009827                        UGGCUCGAAAAACCUUGCCGGACCAAAAGGGCCCGUAUGCCAGAUGUAUA
6n_AY878652                         UGGCUCCAAGACGCUGGCUGGCCCGAAGGGCCCUGUGUGUCAGAUGUACA
6q_KM504115                         UGGGUCSAAGACCCUGGCGGGYCCGAARGGGCCCGUCUGCCAGAUGUACA
6v_EU158186                         AGGUAGCAAGACUUUGUCCGGUCCGAAAGGGCCGGUGUGCCAGAUGUAUA
6xg_MK139017                        UGGCUCUAAAACACUGGCUGGCCCGAAAGGCCCUGUGUGCCAGAUGUACA
7a_NC_030791                        GGGCACGCGGACUGUGGCCGGCCGGGGUGGGCCUGUCCUCCAGAUGUACA
8_MH590700                          UGGUAGUAAGACCCUUGCGGCGCCAAAAGGACCUAUAAUUCAGAUGUACA

1_NC_038882                         CCAAUGUGGACCAAGACCUUGUGGGCUGGCCCGCUCCUCAAGGUUCCCGC
1_NC_004102                         CCAAUGUGGACCAAGACCUUGUGGGCUGGCCCGCUCCUCAAGGUUCCCGC
1a_EU234065                         CCAAUGUGGACCAAGACCUUGUGGGCUGGCCCGCUCCUCAAGGUUCCCGC
1_MN164851                          CCAAUGUGGACCAAGAUCUCGUCGGCUGGCCAGCGCCCCCUGGGGCGCGG
1_KJ439777                          CCAACGUGGACCAAGAUCUCGUGGGCUGGCCCGCACCCCAGGGGGCACGC
1_MN977327                          CCAAUGUCGACCAAGACCUUGUGGGAUGGCAAGCCCCAGCUGGGGCGCGC
1_AY587845                          CCAAUGUAGACCAGGACCUCGUCGGCUGGCCGGCGCCCCCCGGGGCGCGU
1_AJ851228                          CCAAUGUAGACCAAGACCUCGUCGGCUGGCCAGCACCGCAAGGUACGCGC
1_KY348757                          CCAAUGUGGACCAGGACCUCGUAGGGUGGCCCGCGCCCCAAGGAGCGCGC
1_KJ439768                          CCAAUGUUGACAAAGACCUCGUCGGCUGGCCAGCGCCUCCUGGAGCGCGA
1_MN164872                          CCAAUGUGGACCAGGACCUCGUGGGCUGGGCAGCGCCUCAAGGGGCGCGC
1a_MW689980                         CCAAUGUGGAUCAAGACCUAGUAGGCUGGCCAGCUCCUCAAGGAGCGCGC
1a_MW689962                         CCAAUGUGGACCAGGACCUUGUGGGCUGGCCCGCUCCUCAAGGUGCCCGC
1b_KX767023                         CCAAUGUAGACCAGGACCUCGUCGGCUGGCAGACGCCCCCCGGGGCGCGU
1b_EU234061                         CCAAUGUAGACCAGGACCUCGUCGGCUGGCAAGCGCCCCCCGGGGCGCGU
1b_AB677533                         CCAAUGUGGACCAGGACCUCGUCGGCUGGCAGGCGCCCCCCGGGGCGCGU
1b_MW689975                         CCAACAUAGACCAAGAUCUCGUUGGCUGGCCCGCUCCCGCCGGAUCCCGU
1b_MW689965                         CCAAUGUGGACCAAGACCUCGUCGGCUGGCCAGCGCCUCCCGGGGCGCGA
1b_MW689971                         CCAAUGUGGACCAGGACCUCGUCGGCUGGCUAGCGCCCCCCGGGGCGCGC
1c_MW690013                         CCAAUGUGGACCAGGAUCUUGUGGGGUGGCCGGCUCCUCAGGGGGCUCGC
1h_KC248199                         CCAAUGUGGACCAAGACCUUGUCGGCUGGCCGGCGCCCCCCGGGGCGCGG
1l_MN164860                         CCAAUGUUGACUUGGACCUCGUCGGCUGGCAGGCCCCGCAAGGGGCCCGA
2_NC_009823                         CCAGUGCUGAGGGGGACUUAGUAGGGUGGCCCAGCCCCCCUGGGACUAAA
2_AF169004                          CGAGUGCCGAGGGAGACUUGGUGGGGUGGCCRAGCCCUCCUGGGACCAAG
2_JX227965                          CCAGCGCCGAGGGAGACCUCGUAGGGUGGCCUAGCCCCCCCGGCACCAGA
2_KC197233                          CCAGCGCCGAAGGAGAUCUUGUGGGAUGGCCUAGCCCCCCCGGAACCAAG
2a_AB047639                         CGAGUGCUGAGGGGGACUUGGUAGGCUGGCCCAGCCCCCCUGGGACCAAG
2b/1a_MK548369                      CCAAUGUAGACAAGGACCUCGUGGGCUGGCCCGCUCCUCAAGGUACCCGC
2b_AY232740                         CCAGCGCAGAGGGGGACCUCGUGGGAUGGCCUAGCCCCCCCGGGACUAAG
2i_KC197230                         CCAGCGCGGAGGGAGACCUUGUGGGGUGGCCUAGCCCCCCCGGGACUAGG
3_NC_009824                         CAAAUGUAGAUCAGGACCUCGUUGGGUGGCCAGCCCCUCCAGGGGCCAAG
3a_KY620603                         CAAAUGUGGAUCAGGACCUCGUUGGGUGGCCAGCCCCUCCAGGGGCUAAG
3_KJ470619                          CAAAUGUGGACCAGGACCUUGUUGGGUGGCCAGCUCCCCCUGGAGCCAAG
3_JF735124                          CCAAUGUGGACCAAGAUCUGGUUGGAUGGCCGGCGCCACCUGGCACCAAG
3a_MN628597                         CAAAUGUAGACCAGGACCUCGUUGGGUGGCCGGCCCCUCCAGGGGCUAAG
3b_KY620874                         CCAACGUGGACCAGGACCUGGUCGGUUGGCCAGCGCCUGCGGGGUCGAAG
3k_JF735122                         CGAACGUUAACCAGGACCUAGUCGGCUGGCCCUCUCCACCCGGCGCUAAA
4_NC_009825                         CUAAUGUUGACCAAGACUUGGUGGGGUGGCCAGCACCCCCCGGAGUCAGA
4a_KM043284                         CUAAUGUUGACCAAGACCUAGUGGGGUGGCCAGCGCCGCCCGGAGUCAAA
4d_FJ462437                         CCAAUGUCGACCAAGACUUGGUGGGCUGGCCCGCACCUCCAGGAGUGAAG
5_NC_009826                         CCAAUGUAGACAAAGACCUGGUGGGGUGGCCUUCCCCCCCUGGAAAGGGU
5a_MH427311                         CUAAUGUAGACAAAGAUCUGGUGGGAUGGCCUACCCCCCCUGGAACGCGC
6_DQ278891                          CCAACGUCGACCAAGACCUGGUAGGCUGGCCUGCUCCACCUGGGGCUCGU
6_LC435023                          CCAAUGUUGACCAAGAUAUGGUGGGAUGGCCGGCUCCUCCAGGUGCCAGG
6_MK327987                          CCAAUGUGGACCUGGACUUAGUCGGCUGGCCAGCGCCAGCCGGCUCAAGA
6_MG878999                          CCAACGUGGAUCAGGACCUAGUGGGGUGGCCCGCGCCACCAGGAUCUAGG
6_KC844040                          CYAAUGUKGACAAUGACUUGGUAGGGUGGCCCGCCCCCCCGGGAUCCAGG
6a_MG717928                         CCAAUGUGGACAAGGACCUAGUAGGAUGGCCAUCUCCCCCGGGAGCAAGG
6a_KJ678751                         CCAAUGUGGACAAGGACCUAGUAGGAUGGCCAUCUCCCCCGGGAGCAAGG
6a_MG717925                         CCAAUGUGGACAAAGACCUAGUAGGAUGGCCAUCUCCCCCGGGGGCAAGG
6b_NC_009827                        CAAAUGUUGACCAAGACCUGGUGGGCUGGCCAGCCCCCCUGGGGGCUAGG
6n_AY878652                         CCAAUGUCGACCAAGACCUGGUAGGCUGGCCAGCCCCACCUGGAUCGCGC
6q_KM504115                         CCAAUGUAGACCAAGACYUGGUAGGAUGGCCGGCACCGRCAGGUGCCAGG
6v_EU158186                         CCAAUGUUGACCAGGACUUAGUAGGGUGGCCCGCACCGGCUGGAUCCCGG
6xg_MK139017                        CUAAUGUUGAUCAAGACCUAGUAGGUUGGCCAGCCCCAUCUGGAGCGCGC
7a_NC_030791                        CGUCAGUCAGUGACGAUCUGGUGGGCUGGCCUGCCCCGCCUGGCUCCAAG
8_MH590700                          CAAACGUGGAUAAGGAUUUAGUCGGGUGGCCCGCCCCACCUGGUGCUAAG

1_NC_038882                         UCAUUGACACCCUGUACCUGCGGCUCCUCGGACCUUUACCUGGUCACGAG
1_NC_004102                         UCAUUGACACCCUGCACCUGCGGCUCCUCGGACCUUUACCUGGUCACGAG
1a_EU234065                         UCAUUGACACCCUGCACCUGCGGCUCCUCGGACCUUUACCUGGUCACGAG
1_MN164851                          UCUCUAACACCAUGCACCUGCGGCAGCUCAGACCUCUACUUGGUCACGAG
1_KJ439777                          UCCCUGGUGCCCUGCACCUGCGGGUCCUCGGACCUUUAUUUGGUCACGAG
1_MN977327                          UCCCUCACACCCUGCACAUGUGGUGCCUCGGACCUCUAUUUAGUCACAAG
1_AY587845                          UCCUUGACACCAUGCACCUGCGGCAGCUCGGACCUUUACUUGGUCACGAG
1_AJ851228                          UCUCUAACUCCCUGCACCUGCGGUUCCUCGGACCUAUACUUGGUCACGAG
1_KY348757                          UCCCUAGUUCCAUGCACCUGUGGCUCCUCAGACCUCUAUCUGGUUACCAG
1_KJ439768                          UCCUUGACACCCUGCACCUGCGGCAGCGCGGAUCURUUCUUGAUCACGCG
1_MN164872                          UCCUUAACGCCCUGCACCUGCGGCGCUUCUGACCUAUAUUUGGUCACGAG
1a_MW689980                         UCUCUGGUGCCGUGCACGUGCGGUGCUUCGGACCUCUAUCUGGUCACGAG
1a_MW689962                         UCACUGACACCCUGCACUUGCGGCUCCUCGGAUCUAUACUUGGUCACGAG
1b_KX767023                         UCCUUGACAGCAUGCACCUGCGGCAGCUCGGACCUUUACUUGGUCACGAG
1b_EU234061                         UCCCUGACGCCGUGCACCUGCGGCAGCUCGGACCUUUACUUGGUCACGAG
1b_AB677533                         UCCAUGACACCAUGCACCUGCGGCAGCUCGGACCUUUWCUUGGUCACGAG
1b_MW689975                         UCCCUCACGCCGUGCACUUGUGGCGCGUCGGACUUAUAUCUAGUCACGCG
1b_MW689965                         UCCUUGGUACCUUGCACCUGCGGCAGCUCGGACCUCUACUUGGUCACGAG
1b_MW689971                         UCCUUGACACCGUGCACCUGCGGUAGCUCGGACCUAUAUUUGGUCACGCG
1c_MW690013                         UCUCUGGUGCCAUGCACUUGCGGAGCAUCGGAUCUCUAUCUGGUUACGAG
1h_KC248199                         UCAUUAACGCCAUGUACCUGCGGCUCCGCAGACCUUUAUCUGGUCACGAG
1l_MN164860                         UCCCUGGUUCCAUGCACCUGCGGUGCUGCAGACAUGUAUUUGGUUACCAG
2_NC_009823                         UCUUUGGAGCCGUGCACGUGUGGAGCGGUCGACCUGUACCUGGUCACGCG
2_AF169004                          UCUUUGGAGCCGUGCACGUGUGGAGCGGUCGACCUGUAUCUGGUCACGCG
2_JX227965                          UCCCUGGAACCCUGCACCUGCGGGGCAGUUGACCUCUACCUUGUCACUCG
2_KC197233                          UCCCUCGAGCCGUGCACAUGCGGGGCCUCUGACCUUUAUCUUGUCACUCG
2a_AB047639                         UCUUUGGAGCCGUGCAAGUGUGGAGCCGUCGACCUAUAUCUGGUCACGCG
2b/1a_MK548369                      UCAUUGACACCCUGCACCUGCGGCUCCUCGGACCUYUACCUGGUCACGAG
2b_AY232740                         UCAUUAGACCCCUGUACCUGCGGGGCCGUGGACCUCUACCUGGUCACCCG
2i_KC197230                         UCCCUAGAGCCAUGCACAUGUGGAGCUGUCGACUUGUACCUCGUCACCCG
3_NC_009824                         UCUCUUGAACCGUGCGCCUGCGGGUCUUCAGACUUAUACUUGGUUACCCG
3a_KY620603                         UCUCUUGAACCGUGCACCUGCGGAUCUGCGGACUUAUACUUGGUUACCCG
3_KJ470619                          UCCCUGGAGCCGUGCACGUGCGGAUCCACGGAUUUGUAUCUGGUCACUCG
3_JF735124                          UCAUUGGACCCAUGCACAUGCGGGUCUUCCGACCUGUACUUGGUCACACG
3a_MN628597                         UCUCUUGAACCAUGCGCUUGUGGGUCCGCGGACUUGUACUUGGUUACCCG
3b_KY620874                         UCUCUCGACCCCUGCACGUGCGGUUCUUCCGACCUGUACCUGGUGACCCG
3k_JF735122                         UCUCUUGAGCCGUGCACAUGCGGCUCAGCUGACCUGUACCUGGUCACGCG
4_NC_009825                         UCUCUUGCUCCGUGCACCUGCGGCUCGGCAGACUUGUAUCUAGUCACCAG
4a_KM043284                         UCUCUCACACCGUGCACCUGUGGCGCGUCUGACUUGUACUUAGUCACCAG
4d_FJ462437                         UCCUUGGCCCCAUGCACCUGUGGCUCGUCGGACCUGUUCCUGGUCACCAG
5_NC_009826                         UCGCUCACCCGGUGUACUUGCGGGUCGGCGGAUCUGUACCUGGUUACCAG
5a_MH427311                         UCGCUCACUCCGUGCACUUGCGGAUCGGCGGACCUGUACCUGGUUACCAG
6_DQ278891                          UCGCUUACUCCGUGCACCUGCGGUACAAGUGACCUUUACCUAGUGACGAG
6_LC435023                          UCGCUGACGCCAUGCACGUGUGGCGCUAGUGAUCUCUACUUGGUGACUCG
6_MK327987                          UCGUACUCACCAUGCACAUGCGGGGCCAGUGACCUCUACCUGAUAACCAG
6_MG878999                          UCCUUGACCGCUUGCACUUGUGGCUCAAGCGAUCUGUACUUGGUUACGCG
6_KC844040                          UGUCUAACCGCUUGCACCUGCGGGUCRAGCGAUCUUUACCUGGUCACGCG
6a_MG717928                         UCGCUCACCCCAUGUACAUGUGGCUCUAGUGACCUUUAUCUGGUCACGAG
6a_KJ678751                         UCGCUCACCCCAUGUACUUGUGGCUCUAGUGACCUCUACCUGGUCACGAG
6a_MG717925                         UCGCUCACCCCAUGUACUUGUGGCUCUAGUGACCUCUAUCUGGUCACGAG
6b_NC_009827                        UCACUUGCCCCCUGCACCUGUGGGUCUAGCGACCUCUACCUGGUCACGAG
6n_AY878652                         UCAUUAACACCAUGCGCUUGCGGUUCGAGCGACCUCUAUCUUGUCACAAG
6q_KM504115                         UCYUACACCCCUUGUACGUGUGGAGCUAGUGACCUCUAUYUGGUGACWCG
6v_EU158186                         UCGCUCACGCCAUGCACGUGUGGCGCAUCAGAUCUCUAUCUAGUGACCAG
6xg_MK139017                        UCACUAACACCGUGCGCUUGUGGCUCUAGUGACCUSUAUCUCGUCACGAG
7a_NC_030791                        UCCCUCGAGCCCUGCUCGUGCGGGUCAGCAGACCUUUACUUGGUGACGCG
8_MH590700                          UCGCUUACGCCAUGUUGUUGUGGUGCAUCAGAUUUGUAUCUUGUGACAAG

1_NC_038882                         GCACGCCGAUGUCAUUCCCGUGCGCCGGCGAGGUGAUAGCAGGGGUAGCC
1_NC_004102                         GCACGCCGAUGUCAUUCCCGUGCGCCGGCGAGGUGAUAGCAGGGGUAGCC
1a_EU234065                         GCACGCCGAUGUCAUUCCCGUGCGCCGGCGGGGUGAUAGCAGGGGCAGCC
1_MN164851                          GCAUGCAGAUGUCAUUCCGGUGCGCCGGCGGGGUGACAGCAGGGGGAGCU
1_KJ439777                          ACACGCCGAUGUCAUCCCGGUGCGCCGGCGGGGGGACAGCAGGGGUAGCU
1_MN977327                          ACACGCUGACGUCGUCCCGGUUCGCCGGCGCGGCGACAGCAGGGGAGCUC
1_AY587845                          GCAUGCCGAUGUCAUUCCGGUGCGCCGGCGGGGCGACAGCAGGGGGAGCC
1_AJ851228                          GCAUGCUGAUGUCAUCCCAGUGCGCCGGCGGGGCGACACCAGGGGGAGCC
1_KY348757                          GCAUGCUGAUGUUAUUCCGGUCCGCCGACGGGGUGACAGCAGGGGGAGUC
1_KJ439768                          ACACGCUGAUGUCAUCCCGGUGCGCCGACGUGGUGACAGCAGGGGAGCCC
1_MN164872                          GCACGCCGAUGUCAUCCCGGUGCGACGGCGUGGAGACACUAGGGGUAGCC
1a_MW689980                         GCAUGCGGAUGUCAUCCCGGUGCGGCGUCGGGGAGACACCAGAGGGAGUU
1a_MW689962                         GCAUGCCGAUGUCAUCCCAGUGCGCCGGCGCGGAGAUAGCAGGGGUGCUC
1b_KX767023                         GCACGCCGAUGUCAUUCCGGUGCGCCGGCGAGGCGACACCAGGGGUAGCU
1b_EU234061                         GCAUGCUGAUGUCAUUCCGGUGCGCCGGCGGGGCGACAGCAGGGGGAGCC
1b_AB677533                         ACAUGCUGAUGUCAUUCCGGUGCGCCGGCGGGGCGACAGUAGGGGGAGCC
1b_MW689975                         CCACGCCGAUGUUAUACCAGUGCGCCGGCGGGGGGACACCAGGGGAGCCU
1b_MW689965                         GCACGCAGAUGUCAUCCCAGUACGCCGUCGAGGUGACACCAGAGGAAGCU
1b_MW689971                         GCACGCGGAUGUUGUUCCGGUACGCCGGCGAGGCGACAGCAGAGGGAGUU
1c_MW690013                         ACACGCCGAUGUCAUCCCGGUUCGACGCCGGGGCGACUCCAGGGGGAGCU
1h_KC248199                         GCACGCUGAUGUCAUUCCGGUACGCCGGCGAGGCGACAGCAGAGGGAGCU
1l_MN164860                         GCACGCCGACGUCAUCCCAGUGAGGCGCCGGGGCGAUAGCAGGGGUGCCC
2_NC_009823                         GAACGCUGAUGUCAUCCCGGCUCGAAGACGCGGGGACAAACGGGGAGCGC
2_AF169004                          AAACGCUGAUGUCAUCCCGGCUCGAAGACGCGGGGACAAGCGGGGAGCAU
2_JX227965                          AAACGCCGAUGUCAUCCCGGCCCGAAGACGGGGGGACCGCAGGGGGGCGC
2_KC197233                          GAAUGCCGAUGUCAUCCCGGCUCGGAGGCGGGGAGACCGCCGGGGAGCGC
2a_AB047639                         GAACGCUGAUGUCAUCCCGGCUCGGAGACGCGGGGACAAGCGGGGAGCAU
2b/1a_MK548369                      GCAYGCCGAUGUCAUUCCYGUGCGCCGGCGYGGUGAUARCAGGGGCAGCC
2b_AY232740                         AAACGCUGAUGUCAUUCCGGUCCGGAGGAAAGAUGACCGGCGGGGUGCAC
2i_KC197230                         GAACGCCGACGUCAUUCCGGCCCGGAGACGGGGAGACCGGCGAGCGGCAC
3_NC_009824                         CGAUGCCGAUGUCAUCCCUGCUCGGCGCAGAGGGGACUCCACAGCGAGCU
3a_KY620603                         CGAUGCUGAUGUCAUCCCUGCUCGGCGCAGGGGGGACUCCACAGCGAGCU
3_KJ470619                          CGACGCUGAUGUCAUCCCAGCACGCCGCAGGGGAGACUCAACGGCCAGCC
3_JF735124                          GGAUGCGGAUGUUAUCCCCGCGAGACGCCGGGGAGACUCCACGGCGAGUC
3a_MN628597                         CGAUGCCGAUGUCAUCCCUGCUCGGCGCAGGGGAGACUCCACAGCGAGCU
3b_KY620874                         UGAGGCUGACGUGCUCCCCGCGCGUCGUAGAGGAGACUCAACAGCGAGUU
3k_JF735122                         UGAAGCAGAUGUUCUACCAGCACGACGUAGAGGAGACUCUACGGCCAGCU
4_NC_009825                         GCACGCGGAUGUAAUACCCGUGCGCAGGAGAGGAGACACCAGAGGAGCUC
4a_KM043284                         GCAUGCGGACGUGGUGCCUGUGCGCAGGAGAGGGGACACCAGGGGAGCUC
4d_FJ462437                         GCACGCCGACGUGGUGCCCGUGCGCAGAAGAGGCGACACUCGUGGCGCCC
5_NC_009826                         GCAUGCAGACGUCAUUCCCGCCCGUAGACGGGGCGACACUCGCGCCUCCU
5a_MH427311                         GCAUGCAGACGUCGUUCCAGCUCGUAGACGGGGCGACACUCGUGCCUCCC
6_DQ278891                          GAAUGCUGACGUCAUCCCAGCCAGACGCAGGGGUGACACUCGCGCAGCAC
6_LC435023                          GAAUGCCGAUGUCGUCCCCGCCAGACGCAGGGGCGACACUCGUGCAGGGC
6_MK327987                          AGCUGGCGACGUCAUCCCCGCGCGUAGGCGGGGUGACGGACGUGCCGGAC
6_MG878999                          GAACGCUGACGUCAUCCCCGCACGCCGCAGGGGUGACUCGCGGGCUGCCC
6_KC844040                          GGACGCCGAUGUCAUUCCUGCUCGCCGCAGGGGUGAUACUCGAGCCGCCU
6a_MG717928                         GGAGGCCGACGUUAUCCCCGCAAGGCGCAGGGGUGACAACCGUGCCGCCC
6a_KJ678751                         GGAGGCCGAUGUUAUCCCCGCAAGGCGCAGGGGUGACAACCGUGCUGCCC
6a_MG717925                         GGAGGCCGACGUUAUCCCCGCAAGGCGCAGGGGUGACAACCGCGCUGCUC
6b_NC_009827                        AGGUGCUGAUGUUAUCCCUGCACGUCGUAGGGGUGAUACUCGCGCUGCUC
6n_AY878652                         AAAUGCCGAUGUCGUCCCUGCAAGGCGCAGAGGCGAUAAUCGGGCGGCUC
6q_KM504115                         GAACGCCGAUGUCAUCCCUGCGAGACGCAGGGGUGACACUCGGGCCAGCC
6v_EU158186                         ACAUGCCGAUGUUAUCCCUGCUAGACGCAGGGGUGACACCCGUGCUAGCU
6xg_MK139017                        GAACGCCGAUGUCAUCCCUGCAAGACGCAGGGGUGACACUCGUGCGGCUC
7a_NC_030791                        CAAUGCUGACGUCCUUCCUCUUAGGAGGAAGGGUGACGGUACAGCGUCCC
8_MH590700                          GCACGCGGACGUGAUCCCUGUGAGAAGGCAGGGCGACACGAGAGGGGCUC

1_NC_038882                         UGCUUUCGCCCCGGCCCAUUUCCUACUUGAAAGGCUCCUCGGGGGGUCCG
1_NC_004102                         UGCUUUCGCCCCGGCCCAUUUCCUACUUGAAAGGCUCCUCGGGGGGUCCG
1a_EU234065                         UGCUUUCGCCCCGGCCCAUUUCCUACUUGAAAGGCUCCUCGGGGGGUCCG
1_MN164851                          UGCUCUCUCCGCGACCCCUAUCAUACCUGAAAGGCUCGUCGGGCGGCCCG
1_KJ439777                          UGCUCUCCCCAAGGCCCAUUUCAUAUCUGAAGGGAUCUUCGGGUGGUCCG
1_MN977327                          UACUGAGCCCUCGGUCUGUGUCUUACUUCAAGGGCUCGUCCGGCGGCCCA
1_AY587845                          UACUCUCCCCCAGGCCCAUCUCCUACUUGAAGGGUUCUUCGGGUGGUCCG
1_AJ851228                          UGCUUUCCCCCCGUCCCAUCUCAUACUUGAAAGGCUCUUCGGGGGGUCCA
1_KY348757                          UCCUCUCCCCCAGACCGGUAUCAUACCUGAAGGGUUCAUCGGGUGGCCCG
1_KJ439768                          UGUUGUCUCCCCGGCCCAUCUCAUAYCUGAAAGGAUCRUCGGGGGGYCCA
1_MN164872                          UGCUCUCCCCACGGCCCAUCUCAUAUCUCAAAGGGUCCUCGGGCGGCCCA
1a_MW689980                         UACUCUCCCCCCGGCCUAUCUCCUACCUAAAGGGUUCCUCGGGUGGACCG
1a_MW689962                         UGUUGUCCCCGCGGCCGAUCUCCUAUUUGAAGGGCUCCUCAGGCGGUCCC
1b_KX767023                         UGCUCUCCCCCAGGCCCGUCUCCUACCUGAAGGGUUCUUCGGGUGGUCCG
1b_EU234061                         UGCUCUCCCCCAGGCCCGUCUCCUACUUGAAGGGCUCCUCGGGUGGUCCA
1b_AB677533                         UGCUCUCCCCCAGGCCCGUCUCCUACCUGAAGGGCUCUUCGGGCGGCCCG
1b_MW689975                         UGCUCUCUCCACGGCCCAUAUCCUAUCUGAAGGGUUCUUCGGGUGGCCCG
1b_MW689965                         UACUCUCCCCCCGGCCUAUUUCCUAUCUCAAAGGCUCUUCAGGCGGGCCG
1b_MW689971                         UACUCUCCCCCCGGCCUGUUUCAUAUCUGAAAGGCUCUUCGGGCGGCCCA
1c_MW690013                         UGCUCUCUCCCAGGCCAGUCUCGUACUUGAAGGGGUCCUCGGGCGGCCCG
1h_KC248199                         UGCUCUCUCCUCGGCCAGUGUCCUACUUGAAGGGCUCUUCGGGUGGGCCA
1l_MN164860                         UCCUGUCUCCCAGGCCCCUCUCCUACCUGAAAGGGUCCUCGGGCGGGCCG
2_NC_009823                         UACUCUCCCCGAGACCUCUUUCCACCUUGAAGGGGUCCUCAGGAGGCCCG
2_AF169004                          UACUCUCCCCGAGACCUCUUUCGACCUUGAAGGGGUCCUCGGGGGGACCG
2_JX227965                          UGCUCUCCCCGAGGCCUUUGUCCACUCUCAAAGGGUCCUCGGGAGGGCCU
2_KC197233                          UGCUCUCUCCACGACCCCUCUCAACUCUUAAGGGGUCGUCGGGAGGGCCG
2a_AB047639                         UGCUCUCCCCGAGACCCAUUUCGACCUUGAAGGGGUCCUCGGGGGGGCCG
2b/1a_MK548369                      UGCUUUCGCCCCGGCCCAUUUCCUAYUUGAAAGGCUCCUCGGGGGGUCCG
2b_AY232740                         UACUCUCGCCAAGGCCUCUCUCAACCCUCAAAGGAUCAUCCGGCGGACCC
2i_KC197230                         UGCUCUCCCCGCGGCCCCUUUCAUCCUUGAAGGGGUCCUCAGGAGGGCCU
3_NC_009824                         UGCUCAGUCCUAGGCCUCUCGCCUGUCUCAAGGGUUCCUCUGGAGGUCCC
3a_KY620603                         UGCUCAGUCCUAGGCCUCUCGCCUGUCUCAAGGGCUCCUCUGGAGGUCCU
3_KJ470619                          UGAUCAGUCCAAGGCCUCUCUCUUGUCUUAAGGGUUCCUCCGGAGGCCCC
3_JF735124                          UUCUUAGUCCUAGACCUGUUUCUUGUCUCAAGGGUUCAUCUGGAGGGCCU
3a_MN628597                         UGCUCAGUCCUAGGCCUCUUGCUUGUCUCAAAGGUUCCUCUGGAGGACCU
3b_KY620874                         UGCUCAGCCCCAGACCACUGUCCUGCCUCAAAGGCUCCUCUGGAGGUCCC
3k_JF735122                         UGCUCAGUCCUAGACCUAUAGCAUGCUUAAAAGGCUCUUCGGGCGGUCCC
4_NC_009825                         UCUUGAGCCCUAGACCAAUAUCCAUUCUUAAGGGAUCUUCCGGAGGUCCG
4a_KM043284                         UCUUGAGCCCCAGGCCCAUAUCCACUCUUAAGGGGUCCUCUGGUGGUCCG
4d_FJ462437                         UCUUAAGCCCUAGGCCGAUUUCAACUCUUAAGGGAUCAUCCGGUGGGCCA
5_NC_009826                         UGCUCAGCCCGAGACCCAUCAGUUACCUCAAGGGUUCCUCGGGUGGCCCG
5a_MH427311                         UGCUCAGCCCGAGACCCAUUAGCUAUCUCAAGGGUUCAUCAGGCGGCCCA
6_DQ278891                          UCCUCAGCCCAAGGCCUCUUAGUACUUUGAAGGGAUCGUCAGGCGGGCCC
6_LC435023                          UCCUUAGUCCCAGACCCUUGGCGACUCUCAAAGGCUCAUCCGGCGGGCCG
6_MK327987                          UUAUCAGUCCACGACCAUUGGCUACACUUAAGGGGUCCUCCGGGGGACCG
6_MG878999                          UAUUGAGUCCCAGACCACUUAGCACCCUUAAGGGCUCCUCUGGAGGUCCC
6_KC844040                          UACUCAGCCCAAGACCGAUAUCCACCUUGAAAGGCUCCUCAGGAGGCCCC
6a_MG717928                         UCCUUUCUCCUAGGCCCAUAAGCACCUUGAAAGGCUCCUCGGGAGGCCCC
6a_KJ678751                         UCCUCUCUCCUAGGCCCAUAAGCACCCUGAAAGGCUCCUCGGGAGGCCCC
6a_MG717925                         UCCUCUCUCCUAGGCCCAUAAGCACCUUGAAAGGCUCCUCGGGAGGCCCC
6b_NC_009827                        UUUUGUCCCCCAGACCCAUAAGCACCCUCAAAGGCUCUUCAGGAGGCCCC
6n_AY878652                         UCCUCAGUCCACGGCCCAUUAGCACCCUYAAAGGGUCCUCAGGAGGCCCC
6q_KM504115                         UUCUUAGUCCCAGACCGUUGAGCACCCUCAAAGGGUCAUCGGGAGGGCCC
6v_EU158186                         CUUCUCAGCCCUCGCCCAUUUCUUACCUCAAAGGGUCCUCAGGCGGUCCG
6xg_MK139017                        UCCUCAGUCCACGGCCUAUCAGCACUCUCAAAGGGUCCUCGGGAGGCCCA
7a_NC_030791                        UACUGUCCCCGCGCCCUGUGUCCUCCCUUAAAGGCUCCUCGGGAGGGCCU
8_MH590700                          UCCUCAGCCCGCGGCCACUUGCUACCUUGAAGGGCUCUUCCGGGGGCCCU

1_NC_038882                         CUGUUGUGCCCCGCGGGACACGCCGUGGGCCUAUUCAGGGCCGCGGUGUG
1_NC_004102                         CUGUUGUGCCCCGCGGGACACGCCGUGGGCCUAUUCAGGGCCGCGGUGUG
1a_EU234065                         CUGUUGUGCCCCGCGGGACACGCCGUGGGCAUAUUCAGGGCCGCGGUGUG
1_MN164851                          CUGCUCUGCCCAUCAGGGCAUAUCGUGGGCAUCUUCCGGGCUGCUGUAUG
1_KJ439777                          CUGCUGUGUCCCUCGGGUCACGCUGUCGGCAUCUUCAAGGCCGCAGUGUG
1_MN977327                          UUGCUCUGCUCUUCCGGACACGUCGCGGGCCUCUUUAGGGCCGCGGUGUG
1_AY587845                          CUGCUUUGCCCCUCGGGGCACGCUGUGGGCAUCUUCCGGGCUGCUGUGUG
1_AJ851228                          UUGCUCUGCCCCGCGGGACACGCUGUAGGCAUCUUUAGGGCUGCCGUAUG
1_KY348757                          CUGCUGUGCCCUUCGGGGCACGUUGCGGGCCUUUUCAGGGCCGCCGUGUG
1_KJ439768                          UUGCUAUGCCCCUCUGGGCAUGCCGUGGGCAUCUUCCGGGCCGCUGUAUG
1_MN164872                          CUGUUGUGCCCCACGGGACACGCCGUAGGCAUAUUCAGAGCUGCGGUGUG
1a_MW689980                         CUGCUCUGUCCCUCGGGGCACGUCGUAGGCAUUUUCCGGGCCGCGGUGUG
1a_MW689962                         CUGCUCUGCCCUUCGGGACACGUCGCAGGCCUCUUCAGGGCUGCGGUGUG
1b_KX767023                         CUGCUCUGCCCCUCGGGGCACGCUGUGGGCAUCUUCCGGGCUGCCGUGUG
1b_EU234061                         CUGCUCUGCCCCUCGGGGCACGCUGUGGGCAUCUUCCGGGCUGCUGUGUG
1b_AB677533                         CUGCUCUGCCCUCAGGGGCACGCUGUGGGCAUCUUCCGGGCUGCUGUGUG
1b_MW689975                         UUGUUGUGCCCCUCCGGGCACGCCGUGGGCCUCUUUAGGGCCGCGGUGUG
1b_MW689965                         UUGCUCUGCCCCCAGGGGCACGCCGUGGGCAUAUUCCGGGCUGCGGUGUG
1b_MW689971                         CUGCUCUGCCCCUCGGGGCAUGUUGCAGGCCUCUUCCGGGCUGCAGUGUG
1c_MW690013                         CUGCUCUGCCCCUCGGGGCAUGUGGUGGGCAUCUUCAGAGCUGCGGUGUG
1h_KC248199                         CUGCUUUGCCCCUCCGGYCACGCAGUAGGCAUCUUCAGGGCUGCCGUCUG
1l_MN164860                         CUGCUGUGCCCCUCCGGACACGUCGUAGGCCUAUUCAGGGCUGCGGUGUG
2_NC_009823                         GUGCUAUGCCCCAGGGGCCACGCUGUCGGAGUCUUCCGGGCAGCUGUGUG
2_AF169004                          GUGCUUUGCCCUAGGGGCCACGCCGUCGGGAUCUUCCGGGCGGCUGUGUG
2_JX227965                          GUCCUCUGCCCUAGGGGCCACGCCGUCGGAAUCUUCCGGGCGGCCGUGUG
2_KC197233                          GUCCUCUGCCCCAGGGGGCACGCGGUCGGGAUUUUCCGGGCGGCCGUGUG
2a_AB047639                         GUGCUCUGCCCUAGGGGCCACGUCGUUGGGCUCUUCCGAGCAGCUGUGUG
2b/1a_MK548369                      CUGUUGUGCCCCGCGGGGCACGCCGURGGCAUAUUCAGGGCCGCGGUGUG
2b_AY232740                         GUGCUCUGCCCUAGGGGACACGCCGUCGGCUUGUUCAGAGCGGCCGUGUG
2i_KC197230                         GUCCUCUGCCCUAGGGCCCACGCCGUCGGGAUCUUCCGUGCGGCCGCAUG
3_NC_009824                         GUUAUGUGCCCUUCGGGGCAUGUUGCGGGGAUCUUUAGGGCUGCUGUGUG
3a_KY620603                         GUCAUGUGCCCUUCGGGGCAUGUUGCAGGGAUCUUUAGGGCUGCUGUGUG
3_KJ470619                          GUCAUGUGCCCAUCGGGCCAUGUGGCGGGGAUUUUUAGGGCUGCUGUAUG
3_JF735124                          UUGUUGUGCCCCAUGGGCCACGUGGCUGGCAUCUUCCGAGCUGCCGUGUG
3a_MN628597                         GUUAUGUGCCCUUCGGGACAUGUUGCGGGGAUCUUUAGGGCUGCUGUGUG
3b_KY620874                         AUCAUGUGCCCCUCGGGACACGUGGUGGGGAUCUUCAGGGCGGCUGUGUG
3k_JF735122                         AUCAUGUGCCCCUCUGGUCAUGUCGCCGGCAUCUUCAGAGCAGCUGUGUG
4_NC_009825                         CUGCUGUGCCCCAUGGGACACCGCGCCGGCAUAUUCCGUGCGGCGGUGUG
4a_KM043284                         CUGCUGUGCCCCAUGGGACACGCUGCCGGCUUGUUCCGCGCGGCGGUGUG
4d_FJ462437                         CUGUUGUGCCCCCUGGGUCACGUCGCCGGCAUCUUCCGAGCCGCGGUGUG
5_NC_009826                         AUCAUGUGCCCUUCCGGGCAUGUGGUAGGUGUUUUCAGGGCCGCCGUGUG
5a_MH427311                         GUCAUGUGCCCUUCCGGGCACGUGGUGGGUGUUUUCAGGGCUGCCGUGUG
6_DQ278891                          AUGCUGUGCCCCUCGGGCCAUGUAGCGGGGAUCUUCCGCGCUGCUGUGUG
6_LC435023                          GUGAUGUGUUCGGCAGGUCAUGUUGCCGGACUAUUCCGCGCCGCCGUUUG
6_MK327987                          CUGUUGUGUUCCUCUGGUCAUGUGGUUGGUCUGUUCCGCGCGGCCGUUUG
6_MG878999                          AUCAUGUGCCCUUCGGGACACGUGGUAGGGCUCUUCCGUGCUGCUGUGUG
6_KC844040                          CUUAUGUGCCCUUCGGGACACGUGGUGGGGCUGUUCCGUGCUGCCGUGUG
6a_MG717928                         AUUAUGUGCCCUUCGGGGCACGUUGUGGGACUCUUCCGAGCUGCCGUAUG
6a_KJ678751                         GUCAUGUGUCCCUCGGGGCACGUUGUGGGGCUCUUCCGAGCUGCCGUGUG
6a_MG717925                         AUUAUGUGUCCCUCGGGGCACGUUGUGGGACUCUUCCGAGCUGCCGUAUG
6b_NC_009827                        CUUAUGUGCCCAUCAGGGCACGUAGUAGGGCUCUUCAGGGCGGCCGUGUG
6n_AY878652                         GUGCUGUGCCCCUCCGGCCACGUGGUAGGUAUCUUCCGCGCAGCCGUAUG
6q_KM504115                         GUCCUGUGCUCGGCAGGGCAUGCUGUCGGACUCUUCCGCGCAGCRGUUUG
6v_EU158186                         CUUCUGUGUCCAUCAGGCCAUGCAGUAGGGCUGUUUCGUGCCGCAGUCUG
6xg_MK139017                        AUAUUGUGCCCCUCUGGCCACGCUGUGGGCAUCUUCCGCGCGGCCGUGUG
7a_NC_030791                        GUCUUGUGCCCCCAAAGUCAUUGCGUUGGCAUCUUCAGAGCUGCUGUCUG
8_MH590700                          CUUCUUUGUAGUGCUGGCCACGCGGUGGGAUUGUUCCGCGCAGCUGUGGU

1_NC_038882                         CACCCGUGGAGUGGCUAAAGCGGUGGACUUUAUCCCUGUGGAGAACCUAG
1_NC_004102                         CACCCGUGGAGUGGCUAAGGCGGUGGACUUUAUCCCUGUGGAGAACCUAG
1a_EU234065                         CACCCGUGGAGUGGCUAAGGCGGUGGACUUUAUCCCUGUGGAGAACCUAG
1_MN164851                          CACUCGGGGAGUAGCGAAGGCAGUCGACUUCGUGCCCGUCGAGGCCAUGG
1_KJ439777                          UACCCGUGGGGUCGCUAAGGCGGUGGACUUCGUCCCCGUGGAGGCCCUGG
1_MN977327                          CACGCGUGGGGUCGCAAAGGCCGUCGUUUUCGUGCCUGUGGAAUCUCUUG
1_AY587845                          CACCCGGGGGGUUGCAAAGGCGGUGGACUUUGUACCCGUUGAGUCCAUGG
1_AJ851228                          CACCCGCGGUGUGGCAAAGGCGGUCGACUUCGUGCCCGUAGAGUCUAUGG
1_KY348757                          CACCCGGGGGGUUGCAAAAGCGGUUGAUUUUGUACCGGUUGAGACCAUGG
1_KJ439768                          CACCCGGGGGGUCGCGAAGGCAGUUGACUUCGUGCCCGUCGAGUGCAUGG
1_MN164872                          UACCCGAGGGGUCGCAAAGGCCGUCGAGUUCGUACCCGUGGAGGCCCUAG
1a_MW689980                         CACCCGGGGGGUGGCAAAGGCGGUGGACUUUAUACCCGUUGAGACCCUAG
1a_MW689962                         UACCCGGGGGGUGGCGAAGGCAGUCGACUUUAUACCGGUCGAGUCGCUGG
1b_KX767023                         CACCCGGGGGGUUGCCAAAGCGGUGGACUUUGUACCCGUUGAAUCUAUGG
1b_EU234061                         CACCCGGGGGGUUGCGAAGGCGGUGGACUUCGUACCCGUUGAGUCUAUGG
1b_AB677533                         CACCCGGGGGGUUGCGAAGGCGGUGGACUUCGUGCCCGUUGAGCACAUGG
1b_MW689975                         UACCCGUGGGGUCGCGAAGGCGGUUGACUUCGUGCCCGUCGAGGCCAUGG
1b_MW689965                         CACCCGGGGGGUGGCGAAGGCCAUCGAUUUCGUGCCCGUUGAGUCUCUGG
1b_MW689971                         CACCCGGGGAGUUGCAAAGGCGGUUGACUUCGUGCCCGUCGAGUCCAUGG
1c_MW690013                         CACCCGCGGGGUCGCAAAGGCCGUUGACUUCGUGCCCGUUGAGUCCCUCG
1h_KC248199                         CACUCGGGGGGUUGCAAAAGCAGUGGACUUCGUGCCCGUGGAGUCUAUGG
1l_MN164860                         UACCCGUGGGGUGGCGAAGGCAGUUGACUUCGUGCCCGUCGAGGCUUUAG
2_NC_009823                         CUCUCGGGGCGUGGCUAAGUCCAUAGAUUUCAUCCCCGUUGAGACACUCG
2_AF169004                          CUCUCGGGGCGUAGCUAAGUCCAUAGACUUCAUCCCCGUUGAGGCGCUCG
2_JX227965                          CUCCAGGGGGGUGGCCAAGUCUAUCGACUUCAUCCCCGUCGAGUCUCUCG
2_KC197233                          CUCCAGGGGGGUGGCGAAGUCUAUCGACUUUAUCCCCGUCGAGGCGCUCG
2a_AB047639                         CUCUCGGGGCGUGGCCAAAUCCAUCGAUUUCAUCCCCGUUGAGACACUCG
2b/1a_MK548369                      CACCCGUGGAGUGGCUAAGGCGGUGGACUUCAUCCCUGUGGAGAACCUAG
2b_AY232740                         UGCCAGGGGUGUGGCCAAGUCUAUUGACUUCAUCCCUGUUGAAUCUCUCG
2i_KC197230                         CUCUAGGGGAGUGGCAAAGUCGAUUGACUUCAUCCCAGUCGAGUCGCUCG
3_NC_009824                         CACCAGAGGUGUAGCAAAAUCCCUACAGUUCAUACCAGUGGAAACCCUUA
3a_KY620603                         CACCAGAGGUGUAGCAAAAGCCCUACAGUUCAUACCAGUGGAAACCCUUA
3_KJ470619                          CACUAGGGGUGUUGCAAAGUCCCUUCAAUUCAUACCCGUGGAAUCYCUUA
3_JF735124                          CACCAGGGGCGUGGCUAAGUCCCUUCAAUUUGUGCCCGUGGAGACCUUGG
3a_MN628597                         CACCAGAGGUGUAGCAAAAGCCUUACAGUUCAUACCAGUGGAAACCCUUA
3b_KY620874                         CACCAGAGGUGUUGCAAAAGCCCUGCAGUUCAUACCAGUAGAAACUCUGA
3k_JF735122                         UACCAGAGGUGUAGCAAAAGCCCUACAGUUUAUACCAGUAGAGAGCCUAA
4_NC_009825                         UACUCGGGGGGUAGCCAAGGCGGUAGACUUCGUCCCGGUUGAAUCUCUUG
4a_KM043284                         UACUCGAGGGGUAGCUAAAGCGGUGGACUUUGUCCCGGUCGAAUCUCUUG
4d_FJ462437                         UACCCGGGGCGUGGCCAAAGCAGUGGACUUCGUACCGGUUGAAUCUCUUG
5_NC_009826                         CACGCGGGGUGUUGCGAAGGCGCUCGAGUUCGUCCCGGUCGAAAACCUGG
5a_MH427311                         CACGCGGGGUGUCGCGAAGGCGCUCGAUUUCAUUCCGGUUGAAAACCUGG
6_DQ278891                          UACUAGGGGUGUGGCUAAGUCCCUUGACUUUGUUCCCGUGGAGAGCAUGC
6_LC435023                          CACCAGAGGAGUCGCUAAGGCAAUAGACUUCGUGCCCGUGGAGAAUAUGG
6_MK327987                          CACCCGGGGCGUUGCCAAGGCACUCGAUUUCGUGCCUAUAGAGAACAUGG
6_MG878999                          CACGCGAGGAGUCGCCAAAGCCCUGGACUUUGUUCCCGUGGAGAACAUGG
6_KC844040                          UACGCGGGGGGUCGCGAAGUCCCUGGACUUCAUACCUGUGGAAAAYAUGG
6a_MG717928                         CACAAGGGGUGUAGCAAAGUCCUUAGAUUUUAUCCCAGUGGAAAACAUGG
6a_KJ678751                         CACAAGGGGUGUAGCAAAAUCCUUAGAUUUUAUCCCAGUGGAAAACAUGG
6a_MG717925                         CACAAGGGGUGUAGCAAAAUCCCUAGAUUUUAUCCCAGUGGAAAACAUGG
6b_NC_009827                        UACGAGGGGCGUGGCCAAGGCCCUGGACUUCAUCCCUGUGGAGAAUAUGG
6n_AY878652                         CACCAGGGGCGUGGCAAAGUCUCUCGAUUUUGUCCCUGUGGAGAGCAUGC
6q_KM504115                         CACCAGGGGCGUUGCCAAGGCAAUUGACUUUGUGCCGGUGGAGAACAUGG
6v_EU158186                         CACUCGUGGGGUGGCGAAAGCACUUGAUUUCGUGCCAGUGGAAAACAUGG
6xg_MK139017                        CACCAGGGGCGURGCAAAGUCCCUUGAUUUUGUUCCUGUGGAGAGCAUGC
7a_NC_030791                        CACCCGCGGUGUAGCCAAAGCAGUUCAGUUUGUUCCCAUCGAGAAGAUGC
8_MH590700                          AACGCGGGGGGUCGCUAAGGCCGUGGAUUUUAUCCCCGUUGAAAGCCUUG

1_NC_038882                         GGACAACCAUGAGAUCCCCGGUGUUCACGGACAACUCCUCUCCACCAGCA
1_NC_004102                         AGACAACCAUGAGAUCCCCGGUGUUCACGGACAACUCCUCUCCACCAGCA
1a_EU234065                         AGACAACCAUGAGAUCCCCGGUGUUCACGGACAACUCCUCUCCACCAGCA
1_MN164851                          AAACCACCAUGCGGUCCCCGAUCUUCACAGACAAUUCAACCCCACCAGCC
1_KJ439777                          AAACAUCUAUGAGGUCCCCAGUGUUCACAGACAACUCUUCCCCACCUGCA
1_MN977327                          AGACCACCAUGAGGUCCCCUGUAUACACUGACAAUUCCACCCCGCCAGCC
1_AY587845                          AAACUACUAUGCGGUCUCCGGUCUUCACGGACAACUCGUCCCCCCCGGCC
1_AJ851228                          AGACCGUUAUGCGCUCUCCUACCUUCACUGACAAUUCAACCCCACCAGCU
1_KY348757                          AAACCACCAUGCGGUCCCCGGUCUUCACUGACAAUUCAACUCCGCCCGCU
1_KJ439768                          AAACCACCGCGCGGUCCCCGAUCUUUACAGACAAUUCAUCUCCACCAGCU
1_MN164872                          AAACCACCAUGAGGUCCCCAGUGUUUACUGACAAUUCAACCCCACCUGCC
1a_MW689980                         AGACAACUAUGAGAUCACCAGUAUUCACUGACAAUUCCACCCCCCCGGCU
1a_MW689962                         AAACCACCAUGCGAUCCCCGGUCUUCACUGACAAUUCAACUCCACCUGCC
1b_KX767023                         AAACUACCAUGCGGUCGCCGGUCUUCACGGAUAACUCAACCCCCCCGGCC
1b_EU234061                         AGACUACCAUGCGGUCCCCGGUCUUCACGGACAAUUCGUCCCCCCCGGCC
1b_AB677533                         AAACCACCAUGCGGUCCCCGGUCUUCACAGACAACUCAUCCCCCCCGGUC
1b_MW689975                         AGACAACCCAGAGGUCGCCCAUCUUUACAGACAAUUCCACUCCGCCCGCC
1b_MW689965                         AAACCACCAUGCGGUCCCCAGUGUUCACAGACAAUUCAUCACCACCAGCU
1b_MW689971                         AGACCACCAUGCGGUCCCCAGUUUUCACAGACAACUCUGCUCCGCCAGCU
1c_MW690013                         AAACCACCAUGAGGUCUCCAGUUUUCACUGACAACUCCACUCCGCCUGCC
1h_KC248199                         AGACCACAAUGCGGUCUCCAGUUUUCACUGACAAUUCAUCCCCACCUGUC
1l_MN164860                         AAACUACCAUGAGGUCCCCAGUCUUCACUGACAACUCCACACCACCGGCU
2_NC_009823                         ACAUCGUCACGCGGUCCCCCACCUUUAGUGACAACAGCACACCACCUGCU
2_AF169004                          CCAUCGUCACGCGGUCUCCCACCUUUAGUGACAACAGCACACCACCGGCU
2_JX227965                          ACGUUGUGACUAGGUCUCCAAGCUUCACUGACAACAGUACACCUCCAGCU
2_KC197233                          ACGUCGUCGCUAGGUCCCCCAGUUUCACCGACAACAGCGCACCCCCAGCU
2a_AB047639                         ACGUUGUUACAAGGUCUCCCACUUUCAGUGACAACAGCACGCCACCGGCU
2b/1a_MK548369                      AGACAACCAUGAGGUCCCCGGUGUUCACAGACAACUCCUCUCCACCAGCA
2b_AY232740                         ACAUCGCCACACGGACGCCCAGCUUCUCUGACAACAGCACGCCACCAGCU
2i_KC197230                         ACAUUGUCGCCCGGUCCCCCAGCUUCACCGAUAACAGUGUACCUCCAGCG
3_NC_009824                         GCACGCAGGCUAGGUCUCCAUCUUUCUCUGACAAUUCAACUCCUCCUGCU
3a_KY620603                         GCACACAGGCUAGGUCUCCAUCUUUCUCUGACAAUUCAACUCCUCCUGCU
3_KJ470619                          AUUCCCAAACCAGGUCUCCAUCCUUCUCAGACAACUCAACUCCUCCGGCA
3_JF735124                          CCACACAAUCGCGGUCUCCCUCCUUCACUGACAAUUCAGUUCCUCCGGCU
3a_MN628597                         GCACACAGGCUAGGUCUCCAUCUUUCUCUGACAAUUCAACUCCUCCUGCU
3b_KY620874                         GCACGCAGGUCAGGUCUCCAUCUUUCAGUGACAAUUCCACCCCCCCCGCC
[truncated: 576,107 more chars]
