# Supplementary material for: Comprehensive survey of conserved RNA secondary structures in full-genome alignment of Hepatitis C virus
Source: Sci Rep. 2024 Jul 2;14:15145. doi: 10.1038/s41598-024-62897-0 (PMC11219754; doi:10.1038/s41598-024-62897-0)
Supplement: Supplementary file 2 — Supplementary Information 2. [file 41598_2024_62897_MOESM2_ESM.zip › ST_HCV_supplementary_files/F8_5UTR.clustal]

CLUSTAL X (1.81) multiple sequence alignment


1_NC_038882                         --------GCCAGCCCCCUGAUGGGGGCGACACUCCACCAUGAAUCACUC
1_NC_004102                         --------GCCAGCCCCCUGAUGGGGGCGACACUCCACCAUGAAUCACUC
1a_EU234065                         --------------------------------------------------
1_KJ439777                          --------GCCAGCCCCCUGAUGGGGGCGACACUCCACCAUGGAUCACUC
1_MN977327                          --------------------------------------------------
1_AY587845                          --------------------------------------------------
1_AJ851228                          ------------------------------------ACCAUGAAUCACUC
1_KY348757                          ---------------------------------------------CACUC
1_KJ439768                          --------GCCAGCCCCCUGAUGGGGGCGACACUCCACCAUAGAUCACUC
1b_KX767023                         --------------------------------------------------
1b_EU234061                         --------------------------------------------------
1b_AB677533                         --------GCCCGCCCCCUGAUGGGGGCGACACUCCGCCAUGAAUCACUC
1b_MW689975                         ---------------CCCUGAUGGGGGCGACACUCCGCCACGAAUCACUC
1b_MW689965                         -GGCACUCGCCAGCCCCCGAUUGGGGGCGACACUCCACCAUAGAUCACUC
1b_MW689971                         ---------------------------------------------CACUC
1c_MW690013                         --------------------------GCGACACUCCGCCAUGAAUCACUC
1h_KC248199                         --------GCCAGCCCCCUGAUGGGGGCGACACUCCACCAUGAAUCACUC
2_NC_009823                         --------ACCCGCCCCU-AAUAGGGGCGACACUCCGCCAUGAAUCACUC
2_AF169004                          --------ACCCGCCCCU-AAUAGGGGCGACACUCCGCCAUGAACCACUC
2_JX227965                          --------------------------------------------------
2_KC197233                          ------------------------------------GCCAUGAAUCACUC
2a_AB047639                         --------ACCUGCCCCU-AAUAGGGGCGACACUCCGCCAUGAAUCACUC
2b/1a_MK548369                      ----------------------------GACACUCCGCCAUGAAUCACUC
2b_AY232740                         ---------------------------------------------CACUC
2i_KC197230                         ------------------------------------GCCAUGAAUCACUC
3_NC_009824                         --------ACCUGCCUCU--UACGAGGCGACACUCCACCAUGGAUCACUC
3a_KY620603                         ---------CCUGAUGCU--UAGGAGGCGACACUCCACCAUGGAUCACUC
3_KJ470619                          --------ACCUGCCUCU--UUCGAGGCGACACUSCACCAUGGAUCACUC
3_JF735124                          --------ACCUGCCUCU--UUCGAGGCGACACUCCACCAUGGAUCACUC
3a_MN628597                         ------GGGGGGUCCUGG-AGGCGAGGCGACACUCCACCAUGGAUCACUC
3b_KY620874                         CGAUCUGGGGGAUCCUCU--CUCGAGGCGACACUCCACCAUGAAUCACUC
3k_JF735122                         --------ACCUGCCUCU--UUCGAGGCGACACUCCACCAUGAACCACUC
4_NC_009825                         --------------------------------------------------
4a_KM043284                         --------ACCUGCUCUC-UAUGAGAGCAACACUCCACCAUGAACCGCUC
4d_FJ462437                         --------ACCUGCUCUC-UAUGAGAGCAACACUCCACCAUGAACCGCUC
5_NC_009826                         --------------------------------------------------
5a_MH427311                         --------ACCCGCCCCU-UAUUGGGGCGACACUCCACCAUG-AUCACUC
6_DQ278891                          ------GGGCCAGCCCCU--AAUGGGGCGACACUCCACCAUG-AUCACUC
6_LC435023                          --------------------------------------------------
6_MK327987                          ----------------------CGGGGCGACACUCCACCAUG-AUCACUC
6_KC844040                          --------GCCAGCCCC--UAAUGGGGCGACACUCCACCAUG-AUCACUC
6a_MG717928                         --------GCCAGCCCCU-UAACGGGGCGACACUCCGCCAUU-AUCACUC
6a_KJ678751                         --------------------------------------------------
6a_MG717925                         --------------------------------------------------
6b_NC_009827                        --------GCCAGCCCCU-UAACGGGGCGACACUCCACCAUG-AUCACUC
6n_AY878652                         -----------------------------------------UAAUCACUC
6q_KM504115                         --------GCCAGCCCC--UAAUGGGGCGACACUCCACCAUG-AUCACUC
6v_EU158186                         -----------------------------------------A-UCAACUC
6xg_MK139017                        --------GCCAGCCCCU--AACGGGGCGACACUCCACCAUG-AUCACUC
7a_NC_030791                        --------GCCAGCCCCU--UACGGGGCGACACUCCGCCAUGAAUCACUC
8_MH590700                          -------GGCCAGCCCCU--UAUGGGGCGACACUCCACCAUG-AUCACUC

1_NC_038882                         CCCUGUGAGGAACUACUGUCUUCACGCAGAAAGCGUCUAGCCAUGGCGUU
1_NC_004102                         CCCUGUGAGGAACUACUGUCUUCACGCAGAAAGCGUCUAGCCAUGGCGUU
1a_EU234065                         --------------------------------------------------
1_KJ439777                          CCCUGUGAGGAACUACUGUCUUCACGCAGAAAGCGUCUAGCCAUGGCGUU
1_MN977327                          --------------------UUCACGCAGAAAGCGUCUAGCCAUGGCGUU
1_AY587845                          -------------------------------AGCGUCUAGCCAUGGCGUU
1_AJ851228                          CCCUGUGAGGAACUACUGUCUUCACGCAGAAAGCGUCUAGCCAUGGCGUU
1_KY348757                          CCCUGUGAGGAACUACUGUCUUCACGCAGAAAGCGUCUAGCCAUGGCGUU
1_KJ439768                          CCCUGUGAGGAACUACUGUCUUCACGCAGAAAGCGUCUAGCCAUGGCGUU
1b_KX767023                         --------------------------CAGAAAGCGUCUAGCCAUGGCGUU
1b_EU234061                         ----------AACUACUGUCUUCACGCAGAAAGCGUCUAGCCAUGGCGUU
1b_AB677533                         CCCUGUGAGGAACUACUGUCUUCACGCAGAAAGCGUCUAGCCAUGGCGUU
1b_MW689975                         CCCUGUGAGGAACUACUGUCUUCACGCAGAAAGCGUCUAGCCAUGGCGUU
1b_MW689965                         CCCUGUGAGGAACUACUGUCUUCACGCAGAAAGCGUCUAGCCAUGGCGUU
1b_MW689971                         CCCUGUGAGGAACUACUGUCUUCACGCAGAAAGCGUCUAGCCAUGGCGUU
1c_MW690013                         CCCUGUGAGGAACUACUGUCUUCACGCAGAAAGCGUCUAGCCAUGGCGUU
1h_KC248199                         CCCUGUGAGGAACUACUGUCUUCACGCAGAAAGCGUCUAGCCAUGGCGUU
2_NC_009823                         CCCUGUGAGGAACUACUGUCUUCACGCAGAAAGCGUCUAGCCAUGGCGUU
2_AF169004                          CCCUGUGAGGAACUACUGUCUUCACGCAGAAAGCGUCUAGCCAUGGCGUU
2_JX227965                          ------------------------------------CUAGCCAUGGCGUU
2_KC197233                          CCCUGUGAGGAACUACUGUCUUCACGCAGAAAGCGUCUAGCCAUGGCGUU
2a_AB047639                         CCCUGUGAGGAACUACUGUCUUCACGCAGAAAGCGCCUAGCCAUGGCGUU
2b/1a_MK548369                      CCCUGUGAGGAACUACUGUCUUCACGCAGAAAGCGUCUAGCCAUGGCGUU
2b_AY232740                         CCCUGUGAGGAACUACUGUCUUCACGCAGAAAGCGUCUAGCCAUGGCGUU
2i_KC197230                         CCCUGUGAGGAACUUCUGUCUUCACGCAGAAAGCGUCUAGCCAUGGCGUU
3_NC_009824                         CCCUGUGAGGAACUUCUGUCUUCACGCGGAAAGCGCCUAGCCAUGGCGUU
3a_KY620603                         CCCUGUGAGGAACUUCUGUCUUCACGCGGAAAGCGCCUAGCCAUGGCGUU
3_KJ470619                          CCCUGUGAGGAACUUCUGUCUUCACGCGGAAAGCGCCUAGCCAUGGCGUU
3_JF735124                          CCCUGUGAGGAACUUCUGUCUUCACGCGGAAAGCGUCUAGCCAUGGCGUU
3a_MN628597                         CCCUGUGAGGAACUUCUGUCUUCACGCGGAAAGCGCCUAGCCAUGGCGUU
3b_KY620874                         CCCUGUGAGGAACUUCUGUCUUCACGCGGAAAGCGUCUAGCCAUGGCGUU
3k_JF735122                         CCCUGUGAGGAACUUCUGUCUUCACGCGGAAAGCGUCUAGCCAUGGCGUU
4_NC_009825                         --------------------UUCACGCAGAAAGCGUCUAGCCAUGGCGUU
4a_KM043284                         CCCUGUGAGGAACUACUGUCUUCACGCAGAAAGCGUCUAGCCAUGGCGUU
4d_FJ462437                         CCCUGUGAGGAACUACUGUCUUCACGCAGAAAGCGUCUAGCCAUGGCGUU
5_NC_009826                         --------------------UUCACGCAGAAAGCGUCUAGCCAUGGCGUU
5a_MH427311                         CCCUGUGAGGAACUACUGUCUUCACGCAGAAAGCGUCUAGCCAUGGCGUU
6_DQ278891                          CCCUGUGAGGAACUACUGUCUUCACGCAGAAAGCGUCUAGCCAUGGCGUU
6_LC435023                          -----------------GUCUUCACGCAGAAAGCGUCUAGCCAUGGCGUU
6_MK327987                          CCCUGUGAGGAACUACUGUCUUCACGCAGAAAGCGUCUAGCCAUGGCGUU
6_KC844040                          CCCUGUGAGGAACUACUGUCUUCACGCAGAAAGCGUCUAGCCAUGGCGUU
6a_MG717928                         CCCUGUGAGGAACUACUGUCUUCACGCAGAAAGCGUCUAGCCAUGGCGUU
6a_KJ678751                         ---UGUGAGGAACUACUGUCUUCACGCAGAAAGCGUCUAGCCAUGGCGUU
6a_MG717925                         -----------------GUCUUCACGCAGAAAGCGUCUAGCCAUGGCGUU
6b_NC_009827                        CCCUGUGAGGAACUACUGUCUUCACGCAGAAAGCGUCUAGCCAUGGCGUU
6n_AY878652                         CCCCUUGAGGAACUAAUGUCUUCACGCAGAAAGCGUCUAGCCAUGGCGUU
6q_KM504115                         CCCUGUGAGGAACUACUGUCUUCACGCAGAAAGCGUCUAGCCAUGGCGUU
6v_EU158186                         CCCUGUGAGGAACUACUGUCUUCACGCAGAAAGCGUCUAGCCAUGGCGUU
6xg_MK139017                        CCCUGUGAGGAACUAAUGUCUUCACGCAGAAAGCGUCUAGCCAUGGCGUU
7a_NC_030791                        CCCUGCGAGGAACCACUGUCCUCACGCAGAAAGCGUCUAGCCAUGACGUU
8_MH590700                          CCCUGUGAGGAACUACUGUCUUCACGCAGAAAGCGUCUAGCCAUGGCGUU

1_NC_038882                         AGUAUGAGUGUCGUGCAGCCUCCAGGACCCCCCCUCCCGGGAGAGCCAUA
1_NC_004102                         AGUAUGAGUGUCGUGCAGCCUCCAGGACCCCCCCUCCCGGGAGAGCCAUA
1a_EU234065                         -------------UGCAGCCUCCAGGACCCCCCCUCCCGGGAGAGCCAUA
1_KJ439777                          AGUAUGAGUGUCGUGCAGCCUCCAGGACCCCCCCUCCCGGGAGAGCCAUA
1_MN977327                          AGUAUGAGUGUCGUACAGCCUCCAGGACCCCCCCUCCCGGGAGAGCCAUA
1_AY587845                          AGUAUGAGUGUCGUACAGCCUCCAGGCCCCCCCCUCCCGGGAGAGCCAUA
1_AJ851228                          AGUAUGAGUGUCGUGCAGCCUCCAGGACCCCCCCUCCCGGGAGAGCCAUA
1_KY348757                          AGUAUGAGUGUCGUACAGCCUCCAGGACCCCCCCUCCCGGGAGAGCCAUA
1_KJ439768                          AGUAUGAGUGUCGUGCAGCCUCCAGGAUCCCCCCUCCCGGGAGAGCCAUA
1b_KX767023                         AGUAUGAGUGUCGUGCAGCCUCCAGGACCCCCCCUCCCGGGAGAGCCAUA
1b_EU234061                         AGUAUGAGUGUCGUGCAGCCUCCAGGACCCCCCCUCCCGGGAGAGCCAUA
1b_AB677533                         AGUAUGAGUGUCGUACAGCCUCCAGGCCCCCCCCUCCCGGGAGAGCCAUA
1b_MW689975                         AGUAUGAGUGUCGUGCAGCCUCCAGGACCCCCCCUCCCGGGAGAGCCAUA
1b_MW689965                         AGUAUGAGUGUCGUGCAGCCUCCAGGACCCCCCCUCCCGGGAGAGCCAUA
1b_MW689971                         AGUAUGAGUGUCGUACAGCCUCCAGGACCCCCCCUCCCGGGAGAGCCAUA
1c_MW690013                         AGUAUGAGUGUCGUACAGCCUCCAGGACCCCCCCUCCCGGGAGAGCCAUA
1h_KC248199                         AGUAUGAGUGUCGUGCAGCCUCCAGGAUCCCCCCUCCCGGGAGAGCCAUA
2_NC_009823                         AGUAUGAGUGUCGUACAGCCUCCAGGCCCCCCCCUCCCGGGAGAGCCAUA
2_AF169004                          AGUAUGAGUGUCGUACAGCCUCCAGGCCCCCCCCUCCCGGGAGAGCCAUA
2_JX227965                          AGUAUGAGUGUCGUACAGCCUCCAGGCCCCCCCCUCCCGGGAGAGCCAUA
2_KC197233                          AGUAUGAGUGUCGUACAGCCUCCAGGCCCCCCCCUCCCGGGAGAGCCAUA
2a_AB047639                         AGUAUGAGUGUCGUACAGCCUCCAGGCCCCCCCCUCCCGGGAGAGCCAUA
2b/1a_MK548369                      AGUAUGAGUGUCGUACAGCCUCCAGGCCCCCCCCUCCCGGGAGAGCCAUA
2b_AY232740                         AGUAUGAGUGUCGUACAGCCUCCAGGCCCCCCCCUCCCGGGAGAGCCAUA
2i_KC197230                         AGUAUGAGUGUCGUACAGCCUCCAGGCCCCCCCCUCCCGGGAGAGCCAUA
3_NC_009824                         AGUACGAGUGUCGUGCAGCCUCCAGGACCCCCCCUCCCGGGAGAGCCAUA
3a_KY620603                         AGUACGAGUGUCGUGCAGCCUCCAGGACCCCCCCUCCCGGGAGAGCCAUA
3_KJ470619                          AGUACGAGUGUCGUGCAGCCUCCAGGCCCCCCCCUCCCGGGAGAGCCAUA
3_JF735124                          AGUACGAGCGUCGUGCAGCCUCCAGGACCCCCCCUCCCGGGAGAGCCAUA
3a_MN628597                         AGUACGAGUGUCGUGCAGCCUCCAGGACCCCCCCUCCCGGGAGAGCCAUA
3b_KY620874                         AGUACGAGUGUCGUGCAGCCUCCAGGCCCCCCCCUCCCGGGAGAGCCAUA
3k_JF735122                         AGUACGAGUGUCGUGCAGCCUCCAGGCCCCCCCCUCCCGGGAGAGCCAUA
4_NC_009825                         AGUAUGAGUGUUGUACAGCCUCCAGGACCCCCCCUCCCGGGAGAGCCAUA
4a_KM043284                         AGUAUGAGUGUUGUACAGCCUCCAGGACCCCCCCUCCCGGGAGAGCCAUA
4d_FJ462437                         AGUAUGAGUGUUGUACAGCCUCCAGGACCCCCCCUCCCGGGAGAGCCAUA
5_NC_009826                         AGUAUGAGUGUCGAACAGCCUCCAGGACCCCCCCUCCCGGGAGAGCCAUA
5a_MH427311                         AGUAUGAGUGUCGAACAGCCUCCAGGACCCCCCCUCCCGGGAGAGCCAUA
6_DQ278891                          AGUAUGAGUGUCGUGCAGCCUCCAGGAUCCCCCCUCCCGGGAGAGCCAUA
6_LC435023                          AGUAUGAGUGUCGUGCAGCCUCCAGGACCCCCCCUCCCGGGAGAGCCAUA
6_MK327987                          AGUAUGAGUGUCGUGCAGCCUCCAGGAUCCCCCCUCCCGGGAGAGCCAUA
6_KC844040                          AGUAUGAGUGUCGUGCAGCCUCCAGGACCCCCCCUCCCGGGAGAGCCAUA
6a_MG717928                         AGUAUGAGUGUCGUACAGCCUCCAGGCCCCCCCCUCCCGGGAGAGCCAUA
6a_KJ678751                         AGUAUGAGUGUCGUACAGCCUCCAGGCCCCCCCCUCCCGGGAGAGCCAUA
6a_MG717925                         AGUAUGAGUGUCGUACAGCCUCCAGGCCCCCCCCUCCCGGGAGAGCCAUA
6b_NC_009827                        AGUAUGAGUGUCGUGCAGCCUCCAGGCCCCCCCCUCCCGGGAGAGCCAUA
6n_AY878652                         AGUAUGAGUGUCGUACAGCCUCCAGGAUCCCCCCUCCCGGGAGAGCCAUA
6q_KM504115                         AGUAUGAGUGUCGUGCAGCCUCCAGGACUCCCCCUCCCGGGAGAGCCAUA
6v_EU158186                         AGUAUGAGUGUCGUGCAGCCUCCAGGAUCCCCCCUCCCGGGAGAGCCAUA
6xg_MK139017                        AGUAUGAGUGUCGUACAGCCUCCAGGAUCCCCCCUCCCGGGAGAGCCAUA
7a_NC_030791                        AGUAUGAGUGUCGUACAGCCUCCAGGACCCCCCCUCCCGGGAGAGCCAUA
8_MH590700                          AGUAUGAGUGUCGUACAGCCUCCAGGCCCCCCCCUCCCGGGAGAGCCAUA

1_NC_038882                         GUGGUCUGCGGAACCGGUGAGUACACCGGAAUUGCCAGGACGACCGGGUC
1_NC_004102                         GUGGUCUGCGGAACCGGUGAGUACACCGGAAUUGCCAGGACGACCGGGUC
1a_EU234065                         GUGGUCUGCGGAACCGGUGAGUACACCGGAAUUGCCAGGACGACCGGGUC
1_KJ439777                          GUGGUCUGCGGAACCGGUGAGUACACCGGAAUUGCCAGGACGACCGGGUC
1_MN977327                          GUGGUCUGCGGAACCGGUGAGUACACCGGAAUCGCCAGGACGACCGGGUC
1_AY587845                          GUGGUCUGCGGAACCGGUGAGUACACCGGAAUUGCCGGGAAGACUGGGUC
1_AJ851228                          GUGGUCUGCGGAACCGGUGAGUACACCGGAAUUGCCAGGACGACCGGGUC
1_KY348757                          GUGGUCUGCGGAACCGGUGAGUACACCGGAAUUGCCAGGAAGACCGGGUC
1_KJ439768                          GUGGUCUGCGGAACCGGUGAGUACACCGGAAUUGCCAGGAUGACCGGGUC
1b_KX767023                         GUGGUCUGCGGAACCGGUGAGUACACCGGAAUUGCCAGGACGACCGGGUC
1b_EU234061                         GUGGUCUGCGGAACCGGUGAGUACACCGGAAUUGCCAGGACGACCGGGUC
1b_AB677533                         GUGGUCUGCGGAACCGGUGAGUACACCGGAAUUACCGGAAAGACUGGGUC
1b_MW689975                         GUGGUCUGCGGAACCGGUGAGUACACCGGAAUUGCCAGGACGACCGGGUC
1b_MW689965                         GUGGUCUGCGGAACCGGUGAGUACACCGGAAUUGCCAGGACGACCGGGUC
1b_MW689971                         GUGGUCUGCGGAACCGGUGAGUACACCGGAAUUGCCAGGACGACCGGGUC
1c_MW690013                         GUGGUCUGCGGAACCGGUGAGUACACCGGAAUUGCCAGGACGACCGGGUC
1h_KC248199                         GUGGUCUGCGGAACCGGUGAGUACACCGGAAUUGCCAGGACGACCGGGUC
2_NC_009823                         GUGGUCUGCGGAACCGGUGAGUACACCGGAAUUGCCGGGAAGACUGGGUC
2_AF169004                          GUGGUCUGCGGAACCGGUGAGUACACCGGAAUUGCCGGGAAGACUGGGUC
2_JX227965                          GUGGUCUGCGGAACCGGUGAGUACACCGGAAUUGCCAGGAAGACUGGGUC
2_KC197233                          GUGGUCUGCGGAACCGGUGAGUACACCGGAAUUGCCGGGAAGACUGGGUC
2a_AB047639                         GUGGUCUGCGGAACCGGUGAGUACACCGGAAUUGCCGGGAAGACUGGGUC
2b/1a_MK548369                      GUGGUCUGCGGAACCGGUGAGUACACCGGAAUURCCGGAAAGACUGGGUC
2b_AY232740                         GUGGUCUGCGGAACCGGUGAGUACACCGGAAUUACCGGAAAGACUGGGUC
2i_KC197230                         GUGGUCUGCGGAACCGGUGAGUACACCGGAAUUGCCGGGAAGACUGGGUC
3_NC_009824                         GUGGUCUGCGGAACCGGUGAGUACACCGGAAUCGCUGGGGUGACCGGGUC
3a_KY620603                         GUGGUCUGCGGAACCGGUGAGUACACCGGAAUCGCUGGGGUGACCGGGUC
3_KJ470619                          GUGGUCUGCGGAACCGGUGAGUACACCGGAAUCGCUGGGGUGACCGGGUC
3_JF735124                          GUGGUCUGCGGAACCGGUGAGUACACCGGAAUCCCCAGGACGACCGGGUC
3a_MN628597                         GUGGUCUGCGGAACCGGUGAGUACACCGGAAUCGCUGGGGUGACCGGGUC
3b_KY620874                         GUGGUCUGCGGAACCGGUGAGUACACCGGAAUCGCCGGGACGACCGGGUC
3k_JF735122                         GUGGUCUGCGGAACCGGUGAGUACACCGGAAUCGCCGGGUUGACCGGGUC
4_NC_009825                         GUGGUCUUCGGAACCGGUGAGUACACCGGAAUCGCCGGGAUGACCGGGUC
4a_KM043284                         GUGGUCUGCGGAACCGGUGAGUACACCGGAAUCGCCGGGAUGACCGGGUC
4d_FJ462437                         GUGGUCUGCGGAACCGGUGAGUACACCGGAAUCGCCGGGAUGACCGGGUC
5_NC_009826                         GUGGUCUGCGGAACCGGUGAGUACACCGGAAUUGCCGGGAUGACCGGGUC
5a_MH427311                         GUGGUCUGCGGAACCGGUGAGUACACCGGAAUUGCCGGGAUGACCGGGUC
6_DQ278891                          GUGGUCUGCGGAACCGGUGAGUACACCGGAAUUGCCAGGACGACCGGGUC
6_LC435023                          GUGGUCUGCGGAACCGGUGAGUACACCGGAAUUGCCAGGACGACCGGGUC
6_MK327987                          GUGGUCUGCGGAACCGGUGAGUACACCGGAAUUGCCAGGACGACCGGGUC
6_KC844040                          GUGGUCUGCGGAACCGGUGAGUACACCGGAAUUGCCAGGACGACCGGGUC
6a_MG717928                         GUGGUCUGCGGAACCGGUGAGUACACCGGAAUUGCCAGGAUGACCGGGUC
6a_KJ678751                         GUGGUCUGCGGAACCGGUGAGUACACCGGAAUUGCCAGGAUGACCGGGUC
6a_MG717925                         GUGGUCUGCGGAACCGGUGAGUACACCGGAAUUGCCAGGAUGACCGGGUC
6b_NC_009827                        GUAGUCUGCGGAACCGGUGAGUACACCGGAAUUGCCAGGACGACCGGGUC
6n_AY878652                         GUGGUCUGCGGAACCGGUGAGUACACCGGAAUUGCCAGGACGACAGGGUC
6q_KM504115                         GUGGUCUGCGGAACCGGUGAGUACACCGGAAUUGCCAGGACGACCGGGUC
6v_EU158186                         GUGGUCUGCGGAACCGGUGAGUACACCGGAAUUGCCAGGACGACCGGGUC
6xg_MK139017                        GUGGUCUGCGGAACCGGUGAGUACACCGGAAUUGCCAGGACGACAGGGUC
7a_NC_030791                        GUGGUCUGCGGAACCGGUGAGUACACCGGAAUUGCCGGGAAGACUGGGUC
8_MH590700                          GUGGUCUGCGGAACCGGUGAGUACACCGGAAUUGCCGGGAUGACCGGGUC

1_NC_038882                         CUUUC--UUGGAU-AAACCCGCUCAAUGCCUGGAGAUUUGGGCGUGCCCC
1_NC_004102                         CUUUC--UUGGAU-AAACCCGCUCAAUGCCUGGAGAUUUGGGCGUGCCCC
1a_EU234065                         CUUUC--UUGGAU-AAACCCGCUCAAUGCCUGGAGAUUUGGGCGUGCCCC
1_KJ439777                          CUUUC--UUGGAUC-AACCCGCUCAAUGCCUGGAGAUUUGGGCGUGCCCC
1_MN977327                          CUUUC--UUGGAU-AAACCCGCUCAAUGCCUGGAAAUUUGGGCGUGCCCC
1_AY587845                          CUUUC--UUGGAU-AAACCCACUCUAUGCCCGGCCAUUUGGGCGUGCCCC
1_AJ851228                          CUUUC--UUGGAUCAAACCCGCUCUAUGCCUGGAGAUUUGGGCGUGCCCC
1_KY348757                          CUUUC--UUGGAUU-AACCCGCUCUAUGCCUGGAGAUUUGGGCGUGCCCC
1_KJ439768                          CUUUC--UUGGAU-AACCCCGCUCAAUGCCUGGAGAUUUGGGCAUGCCCC
1b_KX767023                         CUUUC--UUGGAUC-AACCCGCUCAAUGCCUGGAGAUUUGGGCGUGCCCC
1b_EU234061                         CUUUC--UUGGAUC-AACCCGCUCAAUGCCUGGAGAUUUGGGCGUGCCCC
1b_AB677533                         CUUUC--UUGGAU-AAACCCACUCUAUGUCCGGUCAUUUGGGCGUGCCCC
1b_MW689975                         CUUUC--UUGGAUUAAACCCGCUCAAUGCCUGGAGAUUUGGGCGUGCCCC
1b_MW689965                         CUUUC--UUGGAUC-AACCCGCUCAAUGCCUGGAGAUUUGGGCGUGCCCC
1b_MW689971                         CUUUC--UUGGAU-AAACCCGCUCAAUGCCUGGAGAUUUGGGCGUGCCCC
1c_MW690013                         CUUUC--UUGGAUCUAACCCGCUCAAUGCCUGGAGAUUUGGGCGUGCCCC
1h_KC248199                         CUUUC--UUGGAUC-AACCCGCUCAAUGCCUGGAGAUUUGGGCGUGCCCC
2_NC_009823                         CUUUC--UUGGAU-AAACCCACUCUAUGCCCGGCCAUUUGGGCGUGCCCC
2_AF169004                          CUUUC--UUGGAU-AAACCCACUCUAUGCCCGGCCAUUUGGGCGUGCCCC
2_JX227965                          CUUUC--UUGGAU-AAACCCACUCUGUGCCUGGCCAUUUGGGCGUGCCCC
2_KC197233                          CUUUC--UUGGAU-AAACCCACUCUAUGCCCGGCCAUUUGGGCGUGCCCC
2a_AB047639                         CUUUC--UUGGAU-AAACCCACUCUAUGCCCGGCCAUUUGGGCGUGCCCC
2b/1a_MK548369                      CUUUC--UUGGAU-AAACCCACUCUAUGUCCGGUCAUUUGGGCGUGCCCC
2b_AY232740                         CUUUC--UUGGAC-AAACCCACUCUAUGUCCGGUCAUUUGGGCGUGCCCC
2i_KC197230                         CUUUC--UUGGAU-AAACCCACUCUAUGCCCGGCCAUUUGGGCGUGCCCC
3_NC_009824                         CUUUC--UUGGAGC-AACCCGCUCAAUACCCAGAAAUUUGGGCGUGCCCC
3a_KY620603                         CUUUC--UUGGAAC-AACCCGCUCAAUACCCAGAAAUUUGGGCGUGCCCC
3_KJ470619                          CUUUC--UUGGAACAAACCCGCUCAAUACCCAGAAAUUUGGGCGUGCCCC
3_JF735124                          CUUUC--UUGGAUC-AACCCGCUCCAUGCCUGGGUAUUUGGGCGUGCCCC
3a_MN628597                         CUUUC--UUGGAAC-AACCCGCUCAAUACCCAGAAAUUUGGGCGUGCCCC
3b_KY620874                         CUUUC--UUGGAAC-AACCCGCUCAAUGCCCGGAAAUUUGGGCGUGCCCC
3k_JF735122                         CUUUC--UUGGAAC-CACCCGCUCAAUGCCCGGAAAUUUGGGCGUGCCCC
4_NC_009825                         CUUUC--UUGGAUU-AACCCGCUCAAUGCCCGGAAAUUUGGGCGUGCCCC
4a_KM043284                         CUUUC--UUGGAUU-AACCCGCUCAAUGCCCGGAAAUUUGGGCGUGCCCC
4d_FJ462437                         CUUUC--UUGGAU-AAACCCGCUCAAUGCCCGGAAAUUUGGGCGUGCCCC
5_NC_009826                         CUUUC--UUGGAU-AAACCCGCUCAAUGCCCGGAGAUUUGGGCGUGCCCC
5a_MH427311                         CUUUC--UUGGAU-AAACCCGCUCAAUGCCCGGAGAUUUGGGCGUGCCCC
6_DQ278891                          CUUUC--UUGGAUU-AACCCGCUCAAUGCCUGGAGAUUUGGGCGUGCCCC
6_LC435023                          CUUUC--GUGGAUC-AACCCGCUCAAUGCCUGGAGAUUUGGGCGUGCCCC
6_MK327987                          CUUUC--UUGGAUC-AACCCGCUCAAUGCCUGGAGAUUUGGGCGUGCCCC
6_KC844040                          CUUUY--UUGGAU-AAACCCGCUCAAUGCCUGGAGAUUUGGGCGUGCCCC
6a_MG717928                         CUUUCCAUUGGAUCAAACCCGCUCAAUGCCUGGAGAUUUGGGCGUGCCCC
6a_KJ678751                         CUUUCCAUUGGAUCAAACCCGCUCAAUGCCUGGAGAUUUGGGCGUGCCCC
6a_MG717925                         CUUUCCAUUGGAUCAAACCCGCUCAAUGCCUGGAGAUUUGGGCGUGCCCC
6b_NC_009827                        CUUUCCAUUGGAUCAAACCCGCUCAAUGCCUGGAGAUUUGGGCGUGCCCC
6n_AY878652                         CUUUC--UUGGAUC-AACCCUCUCAAUGCCUGGAGAUUUGGGCGUGCCCC
6q_KM504115                         CUUUC--UUGGAUCAAACCCGCUCAAUGCCUGGAGAUUUGGGCGUGCCCC
6v_EU158186                         CUUUC--UUGGAUC-AACCCGCUCAAUGCCUGGAGAUUUGGGCGUGCCCC
6xg_MK139017                        CUUUC--UUGGAUC-AACCCUCUCAAUGCCUGGAGAUUUGGGCGUGCCCC
7a_NC_030791                        CUUUC--UUGGAUC-AACCCACUCUAUGCCCGGAGAUUUGGGCGUGCCCC
8_MH590700                          CUUUC--GUGGAUA-AACCCGCUCAAUGCCCGGAGAUUUGGGCGUGCCCC

1_NC_038882                         CGCAAGACUGCUAGCCGAGUAGUGUUGGGUCGCGAAAGGCCUUGUGGUAC
1_NC_004102                         CGCAAGACUGCUAGCCGAGUAGUGUUGGGUCGCGAAAGGCCUUGUGGUAC
1a_EU234065                         CGCAAGACUGCUAGCCGAGUAGUGUUGGGUCGCGAAAGGCCUUGUGGUAC
1_KJ439777                          CGCAAGACUGCUAGCCGAGUAGUGUUGGGUCGCGAAAGGCCUUGUGGUAC
1_MN977327                          CGCAAGACCGCUAGCCGAGUAGUGUUGGGUCGCGAAAGGCCUUGUGGUAC
1_AY587845                          CGCAAGACUGCUAGCCGAGUAGCGUUGGGUUGCGAAAGGCCUUGUGGUAC
1_AJ851228                          CGCGAGACUGCUAGCCGAGUAGUGUUGGGUCGCGAAAGGCCUUGUGGUAC
1_KY348757                          CGCGAGACUGCUAGCCGAGUAGUGUUGGGUCGCGAAAGGCCUUGUGGUAC
1_KJ439768                          CGCAAGACUGCUAGCCGAGUAGUGUUGGGUCGCGAAAGGCCUUGUGGUAC
1b_KX767023                         CGCGAGACUGCUAGCCGAGUAGUGUUGGGUCGCGAAAGGCCUUGUGGUAC
1b_EU234061                         CGCGAGACUGCUAGCCGAGUAGUGUUGGGUCGCGAAAGGCCUUGUGGUAC
1b_AB677533                         CGCAAGACUGCUAGCCGAGUAGCGUUGGGUUGCGAAAGGCCUUGUGGUAC
1b_MW689975                         CGCAAGACUGCUAGCCGAGUAGUGUUGGGUCGCGAAAGGCCUUGUGGUAC
1b_MW689965                         CGCGAGACUGCUAGCCGAGUAGUGUUGGGUCGCGAAAGGCCUUGUGGUAC
1b_MW689971                         CGCAAGACCGCUAGCCGAGUAGUGUUGGGUCGCGAAAGGCCUUGUGGUAC
1c_MW690013                         CGCAAGACUGCUAGCCGAGUAGUGUUGGGUCGCGAAAGGCCUUGUGGUAC
1h_KC248199                         CGCAAGACUGCUAGCCGAGUAGUGUUGGGUCGCGAAAGGCCUUGUGGUAC
2_NC_009823                         CGCAAGACUGCUAGCCGAGUAGCGUUGGGUUGCGAAAGGCCUUGUGGUAC
2_AF169004                          CGCAAGACUGCUAGCCGAGUAGCGUUGGGUUGCGAAAGGCCUUGUGGUAC
2_JX227965                          CGCAAGACUGCUAGCCGAGUAGCGUUGGGUUGCGAAAGGCCUUGUGGUAC
2_KC197233                          CGCAAGACUGCUAGCCGAGUAGCGUUGGGUUGCGAAAGGCCUUGUGGUAC
2a_AB047639                         CGCAAGACUGCUAGCCGAGUAGCGUUGGGUUGCGAAAGGCCUUGUGGUAC
2b/1a_MK548369                      CGCAAGACUGCUAGCCUAGUAGCGUUGGGUUGCGAACGGCCUUGUGGUAC
2b_AY232740                         CGCAAGACUGCUAGCCGAGUAGCGUUGGGUUGCGAAAGGCCUUGUGGUAC
2i_KC197230                         CGCAAGACUGCUAGCCGAGUAGCGUUGGGUUGCGAAAGGCCUUGUGGUAC
3_NC_009824                         CGCGAGAUCACUAGCCGAGUAGUGUUGGGUCGCGAAAGGCCUUGUGGUAC
3a_KY620603                         CGCGAGAUCACUAGCCGAGUAGUGUUGGGUCGCGAAAGGCCUUGUGGUAC
3_KJ470619                          CGCGAGAUCACUAGCCGAGUAGUGUUGGGUCGCGAAAGGCCUUGUGGUAC
3_JF735124                          CGCGAGACUGCUAGCCGAGUAGUGUUGGGUCGCGAAAGGCCUUGUGGUAC
3a_MN628597                         CGCGAGAUCACUAGCCGAGUAGUGUUGGGUCGCGAAAGGCCUUGUGGUAC
3b_KY620874                         CGCGAGAUCACUAGCCGAGUAGUGUUGGGUCGCGAAAGGCCUUGUGGUAC
3k_JF735122                         CGCGAGACUGCUAGCCGAGUAGUGUUGGGUCGCGAAAGGCCUUGUGGUAC
4_NC_009825                         CGCAAGACUGCUAGCCGAGUAGUGUUGGGUCGCGAAAGGCCUUGCGGUAC
4a_KM043284                         CGCAAGACUGCUAGCCGAGUAGUGUUGGGUCGCGAAAGGCCUUGUGGUAC
4d_FJ462437                         CGCAAGACUGCUAGCCGAGUAGUGUUGGGUCGCGAAAGGCCUUGUGGUAC
5_NC_009826                         CGCGAGACUGCUAGCCGAGUAGUGUUGGGUCGCGAAAGGCCUUGUGGUAC
5a_MH427311                         CGCGAGACUGCUAGCCGAGUAGUGUUGGGUCGCGAAAGGCCUUGUGGUAC
6_DQ278891                          CGCGAGACUGCUAGCCGAGUAGUGUUGGGUCGCSAAAGGCCUUGUGGUAC
6_LC435023                          CGCGAGACUGCUAGCCGAGUAGUGUUGGGUCGCGAAAGGCCUUGUGGUAC
6_MK327987                          CGCGAGAUCACUAGCCGAGUAGUGUUGGGUCGCGAAAGGCCUUGUGGUAC
6_KC844040                          CGCAAGACUACUAGCCGAGUAGCGUUGGGUUGCGAAAGGCCUUGUGGUAC
6a_MG717928                         CGCAAGACUGCUAGCCGAGUAGCGUUGGGUUGCGAAAGGCCUUGUGGUAC
6a_KJ678751                         CGCAAGACUGCUAGCCGAGUAGCGUUGGGUUGCGAAAGGCCUUGUGGUAC
6a_MG717925                         CGCAAGACUGCUAGCCGAGUAGCGUUGGGUUGCGAAAGGCCUUGUGGUAC
6b_NC_009827                        CGCAAGACUGCUAGCCGAGUAGCGUUGGGUUGCGAAAGGCCUUGUGGUAC
6n_AY878652                         CGCGAGACUGCUAGCCGAGUAGUGUUGGGUCGCGAAAGGCCUUGUGGUAC
6q_KM504115                         CGCGAGACUGCUAGCCGAGUAGUGUUGGGUCGCGAAAGGCCUUGUGGUAC
6v_EU158186                         CGCGAGACUGCUAGCCGAGUAGUGUUGGGUCGCGAAAGGCCUUGUGGUAC
6xg_MK139017                        CGCGAGACUGCUAGCCGAGUAGUGUUGGGUCGCGAAAGGCCUUGUGGUAC
7a_NC_030791                        CGCGAGACUGCUAGCCGAGUAGUGUUGGGUCGCGAAAGGCCUUGUGGUAC
8_MH590700                          CGCGAGACUGCUAGCCGAGUAGUGUUGGGUCGCGAAAGGCCUUGUGGUAC

1_NC_038882                         UGCCUGAUAGGGUGCUUGCGAGUGCCCCGGGAGGUCUCGUAGACCGUGCA
1_NC_004102                         UGCCUGAUAGGGUGCUUGCGAGUGCCCCGGGAGGUCUCGUAGACCGUGCA
1a_EU234065                         UGCCUGAUAGGGUGCUUGCGAGUGCCCCGGGAGGUCUCGUAGACCGUGCA
1_KJ439777                          UGCCUGAUAGGGUGCUUGCGAGUGCCCCGGGAGGUCUCGUAGACCGUGCA
1_MN977327                          UGCCUGAUAGGGUGCUUGCGAGUGCCCCGGGAGGUCUCGUAGACCGUGCA
1_AY587845                          UGCCUGAUAGGGUGCUUGCGAGUGCCCCGGGAGGUCUCGUAGACCGUGCA
1_AJ851228                          UGCCUGAUAGGGUGCUUGCGAGUGCCCCGGGAGGUCUCGUAGACCGUGCA
1_KY348757                          UGCCUGAUAGGGUGCUUGCGAGUGCCCCGGGAGGUCUCGUAGACCGUGCA
1_KJ439768                          UGCCUGAUAGGGUGCUUGCGAGUGCCCCGGGAGGUCUCGUAGACCGUGCA
1b_KX767023                         UGCCUGAUAGGGUGCUUGCGAGUGCCCCGGGAGGUCUCGUAGACCGUGCA
1b_EU234061                         UGCCUGAUAGGGUGCUUGCGAGUGCCCCGGGAGGUCUCGUAGACCGUGCA
1b_AB677533                         UGCCUGAUAGGGUGCUUGCGAGUGCCCCGGGAGGUCUCGUAGACCGUGCA
1b_MW689975                         UGCCUGAUAGGGUGCUUGCGAGUGCCCCGGGAGGUCUCGUAGACCGUGCA
1b_MW689965                         UGCCUGAUAGGGUGCUUGCGAGUGCCCCGGGAGGUCUCGUAGACCGUGCA
1b_MW689971                         UGCCUGAUAGGGUGCUUGCGAGUGCCCCGGGAGGUCUCGUAGACCGUGCA
1c_MW690013                         UGCCUGAUAGGGUGCUUGCGAGUGCCCCGGGAGGUCUCGUAGACCGUGCA
1h_KC248199                         UGCCUGAUAGGGUGCUUGCGAGUGCCCCGGGAGGUCUCGUAGACCGUGCA
2_NC_009823                         UGCCUGAUAGGGUGCUUGCGAGUGCCCCGGGAGGUCUCGUAGACCGUGCA
2_AF169004                          UGCCUGAUAGGGUGCUUGCGAGUGCCCCGGGAGGUCUCGUAGACCGUGCA
2_JX227965                          UGCCUGAUAGGGUGCUUGCGAGUGCCCCGGGAGGUCUCGUAGACCGUGCA
2_KC197233                          UGCCUGAUAGGGUGCUUGCGAGUGCCCCGGGAGGUCUCGUAGACCGUGCA
2a_AB047639                         UGCCUGAUAGGGCGCUUGCGAGUGCCCCGGGAGGUCUCGUAGACCGUGCA
2b/1a_MK548369                      UGCCUGAUAGGGUGCUUGCGAGUGCCCCGGGAGGUCUCGUAGACCGUGCA
2b_AY232740                         UGCCUGAUAGGGUGCUUGCGAGUGCCCCGGGAGGUCUCGUAGACCGUGCA
2i_KC197230                         UGCCUGAUAGGGUGCUUGCGAGUGCCCCGGGAGGUCUCGUAGACCGUGCA
3_NC_009824                         UGCCUGAUAGGGUGCUUGCGAGUGCCCCGGGAGGUCUCGUAGACCGUGCA
3a_KY620603                         UGCCUGAUAGGGUGCUUGCGAGUGCCCCGGGAGGUCUCGUAGACCGUGCA
3_KJ470619                          UGCCUGAUAGGGUGCUUGCGAGUGCCCCGGGAGGUCUCGUAGACCGUGCA
3_JF735124                          UGCCUGAUAGGGUGCUUGCGAGUGCCCCGGGAGGUCUCGUAGACCGUGCA
3a_MN628597                         UGCCUGAUAGGGUGCUUGCGAGUGCCCCGGGAGGUCUCGUAGACCGUGCA
3b_KY620874                         UGCCUGAUAGGGUGCUUGCGAGUGCCCCGGGAGGUCUCGUAGACCGUGCA
3k_JF735122                         UGCCUGAUAGGGUGCUUGCGAGUGCCCCGGGAGGUCUCGUAGACCGUGCA
4_NC_009825                         UGCCUGAUAGGGUGCUUGCGAGUGCCCCGGGAGGUCUCGUAGACCGUGCA
4a_KM043284                         UGCCUGAUAGGGUGCUUGCGAGUGCCCCGGGAGGUCUCGUAGACCGUGCA
4d_FJ462437                         UGCCUGAUAGGGUGCUUGCGAGUGCCCCGGGAGGUCUCGUAGACCGUGCA
5_NC_009826                         UGCCUGAUAGGGUGCUUGCGAGUGCCCCGGGAGGUCUCGUAGACCGUGCA
5a_MH427311                         UGCCUGAUAGGGUGCUUGCGAGUGCCCCGGGAGGUCUCGUAGACCGUGCA
6_DQ278891                          UGCCUGAUAGGGUGCUUGCAAGUGCCCCGGGAGGUCUCGUAGACCGUGCA
6_LC435023                          UGCCUGAUAGGGUGCUUGCGAGUGCCCCGGGAGGUCUCGUAGACCGUGCA
6_MK327987                          UGCCUGAUAGGGUGCUUGCGAGUGCCCCGGGAGGUCUCGUAGACCGUGCA
6_KC844040                          UGCCUGAUAGGGUGCUUGCGAGUGCCCCGGGAGGUCUCGUAGACCGUGCA
6a_MG717928                         UGCCUGAUAGGGUGCUUGCGAGUGCCCCGGGAGGUCUCGUAGACCGUGCA
6a_KJ678751                         UGCCUGAUAGGGUGCUUGCGAGUGCCCCGGGAGGUCUCGUAGACCGUGCA
6a_MG717925                         UGCCUGAUAGGGUGCUUGCGAGUGCCCCGGGAGGUCUCGUAGACCGUGCA
6b_NC_009827                        UGCCUGAUAGGGUGCUUGCGAGUGCCCCGGGAGGUCUCGUAGACCGUGCA
6n_AY878652                         UGCCUGAUAGGGUGCUUGCGAGUGCCCCGGGAGGUCUCGUAGACCGUGCA
6q_KM504115                         UGCCUGAUAGGGUGCUUGCGAGUGCCCCGGGAGGUCUCGUAGACCGUGSM
6v_EU158186                         UGCCUGAUAGGGUGCUUGCGAGUGCCCCGGGAGGUCUCGUAGACCGUGCA
6xg_MK139017                        UGCCUGAUAGGGUGCUUGCGAGUGCCCCGGGAGGUCUCGUAGACCGUGCA
7a_NC_030791                        UGCCUGAUAGGGUGCUUGCGAGUGCCCCGGGAGGUCUCGUAGACCGUGCA
8_MH590700                          UGCCUGAUAGGGUGCUUGCGAGUGCCCCGGGAGGUCUCGUAGACCGUGCA

1_NC_038882                         CCAUGAGCACGAAUC
1_NC_004102                         CCAUGAGCACGAAUC
1a_EU234065                         CCAUGAGCACGAAUC
1_KJ439777                          CCAUGAGCACGAAUC
1_MN977327                          CCAUGAGCACGAAUC
1_AY587845                          UCAUGAGCACAAAUC
1_AJ851228                          CCAUGAGCACGAAUC
1_KY348757                          CCAUGAGCACGAAUC
1_KJ439768                          CCAUGAGCACAAAUC
1b_KX767023                         CCAUGAGCACGAAUC
1b_EU234061                         CCAUGAGCACGAAUC
1b_AB677533                         UCAUGAGCACAAAUC
1b_MW689975                         CCAUGAGCACGAAUC
1b_MW689965                         CCAUGAGCACGAAUC
1b_MW689971                         CCAUGAGCACGAAUC
1c_MW690013                         CCAUGAGCACGAAUC
1h_KC248199                         CCAUGAGCACAAAUC
2_NC_009823                         CCAUGAGCACAAAUC
2_AF169004                          UCAUGAGCACAAAAC
2_JX227965                          UCAUGAGCACAGAUC
2_KC197233                          UCAUGAGCACAAAUC
2a_AB047639                         CCAUGAGCACAAAUC
2b/1a_MK548369                      UCAUGAGCACAAAUC
2b_AY232740                         UCAUGAGCACAAAUC
2i_KC197230                         UCAUGAGCACAAAUC
3_NC_009824                         ACAUGAGCACACUUC
3a_KY620603                         ACAUGAGCACACUUC
3_KJ470619                          ACAUGAGCACACUUC
3_JF735124                          UCAUGAGCACACUUC
3a_MN628597                         UCAUGAGCACACUUC
3b_KY620874                         ACAUGAGCACACUUC
3k_JF735122                         ACAUGAGCACACUUC
4_NC_009825                         CCAUGAGCACGAAUC
4a_KM043284                         CCAUGAGCACGAAUC
4d_FJ462437                         CCAUGAGCACGAAUC
5_NC_009826                         CCAUGAGCACGAAUC
5a_MH427311                         ACAUGAGCACGAAUC
6_DQ278891                          CCAUGAGCACACUUC
6_LC435023                          UCAUGAGCACACUUC
6_MK327987                          ACAUGAGCACAAAUC
6_KC844040                          UCAUGAGCACACUAC
6a_MG717928                         UCAUGAGCACACUUC
6a_KJ678751                         UCAUGAGCACACUUC
6a_MG717925                         UCAUGAGCACACUUC
6b_NC_009827                        ACAUGAGCACACUUC
6n_AY878652                         ACAUGAGCACACUUC
6q_KM504115                         ACAUGAGCACACUUC
6v_EU158186                         UCAUGAGCACAUCAU
6xg_MK139017                        ACAUGAGCACACUUC
7a_NC_030791                        CCAUGAGCACGAAUC
8_MH590700                          UCAUGAGCACACUUC
