# Supplementary material for: Comprehensive survey of conserved RNA secondary structures in full-genome alignment of Hepatitis C virus
Source: Sci Rep. 2024 Jul 2;14:15145. doi: 10.1038/s41598-024-62897-0 (PMC11219754; doi:10.1038/s41598-024-62897-0)
Supplement: Supplementary file 2 — Supplementary Information 2. [file 41598_2024_62897_MOESM2_ESM.zip › ST_HCV_supplementary_files/F5_hcv_nucleotide.fasta]

>1_NC_038882
--------GCCAGCCCCCUGAUGGGGGCGACACUCCACCAUGAAUCACUCCCCUGUGAGG
AACUACUGUCUUCACGCAGAAAGCGUCUAGCCAUGGCGUUAGUAUGAGUGUCGUGCAGCC
UCCAGGACCCCCCCUCCCGGGAGAGCCAUAGUGGUCUGCGGAACCGGUGAGUACACCGGA
AUUGCCAGGACGACCGGGUCCUUUC--UUGGAU-AAACCCGCUCAAUGCCUGGAGAUUUG
GGCGUGCCCCCGCAAGACUGCUAGCCGAGUAGUGUUGGGUCGCGAAAGGCCUUGUGGUAC
UGCCUGAUAGGGUGCUUGCGAGUGCCCCGGGAGGUCUCGUAGACCGUGCACCAUGAGCAC
GAAUCCUAAACCUCAAAGAAAAACCAAACGUAACACCAACCGUCGCCCACAGGACGUCAA
GUUCCCGGGUGGCGGUCAGAUCGUUGGUGGAGUUUACUUGUUGCCGCGCAGGGGCCCUAG
AUUGGGUGUGCGCGCGACGAGGAAGACUUCCGAGCGGUCGCAACCUCGAGGUAGACGUCA
GCCUAUCCCCAAGGCACGUCGGCCCGAGGGCAGGACCUGGG-CUCAGCCCGGGUACCCUU
GGCCCCUCUAUGGCAAUGAGGGUUGCGGGUGGGCGGGAUGGCUCCUGUCUCCCCGUGGCU
CUCGGCCUAGCUGGGGCCCCACAGACCCCCGGCGUAGGUCGCGCAAUUUGGGUAAGGUCA
UCGAUACCCUUACGUGCGGCUUCGCCGACCUCAUGGGGUACAUACCGCUCGUCGGCGCCC
CUCUUGGAGGCGCUGCCAGGGCCCUGGCGCAUGGCGUCCGGGUUCUGGAAGACGGCGUGA
ACUAUGCAACAGGGAACCUUCCUGGUUGCUCUUUCUCUAUCUUCCUUCUGGCCCUGCUCU
CUUGCCUGACUGUGCCCGCUUCAGCCUACCAAGUGCGCAAUUCCUCGGGGCUUUACCAUG
UCACCAAUGAUUGCCCUAACUCGAGUAUUGUGUACGAGGCGGCCGAUGCCAUCCUGCACA
CUCCGGGGUGUGUCCCUUGCGUUCGCGAGGGU---AACGCCUCGAGGUGUUGGGUGGCGG
UGACCCCCACGGUGGCCACCAGGGACGGCAAACUCCCCACAACGCAGCUUCGACGUCAUA
UCGAUCUGCUUGUCGGGAGCGCCACCCUCUGCUCGGCCCUCUACGUGGGGGACCUGUGCG
GGUCUGUCUUUCUUGUUGGUCAACUGUUUACCUUCUCUCCCAGGCGCCACUGGACGACGC
AAGACUGCAAUUGUUCUAUCUAUCCCGGCCAUAUAACGGGUCAUCGCAUGGCAUGGGAUA
UGAUGAUGAACUGGUCCCCUACGGCAGCGUUGGUGGUAGCUCAGCUGCUCCGGAUCCCAC
AAGCCAUCAUGGACAUGAUCGCUGGUGCUCACUGGGGAGUCCUGGCGGGCAUAGCGUAUU
UCUCCAUGGUGGGGAACUGGGCGAAGGUCCUGGUAGUGCUGCUGCUAUUUGCCGGCGUCG
ACGCGGAAACCCACGUCACCGGGGGA---AAUGCCGGCCGCACCACGGCUGGGCUUGUUG
GUCUCCUUACACCAGGCGCCAAGCAGAACAUCCAACUGAUCAACACCAACGGCAGUUGGC
ACAUCAAUAGCACGGCCUUGAAUUGCAAUGAAAGCCUUAACACCGGCUGGUUAGCAGGGC
UCUUCUAUCAACAC---AAAUUCAACUCUUCAGGCUGUCCUGAGAGGUUGGCCAGCUGCC
GACGCCUUACCGAUUUUGCCCAGGGCUGGGGUCCUAUCAGUUAU---GCCAACGGAAGCG
GCCUC------------GACGAACGCCCCUACUGCUGGCACUACCCUCCAAGACCUUGUG
GCAUUGUGCCCGCAAAGAGCGUGUGUGGCCCGGUAUAUUGCUUCACUCCCAGCCCCGUGG
UGGUGGGAACGACCGACAGGUCGGGCGCGCCUACCUACAGCUGGGGUGCAAAUGAUACGG
AUGUCUUCGUCCUUAACAACACCAGGCCACCGCUGGGCAAUUGGUUCGGUUGUACCUGGA
UGAACUCAACUGGAUUCACCAAAGUGUGCGGAGCGCCCCCUUGUGUCAUCGGAGGGGUGG
GCAACAACACC------------------UUGCUCUGCCCCACUGAUUGCUUCCGCAAAC
AUCCGGAAGCCACAUACUCUCGGUGCGGCUCCGGUCCCUGGAUUACACCCAGGUGCAUGG
UCGACUACCCGUAUAGGCUUUGGCACUAUCCUUGUACCAUCAAUUACACCAUAUUCAAAG
UCAGGAUGUACGUGGGAGGGGUCGAGCACAGGCUGGAAGCGGCCUGCAACUGGACGCGGG
GCGAACGCUGUGAUCUGGAAGACAGGGACAGGUCCGAGCUCAGCCCGUUGCUGCUGUCCA
CCACACAGUGGCAGGUCCUUCCGUGUUCUUUCACGACCCUGCCAGCCUUGUCCACCGGCC
UCAUCCACCUCCACCAGAACAUUGUGGACGUGCAGUACUUGUACGGGGUAGGGUCAAGCA
UCGCGUCCUGGGCCAUUAAGUGGGAGUACGUCGUUCUCCUGUUCCUUCUGCUUGCAGACG
CGCGCGUCUGCUCCUGCUUGUGGAUGAUGUUACUCAUA-UCCCAAGCGGAGGCGGCUUUG
GAGAACCUCGUAAUACUCAAUGCAGCAUCCCUGGCCGGGACGCACGGUCUUGUGUCCUUC
CUCGUGUUCUUCUGCUUUGCGUGGUAUCUGAAGGGUAGGUGGGUGCCCGGAGCGGUCUAC
GCCCUCUACGGGAUGUGGCCUCUCCUCCUGCUCCUGCUGGCGUUGCCUCAGCGGGCAUAC
GCACUGGACACGGAGGUGGCCGCGUCGUGUGGCGGCGUUGUUCUUGUCGGGUUAAUGGCG
CUGACUCUGUCGCCAUAUUACAAGCGCUAUAUCAGCUGGUGCAUGUGGUGGCUUCAGUAU
UUUCUGACCAGAGUAGAAGCGCAACUGCACGUGUGGGUUCCCCCCCUCAACGUCCGGGGG
GGGCGCGAUGCCGUCAUCUUACUCAUGUGUGUAGUACACCCGACCCUGGUAUUUGACAUC
ACCAAACUACUCCUGGCCAUCUUCGGACCCCUUUGGAUUCUUCAAGCCAGUUUGCUUAAA
GUCCCCUACUUCGUGCGCGUUCAAGGCCUUCUCCGGAUCUGCGCGCUAGCGCGGAAGAUA
GCCGGAGGUCAUUACGUGCAAAUGGCCAUCAUCAAGUUAGGGGCGCUUACUGGCACCUAU
GUGUAUAACCAUCUCACCCCUCUUCGAGACUGGGCGCACAACGGCCUGCGAGAUCUGGCC
GUGGCUGUGGAACCAGUCGUCUUCUCCCGAAUGGAGACCAAGCUCAUCACGUGGGGGGCA
GAUACCGCCGCGUGCGGUGACAUCAUCAACGGCUUGCCCGUCUCUGCCCGUAGGGGCCAG
GAGAUACUGCUUGGGCCAGCCGACGGAAUGGUCUCCAAGGGGUGGAGGUUGCUGGCGCCC
AUCACGGCGUACGCCCAGCAGACGAGAGGCCUCCUAGGGUGUAUAAUCACCAGCCUGACU
GGCCGGGACAAAAACCAAGUGGAGGGUGAGGUCCAGAUCGUGUCAACUGCUACCCAAACC
UUCCUGGCAACGUGCAUCAAUGGGGUAUGCUGGACUGUCUACCACGGGGCCGGAACGAGG
ACCAUCGCAUCACCCAAGGGUCCUGUCAUCCAGAUGUAUACCAAUGUGGACCAAGACCUU
GUGGGCUGGCCCGCUCCUCAAGGUUCCCGCUCAUUGACACCCUGUACCUGCGGCUCCUCG
GACCUUUACCUGGUCACGAGGCACGCCGAUGUCAUUCCCGUGCGCCGGCGAGGUGAUAGC
AGGGGUAGCCUGCUUUCGCCCCGGCCCAUUUCCUACUUGAAAGGCUCCUCGGGGGGUCCG
CUGUUGUGCCCCGCGGGACACGCCGUGGGCCUAUUCAGGGCCGCGGUGUGCACCCGUGGA
GUGGCUAAAGCGGUGGACUUUAUCCCUGUGGAGAACCUAGGGACAACCAUGAGAUCCCCG
GUGUUCACGGACAACUCCUCUCCACCAGCAGUGCCCCAGAGCUUCCAGGUGGCCCACCUG
CAUGCUCCCACCGGCAGCGGUAAGAGCACCAAGGUCCCGGCUGCGUACGCAGCCCAGGGC
UACAAGGUGUUGGUGCUCAACCCCUCUGUUGCUGCAACGCUGGGCUUUGGUGCUUACAUG
UCCAAGGCCCAUGGGGUUGAUCCUAAUAUCAGGACCGGGGUGAGAACAAUUACCACUGGC
AGCCCCAUCACGUACUCCACCUACGGCAAGUUCCUUGCCGACGGCGGGUGCUCAGGAGGU
GCUUAUGACAUAAUAAUUUGUGACGAGUGCCACUCCACGGAUGCCACAUCCAUCUUGGGC
AUCGGCACUGUCCUUGACCAAGCAGAGACUGCGGGGGCGAGACUGGUUGUGCUCGCCACU
GCUACCCCUCCGGGCUCCGUCACUGUGUCCCAUCCUAACAUCGAGGAGGUUGCUCUGUCC
ACCACCGGAGAGAUCCCCUUUUACGGCAAGGCUAUCCCCCUCGAGGUGAUCAAGGGGGGA
AGACAUCUCAUCUUCUGCCACUCAAAGAAGAAGUGCGACGAGCUCGCCGCGAAGCUGGUC
GCAUUGGGCAUCAAUGCCGUGGCCUACUACCGCGGUCUUGACGUGUCUGUCAUCCCGACC
AGCGGCGAUGUUGUCGUCGUGUCGACCGAUGCUCUCAUGACUGGCUUUACCGGCGACUUC
GACUCUGUGAUAGACUGCAACACGUGUGUCACUCAGACAGUCGAUUUCAGCCUUGACCCU
ACCUUUACCAUUGAGACAACCACGCUCCCCCAGGAUGCUGUCUCCAGGACUCAACGCCGG
GGCAGGACUGGCAGGGGGAAGCCAGGCAUCUAUAGAUUUGUGGCACCGGGGGAGCGCCCC
UCCGGCAUGUUCGACUCGUCCGUCCUCUGUGAGUGCUAUGACGCGGGCUGUGCUUGGUAU
GAGCUCACGCCCGCCGAGACUACAGUUAGGCUACGAGCGUACAUGAACACCCCGGGGCUU
CCCGUGUGCCAGGACCAUCUUGAAUUUUGGGAGGGCGUCUUUACGGGCCUCACUCAUAUA
GAUGCCCACUUUUUAUCCCAGACAAAGCAGAGUGGGGAGAACUUUCCUUACCUGGUAGCG
UACCAAGCCACCGUGUGCGCUAGGGCUCAAGCCCCUCCCCCAUCGUGGGACCAGAUGUGG
AAGUGUUUGAUCCGCCUUAAACCCACCCUCCAUGGGCCAACACCCCUGCUAUACAGACUG
GGCGCUGUUCAGAAUGAAGUCACCCUGACGCACCCAAUCACCAAAUACAUCAUGACAUGC
AUGUCGGCCGACCUGGAGGUCGUCACGAGCACCUGGGUGCUCGUUGGCGGCGUCCUGGCU
GCUCUGGCCGCGUAUUGCCUGUCAACAGGCUGCGUGGUCAUAGUGGGCAGGAUCGUCUUG
UCCGGGAAGCCGGCAAUUAUACCUGACAGGGAGGUUCUCUACCAGGAGUUCGAUGAGAUG
GAAGAGUGCUCUCAGCACUUACCGUACAUCGAGCAAGGGAUGAUGCUCGCUGAGCAGUUC
AAGCAGAAGGCCCUCGGCCUCCUGCAGACCGCGUCCCGCCAUGCAGAGGUUAUCACCCCU
GCUGUCCAGACCAACUGGCAGAAACUCGAGGUCUUUUGGGCGAAGCACAUGUGGAAUUUC
AUCAGUGGGAUACAAUACUUGGCGGGCCUGUCAACGCUGCCUGGUAACCCCGCCAUUGCU
UCAUUGAUGGCUUUUACAGCUGCCGUCACCAGCCCACUAACCACUGGCCAAACCCUCCUC
UUCAACAUAUUGGGGGGGUGGGUGGCUGCCCAGCUCGCCGCCCCCGGUGCCGCUACUGCC
UUUGUGGGUGCUGGCCUAGCUGGCGCCGCCAUCGGCAGCGUUGGACUGGGGAAGGUCCUC
GUGGACAUUCUUGCAGGGUAUGGCGCGGGCGUGGCGGGAGCUCUUGUAGCAUUCAAGAUC
AUGAGCGGUGAGGUCCCCUCCACGGAGGACCUGGUCAAUCUGCUGCCCGCCAUCCUCUCG
CCUGGAGCCCUUGUAGUCGGUGUGGUCUGCGCAGCAAUACUGCGCCGGCACGUUGGCCCG
GGCGAGGGGGCAGUGCAAUGGAUGAACCGGCUAAUAGCCUUCGCCUCCCGGGGGAACCAU
GUUUCCCCCACGCACUACGUGCCGGAGAGCGAUGCAGCCGCCCGCGUCACUGCCAUACUC
AGCAGCCUCACUGUAACCCAGCUCCUGAGGCGACUGCAUCAGUGGAUAAGCUCGGAGUGU
ACCACUCCAUGCUCCGGUUCCUGGCUAAGGGACAUCUGGGACUGGAUAUGCGAGGUGCUG
AGCGACUUUAAGACCUGGCUGAAAGCCAAGCUCAUGCCACAACUGCCUGGGAUUCCCUUU
GUGUCCUGCCAGCGCGGGUAUAGGGGGGUCUGGCGAGGAGACGGCAUUAUGCACACUCGC
UGCCACUGUGGAGCUGAGAUCACUGGACAUGUCAAAAACGGGACGAUGAGGAUCGUCGGU
CCUAGGACCUGCAGGAACAUGUGGAGUGGGACGUUCCCCAUUAACGCCUACACCACGGGC
CCCUGUACUCCCCUUCCUGCGCCGAACUAUAAGUUCGCGCUGUGGAGGGUGUCUGCAGAG
GAAUACGUGGAGAUAAGGCGGGUGGGGGACUUCCACUACGUAUCGGGUAUGACUACUGAC
AAUCUUAAAUGCCCGUGCCAGAUCCCAUCGCCCGAAUUUUUCACAGAAUUGGACGGGGUG
CGCCUACACAGGUUUGCGCCCCCUUGCAAGCCCUUGCUGCGGGAGGAGGUAUCAUUCAGA
GUAGGACUCCACGAGUACCCGGUGGGGUCGCAAUUACCUUGCGAGCCCGAACCGGACGUA
GCCGUGUUGACGUCCAUGCUCACUGAUCCCUCCCAUAUAACAGCAGAGGCGGCCGGGAGA
AGGUUGGCGAGAGGGUCACCCCCUUCUAUGGCCAGCUCCUCGGCUAGCCAGCUGUCCGCU
CCAUCUCUCAAGGCAACUUGCACCGCCAACCAUGACUCCCCUGACGCCGAGCUCAUAGAG
GCUAACCUCCUGUGGAGGCAGGAGAUGGGCGGCAACAUCACCAGGGUUGAGUCAGAGAAC
AAAGUGGUGAUUCUGGACUCCUUCGAUCCGCUUGUGGCAGAG---GAGGAUGAGCGGGAG
GUCUCCGUACCUGCAGAAAUUCUGCGGAAG---UCUCGGAGAUUCGCCCGGGCCCUGCCC
GUCUGGGCGCGGCCGGACUACAACCCCCCGCUAGUAGAGACGUGGAAAAAGCCUGACUAC
GAACCACCUGUGGUCCAUGGCUGCCCGCUACCACCUCCACGGUCCCCUCCUGUGCCUCCG
CCUCGGAAA---AAGCGUACGGUGGUCCUCACCGAAUCAACCCUAUCUACUGCCUUGGCC
GAGCUUGCCACCAAAAGUUUUGGCAGCUCCUCAACUUCCGGCAUUACGGGCGACAAUACG
ACAACAUCCUCUGAGCCCGCCCCUUCUGGCUGCCCCCCCGAC---------------UCC
GACGUUGAGUCCUAUUCUUCCAUGCCCCCCCUGGAGGGGGAGCCUGGGGAUCCGGAUCUC
------------------------------------------------------------
AGCGACGGGUCAUGGUCGACGGUCAGUAGUGGGGCCGACACG---GAAGAUGUCGUGUGC
UGCUCAAUGUCUUAUUCCUGGACAGGCGCACUCGUCACCCCGUGCGCUGCGGAAGAACAA
AAACUGCCCAUCAACGCACUGAGCAACUCGUUGCUACGCCAUCACAAUCUGGUGUAUUCC
ACCACUUCACGCAGUGCUUGCCAAAGGCAGAAGAAAGUCACAUUUGACAGACUGCAAGUU
CUGGACAGCCAUUACCAGGACGUGCUCAAGGAGGUCAAAGCAGCGGCGUCAAAAGUGAAG
GCUAACUUGCUAUCCGUAGAGGAAGCUUGCAGCCUGACGCCCCCACAUUCAGCCAAAUCC
AAGUUUGGCUAUGGGGCAAAAGACGUCCGUUGCCAUGCCAGAAAGGCCGUAGCCCACAUC
AACUCCGUGUGGAAAGACCUUCUGGAAGACAGUGUAACACCAAUAGACACUACCAUCAUG
GCCAAGAACGAGGUUUUCUGCGUUCAGCCUGAGAAGGGGGGUCGUAAGCCAGCUCGUCUC
AUCGUGUUCCCCGACCUGGGCGUGCGCGUGUGCGAGAAGAUGGCCCUGUACGACGUGGUU
AGCAAGCUCCCCCUGGCCGUGAUGGGAAGCUCCUACGGAUUCCAAUACUCACCAGGACAG
CGGGUUGAAUUCCUCGUGCAAGCGUGGAAGUCCAAGAAGACCCCGAUGGGGUUCUCGUAU
GAUACCCGCUGUUUUGACUCCACAGUCACUGAGAGCGACAUCCGUACGGAGGAGGCAAUU
UACCAAUGUUGUGACCUGGACCCCCAAGCCCGCGUGGCCAUCAAGUCCCUCACUGAGAGG
CUUUAUGUUGGGGGCCCUCUUACCAAUUCAAGGGGGGAAAACUGCGGCUACCGCAGGUGC
CGCGCGAGCGGCGUACUGACAACUAGCUGUGGUAACACCCUCACUUGCUACAUCAAGGCC
CGGGCAGCCUGUCGAGCCGCAGGGCUCCAGGACUGCACCAUGCUCGUGUGUGGCGACGAC
UUAGUCGUUAUCUGUGAAAGUGCGGGGGUCCAGGAGGACGCGGCGAGCCUGAGAGCCUUC
ACGGAGGCUAUGACCAGGUACUCCGCCCCCCCCGGGGACCCCCCACAACCAGAAUACGAC
UUGGAGCUUAUAACAUCAUGCUCCUCCAACGUGUCAGUCGCCCACGACGGCGCUGGAAAG
AGGGUCUACUACCUUACCCGUGACCCUACAACCCCCCUCGCGAGAGCCGCGUGGGAGACA
GCAAGACACACUCCAGUCAAUUCCUGGCUAGGCAACAUAAUCAUGUUUGCCCCCACACUG
UGGGCGAGGAUGAUACUGAUGACCCAUUUCUUUAGCGUCCUCAUAGCCAGGGAUCAGCUU
GAACAGGCUCUUAACUGUGAGAUCUACGGAGCCUGCUACUCCAUAGAACCACUGGAUCUA
CCUCCAAUCAUUCAAAGACUCCAUGGCCUCAGCGCAUUUUCACUCCACAGUUACUCUCCA
GGUGAAAUCAAUAGGGUGGCCGCAUGCCUCAGAAAACUUGGGGUCCCGCCC-UUGCGAGC
UUGGAGACACCGGGCCCGGAGCGUCCGCGCUAGGCUUCUGUCCAGAGGAGGCAGGGCUGC
CAUAUGUGGCAAGUACCUCUUCAACUGGGCAGUAAGAACAAAGCUCAAACUCACUCCAAU
AGCGGCCGCUGGCCGGCUGGACUUGUCCGGUUGGUUCACGGCUGGCUACAGCGGGGGAGA
CAUUUAUCACAGCGUGUCUCAUGCCCGGCCCCGCUGGUUCUGGUUUUGCCUACUCCUGCU
CGCUGCAGGGGUAGGCAUCUACCUCCUCCCCAACCGAUGAA-GGUUGGGG---UAA----
-ACACUCCGGCCUCUUAAGCCAUUUC--CUGUUUUUUUUUUUUUUUUUUUUUUUUUUUUC
UUUUUUUUUUUCUUUCCUUUCCUUCUUUUUUUCCUUUCUUUUUC----------------
---------------------------------------------------------CCU
UCUUUAAUGGUGGCUCCAUCUUAGCCCUAGUCACGGCUAGCUGUGAAAGGUCCGUGAGCC
GCAUGACUGCAGAGAGUGCUGAUACUGGCCUCUCUGCAGAUCAUGU-----
>1_NC_004102
--------GCCAGCCCCCUGAUGGGGGCGACACUCCACCAUGAAUCACUCCCCUGUGAGG
AACUACUGUCUUCACGCAGAAAGCGUCUAGCCAUGGCGUUAGUAUGAGUGUCGUGCAGCC
UCCAGGACCCCCCCUCCCGGGAGAGCCAUAGUGGUCUGCGGAACCGGUGAGUACACCGGA
AUUGCCAGGACGACCGGGUCCUUUC--UUGGAU-AAACCCGCUCAAUGCCUGGAGAUUUG
GGCGUGCCCCCGCAAGACUGCUAGCCGAGUAGUGUUGGGUCGCGAAAGGCCUUGUGGUAC
UGCCUGAUAGGGUGCUUGCGAGUGCCCCGGGAGGUCUCGUAGACCGUGCACCAUGAGCAC
GAAUCCUAAACCUCAAAGAAAAACCAAACGUAACACCAACCGUCGCCCACAGGACGUCAA
GUUCCCGGGUGGCGGUCAGAUCGUUGGUGGAGUUUACUUGUUGCCGCGCAGGGGCCCUAG
AUUGGGUGUGCGCGCGACGAGGAAGACUUCCGAGCGGUCGCAACCUCGAGGUAGACGUCA
GCCUAUCCCCAAGGCACGUCGGCCCGAGGGCAGGACCUGGG-CUCAGCCCGGGUACCCUU
GGCCCCUCUAUGGCAAUGAGGGUUGCGGGUGGGCGGGAUGGCUCCUGUCUCCCCGUGGCU
CUCGGCCUAGCUGGGGCCCCACAGACCCCCGGCGUAGGUCGCGCAAUUUGGGUAAGGUCA
UCGAUACCCUUACGUGCGGCUUCGCCGACCUCAUGGGGUACAUACCGCUCGUCGGCGCCC
CUCUUGGAGGCGCUGCCAGGGCCCUGGCGCAUGGCGUCCGGGUUCUGGAAGACGGCGUGA
ACUAUGCAACAGGGAACCUUCCUGGUUGCUCUUUCUCUAUCUUCCUUCUGGCCCUGCUCU
CUUGCCUGACUGUGCCCGCUUCAGCCUACCAAGUGCGCAAUUCCUCGGGGCUUUACCAUG
UCACCAAUGAUUGCCCUAACUCGAGUAUUGUGUACGAGGCGGCCGAUGCCAUCCUGCACA
CUCCGGGGUGUGUCCCUUGCGUUCGCGAGGGU---AACGCCUCGAGGUGUUGGGUGGCGG
UGACCCCCACGGUGGCCACCAGGGACGGCAAACUCCCCACAACGCAGCUUCGACGUCAUA
UCGAUCUGCUUGUCGGGAGCGCCACCCUCUGCUCGGCCCUCUACGUGGGGGACCUGUGCG
GGUCUGUCUUUCUUGUUGGUCAACUGUUUACCUUCUCUCCCAGGCGCCACUGGACGACGC
AAGACUGCAAUUGUUCUAUCUAUCCCGGCCAUAUAACGGGUCAUCGCAUGGCAUGGGAUA
UGAUGAUGAACUGGUCCCCUACGGCAGCGUUGGUGGUAGCUCAGCUGCUCCGGAUCCCAC
AAGCCAUCAUGGACAUGAUCGCUGGUGCUCACUGGGGAGUCCUGGCGGGCAUAGCGUAUU
UCUCCAUGGUGGGGAACUGGGCGAAGGUCCUGGUAGUGCUGCUGCUAUUUGCCGGCGUCG
ACGCGGAAACCCACGUCACCGGGGGA---AGUGCCGGCCGCACCACGGCUGGGCUUGUUG
GUCUCCUUACACCAGGCGCCAAGCAGAACAUCCAACUGAUCAACACCAACGGCAGUUGGC
ACAUCAAUAGCACGGCCUUGAACUGCAAUGAAAGCCUUAACACCGGCUGGUUAGCAGGGC
UCUUCUAUCAGCAC---AAAUUCAACUCUUCAGGCUGUCCUGAGAGGUUGGCCAGCUGCC
GACGCCUUACCGAUUUUGCCCAGGGCUGGGGUCCUAUCAGUUAU---GCCAACGGAAGCG
GCCUC------------GACGAACGCCCCUACUGCUGGCACUACCCUCCAAGACCUUGUG
GCAUUGUGCCCGCAAAGAGCGUGUGUGGCCCGGUAUAUUGCUUCACUCCCAGCCCCGUGG
UGGUGGGAACGACCGACAGGUCGGGCGCGCCUACCUACAGCUGGGGUGCAAAUGAUACGG
AUGUCUUCGUCCUUAACAACACCAGGCCACCGCUGGGCAAUUGGUUCGGUUGUACCUGGA
UGAACUCAACUGGAUUCACCAAAGUGUGCGGAGCGCCCCCUUGUGUCAUCGGAGGGGUGG
GCAACAACACC------------------UUGCUCUGCCCCACUGAUUGUUUCCGCAAGC
AUCCGGAAGCCACAUACUCUCGGUGCGGCUCCGGUCCCUGGAUUACACCCAGGUGCAUGG
UCGACUACCCGUAUAGGCUUUGGCACUAUCCUUGUACCAUCAAUUACACCAUAUUCAAAG
UCAGGAUGUACGUGGGAGGGGUCGAGCACAGGCUGGAAGCGGCCUGCAACUGGACGCGGG
GCGAACGCUGUGAUCUGGAAGACAGGGACAGGUCCGAGCUCAGCCCAUUGCUGCUGUCCA
CCACACAGUGGCAGGUCCUUCCGUGUUCUUUCACGACCCUGCCAGCCUUGUCCACCGGCC
UCAUCCACCUCCACCAGAACAUUGUGGACGUGCAGUACUUGUACGGGGUAGGGUCAAGCA
UCGCGUCCUGGGCCAUUAAGUGGGAGUACGUCGUUCUCCUGUUCCUCCUGCUUGCAGACG
CGCGCGUCUGCUCCUGCUUGUGGAUGAUGUUACUCAUA-UCCCAAGCGGAGGCGGCUUUG
GAGAACCUCGUAAUACUCAAUGCAGCAUCCCUGGCCGGGACGCACGGUCUUGUGUCCUUC
CUCGUGUUCUUCUGCUUUGCGUGGUAUCUGAAGGGUAGGUGGGUGCCCGGAGCGGUCUAC
GCCUUCUACGGGAUGUGGCCUCUCCUCCUGCUCCUGCUGGCGUUGCCUCAGCGGGCAUAC
GCACUGGACACGGAGGUGGCCGCGUCGUGUGGCGGCGUUGUUCUUGUCGGGUUAAUGGCG
CUGACUCUGUCGCCAUAUUACAAGCGCUACAUCAGCUGGUGCAUGUGGUGGCUUCAGUAU
UUUCUGACCAGAGUAGAAGCGCAACUGCACGUGUGGGUUCCCCCCCUCAACGUCCGGGGG
GGGCGCGAUGCCGUCAUCUUACUCAUGUGUGUUGUACACCCGACUCUGGUAUUUGACAUC
ACCAAACUACUCCUGGCCAUCUUCGGACCCCUUUGGAUUCUUCAAGCCAGUUUGCUUAAA
GUCCCCUACUUCGUGCGCGUUCAAGGCCUUCUCCGGAUCUGCGCGCUAGCGCGGAAGAUA
GCCGGAGGUCAUUACGUGCAAAUGGCCAUCAUCAAGUUAGGGGCGCUUACUGGCACCUAU
GUGUAUAACCAUCUCACCCCUCUUCGAGACUGGGCGCACAACGGCCUGCGAGAUCUGGCC
GUGGCUGUGGAACCAGUCGUCUUCUCCCGAAUGGAGACCAAGCUCAUCACGUGGGGGGCA
GAUACCGCCGCGUGCGGUGACAUCAUCAACGGCUUGCCCGUCUCUGCCCGUAGGGGCCAG
GAGAUACUGCUUGGGCCAGCCGACGGAAUGGUCUCCAAGGGGUGGAGGUUGCUGGCGCCC
AUCACGGCGUACGCCCAGCAGACGAGAGGCCUCCUAGGGUGUAUAAUCACCAGCCUGACU
GGCCGGGACAAAAACCAAGUGGAGGGUGAGGUCCAGAUCGUGUCAACUGCUACCCAAACC
UUCCUGGCAACGUGCAUCAAUGGGGUAUGCUGGACUGUCUACCACGGGGCCGGAACGAGG
ACCAUCGCAUCACCCAAGGGUCCUGUCAUCCAGAUGUAUACCAAUGUGGACCAAGACCUU
GUGGGCUGGCCCGCUCCUCAAGGUUCCCGCUCAUUGACACCCUGCACCUGCGGCUCCUCG
GACCUUUACCUGGUCACGAGGCACGCCGAUGUCAUUCCCGUGCGCCGGCGAGGUGAUAGC
AGGGGUAGCCUGCUUUCGCCCCGGCCCAUUUCCUACUUGAAAGGCUCCUCGGGGGGUCCG
CUGUUGUGCCCCGCGGGACACGCCGUGGGCCUAUUCAGGGCCGCGGUGUGCACCCGUGGA
GUGGCUAAGGCGGUGGACUUUAUCCCUGUGGAGAACCUAGAGACAACCAUGAGAUCCCCG
GUGUUCACGGACAACUCCUCUCCACCAGCAGUGCCCCAGAGCUUCCAGGUGGCCCACCUG
CAUGCUCCCACCGGCAGCGGUAAGAGCACCAAGGUCCCGGCUGCGUACGCAGCCCAGGGC
UACAAGGUGUUGGUGCUCAACCCCUCUGUUGCUGCAACGCUGGGCUUUGGUGCUUACAUG
UCCAAGGCCCAUGGGGUUGAUCCUAAUAUCAGGACCGGGGUGAGAACAAUUACCACUGGC
AGCCCCAUCACGUACUCCACCUACGGCAAGUUCCUUGCCGACGGCGGGUGCUCAGGAGGU
GCUUAUGACAUAAUAAUUUGUGACGAGUGCCACUCCACGGAUGCCACAUCCAUCUUGGGC
AUCGGCACUGUCCUUGACCAAGCAGAGACUGCGGGGGCGAGACUGGUUGUGCUCGCCACU
GCUACCCCUCCGGGCUCCGUCACUGUGUCCCAUCCUAACAUCGAGGAGGUUGCUCUGUCC
ACCACCGGAGAGAUCCCUUUUUACGGCAAGGCUAUCCCCCUCGAGGUGAUCAAGGGGGGA
AGACAUCUCAUCUUCUGCCACUCAAAGAAGAAGUGCGACGAGCUCGCCGCGAAGCUGGUC
GCAUUGGGCAUCAAUGCCGUGGCCUACUACCGCGGUCUUGACGUGUCUGUCAUCCCGACC
AGCGGCGAUGUUGUCGUCGUGUCGACCGAUGCUCUCAUGACUGGCUUUACCGGCGACUUC
GACUCUGUGAUAGACUGCAACACGUGUGUCACUCAGACAGUCGAUUUCAGCCUUGACCCU
ACCUUUACCAUUGAGACAACCACGCUCCCCCAGGAUGCUGUCUCCAGGACUCAACGCCGG
GGCAGGACUGGCAGGGGGAAGCCAGGCAUCUACAGAUUUGUGGCACCGGGGGAGCGCCCC
UCCGGCAUGUUCGACUCGUCCGUCCUCUGUGAGUGCUAUGACGCGGGCUGUGCUUGGUAU
GAGCUCACGCCCGCCGAGACUACAGUUAGGCUACGAGCGUACAUGAACACCCCGGGGCUU
CCCGUGUGCCAGGACCAUCUUGAAUUUUGGGAGGGCGUCUUUACGGGCCUCACUCAUAUA
GAUGCCCACUUUCUAUCCCAGACAAAGCAGAGUGGGGAGAACUUUCCUUACCUGGUAGCG
UACCAAGCCACCGUGUGCGCUAGGGCUCAAGCCCCUCCCCCAUCGUGGGACCAGAUGUGG
AAGUGUUUGAUCCGCCUUAAACCCACCCUCCAUGGGCCAACACCCCUGCUAUACAGACUG
GGCGCUGUUCAGAAUGAAGUCACCCUGACGCACCCAAUCACCAAAUACAUCAUGACAUGC
AUGUCGGCCGACCUGGAGGUCGUCACGAGCACCUGGGUGCUCGUUGGCGGCGUCCUGGCU
GCUCUGGCCGCGUAUUGCCUGUCAACAGGCUGCGUGGUCAUAGUGGGCAGGAUUGUCUUG
UCCGGGAAGCCGGCAAUUAUACCUGACAGGGAGGUUCUCUACCAGGAGUUCGAUGAGAUG
GAAGAGUGCUCUCAGCACUUACCGUACAUCGAGCAAGGGAUGAUGCUCGCUGAGCAGUUC
AAGCAGAAGGCCCUCGGCCUCCUGCAGACCGCGUCCCGCCAAGCAGAGGUUAUCACCCCU
GCUGUCCAGACCAACUGGCAGAAACUCGAGGUCUUCUGGGCGAAGCACAUGUGGAAUUUC
AUCAGUGGGAUACAAUACUUGGCGGGCCUGUCAACGCUGCCUGGUAACCCCGCCAUUGCU
UCAUUGAUGGCUUUUACAGCUGCCGUCACCAGCCCACUAACCACUGGCCAAACCCUCCUC
UUCAACAUAUUGGGGGGGUGGGUGGCUGCCCAGCUCGCCGCCCCCGGUGCCGCUACCGCC
UUUGUGGGCGCUGGCUUAGCUGGCGCCGCCAUCGGCAGCGUUGGACUGGGGAAGGUCCUC
GUGGACAUUCUUGCAGGGUAUGGCGCGGGCGUGGCGGGAGCUCUUGUAGCAUUCAAGAUC
AUGAGCGGUGAGGUCCCCUCCACGGAGGACCUGGUCAAUCUGCUGCCCGCCAUCCUCUCG
CCUGGAGCCCUUGUAGUCGGUGUGGUCUGCGCAGCAAUACUGCGCCGGCACGUUGGCCCG
GGCGAGGGGGCAGUGCAAUGGAUGAACCGGCUAAUAGCCUUCGCCUCCCGGGGGAACCAU
GUUUCCCCCACGCACUACGUGCCGGAGAGCGAUGCAGCCGCCCGCGUCACUGCCAUACUC
AGCAGCCUCACUGUAACCCAGCUCCUGAGGCGACUGCAUCAGUGGAUAAGCUCGGAGUGU
ACCACUCCAUGCUCCGGUUCCUGGCUAAGGGACAUCUGGGACUGGAUAUGCGAGGUGCUG
AGCGACUUUAAGACCUGGCUGAAAGCCAAGCUCAUGCCACAACUGCCUGGGAUUCCCUUU
GUGUCCUGCCAGCGCGGGUAUAGGGGGGUCUGGCGAGGAGACGGCAUUAUGCACACUCGC
UGCCACUGUGGAGCUGAGAUCACUGGACAUGUCAAAAACGGGACGAUGAGGAUCGUCGGU
CCUAGGACCUGCAGGAACAUGUGGAGUGGGACGUUCCCCAUUAACGCCUACACCACGGGC
CCCUGUACUCCCCUUCCUGCGCCGAACUAUAAGUUCGCGCUGUGGAGGGUGUCUGCAGAG
GAAUACGUGGAGAUAAGGCGGGUGGGGGACUUCCACUACGUAUCGGGUAUGACUACUGAC
AAUCUUAAAUGCCCGUGCCAGAUCCCAUCGCCCGAAUUUUUCACAGAAUUGGACGGGGUG
CGCCUACAUAGGUUUGCGCCCCCUUGCAAGCCCUUGCUGCGGGAGGAGGUAUCAUUCAGA
GUAGGACUCCACGAGUACCCGGUGGGGUCGCAAUUACCUUGCGAGCCCGAACCGGACGUA
GCCGUGUUGACGUCCAUGCUCACUGAUCCCUCCCAUAUAACAGCAGAGGCGGCCGGGAGA
AGGUUGGCGAGAGGGUCACCCCCUUCUAUGGCCAGCUCCUCGGCCAGCCAGCUGUCCGCU
CCAUCUCUCAAGGCAACUUGCACCGCCAACCAUGACUCCCCUGACGCCGAGCUCAUAGAG
GCUAACCUCCUGUGGAGGCAGGAGAUGGGCGGCAACAUCACCAGGGUUGAGUCAGAGAAC
AAAGUGGUGAUUCUGGACUCCUUCGAUCCGCUUGUGGCAGAG---GAGGAUGAGCGGGAG
GUCUCCGUACCCGCAGAAAUUCUGCGGAAG---UCUCGGAGAUUCGCCCGGGCCCUGCCC
GUUUGGGCGCGGCCGGACUACAACCCCCCGCUAGUAGAGACGUGGAAAAAGCCUGACUAC
GAACCACCUGUGGUCCAUGGCUGCCCGCUACCACCUCCACGGUCCCCUCCUGUGCCUCCG
CCUCGGAAA---AAGCGUACGGUGGUCCUCACCGAAUCAACCCUAUCUACUGCCUUGGCC
GAGCUUGCCACCAAAAGUUUUGGCAGCUCCUCAACUUCCGGCAUUACGGGCGACAAUACG
ACAACAUCCUCUGAGCCCGCCCCUUCUGGCUGCCCCCCCGAC---------------UCC
GACGUUGAGUCCUAUUCUUCCAUGCCCCCCCUGGAGGGGGAGCCUGGGGAUCCGGAUCUC
------------------------------------------------------------
AGCGACGGGUCAUGGUCGACGGUCAGUAGUGGGGCCGACACG---GAAGAUGUCGUGUGC
UGCUCAAUGUCUUAUUCCUGGACAGGCGCACUCGUCACCCCGUGCGCUGCGGAAGAACAA
AAACUGCCCAUCAACGCACUGAGCAACUCGUUGCUACGCCAUCACAAUCUGGUGUAUUCC
ACCACUUCACGCAGUGCUUGCCAAAGGCAGAAGAAAGUCACAUUUGACAGACUGCAAGUU
CUGGACAGCCAUUACCAGGACGUGCUCAAGGAGGUCAAAGCAGCGGCGUCAAAAGUGAAG
GCUAACUUGCUAUCCGUAGAGGAAGCUUGCAGCCUGACGCCCCCACAUUCAGCCAAAUCC
AAGUUUGGCUAUGGGGCAAAAGACGUCCGUUGCCAUGCCAGAAAGGCCGUAGCCCACAUC
AACUCCGUGUGGAAAGACCUUCUGGAAGACAGUGUAACACCAAUAGACACUACCAUCAUG
GCCAAGAACGAGGUUUUCUGCGUUCAGCCUGAGAAGGGGGGUCGUAAGCCAGCUCGUCUC
AUCGUGUUCCCCGACCUGGGCGUGCGCGUGUGCGAGAAGAUGGCCCUGUACGACGUGGUU
AGCAAGCUCCCCCUGGCCGUGAUGGGAAGCUCCUACGGAUUCCAAUACUCACCAGGACAG
CGGGUUGAAUUCCUCGUGCAAGCGUGGAAGUCCAAGAAGACCCCGAUGGGGUUCUCGUAU
GAUACCCGCUGUUUUGACUCCACAGUCACUGAGAGCGACAUCCGUACGGAGGAGGCAAUU
UACCAAUGUUGUGACCUGGACCCCCAAGCCCGCGUGGCCAUCAAGUCCCUCACUGAGAGG
CUUUAUGUUGGGGGCCCUCUUACCAAUUCAAGGGGGGAAAACUGCGGCUACCGCAGGUGC
CGCGCGAGCGGCGUACUGACAACUAGCUGUGGUAACACCCUCACUUGCUACAUCAAGGCC
CGGGCAGCCUGUCGAGCCGCAGGGCUCCAGGACUGCACCAUGCUCGUGUGUGGCGACGAC
UUAGUCGUUAUCUGUGAAAGUGCGGGGGUCCAGGAGGACGCGGCGAGCCUGAGAGCCUUC
ACGGAGGCUAUGACCAGGUACUCCGCCCCCCCCGGGGACCCCCCACAACCAGAAUACGAC
UUGGAGCUUAUAACAUCAUGCUCCUCCAACGUGUCAGUCGCCCACGACGGCGCUGGAAAG
AGGGUCUACUACCUUACCCGUGACCCUACAACCCCCCUCGCGAGAGCCGCGUGGGAGACA
GCAAGACACACUCCAGUCAAUUCCUGGCUAGGCAACAUAAUCAUGUUUGCCCCCACACUG
UGGGCGAGGAUGAUACUGAUGACCCAUUUCUUUAGCGUCCUCAUAGCCAGGGAUCAGCUU
GAACAGGCUCUUAACUGUGAGAUCUACGGAGCCUGCUACUCCAUAGAACCACUGGAUCUA
CCUCCAAUCAUUCAAAGACUCCAUGGCCUCAGCGCAUUUUCACUCCACAGUUACUCUCCA
GGUGAAAUCAAUAGGGUGGCCGCAUGCCUCAGAAAACUUGGGGUCCCGCCC-UUGCGAGC
UUGGAGACACCGGGCCCGGAGCGUCCGCGCUAGGCUUCUGUCCAGAGGAGGCAGGGCUGC
CAUAUGUGGCAAGUACCUCUUCAACUGGGCAGUAAGAACAAAGCUCAAACUCACUCCAAU
AGCGGCCGCUGGCCGGCUGGACUUGUCCGGUUGGUUCACGGCUGGCUACAGCGGGGGAGA
CAUUUAUCACAGCGUGUCUCAUGCCCGGCCCCGCUGGUUCUGGUUUUGCCUACUCCUGCU
CGCUGCAGGGGUAGGCAUCUACCUCCUCCCCAACCGAUGAA-GGUUGGGG---UAA----
-ACACUCCGGCCUCUUAGGCCAUUUC--CUGUUUUUUUUUUUUUUUUUUUUUUUUUUUUU
UUUUUUUUUUUUUUUUUUUUUUCUUUUUUUUUUUUUUUUUCCUUUUUUUUUUUUUUUUUU
UUCUUUCCUUCUUUUUUCCUUUCUUUUCCUU--------------------------CCU
UCUUUAAUGGUGGCUCCAUCUUAGCCCUAGUCACGGCUAGCUGUGAAAGGUCCGUGAGCC
GCAUGACUGCAGAGAGUGCUGAUACUGGCCUCUCUGCAGAUCAUGU-----
>1a_EU234065
------------------------------------------------------------
-----------------------------------------------------UGCAGCC
UCCAGGACCCCCCCUCCCGGGAGAGCCAUAGUGGUCUGCGGAACCGGUGAGUACACCGGA
AUUGCCAGGACGACCGGGUCCUUUC--UUGGAU-AAACCCGCUCAAUGCCUGGAGAUUUG
GGCGUGCCCCCGCAAGACUGCUAGCCGAGUAGUGUUGGGUCGCGAAAGGCCUUGUGGUAC
UGCCUGAUAGGGUGCUUGCGAGUGCCCCGGGAGGUCUCGUAGACCGUGCACCAUGAGCAC
GAAUCCUAAACCUCAAAGAAAAACCAAACGUAACACCAACCGUCGCCCACAGGACGUCAA
GUUCCCGGGUGGCGGUCAGAUCGUUGGUGGAGUUUACUUGUUGCCGCGCAGGGGCCCUAG
AUUGGGUGUGCGCGCGACGAGGAAGACUUCCGAGCGGUCGCAACCUCGAGGUAGACGUCA
GCCUAUCCCCAAGGCGCGUCGGCCCGAGGGCAGGACCUGGG-CUCAGCCCGGGUACCCUU
GGCCCCUCUAUGGCAAUGAGGGUUGCGGGUGGGCGGGAUGGCUCCUGUCUCCCCGUGGCU
CUCGGCCUAGCUGGGGCCCCACAGACCCCCGGCGUAGGUCGCGCAAUUUGGGUAAGGUCA
UCGAUACCCUUACGUGCGGCUUCGCCGACCUCAUGGGGUACAUACCGCUCGUCGGCGCCC
CUCUUGGAGGCGCUGCCAGGGCCCUGGCGCAUGGCGUCCGGGUUCUGGAAGACGGCGUGA
ACUAUGCAACAGGGAACCUUCCUGGUUGCUCUUUCUCUAUCUUCCUUCUGGCCCUGCUCU
CUUGCCUGACUGUGCCCGCUUCAGCCUACCAAGUGCGCAACUCCUCGGGGCUUUACCAUG
UCACCAAUGAUUGCCCCAACUCGAGUAUUGUGUACGAGGCGGCCGAUGCCAUCCUGCACA
CUCCGGGGUGUGUCCCUUGCGUUCACGAGGGU---AACGCCUCGAGGUGUUGGGUGGCGG
UGACCCCCACGGUGGCCACCAGGGACGGCAAACUCCCCACAACGCAGCUUCGACGUCACA
UCGAUCUGCUUGUCGGGAGCGCCACCCUCUGCUCGGCCCUCUACGUGGGGGACCUGUGCG
GGUCUGUCUUUCUUGUCGGUCAACUGUUUACCUUCUCUCCCAGGCGCCACUGGACGACGC
AAGGCUGCAAUUGUUCUAUCUAUCCCGGCCAUAUAACGGGUCACCGCAUGGCAUGGGAUA
UGAUGAUGAACUGGUCCCCUACGGCGGCGUUGGUGGUAGCUCAGCUGCUCCGGAUCCCAC
AAGCCAUCAUGGACAUGAUCGCUGGUGCUCACUGGGGAGUCCUGGCGGGCAUAGCGUAUU
UCUCCAUGGUGGGGAACUGGGCGAAGGUCCUGGUAGUGCUGCUGCUAUUUGCCGGCGUCG
ACGCGGAAACCCACGUCACCGGGGGA---AGUGUCGGCCACACCGUGUCUGGGUUUGCUG
GUCUCCUCUCACCAGGCGCCAAGCAGAACAUCCAACUGAUCAACACCAACGGCAGUUGGC
ACAUCAAUAGCACGGCCUUGAACUGCAAUGAAAGCCUUACCACCGGCUGGCUAGCAGGGC
UCUUCUAUCACCAC---AAAUUCAACUCUUCAGGCUGUCCCGAGAGGUUGGCCAGCUGCC
GACGCCUUACCGAUUUUGCCCAGGGCUGGGGCCCUAUCAGUCAU---GCCAACGGAAGCG
GCCCC------------GACGAACGCCCCUACUGCUGGCACUACCCCCCAAGACCUUGUG
GUAUUGUGCCCGCAAAGGGCGUGUGUGGCCCGGUAUAUUGCUUCACUCCCAGCCCCGUGG
UGGUGGGAACGACCGACAGGGCGGGCGUGCCUACCUACAGCUGGGGUGAAAAUGAUACGG
ACGUCUUCGUCCUUAACAACACCAGGCCACCGCUGGGCAAUUGGUUCGGUUGCACCUGGA
UGAACUCAACUGGAUACACCAAAGUGUGCGGAGCGCCCCCCUGUGUCAUCGGAGGGGUGG
GCAACAACACC------------------UUGCGCUGCCCCACUGAUUGUUUCCGCAAGC
AUCCGGAAGCCACGUACUCUCGAUGCGGCUCCGGUCCCUGGAUUACACCCAGGUGCAUGG
UCAACUACCCGUAUAGGCUUUGGCAUUAUCCUUGUACCAUCAACUACACCAUAUUCAAAG
UCAGGAUGUACGUGGGAGGGGUCGAGCACAGGCUGGAAGCCGCCUGCAACUGGACGCGGG
GCGAACGCUGUGAUCUGGAAGACAGGGACAGGUCCGAGCUUAGCCCAUUGCUGCUGUCCA
CCACACAGUGGCAGGUCCUUCCGUGUUCCUUCACGACCCUGCCAGCCUUGUCCACCGGCC
UCAUCCACCUCCACCAGAACAUUGUGGACGUGCAGUACUUGUACGGGGUAGGGUCAAGCA
UCGCGUCCUGGGCCAUUAAGUGGGAGUACGUCGUUCUCCUGUUCCUUCUGCUUGCAGACG
CGCGUGUCUGCUCCUGCUUGUGGAUGAUGUUACUCAUA-UCCCAAGUGGAGGCGGCUUUG
GAGAACCUCGUAAUACUCAAUGCAGCAUCCCUGGCCGGGACGCAUGGUCUUGUGUCCUUC
CUCGUGUUCUUCUGCUUUGCAUGGUAUCUGAAGGGUAAGUGGGUGCCCGGAGCGGUCUAC
GCCUUCUACGGGACGUGGCCUCUCCUCCUGCUCCUGCUGGCGUUGCCUCAGCGGGCAUAC
GCACUGGACACGGAGGUGGCCGCGUCGUGUGGUGGCGUUGUUCUUGUCGGGUUAGUGGCG
CUGACUCUGUCACCAUACUACAAGCACUAUAUCAGCUGGUGCUUAUGGUGGCUUCAGUAU
UUCCUGACCAGAGUAGAAGCGCACCUGCACGUGUGGGUUCCCCCCCUCAACGUUCGAGGG
GGGCGCGAUGCUGUCAUCUUACUCAUGUGUGUUGUACACCCGACUCUGGUAUUUGACAUC
ACCAAACUACUGCUGGCCGUCUUCGGACCCCUUUGGAUUCUUCAAGCCAGUUUGCUUAAA
GUCCCCUACUUCGUGCGCGUUCAAGGCCUUCUCCGGAUCUGCGCGCUAGCGCGGGAGAUG
GCCGGAGGUCAUUACGUGCAGAUGGCCAUCAUCAAGUUGGGGGCGCUUACUGGCACCUAU
GUUUACAACCAUCUCACUCCUCUCCGAGACUGGGCGCACAACGGCCUGCAAGAUCUGGCC
GUGGCUGUGGAGCCAGUCGUCUUCUCCCAAAUGGAGACCAAGCUCAUCACGUGGGGGGCA
GACACCGCCGCGUGCGGUGACAUCAUCAACGGCUUGCCCGUCUCCGCCCGUAGGGGCCAG
GAGAUACUGCUCGGACCAGCCGACGGAAUGGUCUCCAAGGGGUGGAGGUUGCUGGCGCCC
AUCACGGCGUACGCCCAGCAGACGAGAGGCCUCCUAGGGUGUAUAAUCACCAGCCUGACU
GGCCGGGACAAAAAUCAAGUGGAGGGUGAGGUCCAGAUCGUGUCAACCGCUGCCCAGACC
UUCCUGGCAACGUGCAUCAAUGGGGUAUGCUGGACUGUCUACCACGGAGCCGGAACGAGG
ACCAUCGCAUCACCCAAGGGUCCUGUUAUCCAGAUGUAUACCAAUGUGGACCAAGACCUU
GUGGGCUGGCCCGCUCCUCAAGGUUCCCGCUCAUUGACACCCUGCACCUGCGGCUCCUCG
GACCUUUACCUGGUCACGAGGCACGCCGAUGUCAUUCCCGUGCGCCGGCGGGGUGAUAGC
AGGGGCAGCCUGCUUUCGCCCCGGCCCAUUUCCUACUUGAAAGGCUCCUCGGGGGGUCCG
CUGUUGUGCCCCGCGGGACACGCCGUGGGCAUAUUCAGGGCCGCGGUGUGCACCCGUGGA
GUGGCUAAGGCGGUGGACUUUAUCCCUGUGGAGAACCUAGAGACAACCAUGAGAUCCCCG
GUGUUCACGGACAACUCCUCUCCACCAGCAGUGCCCCAGAGCUUCCAGGUGGCCCACCUG
CAUGCUCCCACCGGCAGCGGUAAGAGCACCAAGGUCCCGGCUGCGUACGCAGCUCAGGGC
UACAAGGUGCUAGUGCUCAACCCCUCUGUUGCUGCAACACUGGGCUUUGGUGCUUACAUG
UCCAAGGCCCAUGGGGUCGACCCUAACAUCAGGACUGGGGUAAGAACAAUUACCACUGGC
AGCCCCAUCACGUACUCCACCUACGGCAAGUUCCUUGCCGACGGCGGGUGCUCAGGAGGU
GCCUAUGACAUAAUAAUUUGUGACGAGUGCCACUCCACGGAUGCCACAUCCAUCUUGGGC
AUCGGCACUGUCCUUGACCAAGCAGAGACUGCGGGGGCGAGACUGGUUGUGCUCGCCACC
GCUACCCCUCCGGGCUCCGUCACUGUGCCCCAUCCUAACAUCGAGGAGGUUGCUCUGUCC
ACCACCGGAGAGAUCCCUUUUUAUGGCAAGGCUAUCCCCCUCGAGGUAAUCAAGGGGGGG
AGACAUCUCAUCUUCUGUCACUCAAAGAAGAAGUGCGACGAGCUCGCCGCAAAGCUGGUC
GCACUGGGCAUCAAUGCCGUGGCCUACUACCGCGGUCUUGACGUGUCUGCCAUCCCGACC
AGCGGCGAUGUUGUCGUCGUGGCGACCGAUGCUCUCAUGACUGGCUUUACCGGCGACUUC
GACUCUGUGAUAGACUGCAAUACGUGUGUCACCCAGACAGUCGAUUUCAGCCUUGACCCU
ACCUUCACCAUUGAGACAACCACGCUCCCCCAGGACGCUGUCUCCCGGACUCAACGUCGG
GGCAGGACCGGCAGGGGGAAGCCAGGCAUCUACAGAUUUGUGGCACCGGGGGAGCGCCCC
UCCGGCAUGUUCGACUCGUCCGUCCUCUGUGAGUGCUAUGACGCGGGCUGUGCUUGGUAU
GAGCUCACGCCCGCCGAGACUACAGUUAGGCUACGAGCGUACAUGAACACCCCGGGGCUU
CCCGUGUGCCAGGACCAUCUUGAAUUUUGGGAGGGCGUCUUUACGGGCCUCACCCAUAUA
GAUGCCCACUUUCUAUCCCAGACAAAGCAGAGUGGGGAGAACUUUCCUUACCUGGUAGCG
UACCAAGCCACCGUGUGCGCUAGGGCUCAAGCCCCUCCCCCAUCGUGGGACCAGAUGUGG
AAAUGUUUGAUCCGCCUCAAACCCACCCUCCAUGGGCCAACACCCCUGCUAUACAGACUG
GGCGCUGUUCAGAAUGAAGUCACCCUGACGCACCCAAUCACCAAAUACAUCAUGACAUGC
AUGUCGGCUGACCUGGAGGUCGUCACGAGCACUUGGGUGCUCGUUGGCGGCGUCCUGGCU
GCUUUGGCCGCGUAUUGCCUGUCAACAGGCUGCGUGGUCAUAGUGGGCAGGAUUGUCUUG
UCCGGGAAGCCGGCAAUUAUACCUGACAGGGAGGUUCUCUACCAGGAGUUCGAUGAGAUG
GAAGAGUGCUCUCAACACUUACCGUACAUCGAGCAAGGGAUGAUGCUCGCUGAGCAGUUC
AAGCAGAAGGCCCUCGGCCUCCUGCAGACCGCGUCCCGCCAGGCAGAGGUUAUCACCCCC
GCUGUCCAGACCAACUGGCAGAAACUCGAGGCCUUCUGGGCGAAGCAUAUGUGGAAUUUC
AUCAGUGGGAUACAAUACUUGGCGGGCCUGUCAACGCUGCCUGGUAACCCUGCCAUUGCU
UCAUUGAUGGCUUUUACAGCUGCUGUCACCAGCCCACUAACCACUAGCCAGACCCUCCUC
UUCAACAUAUUGGGGGGGUGGCUGGCUGCCCAGCUCGCCGCCCCCGGUGCCGCUACCGCC
UUUGUGGGCGCUGGCUUAGCUGGCGCCGCCAUCGGCAGUGUCGGACUGGGGAAGGUCCUC
GUGGACAUUCUUGCAGGGUAUGGCGCGGGCGUGGCGGGAGCUCUUGUAGCAUUCAAGAUC
AUGAGCGGUGAGGUCCCCUCCACGGAGGACCUGGUCAAUCUGCUGCCCGCCAUCCUCUCG
CCCGGAGCCCUUGUAGUCGGUGUAGUCUGCGCAGCAAUACUGCGCCGGCACGUUGGCCCG
GGCGAGGGGGCAGUGCAAUGGAUGAACCGGCUAAUAGCCUUCGCCUCCCGGGGGAACCAU
GUUUCCCCCACGCACUACGUGCCGGAGAGCGACGCAGCCGCCCGCGUCACUGCCAUACUC
AGCAGCCUCACUGUAACCCAGCUCUUGAGGCGACUGCACCAGUGGAUAAGCUCGGAGUGU
ACCACUCCAUGCUCCGGUUCCUGGCUAAGGGACAUCUGGGACUGGAUAUGCGAGGUGCUG
AGCGACUUUAAGACCUGGCUGAAAGCCAAGCUCAUGCCACAACUGCCUGGGAUCCCCUUU
GUGUCCUGCCAGCGCGGGUAUAAGGGGGUCUGGCGAGGAGACGGCAUUAUGCACACUCGC
UGCCACUGUGGAGCUGAGAUCACUGGACAUGUCAAAAAUGGGACGAUGAGGAUCGUUGGU
CCUAGGACCUGCAGGAACAUGUGGAGUGGGACCUUCCCCAUUAACGCCUACACCACGGGC
CCCUGUACUCCCCUUCCUGCGCCGAACUAUGAGUUCGCGUUGUGGAGGGUGUCUGCAGAG
GAGUACGUGGAGAUAAGGCAGGUGGGGGACUUCCACUACGUAACGGGUAUGACUACUGAC
AAUCUUAAAUGCCCGUGCCAGGUCCCAUCGCCCGAAUUUUUCACAGAAUUGGACGGGGUG
CGCCUACAUAGGUUCGCGCCCCCUUGCAAGCCCUUGCUGCGGGAGGAGGUAUCAUUCAGA
GUAGGACUCCACGAGUACCCGGUGGGGUCGCAAUUACCUUGCGAGCCCGAACCGGACGUG
GCCGUGUUGACGUCCAUGCUCACUGAUCCCUCCCACAUAACAGCGGAGGCGGCCGGGAGA
AGGUUGGCGAGGGGAUCACCCCCUUCUGAGGCCAGCUCCUCGGCUAGCCAGCUGUCCGCU
CCAUCUCUCAAGGCAACUUGCACCGCCAACCAUGACUCCCCUGACGCCGAGCUCAUAGAG
GCUAACCUCCUGUGGAGGCAGGAGAUGGGCGGCAACAUCACCAGGGUUGAGUCAGAGAAC
AAAGUGGUGAUUCUGGACUCCUUCGAUCCGCUUGUGGCAGAG---GAGGAUGAGCGGGAG
AUCUCCGUACCCGCAGAAAUCCUGCGGAAG---UCUCGGAGAUUCGCCCCGGCCCUGCCC
GUUUGGGCGCGGCCGGACUACAACCCCCCGCUGAUAGAGACGUGGAAAAAGCCUGACUAC
GAACCACCUGUGGUCCAUGGCUGCCCGCUACCACCUCCACGGACCCCUCCUGUGCCUCCG
CCUCGGAAG---AAGCGGACGGUGGUCCUCACCGAAUCAACCGUAUCUACUGCCUUGGCC
GAGCUUGCCACCAAAAGCUUUGGCAGCUCCUCAACUUCCGGCAUUACGGGCGACAAUACG
ACAACAUCCUCUGAGCCCGCCCCUUCUGGCUGCCCCCCCGAC---------------UCC
GACGCUGAGUCCUAUUCUUCCAUGCCCCCCCUGGAGGGGGAGCCUGGGGAUCCGGAUCUC
------------------------------------------------------------
AGCGACGGGUCAUGGUCGACGGUCAGUAGUGGGGCCGACGCG---GAGGAUGUCGUGUGC
UGCUCAAUGUCUUAUUCCUGGACAGGCGCACUCAUCACCCCGUGCGCUGCGGAAGAACAA
AAACUGCCCAUCAACGCACUGAGCAACUCGUUGCUACGUCAUCACAAUCUGGUGUAUUCC
ACCACUUCACGCAGUGCUUGCCAAAGGCAGAAGAAAGUCACAUUUGACAGACUGCAAGUU
CUGGAUAGCCAUUACCAGGACGUACUCAAGGAGGUUAAAGCAGCGGCGUCGAAAGUGAAG
GCUAACUUGCUAUCCGUAGAGGAAGCUUGCAGCCUGACGCCCCCACAUUCAGCCAGAUCC
AAGUUUGGCUAUGGGGCAAAAGACGUCCGUUGCCAUGCCAGAAAGGCCGUAGCCCACAUC
AACUCCGUGUGGAAGGACCUUCUGGAAGACAGUGUAACACCAAUAGACACUACCAUCAUG
GCCAAGAACGAGGUUUUCUGCGUUCAGCCUGAGAAGGGGGGUCGUAAGCCAGCUCGUCUC
AUCGUGUUCCCCGACCUGGGUGUGCGCGUGUGCGAGAAGAUGGCCCUGUACGACGUGGUU
AGCAAGCUCCCCCUGGCCGUGAUGGGAAGCUCCUACGGAUUCCAAUACUCACCAGGACAG
CGGGUUGAAUUCCUCGUGCAAGCGUGGAAGGCCAAGAAGACCCCAAUGGGGUUCUCGUAU
GAUACCCGCUGCUUUGACUCCACAGUCACUGAGAGCGACAUCCGUACGGAGGAGGCAAUU
UACCAAUGUUGUGACCUGGACCCCCAAGCCCGCGUGGCCAUUAAAUCCCUCACUGAGAGG
CUUUAUGUUGGGGGCCCUCUUACCAAUUCAAGGGGGGAGAACUGCGGCUACCGCAGGUGC
CGCGCGAGCGGCGUACUGACAACUAGCUGUGGUAACACCCUCACUUGCUACAUCAAGGCC
CAGGCAGCCUGUCGAGCCGCAGGGCUCCAGGACUGCACCAUGCUCGUGUGUGGCGACGAC
UUGGUCGUUAUCUGUGAAAGUGCGGGGGUCCAGGAGGACGCGGCGCGCCUGAGAGCCUUC
ACGGAGGCUAUGACCAGGUACUCCGCCCCCCCCGGGGACCCCCCACAACCAGAAUACGAC
CUGGAGCUCAUAACAUCAUGCUCCUCCAACGUGUCAGUCGCCCACGACGGCGCUGGAAAG
AGGGUCUACUACCUUACCCGUGACCCUACAACCCCCCUCGCGAGAGCCGCGUGGGAGACA
GCAAGACACACUCCAGUCAAUUCCUGGCUAGGCAACAUAAUCAUGUUUGCCCCCACACUG
UGGGCGAGGAUGAUACUGAUGACCCAUUUCUUUAGCGUCCUCAUAGCCAGGGAUCAGCUU
GAACAGGCCCUUGAUUGCGAGAUCUACGGAGCCUGCUACUCCAUAGAACCACUGGAUCUA
CCUCCAAUCAUUCAAAGACUCCAUGGCCUCAGCGCAUUUUCACUCCACAGUUACUCUCCA
GGUGAAAUCAAUAGGGUGGCCGCAUGCCUCAGAAAACUUGGGGUCCCGCCC-UUGCGAGC
UUGGAGACACCGGGCCCGGAGCGUCCGCGCUAGGCUUCUGUCCAGAGGAGGCAGGGCUGC
CAUAUGUGGCAAGUACCUCUUCAACUGGGCAGUAAGAACAAAGCUCAAACUCACUCCAAU
AGCGGCCGCUGGCCGGCUGGACUUGUCCGGCUGGUUCACGGCUGGCUACAGCGGGGGAGA
CAUUUAUCACAGCGUGUCUCAUGCCCGGCCCCGCUGGUUUUGGUUUUGCCUACUCCUGCU
CGCUGCAGGGGUAGGCAUCUACCUCCUCCCCAACCGAUGAA-------------------
------------------------------------------------------------
------------------------------------------------------------
------------------------------------------------------------
------------------------------------------------------------
---------------------------------------------------
>1_MN164851
------------------------------------------------------------
------------------------------------------------------------
------------------------------------------------------------
------------------------------------------------------------
------------------------------------------------------------
----------------------------------------------------AUGAGCAC
GAAUCCUAAACCUCAAAGAAAAACCAAACGUAACACCAACCGCCGCCCACAGGACGUCAA
GUUCCCGGGCGGUGGCCAGAUCGUUGGUGGAGUUUACUUGUUGCCGCGCAGGGGCCCUAG
GUUGGGUGUGCGCGCGACUAGGAAGACUUCCGAGCGGUCGCAACCUCGUGAGAGGCGUCA
GCCUAUUCCCAAGGCUCGCCGAUCCGAGGGCAGGUCCUGGG-CUCAGCCCGGGUAUCCUU
GGCCCCUCUAUGGCAAUGAGGGCUGCGGCUGGGCAGGGUGGCUCCUGUCCCCCCGCGGCU
CUCGGCCUAGUUGGGGCCCCAAUGACCCCCGGCGUAGGUCGCGUAACUUGGGUAAGGUCA
UCGAUACCCUUACAUGCGGCUUCGCCGACCUCAUGGGGUACAUCCCGCUCGUCGGCGCCC
CCCUAGGGGGCGCCGCCAGAGCCCUGGCGCAUGGCGUCCGGGUCCUGGAAGACGGCGUGA
AUUAUGCAACAGGGAAUUUGCCCGGUUGCUCUUUCUCUAUCUUCCUCUUGGCUUUGCUCU
CCUGCUUGACGGUCCCGGCUUCUGCUUACGAGGUGCGCAACGUGUCUGGGGUGUAUCAGG
UCACGAACGACUGCUCUAACUCAAGUAUUGUGUACGAGGCAACUGCCGCCAUCCUACACG
CUCCGGGGUGUGUCCCUUGCGUCCGCGAGGGC---AACGCCUCGAAGUGUUGGGUGGCGA
UGACCCCUACGGUGGCCACCAGGGACGGCAAACUCCCCGCAACGCAGCUUCGACGUCACA
UUGAUCUGCUUGUUGGGAGCGCCACGCUCUGUUCUGCCCUAUAUGUGGGGGACCUCUGUG
GGUCCGUCUUCCUUGUUGGCCAACUGUUCACCUUUUCACCUCGCAAAUACUGGACUGUCC
AAGAUUGCAACUGUUCAAUGUAUCCCGGCCACAUAACAGGUCAUCGUAUGGCAUGGGACA
UGAUGAUGAACUGGUCGCCCACCGCAGCUCUAGUGGUAUCGCAGCUGUUCCGCGUCCCAC
AAGCCGUCAUGGAUAUGGUGGUAGGGGCCCACUGGGGAGUCCUGGCGGGCCUGGCCUACU
AUUCCAUGGCGGGGAACUGGGCCAAGGUUCUGGUUGUGCUGCUGCUUUUUGCUGGCGUCG
AUGGGAACACGUACUCGGUGGGGGGG---GCGGAAGGCAGGCGCACGAGCAGCUUUGCCG
GCCUCUUCUCCCCCGGGGCGUCCCAAAGGGUGCAGCUCAUAAACUCCAAUGGCAGCUGGC
ACAUCAAUAGGACUGCCUUGAACUGCAAUGACUCGCUCAACACCGGAUUUAUAGCUGCAC
UGUUUUAUGUGCGC---AACUUCAACUCAUCCGGGUGUACAGAGCGUAUGGCCAGCUGUC
GCUCCAUUGACACAUUUGACCAGGGAUGGGGGCCCAUCACUUAC------AACGGGUCCC
AGAACGCU---------GACCAGAGACCGUAUUGCUGGCACUACCCCCCAAAACCUUGUG
GUAUUGUGCCUGCACGCAGUGUCUGUGGACCGGUAUUCUGCUUCACUCCCAGUCCCAUAG
UGGUGGGGACGACCGACAAGGCGGGCGCGCCUACCUACACAUGGGGUGUGAAUGAGACGG
ACGUUUUCGUCCUUAACAACACCAGGCCACCGUUGGGCAAUUGGUUCGGUUGCACUUGGA
UGAACUCAUCUGGAUACACCAAAGUGUGCGGAGCACCCCCUUGUGUCAUCGGGGGUACCG
GCAACAACACU------------------UUGAUCUGCCCUACGGAUUGCUUCCGGAAAC
AUCCCGAAGCUACCUAUGCCAGGUGUGGCUCAGGGCCGUGGCUGAAUCCCAGGUGCCUGG
UCGACUAUCCUUACAGGCUCUGGCAUUAUCCCUGCACUGUCAACUAUUCCAUCUUCAAGG
UCAGGAUGUACGUGGGGGGCGUGGAGCAUAGGCUGAGCGCCGCCUGCAACUGGACUCGAG
GGGAGCGGUGCAACCUCGAGGACAGAGACAGGUCGGAACUUAGCCCAUUGCUACUGUCCA
CUACGGAAUGGCAAAUAUUGCCAUGCUCCUUUACCACCUUACCGGCCUUGUCCACAGGUU
UGAUACAUCUCCACCAGAACAUCGUGGAUGUGCAGUACCUGUACGGAGUGGGGUCAAGCA
UUGCGUCCUGGGCCAUCAAGUGGGAAUACAUUGUGCUGCUCUUCCUCCUCCUGGCAGACG
CUCGCGUCUGCGCUUGUUUAUGGAUGAUGAUGCUGGUA-GCCCAAGUGGAGGCCGCUUUG
GAGAACCUAGUGGUUCUCAAUGCGGCGGCCCUGGCUGGAGCGCAUGGUGUUUUCUCCUUC
CUCGUGUUCUUCUGCGCCGCCUGGUACAUCAAAGGCAGGCUGGUUCCCGGGGUAGCGUAC
ACGGUGUAUGGCAUGUGGCCGUUGCUUCUGCUCCUGCUAGCGCUACCACCACGCGCUUAU
GCUAUGGACCGGGAGACGGCUGCGUCAUGUGGGGGCGCUGUCCUUGUCGGGUUGAUGGCG
CUAACUCUAUCACCAUAUUACAAGCACUAUAUCAGCCGGUGUUUGUGGUGGCUUCAGUAU
CUUCUAACUAGAGCGGAAGCGCAAUUGCACGUGUGGGUUCCCCCCCUCAACGUCCGAGGG
GGGCGCGAUGCUGUCAUCUUGCUCACGUGCGCCAUACACCCGUCCUUGAUAUUCGACAUC
ACCAAACUGCUGCUGGCUAUCCUCGGACCCCUUUGGGUUCUUCAAGCCAGCAUGCUUAAA
GUGCCCUACUUUGUGCGCGUUCAAGGCCUUCUUCGGCUCUGUGCGUUAGCACGGAAGAUG
GUUGGAGGCCACUACGUGCAAAUGGCCAUCAUCAAGUUGGGAGCACUUACUGGCACCUAC
AUCUAUAAUCACCUCACUCCCCUUAAGGACUGGGCGCACAACGGCCUGCGAGACCUGGCC
GUGGCUGUAGAGCCAGUCAUCUUUUCCCAAAUGGAGACCAAGCUCAUCACGUGGGGGGCA
GACGCCGCCGCGUGUGGUGACAUCAUCGAUGGCUUGCCCGUCUCUGCCCGCAGGGGCCGG
GAGGUACUGCUUGGACCAGCCGAUGGAGAGGUCUCCAAGGGGUGGCGUCUCCUCGCACCC
AUUACAGCCUAUGCCCAGCAGACGCGAGGCCUCUUAGGGUGUAUCAUCACUAGUCUCACA
GGCCGGGACAAGAACCAGGUUGAAGGGGAGGUCCAGAUAGUGUCCACCGCAACGCAAACU
UUCUUGGCAUCCUGCGUUAACGGUGUGUGCUGGACCGUUUAUCACGGUGCUGGCACCAAG
ACCUUGGCCGGGCCGAAAGGGCCGGUCCUUCAAAUGUACACCAAUGUGGACCAAGAUCUC
GUCGGCUGGCCAGCGCCCCCUGGGGCGCGGUCUCUAACACCAUGCACCUGCGGCAGCUCA
GACCUCUACUUGGUCACGAGGCAUGCAGAUGUCAUUCCGGUGCGCCGGCGGGGUGACAGC
AGGGGGAGCUUGCUCUCUCCGCGACCCCUAUCAUACCUGAAAGGCUCGUCGGGCGGCCCG
CUGCUCUGCCCAUCAGGGCAUAUCGUGGGCAUCUUCCGGGCUGCUGUAUGCACUCGGGGA
GUAGCGAAGGCAGUCGACUUCGUGCCCGUCGAGGCCAUGGAAACCACCAUGCGGUCCCCG
AUCUUCACAGACAAUUCAACCCCACCAGCCGUGCCCCAGACUUUCCAGGUGGCCCAUCUA
CACGCCCCUACCGGCAGCGGUAAGAGCACUAAAGUACCGGCCGCGUAUGCAGCCAAGGGU
UACAAGGUACUCGUGCUGAAUCCGUCUGUCGCUGCUACUUUGGGCUUCGGGGCGUACAUG
UCCAAAGCACAUGGAAUUGACCCAAACAUCAGGACCGGGGUGAGGACCGUCACUACAGGC
GCCGCCAUCACGUAUUCCACCUACGGCAAGUUUCUUGCCGACGGCGGCUGCUCUGGGGGU
GCGUAUGACAUCAUAAUAUGUGAUGAGUGCCAUUCAACCGAUGCGACCUCCAUUUUGGGC
AUUGGCACAGUCCUGGACCAAGCGGAGACGGCUGGAGCGCGACUUGUCGUGCUCGCCACC
GCCACACCACCGGGAUCAGUCACCGUGCCACAUGCCAACAUUGAGGAGGUGGCGCUGUCC
CAUACUGGUGAGGUUCCUUUUUAUGGCAAAGCCAUCCCCCUAGAGGCCAUCAAGGGGGGC
AGGCACCUCAUCUUCUGCCAUUCCAAGAAGAAGUGUGACGAGCUCGCCGCAAAGCUAACC
GGUCUCGGUCUUAACGCUGUGGCGUACUACCGAGGCCUUGACGUGUCCGUAAUUCCAACU
AGCGGAGACGUCGUCGUCGUGGCAACAGAUGCCUUGAUGACGGGCUAUACCGGCGACUUC
GAUUCCGUCAUAGACUGCAAUGUCUGUGUCACCCAGACGGUUGACUUCACCCUGGACCCC
ACCUUCACCAUCGAGACGACAACAGUGCCCCAGGACGCAGUGUCGCGCUCGCAGCGGCGU
GGCAGGACUGGCAGGGGCAGGCUGGGCAUUUACAGGUUUGUUGCACCGGGGGAGCGCCCC
UCCGGUAUGUUUGAUUCCGUGGUCCUCUGUGAGUGCUAUGACGCGGGCUGUGCUUGGUAC
GAGCUCACGCCCUCCGAGACCACAGUUAGACUGCGAGCUUACCUGAAUACGCCUGGGUUG
CCCGUGUGCCAGGAUCACCUAGAGUUCUGGGAGAGCGUCUUUACAGGCCUUACCCACAUA
GACGCCCACUUUUUGUCUCAGACGAAACAGGCAGGGGAUAACUUCCCUUACUUGGUGGCA
UACCAGGCCACGGUGUGUGCUAGGGCCAAAGCCCCACCACCGUCGUGGGACCAGAUGUGG
AAGUGCCUCAUACGGCUCAAGCCCACCCUGCAGGGGCCAACGCCCUUGCUAUAUAGGCUA
GGCGCCGUUCAAAAUGAGGUCACCCUCACGCACCCCGUGACUAAAUACAUCAUGGCAUGC
AUGUCGGCUGACUUGGAGGUCGUCACUAGCACCUGGGUGCUGGUGGGCGGGAUCCUCGCA
GCCUUGGCGGCGUACUGCCUAACAACGGGUUGUGUGGUCAUUGUGGGCAGGGUCAUCUUG
UCCGGGAAACCGGCCGUCGUGCCUGACAGGGAAGUUCUCUACAAAGAAUUCGAUGAGAUG
GAGGAAUGCGCUUCGCACCUCCCCUACAUCGAGCAGGGGAUGCAGCUUGCUGAACAAUUC
AAACAAAAAGCUCUUGGCCUGCUGCAGACCGCGUCCCGCCAGGCAGAAGCCAUCACCCCC
GCUGUCCAGACCAAAUGGCAGAGCCUUGAGAAAUUCUGGGCGAAGCACAUGUGGAACUUC
AUCAGUGGGAUCCAGUACCUAGCGGGCUUGUCAACGCUGCCUGGGAAUCCAGCAAUAGCG
UCAUUGAUGGCAUUCACAGCCGCCGUCACUAGCCCGCUGACCACCAGCCAAACUCUUCUG
UUUAACAUCUUAGGGGGAUGGGUGGCUGCUCAACUCGCCGCUCCGAGCGCUGCUUCGGCC
UUUGUAGGCGCUGGCAUAGCCGGUGCUGCCGUUGGCAGCAUAGGGCUUGGGAAAGUGCUU
AUUGACAUCUUGGCGGGCUACGGAGCGGGGGUGGCAGGAGCGCUCGUGGCCUUCAAGGUG
AUGAGUGGCGAAGUCCCCUCCACCGAGGACUUGGUCAACCUGCUGCCCGCCAUCCUCUCC
CCCGGAGCUCUGGUUGUCGGCGUUGUGUGCGCAGCUAUACUACGCCGGCACGUGGGGCCG
GGAGAAGGGGCGGUGCAGUGGAUGAACCGGCUGAUAGCGUUCGCCUCACGGGGUAACCAU
GUGUCCCCCACGCACUAUGUGCCUGAGAGCGACGCCGCAGCACGUGUCACUCAGAUCCUU
UCCAGCCUUACUAUCACCCAAUUGCUGAAGAGGCUCCACCAAUGGAUCAAUGAAGAUUGC
UCCACUCCAUGUUCCGGUUCAUGGUUGAGGGACGUUUGGGACUGGAUAUGUACAGUGUUG
AGCGACUUCAAGACUUGGCUCCAAUCCAAGCUUCUGCCUCUCAUGCCAGGGAUUCCUUUU
GUGUCAUGCCAACGUGGGUACAGAGGAACCUGGCGAGGGGAUGGUGUCAUGCAGACCAUC
UGCCCGUGUGGAGCCAAAAUUGCUGGACAUGUCAAAAAUGGGUCCAUGAGGAUCGUCGGG
CCUAAGACCUGCAGCAACACGUGGCACGGAACAUUCCCCAUCAAUGCCCACACCACGGGC
CCCAGCACGCCCUCUCCAGCGCCCAAUUAUUCCAGGGCGCUGUGGCGAGUGGCCGCUGAG
GAGUACGUGGAAGUUAGGCGGGUGGGGGAUUUCCACUACGUGACGGGCAUGACCACCGAC
AACUUGAAAUGCCCAUGUCAGGUCCCAUCUCCCGAGUUCUUCACUGAAGUGGAUGGAGUA
CGACUGCAUAGGUACGCUCCGGCGUGCAAACCCCUCCUGCGGGAGGAGGUCUCAUUCCAG
GUCGGGCUUAACCACUAUGUGGUGGGGUCACAACUUCCCUGCGAGCCCGAACCGGACGUG
GCAGUGCUGACCUCCAUGCUUACUGACCCUUCUCACAUCACUGCAGAGGCAGCCGGGCGC
AGGUUGGGUAGGGGAUCCCCCCCCUCCCUGGCUAGCUCGUCAGCUAGCCAGCUGUCUGCG
CCUUCCCUGAAAGCGACGUGCACUACCAACCACAACUCCCCCGACGCCGACCUCAUUGAA
GCCAACCUUUUAUGGAGGCAAGAGAUGGGCGGGAACAUCACUCGUGUGGAGUCAGAAAAC
AAGGUAGUCAUCCUGGACUCUUUUGAACCACUCCAUGCGGAG---GAAGACGAGAGGGAG
GUGUCCGUUCCAGCAGAGAUCUUGCGGAAG---UCUCGGAGAUUCACCCCGGCACUGCCC
GUUUGGGCGAGGCCGGAUUACAACCCCCCGCUAUUGGAGACGUGGAAGAAGCCUGACUAC
GAGCCACCUGUGGUCCAUGGCUGUCCGCUUCCGCCUCCACGGACUCCUCCUGUGCCUCCG
CCUCGGAAG---AGGCGGACGGUGGUCCUCACUGAAUCAUCUGUAUCCACUGCCUUGGCC
GAGCUUGCCACCAAGAGCUUUGGCAGCUCCUCAACUUCCGGUAUCACGAGCGACAAUACG
ACAACAUCCCNNNNNNNNNNNNNNNNNNNNNNNNNNNNNNNC---------------UCC
GACGCUGAGUCGUACUCCUCCAUGCCCCCCCUCGAGGGGGAGCCGGGGGAUCCCGACCUC
------------------------------------------------------------
AGCGACGGAUCUUGGUCUACCGUGAGCGAUGAUGAAGCCUCG---GAGGACGUUGUAUGC
UGUUCAAUGUCCUACUCCUGGACGGGCGCUUUAAUUACACCAUGCACUGCGGAGGAGACC
AAACUGCCCAUCAACGCGCUCAGCAAUUCUUUGCUGCGCCAUCACAAUAUGGUCUAUGCC
ACUACUUCCCGCAGCGCAAGCCAGAGGCAAAAGAAAGUCACAUUUGACAGAAUGCAAGUC
CUGGACGAUCACUACCGGGACGUACUCAAGGAGAUCAAGGCAAAGGCAUCCACGGUGAAG
GCGAGACUACUGACUGUAGAGGAGGCCUGCAAACUAACGCCCCCACAUUCGGCCAGAUCC
AAAUUUGGCUAUGGGGCGAAGGAUGUCCGGAGCCUAUCCAGUAGGGCCGUGAACCACAUC
AACUCCGUGUGGAAGGACCUUCUGGAAGACAAUGAAACACCAAUAGACACCACCAUCAUG
GCAAAAAACGAGGUUUUCUGCGUCCAACCAGAGAAAGGAGGCCGCAAGCCAGCCCGCCUU
AUCGUAUUCCCAGAUCUGGGAGUUCGUGUGUGCGAGAAAAUGGCUCUCUACGACGUGGUU
UCCACCCUCCCUCAGGCCGUGAUGGGACCCUCAUACGGAUUCCAGUACUCACCCAAGCAG
CGGGUCGACUUCCUAGUGAACGCUUGGAAAUCUAAACGAACCCCCAUGGGGUUCUCGUAU
GACACCCGCUGCUUUGACUCAACAGUCACUGAGAAUGACAUCCGUGUUGAGGAGUCAAUU
UACCAAGCUUGUGAUUUGGCCCCCGAGGCCCGCACCGCCAUAAAGUCGCUCACAGAGCGG
CUUUACAUCGGGGGCCCUCUUACCAAUUCAAAGGGGCAGAACUGCGGCUACCGUCGGUGC
CGCGCAAGCGGCGUGCUGACCACCAGCUGCGGCAAUACCCUUACCUGCUACCUAAAAGCC
CAAGCGGCCUGUCGAGCUGCAAAGCUCCAGGACUGCACAAUGCUCGUGUGCGGCGACGAC
CUCGUCGUUAUCUGUGAGAGCGCGGGGGUCCAGGAGGACGCAGCAAGCCUACGAGUCUUC
ACGGAGGCUAUGACUAGGUAUUCUGCCCCCCCCGGGGACCCGCCCCAGCCAGAGUACGAC
CUGGAGCUGAUAACAUCAUGCUCCUCUAACGUGUCGGUCGCCUGGGACGCAGCGGGCAAA
AGGGUCUACUAUUUGACCCGUGACCCUACCACUCCUCUCGCACGAGCCGCGUGGGAGACA
GCAAGACACACUCCAGUGAACUCCUGGUUAGGCAACAUCAUUAUGUAUGCCCCCACACUG
UGGGCGAGGAUGAUUCUGAUGACUCACUUUUUCUCUAUCCUCAUAGCCCAGGAGCAACUU
GAAAAGGUCCUAGACUGUCAGAUCUAUGGGGCCUGCCACUCCGUCGAGCCACUCGAUCUA
CCUCAAAUCAUUGAACGACUCCAUGGUCUUAGCGCGUUUUCACUCCAUAGUUACUCUCCA
GGUGAGAUCAAUAGGGUGGCUGCAUGCCUCAGGAAACUUGGGGUACCGCCC-UUGCGAGU
CUGGAGACAUCGGGCCAGAAGCGUCCGCGCUAAAUUGCUGUCCCAGGGGGGGAGGGCCGC
UAUUUGCGGCAAGUACCUCUUCAACUGGGCAGUAAAGACCAAACUCAAGCUCACUCCAAU
ACCGGCUGCGUCCCAGCUUGACUUGUCGAGCUGGUUCGUAGCCGGGUACAGCGGGGGAGA
CGUUUAUCACAGCGCGUCUCGUGCCCGACCCCGCUGGUUCAUGUGGUGCCUACUCCUACU
UUCCGUAGGGGUAGGCAUUUACCUGCUCCCCAAUCGAUGA--------------------
------------------------------------------------------------
------------------------------------------------------------
------------------------------------------------------------
------------------------------------------------------------
---------------------------------------------------
>1_KJ439777
--------GCCAGCCCCCUGAUGGGGGCGACACUCCACCAUGGAUCACUCCCCUGUGAGG
AACUACUGUCUUCACGCAGAAAGCGUCUAGCCAUGGCGUUAGUAUGAGUGUCGUGCAGCC
UCCAGGACCCCCCCUCCCGGGAGAGCCAUAGUGGUCUGCGGAACCGGUGAGUACACCGGA
AUUGCCAGGACGACCGGGUCCUUUC--UUGGAUC-AACCCGCUCAAUGCCUGGAGAUUUG
GGCGUGCCCCCGCAAGACUGCUAGCCGAGUAGUGUUGGGUCGCGAAAGGCCUUGUGGUAC
UGCCUGAUAGGGUGCUUGCGAGUGCCCCGGGAGGUCUCGUAGACCGUGCACCAUGAGCAC
GAAUCCUAAACCUCAAAGAAAAACCAAACGUAACACCAACCGCCGCCCACAGGACGUCAA
GUUCCCGGGCGGUGGCCAGAUCGUUGGUGGAGUUUACUUGUUGCCGCGCAGGGGCCCAAG
AUUGGGUGUGCGCGCGACGAGGAAGACUUCCGAGCGGUCGCAACCUCGUGGCAGGCGUCA
GCCUAUCCCCAAGGCACGCCGGUCCGAGGGCAGGACCUGGG-CGCAGCCUGGGUAUCCUU
GGCCUCUCUAUGGCAAUGAGGGCUGCGGGUGGGCAGGAUGGCUCCUGUCUCCGCGUGGCU
CUCGGCCUAGUUGGGGCCCCACAGACCCCCGGCGCAGGUCACGCAAUUUGGGUAAAGUCA
UCGAUACCCUCACGUGUGGCUUCGCCGACCUCAUGGGGUACAUUCCGCUCGUCGGCGCCC
CCCUGGGGGGCGCUGCCAGAGCCCUGGCGCAUGGCGUCAGGGUCCUGGAGGACGGCGUGA
ACUACGCAACAGGGAAUCUUCCUGGUUGCUCCUUUUCUAUUUUCCUCUUAGCUCUGCUCU
CCUGCUUGACGGUACCCGCUUCAGCCUAUCAAGUGCGCAACUCCUCGGGGCUCUACCACG
UCACCAACGACUGCCCGAAUUCGAGCGUCGUGUACGAGGCAGACGGUGUCAUCCUGCAUA
CCCCGGGGUGCGUACCUUGCGUCCGCGAGGGC---AACACCUCGCGGUGCUGGAUAGCGC
UCACCCCUACGGUGGCCACCAGGGACGGUGGAUACCCUACGACGCAGCUUCGACGGCAUG
UCGAUCUGCUUGUUGGGUCCGCCACCCUAUGUUCGGCACUGUAUAUAGGGGACCUUUGCG
GCGGUGUCUUUCUUGCCAGCCAGCUCUUCUCCUUCUCUCCUAGGCGUCAUUGGACCACGC
AGGAUUGCAACUGUUCCAUGUACCCAGGGCACAUAACGGGACAUCGCAUGGCCUGGGACA
UGAUGAUGAACUGGUCCCCCACGGCGGCAUUGGUGAUGGCGCAACUACUCCGGAUCCCAC
AAGCCAUCGUGGACAUGAUAGCCGGGGCCCACUGGGGAGUCCUAGCGGGCCUGGCAUACU
ACUCCAUGGUGGGGAACUGGGCGAAGGUGCUUGUCGUGCUACUACUCUUCGCCGGCGUUG
AUGGUGAGACUGUCGUCACUGGGGGA---GCUCCCGGCCAUACGGCUUUCACGCUCACAU
CCUUGUUCACGCGGGGUCCCACACAGAAGCUCCAACUCAUCCAUACCAACGGCAGUUGGC
AUAUCAACAGUACUGCCCUAAACUGUAAUGACAGCCUUCACACCGGGUUUUUAGCGGGGC
UCUUUUACUACAAC---AAUUUCAAUUCUUCAGGUUGCCCCGAAAGGCUGGCCAGUUGCC
GACCCAUUACCAGCUUCUCUCAGGGCUGGGGCCCCCUUAGCUAU---ACCAACGGCACCG
GGGGC------------AAUCACCGCCCGUACUGCUGGCACUACGCCCCAAAGCCGUGCG
GCAUUGUGCCUGCAGGGGAGGUAUGUGGCCCAGUAUAUUGCUUCACUCCCAGCCCCGUUG
UGGUGGGGACGACGGAUAAGCGGGGUGUCCCCACUUACACGUGGGGCGMGAAUGAGACGG
AUGUUCUCAUCCUCAACAACACUAGGCCACCACUGGGCAAUUGGUUUGGCUGCACCUGGA
UGAACUCCACUGGUUUCACCAAAACAUGUGGGGCACCUCCCUGCAACAUCGGGGGAGCGG
GCAACAACACC------------------CUGCUGUGCCCCACUGACUGCUUCCGCAAAC
AUCCGGAGGCUACGUACACAAGGUGCGGCUCUGGCCCUUGGCUCACCCCCAGAUGCAUGG
UUGACUAUCCCUAUAGGCUCUGGCAUUACCCCUGCACUCUUAACUUUUCUCUGUUUAAAG
UUAGGAUGUACGUGGGGGGGGUCGAGCACAGGUUGACGGCCGCGUGCAACUGGACUCGGG
GGGAGCGCUGCGACCUGGAUGACAGAGACAGGUCUGAGCUCAGCCCACUACUACUGACCA
CCACUCAAUGGCAAGUCCUUCCAUGCUCCUUCACAACUUUACCGGCCUUGUCCACUGGUC
UUAUCCACCUCCACCAGAACAUCGUGGACGUGCAGUACUUGUACGGGGUAGGAUCGAGCA
UUGUGUCCUGGGCUAUCAAGUGGGAGUAUGUUGUCCUCCUCUUCCUGCUGCUAGCGGACG
CGCGCGUCUGCGCCUGCUUGUGGAUGAUGCUACUCAUA-UCUCAGGCGGAGGCAGCCCUG
GAGAACCUCGUGCUUCUGAACGCGGCAUCCUUGGCCGGGACGCAUGGCAUCGCGUCCUUC
CUCAUGUUUUUCUGCUUCGCCUGGUAUCUGAAGGGCAGAUGGGUGCCUGGGGUCGCUUAC
GCCUUCUACGGGAUGUGGCCGUUCCUCCUGCUCCUGUUGGCGUUGCCCCAACGGGCGUAC
GCUAUGGAUGCGGAGGUGGCCGCAUCCUGUGGCAGUGCCGUCCUUGUAUGCUUGGCAGUG
CUGACCUUGUCACCAUACUACAAGCGACGCAUUGGGUAUUGCCUGUGGUGGCUCCAGUAU
UUCCUGACCAGAGCAGAGGCAUUGGUGCACACCUGGAUUCCCCCCCUCAAUGUUCGGGGG
GGGCGCGACGCCAUCAUCCUGAUCACGUGCGCGCUUCACCCACACCUAAUGUUUGACAUC
ACCAAGAUACUGCUGGCCAUUUUAGGUCCCAUGUGGGUCCUCCAGACUAGCCUGCUCAAA
GUGCCCUACUUCGUGCGCGCCCAAGGCCUCCUCCGGGCCUGCGCUUUGUUGCGCAAGGUC
GCUGGAGGUCAGUACGCGCAGAUGGCCAUCAUCAAGUUGGGGGCGCUCACCGGCACCUAC
AUUUAUGACCAUCUUUCCCCGCUGCGGGACUGGGCUCACAACGGCUUGCGGGACCUCGCG
GUGGCCGUUGAACCAGUAACUUUCUCCCAAAUGGAGACCAAGCUCAUUACGUGGGGAGCU
GACACCGCUGCUUGCGGGGACAUUGUCAAUGGCCUACCCGUCUCCGCUCGGAGGGGGAGA
GAAAUACUGCUUGGACCUGCUGAUAAGAUGGUUUCCCAGGGUUGGAGGCUCCUAGCGCCC
AUCACGGCGUACGCCCAGCAGACGAGGGGCCUUUUGGGUUGCAUAGUCACCAGCCUCACC
GGCCGGGAUAAGAACCAGGUGGAAGGUGAGAUCCAGAUCGUCUCCACCGCAACCCAAACC
UUCCUGGCGACAUGUGUCAAUGGAGUCUGCUGGACCGUCUACCAUGGGGCCGGCUCAAGA
ACCAUGGCCUCGCCCAAGGGGCCUGUCAUCCAGAUGUACACCAACGUGGACCAAGAUCUC
GUGGGCUGGCCCGCACCCCAGGGGGCACGCUCCCUGGUGCCCUGCACCUGCGGGUCCUCG
GACCUUUAUUUGGUCACGAGACACGCCGAUGUCAUCCCGGUGCGCCGGCGGGGGGACAGC
AGGGGUAGCUUGCUCUCCCCAAGGCCCAUUUCAUAUCUGAAGGGAUCUUCGGGUGGUCCG
CUGCUGUGUCCCUCGGGUCACGCUGUCGGCAUCUUCAAGGCCGCAGUGUGUACCCGUGGG
GUCGCUAAGGCGGUGGACUUCGUCCCCGUGGAGGCCCUGGAAACAUCUAUGAGGUCCCCA
GUGUUCACAGACAACUCUUCCCCACCUGCAGUGCCCCAGUCCUUUCAGGUAGCUCACCUG
CAUGCCCCCACUGGCAGCGGCAAGAGCACCAAGGUGCCAGCCGCGUACGCGGCACAAGGG
UACAAGGUGUUGGUGCUCAAUCCCUCUGUUGCUGCAACUUUGGGUUUCGGGGCAUAUAUG
UCCAAAGCCCACGGGAUCGACCCAAACAUCAGGACUGGAGUCAGGACCAUCACCACAGGC
GACACCAUCACAUACUCCACCUAUGGCAAGUUCCUCGCCGAUGGCGGAUGCUCAGGGGGC
GCCUAUGACAUAAUAAUUUGUGACGAGUGCCACUCUACAGAUUCCACCACAAUCCUGGGA
AUAGGCACCGUCCUUGACCAAGCAGAGACUGCCGGGGCGAGGCUCGUCGUGCUCGCCACU
GCGACCCCCCCCGGCUCCAUCACGGUGCCUCACGCCAAUAUCGAGGAGGUCGCCCUGUCC
AACACCGGGGAAAUCCCAUUCUAUGGCAAGGCCAUUCCCCUCGAAGUCAUCAAGGGGGGG
AGGCACCUCAUCUUCUGCCACUCAAAGAAGAAAUGUGAUGAACUCGCCUCGAAGUUGGUC
GCCUUAGGCGUCAACGCUGUGGCUUAUUAUCGUGGCCUCGACGUGUCUGUCAUCCCUACC
ACCGGUGACGUUGUCGUCGUAGCCACUGAUGCUUUAAUGACUGGCUAUACAGGAGAUUUC
GACUCGGUGAUAGACUGUAACACGUGUGUCACCCAAACGGUCGAUUUCAGCCUUGAUCCU
ACCUUUACCAUUGAGACAACCACGGUGCCGCAAGACGCCGUGUCCCGUUCCCAGCGUCGG
GGCAGGACUGGCAGGGGGAAGCACGGCAUAUACAGGUUUGUGACGCCCGGGGAAAGGCCC
UCCGGCAUGUUCGACUCAUCUGUCCUCUGUGAGUGCUAUGACGCGGGUUGUGCUUGGUAC
GAGCUCACUCCAGCCGAGACCACAGUCAGAUUGCGAGCGUACAUGAACACCCCGGGCCUA
CCAGUGUGCCAAGACCAUCUGGAGUUUUGGGAAGGCGUAUUUACGGGCCUCACCCACAUA
GACGCCCACUUCCUGUCCCAGACAAAACAGAGUGGGGAAAACUUCCCUUACUUGGUAGCG
UACCAGGCAACCGUGUGCGCUAGGGCGCAAGCCCCCCCCCCGUCAUGGGACCAGAUGUGG
AAGUGCUUGAUACGGCUCAAACCCACCCUUCAUGGGCCGACCCCCCUACUGUAUAGGCUU
GGUGCUGUUCAGAAUGAAGUCAUCCUGACGCACCCCAUCACCAAAUACAUCAUGACAUGC
AUGUCUGCUGACCUAGAGGUCGCUACGAGCACUUGGGUGCUGGUCGGUGGUGUCCUGGCU
GCUCUGGCCGCUUACUGCCUGUCCACGGGCUGUGUGGUCAUAGUAGGUAGGGUUGUGCUG
UCCGGGAAACCGGCGGUGAUACCCGACAGGGAGGUCCUUUACCGGGAGUUCGAUGAAAUG
GAGGAGUGCUCAGCGCACCUUCCAUACAUUGAACAAGGGAUGCACCUUGCCGAGCAGUUC
AAACAGAAAGCGCUCGGCUUACUGCAGACCGCGUCCCGUCAGGCUGAAGUCAUCACCCCC
AGCGUCCAAACCAACUGGCAAAAGCUCGAGACAUUCUGGGCAAAACACAUGUGGAACUUU
AUCAGUGGAAUACAGUACCUGGCGGGUCUGUCAACACUGCCCGGCAACCCCGCCAUAGCA
UCAUUGAUGGCCUUCACGGCCGCUGUCACCAGCCCACUGACCACAAACCAAACCCUCCUA
UUCAACAUCCUGGGAGGUUGGGUGGCCGCCCAGCUCGCUGCCCCUGGUGCCGCCACAGCC
UUUGUAGGCGCCGGUCUAGCUGGCGCCGCCAUUGGUAGUGUCGGGCUGGGGAAGGUCCUC
GUAGACAUCCUCGCGGGGUACGGCGCGGGCGUGGCAGGGGCUCUCGUAGCCUUCAAGAUC
AUGAGCGGCGAGACCCCUUCCGCCGAGGACCUGGUCAACUUGUUGCCUGCCAUCUUGUCC
CCCGGCGCCCUCGUAGUCGGCGUCGUCUGUGCAGCCAUACUGCGCAGGCACGUUGGCCCU
GGCGAGGGGGCCGUGCAGUGGAUGAACAGGUUGAUAGCAUUCGCCUCACGGGGAAACCAC
GUCUCUCCCACACACUAUGUGCCUGAGAGCGACGCAGCAGCCCGCGUCACUGUUAUCCUG
ACUAACCUUACUGUCACUCAGCUCCUACGGCGGCUCCACCAAUGGAUAAGCUCGGAUUGC
ACCACUCCAUGCUCUGGUUCCUGGUUGAGAGAUAUCUGGGACUGGAUUUGUGAGGUGCUG
ACCGACUUCAAGACCUGGCUCAAAGCUAAGCUUGCACCACACCUGCCAGGGAUCCCCCUU
AUAUCCUGCCAACGCGGGUACCGGGGGGUCUGGCGGGGAGAUGGCAUCAUGCAUGCUCGC
UGCCCGUGUGGAGCUGAAAUAACUGGACAUGUCAAAAACGGGACGAUGAGGAUCGUUGGU
CCCAGGACUUGCAGGAACACCUGGAAUGGAACGUUCCCCAUAAACGCCUACACCACAGGG
CCCUGCAUGCCCCUCCCAGCGCCGAACUACACGUUCGCACUGUGGAGAGUGGCUGCGGAG
GAAUACGUGGAAGUAAGGCGAGUGGGGGACUUCCAUUAUGUGACGGGCAUGACGACUGAC
AACCUGAAAUGCCCGUGUCAGGUCCCAUCACCCGAAUUCUUCACUGAGCUGGACGGGGUG
CGCUUACACAGGUUUGCGCCCCCUUGCAAGCCCUUAUUGCGGGAGGAGGUCUCGUUUAGA
GUUGGACUCCAUGACUACGUGGUGGGGUCGCAGCUUCCCUGCGAGCCCGAACCAGACGUG
GCCGUGUUGACGUCCAUGCUCACUGACCCUUCCCACAUCACUGCGGAGGCUGCUGGCCGC
AGGCUAGCGAGGGGGAGUCCUCCCUCGCUGGCCAGCUCCUCAGCCAGCCAGCUGUCCGCC
CCAUCCCUUAAGGCAACUUGCACUGCCAAGCAUGACUCCCCCGACGCCGACCUCAUUGAG
GCCAACCUCCUAUGGAGGCAGGAAAUGGGCGGGAACAUCACCAGGGUGGAAUCAGAGAAC
AAAGUGGUGGUCUUGGACUCGUUUGAGCCCCUUAGGGCGGAG---GAGGAUACACGGGAG
GUGUCGGUUGCCGCAGAGAUCCUGCGGGUG---ACCAAAAGGUUCCCUACACCACUGCCC
GUUUGGGCACGGCCCGAUUACAACCCUCCGCUGCUAGAGUCAUGGAAGAGGCCUGACUAC
GAGCCACCCGUGGUUCACGGCUGUCCAUUACCACCUAAGCCCCCCACUCCUGUGCCGCCG
CCUCGGAGA---AAGAGGACGGUGGUGCUGAAUGAAUCAACUGUGUCUUCUGCUCUGGCU
GAGCUCGCCCACAGGUCUUUUCCAAGCUCGUCGACAUCUGGCAUUGUGGGCGACGACACA
ACGACGCCCCCCGAGCCUGCAGCUCCUGACCGUGGCCCGGAA---------------UCC
GACACAGAGUCUUAUUCUUCCAUGCCCCCCCUUGAGGGGGAGCCUGGGGACCCUGAUCUC
------------------------------------------------------------
AGUGACGGUUCAUGGUCAACGGUUAGCAGCGAACAAGGUUCG---GAGGAUGUUGUUUGU
UGCUCAAUGUCCUACACAUGGACAGGCGCAUUGGUCACCCCAUGCGCCGCGGAAGAGACC
AAGCUGCCCAUUAAUGCCUUGAGCAAUUCUCUGCUGCGCUAUCACAACCUGGUAUAUUCC
ACCACGUCGCGCAGCGCCAACCAAAGGCAGAAAAAGGUCACAUUUGACAGACGGCAAGUC
CUGGACACUCAUUACCAGGACGUGCUUAAGGAGGUUAAGGCUAAGGCGUCAACAGUGAAG
GCUAAACUGCUAUCUGUAGAGGAAGCUUGUAGCCUGACGCCCCCCCAUUCAGCCAGAUCU
AAAUUUGGCUACGGGGCAAAGGACGUCCGAAGCCACACCAGAAAGGCCAUAAACCACAUC
CGCUCCGUGUGGCAAGACCUUCUGGAGGACAAUGAAUCACCAAUUGAUACCACCAUCAUG
GCAAAGAACGAGGUCUUUUGUGUCCAACCUGAAAAGGGAGGGCGCAAGCCCGCGCGGCUC
AUCGUGUUCCCCGAUUUGGGCGUGCGCGUGUGCGAGAAAAUAGCCAUGUAUGAGGUAGUA
AAAAAACUCCCAACAGCCGUGAUGGGAGAUGCCUACGGAUUUCAAUACUCACCACUGCAG
CGGGUAGAGUACCUCGUGAAUGCGUGGAAAUCCAAGAAGACCCCAAUGGGGUUUUCGUAU
GACACCCGCUGCUUCGACUCAACGGUCACUGAGAAUGACAUCCGUACAGAAGAGGCAAUU
UACCAAUGUUGUGACUUGGACCCCCAAGCCCGUGUGGCCAUCAAGUCCCUUACGGAGAGG
CUAUACGUUGGGGGCCCCCUUACCAAUUCCAGGGGGGAGCGCUGUGGCUAUCGCAGAUGC
CGCGCGAGCGGUGUCUUGACGACCAGCUGCGGCAAUACCCUCACAUGUUACAUCAAGGCC
AAAGCAGCCUGUCGAGCCGCAGGGCUCCGGGACUGCACCAUGCUUGUAAAUGGCGACGAC
CUGGUCGUUAUCUGCGAAAGCGAGGGCGUCCAGGAGGACGCGGCGUGCCUGAGAGCCUUC
ACGGAGGCUAUGACCAGGUACUCUGCGCCCCCCGGGGACCUCCCUCAGCCAGAAUACGAC
CUCGAGCACAUAACAUCAUGCUCCUCAAAUGUGUCUGUCGCCCAUGACUCCACUGGGAAG
CGGGUCUACUACCUGACCCGUGACCCCACCACRCCCCUCGCACGAGCUGCGUGGGAAACA
GCAAGACACACUCCAGUUAAUUCCUGGCUGGGCAACAUAAUUAUGUUUGCCCCCACAUUG
UGGGUGAGGAUGAUACUGAUGACUCAUUUCUUCUCUAUCCUCAUAGCCCAGGAACAACUU
GAACAAGCCUUGGAUUGCGAAAUCUACGGGGCCUGCUACUCCAUAGAACCAUUAGAYCUA
CCUCCAAUCAUUCAAAGACUCCACGGCCUUAGUGCCUUUUCGCUCCACAGUUACUCUCCA
GGCGAAAUCAAUAGGGUGGCCGCAUGCCUCAGAAAGCUUGGGGUACCGCCC-UUGCGAAC
CUGGAGACACCGGGCCCGGAGCGUUCGAGCUAAGCUUCUGUCCAUGGGAGGAAAAGCCGC
UAUAUGCGGCAGAUACCUCUUUAAUUGGGCAGUGAAGACCAAGCUCAAACUCACUCCAAU
UGCAGCCGCUAGCCAGCUGGACUUGUCCAACUGGUUCACGGCUGGCUACAGCGGGGGAGA
CAUAUAUCACAGCGUGUCCCGUGCCCGGCCCCGCUGGUUCAUCUGGUGCCUACUCCUACU
UAGCGUAGGAGUAGGCAUCUACCUGCUCCCCAACCGAUGAA-GGUUGGGM---CAA----
-ACACUCCGG--------------------------------------------------
------------------------------------------------------------
------------------------------------------------------------
------------------------------------------------------------
---------------------------------------------------
>1_MN977327
------------------------------------------------------------
----------UUCACGCAGAAAGCGUCUAGCCAUGGCGUUAGUAUGAGUGUCGUACAGCC
UCCAGGACCCCCCCUCCCGGGAGAGCCAUAGUGGUCUGCGGAACCGGUGAGUACACCGGA
AUCGCCAGGACGACCGGGUCCUUUC--UUGGAU-AAACCCGCUCAAUGCCUGGAAAUUUG
GGCGUGCCCCCGCAAGACCGCUAGCCGAGUAGUGUUGGGUCGCGAAAGGCCUUGUGGUAC
UGCCUGAUAGGGUGCUUGCGAGUGCCCCGGGAGGUCUCGUAGACCGUGCACCAUGAGCAC
GAAUCCUAAACCUCAAAGAAAAACCAAAAGAAACACCAACCGCCGCCCACAGGACGUCAA
GUUCCCGGGCGGCGGCCAGAUCGUUGGUGGAGUUUACUUGCUACCGCGCAGGGGCCCUAG
AUUGGGUGUGCGCGCGGCAAGGAAGACUUCAGAGCGGUCGCAACCUCGUGGGAGGCGACA
GCCUAUUCCCAAGGCUCGCCGACCCGAGGGCAGGACCUGGG-CGCAGCCUGGGUACCCAU
GGCCCCUCUAUGGCAACGAGGGCUGCGGGUGGGCGGGGUGGCUCCUGUCCCCCCGCGGCU
CCCGGCCUAGUUGGGGCCCCUCCGACCCCCGGCGCAGGUCACGCAAUUUGGGUAAGGUCA
UCGAUACCCUCACGUGUGGCUUCGCCGACCUCAUGGGGUACAUACCGCUCGUCGGCGCCC
CUCUAGGGGGUGCUGCCAGGGCCCUGGCGCAUGGCGUCCGGGUUCUGGAAGACGGCGUCA
ACUAUGCAACAGGGAAUCUUCCCGGUUGCUCCUUUUCUAUCUUCCUCCUGGCCCUUCUCU
CAUGCUUGACAGUUCCAGCCUCUGCCUACGAGGUCCGCAAUGUCUCUGGCAUCUACCACG
UCACCAACGAUUGUGGCAAUUCCAGCAUUGUAUAUGAGAUGCAGAACGCGAUCCUACAUC
UGCCGGGGUGUGUGCCCUGCGUUCGCGAGGGC---AACGCCUCUAGAUGUUGGAUAACGC
UCACCCCCACUCUCGCGGCGCGGGACUCAGGCUUCUCCACUAAGGACGUCAGGCACCAUG
UCGACCUGUUGGUGGGGACAGCCGUGUUCUGUUCCGCGAUGUAUGUGGGGGACCUUUGCG
GAUCCCUCUUCCUCGUGGGCCAACUGUUCACCUUCUCUCCCCGCAAGCACUGGACCACCC
AGGACUGCAACUGUUCCAUCUAUGCAGGCCACGUCACCGGCCACCGUAUGGCGUGGGACA
UGAUGAUGAACUGGUCCCCUACAAUGGCCCUCCUGUUGAGCCAGGUGCUCCGGGUCCCUG
GAGCCAUUUGGGACAUGAUUGCUGGAUCCCACUGGGGCGUUCUAGCGGGGUUGGCUUAUU
AUUCCAUGGCUGGCAAUUGGGCAAAGGUGGUGGUUGUGCUGCUGCUCUUCGCGGGCGUCG
AUGCGAACACGCACACCACCGGGGGC---AGCGCGGCGCGCAACACGCUCGGCUUCACCU
CACUUUUCACCCAGGGGCCGAGUCAGCAACUGCGGCUAGUCAACACCAACGGCAGUUGGC
ACAUCAACAGCACUGCCUUGAACUGCAAUGACAGCCUUAGCACCGGCUUUGUCGCAAGCU
UGUUCUACGCCCAC---AGAUUCAACAGCUCCGGGUGUCCUGAGAGGUUGGCUAAUUGCC
GCCCCCUUAAGGACUUUGCUCAAGGCUCGGGGCCGAUCACCUUC---AACGAGUCUGACC
GCGGACAGAACACCGAGGACCAGCGGCCAUAUUGCUGGCACUACCCUCCGCGACCCUGCG
GGGUGGUGCCGGCGAGUACCAUCUGUGGCCCGGUUUACUGUUUCACGCCCAGUCCCGUGG
UGGUGGGAACGACCGACAGACUGGGGCACCCCACGUACAACUGGGGAGAGGGCGUCUCAG
ACGUCGUCCUCCUGAACAGCACCAGACCGCCCAGCGGGGCGUGGUUUGGAUGCACGUGGA
UGAACAGCACCGGGUUCACCAAGACAUGUGGAGCCCCUCCAUGUAACAUCGGGGGCUCGG
GCAACAACACC------------------CUCUUGUGUCCCUCCGACUGCUUCCGCAAGC
AUCCGGAGGCAACCUACACCAAAUGUGGCUCCGGCCCCUGGCUCACCCCCAGGUGUCUAG
UGCACUAUCCAUACAGGCUCUGGCAUUACCCCUGCACCGUCAAUUUUACCACCUUUAAGG
UCAGGAUGUUUGUGGGAGGGGUUGAGCAUAGGCUGGAUGUGGCGUGCAACUGGACGCGGG
GUGAGCCAUGUGCCCUAGAAGACAGAGACAGAACGGAGCUAAGCCCAUUGCUGCUCAGUA
CCACCCAGUGGCAGAUACUCCCCUGCUCCUUUACCACCCUACCCGCCAUAUCGACUGGUC
UGAUCCAUCUGCACCAAAACAUCGUGGACGUGCAGUACUUGUACGGGAUAGGGUCGGCUG
UUGUCUCAUGGGCUAUAAAGUGGGAGUACGUGGUGCUCUUGUUCUUGCUGCUGGCGGACG
CUCGCAUCUGUGCCUGCCUGUGGAUGGUGUUCCUUGUG-UCUCAGGCGGAAGCAGCCUUG
GAGAACCUGAUUGUGCUCAACGCGGCAUCAUUGGCCGGGGUGCACGGCACCGUGGCCUUU
CUUAUCUUCUUCUGUGCCGCGUGGUACAUCAAGGGCAGGUGGGUUCCCGGGGCUGCGUAC
GCUCUCUAUGGGAUGUGGCCGCUUCUCCUCGUCUUAGUAGCACUGCCCCAGCGGGCAUAU
GCCUUCGACCAGGAGAUGGCCGCGUCAUGUGGAGGCGUCGUCUUUGUCUGCCUGACCAUC
CUUUCCCUGACUCCGCUGUACAAAAGGCUGGUUAUUAUGACCCUUUGGUGGCUCCAGUAC
UUCCUGACCAUGACCGAGGCGAGUCUGCGCGUCUGGGUCCCCUCUCUUCAAGUUAGGGGG
GGCCGCGACGCCAUCAUCCUCCUCAUGUGCGCGUUCCACCCGCACUUGGUGUUUGACAUC
ACUAAGUAUCUGUUGGCCGUCCUCGGGCCCGCUUGGGUUUUACAAGCCAGCCUUUUGAAG
GUACCAUACUUCGUGCGCGCUCAAGCACUCCUGAGCGUGUGCGCAAUGGUCCGAAAGGUU
GCGGGCGGCCAUUAUAUGCAGAUGGUUUUCAUCAAGCUGGGCGCGUGGACAGGCACCUAC
AUAUAUGACCAUCUCUCGCCGCUACGCGACUGGGCCCACGACGGGCUGCGCGACCUCGCG
GUUGCGGUCGAGCCCGUGGUGUUCUCCCCCAUGGAGACCAAGUUGAUCAUCACUGGGGCA
GACGCGGCGGCGUGCGGUGACAUCAUCCAGGGCCUGCCUGUCUCUGCCCGCAGGGGUAGG
GAAGUGCUCCUGGGACCGGCUGACAGUCUGACCAGCAAAGGCUGGCGGCUUCUGGCGCCG
AUAACUGCAUACGCCCAGCAAACAAGAGGCCUGAUGGGGUGUAUUGUCACCAGCCUCACU
GGCCGAGACAAAAACACGGUGGAGGGGGAAGUGCAGAUUAUGUCGACUGCGAACCAGACC
UUCCUAGCAACAUGCGUCAACGGUGUCCUGUGGUCCGUCUACCACGGAGCUGGGACGCGG
UUUCUCGCAGCGAGGAAGGGUCCUAUCGCGCAGAUGUACACCAAUGUCGACCAAGACCUU
GUGGGAUGGCAAGCCCCAGCUGGGGCGCGCUCCCUCACACCCUGCACAUGUGGUGCCUCG
GACCUCUAUUUAGUCACAAGACACGCUGACGUCGUCCCGGUUCGCCGGCGCGGCGACAGC
AGGGGAGCUCUACUGAGCCCUCGGUCUGUGUCUUACUUCAAGGGCUCGUCCGGCGGCCCA
UUGCUCUGCUCUUCCGGACACGUCGCGGGCCUCUUUAGGGCCGCGGUGUGCACGCGUGGG
GUCGCAAAGGCCGUCGUUUUCGUGCCUGUGGAAUCUCUUGAGACCACCAUGAGGUCCCCU
GUAUACACUGACAAUUCCACCCCGCCAGCCGUACCUCAGACCUUUCAAGUGGCGCACCUG
CACGCCCCAACAGGGAGCGGGAAAAGCACCAAGGUGCCAGCCGCGUACGCAGCCCAAGGG
UACAAAGUACUUGUGCUGAACCCCUCGGUCGCUGCCACCCUGGGUUUUGGAGCCUACAUG
UCCAAGGCCCAUGGGGUUGAACCCAAUAUUAGGACUGGGGUGCGGACCAUCACCACAGGG
UCCCCCAUCACAUACUCCACCUACGGCAAGUUCCUUGCUGAUGGGGGUUGCUCAGGGGGA
GCCUAUGACAUUAUCAUGUGUGACGAGUGCCAUUCCACUGAUUCCACGAGUAUCUUAGGG
AUAGGCACCGUCUUGGACCAGGCGGAGACGGCUGGAGCUCGACUCGUCGUGCUCGCCACC
GCCACACCACCCGGAUCAAUCACAGUGCCCCACCCGAACAUAGAGGAAGUGGCGUUGACC
AAUGAGGGGGAGAUCCCCUUCUACGGUAAGGCCAUUCCUCUUGCUACCAUCAAGGGUGGG
AGGCACCUCAUCUUUUGCCACUCGAAGCGCAAGUGUGAUGAGCUCGCUGCAAAGCUAGUA
GCUCUCGGGGUCAACGCCGUUGCCUAUUACAGAGGGCUUGAUGUCUCCGUCAUACCAACC
AGCGGGGACGUCGUCGUCGUGGCGACCGACGCCUUGAUGACCGGCUAUACCGGCGACUUC
GAUUCGGUAAUAGACUGCAACACCUGUGUGACACAGGCGGUCGACUUUAGUCUUGACCCC
ACCUUCACCAUUGAAACAGUCACGCAGCCCCAGGACGCGGUGUCCCGCUCGCAGCGGCGG
GGCAGGACCGGGAGAGGGAGGCAUGGCGUCUACAGGUUCGUGUCGCCAGGGGAACGACCA
UCUGGCAUGUUUGACUCGUCGGUGCUCUGUGAGUGCUAUGACGCGGGGUGUGCUUGGUAU
GAGCUCACACCUGCCGAGACCACGGUCAGACUGCGGGCGUAUCUAAAUACACCAGGAUUG
CCCGUGUGCCAGGACCACCUGGAAUUUUGGGAGGGCGUUUUCACAGGCCUUACCCAUAUU
GACGCACACUUCCUCUCUCAGACAAAACAGGGGGGGGAGAAUUUCCCCUAUCUGGUGGCU
UACCAGGCCACCGUGUGUGCUAGGGCCCAGGCCCCACCCCCGUCGUGGGACCAGAUGUGG
AAGUGCUUGAUCAGGCUGAAGCCUACCUUGCACGGGCCCACCCCCCUACUGUACAGACUG
GGAGCCGUCCAGAAUGAGGUGACCCUGACGCACCCAGUAACCAAAUAUAUAAUGACAUGC
AUGUCAGCUGACCUGGAAGUCGUCACCAGUACCUGGGUGCUGGUAGGCGGCGUCCUGGCC
GCUCUGGCCGCGUAUUGCCUGGCGAUGGGCAGCGUGGUCAUAGUGGGCAGGGUGGUCCUU
UCCAACAAACCCGCGGUCGUGCCUGACAGAGAGGUCCUCUACCAAGAGUUUGAUGAGAUG
GAAGAAUGUGCUGCCCACUUGCCUUACCUGGAACAGGGAAUGCAGCUUGCGGAGCAAUUC
AAGCAGAAAGCUCUCGGCCUGCUACAGACAGCGUCCAAGCAGGCUGAAGCAGCUGCUCCC
GUUGUGCAAUCCAACUGGCAGAAGGUCGAGACCUUCUGGGCAAAACAUAUGUGGAACUUC
GUCAGUGGGAUACAAUACCUAGCAGGACUAUCAACACUGCCUGGUAAUCCGGCCAUAGCG
UCGCUAAUGGCUUUUACUGCAUCAGUCACCAGCCCGCUGACCACUCAACAGACUCUUCUC
UUUAACAUCCUGGGAGGCUGGGUGGCCGCCCAGCUCGCGGCCCCGAGUGCCGCCUCGGCA
UUCGUGGGCGCCGGCAUCGUCGGCGCCGCCGUCGGCAGCAUUGGAAUCGGGAAGAUGCUU
GUGGACAUCCUCGCCGGUUAUGGCGCGGGGGUGGCGGGAGCUCUUGUGGCCUUCAAGAUC
AUGAGCGGCGAGGCUCCUACCACUGAAGACCUAGUCAACUUACUGCCGGCCAUCCUAUCG
CCUGGAGCCCUCGUGGUGGGCGUCGUGUGCGCAGCCAUACUGCGUCGCCACGUGGGCCCG
GGCGAGGGCGCCGUGCAGUGGAUGAACCGGCUGAUAGCAUUUGCUUCCCGCGGCAAUCAU
GUCUCCCCAACGCACUAUGUGCCCGAGGACGACGCCGCGAGGCGUGUCACAGCCAUCCUC
GGUUCUCUCACUGUCACCCAGCUGUUGAGGCGACUCCACACAUGGAUCAAUGAGGACUGC
ACCACGCCGUGCUCCGGUUCCUGGCUCAGCGAGGUCUGGGAUUGGAUUUGUACGGUGUUG
AGUGACUUCAAGACCUGGCUACGUGCUAAACUCCUACCCCAAUUUCCAGGAGUCCCCUUC
CUGUCCUGCCAACGCGGGUACAGAGGGGUUUGGCGGGGGGAUGGUAUCAUGAACACUACC
UGUCCCUGCGGAGCACAGAUAACAGGACAUGUCAAGAACGGGACAAUGAGGCUCGUUGGC
CCGAAGACCUGCAGCAACACGUGGUAUGGAUCGUUUCCCAUAAACGCCUUCACCACGGGC
CCCUGCACACCCACCCCCGCGCCGAAUUACUCACGCGCGUUGUGGCGAGUGUCCGCAGAG
GAAUACGUGGAGGUGAGGCGAGUGGGCGACUUCCACUACGUGACGGGCAUGACAACAGAU
AACAUCAAAUGCCCGUGCCAGGUCCCAUCACCCGAAUUUUUCACCGAGCUGGACGGAGUG
CGCCUUCACAGGUACGCCCCGCCAUGCAAGCCUCUGCUGCGAGAGGAGGUCUCCUUCCAG
GUCGGCCUCCACUCCUAUGUGGUGGGGUCUCAGCUGCCUUGUGAACCUGAGCCGGACGUA
GCAGUGCUGACGUCCAUGCUCACAGACCCAUCACACAUCACCGCAGAGACUGCGAAGCGG
AGGCUGAACCGAGGGUCCCCUCCCUCUUUGGCUAGCUCAUCAGCUAGCCAACUCUCAGCU
CCCUCUCUGAAAGCGACAUGCACCACCCACCACGACUCCCCUGACGCAGACCUCAUCGAG
GCCAACCUCCUGUGGAGGCAGGAGAUGGGCGGGAACAUCACCAGGGUGGAGUCGGAGAAC
AAAGUGGUCAUCUUGGAUUCCUUUGACCCGCUGGUCCCGGAA---UAUGACGACAGGGAA
GUGUCCGUGCCUGCGGAGAUACUAAGGAAG---ACCAAGAAAUUUCCUCCCAGCAUGCCC
GUCUGGGCCUCACCCAGUUACAAUCCACCACUGCUCGAGUCAUGGAAAAGACCUGACUAC
GAGCCGCCUGUGGUCCACGGGUGUCCACUUCCGCCUGCUAAGACUCCCCCCAUACCACCG
CCGAGACGG---AGGAAGCAGGUGGUUCUAACAGAGUCCACAGUAUCCGCGGCCCUUGCC
GAGCUUGCGGAGAAAUCCUUUGGCCAGCCAACGUCCUCGGGAGUAUCCAGCAGUGCGUCG
UUCCCGGCGCCAGCGGAGGAGCUCCAUGAGCACGACGCGGGG---------------UCC
GAAGCCGGGUCGUACUCCUCCAUGCCCCCCCUAGAGGGAGAGCCUGGGGAUCCUGACCUC
------------------------------------------------------------
AGCGACGGGUCCUGGUCGACCGUGAGCUCCACCAGCGGUACC---GAGGAUGUCGUCUGC
UGCUCCAUGUCCUACUCAUGGACGGGAGCCUUGGUGACCCCGUGCGCUGCAGAGGAGGCC
AAGCUGCCUAUCAAUGCGCUGAGCAAUUCGCUCUUGCGCCACCACAACAUGGUCUAUUCC
ACCACCUCUCGCAGCGCGGGCCAGAGGCAGAAAAAAGUCACUUUUGACAGACUCCAGGUC
CUUGAUAAUCACUACAAGGACGUGGUAAAGGAGAUAAAGGCAAAGGCGUCCACAGUGAAG
GCGAACCUGCUAUCCGUCGAGGAGGCAUGUGCCCUGACGCCCCCACAUUCGGCCAGAUCA
AAAUUUGGCUAUGGGGCGAAGGACGUCCGGAGCCUUUCCAGCAAAGCCGUACGCCACAUC
AACUCCGUGUGGCAAGACUUGCUGGAAGACAACCAAACACCUAUUGACACUACCGUCAUG
GCAAAGAAUGAGGUCUUCUGCGUCCAACCAGAAAAGGGCGGUAAGAAGCCAGCACGCCUU
AUCGUAUUCCCUGACCUAGGGGUACGGGUGUGCGAGAAGAGAGCUUUAUAUGAUGUGAUC
AAAAAGCUCCCUCUGGCCGUGAUGGGGGACUCUUACGGGUUCCAGUACUCACCAGCGCAG
CGAGUCGAAUUCCUGGUCAAGACCUGGAAAUCAAAGAAGACCCCCAUGGGUUUCUCCUAU
GACACUCGCUGCUUUGACUCAACAGUCACUGAGGCUGAUAUCCGUACAGAAGAGUCCAUA
UACCAAUCUUGUGACCUGCCCCCUGACGCACGCGUUGCCAUCAAAAAUCUCACUGAGAGA
UUGUACGUCGGGGGGCCCCUGACCAAUUCAAGAGGCGAGAACUGCGGCUAUCGUAGGUGU
CGCGCCAGCGGCGUCCUGACUACUAGCUGCGGUAACACUCUCACCUGCUACAUCAAGGCC
CUAGCAGCCUGUCGAGCCGCAGGGCUCCAGGACUGCACCAUGCUCGUGUGCGGCGACGAC
CUGGUCGUUAUCUGUGAAAGCGUGGGAACCCAGGAGGAUGCGGCAAGCCUGCGAGCCUUC
ACGGAGGCUAUGACCAGGUACUCAGCCCCCCCCGGGGACCCACCCCAGCCAGAAUACGAC
CUGGAGCGCAUAACAUCAUGCUCCUCCAAUGUGUCAGUCGCCCACGACGCAACUGGGAAA
AGGGUCUACUACCUGACUCGUGACCCUACCACUCCUCUCGCGCGCGCUGCGUGGGAAACA
GCUAGACACACUCCUGUCAACUCCUGGCUAGGCAACAUCAUAAUGUUCGCCCCCACAUUG
UGGGUGAGGAUGAUCCUGAUGACUCACUUCUUCUCUAUCCUCAUUGCCCAGGAGCAACUC
CAUAAGGCUCUAGAGUGCGAAAUCUACGGAGCUUGCUACUCCAUCGAGCCGUUAGAUCUA
CCUCCAAUAAUUGAAAGACUCCAUGGCCUAGGCGCAUUUUCACUCCAUACUUACUCUCCA
AGCGAAAUCAAUAGGGUGGCCGCUUGCCUCAGGAAACUUGGGGUGCCGCCC-UUGCGAAC
CUGGAGACACCGAGCCCGAGCUGUUCGCGCCAGGCUACUGUCCCAAGGGGGAAAAGCCGC
UAUUUGCGGCAAGUACCUCUUUAAUUGGGCAGUAAAAACCAAGCUCAAACUCACUCCAUU
ACCGGCCGCAGCACAGUUGGACCUGUCCAACUGGUUCACGGCUGGCUUCAGCGGGGGGGA
CAUAUAUCACAGCGUGUCCCGCGCUCGGCCCCGCCUCUUCUGGUUCUGCCUACUCCUACU
UUCUGUAGGGGUAGGCGUCUUCCUGCUCCCCAACCGGUA---GG-UGGGGAGUUAA----
-ACACUCCAGAUCGGCAGAGCGUCGUGAAGUGAACAAGUGUAGAUAGCGGGGUUGGC---
------------------------------------------------------------
------------------------------------------------------------
------------------------------------------------------------
---------------------------------------------------
>1_AY587845
------------------------------------------------------------
---------------------AGCGUCUAGCCAUGGCGUUAGUAUGAGUGUCGUACAGCC
UCCAGGCCCCCCCCUCCCGGGAGAGCCAUAGUGGUCUGCGGAACCGGUGAGUACACCGGA
AUUGCCGGGAAGACUGGGUCCUUUC--UUGGAU-AAACCCACUCUAUGCCCGGCCAUUUG
GGCGUGCCCCCGCAAGACUGCUAGCCGAGUAGCGUUGGGUUGCGAAAGGCCUUGUGGUAC
UGCCUGAUAGGGUGCUUGCGAGUGCCCCGGGAGGUCUCGUAGACCGUGCAUCAUGAGCAC
AAAUCCUAAACCUCAAAGAAAAACCAAAAGAAACACAAACCGCCGCCCACAGGACGUCAA
GUUCCCGGGCGGUGGCCAGAUCGUUGGCGGAGUAUACUUGUUGCCGCGCAGGGGCCCCAG
GUUGGGUGUGCGCGCGACGAGGAAGACUUCCGAACGGUCCCAGCCACGUGGAAGACGCCA
GCCCAUCCCCAAAGAUCGGCGCUCCACUGGCAG-GUCCUGGGGACGUCCAGGAUACCCUU
GGCCCCUGUACGGGAAUGAGGGCCUCGGGUGGGCAGGAUGGCUCCUGUCCCCCCGGGGCU
CUCGCCCUUCGUGGGGCCCCACGGACCCCCGGCAUAGAUCACGCAAUUUGGGCAAGGUCA
UCGAUACCCUCACGUGUGGUUUUGCCGACCUCAUGGGGUACAUACCCGUCGUUGGCGCCC
CAGUUGGUGGCGUCGCCAGAGCACUCGCGCAUGGCGUGAGGGUCCUGGAGGACGGGAUAA
AUUAUGCAACAGGGAAUUUACCCGGUUGCUCUUUUUCUAUCUUCCUACUAGCUCUCUUGU
CUUGUAUAUCUGUACCAGUAUCCGCUGUGGAGGUCAAGAACACCAGUCAGACCUACAUGG
CCACCAAUGAUUGCUCUAACAGCAGCAUCACGUGGCAACUCGAGGGUGCGGUACUACAUG
UUCCUGGAUGCAUCCCCUGUGAGUUAGUGGGC---AACGUGUCGCGGUGCUGGAUACCAG
UCACGCCUAACGUCGCCGUGAGAGAGCGCGGGGCGCUUACUAAGGGUCUGCGGACGCAUA
UCGAUUUGAUCGUGGUGUCCGCUACGCUUUGCUCCGCCCUUUACAUAGGGGAUGUUUGUG
GCGCGGCCAUGAUAGCGGCCCAAGCAGUCAUCAUUUCGCCGGAGCGCCACGCUUUUGUUC
AGGACUGCAACUGUUCCAUUUACCCGGGCCACAUUACAGGACACCGCAUGGCAUGGGAUA
UGAUGAUGAACUGGUCCCCGACGACCACGAUGGUCGUGGCGUACCUCAUGCGCAUCCCUG
AAAUCGUUCUGGACAUCAUCACCGGAGCGCACUGGGGCGUAAUGUUCGGCCUAGCCUACU
UCUCUAUGCAGGGGGCGUGGGCCAAGGUCGUCGUCAUCCUCCUAUUGACCGCGGGAGUAG
AAGCCAGCACGAUCACCAUGGGUGGU---CAGGCGUCUCACACUAUGGCUGGCCUUGUCA
GCAUUUUCAGCCCCGGGGCCCGUCAAAAUAUUCAACUCAUCAACACCAACGGCAGCUGGC
ACAUCAACCGCACUGCCUUGAAUUGCAAUGAUUCAUUGCAAACGGGGUUCAUUGCGUCGU
UGUUCUAUGUCCAC---AGAUUCAACUCCUCGGGUUGUCCUGAACGAAUGUCCUCCUGCC
GCCCUAUCGAGGGGUUUAGGAUAGGGUGGGGCAGCCUAAAGUAUGAAGAGAAUGUUACCA
ACGACGAG---------GACAUGAGGCCCUAUUGCUGGCAUUAUCCACCCAAACCAUGUG
GCAUUGUUCCUGCUCGGACCGUGUGUGGCCCAGUGUAUUGCUUCACCCCCAGUCCAGUUG
UGGUAGGCACCACCGAUAAAUACGGGGCGCCAACCUACACCUGGGGGGAGAAUGAAACGG
AUGUGUUCUUACUAAACAGCACGCGGCCUCCGCGGGGCGCUUGGUUUGGAUGCACGUGGA
UGAAUGGCACUGGGUUCACUAAGACUUGCGGCGCACCACCUUGCCGCAUAAGACCAGACU
UCAACUCCACCGAGGAC------------UUGCUGUGCCCCACUGACUGCUUCAGGAAGC
ACCCUGAGGCUACUUACACCAAAUGUGGGGCCGGGCCAUGGUUGACUCCCAAAUGCCUGG
UUGAUUACCCCUAUAGAUUGUGGCAUUACCCGUGUACUGUCAACUUUACCAUCUUCAAAA
UACGGAUGUUCAUAGGGGGAGUCGAGCAUAGGCUCAACGCGGCGUGCAAUUUUACCCGUG
GGGACCGUUGCAAUCUGGAAGACCGGGAUAGGAGUCAGCUCAGCCCCUUGCUGCAUUCCA
CCACUGAAUGGGCUAUACUACCUUGCACCUACUCUGACAUGCCGGCUUUAUCUACCGGUC
UCUUACACCUCCACCAAAACAUUGUGGACGUGCAGUACCUGUAUGGCCUAUCGCCGGCUA
UUACCAAGUUCAUUGUCAAGUGGGAAUGGGUGGUCCUCUUGUUUCUGCUCCUUGCGGACG
CCAGAGUCUGCGCGUGCUUGUGGAUGCUUCUUCUGCUG-GGGCAAGCCGAGGCGGCGCUG
GAGAAGCUAGUCAUUUUGCAUGCGGCCAGCGCCGCAAGCUUUAAUGGCAUAAUCUGCUUC
ACCAUCUUCUUCAUAGCCGCCUGGCACAUCAAGGGUCGAGUGGUCCCCCUGGCUACUUAC
UCGUACCUCGGCUUGUGGUCCUUCAGCCUUCUACUCCUGGCACUUCCCCAACAGGCCUAU
GCCCUUAAUACAACAGAACAGGGGCAACUGGGCUUGGUCCUUCUAGUGGUCAUAUCAGUC
CUUACACUCAGCCCGGCUUAUAAGAUCCUCCUCUGCCGCAGCCUAUGGUGGCUGUCCUAU
CUAUUGGUCCGAGCGGAAGCUUUGAUCCAAGAGUGGGUACCGCCCUUGCAGGCGCGAGGC
GGCCGCGAUGGCAUCAUAUGGGCCGCCGUCAUACUCUGUCCGGGCAUAGUGUUUGACAUA
ACCAAGUGGCUCCUGGCAGUCUUAGGACCUGGUCACCUCCUUAGGAGUGUCCUAACAAGC
GUGCCAUACUUCGUCAGGGCGCAAGCUCUGUUGAGGAUAUGCGCUGCUGUGAGACAUCUC
UCAGGUGGCAAGUACGUCCAGAUGAUGCUGCUGACCCUUGGCAGAUGGACCGGCACCUAC
AUUUAUGACCAUCUCACUCCACUGCAGGACUGGGCCCACGCGGGCCUACGAGACCUUGCG
GUGGCAGUUGAGCCUGUUGUCUUCUCUGACAUGGAGACCAAGAUCAUCACCUGGGGGGCA
GAAACCGCGGCGUGUGGGGACAUCAUUCUGGGCUUACCCGUCUCCGCCCGAAGGGGGAGA
GAGAUACUUCUGGGGCCGGCCGAUAGCCUUGAGGGCCAGGGGUGGCGGCUCCUCGCGCCU
AUCACGGCUUACUCCCAACAGACGCGGGGCUUACUUGGCUGCAUCGUCACUAGCCUCACA
GGCCGGGACAGGAACCAGGUCGAGGGGGAGGUCCAAGUGGUCUCCACUGCAACACAAUCU
UUCCUCGCGACCUGUGUCAAUGGUGUGUGUUGGACUGUUUACCACGGUGCCGGCUCAAAG
ACCUUAGCUGGCCCAAAGGGUCCAAUCAUCCAAAUGUAUACCAAUGUAGACCAGGACCUC
GUCGGCUGGCCGGCGCCCCCCGGGGCGCGUUCCUUGACACCAUGCACCUGCGGCAGCUCG
GACCUUUACUUGGUCACGAGGCAUGCCGAUGUCAUUCCGGUGCGCCGGCGGGGCGACAGC
AGGGGGAGCCUACUCUCCCCCAGGCCCAUCUCCUACUUGAAGGGUUCUUCGGGUGGUCCG
CUGCUUUGCCCCUCGGGGCACGCUGUGGGCAUCUUCCGGGCUGCUGUGUGCACCCGGGGG
GUUGCAAAGGCGGUGGACUUUGUACCCGUUGAGUCCAUGGAAACUACUAUGCGGUCUCCG
GUCUUCACGGACAACUCGUCCCCCCCGGCCGUACCGCAGACAUUCCAAGUGGCCCAUCUA
CAUGCUCCCACUGGCAGCGGCAAGAGCACCAAGGUGCCGGCUGCGUAUGCGGCCCAGGGG
UACAAGGUGCUCGUUUUGAACCCAUCCGUUGCCGCCACCUUAGGUUUUGGAGCAUACAUG
UCCAAGGCAUAUGGUGUCGACCCUAACAUCAGAACUGGGGUCAGGACCAUUACCACGGGC
GCCCCCAUCACAUAUUCCACCUAUGGCAAGUUCCUUGCUGACGGCGGUUGCUCUGGGGGC
GCCUAUGACAUCAUAAUGUGUGAUGAGUGCCACUCAACAGACUCGACUUCCAUCUUGGGC
AUCGGUACGGUCUUGGACCAGGCGGAGACGGCUGGAGCGCGGCUCGUCGUGCUCGCCACC
GCUACACCUCCGGGAUCGGUCACCGUGCCACAUCCCAGUAUCGAGGAGGUGGCCCUGUCC
AACAUCGGGGAGAUCCCUUUUUAUGGUAAGGCCAUCCCCAUUGAGGUCAUCAAGGGGGGA
AGGCAUCUCAUUUUCUGCCAUUCCAAAAAGAAAUGUGAUGAGCUCGCUGCAAAGCUGUCG
GCCCUCGGACUCAAUGCUGUAGCAUAUUACCGGGGUCUUGAUGUGUCCGUUAUACCGACC
AGCGGAGACGUCGUUGUUGUGGCAACAGACGCUCUAAUGACGGGCUAUACCGGCGACUUU
GACUCAGUGAUCGACUGUAAUACAUGUGUCACCCAGACAGUCGAUUUCAGCUUGGAUCCC
ACCUUCACCAUUGAGACGACGACCAUGCCCCAGGACGCAGUGUCGCGCUCGCAACGGCGA
GGCAGGACUGGUAGGGGCAGGGGAGGCAUCUACAGGUUUGUGACUCCAGGAGAACGGCCC
UCGGGCAUGUUUGACUCCUCGGUCCUGUGUGAGUGCUAUGACGCGGGCUGUGCUUGGUAU
GAGCUCACGCCCGCCGAGACCUCGGUUAGGUUGCGGGCUUACCUAAAUACACCAGGGUUA
CCCGUCUGCCAGGACCAUCUGGAGUUCUGGGAGAGCGUCUUCACAGGCCUCACCCACAUA
GACGCCCACUUCUUGUCUCAGACCAAGCAGGCCGGAGAGAACUUCCCCUACCUAAUAGCA
UACCAGGCCACAGUGUGCGCCAGAGCGCAGGCCCCACCUCCAUCGUGGGAUCAAAUGUGG
AAAUGUCUCAUACGGCUAAAGCCUACGCUGCACGGGCCGACGCCCCUGCUGUACAGGCUG
GGAGCCGUCCAAAACGAGGUCACCCUCACACACCCCAUAACCAAAUUUAUCAUGGCAUGC
AUGUCGGCUGACCUGGAAGUCGUCACUAGCACCUGGGUGCUGGUAGGCGGGGUCCUCGCA
GCUCUGGCCGCGUACUGCCUGACAACGGGCAGCGUGGUCAUUGUGGGCAGGAUCGUCUUG
UCCGGGAAACCGGCCAUCAUUCCUGACAGGGAGGCUCUCUACCAAGAGUUCGAUGAAAUG
GAAGAGUGCGCCUCGCACCUUCCUUAUAUCGAACAGGGAAUGCAGCUCGCCGAGCAGUUC
AAGCAGAAGGCGCUCGGGUUGCUGCACACAGCUACCAAACAAGCGGAGGCUGCUGCUCCC
GUGGUGGAGUCCAAAUGGCGAGCCCUUGAGACCUUCUGGGCGAAGCACAUGUGGAAUUUC
AUCAGCGGGAUACAGUACUUGGCAGGGCUGUCUACUCUGCCCGGGAACCCCGCGAUAGCA
UCACUGAUGGCAUUCACAGCCUCUAUCACCAGCCCGCUCACCACCCAACAUACCCUCYUG
UUUAACAUCUUGGGGGGGUGGGUGGCCGCCCAACUCGCCCCCCCCAGCGCUGCUUCGGCU
UUCCUGGGCGCUGGCAUCGCUGGUGCGGCUGUUGGCAGCAUAGGUCUUGGAAAGGUGCUU
GUGGACAUCCUGGCGGGCUAUGGAGCAGGGGUGGCAGGCGCGCUCGUGGCCUUUAAGGUU
AUGAGCGGCGAGAUGCCCUCCACCGAGGACCUGGUCAACUUGCUCCCUGCCAUCCUCUCU
CCUGGCGCCCUGGUCGUCGGGGUCGUGUGCGCAGCAAUACUGCGUCGGCACGUGGGCCCG
GGAGAGGGGGCCGUGCAGUGGAUGAACCGGCUGAUAGCGUUCGCUUCGCGGGGCAACCAC
GUCUCCCCCACGCACUAUGUGCCUGAGAGCGACGCCGCAGCGCGUGUCACUCAGAUUCUC
UCCAGCCUUACCAUCACUCAGCUGUUGAAGAGGCUCCACCAGUGGAUUAAUGAGGACUGC
UCUACGCCAUGCUCCGGCUCGUGGCUCAGGGAUGUUUGGGACUGGAUAUGCACGGUGUUG
ACUGACUUCAAGACCUGGCUCCAGUCCAAGCUCCUGCCGCAGUUGCCGGGGGUCCCUUUC
UUCUCAUGCCAACGUGGGUACAAGGGAGUCUGGCGGGGAGACGGCAUCAUGCAAACCACU
UGCCCAUGUGGUGCACAAAUCACCGGACAUGUCAAGAACGGCUCCAUGAGGAUCGUGGGG
CCUAAAACCUGCAGCAACACGUGGCAUGGGACAUUCCCCAUCAACGCGUACACUACGGGC
CCCUGCUCACCCUCUCCGGCGCUCAAUUAUUCUAGAGCGCUGUGGCGGGUGGCUGCUGAG
GAGUACGUGGAGGUCACGCGGGUGGGGGAUUUCCACUACGUGACGGGCAUGACCACUGAC
AACGUAAAGUGCCCAUGCCAGGUUCCGGCCCCCGAAUUUUUCACGGAAGUGGAUGGGGUA
CGGUUGCACAGAUACGCUCCGGCGUGCAAACCUCUCCUACGGGAAGAGGUCACAUUCCAG
GUCGGGCUCAACCAAUAUUUGGUCGGGUCGCAGCUCCCAUGCGAGCCCGAACCGGAUGUG
GCAGUGCUCACUUCCAUGCUUACCGACCCCUCCCACAUUACAGCAGAAACGGCUAAGCGU
AGGCUGGCCAGAGGGUCCCCCCCCUCCUUGGCUAGCUCCUCAGCUAGUCAGUUAUCUGCA
CCUUCUUUGAAGGCAACAUGCACUACCCAUCAUGACUCCCCAGACGCUGACCUCAUAGAG
GCCAACCUCCUGUGGCGGCAGGAGAUGGGCGGAAACAUCACCCGCGUGGAGUCAGAGAAU
AAGGUAGUAGUUUUGGACUCUUUUGACCCGAUCCGGCCGGAA---GAGGACGAGAGGGAA
GUAUCCGUUCCGGCGGAGAUCCUGCGGAAA---UCCAGGAAAUUCCCCCGAGCGAUGCCC
AUAUGGGCACGGCCGGAUUACAACCCUCCGCUGUUAGCGUCCUGGAAGGACCCGGACUAC
GUCCAUCCGGUGGUGCACGGGUGCCCACUGCCACCUACCAAGGCCCCUCCAAUACCACCU
CCACGGAGG---AAGAGGACAGUUGUCCUGACAGAGUCCACCGUCUCUUCUGCUCUGGCG
GAGCUUGCUACAAAGACCUUUGGCAGCUCCGGAUCGUCGGCCGUCGACAGCGGCACGGCG
UCCGCCCCUCAAAACCAGACCUCCAACGACGGCGACACAGGA---------------UCC
GACGUUGAGUCGUACUCCUCCAUGCCCCCCCUUGAGGGGGAGCCGGGGGACCCCGAUCUC
------------------------------------------------------------
AGCGACGGGUCUUGGUCUACCGUGAGUGAGGAGGCUAGU------GAGGACGUCGUCUGC
UGUUCGAUGUCCUACACAUGGACAGGCGCUCUGAUCACGCCGUGCGCCGCGGAGGAAAGC
AAGCUGCCCAUCAAUGCGUUGAGCAACUCUUUGCUGCGUCACCACAAUAUGGUCUAUGCC
ACAACAUCCCGCAGCGCCAGCCAACGGCAGAAAAAGGUCACCUUUGACAGACUGCAGGUC
CUGGACGAUCAUUACCGGGACGUGCUCAAGGAGAUGAAGGCAAAGGCGUCCACAGUCAAG
GCCAAACUUCUAUCCGUGGAAGAAGCCUGCAAGCUGACGCCCCCACAUUCGGCCAGAUCU
AAAUUUGGCUAUGGGGCGAAGGACGUCCGGAACCUAUCCAGCAAGGCCGUCAACCACAUC
CACUCCGUGUGGAAGGACUUGCUGGAAGACAUUGAAACACCAAUUGACACCACCAUCAUG
GCAAAAAAUGAGGUUUUCUGCGUCCAGCCAGAGAAGGGAGGCCGCAAGCCAGCUCGCCUU
AUCGUAUACCCAGAUUUGGGGGUUCGUGUGUGCGAGAAGAUGGCUCUUUAUGACGUGGUC
UCCACCCUCCCUCAGGCCGUGAUGGGCCCCUCAUACGGAUUCCAAUACUCUCCUGGACAG
CGGGUCGAGUUCCUGGUGAAUGCCUGGAAAUCAAAGAAAAGCCCUAUGGGCUUCGCAUAU
GACACCCGCUGUUUUGACUCAACGGUCACUGAGAAUGAUAUCCGUGUUGAGGAGUCAAUU
UACCAAUGUUGUGACUUGGCCCCUGAGGCCAGACAGGCCAUAAAGUCGCUCACAGAGCGG
CUUUAUAUCGGGGGUCCCCUGACUAAUUCAAAAGGGCAGAACUGCGGCUAUCGCCGGUGC
CGCGCGAGCGGCGUGCUGACGACUAGCUGCGGCAACACCCUCACAUGUUACUUGAAGGCC
UCUGCAGCCUGUCGAGCUGCAAAGCUCCGGGACUGCACGAUGCUCGUGUGCGGAGACGAC
CUUGUCGUUAUCUGUGAGAGCGCGGGAACCCAAGAGGACGCGGCGAGCCUACGAGUCUUC
ACGGAGGCUAUGACUAGGUACUCAGCCCCCCCCGGGGACCCGCCCCAACCAGAAUACGAC
UUGGAGUUGAUAACAUCAUGCUCCUCCAAUGUGUCGGUCGCGCACGACGCAUCUGGCAAA
CGGGUGUACUACCUCACCCGUGACCCCACCACCCCCCUUGCGCGGGCUGCGUGGGAGACA
GCUAGACACACUCCAGUCAACUCCUGGCUAGGCAACAUCAUUAUGUAUGCGCCCACCUUA
UGGGCAAGGAUGAUUCUAAUGACUCAUUUCUUCUCCAUCCUUCUAGCCCAGGAGCAGCUU
GAAAAAGCCCUAGAUUGUCAGAUCUACGGGGCCUGUUACUCCAUUGAGCCACUUGACCUA
CCUCAGAUCAUUCAACGACUCCAUGGUCUUAGCGCAUUUUCACUCCACAGUUACUCUCCA
GGUGAAAUCAAUAGGGUGGCUUCAUGCCUCAGGAAGCUUGGGGUACCGCCC-UUGCGAGC
CUGGAGACAUCGGGCCAGGAGUGUCCGCGCCAAGCUACUGUCCCAGGGGGGGAGGGCUGC
CACUUGUGGCAAGUACCUCUUCAACUGGGCAGUAAAGACCAAGCUUAAACUCACUCCAAU
CCCGGCUGCGUCUCAGUUGGACUUGUCCGGCUGGUUCGUUGCUGGAUACAGUGGGGGAGA
CAUAUAUCACAGCUUGUCUCGUGCCCGACCCCGCUGGUUCAUGUGGUGCCUACUCCUACU
UUCUGUAGGGGUAGGCAUCUACUUGCUCCCCAACCGAUGAAC----GGGGAGCUAA----
-ACACUCCAGGCCAAUAGGCCAUC----CUGUUUUUU-----------------------
------------------------------------------------------------
------------------------------------------------------------
------------------------------------------------------------
---------------------------------------------------
>1_AJ851228
------------------------------------ACCAUGAAUCACUCCCCUGUGAGG
AACUACUGUCUUCACGCAGAAAGCGUCUAGCCAUGGCGUUAGUAUGAGUGUCGUGCAGCC
UCCAGGACCCCCCCUCCCGGGAGAGCCAUAGUGGUCUGCGGAACCGGUGAGUACACCGGA
AUUGCCAGGACGACCGGGUCCUUUC--UUGGAUCAAACCCGCUCUAUGCCUGGAGAUUUG
GGCGUGCCCCCGCGAGACUGCUAGCCGAGUAGUGUUGGGUCGCGAAAGGCCUUGUGGUAC
UGCCUGAUAGGGUGCUUGCGAGUGCCCCGGGAGGUCUCGUAGACCGUGCACCAUGAGCAC
GAAUCCUAAACCUCAAAGAAAAACCAAACGUAACACCAACCGCCGCCCACAGGACGUCAA
GUUCCCGGGUGGUGGUCAGAUCGUUGGUGGAGUUUACCUGUUGCCGCGCAGGGGCCCCAG
GUUGGGUGUGCGCGCGACUAGGAAGACUUCCGAGCGGUCGCAACCUCGUGGGAGACGUCA
GCCUAUCCCCAAGGCCCGUCGCCCCGAGGGCAGGUCCUGGG-CUCAGCCCGGGUACCCUU
GGCCCCUCUAUGGCAACGAGGGCUGCGGAUGGGCGGGAUGGCUCCUGUCCCCCCGCGGCU
CCAGGCCUAGUUGGGGCCCUUCUGACCCCCGGCGUAGGUCGCGCAAUUUGGGUAAGGUCA
UCGAUACCCUCACGUGCGGCUUCGCCGACCUCAUGGGGUACAUUCCGCUCGUCGGCGCUC
CCUUGGGAGGCGCUGCCAGGGCUCUGGCGCAUGGCGUCCGAGUCCUGGAAGACGGCGUGA
ACUAUGCAACAGGGAAUCUUCCCGGUUGCUCUUUCUCUAUCUUCCUCUUAGCCUUGCUCU
CUUGCCUGACGGUUCCGACCUCUGCCAUCGAGGUACGCAACGCAUCCGGGAUCUAYCACG
UCACCAACGAUUGUUCCAACUCAAGCAUCGUUUGGGAGACGGAAGGACUCAUCCUGCACA
CACCCGGGUGCGUGCCCUGCGUCCGAGAGGGU---AACACUUCUCGGUGCUGGGCGUCGC
UGACCCCCACACUUGCAGCGAGGGACGUUAGUUCCCCCACACGGUCGAUUCGACGCCACG
UCGAUUUGAUCGUUGGGGCUGCUACGCUCUGUUCUGCUAUGUACGUGGGGGACCUUUGCG
GAUCCGUUUUCCUAGUUGGCCAGCUAUUUGUUUUCUCGCCCCGUCACCAUUGGACGACGC
AAGACUGCAAUUGUUCACUCUACCCAGGCCACAUCACGGGGCACCGUAUGGCAUGGGACA
UGAUGAUGAACUGGUCUCCAACCACGGCAUUAGUCGUGUCGCAGGUGCUCCGAAUCCCGC
AAGCCAUCGUGGACAUGGUGGCGGGGGCCCACUGGGGAGUCCUAAUGGGCCUUGCCUACU
AUUCCAUGGUGGGGAACUGGGCGAAGGUACUAGUUGUACUACUGCUUUUCGCCGGGGUUG
AUGCAACCACUCACACUGUCGGAGCG---GCCACGGGGCAUGCGGUCAGGGGAUUCACCA
GCUUGUUCAGUCCUGGAUCACAGCAGAACAUCCAGCUCAUCAACACCAAUGGCAGCUGGC
ACAUUAAUCGCACUGCCUUGAAUUGCAACGACUCCCUCAACACCGGAUUCCUUGCUGCGC
UGUUCUAUGCCAAC---AGAUUCAAUUCAUCUGGUUGCCUUGAGAGGAUGGCCAGCUGCC
GCCCCAUUACCGACUUCGAUCAAGGGUGGGGGCCUAUCACCUAUGCCACCGACAACUCAG
GACCCCGU---------GAUCAAAGGCCUUACUGCUGGCACUAUGCACCUCGACCAUGUG
GAAUCGUCCCCGCAGAGGAGGUUUGCGGCCCUGUGUAUUGUUUCACCCCCAGUCCUGUUG
UGGUGGGGACGACCGACUCGUUGGGCGUCCCUACCUACAGCUGGGGGGAGAACGAGACAG
ACGUGCUGCUCCUCAACAACACACGGCCUCCGGUGGGGAACUGGUUCGGCUGUACCUGGA
UGAACUCCWCUGGGUUCACUAAGACGUGCGGCGGGCCCCCCUGCAACAUCGGGGGUCUCA
ACAAGUCG---------------------UUGGUGUGCCCUACUGACUGCUUCCGAAAAC
AUCCGGAAGCCACUUACGCCAAAUGUGGGUCUGGCCCAUGGCUUACCCCGAGGUGUCUGG
UGGACUAUCCCUACAGGUUGUGGCACUACCCCUGCACCGUCAACUACACCAGGUUCAAGG
UCCGCAUGUACGUGGGAGGCGUCGAGCACAGGCUUGAGGCCGCGUGCAACUGGACCCGGG
GGGAACGCUGCGACCUGGAGGACAGGGACCGGUCUGAGCUCAGUCCGCUGCUGCUAUCUA
CAACAGAGUGGCAAAUUCUGCCAUGUUCCUUUACCACCCUGCCAGCCCUAUCAACAGGUC
UGAUCCACCUCCAUCAGAACAUCGUGGACGUGCAAUACUUGUACGGAAUAGGGUCCGCAG
UUGUGUCCUUCUCCAUCAAAUGGGAGUACAUCGUCCUAUUGUUCCUGCUAUUAGCAGAUG
CACGUGUUUGCGCGUGUUUGUGGAUGAUGCUGUUAGUG-UCCCAAGCAGAAGCGGCCUUG
GAGAACCUUGUAGUCCUUAAUGCCGCGUCCCUUGCAGGGACGCACGGGCUUCUCUCUUUC
CUUGUGUUCUUCUGUGCCGCGUGGUACAUCAAAGGUAGGCUGGUCCCCGGAAUGACCUAC
GCCAUCUACGGCACAUGGCCCUUGCUGUUGCUCCUGCUAGCACUGCCUCAGCGGGCUUAC
GCCCUAGACCACGAAGCUGCCGCGUCGUGUGGGGGCGCUGUCCUCGUCUGCUUGACAGUU
CUGACCUUGUCACCGCAUUACAAGUCCAUCCUUGUUAAGAUCAUGUGGUGGUGUCAGUAC
UUCCUCACCAGAUGCGAGGCGGUCAUGCAGGUAUGGGUCCCCCCCCUAAAUGUUCGGGGG
GGCCGGGACGCCGUCAUCAUUCUUACAUGUGCAGCCUACCCGGAGCUGAUAUUUGACAUC
ACCAAGCUCCUGCUUGCCAUUAUUGGUCCUAUGUGGAUACUCCAGACCAGCUUGCUUAGG
GUGCCGUACUUCGUGCGCGCCCAAGGGCUCAUCCGUAUUUGCAUGUUGGUGCGCAAGGUG
GCGGGUGGCCACUACAUCCAAAUGGCCCUUAUUAAACUGGGUGCCCUUUCGGGCACCUAU
AUAUAUAACCAUCUCACCCCGCUGCGGGAUUGGGCCCACAACGGCCUUCGUGACCUUGCA
ACGGCUGUUGAACCUGUCAUAUUUUCCAACAUGGAGACCAAACUCAUUACCUGGGGGGCA
GACACCGCGGCGUGCGGGGAUAUUAUCUCUGGACUACCUGUCUCCGCUCGGAGGGGGAGG
GAGAUCCUCCUCGGUCCGGCCGACGCCAUGACUGACAAGGGCUGGAGGCUUCUUGCGCCC
AUCACAGCUUACGCGCAACAAACACGCGGCCUCUUGGGAUGCAUUAUCACCAGCCUGACA
GGCCGCGACAAGAACCAGGUUGAGGGGGAAGUUCAGAUCGUCUCCACCACGUCUCAGACC
UUCCUAGCGACCUGUGUCAAUGGCGUAUGCUGGACUGUCUACCACGGCGCCGGAGCGAAG
UCUCUGGCUGGGCCGAAAGGCCCCAUCCUCCAGAUGUAUACCAAUGUAGACCAAGACCUC
GUCGGCUGGCCAGCACCGCAAGGUACGCGCUCUCUAACUCCCUGCACCUGCGGUUCCUCG
GACCUAUACUUGGUCACGAGGCAUGCUGAUGUCAUCCCAGUGCGCCGGCGGGGCGACACC
AGGGGGAGCCUGCUUUCCCCCCGUCCCAUCUCAUACUUGAAAGGCUCUUCGGGGGGUCCA
UUGCUCUGCCCCGCGGGACACGCUGUAGGCAUCUUUAGGGCUGCCGUAUGCACCCGCGGU
GUGGCAAAGGCGGUCGACUUCGUGCCCGUAGAGUCUAUGGAGACCGUUAUGCGCUCUCCU
ACCUUCACUGACAAUUCAACCCCACCAGCUGUGCCCCAAACAUUCCAAGUUGCCCACUUG
CACGCCCCGACUGGGAGCGGCAAGAGCACCAAGGUGCCGGCUGCUUAUGCAGCCCAAGGG
UACAAGGUGCUUGUGUUGAAUCCCUCUGUCGCCGCCACUCUGGGGUUCGGGGCAUACAUG
UCCAAGGCACAUGGGAUCGACCCUAACAUAAGAACAGGGGUCAGAACCAUCACCACAGGC
AGUCCUAUCACAUAUUCCACCUAUGGCAAGUUCCUCGCCGAUGGCGGCUGCUCGGGAGGR
GCUUAUGAUAUCAUAAUAUGUGACGAAUGUCACUCGACUGAUGCAACUUCAAUCCUGGGU
AUCGGCACUGUCUUGGAUCAGGCGGAGACAUGCGGAGCCCGCAUGGUCGUGCUCGCCACC
GCUACGCCUCCGGGUUCAGUCACCGUACCACACCCCAAUAUUGAGGAAGUUGCGCUGUCC
AACAUUGGAGAGAUCCCCUUCUACGGCAAGGCCAUUCCUCUCGAGGUAAUCAAAGGGGGG
AGGCACCUCAUCUUCUGCCACUCGAAGAAGAAGUGCGAUGAGCUUGCAGCGAAGCUCACA
AGCCUAGGCCUUAAUGCUGUAGCAUACUACCGCGGCCUCGACGUCUCCGUCAUUCCACUC
AGUGGGGACGUCGUUGUCGUAUCAACUGAUGCCCUAAUGACGGGCUUCACAGGGGACUUU
GACUCCGUGAUAGACUGCAAUGUGUGUGUCACCCAAACAGUUGACUUUAGCCUUGACCCC
ACUUUUACCAUCGAGACAACCACCCUGCCCCAAGACGCGGUGUCACGCAGCCAGCGGCGG
GGUAGGACUGGUCGGGGCCGGCUUGGCAUAUACAGGUUUGUAACACCAGGGGAACGGCCG
UCCGGCAUGUUUGACUCCUCGGUCCUAUGUGAGUGCUAUGACGCGGGUUGUGCUUGGUAC
GAGCUCACACCUGCUGAGACCUCCGUGAGGCUGCGGGCAUACAUGAACACCCCAGGACUG
CCCGUUUGCCAGGACCAUCUGGAGUUUUGGGAGAGCGUCUUCACAGGCCUCACCCACAUA
GAUGCCCACUUUCUGUCCCAGACCAAGCAGGCGGGGGAUAAUUUCCCCUACCUGGUGGCG
UACCAGGCUACUGUGUGCGCUAGGGCGUCCGCGCCGCCCCCGUCUUGGGACCAGAUGUGG
AAGUGCCUUAUACGGCUCAAGCCGACCCUACGUGGGCCUACACCCCUACUCUACAGACUG
GGUAGCGUCCAAAAUGAAGUCACACUGACGCACCCCAUCACCAAAUACAUCAUGGCCUGC
AUGUCAGCAGACUUGGAGGUCGUCACCAGCACCUGGGUGCUGGUGGGCGGCAUCCUAGCU
GCUCUGGCCGCAUACUGCCUAUCCACCGGCAGUGUGGUCAUAGUGGGCAGGAUCGUCCUG
UCCGGAAAGCCGGCCAUUAUACCAGACAGAGAAGUCCUCUAUAAGGAGUUUGAUGAAAUG
GAGGAGUGUGCAUCACACCUUCCAUACAUCGAACAGGGGAUGCAGCUUGCGGAACAGUUC
AAGCAGAAAGCCCUUGGGCUACUGCAGACAGCAACAAAGCAGGCUGAAGCAGCUGCCCCC
GUGGUGCAAUCCAAGUGGCAAAGUCUCGAGACAUUCUGGGCAAAGCACAUGUGGAACUUC
AUUAGUGGCAUCCAAUACCUGGCAGGACUGUCGACGCUGCCGGGGAACCCGGCAAUAGCG
UCCCUGAUGGCUUUUACAGCUGCCGUCACAAGUCCGCUGACCACCCAGCAAACCCUCCUA
UUUAACAUACUGGGAGGGUGGGUAGCCGCCCAGGUGGCUGCGCCGAGCGCCGCCACAGCC
UUCGUGGGCUCUGGCAUAGUAGGCGCAGCCGUCGGCAGUGUGGGGAUUGGGAAGGUGCUC
GUCGACAUCUUGGCCGGUUACGGCGCAGGUGUGGCAGGCGCCCUCGUGGCCUUUAAAAUC
AUGAGUGGCGAGAUCCCCUCCACCGAGGAUCUAGUCAACCUGCUGCCCGCCAUCCUCUCA
CCCGGCGCCCUGGUUGUUGGCAUCGUAUGCGCUGCAAUACUACGCCGGCACGUGGGCCCG
GGGGAGGGAGCGGUGCAGUGGAUGAACAGGCUGAUAGCGUUCGCYUCCCGGGGGAACCAC
GUCUCUCCGACGCACUACGUCCCCGAGAGCGACGCUGCAGCUCGUGUCACCCAGAUUCUC
AGUAGCCUAACCAUCACCCACCUGCUGAAGAGACUUCACAAGUGGAUCAAUGAUGACUGC
UCCACCCCGUGUGCCGGUUCCUGGUUGAGAGACAUUUGGGACUGGAUAUGCGAGGUGUUG
AGCGAUUUCAAAACCUGGAUCAAAGCCAAGCUCCUCCCGAGCGUGCCAGGAAUUCCGUUC
CUGUCAUGCCAACGCGGGUACAGGGGAGUAUGGCGAGGGGAUGGCAUUAUGAACACCAGG
UGCCCGUGUGGGGCUGAAAUAUCCGGACAUGUUAAGAACGGAUCCAUGCGGAUCGUCGGU
CCGAGAGCUUGCAGCAACACGUGGCACGGAACAUUCCCCAUAAACGCCCACACCACAGGC
CCCUGCACACCCGCCCCGGCGCACAAUUACUCCGUCGCGCUGUGGAGGGUUGCUGCUGAG
GAAUACGUGGAAGUGAGGCGAGUGGGGGAUUUCCACUACGUGACGGGCAUGACCACUGAC
AACCUGAAAUGCCCAUGCCAAGUCCCAUCACCUGAAUUCUUCACAGAGGUGGACGGGGUG
CGGUUGCACAGGUACGCUCCGCCAUGCAAACCCCUCCUAAGGGAGGAGGUUUCUUUCCAA
GUUGGGCUCCACCACUAUGUGGUCGGAUCACAGUUGCCAUGCGAGCCCGAACCAGACGUG
GCGGUGCUAACGUCCAUGCUCACCGACCCCUCACACAUCACAGCUGAGUCGGCUAAACGG
AGGCUGGACAGGGGGUCCCCCCCCUCCCUAGCAAGCUCCUCAGCCAGCCAGCUAUCUGCU
CCAUCUCUAAAAGCAACAUGCACGACACACCACGAUUCUCCCGACGCGGACCUCAUUGAG
GCCAAUCUCUUGUGGAGACAGGAGAUGGGCGCAAACAUCACCCGCGUAGAGUCGGAGAAC
AAGGUGGUCAUCUUAGACUCCUUUGAACCGCUCAAAGCAGAA---GAGGACGACCGGGAG
GUGUCUGUCCCCGCAGAGAUUUUGCGGAAA---UCAAAGUCCUUCCCUCCGGCGAUGCCC
GUAUGGGCGAGGCCAGACUACAAUCCGCCCCUGCUGGAGCCGUGGAAGAGACCAGACUAC
GACCCUCCCAAAGUGCACGGGUGCCCCCUACCACCUGCGGGGCUCCCUCCAGUGCCGCCU
CCUCGGAGG---AAGAAGACCGUUGUCCUUACGGAGUCUACUGUGUCCACUGCCCUGGCU
GAUCUUGCGGCGAAAACCUUUAGUGGCUCCAACACAUCGGGUGCCGACAGCGGCGUGACG
ACUGCCCCAUCGGGYCCAACCUCCAACGACGGUGACUCGGGG---------------UCG
GAAGCUGAAUCAUACUCCUCCAUGCCCCCCCUCGAGGGGGAGCCUGGGGAUCCUGAUCUC
------------------------------------------------------------
AGCGACGGCUCCUGGUCCACCGUCAGUGAGGAAGCCGGU------GAGGAUGUCGUAUGC
UGCGCAAUGUCCUACACAUGGACAGGCGCCCUGAUUACACCGUGUGCAGCCGAGGAAACC
AAGUUGCCCAUCAAUGCGUUAAGCAACUCACUGCUGCGCCACCACAACAUGGUGUACGCC
ACUACCUCGCGCAGUGCGAGCCAGAGGCAGAAAAAAGUUACUUUUGACAGACAGCAGGUC
CUGGACGACCAUUACCAGGACGUGCUCAAGGAGGCAAAGGCGAAGGCGUCCACAGUGAAG
GCGGAACUGCUAUCCGUAGAGGAAGCGUGCCGCCUGACGCCCCCACACUCGGCCAAGUCC
AAAUUUGGCUAUGGGGCAAAGGACGUCCGGAGCCUGUCCAGUAAGGCCACGCGCCACAUC
CGCUCCGUGUGGCAAGACCUUCUGGAAGACAGUGUAACACCCAUUGACACUACCAUCAUG
GCAAAGAAUGAGGUUUUCUGUGUCCAACCAGAGAAGGGGGGCCGGAAGCCAGCUCGCCUU
AUCGUGUACCCCGAUCUGGGAGUGCGCGUGUGCGAGAAGAUGGCUCUGUACUCCGUAGUC
UCCAAACUCCCUCAGGCCGUGAUGGGUGCUUCCUAUGGAUUCCAGUACUCUCCAUCACAG
CGGGUCGAAUUCCUAGUGCAAGCUUGGAAGUCUAAGAAGAACCCUAUGGGGUUCUCGUAU
GACACCCGCUGCUUCGACUCCACGGUCACCGAACAUGACAUCCGAGUCGAGGAAUCCAUU
UACCAAUGCUGUGACCUGGACCCCGAUGCUCGCAAAGCGAUAAAGUCCCUCACCGAGAGG
CUUUACAUCGGGGGCCCCCUCACAAACUCAAAAGGACAGAGCUGCGGCUAUCGCAGGUGC
CGCGCAAGCGGCGUCCURACCACCAGCUGUGGCAAUACCCUGACAUGUUACUUGAAAGCC
AGCGCAGCCUGUCGAGCUGCAAAGCUCCAGGACUGCACCAUGCUCGUAUGUGGCGACGAU
CUCGUGGUGAUCUGCGAGAGCGCGGGAGUCGAGGAUGACGCGGCGAACCUGCGAGUCUUC
ACGGAGGCUAUGACCAGGUAUUCCGCCCCACCCGGYGACCCGCCGCAGCCAGAAUACGAC
UUGGAGCUAAUAACAUCUUGCUCUUCCAACGUAUCAGUCGCUCACGAUGCAGCUGGCAAG
AGAGUCUACUACCUGACUAGAGACCCCACAACCCCACUCGCAAGAGCGGCGUGGGAGACA
GCAAGACACACUCCAAUCAAUUCCUGGAUAGGCAACAUUAUCAUGUAUGCCCCCACAUUG
UGGGCGAGGAUGAUCCUGAUGACCCAUUUCUUCAGCAUCCUCCUAACCCAGGAACAGCUU
GCAAAGGCCCUAGAUUGCCAAAUCUACGGAGCCGUACACUCCAUAAGCCCGCUGGACUUA
CCUCAAAUCAUUCAAAGACUCCAUGGCCUUAGCGCGUUCACACUCCACAGUUACUCUCCA
GGUGAGAUCAAUAGGGUGGCUGCAUGCCUCAGGAAACUUGGGGUACCGCCC-UUGCGAGU
CUGGAGACACCGGGCCAGAGCUGUACGCGCUAGGUUGCUGUCCCAGGGGGGGAGGGCUGC
CACGUGUGGCAAGUACCUCUUCAACUGGGCAGUAAAAACCAAGCUCAAACUCACUCCAAU
ACCGGGGGCGUCCCAGUUGGACUUGUCCAAUUGGUUCGUUGCCGGCUACAGCGGGGGAGA
CAUAUAUCACAGCGUGUCUCGUGCCCGGUCCCGCUGGUUCAUAGGUUGCCUACUCCUACU
UAGCGUAGGGGUAGGCAUCUACCUGCUCCCCAACCGAUGA---G-CGGGGAGCCC-----
-ACACUCCGGCCUC-UAGGCCAUC----CUGUUUUUUUUUUUUUUUUUUUUUUUUUUUUU
UUUUUUUUUUUUUUUUUUUUUUUUU-----------------------------------
------------------------------------------------------------
AAAUCUUUGGUGGCUCCAUCUUAGCCCUAGUCACGGCUAGC-------------------
---------------------------------------------------
>1_KY348757
---------------------------------------------CACUCCCCUGUGAGG
AACUACUGUCUUCACGCAGAAAGCGUCUAGCCAUGGCGUUAGUAUGAGUGUCGUACAGCC
UCCAGGACCCCCCCUCCCGGGAGAGCCAUAGUGGUCUGCGGAACCGGUGAGUACACCGGA
AUUGCCAGGAAGACCGGGUCCUUUC--UUGGAUU-AACCCGCUCUAUGCCUGGAGAUUUG
GGCGUGCCCCCGCGAGACUGCUAGCCGAGUAGUGUUGGGUCGCGAAAGGCCUUGUGGUAC
UGCCUGAUAGGGUGCUUGCGAGUGCCCCGGGAGGUCUCGUAGACCGUGCACCAUGAGCAC
GAAUCCUAAACCUCAAAGAAAAACCAAACGUAACACCAACCGCCGCCCACAGGACGUCAA
GUUCCCGGGUGGUGGUCAGAUCGUUGGUGGAGUCUACUUGUUGCCGCGCAGGGGCCCCAG
GUUGGGUGUGCGCGCAGCUAGGAAGACUUCCGAGCGGUCGCAACCUCGUGGAAGGCGACA
ACCUAUCCCCAAGGCUCGCCGUCCCGAGGGCAGGACCUGGG-CUCAGCCCGGGUACCCUU
GGCCCCUCUAUGGCAACGAGGGCUGCGGCUGGGCAGGGUGGCUCCUGUCCCCCCGUGGCU
CCCGGCCUAGCUGGGGCCCCACGGACCCCCGGCGUAGGUCGCGCAAUUUGGGUAAGGUCA
UCGAUACCCUCACGUGCGGCUUCGCCGAUCUCAUGGGGUACAUUCCGCUCGUCGGCGCUC
CCCUGGGGGGCGCGGCCAGGGCCCUGGCGCAUGGCGUUCGGGUCCUGGAAGACGGCGUGA
ACUAUGCAACAGGGAAUCUUCCCGGUUGCUCUUUCUCUAUCUUCCUCUUGGCUUUGCUGU
CCUGCUUGACGGUCCCGACUUCUGCCAUCGAAGUCCACAACGCAUCCGGGAUCUACCAUG
UCACCAACGACUGCUCCAACUCAAGCAUUGUGUACGAGGCGGACGGGUUGAUCUUGCAUU
CUCCCGGGUGUGUGCCUUGCGUCCGGGAGGGU---AACACCUCCCGGUGCUGGCUUCCAC
UUACCCCCACACUUGCGGCUCGGGACGUUGGCUAUCCCACCGACUCGAUUCGACGCCACG
UCGACUUGCUGGUUGGGACGGCUACGCUCUGCUCCGCUAUGUACGUGGGGGACCUGUGUG
GAUCCGUCUUCCUUGUCGGCCAAUUGUUCACCUUUUCGCCGAGACGACAUUGGACAACCC
AGGACUGCAACUGCUCCAUCUAUUCCGGCCGCAUAACAGGACAUCGUAUGGCUUGGGAUA
UGAUGAUGAAUUGGUCACCCACCACUGCCCUGGUCAUUUCUCAGGUGCUCAGGAUCCCAC
AAGCCAUCGUGGAUAUGGUGGCGGGGGCCCACUGGGGAGUCCUAGCGGGCCUCGCCUACU
ACUCCAUGGUGGGCAACUGGGCCAAGGUCUUGGUCGUAUUGAUGCUGUUUGCCGGCGUUG
AUGCGAACACUUUUACGACGGGAGGA---GCUGCGGGUUACCAGACCCAAGGCUUUUCCA
GUCUUUUCACCCCUGGGGCGCGGCAGAACAUCCAACUCAUUAACACCAAUGGUAGUUGGC
ACAUCAAUAGAACUGCCUUGAAUUGCAAUGACUCUCUCAAUACUGGGUUCCUUGCCUCAC
UGUUUUAUGUGCAC---AGGUUCAACUCCUCAGGAUGCCCAGAGAGGAUGUCUAGCUGCC
GCCCCCUUGGUGACUUCGCCCAGGGAUGGGGUCCCAUCAGCUAU------GAUGGCAACC
ACAGCGGA---------GACCAGAGGCCCUACUGCUGGCACUACGCACCGAGACCGUGCG
GUAUUGUGCCUGCCAAGGACGUGUGCGGUCCAGUGUAUUGUUUCACUCCCAGCCCGGUCG
UGGUGGGGACGACCGACAGAGCCGGCGUUCCUACCUACAGCUGGGGGGAGAAUGAGACGG
AUGUGCUGCUGCUCAACAACACGCGUCCCCCCACUGGCAAUUGGUUCGGCUGCACCUGGA
UGAACUCGACUGGCUACACCAAGACGUGCGGAGGCCCUCCGUGCCGCAUUGGGGGCAACG
GCAACAACACG------------------CUGACUUGCCCUACAGACUGCUUCCGGAAGC
AUCCGGAGGCUACGUAUGCUAAGUGCGGGUCAGGGCCGUGGCUCACUCCCAGGUGCAUGG
UCGACUAUCCAUACAGGCUUUGGCACUACCCCUGCACCGUCAAUUUCAGCAGGUUUAAGG
UCCGGAUGUACGUGGGGGGCGUGGAGCACAGGUUGGACGCCGCGUGCAACUGGACUCGGG
GGGAACGCUGCAACUUGGAGGACAGGGAUAGAUCAGAGCUCAGCCCAUUACUGCUCUCCA
CUACGGAGUGGCAGAUCCUGCCCUGCUCCUUUACCACCCUGCCGGCCUUGUCAACUGGUC
UUAUCCAUCUCCACCAAAAUAUCGUGGACAUACAAUACUUGUAUGGGAUAGGGUCGGCGG
UUGUCUCCUUCACAAUCAAAUGGGAGUACAUCGUGCUGCUGUUCCUGUUGCUGGCAGAUG
CCCGCAUUUGUGCCUGCUUGUGGAUGAUGUUGCUGGUG-UCGCAAGUGGAGGCGGCUCUU
GAGAACUUGGUGGUGCUCAAUGCGGCGUCCCUUGCCGGGGCGCAUGGCGUUGUCUCCUUC
CUUGUGUUCUUCUGCGCCGCCUGGUACUUGAAAGGCAGGUGGGUUCCUGGAGCAACCUAC
GCUCUCUACGGUGCAUGGCCACUGCUCCUACUUCUAUUGGCGUUGCCCCAGCGGGCGUAC
GCUAUGGAUCGGGAGGUGGCUGCGUCGUGUGGGGGCGUUGUCUUCAUCUGUCUGGUGCUC
CUAACUCUGUCACCACAGUACAAACGCCUACUAGCCAAGCUCAUGUGGUGGUUGCAAUAC
UUUGCUACCAGAGUCGAGGCAGCCCUGCAGGUGUGGGUCCCCCCCCUUGACGUCCGAGGG
GGCCGCGACGCCAUCAUCCUGCUCAUGUGUGUGAUCCAUCCUGAGCUGAUCUUCGACAUC
ACUAAGUACCUGCUUGCCAUCUUUGGUCCUCCAUGGGUCCUUCAGAGCUGCUUGCUCCAA
GUGCCAUACUUCGUGCGUGCCCAGGGUCUGAUCCGCGCCUGCGCGUUAGUGCGCAAGGUU
GCAGGAGGCCAGUACGUACAGAUGGCUCUCAUCAAGUUGGGCGCUCUGACCGGUACCUAC
GUCUACAACCACCUCACCCCGCUGCGAGAUUGGGCCCACACGGGCCUGCAGGAUCUCGCG
GUGGCAGUCGAGCCGGUCGUGUUUUCGCAGAUGGAAACGAAGCUCAUCACCUGGGGAGCA
GACACCGCAGCUUGCGGGGAUAUCAUCCACGGUCUGCCCGUCUCCGCCCGCAGGGGGAGG
GAGGUGCUUCUUGGACCGGCUGACAGCUUCACUGACAAGGGCUGGCGGCUACUUGCGCCC
AUCACGGCUUACGCUCAGCAGACGCGAGGCCUUCUUGGAUGCAUCGUCACCAGCCUCACU
GGACGUGACAAAAACCAGGUCGAGGGGGAGGUUCAGAUCGUGUCCACCGCGACUCAGACC
UUCUUGGCCACUUGCAUCAACGGCGCAUGUUGGACCGUCUACCAUGGUGCCGGUCCGAGG
UCCUUGGCCGGCCCUCACGGGCCGGUGCUUCAGAUGUACACCAAUGUGGACCAGGACCUC
GUAGGGUGGCCCGCGCCCCAAGGAGCGCGCUCCCUAGUUCCAUGCACCUGUGGCUCCUCA
GACCUCUAUCUGGUUACCAGGCAUGCUGAUGUUAUUCCGGUCCGCCGACGGGGUGACAGC
AGGGGGAGUCUCCUCUCCCCCAGACCGGUAUCAUACCUGAAGGGUUCAUCGGGUGGCCCG
CUGCUGUGCCCUUCGGGGCACGUUGCGGGCCUUUUCAGGGCCGCCGUGUGCACCCGGGGG
GUUGCAAAAGCGGUUGAUUUUGUACCGGUUGAGACCAUGGAAACCACCAUGCGGUCCCCG
GUCUUCACUGACAAUUCAACUCCGCCCGCUGUACCUCAAUCAUUCCAAGUCGCCCACUUG
CACGCCCCCACCGGCAGCGGUAAGAGCACCAAAGUACCGGCCGCGUAUGCGGCCCAAGGA
UACAAGGUGCUCGUGUUAAAUCCCUCCGUUGCUGCUACCUUAGGGUUCGGGGCGUACAUG
UCAAAAGCACAUGGGAUCGACCCAAACAUCAGGACCGGAGUAAGGACCAUCACCACAGGC
GCCGCCAUCACGUACUCCACUUACGGCAAGUUCCUUGCUGACGGUGGUUGUUCUGGUGGU
GCCUAUGACAUAAUAAUAUGUGACGAAUGUCACUCAACUGACUCGACAUCAAUUUUGGGC
AUCGGCACGGUCUUGGACCAGGCGGAGACGGCUGGAGCGCGCCUUGUCGUGCUCGCCACC
GCCACUCCUCCAGGAUCGGUUACCGUACCUCAUCCUAACAUCGAGGAGGUUGCCCUAUCC
AACACCGGUGAGAUCCCCUUCUAUGGGAAGGCUAUCCCCCUCGCAUCCAUCAAGGGGGGG
AGACACCUCAUCUUCUGCCACUCCAAGAAAAAAUGUGAUGAGCUCGCCGCCAAGUUGUCA
AGCCUCGGCCUCAACGCCGUAGCUUACUAUCGCGGCCUGGACGUGUCCGUCAUUCCAACG
AGCGGGGACGUCGUCGUCGUGGCGACGGAUGCUCUCAUGACAGGAUUCACUGGUGACUUU
GACUCAGUAAUAGACUGCAACGUCUGUGUUGUCCAGACGGUUGACUUCAGUCUGGACCCU
ACCUUUACCAUUGAGACAUCCACUAUCCCGCAGGAUGCGGUAUCACGCUCCCAGCGGCGG
GGUAGGACCGGCAGGGGUAGACCGGGCGUUUACAGAUUUGUGACUCCGGGGGAACGACCU
UCCGGCAUGUUUGAUUCUUCCGUCCUGUGCGACUGUUAUGACGCGGGCUGUGCUUGGUAC
GAGCUCUCGCCCUCUGAAACCACAGUCAGGUUACGGGCAUACCUGAAUACACCGGGGUUG
CCCGUUUGCCAGGACCAUUUGGAGUUUUGGGAAAGCGUCUUUACUGGUCUCACCAAUAUA
GACGCCCAUUUUCUAUCUCAAACAAAGCAGGCAGGGGACAACUUCCCCUACUUGACGGCG
UACCAGGCCACCGUGUGCGCCAGAGCCCAAGCUCCACCCCCGUCGUGGGACCAGAUGUGG
AAGUGUCUUAUACGGCUCAAGCCUACGCUGCAGGGUCCCACACCCCUGCUGUACAGGCUA
GGUGCCGUACAAAAUGAGGUCACCCUGACACACCCAAUCACAAAGUACAUCAUGGCAGCC
AUGUCGGCAGACCUGGAAGUUGUCACGAGCACCUGGGUGCUAGUGGGUGGCAUCCUUGCC
GCUUUGGCCGCGUACUGCUUAACAUCAGGUUGCGUGGUCAUAGUUGGCAGGAUCACCCUA
UCCGGUAGGCCGGCUGUGUUGCCAGACAGGGAGACUCUCUACAAGGAGUUUGAUGAAAUG
GAGGAGUGCGCAUCUCAACUCCCCUACAUCGAACAGGGGAUGCAGCUUGCCGAGCAGUUC
AAGCAAAAGGCGCUGGGAUUACUACAAACAGCGUCUAAGCAAGCUGAAGCAGCCGCCCCC
AUAGUACAAACCAAAUGGCAAAGCCUCGAAACAUUCUGGGCAAAGCACAUGUGGAACUUC
AUCAGCGGAAUACAGUACUUAGCUGGGCUGUCGACGCUGCCUGGAAACCCAGCGGUGGCG
UCCCUGAUGGCAUUCACAGCUGCCGUCACAAGUCCGCUGACCACAAACCAGACUCUCCUG
UUUAACAUUCUGGGAGGAUGGGUGGCUUCUCAAAUCGCUGCUCCAAGUGCUGCUACGGCU
UUUGUGGGCGCCGGCGUGGUGGGCGCCGCUGUAGGCAGCGUAGGUCUUGGGAAGAUGCUU
GUUGACAUCUUGGCGGGAUAUGGUGCAGGCGUGGCAGGCGCCCUCGUGGCCUUCAAGAUC
AUGAGCGGCGAGGCUCCUUCUACUGAGGACCUGGUGAACCUGCUGCCUGCCAUCCUCUCG
CCAGGCGCCCUGGUUGUCGGCGUGGUGUGCGCAGCAAUACUGCGCCGGCAUGUGGGCCCA
GGCGAAGGAGCAGUGCAGUGGAUGAACCGCCUGAUAGCGUUCGCCUCUCGGGGGAACCAC
GUCUCCCCCACGCACUACGUGCCCGAGAGCGAUGCUGCAGCGCGUGUAACCCAGAUUCUC
AGCAGCCUUACCAUCACCCAACUCCUGAAGAGACUCCAUCAGUGGAUAAGUCAGGACUGC
ACGACCCCAUGCUCGACCUCUUGGCUGAGAGAUGUCUGGGACUGGGUGUGCACCGUGCUA
GUCGACUUCAAGAACUGGCUAAAGGCCAAGCUUCUGCCGCUUGUGCCAGGGGUCCCAUUC
UUCUCAUGCCAGCCCGGGUACAAGGGAGUCUGGCGUGGGGAUGGCAUUAUGAACACCAAA
UGCUCGUGUGGGGCCCAAAUAACUGGACAUGUCAAAAAUGGGUCUAUGAAGCUCGUAGGC
CCGAAGACCUGCAGCAACAUGUGGCACGGGACGUUCCCCAUCAAUGCCCACACCACGGGU
CCUUGUACGCCCUCCCCGGCGCCCAACUACACUCGGGCGUUGUGGCGGGUGGCCGCCGAG
GAAUACGUGGAAGUGAGGCGGGUGGGGGAUUUCCACUACGUGACGGGCAUGACUACUGAC
AAUCUGAAAUGCCCGUGCCAGGUUCCAUCUCCUGAGUUUUUCACUGAGGUGGACGGGGUG
CGACUGCAUAGGUAUGCUCCGCCCUGUAAGCCCUUGCUGCGUGACGAGGUCUCCUUCCAA
GUCGGUCUCCACCAGUACCCGGUCGGGUCACAGCUUCCCUGCGAACCUGAACCGGAUGUG
GCUGUGUUGACAUCUAUGUUGACCGAUCCCUCUCACAUCACUGCGGAGGCGGCUAAGCGC
AGGCUGGCCAGGGGGUCCCCCCCCUCCCUGGCUAGCUCUUCAGCUAGCCAGCUAUCCGCA
CCAUCCCUGAAGGCUACAUGCACCACCCACCAUGACUCCCCGGACGCCGACCUAAUUGAG
GCCAACCUCUUGUGGAGGCAAGAAAUGGGCGGAAACAUCACCCGGGUGGAGUCGGAAAAC
AAGGUGGUCAUCCUGGACUCUUUUGACCCACUUGUAGCAGAG---GAGGAGGAAAGGGAG
GUGUCUGUGCCCGCGGAAAUCCUGCGGAAG---AAGAAACGCUUCCCUCCAGCAAUGCCC
GUGUGGGCGUCGCCAGAUUACAACCCUCCCCUGCUAGAAUCCUGGAAGAGACCGGACUAC
GACCCCCCCGUGGUGCACGGGUGCCCCCUGCCGCCAGGCGGGGGCCCGCCCGUGCCACCU
CCGCGGAAG---AAGAAGACGGUCGUUCUGACAGAGUCCACCGUGUCCUCUGCCCUGGCC
GAGCUCGCAUCCAAGACCUUUGGCAGCUCUGACACGUCAGGCGUUGACAGCGGCGCAUCA
GACCCACCAUCUAAUCCGGUCCCGGACUCCGAGGACGCGGGG---------------UCU
GACGCUGGGUCGUUUUCCUCCAUGCCCCCCCUUGAGGGGGAGCCGGGGGAUCCCGAUCUC
------------------------------------------------------------
AGCGACGGGUCCUGGUCCACCGUGAGCGAUGGGACCGGC------GAGGACGUCGUGUGC
UGCUCGAUGUCCUACUCCUGGACAGGUGCGCUGGUCACGCCGUGCGCUGCGGAGGAGAGU
AAGCUGCCCAUCAACGCACUGAGCAACUCUCUGUUGCGCCACCACAACAUGGUGUACGCC
ACUACCUCCCGCAGCGCAAGCCAGCGGCAAAAGAAGGUCACUUUUGACAGACUGCAGGUC
CUGGACGACCAUUACCGGGACGUGCUCAAGGAGGCUAAGGCGAAGGCAUCCACAGUGAAG
GCUAAGCUGCUAUCCAUCGAGGAAGCUUGCCAACUGACGCCCCCACAUUCGGCCAAAUCC
AAGUUUGGCUAUGGGGCGAAAGAUGUCCGGAGCCUAUCCAGGAAGGCCGUAACCCACAUC
CGCUCCGUGUGGCAAGACCUCCUGGAGGACAAUGAAUCACCAAUAGACACCACCAUCAUG
GCAAAGAAUGAGGUUUUCUGCAUCCAACCGGAAAAGGGAGGUCGCAAGCCAGCUCGCUUA
AUCGUGUUCCCCGACCUGGGGGUGCGCGUGUGCGAGAAGAUGGCCCUCUAUGAUGUGGUC
UCCAAACUUCCUCAAGCCGUGAUGGGGGCGUCCUAUGGGUUCCAGUACUCACCAGCGCAG
CGGGUCGAGUUCCUAGUGAAUGCUUGGAAAUCUAAGAGAACCCCAAUGGGUUUUUCGUAU
GACACCCGCUGCUUUGACUCAACUGUCACCGAAAAUGACAUCCGUACAGAGGAAUCCAUA
UACCAAUGCUGUGACUUGGACCCCGAGGCCCGCAAGGCCAUAAGGUCGCUCACUGAGCGG
CUUUAUAUCGGGGGCCCCCUCACCAACUCAAGAGGGGAGAACUGCGGCUAUCGUAGGUGU
CGCGCCAGCGGCGUGUUGACCACUAGCUGCGGUAACACCCUCACCUGCUAUCUGAAGGCC
AAAGCGGCCUGUAGAGCUGCGAAGCUCCAGGACUGCACAAUGCUCGUGUGCGGUGACGAC
CUUGUCGUCAUCUGUGAAAGCGGCGGGGUCCAGGAGGACGCGGCGAGCCUGCGAGCCUUC
ACGGAGGCUAUGACCAGGUACUCAGCCCCCCCCGGGGACCCGCCUCAACCAGAGUACGAC
CUAGAGCUAAUAACAUCAUGCUCUUCCAACGUGUCGGUCGCGCACGAUGCAACAGGCAAA
AGGGUCUACUAUCUGACCCGUGACCCCACAACUCCCCUCGCUCGAGCAGCGUGGGAGACA
GCAAGACACACUCCAGUCAACUCCUGGCUAGGCAACAUCAUCAUGUUUGCCCCCACAUUG
UGGGCGAGGAUGAUCCUGAUGACUCACUUCUUCUCCAUCCUCAUAGCUCAGGAGCAACUU
GGAAGGGCCCUAGACUGUCAGAUCUAUGGGGCCUGUCACUCCGUUGACCCGUUAGACCUA
CCUCAAAUCAUUCAACGACUCCACGGCCUUAGCGCUUUCACACUCCAUAGUUACUCUCCA
GGUGAAAUCAAUAGGGUGGCUGCCUGCCUCAGGAAACUUGGGGUUCCGCCC-UUGCGAGU
CUGGAGACACCGGGCCAGAAGCGUCCGCGCUAAGCUGCUAUCCCAGGGGGGGAGGGCCGC
UAUAUGCGGAAAGUACCUCUUCAACUGGGCGGUGAAAACCAAAGCCAAACUCACUCCAAU
UCCGUCUGCGUCCCUGCUGGAUUUAUCCAGUUGGUUCGUUGCCGGGUACAGCGGGGGAGA
CAUAUAUCACAGCGUGUCUCGAGCCCGGCCCCGCCUGUUAAUGUUUAGCCUACUCCUACU
CUUGGUAGGGGUAGGCAUCUUCCUGCUCCCUAACCCGUAA---U-CAGCAUCGUG-----
------------------------------------------------------------
------------------------------------------------------------
------------------------------------------------------------
------------------------------------------------------------
---------------------------------------------------
>1_KJ439768
--------GCCAGCCCCCUGAUGGGGGCGACACUCCACCAUAGAUCACUCCCCUGUGAGG
AACUACUGUCUUCACGCAGAAAGCGUCUAGCCAUGGCGUUAGUAUGAGUGUCGUGCAGCC
UCCAGGAUCCCCCCUCCCGGGAGAGCCAUAGUGGUCUGCGGAACCGGUGAGUACACCGGA
AUUGCCAGGAUGACCGGGUCCUUUC--UUGGAU-AACCCCGCUCAAUGCCUGGAGAUUUG
GGCAUGCCCCCGCAAGACUGCUAGCCGAGUAGUGUUGGGUCGCGAAAGGCCUUGUGGUAC
UGCCUGAUAGGGUGCUUGCGAGUGCCCCGGGAGGUCUCGUAGACCGUGCACCAUGAGCAC
AAAUCCUAAACCUCAAAGAAAAACCAAACGUAACACCAACCGCCGCCCACAGGACGUCAA
GUUCCCGGGUGGUGGUCAGAUCGUUGGUGGAGUUUACCUGUUGCCGCGCAGGGGCCCCAG
GUUGGGUGUGCGCGCGACUAGGAAGACUUCCGAGCGGUCGCAACCUCGUGGCAGGCGACA
GCCUAUUCCCAAGGCUCGUCGGCCCGAGGGCAGGUCCUGGG-CUCAGCCCGGGUAUCCUU
GGCCCCUCUAUGGCAAUGAGGGCUGCGGGUGGGCGGGGUGGCUCCUGUCCCCCCGCGGCU
CUCGGCCUAGCUGGGGCCCCUCAGACCCCCGGCGUAGGUCGCGCAAUUUGGGUAAGGUCA
UCGAUACCCUCACGUGCGGCUUCGCCGACCUCAUGGGGUACAUUCCGCUCGUCGGCGCCC
CCCUAGGGGGUGCUGCCAGGGCCUUGGCGCAUGGCGUCCGGGUUCUGGAAGACGGCGUGA
ACUACGCAACAGGGAAUUUGCCCGGUUGCUCUUUCUCUAUCUUCCUCUUAGCCUUGCUGU
CCUGCUUGACGGUUCCAACUACCGCUCACGAGGUGCGCAACGCAUCCGGGGUGUACCAUG
UCACCAACGACUGUUCCAACUCGAGUAUCAUCUAUGAGAUGGAAGAUAUGAUCAUGCAUG
CCCCGGGGUGUGUCCCCUGCGUUCAGGAGAAC---AACUCCUCUCGUUGCUGGAUGGCGC
UCACCCCCACGCUUGCGGUCAGAAACGCUAGCGUCCCCACUGCAGCAAUUCGGCGUCACG
UCGACUUGCUUGUCGGGGCAGCUACGCUUUGUUCCGCUAUGUACGUGGGGGACCUUUGCG
GGUCCAUCUUCCUUGUUGGCCAGCUAUUCACCCUUAGACCCCGCAUAUACCAUACAACAC
AGGAUUGCAACUGCUCCAUCUAUUCUGGCCAUGUGACGGGUCACCGUAUGGCAUGGGAUA
UGAUGAUGAACUGGUCACCCACUACAGCCUUGGUAGUGUCGCAGCUGCUCCGAAUCCCUC
AGGCUGUCGUGGACAUGGUGGCGGGGGCCCACUGGGGAGUUCUAGCGGGCUUAGCUUACU
AUUCCAUGGUCGGCAAUUGGGCCAAGGUUCUGGUUGUGAUGCUACUGUUCGCUGGCGCUG
ACGCUACCACCUACACGACGGGGGCG---GCGGCAGGUCACACAGCGCGAGGCUUUACCA
GGUUCUUUUACCCCGGGGCGUCCCAGAACAUUCAGCUCAUACAUACCAACGGCAGUUGGC
ACAUCAAUCGUACUGCCCUCAAUUGUAAUGACUCCCUCCACACCGGGUUCAUUGCCGCGC
UGUUAUACGUCAAC---AAGUUCAACUCGUCUGGAUGUAGCGAGCGCAUGGCCAGCUGCC
GACCCAUUGACUCGUUUGAUCAAGGGUGGGGCCCUGUCACUCAC------AACGAGACCC
GGCCACUU---------GACCAGAGGCCCUAUUGCUGGCACUACGCGCCAGAGCGGUGUG
GUAUCGUCCCCGCGUCGCAGGUGUGUGGUCCAGUGUACUGUUUCACCCCGAGUCCUGUUG
UAGUGGGGACGACCGAUCGGACCGGCGUCCCCACGUAUAAUUGGGGGGAAAAUGAGACGG
ACGUGCUGCUACUCAACAACACGCGGCCGCCGCUCGGCAACUGGUUUGGUUGCACCUGGA
UGAACAACACCGGGUUCACCAAGACAUGUGGGGGUCCCCCGUGUAACAUCGGGGGGACCG
GUAAUAACACC------------------UUGACCUGCCCUACGGACUGCUUCCGAAAGC
AUCCAGAGGCUACCUACGCCAAGUGCGGUUCAGGCCCCUGGCUAACGCCCAGGUGUUUGG
UCGAUUAUCCGUACAGGCUAUGGCACUACCCUUGCACUGUCAACUUCUCCAUCUUUAAGG
UCAGGAUGUAUGUGGGUGGCGUGGAACACAGGCUGAACGCCGCAUGCAACUGGACACGAG
GGGAGCGCUGCAAUUUAGAUGACAGGGACAGAUCGGAGCUCAGCCCCCUGCUGCUCUCUA
CAACGGAGUGGCAGGUKCUGCCCUGUUCCUUCACCACCUUACCGGCCCUGUCCACAGGCU
UAAUCCAUCUCCACCAAAACAUCGUGGACAUACAAUAUUUGUAUGGGAUAGGGUCAGCAG
UUGUCUCCUAUGCAAUCAAGUGGGAGUAUGUCGUGCUGCUCUUYCUYCUCCUAGCAGACG
CCCGUGURUGCGCCUGCUUGUGGAUGAUGCUGCUGAUA-GCUCAAGCAGAGGCCGCGUUG
GAGAACCUGGUGGUCCUCAAUGCGGCAUCCCUGGCUGGGACGCAUGGCAUUCUCUCCUUC
CUUGUGUUYUUCUGYGCYGCUUGGUACAUCAAGGGCAGACUGGUUCCCGGRGCGGCCUAC
GCGCUCUACGGCAYGUGGCCGCUGCUUUUGCUCCUGCUGGCACUGCCUCCACGAGCUUAU
GCUUUGGACCGGGAAAUGGCCGCGUCAUGCGGAGGCGCGGUCCUCAUAGGCCUGACCCUU
CUCACCUUGUCACCGUGUUAUAAAAUGUUUCUGGCCAAACUUAUAUGGUGGCUGCAGUAC
UUCAUAACCAGGACCGAGGCAGGAUUGCAUGAGUGGGUCCCCUCCCUGAACGCUCGGGGA
GGCCGCGACGCUGUCAUCCUUCUCGCGGCCGCGAUCCACCCUUGGCUGCUCUUUGACAUU
ACCAAACUGUUACUAGCAAUAAUUGGUCCUUUGAUGGUGCUCCAAGCAUGCCUGGUUAGG
GUGCCAUACUUCGUGCGCGCCCAGGGGCUCAUCCGGUUGUGCAUGCUGGUGCGCAAAGUU
UAUGGAGGCCACUACAUGCAGAUGGCCUUCAUGAAGCUGGGCGCGCUAACAGGCACUUAC
CUCUAUGACCACCUCACCCCGAUGCGAGACUGGGCCCACGCGAGCUUGCGCGACCUCACG
GUGGCGGUCGAGCCCGUUGUCUUYUCCGACAUGGAAAAUAAGAUCAUCACCUGGGGGGCG
GACACCGCGGCGUGUGGGGACAUCCUCCARGGACUGCCUGUCUCUGCUCGGAGAGGAAGG
GAGAUACUCUUGGGCCCGGCCGACAACCUGGAAGACCCAGGCUGGCGGCUCCUUGCACCA
AUCACGGCCUAUACUCAGCAGACACGAGGUCUCCUGGGYUGCAUCAUCACCAGCCUUACA
GGUAGGGACAGAAAUGAGGUCGAAGGAGAGGUCCAGAUAGUUUCCACCGCGACGCAGACC
UUCCUGGCGAGCUGCAUCAACGGUGUGUGUUGGUCCGUGUAUCACGGUGCCGGCACGAAG
CUCCUAGCUGGGGCAAAGGGGCCCAUCACCCAAAUGUACACCAAUGUUGACAAAGACCUC
GUCGGCUGGCCAGCGCCUCCUGGAGCGCGAUCCUUGACACCCUGCACCUGCGGCAGCGCG
GAUCURUUCUUGAUCACGCGACACGCUGAUGUCAUCCCGGUGCGCCGACGUGGUGACAGC
AGGGGAGCCCUGUUGUCUCCCCGGCCCAUCUCAUAYCUGAAAGGAUCRUCGGGGGGYCCA
UUGCUAUGCCCCUCUGGGCAUGCCGUGGGCAUCUUCCGGGCCGCUGUAUGCACCCGGGGG
GUCGCGAAGGCAGUUGACUUCGUGCCCGUCGAGUGCAUGGAAACCACCGCGCGGUCCCCG
AUCUUUACAGACAAUUCAUCUCCACCAGCUGUGCCCCAGACGUUCCAAGUCGCUCAUUUA
CAUGCCCCUACWGGUAGCGGCAAAAGCACCAAGGUACCUGCUGCAUACGCAGCCCAAGGY
UACAAGGUCCUUGUGUUGAAUCCAUCUGUCGCCGCCACUCUGAGCUUCGGAGCGUACAUG
UCCAAGGCGCACGGGAUUGACCCGAGUAUUAGGACCGGGGUAAGAACCAUCACUACAGGC
GCCCCUAUCACUUACUCCACCUACGGCAAGUUCCUUGCUGACGGCGGUUGUGCCGGAGGU
GCCUAUGACAUCAUAAUAUGUGAUGAGUGCCACUCCACUGACUCGACCUCUAUACUGGGU
AUCGGCACCGUCCUGGAUCAGGCGGAGACGGCGGGGGCGCGACUUGUCGUGCUCGCCACC
GCUACGCCCCCAGGGUCAGUCACCGUGCCACAUCCCAACAUUGAGGAAGUCGCGCUGUCC
AACAGCGGAGAGAUCCCGUUCUAUGGCAAGGCCAUCCCCCUAGAAACCAUCAAGGGGGGA
AGGCACCUUAUCUUCUGCCAUUCCAAGAAAAAGUGUGAAGAGCUCGCCGCGAARCUGUCU
AGCCAGGGUCUCAACGCUGUGGCGUACUACCGAGGCCUUGAUGUGUCUGUUAUACCAUCC
AGUGGGGACGUCGUCGUGGUAGCGACUGACGCCCUAAUGACAGGUUUCACCGGCGACUUU
GACUCAGUGAUCGACUGCAACGUGUGCGUCACCCAGACAGUCGAUUUCAGCCUAGACCCU
ACCUUCACCAUCGACACGACGACCAUGCCCCAAGACGCGGUGUCUCGCUCCCAGAGGCGG
GGCAGGACGGGCAGGGGCAGGCCGGGCAUCUAUAGGUAUGUCACUCCAGGAGAACGACCC
UCUGGUAUGUUUGACUCCUCGGUCCUCUGCGAGUGCUAUGACGCGGGCUGCGCUUGGUAU
GAGCUCACGCCUGCUGAGACCUCUGUCAGGCUACGGGCGUACCUGAAUACACCAGGGUUR
CCCGUAUGUCAGGACCAUUUGGAGUUCUGGGAGAGCGUCUUUACAGGCCUCACCCACAUA
GAYGCCCAUUUCCUGUCCCAGACAAARCAAGCUGGAGAYAACCUUCCCUACUUGGUGGCG
UACCAGGCCACGGUGUGCGCCAGGGCCCAGGCCCCGCCACCAUCAUGGGACCAAAUGUGG
AAGUGUCUCACACGGCUGAAACCUACGCUACAUGGGCCUACGCCCYUGUUGUAUAGGUUG
GGUGCCGUCCAGAAUGAGGUCACUCUCACACAUCCCAUAACCAAGUACAUCAUGGCRUGC
AUGUCGGCUGACCURGAGGUCGUCGCCAGCACYUGGGUGCUGGURGGCGGGAUUCUUGCC
GCUCUGGCCGCGUACUGCUURUCAACAGGCUGCGUGGUCAUAGUGGGCAGGAUAGUCUUG
UCCGGCAAGCCGGCUGUCGUGCCUGAUAGGGAAGUCCUCUACCAAGCGUUCGAUGAAAUG
GAGGAGUGUGCUUCGCACCUCCCCUACAUCGAGCAGGGCAUGCAGCUCGCUGAGCAAUUC
AAGCAGAAAGCGCUCGGCUUGCUGCAAACAGCAACAAAGCAGGCGGAGGCCGUGGCCCCC
GCAGUGCAGACAAAAUGGCAAGGCCUCGAGAAGUUCUGGGCAAAGCACAUGUGGAACUUC
AUUAGCGGGAUACAAUACCUGGCAGGCUUGUCAACACUGCCCGGGAAUCCUGCGAUAGCA
UCAUUGAUGGCAUUUACAGCUUCCAUCACCAGCCCAUUAACCACCCAGCAAACCCUCCUG
UUUAACAUCUUGGGAGGAUGGGUGGCUGCCCAGCUUGCUGCCCCCAGUGCUGCCUCGGCC
UUCGUAGGCGCCGGCAUUGCCGGAGCAGCCGUYGGCAGUAUAGGACUUGGGAAGGUGCUC
AUUGACAUCCUGGCGGGUUAUGGGGCGGGAGUGGCAGGCGCACUCGUGGCCUUUAAGAUC
AUGAGUGGCGAGGUCCCYUCCACCGAGGACYUAGUCAACUUGCUGCCUGCCAUUCUCUCC
CCUGGUGCYCUGGUAGUCGGGGUAGUCUGCGCGGCAAUACUGCGUCGGCACGUAGGGCCA
GGUGAGGGRGCUGUCCAGUGGAUGAACCGCUUGAUAGCGUUCGCUUCACGAGGCAACCAC
GUCUCCCCCACGCACUAUGUGCCUGAGAGCGAUGCUGCCGCACGUGUAACCCAAAUCCUU
UCCAGUCUCACCAUCACACAACUGCUGAAGAGGCUCCACCAGUGGAUUAACGAGGACUGC
UCCACUCCGUGCUCCGGUUCAUGGCUACGAGACAUCUGGGACUGGAUAUGCACAGUGUUG
AGCGACUUCAAGACCUGGCUUAAAGCAAARCUCCUACCGCGCAUGCCAGGAGUCCCUUUC
UUGUCGUGCCAGCGUGGGUACAAGGGCGUCUGGCGGGGGGAUGGCGUCAUGCAGACCACC
UGUCCAUGCGGGGCACAGAUAACUGGACAUGUCAAAAACGGGUCCAUGAGGAUCGUCGGG
CCAAGAACCUGUAGCAACACCUGGCAUGGAACGUUCCCCAUCAACGCGUACACCACGGGC
CCCAGCACGCCUUCCCCGGCGCCCAACUACACGAGGGCGCUGUGGCGAGUGGCUGCUGAG
GAAUACGUGGAGGUUAGACGAGUGGGGGACUUCCAUUACAUAACGGGCAUGACUACUGAC
AACCUGAAAUGCCCUUGCCAGGUUCCUUCUCCCGAGUUCUUCACAGAGGUGGACGGGGUG
CGGCUGCACAGGUACGCUCCGGUAUGCGGACCCCUCCUACGGGAGGAGGUCUCGUUCCAA
GUUGGUCUUAACCAAUACUUGGUCGGGUCGCAACUCCCAUGUGAGCCCGAGCCGGACGUA
GCAGUGCUAACUUCCAUGCUGACCGAUCCUGCCCACAUCACCGCAGAAGCGGCUAGACGC
AGGCUAGGUAGAGGGUCCCCUCCUUCCCUGGCCAGCUCGUCCGCUAGUCAACUGUCUGCA
CCAUCCUUAAAAGCAACAUGCACUACCCACCAUGACUCCCCAGAUGCUGACCUCAUUGAA
GCCAAUCUACUGUGGAGGCAGCAGAUGGGCGGGAACAUCACCCGUGUGGAGUCAGAGAAC
AAGGUAGUCAUUUUGGACUCUUUUGACCCGCUUGUGGCGGAG---GAGGAUGAUAGGGAG
CCUUCUGUUCCAGCAGAGAUUCUACGGAAA---UCUAAGAAGUUCCCUGCAGCACUGCCC
AUAUGGGCCCGGCCGGAUUACAACCCCCCUCUGUUGGAGUCCUGGAAAARGCCGGAUUAC
ACUCCUCCCCUAGUAAGUGGGUGCCCUCUACCACCAGCUGGGGCCCCUCCCAUACCACCU
CCACGGAGG---AAGAGGACAGUUGUCCUGACUGAGUCCACCGUGUCGUCUGCUCUGGCC
GAGCUUGCUGAGAAGACCUUUAGCAGCUCCGGGGCUUCGGGYGUCGACAGUGGUACGGCG
UCCGCCCCUCCUGACUCCUCCCCAGAUAGCGGCGACGCGGGA---------------UCC
GACGUUGGGUCGUACUCCUCCAUGCCCCCCCUCGAGGGGGAGCCGGGGGAUCCCGACCUC
------------------------------------------------------------
AGCGACGGAUCCUGGUCUACAGUGAGUGGGGAAGCCAGC------GAGGAUGUGGUAUGC
UGUUCAAUGUCUUACACCUGGACGGGCGCCUUGAUCACACCGUGCUCCGCGGAGGAGAGC
AAACUUCCCAUCAACGCGUUGAGCAACUCCUUGCUGCGACAUCACAAUAUGGUCUACGCU
ACGACCUCCCGCAGCGCGAGCCAGAGACAGAAAAAAGUCACAUUUGACAGACUGCAGGUC
CUGGACAAUCACUACCGGGACGUGCUUCAGGAGAUUAAGGCGAAGGCGUCCACAGUGAAG
GCCAGGCUACUCUCAGUGGAGGAAGCUUGCAGCCUGACGCCCCCGCACUCGGCUAAAUCC
AAGUUCGGGUACGGGGCGAAGGACGUCCGGAGCCUAUCCAGCAGGGCCGUAAACCACAUC
AACUCCGUGUGGAAGGACCUCCUGGAAGACAAUGUAACACCAAUAGACACUACCAUCAUG
GCCAARAAYGAGGUCUUCUGUGUCCAACCAGAGAAAGGAGGCCGCAAGCCAGCUCGCCUU
AUCGUGUUCCCCGACUUGUCGGUUCGCGUYUGCGAGAAGAUGGCUCUCUAYGACGUGGUC
UCCACGCUUCCUCAGGCCGUGAUGGGAUCCUCGUACGGGUUUCAGUACUCGCCGGGGCAA
CGGGUCGAAUUCCUAGUGAAUGCUUGGAAGUCCAAGAAAACCCCUAUGGGCUUCUCGUAU
GAYACCCGCUGCUUYGACUCSACAGUUACUGAGAACGACAUCCGUGUCGAGGAAUCCAUC
UAUCAAUGUUGUGACUUAGCCCCCGAGGCCCGCAAGGCCAUAAAGUCGCUCACCGAGCGG
CUGUACAUCGGGGGCCCCCURACCAAUUCAAAAGGGCAGAACUGCGGCUACCGUCGGUGC
CGCGCCAGCGGCGUGCUGACUACCAGCUGCGGUAACACCCUCACAUGYUAUUUGAAAGCC
AGGGCGGCCUGUCGAGCUGCAAAGCUCCAGGACUGCACAAUGCUCGUGUGCGGAGACGAC
CUUGUCGUUAUCUGUGAGAGCGCRGGGGUCGAGGAGGACGCGGCGAGCCUACGAGCCUUC
ACGGAGGCUAUGACUAGGUAUUCCGCCCCCCCCGGAGAUCCGCCUCAACCAGARUACGAC
UUGGAGCUGAUAACAUCAUGCUCCUCCAACGUGUCGGUCGCGCACGAUGCAGCUGGCAAA
AGGGUCUACUAUCUGACCCGUGACCCAACCACUCCCCUCGCACGAGCUGCGUGGGAGACA
UCAAGRCACACUCCWGUCAACUCCUGGCUAGGCAACAUCAUUAUGUUUGCCCCCACUCUA
UGGGCGAGGACUAUUCURAUGACUCACUUCUUCUCCAUCCUCAUAGCCCAGGAGCAACUU
GGAAAAGCCCUAGACUGUCAAAUCUACGGGGCUUACUACUCCAUUGAGCCACUUGAUCUA
CCUCAAAUCAUUCAACGACUCCAUGGUCUUAGCGCAUUCUCACUCCAUAGUUACUCUCCA
GGUGAAAUCAAUAGGGUGGCUGCAUGCCUCAGGAAACUUGGGGUACCGCCC-UUGCGAGU
CUGGAGACAUCGGGCCAGAAGUGUCCGCGCUAAGUUGCUGUCCCAGGGGGGGAGGGCUGC
UACCUGCGGCAAGUACCUCUUCAACUGGGCAGUAAGGACCAAGCUCAAACUCACUCCAAU
UCCGGCGGCGUCCCAGCUAGAUUURUCUGGCUGGUUCGUCGCCGGYUACAGCGGGGGAGA
CAUAUAUCACAGCGUGUCUCGUGCCCGACCCCGCUGGUACAUGUGGUGCCUACUCCUACU
CUCUGUGGGGGUAGGCAUCUACCUGCUUCCCAACCGAUA---GU-UGGGAAGCUAU----
-ACACUCCAGGCCAAUAGGCCAUU----CUGUUYUUUUUUUUUUUUUUUUUUUUUUUUUU
UUUUUGUACU--------------------------------------------------
------------------------------------------------------------
------------------------------------------------------------
---------------------------------------------------
>1_MN164872
------------------------------------------------------------
------------------------------------------------------------
------------------------------------------------------------
------------------------------------------------------------
------------------------------------------------------------
----------------------------------------------------AUGAGCAU
GAAUCCAAAACCUCAAAGAAAAACCAAACGUAACACCAACCGCCGCCCACAGGACGUCAA
GUUCCCGGGCGGUGGCCAGAUCGUUGGCGGAGUUUACUUGUUGCCGCGCAGGGGCCCUAG
AAUGGGUGUGCGCGCAGCGAGGAAGACUUCCGAGCGGUCGCAACCUCGUGGAAGGCGACA
ACCUAUCCCCAAGGCUCGCCAACCCGAGGGCAGGUCCUGGG-CCCAGCCCGGGUACCCUU
GGCCCCUCUAUGGCAACGAGGGCUGCGGGUGGGCAGGAUGGCUCUUGUCUCCCCGCGGCU
CCCGGCCUAGUUGGGGCCCCUCUGACCCCCGGCGUAGGUCGCGCAAUUUGGGUAAGGUCA
UCGACACCCUCACGUGCGGCUUCGCCGACCUCAUGGGGUACAUCCCGCUCGUCGGCGCCC
CCCUAGGGGGCGCUGCCAGGGCCCUGGCGCAUGGCGUCCGGGUUCUGGAGGACGGCGUGA
ACUAUGCAACAGGGAAUCUGCCCGGUUGCUCUUUCUCUAUCUUCCUCCUUGCUCUUCUCU
CUUGCUUGACGGUCCCCACAUCGGCCUACGAGGUGCGCAAUUCCUCGGGUAUAUACCAUG
UCACCAACGACUGCCACAACUCGAGCAUUGUGUACGAAACAAACAAUGCAAUCCUGCACA
CGCCGGGGUGCGUCCCCUGCGUUAUGGAGGGU---AACACCUCGAGAUGUUGGGUAGCGC
UUACCCCCACUCUAGCCGCUAGGGAUGCCAACGUACCCGUCACCACACUUCGACGCCACG
UCGAUCUGCUUGUCGGGGCUGCGGUACUCUGCUCGGCUAUGUAUGUGGGGGAUUUGUGCG
GAUCCGUUUUCCUCGUCGGCCAACUGUUCACCUUCUCUCCUAGACGGCAUCAGACAGUAC
AGAGUUGCAACUGUUCCAUCUAUCCGGGCCACGUCACAGGCCAACGCAUGGCUUGGGACA
UGAUGAUGAACUGGUCCCCCACUGUGACUCUGGCGGUAGCGCAGCUGCUCCGGAUCCCAC
AAGCCAUCGUGGACAUGAUAGCAGGUGCUCACUGGGGUGUCCUAAUGGGCGUCGCCUACU
AUUCCAUGGUGGCGAACUGGGCGAAGGUCUUGCUCGUGUUGCUGCUAUUUGCUGGUGUCG
AUGCUGNNNNNNNNNNNNNNNNNNNN---NNNNNNNNNNNNNNNNNNNNNNNNNNNNNNN
NNNNNNNNNNNNNNNNNNNNNNNNNNNNNNNNNNNNNNNNNNNNNNNNNNNNNNNNNNNN
NNNNNNNNNNNNNNNNNNNNNNNNNNNNNNNNNNNNNNNNNNNNNNUUGGUUGGCGGGGC
UCUUCUAUUAUAAC---AGAUUCAACUCGACGGGCUGCCCCGAGAGGAUGGCCAGCUGCA
AACCCCUUGCCGAUUUCAACCAGGGCUGGGGCACCAUCAGAUAU---GCCAACGGAAGCG
GCCCC------------GAACACCGCCCCUAUUGCUGGCAUUACGCCCCACGGGCCUGUG
GCGUCGUGCCGGCAAGGAACGUGUGUGGACCAGUGUACUGUUUCACUCCCUCUCCCGUGG
UCGUGGGGACNNNNNNNNNNNNNNNNNNNNNNNNNNNNNNNNNGGGUGAAAAUGAUACGG
ACGUCCUCGUCCUUAACAACACCCGGCCUCCUUCGGGCAACUGGUUUGGCUGUGUGUGGA
UGAACUCUACUGGCUUUACUAAAGCAUGCGGAGCCCCCCCCUGUAACAUUGGGGGGCAGG
GGAACAACACC------------------UUGCUCUGCCCUACGGACUGCUUCCGUAAAC
AUCCGGAGGCAACGUACACCAAGUGUGGGUCCGGCCCCUGGCUCACGCCCCGAUGCCUGG
UCGAUUAUCCAUACAGGCUCUGGCAUUUUCCCUGUACCCUCAACUACAGUCUGUUCAAGG
UCAGGAUGUUUGUGGGUGGCAUCGAGCACAGACUCACCGCCGCGUGCAACUGGACGCGAG
GGGAGCGCUGUGACUUGGAGGACAGAGACAGGUCUGAACUUAGUCCGCUGUUGUUGUCCA
CUACACAAUGGCAGAUCCUCCCAUGCUCAUUCACGACAUUGCCAGCUCUUUCGACCGGCC
UCAUCCAUCUCCACCAGAACAUUGUGGAUGUCCAGUACCUGUACGGGGUGGGCUCAUCGA
UCGUGACUUGGGCGGUCAAGUGGGAGUACGUCGUGCUCCUAUUCCUGCUGCUCGCAGAUG
CUCGCAUUUGCGCAUGUUUGUGGAUGAUACUACUCAUA-UCCCAAGCGGAGGCAGCGUUG
GAAAACUUGGUCGUCCUGAACGCCGUGUCGCUGGCCGGGACGCACGGCAUCGUGUCCCUC
CUUGUGGUCUUUUGCUUUGCAUGGUACCUGAAAGGCAGAUGGGUCCCCGGAGCCGUUUAU
ACCAUCUAUGGGAUGUGGCCACUGCUCAUGCUCCUUUUGGCGUUGCCCCAGAGGGCGUAC
GCUAUGGACCGGGAGAUGGCCGCGUCGUGUGGGGGCGUCGUCCUUGUCUGUCUUAUGGCG
GUUACUAUGUCACCAUUCUACAAGCGCUAUAUCAGCUGGUGCUUGUGGUGGCUCCAAUAC
UUCUUAACCAGGGUCGAGGCGGCCCUGCAAGUGUGGGUCCCCCCCCUCAACCCCCGGGGG
GGCCGUGAUGGAGUCAUCCUGCUCGUGUGCAUGUUCCAUCCGCACCUGAUGUUUGAGGUG
UCCAAGCUCCUACUGGCUUUAGUCGGCCCCUUCUGGGUCCUUCAGGCCAGUCUCUUCAAG
GUGCCGUACUUUGUGCGCGUCCAGGGCCUUCUCAGGCUCUGUAUGCUCGUGCGCAAGGUA
GCGGCUGGCCAGUACAUCCAAAUGGCCCUCCUGAAGCUGGGAGCAGUAUGCGGGACAUAU
GUCUAUGACCACCUGACCCCCCUGGGGGACUGGGCUCACAACAGCUUGCGUGAUCUUGCU
GUGGCCGUCGAGCCUGUUGUCUUCUCUCAAAUGGAGACUAAGCUCAUCACUUGGGGAGCG
GACUCAGCCGCGUGUGGGGACAUCAUCUCGGGGUUGCCCGUCUCCGCCCGCAGGGGCCGA
GAGAUAUUGCUUGGACCGGCCGAUGGAAUGGCCUCCAAGGGAUGGAGGCUCUUGGCGCCC
AUCACCGCCUACGCCCAACAAACACGGGGCCUGCUGGGGUGCAUUAUCACCAGCCUCACC
GGCCGCGACAAGAAUCAAGUGGAGGGGGAGGUCCAGAUUGUGUCCACCGCAACCCAGACU
UUCUUGGCUACGUGCGUCAACGGCGCGUGUUGGACUGUCUACCACGGGGCCGGGUCAAGG
ACCCUCGCCACGUCAUCGGGCCCUGUCGUCCAAAUGUAUACCAAUGUGGACCAGGACCUC
GUGGGCUGGGCAGCGCCUCAAGGGGCGCGCUCCUUAACGCCCUGCACCUGCGGCGCUUCU
GACCUAUAUUUGGUCACGAGGCACGCCGAUGUCAUCCCGGUGCGACGGCGUGGAGACACU
AGGGGUAGCCUGCUCUCCCCACGGCCCAUCUCAUAUCUCAAAGGGUCCUCGGGCGGCCCA
CUGUUGUGCCCCACGGGACACGCCGUAGGCAUAUUCAGAGCUGCGGUGUGUACCCGAGGG
GUCGCAAAGGCCGUCGAGUUCGUACCCGUGGAGGCCCUAGAAACCACCAUGAGGUCCCCA
GUGUUUACUGACAAUUCAACCCCACCUGCCGUGCCGCAAACCUAUCAAGUGGCCCACCUU
CACGCUCCCACUGGGAGCGGUAAGAGCACGAAGGUGCCGGCCGCUUAUGCAGCCCAAGGG
UACAAGGUACUUGUGCUGAACCCCUCUGUGGCUGCCACUCUGGGUUUCGGCGCGUACAUG
UCCAAGGCCCAUGGAAUUGACCCAAACAUCAGGACCGGUGUGAGGACCAUCACCACCGGU
GCCCCCAUAACAUACUCCACGUACGGCAAAUUCCUUGCUGACGGUGGUUGUAGUGGGGGC
GCAUAUGACAUCAUAAUUUGUGAUGAGUGCCACUCAACAGAUUCUACCACCAUUUUGGGU
AUCGGCACCGUCCUUGACCAGGCGGAGACAGCGGGAGCCAGGCUUGUGGUACUCGCCACC
GCCACGCCUCCGGGCUCUGUCACUGUGCCGCAUCCCAACAUUGAGGAGGUUGCCCUGCCA
ACUACGGGAGAAAUCCCCUUUUAUGGCAAGGCCAUCCCCCUCUCCCUUAUAAAGGGGGGG
AGGCACCUCAUCUUCUGCCAUUCAAAGAAGAAGUGCGACGAGCUUGCCGGGAAACUAGCC
GCCCUCGGACUCAACGCCGUGGCUUACUAUCGUGGCCUCGACGUGUCUGUCAUCCCGAGC
UCGGGCGACGUCGUCGUAGUGGCGACGGAUGCCCUAAUGACUGGCUUCACUGGCGAUUUC
GACUCGGUGAUAGACUGCAAUACGUGUGUCACCCAAACAGUCGACUUCAGUCUCGAUCCC
ACUUUUUCCAUUGAGACCACCACGCUGCCCCAGGACGCCGUAAGCCGCUCACAACGGAGA
GGCAGGACCGGCAGAGGGCGGCUUGGCAUCUACAGAUUUGUGACACCAGGCGAGCGGCCA
UCCGGCAUGUUCGACUCCUCGGUCCUAUGUGAGUGCUAUGACGCGGGUUGUGCCUGGUAU
GAGCUCACACCUGCUGAGACCACAGUCAGACUGCGGGCGUACAUGAACACCCCUGGGCUG
CCCGUAUGUCAGGACCAUUUGGAGUUCUGGGAGAGCGUGUUUACAGGCCUCACCAGCAUA
GACGCUCAUUUUCUGUCCCAGACAAAACAGGCCGGAGACAAUUUCCCCUACUUGGUCGCG
UACCAAGCGACCGUUUGUGCUAGGGCGCUCGCCCCCCCACCUUCGUGGGAUCAGAUGUGG
AAGUGUUUGACACGGCUCAAGCCCACUUUACACGGCCCCACUCCUCUGCUGUACAGAUUG
GGUGGUGUUCAGAACGAGAUCACUCUAACACAUCCAAUUACCAAGUACAUCAUGGCUUGC
AUGUCAGCAGACCUGGAGGUUGUCACCAGCACCUGGGUGCUGGUGGGCGGCGUUUUAGCC
GCCCUGGCCGCGUAUUGCCUGUCUACAGGCAGUGUGGUCAUCGUGGGCAGGAUCGUCUUA
UCCGGGAAGCCGGCCGUCAUGCCGGACAGGCAGGUCCUAUACCGAGAGUUUGAUGAGAUG
GAGGAGUGCGCUUCACACCUGCCUUACAUUGAGCAGGGGAUGAUGCUCGCCGAGCAGUUC
AAGCAGAAAGCACUCGGCCUCUUACAAACAGCGUCCCAGCAAGCAGCAGACAUCACUCCU
GCUGUCCAGUCCAACUGGCAGAAGCUGGAGGCGUUUUGGGCCAAGCACAUGUGGAACUUC
AUCAGCGGGAUACAAUACCUUGCGGGAUUGUCAACCCUCCCUGGGAACCCCGCCAUAGCA
UCCCUAAUGGCAUUCACCGCGGCUGUAACCAGCCCGCUGACCACUCACCAGACUCUCCUA
UUCAACAUCUUGGGAGGCUGGGUGGCUGCCCAGCUCGCAGCCCCCGGUGCUGCUACCGCC
UUUGUGGGCGCUGGUUUAACUGGCGCCGCCAUCGGCAGUGUGGGCCUCGGGAAGAUCCUC
GUGGACAUCCUCGCAGGCUAUGGCGCGGGUGUAGCCGGCGCCCUUGUGGCCUUCAAGAUC
AUGAGUGGAGAGGCUCCUUCAACCGAGGAUUUGGUGAAUCUGCUGCCCGCCAUCCUAUCG
CCCGGAGCGCUCGUUGUCGGCGUCGUUUGCGCUGCGAUUCUGCGCCGGCACGUGGGCCCG
GGCGAAGGAGCUGUGCAGUGGAUGAACCGGCUGAUAGCUUUCGCCUCGCGGGGUAACCAU
GUUUCCCCCACGCACUACGUGCCCGAGAGCGAUGCUGCAGCGCGCGUCACCGCUAUCCUC
AGCAACCUCACUGUCACCCAACUCCUGAGAAGGCUCCACCAGUGGAUAAGCACUGAUUGC
ACCACCCCGUGUGCCGGUUCCUGGCUGAGAGAUGUUUGGGACUGGAUAUGCGAGGUGUUG
AGCGACUUUAGGACCUGGAUUAAGGCCAAGCUUAUGCCACAGCUGCCUGGACUCCCGUUU
AUAUCCUGUCAACGCGGGUAUCGGGGGGUCUGGCGGGGGGACGGCAUCAUGAACACACGC
UGUCCGUGUGGAGCUGAUAUAUCUGGACAUGUCAAGAAUGGGUCGAUGCGUGUCGUCGGC
CCUCGGACCUGCAGUAACAUCUGGCACGGAACAUUCCCCAUCAACGCCUACACCACUGGG
CCCUGCACACCUUCACCAGCGCCGGACUACAAGUUCGCGCUGUGGAGGGUGUCUGCGGAG
GAAUACGUGGAAGUGAGGCGAGUGGGAGAUUUCCACUACAUCACAGGGGUAACCACUGAU
AACCUCAAGUGUCCGUGCCAGGUCCCAUCACCUGAAUUCUUCACGGAGCUUGACGGGGUG
AGGCUGCACAGGUAUGCCCCCCCAUGCAAGCCCUUGCUGCGGGAUGAGGUCUCAUUCAGC
GUCGGCCUCCACGAGUUUCCGGUCGGCUCUCAGUUACCCUGCGAGCCCGAGCCGGACGUG
GCGGUACUGACGUCCAUGCUCACUGACCCGUCCCACAUCACCGCGGAGACGGCGGCGCGC
AGGUUGGGGAGGGGAUCCCCCCCCUCCCUGGCCAGCUCUUCCGCCAGCCAGUUAUCCGCG
CCCUCUCUCAAAGCGACGUGCACUGCCCGUCAUGACUCCCCUGACGCCGACCUAAUAGAG
GCCAACCUCCUGUGGAGGCAGGAGAUGGGAGGGAACAUCACCAGGGUAGAGUCAGAGAAC
AAGGUGGUCAUACUGGACUCCUUCGAUCCGCUUGUGGCGGAA---GAGGAUGAACGGGAG
GUUUCCGUAGCCGCAGAAAUCCUGCGCAAG---CCUCGGAGGUUUCCCCCGGCCCUGCCC
AUCUGGGCACGGCCGGACUACAAUCCUCCGUUGCUGGAGGCGUGGAAAAAACCGGACUAC
GAACCACCUGUGGUCCAUGGCUGCCCUCUUCCACCUCCACAGUCCCCUCCUGUGCCUCCG
CCCCGGAAG---AAGCGGANNNNNNNNNNNNNNNNNNNNNNNNNNNNNNNNNNNNNNNNC
GAGCUUGCCACUAAGAGCUUUGGCAGCUCCUCAACUUCCGGCAUCACGGGUGACGACACA
ACGGCGUCCUCUGAGCCCGCCCCCUCUGCCUGCCUCCCAGAC---------------UCU
GACGCUGAGUCCUGCUCUUCCAUGCCCCCCCUAGAGGGGGAACCGGGGGAUCCUGAUCUC
------------------------------------------------------------
AGCGAUGGGUCCUGGUCCACCGUGAGCAGUGACGGCGACACG---GAGGAUGUCGUGUGU
UGCUCGAUGUCCUACACCUGGACGGGCGCACUGAUCACGCCUUGCGCUGCGGAGGAGAGU
AAGUUGCCCAUCAACGCGCUAAGCAAUUCGCUAGUGCGACACCACAACAUGGUGUACUCU
ACCACCUCCCGUAGCGCCAGCCAGAGGCAAAAGAAGGUCACGUUUGACAGAAUGCAAGUC
CUGGACGACCACUACCAGGACGUGCUCAAGGAGGCUAAGGCCAAGGCAUCCACUGUGAAG
GCAGACUUGCUAUCCGUCGAGGAGGCUUGUAGCCUGACGCCCCCCCACUCGGCCAGAUCA
AAAUUUGGCUACGGGGCGAAGGAUGUCCGAAGCCAUUCCAGGAAGGCCAUAUCCCACAUC
AACUCCGUGUGGCGAGACCUCCUGGAAGACAGUGUGACACCCAUAGACACCACCAUCAUG
GCAAAAAAUGAGGUCUUUUGCGUACAGCCAGAGAAGGGAGGUCGAAAGCCAGCUCGGCUU
AUCGUAUUCCCUGAUCUGGGCGUGCGUGUAUGCGAAAAAAGAGCUCUGUAUGACGUAGUG
AAGAAGCUCCCUCAAGCCGUGAUGGGUGAUUCUUACGGGUUCCAAUACUCACCAUCGCAG
CGAGUCGAGUUCCUGCUAAAAGCAUGGAAAUCAAAGAGAAACCCCAUGGGGUUCUCGUAU
GACACUCGCUGCUUUGACUCAACAGUGACUGAGAAUGACAUCCGUACGGAGGAGUCCCUU
UACCAAUGUUGUGACCUAGACCCCGAGGCCCGCGUGGCCAUAAAGUCCCUCACUGACAGA
CUCUACGUCGGGGGCCCCCUUACUAAUUCCAGAGGGGAGAGCUGCGGCUAUCGCAGAUGC
CGCGCGAGCGGCGUUCUGACAACCAGCUGUGGUAAUACCCUCACAUGCUACCUAAAAGCU
AGCGCGGCCUGUCGAGCUGCCAAGCUCCAGAAUUGCACUAUGCUUGUGUGUGGCGACGAC
CUUGUCGUUAUCUGCGAGAGUGACGGGGUCCAGGAGGACGCGGCCAAUCUGAGAGUCUUC
ACGGAGGCUAUGACCAGAUAUUCCGCCCCCCCCGGGGACCCGCCCCAACCAGAGUACGAC
CUGGAGCAUAUUACAUCCUGCUCCUCCAACGUGUCAGUCGCGCACGAUGGUAGCGGCAAA
AGGGUCUACUAUCUGACCCGCGACCCAACCACUCCCCUCGCACGAGCUGCUUGGGAGACA
GCUAGACACACUCCAGUUAAUUCCUGGCUAGGCAACAUCAUCAUGUUUGCCCCCACUCUG
UGGGCGAGGAUGAUACUGAUGACCCACUUCUUCAGUGUUCUCAUAGCCAGGGAGCAGCUU
GAACAGGCCCUCGAUUUCGAAAUCUACGGGGCCCAACACUCCAUAAGUCCAUUGGACUUA
CCAGCAAUCAUUGAAAGACUCCACGGCUUAAGCGCGUUCUCACUCCACAGCUACUCUCCA
GGUGAAAUCAAUAGGGUGGCGGCAAGCCUCAGGAAACUUGGGGUCCCGCCC-UUGCGAGU
CUGGAGACACCGGGCCCGGAACGUUCGCGCUAAGCUGAUAGCCCAAGGAGGGAAAGCCGC
CAUAUGCGGCAAGUACCUCUUUAAUUGGGCUGUCAAAACCAAGCUAAAACUCACUCCAAU
ACCAGCAGCAGCCAGGUUGGAUUUAUCCGACUGGUUUACUGUUGGCUACAGCGGGGGAGG
CGUAUAUCACAGCACGCCUCGUGCCCGGUCCCGCUGGUUCAUGGUUUGCCUACUCCUACU
UUCAGUAGGGGUAGGCAUCUACCUCCUUCCCAACCGAUGA--------------------
------------------------------------------------------------
------------------------------------------------------------
------------------------------------------------------------
------------------------------------------------------------
---------------------------------------------------
>1a_MW689980
------------------------------------------------------------
------------------------------------------------------------
------------------------------------------------------------
---------------------------UUGGAUCAAACCCGCUCAAUGCCUGGAGAUUUG
GGCGUGCCCCCGCAAGACUGCUAGCCGAGUAGUGUUGGGUCGCGAAAGGCCUUGUGGUAC
UGCCUGAUAGGGUGCUUGCGAGUGCCCCGGGAGGUCUCGUAGACCGUGCACCAUGAGCAC
GAAUCCUAAACCUCAAAGACAAACCAAACGUAACACCAACCGUCGCCCACAGGACGUUAA
GUUCCCGGGUGGCGGUCAGAUCGUUGGCGGAGUUUACUUGUUGCCGCGCAGGGGCCCCAG
AGUGGGUGUGCGCGCGACGAGGAAGACUUCCGAGCGGUCGCAACCUCGUGGGAGGCGGCA
GCCUAUUCCCAAGGCCCGCCGAACCGAGGGCAGGACCUGGG-CACAGCCUGGGUACCCUU
GGCCCCUCUAUGGCAACGAGGGCUGCGGAUGGGCAGGGUGGCUCCUGUCCCCCCGCGGCU
CCCGGCCUAGUUGGGGCCCCAAUGACCCCCGGCGCAGGUCACGCAAUUUGGGUAAGGUCA
UCGAUACCCUCACGUGUGGCUUCGCCGACCUCAUGGGGUACAUUCCGCUCGUCGGCGCCC
CCCUAGGGGGCGCUGCCAGGGCCCUGGCGCAUGGCGUCCGUGUCCUGGAGGACGGCGUGA
AUUAUGCAACAGGGAAUCUUCCUGGUUGCUCCUUUUCUAUCUUCCUUCUUGCCUUCCUCU
CUUGCUUGACUGUUCCCGCCUCCGCCUAUGAAGUGCGCAAUGCUACGGGGAUAUAUCAUG
UCACCAACGAUUGUCCCAACUCCAGCAUCGUGUACGAGACAGCUGAUGCCAUCCUACACG
CCCCGGGGUGCGUCCCUUGCGUUCGUGAGGGU---AACGUCUCGGUGUGUUGGGUGGUGA
UGACCCCCACGGUGGCCACUAGGGAUGGCAAACUCCCCACGACUGAGCUUCGACGCCACA
UCGAUCUCCUUGUCGGGGCCGCCACGUUCUGUUCGGCCAUGUACGUGGGGGACGUCUGCG
GAGCUGUCUUUCUUGUCGGCCAGAUGUUCACCUUCUCCCCCAGGCGCCAUUGGGUCACCC
AAGACUGCAACUGUUCCAUCUACCCGGGUCAUGUAACGGGUCACCGUAUGGCUUGGGAUA
UGAUGAUGAACUGGUCUCCCACUGGGGCCUUGGUGAUGGCGCAGAUACUUCGGAUCCCAC
AAGCCGUCGUGGAUAUGAUAGCAGGGGCCCACUGGGGUGUCCUAGCGGGCCUAGCUUAUU
UUUCCAUGGUGGGGAACUGGGCCAAGGUAUUGGUUGUGCUGCUGCUCUUUGCCGGGGUUG
ACGCGCACACCUACACGACAGGGGGN---NNNNNNNNNNNNNNNNNNNNNNNNNNNNNNN
NNNNNNNNNNACAGGGCGCCAAGCAGAACAUCCAGCUAAUCAACACCAAUGGCAGCUGGC
AUAUCAACAGAACGUCCCUGAACUGCAACGACAGCCUUAACACCGGCUGGUUGGCUGCGC
UGUUCUACACCCAC---AAGUUCAACUCAUCGGGGUGUCCCCAGAGGAUGGCCAGCUGUC
GACCCCUUGCCGACUUUGCCCAGGGCUGGGGCCCUAUCAGGUAC---GCCAACGGAAGCG
GCCCU------------GACCAGCGCCCCUAUUGCUGGCACUACGCACCAAAACCGUGUG
GUAUCGUGCCUGCAAAGGAAGUGUGCGGACCGGUAUACUGCUUCACUCCUAGCCCAGUGG
UGGUGGGGACCACCGACCGCUCCGGUGUCCCUACCUACACCUGGGGUGAGAAUGAGACGG
ACGUGCUGCUCCUCAACAACACCAGGCCACCGCUUGGCAACUGGUUCGGCUGUACAUGGA
UGAACUCAACUGGAUAUACCAAAGUGUGCGGAGCGCCCCCUUGUGACAUCGGAGGGGUGG
GCAACAACACC------------------UUGCACUGCCCCACGGACUGCUUCCGCAAAC
ACCCGGAGGCCACAUAUGCCAAGUGCGGCUCCGGCCCUUGGCUCACACCCCGCUGCUUAG
UUGACUAUCCUUACAGGCUAUGGCAUUACCCCUGCACCGUCAACUACACCAUAUUCAAGG
UCAGGAUGUAUGUGGGGGGGGUCGAGCACAGGCUGGAAGCUGCCUGCAACUGGACAAGGG
GCGAGCGUUGCGAUCUGGAAGACAGGGACAGGUCUGACCUUAGCCCGCUGCUGCUGAGCA
CCACCCAGUGGCAGAUCCUCCCGUGUUCGUUCACCACAUUACCGGCCUUGUCAACUGGCC
UAAUCCACCUCCAUCAAAACAUAGUCGAUGUGCAGUACUUGUACGGGGUAGGCUCGGCCA
UCGUGGCGUGGGCCAUCAAGUGGGAGUACGUCGUGCUCCUAUUCCUGCUGCUCGCGGAUG
CUCGCAUCUGCGCUUGCCUCUGGAUGAUGUUACUCAUA-UCCCAAGUGGAAGCAGCUCUG
GAGAACCUCGUAAUCCUCAACGCAGCAUCUUUGGCCGGGGCGCAUGGUCUUGUGUCCUUC
CUCGUGUUCUUCUGCUUUGCAUGGUAUCUGAAGGGUAGGUGGGUGCCCGGAGCGGCCUAC
GCUCUCUACGGGAUGUGGCCCCUCCUCCUGCUCCUGCUGGCGUUGCCCCAACGGGCGUAC
GCGCUGGACACGGAGGUGGCCGCGUCUUGUGGCGGCGUUGUUCUUGUCGGGUUAAUGGCG
CUGACUCUGUCGCCAUAUUACAAGCGCUAUAUCAGCUGGUGCUUGUGGUGGCUUCAGUAU
CUUCUGACUAGAGCGGAAGCGCAACUGCACGUGUGGGUCCCCCCCCUCAAUGUCCGAGGG
GGGCGCGACGCCGUCAUCUUACUCACGUGUGCCAUACACCCGACCUUGAUAUUUGACAUC
ACCAAACUGCUGCUGGCUAUCCUCGGGCCCCUUUGGAUUCUUCAAGCCAGUAUGCUCAAA
GUGCCCUACUUUGUGCGCGUACAAGGCCUUCUCCGGAUCUGCGCGCUAGCGCAGAAGAUG
GCCGGAGGCCAUUACGUGCAAAUGGCUAUCAUCAAGUUGGGGGCGCUCACUGGCACCUAU
GUCUAUAACCAUCUCACUCCUCUUAAGGACUGGGCGCACAACGGCCUGCGAGACCUGGCC
GUGGCCGUAGAGCCAGUCGUCUUCUCCCAGAUGGAGACCAAGGUCAUCGUUUGGGGGGCA
GACACUGCAGCGUGCGGGGACAUCAUCGAGGGCCUGCCCGUCUCUGCCCGGAGGGGCAGA
GAGAUACUACUCGGACCAGCCGAUGGAGCGGUCUCCAAGGGGUGGAGGCUGUUAGCGCCA
AUUACAGCAUACACUCAGCAGACGCGAGGCUUGCUGGGGUGCAUCAUCACCAGCCUCACU
GGCCGGGACAAGAAUCAGGUGGAAGGGGAGGUUCAAAUUCUGUCUACGGCCACCCAAUCA
UUCUUGGGCACGUGCAUCAAUGGUGCAUGCUGGACCGUUUACCACGGGGCCGGAUCCAGG
ACCAUCGCCUCGGCCACGGGGCCUGUCAUCCAAAUGUACACCAAUGUGGAUCAAGACCUA
GUAGGCUGGCCAGCUCCUCAAGGAGCGCGCUCUCUGGUGCCGUGCACGUGCGGUGCUUCG
GACCUCUAUCUGGUCACGAGGCAUGCGGAUGUCAUCCCGGUGCGGCGUCGGGGAGACACC
AGAGGGAGUUUACUCUCCCCCCGGCCUAUCUCCUACCUAAAGGGUUCCUCGGGUGGACCG
CUGCUCUGUCCCUCGGGGCACGUCGUAGGCAUUUUCCGGGCCGCGGUGUGCACCCGGGGG
GUGGCAAAGGCGGUGGACUUUAUACCCGUUGAGACCCUAGAGACAACUAUGAGAUCACCA
GUAUUCACUGACAAUUCCACCCCCCCGGCUGUGCCUCAAACCUACCAAGUGGCCCAUCUC
CACGCCCCUACGGGUAGUGGUAAGAGUACCAAAGUACCGGCUGCUUACGCGGCUCAAGGG
UAUAAAGUCCUAGUACUAAACCCUUCAGUUGCCGCCACUCUGGGUUUUGGGGCAUACAUG
UCUAAGGCCUAUGGGAUAGAUCCCAACAUCAGGACGGGUGUGAGAACCAUCACCACCGGC
AGCCCCAUUACAUACUCUACCUACGGCAAGUUCCUUGCCGAUGGUGGCUGCUCGGGGGGC
GCUUAUGACAUCAUAAUGUGUGAUGAGUGCCACUCAACUGACUCCACCUCAAUCCUAGGC
AUAGGCACUGUUCUUGACCAGGCGGAGACGGCGGGAGCCAGGUUGGUUGUUCUUGCUACC
GCCACGCCCCCGGGCUCUGUCACCGUGCCACACUCAAACAUCGAGGAGGUGGCCCUAACC
ACCACUGGGGAGGUGCCCUUUUACGGCAAAGCCAUCCCCCUAGAGUACAUCAAGGGGGGA
AGACACCUAAUCUUCUGCCACUCCAAGAAGAAGUGUGACGAGCUUGCCGCAAAGUUGGUG
GGUCUCGGCGUCAAUGCCGUGGCCUACUACCGGGGCCUCGACGUGUCUGUCAUCCCAACC
UCAGGAGACGUCGUAGUCGUUGCGACAGACGCCCUGAUGACUGGCUACACCGGCGAUUUC
GACUCAGUGAUAGACUGCAACACGUGUGUCACUCAGACAGUCGACUUCAGCCUUGACCCC
ACCUUUACCAUUGAGACAACCACGCUCCCCCAGGAUGCUGUCUCCCGCUCACAGCGGAGG
GGUAGGACCGGCAGGGGGAAGCAUGGGAUUUACCGGUUUGUGUCCCCAGGAGAACGUCCG
UCUGGCAUGUUUGACUCAUCAGUCUUAUGUGAGUGCUAUGACGCGGGGGCAGCUUGGUAU
GAGCUGACACCCGCUGAGACCACAGUGAGACUUCGGGCAUAUCUAAACACCCCAGGAUUG
CCCGUAUGCCAGGACCACCUGGAGUUUUGGGAGAGCGUGUUCACAGGCCUCACUCACAUA
GAUGCCCACUUUCUGUCCCAGACAAAACAGGCCGGGGAAAACUUCCCCUACCUAGUGGCG
UACCAGGCGACUGUGUGCGCCAGAGCGCAAGCUCCGCCCCCGUCUUGGGACCAAAUGUGG
AAGUGCCUAACACGGCUCAAACCCACGCUCCAUGGACCAACUCCACUGUUAUACAGACUG
GGCGCCGUCCAGAAUGAAGUCACUCUGACGCACCCAAUAACCAAAUACAUCAUGGCCUGC
AUGUCAGCGGACUUGGAAGUCGUCACCAGCACCUGGGUGUUGGUGGGCGGCGUGCUGGCC
GCUCUGGCUGCAUACUGCCUGUCUACGGGCUGUGUGGUCAUAGUGGGCCGGAUCGUCCUG
UCUGGCAAGCCAGCGGUCAUACCCGACCGGCAGGUCCUUUACAAGGAGUUUGAUGAGAUG
GAGGAGUGCGCUGCUCACCUUCCCUACCUUGAGCAGGGAAUGCAGCUCGCUGAGCAGUUC
AAGCAGAAAGCACUCGGCCUGUUGCAGACCGCGUCCCGCCAGGCAGAGGCCAUCACCCCC
GCUGUCCAGACCAACUGGCAGAAAGUCGAAGCAUUUUGGGCAAAACACAUGUGGAACUUC
AUCAGCGGGAUACAAUACCUAGCGGGCCUCUCGACCUUGCCCGGAAACCCCGCCAUAGCA
UCGCUAAUGGCUUUCACUGCCGCUGUCACCAGUCCACUAACCACCAGCCAAACCCUCCUU
UUCAACAUCCUGGGGGGGUGGGUGGCCGCCCAGCUCGCCGCCCCCGGUGCCGCUACCGCC
UUUGUAGGCGCUGGUUUAGCUGGCGCUGCCAUCGGCAGUGUCGGCCUCGGAAAGGUCCUC
GUGGAUAUUCUCGCCGGAUAUGGCGCUGGCGUGGCGGGAGCACUCGUAGCCUUUAAAAUC
AUGAGCGGCGAGGCUCCCACCACCGAGGACAUGCUGAACCUGCUGCCCGCCAUUCUCUCA
CCCGGUGCACUCGUCGUAGGCGUCGUUUGCGCUGCAAUACUGCGCCGACACGUAGGUCCG
GGCGAGGGGGCUGUCCAGUGGAUGAACCGGCUGAUAGCGUUUGCGUCUCGAGGUAAUCAU
GUGUCCCCCACGCAUUAUGUGCCCGAGAGCGACGCAUCGGCCCGCGUCACUGCCAUACUC
AGCAGCCUCACUGUCACCCAACUCCUGAGGCGACUGCACCAGUGGAUAAGUUCGGAGUGC
ACUACUCCAUGCUCCGGUUCCUGGUUGAGAGACAUCUGGGACUGGAUAUGCACGGUACUC
AGUGAUUUUAAGACCUGGCUCAAAGCCAAGCUCAUGCCACAAAUGCCUGGGAUCCCGUUU
CUCUCCUGCCAGCGCGGCUACCGCGGCGUGUGGCGGGGCGACGGAAUCAUGAACACCCGC
UGUCCUUGCGGGGCUGACAUAUCUGGACAUGUCAAGAACGGGACAAUGAGGGUCGUCGGC
CCUAAAACUUGUAGCAACAUCUGGCAUGGCACGUUCCCCAUAAACGCCUACACCACUGGU
CCAUGCACGCCUACCCCAGCACCGAAUUACAAAUUCGCGCUGUGGAGAGUGGCAGCAGAG
GAUUAUGUGGAAGUUAGGCGCGUGGGAGAAUUCCAUUACAUCACAGGAAUGACCUCUGAU
AACAUCAAGUGUCCGUGCCAGGUCCCGUCACCUGAAUUUUUCACAGAGCUGGAUGGAGUA
CGCCUGCAUAGGUAUGCUCCCCCGUGCAAGCCGUUGCUGCGGGAAGAGGUCUCAUUCAGA
GUGGGACUCCACGAUUACCCGGUGGGGUCGCAAUUGCCUUGCGAGCCCGAGCCGGAUGUG
GCGGUAUUAACGUCAAUGCUCACUGAUCCAUCCCACAUUACCGCAGAGACGGCAGCACGC
AGACUGGGGCGGGGGUCUCCCCCCUCACUAGCCAGCUCUUCUGCCAGCCAACUAUCUGCU
CCGUCGCUUAAAGCGACCUGCACCACCCGCCAUGAGUCCCCAGACGUCGACCUCAUAGAA
GCUAAUCUUUUAUGGAGGCAGGAAAUGGGGGGAAACAUCACUAGGGUGGAAUCAGAGAAC
AAAGUGGUCAUCCUGGACUCGUUCGAUCCACUUGUGGCGGAG---GAGGACGAGCGGGAG
AUCUCCGUACCCGCAGAAAUCCUGCGGAAG---UCUCGGAGAUUCACCCAGGCCCUGCCC
AUUUGGGCGCGGCCGGACUACAAUCCCCCGCUGCUGGAGACGUGGAAAAAGCCUGACUAU
GAACCACCUGUGGUCCAUGGCUGUCCACUUCCGCCUCCACGGUCCCCUCCUGUGCCUCCG
CCUCGGAAG---AAGCGGACGGUGGUCCUCACUGAAUCAUCCGUAUCCACUGCCUUGGCC
GAGCUUGCCACCAAGAGUUUUGGCAGCUCCUCAACUUCCGGUAUCACGAGCGACAAUACG
GCAACAUCCCCUGAGCCUGCCUCUUCUGGCUGCCCCCCAGAC---------------UCC
GAAGCUGAGUCGUUCUCCUCCAUGCCCCCCCUUGAGGGGGAGCCGGGGGAUCCCGAUCUC
------------------------------------------------------------
AGCGAAGGGUCUUGGUCCACCGUCAGCAGUGACGAAGGUACA---GAGGACGUCGUGUGC
UGCUCCAUGUCCUACACUUGGACAGGCGCACUGAUUACUCCCUGCGCCGCCGAGGAGAGC
AAGCUGCCCAUCAACGCGCUGAGCAACUCACUGCUGCGCCACCACAAUCUGGUAUACUCC
ACCACAUCUCGGAGUGCCAGCCAGAGGCAGAAAAAAGUAACCUUUGACAGACUGCAGGUU
CUGGACAGUCACUACCAGGACGUGCUCAAGGAGGCUAAGGCUAAGGCAUCCACAGUGAAG
GCCGACUUGCUAUCCGUAGAGGAUGCAUGCGACCUGACGCCCCCCCACUCAGCCAGAUCA
AAAUUUGGCUACGGGGCGAAGGAUGUCCGAAGCCAUUCCAGCAAGGCCAUACGCCACAUC
AACUCCGUGUGGGAAGACCUUCUGGAGGACAAUGUAACACCUAUAGAUACCACCAUCAUG
GCAAAGAAUGAAGUCUUCUGCGUGAAGCCUGAGAAAGGGGGGCGUAAACCAGCUCGCCUC
AUCGUGUACCCCGACUUAGGGGUGCGCGUGUGCGAGAAGAGAGCGUUGUAUGACGUUGUC
AAAAAGCUCCCCAUUGCCGUGAUGGGAAGUUCCUACGGAUUCCAGUACUCUCCAUCACAG
CGGGUCGAUUUCUUGCUUAAGGCAUGGAAGUCCAAGAAAACACCAAUGGGCUUCUCCUAU
GACACCCGCUGCUUUGACUCAACGGUCACCGAGAGCGACAUCCGUACGGAAGAGACACUC
UACCAAUGUUGUGACCUGGCCCCCGAAGCCCGCAAGGCUAUAAAGUCUCUCACCGAGAGG
CUUUACAUAGGGGGCCCCCUUACCAAUUCCAAGGGGGAAAACUGCGGCUAUCGCAGGUGC
CGCGCAAGCGGUGUCUUGACCACAAGCUGCGGUAAUACCCUCACUUGCUACCUCAAGGCC
AGCGCGGCCUGUCGAGCUGCCAAGCUCCAGGACUGCACCAUGCUUGUGAACGGCGACGAC
CUUGUCGUUAUCUGCGAGAGUGAGGGGGUCCAGGAGGACGCGGCGAGCCUGAGAGCCUUC
ACGGAGGCUAUGACCAGGUACUCCGCCCCUCCUGGAGACCCACCCCAAGCAGAGUACGAC
CUGGAGCGCAUAACAUCAUGCUCCUCAAACGUGUCGGUCGCGCAUGACGAAGCUGGCAAG
CGGGUCUAUUACUUGACCCGCGACCCUGAAACUCCUCUCGCACGCGCCGCGUGGGAGACA
GCAAGACACACUCCAGUGAACUCCUGGCUAGGCAACAUCAUCAUGUUUGCCCCCACUUUG
UGGGUUCGGAUGGUGCUGUUGACCCAUUUUUUCUCCAUCCUUAUAGCCCAGGAACAGCUC
ACCCAGGCUCUCGACUGUGAGAUCUAUGGAGCCUGCUACUCCAUUCAACCCUUGGAUCUA
CCUCAGAUAAUCCAAAGACUCCAUGGCCUUAGCGCAUUUUCACUCCACAGUUACUCUCCA
GGUGAAAUCAAUAGGGUGGCUGCAUGCCUCAGGAAGCUUGGGGUUCCACCC-UUGCGAGU
CUGGAGACACCGGGCCCGGAGCGUCCGCGCUAGGCUGAUCGCCCGGGGGGGGAACGCCGC
UAUAUGUGGCAAGUACCUCUUUAACUGGGCGGUCCGAACCAAGCUCAAACUCACUCCAAU
ACCAUCCGCGUCCCAGCUGGAUUUAUCCGGCUGGUUCACGGGUGGGUACAGCGGGGGAGA
CAUAUAUCACAGCGUGUCUCAUGCCCGGCCCCGCUGGUUUCUCUGGUGCCUACUCCUACU
UUCAGUAGGGGUAGGCAUCUACCUCCUUCCCAACCGAUGAGCGGUUGGG----UUA----
-ACACUCCAGCCUUUUAGGC----------------------------------------
------------------------------------------------------------
------------------------------------------------------------
------------------------------------------------------------
---------------------------------------------------
>1a_MW689962
------------------------------------------------------------
------------------------------------------------------------
------------------------------------------------------------
---------------------------UUGGAUAAAACCCGCUCAAUGCCUGGAGAUUUG
GGCGUGCCCCCGCAAGACUGCUAGCCGAGUAGUGUUGGGUCGCGAAAGGCCUUGUGGUAC
UGCCUGAUAGGGUGCUUGCGAGUGCCCCGGGAGGUCUCGUAGACCGUGCACCAUGAGCAC
GAAUCCUAAACCUCAAAGAAAAACCAAACGUAACACCAACCGCCGCCCACAGGACGUCAA
GUUCCCGGGCGGUGGUCAGAUCGUUGGUGGAGUUUACUUGUUGCCGCGCAGGGGCCCCAG
GUUGGGUGUGCGCGCGACGAGGAAGACUUCAGAGCGGUCGCAACCUCGCGGUCGGCGUCA
GCCUAUCCCCAAGGCACGCCGGCCCGAGGGCAGGACCUGGG-CUCAGCCUGGGUACCCUU
GGCCCCUCUACGGUAAUGAGGGCUGCGGGUGGGCAGGGUGGCUCCUGUCUCCCCGCGGCU
CUCGACCUAGUUGGGGCCCCACAGACCCCCGGCGUAGGUCGCGCAAUUUGGGUAAGGUCA
UCGAUACCCUCACGUGCGGCUUCGCCGACCUCAUGGGGUACAUCCCGCUCGUCGGCGCCC
CCCUAGGGGGCGCGGCCAGAGCCCUGGCACAUGGUGUCAGAGUCCUGGAAGACGGCGUGA
AUUAUGCAACAGGGAAUCUUCCUGGUUGCUCUUUCUCUAUCUUCCUUUUGGCCUUACUAU
CCUGUCUGACUGUGCCUGCAUCCGCCUAUGAAGUGCGCAACGCUAGCGGGGUGUAUCACG
UCACCAAUGAUUGCCCCAAUUCGAGCAUUGUGUACGAGACGGCCGACGCUAUCCUGCACA
CUCCGGGGUGUGUCCCUUGCGUUCGCGAGGGU---AACGUCUCGAGGUGUUGGGUGGCGA
UGACCCCCACGGUGGCUACCAGGGAUGGCAAACUCCCCGCAACGCAGCUUCGGCGUCAUA
UCGAUCUGCUUGUCGGGAGCGCCACCCUCUGUUCGGCCCUCUAUGUCGGGGACCUGUGCG
GCUCAGUCUUCUUGGUCAGCCAACUGUUCUCCUUCUCACCUAGGAGAUAUUGGACAACCC
AAGAGUGCAAUUGUUCCAUCUAUGCGGGCCACAUCACCGGCCAUCGAAUGGCGUGGGAUA
UGAUGAUGAAUUGGUCACCAACAGCGGCGCUGGUCACGGCGCAGCUGCUCCGCAUCCCAC
AGGCCAUCGUCGACAUGGUAGCUGGAGGCCACUGGGGUGUCCUCGCGGGUCUAGCUUAUU
ACUCCAUGGUUGCCAAUUGGGCGAAGGUCCUGGUAGUGCUGCUGCUAUUUGCCGGCGUCG
ACGCGGACACCNNNNNNNNNNNNNNN---NNNNNNNNNNNNNNNNNNNNNNNNNNNNNNN
NNNNNNNNNNNNNNGGCGCCAAGCAGGACAUCAAGCUGGUCAACACCAACGGCAGUUGGC
ACAUUAACCGCACGGCCUUGAACUGCAAUGCUAGCCUCAACACCGGCUGGAUAGCAGGGC
UUUUCUAUUAUAAC---AAAUUCAACUCUUCAGGCUGUCCCGAGAGGUUGGCCAGCUGCC
GACCCCUUACCGAUUUUGACCAGGGUUGGGGCCCUAUCAGCCAU---ACCAACGGAACCG
GCCCC------------GACCAACGCCCCUACUGCUGGCACUACGCCCCACAGGCAUGUG
GUAUCGUGCCGGCCAGGACCGUGUGCGGACCAGUGUACUGUUUCACUCCCAGCCCCGUGG
UAGUCGGGACGACCGACAGGUCGGGCGCGCCUACCUACAACUGGGGUGAAAAUGAAACGG
ACGUCUUCGUCCUCAACAACACCAGGCCACCGCUGGGCAACUGGUUCGGUUGCACCUGGA
UGAACUCAACUGGAUACACUAAAGUGUGCGGAGCGCCCCCCUGCGUCAUCGGAGGGGUAG
GCAAUAACACC------------------UUGACGUGCCCCACUGACUGCUUCCGCAAAC
AUCCGGAAGCCACAUACGCAAAGUGUGGCUCUGGGCCUUGGCUCACUCCCCGUUGCCUAG
UCGAUUACCCAUAUAGGCUAUGGCAUUAUCCAUGCACCGUCAACUAUACCAUCUUUAAGG
UGCGGAUGUAUGUAGGGGGGAUUGAACAUAGGCUGUCGGCCGCCUGCAACUGGACACGAG
GUGAGCGUUGCAACUUGGAAGACAGGGAUAGGGCAGAGCUCAGCCCGCUGCUGAUAUCUA
CCACACAGUGGCAGAUUCUUCCUUGCUCGUUUACCACAUUACCUGCCUUGUCAUCGGGCC
UCAUCCAUCUCCACCAAAACAUUGUGGACGUGCAAUACCUGUACGGGGUGGGGUCAAGCA
UCGCGUCCUGGGCCAUCAAGUGGGAGUACGUCGUCCUCCUGUUCCUUCUGCUUGCAGACG
CGCGCGUCUGCUCCUGCUUGUGGAUGAUGCUACUCAUA-UCCCAAGCGGAGGCGGCUUUG
GAGAACCUUGUAGUACUCAAUGCAGCAUCCCUGGCCGGGACACGCGGACUUGUAUCGUUC
CUCUUGUUCUUCUGUGCCGCAUGGUACGUGAAGGGCAGGUGGGUUACGGGAGCGGCCUAC
GCCAUCUACGGGAUGUGGCCAAUGCUCUUGCUUCUGCUAGCACUGCCCCAGCGGGCAUAU
GCGCUGGACACGGAGGUGGCCGCGUCGUGUGGCGGCGUUGUUCUUGUCGGGUUAAUGGCG
CUGACUCUGUCACCAUAUUACAAGCGCUAUAUCAGCUGGUGCUUAUGGUGGCUUCAGUAC
UUUCUGACCAGAGUAGAAGCGCAACUGCACGUGUGGGUUCCCCCCCUCAACGUCCGAGGG
GAGCGUGACGCUGUCAUCUUACUCAUGUGUGUUGCACACCCGACCCUGGUAUUUGACAUC
ACCAAACUGCUGCUAGCCGUCUUCGGGCCCCUUUGGAUCCUCCAAGCCAGUUUGCUUAAG
GUACCCUACUUUGUGCGCGUUCAAGGCCUCCUCCGGCUCUGCGCGCUAGCGCGGAAAAUG
GUCGGAGGCCACUACGUGCAAAUGGCCAUCAUCAAGGUAGGGGCGCUUACUGGCACUUAU
GUUUAUAACCAUCUCACUCCCCUCCGGGACUGGGCGCACAACGGCUUGCAAGAUCUGGCC
GUGGCUGUAGAACCAGUCAUCUUCUCCCAAAUGGAGACAAAGCUCAUCACAUGGGGGGCA
GAUACCGCCGCGUGCGGCGACAUCAUCAAUGGUUUGCCCGUCUCCGCCCGUAGGGGCCGG
GAGAUACUGCUUGGGCCAGCCGAUGGAAUGGUCUCCAAGGGAUGGAGGCUACUAGCACCC
AUCACGGCCUACGCACAACCAACGCGAGGCCUCAUUGGGUGCAUUGUGACCAGCCUUACU
GGCAGGGACAAGAACACGGUGGAGGGCGAAAUCCAGAUUGUGUCCACCGCCACUCAGACC
UUUCUGGCGACGUGUGUGAACGGAGCAUGCUGGACCGUCUACCACGGGGCCGGAACGAGG
ACCAUCGCGUCACCCAAGGGCCCUGUCAUCCAGAUGUAUACCAAUGUGGACCAGGACCUU
GUGGGCUGGCCCGCUCCUCAAGGUGCCCGCUCACUGACACCCUGCACUUGCGGCUCCUCG
GAUCUAUACUUGGUCACGAGGCAUGCCGAUGUCAUCCCAGUGCGCCGGCGCGGAGAUAGC
AGGGGUGCUCUGUUGUCCCCGCGGCCGAUCUCCUAUUUGAAGGGCUCCUCAGGCGGUCCC
CUGCUCUGCCCUUCGGGACACGUCGCAGGCCUCUUCAGGGCUGCGGUGUGUACCCGGGGG
GUGGCGAAGGCAGUCGACUUUAUACCGGUCGAGUCGCUGGAAACCACCAUGCGAUCCCCG
GUCUUCACUGACAAUUCAACUCCACCUGCCGUGCCUCAAACUUUCCAAGUGGCCCACCUC
CACGCGCCCACCGGGAGUGGUAAGAGUACCAAAGUGCCCGCGGCAUAUGCAGCCCAGGGG
UAUAAGGUGCUCGUACUCAACCCCUCUGUCGCGGCCACCUUGGGUUUUGGCAUGUACAUG
UCAAAAAGCCAUGGCAUUGACCCAAACAUCAGAACCGGUGUUAGGACCAUCACCACUGGC
GCCCCCAUCACGUACUCCACCUACGGCAAAUUCAUUGCUGACGGCGGCUGUGGUGCCGGG
GCAUACGAUGUAAUCAUCUGUGAUGAGUGCCACUCCACUGACGCCACCUCGAUAUUGGGU
AUCGGUACCGUCCUUGACCAGGCCGAGACAGCGGGCGCGCGCCUCGUUGUGCUCGCAACC
GCCACACCGCCUGGUUCGGUUACCGUGCCUCAUCCUAACAUUGAGGAGGUUGCUCUGCCG
ACUACGGGAGAAAUCCCCUUUUACGGCAAAGCCAUCCCCCUGGCCGCCAUCAAGGGGGGU
AGGCAUCUCAUCUUCUGCCAUUCAAAGAAAAAGUGUGACGAGCUCGCCGCAAAGCUGGUA
GGCCUCGGGAUCAACGCUGUUGCGUACUACCGAGGCCUUGACGUGUCCGUUAUUCCAACC
AGUGGAGACGUCGUCGUCGUAGCUACGGACGCCCUAAUGACUGGCUUCACCGGCGACUUC
GACAGCGUGAUUGACUGCAAUACAUCUGUCACCCAGACUGUUGACUUUAGUCUUGACCCC
ACUUUCACCAUUGAGACCACCACGUUGCCCCAAGACGCUGUCUCUCGCAGUCAGCGUAGG
GGGAGGACUGGCAGGGGGAAGCCAGGCAUCUACAGAUUUGUGUCGCCGGGGGAACGCCCC
UCCGGCAUGUUUGACUCGUCAGUCCUCUGUGAGUGCUAUGACGCGGGUUGUGCUUGGUAU
GAGCUUACACCCGCUGAGACCACGGUCAGACUACGAGCCUAUAUGAAUACUCCGGGUUUG
CCUGUUUGCCAAGACCAUCUGGAGUUCUGGGAGGGGGUGUUCACUGGACUCACUCACGUG
GACGCGCACUUCCUGUCCCAAACAAAACAAGCCGGGGACAAUUUCCCGUACUUGGUGGCG
UACCAAGCUACGGUGUGCGCUCGAGCGCAAGCUCCUCCCCCCUCCUGGGACGAAAUGUGG
AAAUGCCUAAUCAGACUAAAACCCACCUUACAUGGACCUACACCUCUCCUUUACAGGCUG
GGCGCUGUUCAGAAUGAGAUCACGUUGACGCACCCAAUUACAAAAUACAUCAUGGCUUGC
AUGUCGGCUGACCUGGAGGUCGUCACCAGCACUUGGGUGUUGGUUGGCGGGAUCGUGGCU
GCUUUAGCCGCGUACUGCUUGUCCACCGGUUGUGUAGUGAUAGUGGGCAGGAUAGUCCUA
UCCGGGAAGCCAGCAAUAUUACCUGAUAGAGAGGUCCUUUACCGCCAGUUUGAUGAGAUG
GAGGAGUGCUCUCAGCACUUACCGUACAUCGAGCAAGGGAUGAUGCUCGCCGAGCAGUUC
AAGCAGAAGGCCAUUGGCCUCCUGCAGACCGCAUCCCGCCAGGCAGAGGUUAUCGCCCCU
GCUGUCCAGACCAACUGGCAAAGACUUGAGGUGUUUUGGGCUAAGCACAUGUGGAACUUU
GUUAGCGGAAUCCAAUACCUGGCAGGCCUAUCAACAUUGCCGGGCAACCCCGCUAUAGCU
GCACUAAUGUCUUUCACCGCAGCUGUCACUAGCCCUCUCACCACCCAACAGACCCUACUG
UUCAACAUCCUGGGAGGGUGGGUUGCUUCGCAGCUCGCCGCUCCCAGCGCUGCCACUGCA
UUCGUGGGCGCCGGCUUGGCUGGCGCCGUUGUGGGCAGUGUGGGUCUUGGGAAAGUUCUU
GUGGACAUACUGGCAGGAUAUGGCGCGGGCGUUGCUGGCGCCGUGGUCGCAUUCAAGAUC
AUGAGCGGUGAGGUCCCCACCACCGAGGACUUGGUUAACCUCCUCCCCUCGAUCCUGUCA
CCAGGAGCGCUCGUGGUCGGUGUCGUGUGUGCAGCGAUACUACGCCGCCACGUGGGCCCU
GGCGAGGGGGCUGUGCAGUGGAUGAACAGGCUGAUUGCUUUCGCCUCGCGCGGAAACCAU
GUUUCCCCCACGCACUAUGUGCCUGAGAGCGAUGCUGCAGCCCGCGUCACUACAAUACUC
AGCACCCUCACUGUCACCCAGCUCCUGAGGCGACUGCAUCAGUGGAUAAGCUCGGAGUGC
ACCACCCCAUGUUCCGGUUCCUGGUUGCGAGACAUAUGGGACUGGAUAUGCGAGGUGUUG
AGCGACUUCAAGACCUGGCUCAAAGCCAAGCUCCUCCCUCUGAUGCCUGGCAUCCCCUUU
CUGUCAUGCCAACGCGGAUAUAAGGGGGUGUGGCGUGGAGAUGGCGUUAUGAACACCCUA
UGCCCCUGUGGAGCACAAAUAGCUGGACAUGUAAAAAAUGGGUCAAUGAGGAUCUCGGGC
CCAAAGACCUGUAGCAACACGUGGUCCGGAACUUUCCCCAUAAACGCCUACACGACUGGU
CCCAGCACGCCCGUUCCGACGCCCAACUACGAAAGGGCGCUGUGGCGGGUGUCUGCUGAG
GAGUAUGUCGAAGUACGGCGCGUUGGGGACUUCCACUACAUAACGGGUAUGACCACUGAU
AACAUCAAAUGCCCGUGCCAGGUCCCACCGCCCGAGUUCUUCACAGAAGUCGACGGGGUA
CGCCUACACAGGUAUGCCCCGCCGUGCAAACCCUUACUGAGGGAUGAGGUACCUUUCAGA
GUCGGGCUCCACCAGUAUGCAGUGGGAUCGCAGUUGCCCUGCGAGCCAGAACCGGACGUG
GCCGUGUUGACGUCCAUGCUCACUGAUCCCUCCCAUAUAACAGCGGAAGCAGCCAGGAGA
AGGUUGGCAAGGGGGUCUCCCCCCUCUCUGGCCAGUUCUUCGGCCAGCCAGCUGUCUGCG
CCUUCCUUGAAGGCUACCUGCACUGUCCACCAUGAUUCACCCGAUGCUGACCUGAUCGAA
GCCAAUCUCCUGUGGAGACAAGAGAUGGGAGGCAACAUCACCAGGGUAGAGUCAGAAAAC
AAAGUGGUCAUUCUGGACUCGUUCGAUCCUCUCGUAGCGGAG---UCUGACGAUCGGGAG
AUAUCUGUGCCCGCGGAAAUCUUGCGGAAG---UCCCGGAGGUUUGCCCAGGCCCUGCCC
GUUUGGGCGCGGCCGGACUACAACCCCCCGCUACUGGAGACGUGGAAAAAGCCUGACUAC
GAACCACCUGUGGUCCACGGCUGCCCGCUUCCACCUCCACGGUCUCCUCCUGUGCCUCCG
CCUCGGAAG---AAGCGGACGGUAGUCCUCACCGAAUCAACCCUACCUACUGCCUUGGCU
GAGCUUGCCACCAAAAGCUUUGGCAGCUCCUCAACUUCCGGCAUAACGGGCGACAAUACA
ACAACGUCCUCUGAGCCCGCCCCUUCUGGCUGCCCCCCAGAC---------------UCC
GACGCUGAGUCCUAUUCUUCCAUGCCCCCCCUGGAGGGGGAGCCUGGGGAUCCGGAUCUC
------------------------------------------------------------
AGCGACGGGUCAUGGUCGACGGUCAGUAGUGAGACGGGCACG---GAGGACGUCGUCUGC
UGCUCAAUGUCAUACUCAUGGACGGGCGCACUAGUAACGCCUUGUGCGACUGAGGAGUCC
AAACUGCCCAUAAACGCGUUGAGCAACUCGUUGCUCCGCCAUCACAAUCUUGUGUAUUCC
ACCACCUCACGCAGUGCUAGCCAAAGGCAGAAGAAAGUCACAUUUGACAGACUGCAGGUU
CUGGACAACCAUUACCAGGACGUGCUCAAGGAGGUUAAAGCAGCGGCGUCAAAAGUGAAG
GCUAACUUGCUCUCCGUCGAGGAAGCAUGUAGCCUGACGCCCCCGCACUCAGCCAGAUCU
AAGUUUGGGUUUGGGGCGAAGGAUGUCCGAAGCCAUGCCAGCAAGGCCAUACGCCACAUC
AACUCCGUGUGGCAAGACCUGCUGGAGGACAAUGAAACUCCAAUUGACACUACCAUCAUG
GCGAAGUCGGAGGUUUUCUGUGUCGCCCCCGAGAAAGGGGGCCGCAAGCCAGCUCGACUC
AUCGUGUUCCCAGAUUUGGGAGUGCGCGUGUGCGAGAAGAUGGCUAUGUACGACGUGGUU
AGCAAGCUCCCCCUGGCCGUGAUGGGAACCUCUUACGGAUUCCAAUAUUCACCAUCACAA
CGGGUAGACUUCCUGCUAAAAGCUUGGAAGAGCAAGAAGACCCCAAUGGGCUUCUCGUAU
GACACCCGGUGUUUUGACUCAACAGUGACUGAGUCGGAUAUCCGCACUGAGGAGGCUAUU
UACCAGUGUUGUGACCUGGCCCCUGAGGCCCGUGUGGCCGUGCGGUCUCUCACAGAGAGA
CUGUAUGUCGGGGGCCCCCUGACAAAUUCUCGAGGGGAGAACUGCGGCUACCGUCGAUGC
CGCGCAAGCGGCGUCUUGACAACCAGCUGCGGUAAUACCCUCACCUGUUAUAUCAAAGCC
ACUGCAGCUUGUCGAGCUGCCCAGCUCCGAGACUGCACAAUGCUCGUGUGUGGUGAUGAC
CUUGUCGUUAUCUGCGAGAGCGACGGAGUCCAGGAAGACGCUGCGGCCCUGCGAGCCUUC
ACGGAGGCUAUGACCAGGUAUUCCGCUCCUCCCGGGGACCCGCCUCAACCAGAGUACGAC
UUGGAGCGCAUUACAUCAUGCUCCUCCAAUGUGUCGGUCGCCCAUGACGAGACUGGCAAG
AGAGUCUACUACCUGACAAGAGACCCCACAACACCCCUCGCACGUGCUGCGUGGGAGACA
GCUAGACACACUCCUGUCAACUCCUGGCUUGGCAACAUCAUUAUGUAUGCCCCCACUUUG
UGGGCGAGGAUGAUCCUGAUGACACACUUCUUCUCAAUCCUCGUAGCCCAGGAGCAGUUG
GAAAAGGCCCUAGAUUGUGAGAUCUACGGAGCCUGUUACUCCAUCCAACCCCUAGACCUA
CCUCCAAUCAUUGAGAGACUCCAUGGCCUUAGCGCAUUUACACUCCACAGCUACUCUCCA
GGUGAAAUCAAUAGGGUGGCAGCGACCCUCAGGAAGCUUGGGGUCCCACCU-UUGCGAGU
CUGGAGACACCGGGCCCGGAGCCUUCGCGCUAGGCUACUGUCCCAGGGAGGGAAAGCCGC
UAUAUGCGGCAAGUACCUCUUCAACUGGGCAGUAAAAACCAAGCUCAAACUCACUCCACA
GCCGGCUGCAAGCCAGCUGGACUUGUCCAGCUGGUUCACUGUCGGUUACAGCGGGGGAGG
CGUUUAUCACAGCACGCCUCGUGCCCGGCCCCGCUGGUACAUGUUAUGCCUACUCCUACU
UUCCGUAGGGGUAGGCAUCUAUUUCCUCCCAAACCGAUGAA-GGUUGGGC---UAA----
-ACACUCCGGCCUUUUAGGCCANNUU--CUGUUUUUUUUUUUUUUU--------------
------------------------------------------------------------
------------------------------------------------------------
------------------------------------------------------------
---------------------------------------------------
>1b_KX767023
------------------------------------------------------------
----------------CAGAAAGCGUCUAGCCAUGGCGUUAGUAUGAGUGUCGUGCAGCC
UCCAGGACCCCCCCUCCCGGGAGAGCCAUAGUGGUCUGCGGAACCGGUGAGUACACCGGA
AUUGCCAGGACGACCGGGUCCUUUC--UUGGAUC-AACCCGCUCAAUGCCUGGAGAUUUG
GGCGUGCCCCCGCGAGACUGCUAGCCGAGUAGUGUUGGGUCGCGAAAGGCCUUGUGGUAC
UGCCUGAUAGGGUGCUUGCGAGUGCCCCGGGAGGUCUCGUAGACCGUGCACCAUGAGCAC
GAAUCCUAAACCUCAAAGAAAAACCAAACGUAACACCAACCGCCGCCCACAGGACGUCAA
GUUCCCGGGCGGUGGUCAGAUCGUUGGUGGAGUUUACCUGUUGCCGCGCAGGGGCCCCAG
GUUGGGUGUGCGCGCGACUAGGAAGACUUCCGAGCGGUCGCAACCUCGUGGAAGGCGACA
ACCUAUCCCCAAGGCUCGCCGGCCCGAGGGCAGGGCCUGGG-CUCAGCCCGGGUACCCUU
GGCCCCUCUAUGGCAAUGAGGGCAUGGGGUGGGCAGGAUGGCUCCUGUCACCCCGUGGCU
CUCGGCCUAGUUGGGGCCCCACGGACCCCCGGCGUAGGUCGCGCAAUUUGGGUAAGGUCA
UCGAUACCCUUACGUGCGGCUUCGCCGACCUCAUGGGGUACAUUCCGCUCGUCGGCGCCC
CCCUAGGGGGCGCAGCCAGGGCCCUGGCGCAUGGCGUCCGGGUUCUGGAGGACGGCGUGA
ACUAUGCAACAGGGAAUUUGCCCGGUUGCUCCUUUUCUAUCUUCCUCUUGGCUUUGCUGU
CCUGUCUGACCAUCCCAGCUUCCGCUUAUGAAGUGCGCAACGUGUCCGGGGCGUACCAUG
UCACGAACGACUGCUCCAACUCAAGCAUUGUGUAUGAGGCAGCGGACAUGAUUAUGCAUA
CCCCUGGGUGCGUGCCCUGCGUGCGGGAGGGU---AACUCCUCCCGCUGCUGGGUAGCGC
UCACUCCCACACUCGCGGCCAGGAACGCUAGCGUCCUCACUACGACAAUACGACGCCACG
UCGAUUUGCUCGUUGGGGCGGCUGCUUUCUGUUCCGCUAUGUACGUGGGAGAUCUCUGCG
GAUCUGUUUUUCUCGUCUCUCAGCUGCUCACCAUCUCGUCUCGCCGGCAUGAGACAGUAC
AGGACUGCAACUGUUCAAUCUAUCCCGGCCACGUAUCAGGUCACCGCAUGGCUUGGGAUA
UGAUGAUGAACUGGUCUCCUGCAACAGCCCUAGUGGUAUCGCAGUUACUCCGGAUCCCGC
AAGCUGUCGUGGACAUGGUGGCGGGGGCCCACUGGGGAGUCCUGGCGGGCCUUGCCUACU
AUUCCAUGGUGGGAAAUUGGGCUAAGGUUCUGAUUGUGAUGCUACUCUUUGCCGGCGUUG
ACGGGGGCACUUACACGACAGGAGGG---GCGGAGGGCCGCACCACCCACAGGCUCGUGU
CCCUCCUUACACCCGGGCCGUCUCAGAAGAUCCAGCUUGUGAAUACCAACGGCAGCUGGC
ACAUCAACAGGACUGCCCUGAACUGCAAUGACUCCCUCCACACUGGGUUCCUUGCCGCGC
UGUUCUAUACACAC---AAAUUCAACGCGUCCGGAUGCCCAGAGCGCAUGGCCAGCUGCC
GCUCCAUCGGUGAGUUCGAUCAGGGGUGGGGUCCCAUCACUUAC------GCUGAGCCUA
ACAGCCCA---------GACCAGAGGCCCUAUUGCUGGCACUACGCGCCUCGACCGUGCG
GUAUUGUACCCGCGCGACAGGUGUGUGGUCCAGUGUAUUGCUUCACCCCAAGCCCAGUUG
UGGUGGGGACGACCGACCGUUUCGGCGCCCCUACAUAUAGCUGGGGGGAGAAUGAGACGG
ACGUGCUGCUCCUAAACAACACGCGGCCGCCGCAAGGCAACUGGUUUGGCUGUACAUGGA
UGAACAGCACUGGGUUCACCAAGACAUGCGGGGGCCCCCCGUGUAAUAUCGGGGGGGUCG
GCAAUAACACC------------------UUGACCUGCCCCACGGACUGCUUCCGGAAGC
ACCCCGAGGCCACUUACACCAAAUGCGGCUCGGGGCCUUGGUUGACACCCAGGUGCCUGG
UUGACUACCCAUACAGGCUUUGGCACUACCCCUGCACUGUCAACUUUACCAUCUUCAAGG
UUAGGAUGUAUGUGGGGGGUGUGGAGCAUAGGCUCAACGCCGCAUGCAACUGGACUCGGG
GAGAGCGUUGUGACUUGGAGGACAGGGAUAGAUCAGAGCUUAGCCCGCUGCUGCUGUCCA
CUACGGAGUGGCAGGUGCUGCCCUGUUCCUUCACCACCCUACCGGCUUUGUCCACUGGUC
UGAUCCAUCUCCACCAGAACAUCGUGGACGUGCAAUACCUAUAUGGUGUGGGGUCGGCGU
UUGUCUCCCUUGUGAUCAAGUGGGAGUACGUCCUGUUGCUCUUCCUUCUCCUGGCGGACG
CGCGCGUCUGUGCCUGCUUGUGGAUGAUGCUGCUGAUA-GCUCAGGCUGAGGCCGCCCUA
GAGAACCUGGUGGUCCUCAAUGCGGCGUCCGUGGCCGGAGCGCACGGCAUUCUAUCCUUC
CUUGUGUUCUUCUGUGCUGCCUGGUACAUCAAAGGCAGGUUGGUCCCUGGGGCGGCAUAU
GCUUUCUAUGGCGUAUGGCCGCUGCUCCUGCUCCUGUUGGCGUUACCACCACGAGCUUAC
GCCAUGGACCGGGAAAUGGCUGCAUCGUGCGGAGGUGUGGUUUUCGUGGGUCUGAUGCUC
UUGACCUUGUCACCACACUAUAGGGCAUUCCUCGCCAAGCUCAUAUGGUGGCUACAAUAU
UUUAUCACCAGAGCCGAGGCACACUUGCAAGUGUGGGUCCCCCCCCUCAAUGUCCGGGGG
GGCCGCGAUGCCAUCAUCCUCCUUACGUGUGCAAUCCACCCAGAGCUAAUCUUUGACAUC
ACCAAACUCUUGCUCGCCAUACUCGGUCCACUCAUGGUGUUCCAGGCUGGCAUAACCAAG
GUGCCGUACUUUGUACGCGCCCAAGGGCUCAUUCGUGUGUGCAUGUUGGUGCGGAAAGUU
GCUGGGGGUCAUUAUGUCCAAAUGGCUCUCAUGAAGCUGGGCGCGCUGACGGGCACAUAC
CUUUAUGACCACCUUACUCCACUGCGGGACUGGGCCCACAUGGGCCUACGAGACCUUGCG
GUGGCAGUUGAGCCCGUUGUCUUUUCUGACAUGGAGACCAAGAUCAUCACCUGGGGGGCA
GACACCGCGGCGUGCGGGGACAUCAUCCUGGGCCUACCUGUCUCCGCCCGAAGGGGGAGG
GAGAUACUUCUGGGCCCGGCCGACAGUUUUGAAGGGAAGGGAUGGCGGCUCCUUGCACCU
AUCACGGCCUACUCCCAGCAGACACGAGGCCUACUUGGCUGUAUCAUCACCAGCCUCACA
GGCCGGGACAGAAACCAGGUCGAGGGGGAGGUUCAAGUGGUUUCUACCGCAACGCAAUCU
UUCCUGGCCACCUGCAUCAACGGCGUGUGUUGGACUGUCUACCAUGGUGCUGGCUCAAAG
ACCCUGGCCGGCCCAAAGGGUCCAGUUACCCAAAUGUACACCAAUGUAGACCAGGACCUC
GUCGGCUGGCAGACGCCCCCCGGGGCGCGUUCCUUGACAGCAUGCACCUGCGGCAGCUCG
GACCUUUACUUGGUCACGAGGCACGCCGAUGUCAUUCCGGUGCGCCGGCGAGGCGACACC
AGGGGUAGCUUGCUCUCCCCCAGGCCCGUCUCCUACCUGAAGGGUUCUUCGGGUGGUCCG
CUGCUCUGCCCCUCGGGGCACGCUGUGGGCAUCUUCCGGGCUGCCGUGUGCACCCGGGGG
GUUGCCAAAGCGGUGGACUUUGUACCCGUUGAAUCUAUGGAAACUACCAUGCGGUCGCCG
GUCUUCACGGAUAACUCAACCCCCCCGGCCGUACCGCAAACAUUCCAAGUGGCCCAUCUA
CAUGCCCCCACUGGCAGCGGCAAGAGCACCAAGGUACCGGCUGCAUAUGCAGCCCAAGGG
UACAAGGUGCUCGUUCUCAACCCGUCCGUUGCCGCCACCUUAGGGUUCGGGGCAUAUAUG
UCUAAGGCACAUGGUGUCGACCCCAAUAUUAGAACUGGGGCAAGGACCAUCACCACGGGC
GCCCCCAUCACGUACUCCACCUACGGCAAGUUCCUUGCUGACGGUGGGUGCUCCGGGGGU
GCCUAUGACAUCAUAAUAUGUGAUGAGUGCCACUCAACUGACUCGACUACCAUCUUAGGC
AUCGGCACGGUCCUGGACCAAGCGGAAACGGCUGGAGCGCGACUCGUCGUACUCGCCACC
GCUACACCUCCGGGAUCAGUCACCGUGCCACACCCCAAUAUCGAGGAGGUGGCCCUGUCC
AACAUUGGAGAGAUCCCCUUCUAUGGCAAAGCCAUCCCCAUCGAGGCCAUCAAGGGGGGG
AGGCACCUCAUUUUCUGCCAUUCCAGGAAGAAGUGUGACGAGCUCGCUGGAAAGCUAUCG
GCCCUUGGACUCAAUGCUGUAGCGUAUUAUCGGGGCCUUGAUGUGUCCGUCAUACCAACC
AACGGAGACGUCGUUGUCGUGGCAACAGACGCUCUAAUGACGGGCUACACCGGCGACUUU
GAUUCAGUGAUCGACUGUAACACAUGUGUCACCCAGACAGUCGACUUCAGCUUGGACCCU
ACCUUCACCAUCGAGACGACGACCGUGCCCCAAGACGCGGUGUCGCGCUCGCAGCGGCGA
GGCAGGACUGGUAGAGGCAGGGGAGGCACCUACAGGUUUGUGACUCCAGGAGAACGGCCC
UCGGGCAUGUUCGACUCCUCGGUCCUAUGUGAGUGCUAUGACGCGGGCUGUGCUUGGUAC
GAGCUCACGCCCGCCGAGACCUCAGUUAGAUUGCGGGCUUACCUAAAUACACCAGGGUUG
CCCGUCUGUCAGGACCAUCUGGAGUUUUGGGAGAGCGUCUUCACAGGCCUCACCCAUAUA
GAUGCCCACUUCCUGUCCCAGACUAAGCAGGCAGGAGACAACUUCCCUUACCUGGUGGCA
UACCAGGCCACGGUGUGCGCCAGGGCCCAGGCUCCACCUCCAUCAUGGGAUCAGAUGUGG
AAGUGUCUCAUACGGCUAAAGCCUACACUGCACGGGCCCACACCCCUGCUGUACAGGCUA
GGAGCCGUCCAAAACGAGGUUACCCUCACACAUCCCAUAACCAAAUUCAUCAUGGCAUGC
AUGUCGGCUGACCUGGAGGUCGUCACGAGCACCUGGGUGCUAGUGGGCGGAGUCCUCGCA
GCCCUGGCCGCGUAUUGCCUGACAACAGGUAGUGUGGUCAUUGUGGGCAGGAUCAUCUUG
UCCGGGAAGCCGGCCAUCAUUCCCGACAGGGAAGUUCUUUACCAGGAGUUCGAUGAGAUG
GAAGAGUGCGCGUCGCACCUUCCUUACAUCGAACAGGGGAUGCAGCUCGCCGAGCAGUUC
AAGCAGAAGGCACUCGGGUUGCUACAAACAGCCACCAAGCAAGCGGAGGCUGCUGCCCCC
GUAGUGGAGUCCAAGUGGCGAGCCCUUGAGACCUUCUGGGCGAAGCACAUGUGGAAUUUC
AUCAGCGGGAUACAGUACUUAGCAGGCUUGUCCACUCUACCUGGGAACCCCGCAAUAGCA
UCACUGAUGGCAUUCACAGCCUCUAUCACUAGCCCGCUCACCACCCAACACACCCUCCUG
UUCAACAUCUUGGGGGGAUGGGUGGCCGCCCAACUCGCUCCCCCCAGCGCUGCUUCGGCU
UUCGUGGGCGCCGGCAUCGCCGGCGCGGCCGUUGGCAGCAUAGGUCUUGGGAAGGUGCUU
GUGGACAUCUUGGCGGGCUAUGGAGCAGGGGUGGCAGGAGCACUCGUGGCCUUCAAAGUC
AUGAGCGGCGAGAUGCCCUCCACUGAGGACCUGGUCAACCUACUCCCUGCUAUCCUUUCU
CCUGGCGCCCUGGUCGUCGGGGUCGUGUGCGCAGCAAUACUGCGUCGACAUGUGGGCCCA
GGAGAAGGAGCUGUGCAGUGGAUGAACCGGCUGAUAGCGUUCGCUUCACGGGGUAACCAU
GUUUCCCCCACGCACUACGUGCCUGAGAGCGACGCUGCAGCGCGUGUCACUCAGAUCCUC
UCCAGCCUUACCAUUACUCAGCUGUUGAAGAGGCUCCACCAGUGGAUCAAUGAGGACUGC
UCCACGCCGUGUUCCGGCUCGUGGCUAAGGGAUGUUUGGGACUGGAUAUGCACGGUAUUG
AGUGACUUCAAGACCUGGCUCCAGACUAAGCUCCUGCCACGAUUGCCGGGAGUCCCCUUC
CUCUCGUGCCAACGUGGGUACAAGGGAGUCUGGCGGGGAGACGGCAUCAUGCAAACCAUC
UGCCCAUGUGGAGCACAAAUCGCCGGACAUGUCAAAAACGGUUCCAUGAGGAUCGUUGGG
CCUAGAACCUGCAGCAACACGUGGCACGGAACGUUCCCCAUCAACGCGUACACCACGGGC
CCCUGCACACCCUCCCCGACGCCAAACUAUUCCAGGGCGCUGUGGCGGGUGGCUGCUGAG
GAGUACGUGGAGGUCACGCGGGUGGGGGAUUUCCAUUACGUGACGGGCAUGACCACUGAC
AACGUGAAGUGCCCAUGCCAGGUUCCGGCCCCCGAAUUCUUCACGGAGGUGGAUGGGGUG
CGACUGCACAGGUACGCUCCAGCGUGCAAACCUCUUCUACGGGAGGAGGUCACAUUCCAG
GUCGGGCUCAACCAAUAUUUGGUUGGGUCACAGCUCCCAUGCGAGCCCGAACCGGAUGUA
ACAGUGCUCACUUCCAUGCUCACCGACCCCUCCCACAUUACAGCAGAGACUGCCAAGCGU
AGACUGGCCAGGGGGUCUCCCCCCUCCUUGGCCAGCUCUUCAGCUAGCCAGUUGUCUGCG
CCUUCCUUGAAGGCGACAUGCACUACCCAUCACGACUCCCCAGACGCUGAUCUCAUCGAG
GCCAACCUCCUGUGGCGGCAGGAGAUGGGCGGGAACAUCACCCGCGUGGAGUCAGAGAAU
AAGGUAGUAAUUCUGGACUCUUUCGAUCCGCUUCGGGCGGAG---GAGGAUGAGAGGGAA
GUAUCCGUUCCGGCGGAGAUCCUGCGGAAA---ACCAGGAAAUUCCCUCCCGCACUGCCC
AUAUGGGCGCGCGAGGAUUACAACCCUCCACUGAUAGAGUCCUGGAAGGACCCGGACUAC
GUCCCUCCGGUGGUACAUGGGUGCCCACUGCCACCUUCUAAGGCCCCUCCAAUACCACCC
CCACGGAGA---AAAAGGACGGUUGUCCUGACAGAAUCCACUGUGUCUUCUGCCCUGGCG
GAGCUCGCUACUAAGACCUUCGGCAGCUCCGAAUCGUCGGCCGUCGACAGCGGCACGGCG
ACCGCCCCUCCUGACCAGUCCUCCGACAACGGCGACGCAGGG---------------UCU
GACGUUGAGUCGUACUCCUCCAUGCCCCCCCUUGAGGGAGAGCCGGGGGAUCCCGAUCUC
------------------------------------------------------------
AGCGACGGGUCUUGGUCUACCGUGAGCGAGGAGGCCAGC------GAGGACGUCGUCUGC
UGUUCGAUGUCCUACACAUGGACAGGCGCCCUGAUUACGCCAUGCGCUGCGGAGGAAAGC
AAGCUGCCCAUCAACGCAUUGAGCAACUCCUUGCUGCGUCACCAUAACAUGGUCUACGCC
ACAACAUCCCGCAGCGCAAGCCAGCGGCAGAAGAAGGUCACCUUUGACAGACUGCAAGUC
CUGGACGACCAUUACCGGGACGUGCUCAAGGAGAUGAAGGCGAAGGCGUCCACAGUGAAG
GCUAGACUUCUAUCUGUAGAAGAAGCCUGCAAGCUGACACCCCCACAUUCGGCCAGAUCU
AAAUUUGGCUAUGGGGCAAAGGACGUCCGGAGCCUAUCCAGCAAGGCCACUAGACACAUC
AGCUCCGUGUGGAAGGACUUGCUGGAAGACACUGAGACACCAAUUGACACUACCAUCAUG
GCAAAAAAUGAGGUUUUCUGCGUCCAACCAGAGAAAGGAGGCCGCAAGCCAGCUCGCCUU
AUCGUGUACCCAGACCUGGGUGUACGUGUGUGCGAGAAAAUGGCCCUUUAUGACGUGGUC
UCCACCCUUCCUCAGGCCGUGAUGGGCUCCGCAUACGGAUUCCAAUACUCUCCUGGGCAG
CGGGUCGAGUUCCUGGUGAAUGCCUGGAAAUCAAAGAAAAUGCCUAUGGGCUUUGCAUAU
GACACUCGCUGUUUCGACUCAACGGUCACCGAGAACGACAUCCGUGUUGAGGAGUCAAUU
UACCAAUGUUGUGACUUGGCCCCCGAGGCCAGACAAGCCAUAAAGUCGCUCACAGAGCGG
CUUUAUAUCGGGGGUCCCCUGACUAAUUCAAAAGGGCAGAACUGCGGUUAUCGCCGGUGC
CGCGCGAGCGGCGUACUGACGACUAGCUGCGGUAAUACCCUCACAUGUUACUUGAAAGCC
UCUGCGGCCUGUCGAGCUGCGAAGCUCCAGGACUGCACGAUGCUCGUGUGCGGAGACGAC
CUUGUCGUUAUCUGUGAGAGCGCGGGAACCCAAGAGGACGCGGCGAGCCUACGAGUCUUC
ACGGAGGCUAUGACUAGGUACUCUGCCCCCCCCGGGGACCCGCCCCAACCAGAAUACGAC
UUGGAGCUGAUAACAUCAUGCUCCUCCAAUGUGUCGGUCGCGCACGAUGCUUCUGGCAAA
AGGGUGUACUACCUCACCCGUGACCCCACCACCCCCCUUGCACGGGCUGCGUGGGAGACA
GCAAGACACACUCCAGUCAACUCCUGGCUAGGCAACAUCAUCAUGUAUGCGCCCACCUUA
UGGGCAAGGAUGAUUCUGAUGACUCAUUUCUUCUCCAUCCUUCUAGCCCAGGAGCAACUC
GAAAAAGCCCUGGAUUGUCAGAUCUACGGGGCCUGUUACUCCAUUGAGCCACUUGACCUA
CCUCAGAUCAUUCAACGACUCCAUGGCCUUAGCGCAUUUUCACUCCACAGUUACUCUCCA
GGUGAGAUCAAUAGGGUGGCUUCAUGCCUCAGGAAACUUGGGGUACCGCCC-UUGCGAGU
CUGGAGACAUCGGGCCAGAAGUGUCCGCGCUAAGCUGCUGUCCCAAGGGGGGAGGGCCGC
CACUUGUGGCAGGUACCUCUUCAACUGGGCAGUAAGGACCAAGCUUAAACUCACUCCAAU
CCCGGCCGCAUCCCAGCUGGACUUGUCCGGCUGGUUCGUUGCUGGCUACAGCGGGGGAGA
CAUAUAUCACAGCCUGUCUCGUGCCCGACCCCGCUGGAUCAUGUGGUGCCUACUCCUACU
UUCUGUAGGGGUAGGCAUCUACCUGCUCCCCAACCGGUGAA----CGGGGAGCUA-----
------------------------------------------------------------
------------------------------------------------------------
------------------------------------------------------------
------------------------------------------------------------
---------------------------------------------------
>1b_EU234061
------------------------------------------------------------
AACUACUGUCUUCACGCAGAAAGCGUCUAGCCAUGGCGUUAGUAUGAGUGUCGUGCAGCC
UCCAGGACCCCCCCUCCCGGGAGAGCCAUAGUGGUCUGCGGAACCGGUGAGUACACCGGA
AUUGCCAGGACGACCGGGUCCUUUC--UUGGAUC-AACCCGCUCAAUGCCUGGAGAUUUG
GGCGUGCCCCCGCGAGACUGCUAGCCGAGUAGUGUUGGGUCGCGAAAGGCCUUGUGGUAC
UGCCUGAUAGGGUGCUUGCGAGUGCCCCGGGAGGUCUCGUAGACCGUGCACCAUGAGCAC
GAAUCCUAAACCUCAAAGAAAAACCAAACGUAACACCAACCGUCGCCCACAGGACGUCAA
GUUCCCGGGCGGUGGUCAGAUCGUUGGUGGAGUUUACCUGUUGCCGCGCAGGGGCCCCAG
GUUGGGUGUGCGCGCGACUAGGAAGACUUCCGAGCGGUCGCAACCUCGUGGAAGGCGACA
ACCUAUCCCCAAGGCUCGCCAGCCCGAGGGCAGGGCCUGGG-CUCAGCCCGGGUACCCUU
GGCCCCUCUAUGGCAAUGAGGGCAUGGGGUGGGCAGGAUGGCUCCUGUCACCCCGUGGCU
CUCGGCCUAGUUGGGGCCCCACGGACCCCCGGCGUAGGUCGCGUAAUUUGGGUAAGGUCA
UCGACACCCUCACAUGCGGCUUCGCCGACCUCAUGGGGUACAUCCCGCUCGUCGGCGCUC
CCCUAGGGGGCGCUGCCAGGGCCCUGGCGCAUGGCGUCCGGGUUCUGGAGGACGGCGUGA
ACUAUGCAACAGGGAAUUUGCCCGGUUGCUCUUUCUCUAUCUUCCUCUUGGCUUUGCUGU
CCUGCUUGACCAUCCCAGCUUCCGCGUAUGAAGUGCGCAACGUGUCCGGAGUGUACCAUG
UCACGAACGACUGCUCCAACGCAAGCAUUGUGUAUGAGGCAGCGGACAUGAUCAUGCAUA
CCCCCGGGUGCGUGCCCUGCGUUCGGGAGAAC---AAUUCCUCCCGCUGCUGGGUAGCGC
UCACCCCCACGCUCGCGGCCAGGAAUGCUAGCGUCCCCACCACGACAAUACGACGUCACG
UCGACUUGCUCGUUGGGGCGGCUGCUUUCUGCUCCGCUAUGUAUGUGGGGGAUCUCUGCG
GAUCUGUUUUCCUCGUCUCCCAGCUGUUCACCUUCUCGCCUCGCCGGCAUGAGACAGUGC
AGGACUGCAAUUGCUCGAUCUAUCCCGGCCACGUAACAGGUCAUCGUAUGGCUUGGGAUA
UGAUGAUGAAUUGGUCACCAACAACAGCCCUAGUGGUAUCGCAGUUACUCCGGAUCCCAC
AAGCUGUCGUGGAUAUGGUGGCGGGGGCCCACUGGGGAGUCCUGGCGGGCCUCGCCUACU
AUUCCAUGGUGGGGAACUGGGCUAAGGUCUUGAUUGUGAUGCUACUCUUUGCCGGCGUUG
ACGGGACGACCCACGUGACGGGGGGA---ACGGCGGCCCGUAACACCCAUAGCUUAACGG
GCCUCUUUUCACCUGGGGCGUCUCAGAAAAUCCAGCUUGUAAACACCAACGGCAGCUGGC
ACAUCAAUAGGACUGCCCUGAACUGCAAUGACUCCCUCCACACCGGGUUCUUUGCCGCGC
UGUUCUACACACAC---AGGUUCAACGCGUCCGGAUGCCCAGAGCGCAUGGCUAGCUGCC
GCCCCAUUGACGAGUUCGCUCAGGGGUGGGGUCCCAUCACUUAC------GCUAGUCCGA
ACAGCUCG---------GACCAGAGGCCUUACUGCUGGCACUACGCGCCUCAACCGUGCG
GUAUCGUACCCGCGUCGCAGGUGUGUGGUCCAGUGUACUGCUUCACCCCAAGCCCUGUUG
UGGUGGGGACGACCGAUCGUUUCGGCGUCCCUACGUACCGCUGGGGGGAGAAUGAGACGG
ACGUGCUGCUCCUUAACAACACGCGGCCGCCGCAAGGCAACUGGUUCGGCUGUACGUGGA
UGAAUAGCACUGGGUUCACCAAGUCGUGCGGGGGCCCCCCGUGUAACAUCGGGGGGGCCG
GCAACAACACC------------------UUGACCUGCCCCACGGACUGCUUCCGGAAGC
ACCCCGAGGCCACUUACACCAAAUGCGGUUCGGGGCCUUGGUUGACACCUAGGUGCCUGG
UUGACUACCCAUACAGGCUUUGGCACUACCCCUGCACCGUCAACUUUACCAUCUUCAAGG
UUAGGAUGUAUGUGGGGGGCGUGGAGCACAGGCUCAACGCCGCAUGCAAUUGGACUCGAG
GAGAGCGUUGUGACUUGGAGGACAGGGAUAGAUCAGAGCUUAGCCCGCUGCUGCUGUCCA
CAACAGAGUGGCAGAUACUGCCCUGUUCCUUCACCACCCUGCCGGCUCUGUCCACUGGCU
UGAUCCAUCUCCAUCAGAACAUCGUGGACGUGCAAUACUUGUACGGCAUAGGGUCGGCGG
UUGUCUCCCUUGUAAUCAAAUGGGAGUACGUCCUGUUGCUCUUCCUCCUCCUGGCGGACG
CACGCGUCUGCGCCUGCUUGUGGAUGAUGCUGCUGAUA-GCUCAGGCUGAGGCCGCCUUG
GAGAACUUGGUGGUCCUCAAUGCAGCGUCCGUGGCUGGAGCGCAUGGCGUUCUCUCCUUC
CUUGUCUUCUUCUGUGCUGCCUGGUACAUCAAAGGCAGGCUGGUCCCUGGGGCGGCAUAU
GCCUUUUAUGGCGUAUGGCCACUGCUCCUGCUCCUGCUGGCAUUACCGCCACGAGCAUAC
GCUAUGGACCGGGAGAUGGCUGCAUCGUGCGGAGGCGCGGUUUUCAUAGGUCUGGCACUC
UUGACCUUGUCACCACAAUAUAAAGUGUUCCUCGCUAGGCUCAUAUGGUGGUUGCAAUAU
UUUAUCACCAGAGCCGAGGCGCACUUGCAAGUGUGGAUCCCCCCUCUCAACGUUCGGGGG
GGCCGUGAUGCCAUCAUCCUCCUCAUGUGUGUGGUCCACCCAGAGCUAAUUUUUACUAUC
ACCAAAAUUUUGCUCGCCAUACUCGGUCCGCUCAUGGUGCUUCAGGCCGGCAUAACUAGA
GUGCCGUACUUUGUGCGCGCUCACGGGCUCAUUCGUGCAUGCAUGCUGGUGCGGAAAGUU
GCUGGGGGUCAUUAUGUCCAAAUGGCUUUCAUGAAGCUGGCCGCGCUGACAGGUACGUAC
GUUUAUGACCAUCUCACUCCACUGCGGGACUGGGCCCACGCGGGCCUAAGAGACCUAGCG
GUGGCAGUUGAGCCCGUCAUCUUUUCUGACAUGGAGACCAAGAUCAUCACCUGGGGGGCA
GACACCGCGGCGUGUGGGGACAUCAUCUUGGGUCUGCCCGUCUCCGCCCGAAGGGGGAAG
GAGAUAUUUUUGGGACCGGCAGAUAGUCUUGAAGGGCAAGGGUGGCGACUCCUCGCGCCU
AUCACGGCCUACGCCCAACAGACGCGGGGCCUACUUGGGUGCAUCGUCACUAGCCUCACA
GGCCGGGACAGGAACCAGGUCGAGGGGGAGGUUCAAGUGGUCUCCACCGCAACACAAUCU
UUCCUGGCGACCUGCGUCAACGGCGUGUGUUGGACUGUCUAUCAUGGCGCCGGCUCAAAG
ACCCUAGCCGGCCCAAAGGGACCAAUCACCCAAAUGUACACCAAUGUAGACCAGGACCUC
GUCGGCUGGCAAGCGCCCCCCGGGGCGCGUUCCCUGACGCCGUGCACCUGCGGCAGCUCG
GACCUUUACUUGGUCACGAGGCAUGCUGAUGUCAUUCCGGUGCGCCGGCGGGGCGACAGC
AGGGGGAGCCUGCUCUCCCCCAGGCCCGUCUCCUACUUGAAGGGCUCCUCGGGUGGUCCA
CUGCUCUGCCCCUCGGGGCACGCUGUGGGCAUCUUCCGGGCUGCUGUGUGCACCCGGGGG
GUUGCGAAGGCGGUGGACUUCGUACCCGUUGAGUCUAUGGAGACUACCAUGCGGUCCCCG
GUCUUCACGGACAAUUCGUCCCCCCCGGCCGUACCGCAGACAUUCCAAGUGGCCCAUCUA
CAUGCCCCUACUGGCAGCGGAAAAAGCACUAAGGUGCCGGCUGCGUAUGCAGCCCAAGGG
UACAAGGUACUCGUCCUGAACCCGUCCGUUGCCGCCACUUUAAGUUUCGGGGCGUAUAUG
UCUAAGGCACAUGGUGUCGACCCCAACAUAAGAACUGGGGUAAGGACCAUCACUACAGGC
GCCCCCAUCACGUACUCCACCUAUGGCAAGUUCCUUGCCGACGGUGGUUGCUCUGGGGGC
GCCUAUGACAUCAUAAUAUGUGAUGAGUGCCACUCAACUGACUCCACUACCAUUCUGGGC
AUCGGCACAGUCCUGGACCAAGCGGAGACGGCUGGAGCGCGACUUGUCGUGCUCGCCACC
GCCACACCUCCGGGAUCGGUCACCGUGCCACACCCCAACAUCGAGGAGGUGGCCCUGUCC
AACAUUGGGGAGAUCCCCUUUUAUGGCAAAGCCAUCCCCAUCGAGACCAUCAAGGGGGGG
AGGCAUCUCAUUUUCUGCCAUUCCAAAAAGAAAUGUGAUGAGCUCGCCGCAAAACUGUCG
GGCCUCGGACUCAAUGCCGUAGCGUAUUACCGGGGUCUUGACGUGUCCGUCAUACCGACC
AGCGGGGACGUCGUUGUCGUGGCAACAGACGCCCUGAUGACGGGCUUUACCGGCGACUUU
GACUCAGUGAUCGACUGCAAUACAUGUGUCACCCAAACAGUCGACUUCAGCUUGGACCCU
ACCUUCACCAUUGACACGACGACCGUGCCCCAAGACGCGGUAUCGCGCUCGCAGCGGCGA
GGCAGGACUGGUAGGGGCAGGAUGGGUAUUUACAGGUUUGUGACUCCGGGAGAACGGCCU
UCGGGCAUGUUCGACUCUUCGGUCCUGUGUGAGUGCUAUGACGCGGGCUGUGCUUGGUAU
GAGCUCACGCCCGCCGAGACCUCAGUCAGGUUGCGGGCUUACCUAAAUACACCAGGGUUG
CCCGUUUGCCAGGACCAUUUGGAGUUCUGGGAGAGCGUCUUCACAGGCCUCACCCACAUA
GAUGCCCACUUCUUGUCCCAGACUAAGCAGGCAGGAGACAACUUCCCUUACCUGGUUGCA
UACCAGGCUACAGUGUGCGCCAGGGCUCAGGCUCCACCUCCAUCGUGGGAUCAAAUGUGG
AAGUGUCUCAUACGGCUUAAGCCUACGCUGCACGGGCCAACACCCCUGCUGUAUAGGCUA
GGAGCCGUCCAAAACGAGGUCACCCUCACACACCCCAUAACCAAAUACAUCAUGGCAUGC
AUGUCGGCUGACCUGGAGGUCGUCACGAGCACCUGGGUGCUGGUGGGCGGAGUCCUCGCA
GCUCUGGCCGCGUAUUGCCUGACAACGGGCUGCGUGGUCAUUGUGGGCAGGAUCGUCCUG
UCCGGAAAGCCGGCCGUCAUUCCCGACAGGGAAGCUCUCUACCAGGAGUUCGAUGAGAUG
GAAGAGUGCGCCUCGCACCUCCCCUACAUCGAACAGGGAAUGCAGCUCGCCGAGCAAUUC
AAGCAGAAAGCGCUCGGGUUGCUGCAAACAGCCACCAAGCAAGCGGAGGCUGCCGCUCCC
GUGGUGGAGUCCAAGUGGCGAGCCCUUGAGGGUUUCUGGGCGAAGCACAUGUGGAAUUUC
AUCAGCGGGAUACAAUACUUGGCAGGCUUGUCCACUCUGCCUGGCAACCCCGCAAUAGCA
UCACUGAUGGCAUUCACAGCCUCCAUCACCAGCCCGCUCACCACCCAACACACCCUCCUG
UUUAACAUCUUGGGGGGAUGGGUGGCCGCUCAACUCGCUCCCCCCAGCGCCGCUUCUGCC
UUCGUAGGCGCCGGCAUUGCUGGCGCGGCUGUCGGCAGCAUAGGCCUUGGGAAGGUGCUU
GUGGACAUCCUGGCGGGUUAUGGAGCAGGGGUGGCAGGCGCACUCGUGGCCUUUAAGGUC
AUGAGUGGCGAGAUGCCCUCCACCGAGGACCUGGUCAACUUACUCCCUGCCAUUCUUUCC
CCUGGUGCCCUGGUCGUCGGGGUCGUGUGCGCAGCAAUACUGCGUCGGCAUGUGGGCCCA
GGGGAGGGGGCUGUGCAGUGGAUGAACCGGCUGAUAGCGUUCGCUUCGCGGGGUAACCAC
GUUUCCCCCACGCACUAUGUGCCUGAGAGCGACGCCGCAGCGCGUGUCACUCAGAUCCUC
UCCAGCCUUACCAUCACUCAGCUGUUGAGGAGGCUCCACCAGUGGAUCAACGAGGACUGC
UCCACGCCAUGCUCCGGCUCGUGGCUGAGGGAUGUUUGGGACUGGAUAUGCACGGUGUUG
GCUGAUUUCAAGACCUGGCUCCAGUCCAAGCUCCUGCCGCGGUUACCGGGAGUCCCUUUU
CUCUCAUGUCAGCGUGGGUACAAGGGAGUCUGGCGGGGAGACGGCAUCAUGCAAACCACC
UGCCCAUGUGGAGCACAGAUCACCGGACAUGUCAAAAACGGUUCCAUGAGGAUCGUCGGG
CCUAGAACCUGCAGCAACACGUGGCAUGGAACAUUCCCCAUCAACGCAUACACCACGGGC
CCCUGCACACCCUCCCCGGCGCCAAACUAUUCCAGGGCGCUGUGGCGGGUGGCUGCUGAG
GAGUACGUGGAGGUUACGCGGGUGGGGGAUUUCCACUACGUGACGGGCAUGACCACUGAC
AACGUAAAGUGCCCUUGCCAGGUUCCGGCCCCUGAAUUCUUCACAGAAGUGGAUGGGGUG
CGGCUGCACAGGUACGCUCCGGCGUGCAAACCUCUCCUACGGGAGGAGGUCACAUUCCAG
GUCGGGCUCAACCAAUACCUGGUUGGGUCACAGCUCCCAUGUGAGCCCGAACCGGAUGUA
GCAGUGCUCACUUCCAUGCUCACCGACCCCUCCCACAUUACAGCAGAAACGGCCAAGCGU
AGGCUGGCCAGGGGGUCACCCCCCUCCUUGGCCAGCUCUUCAGCUAGCCAGUUGUCUGCG
CCUUCCUUGAAGGCGACAUGCACUACCCGUCAUGACUCCCCAGACGUUGACCUCAUUGAG
GCCAAUCUCCUGUGGCGGCAGGAGAUGGGCGGAAACAUCACCCGCGUGGAGUCAGAGAAC
AAGGUAGUAAUUUUGGACUCUUUCGAGCCGCUUCGAGCGGAG---GAGGAUGAGAGGGAA
GUAUCCGUUCCGGCGGAGAUCCUGCGGAAA---UCCAGGAAAUUUCCCCCAGCGAUGCCC
AUAUGGGCGCGCCCAGAUUACAACCCUCCACUGCUAGAGUCCUGGAAGGACCCGGACUAC
GUCCCUGCGGUGGUGCACGGGUGCCCAUUACCACCUACCAAGGCCCCCCCAAUACCGCCU
CCACGGAGG---AAAAGGACGGUUGUCCUGACAGAAUCCACUGUGUCUUCUGCCCUGGCG
GAGCUUGCUACAAAGACCUUCGGCAGCUCCGAAUCGUCGGCCGUCGACAGCGGCACGGCG
ACCGCCCCUCCUGACCAGGCCUCCGACAACGGAGACGCAGGA---------------UCC
GACGUUGAGUCGUACUCCUCCAUGCCCCCCCUUGAGGGAGAGCCGGGGGACCCCGAUCUC
------------------------------------------------------------
AGCGACGGGUCUUGGUCUACCGUGAGCGAGGAGGCCAGU------GAGGACGUCGUCUGC
UGCUCGAUGUCCUACACAUGGACAGGCGCCCUGAUCACGCCAUGCGCCGCGGAGGAAAGC
AAGCUGCCCAUCAAUGCGUUGAGCAACUCUUUGCUGCGCCACCACAACAUGGUAUAUGCU
ACAACAUCCCGCAGCGCAAGCCAGCGGCAGAAGAAAGUUACUUUUGACAGACUGCAAGUC
CUGGACGACCACUACCGGGACGUGCUCAAGGAGAUGAAGGCGAAGGCGUCCACAGUUAAG
GCUAAACUUCUAUCCGUAGAAGAAGCCUGCAAGCUGACACCCCCACAUUCGGCCAAAUCC
AAAUUUGGCUAUGGGGCAAAGGACGUCCGGAGCCUAUCCAGCAAAGCCACUAACCACAUC
CGCUCCGUGUGGAAGGACUUGCUGGAAGACACUGAGACACCAAUUGACACCACCAUCAUG
GCAAAAAACGAGGUUUUCUGCGUCCAACCAGAGAAAGGAGGCCGCAAGCCAGCUCGCCUU
AUCGUGUUCCCAGACUUGGGGGUUCGUGUGUGCGAGAAAAUGGCCCUUUACGACGUGGUC
UCUACCCUUCCUCAGGCCGUGAUGGGCUCCUCAUACGGAUUCCAAUACUCUCCUGGACAG
CGGGUCGAGUUCCUGGUGAAUGCCUGGAAGUCAAAGAAAUGCCCUAUGGGCUUCGCAUAU
GACACCCGCUGUUUUGACUCAACAGUCACUGAGAAUGACAUCCGUGUCGAGGAGUCAAUU
UACCAAUGUUGUGACUUGGCCCCCGAAGCCAGGCAGGCCAUAAGGUCGCUCACAGAGCGG
CUUUAUAUCGGGGGUCCCCUGACUAAUUCAAAAGGGCAGAACUGCGGUUAUCGCCGGUGC
CGCGCAAGCGGUGUGCUGACGACCAGCUGCGGUAAUACCCUCACAUGCUACUUGAAAGCC
ACUGCGGCCUGUCGAGCUGCAAAGCUCCAGGACUGCACGAUGCUCGUGUGCGGAGACGAC
CUUGUCGUUAUCUGUGAAAGCGCGGGAACCCAGGAGGACGCGGCGAGCCUACGAGUCUUC
ACGGAGGCUAUGACUAGGUACUCCGCCCCCCCCGGGGACCCGCCCCAACCAGAGUACGAC
UUGGAGUUGAUAACAUCAUGCUCCUCCAAUGUGUCAGUCGCGCACGAUGCAUCUGGCAAA
AGGGUAUACUACCUCACCCGUGACCCCACCACCCCCCUUGCGCGGGCUGCGUGGGAGACA
GCUAGACACACUCCAGUUAACUCCUGGCUAGGCAACAUCAUCAUGUAUGCGCCCACUCUA
UGGGCAAGGAUGGUUCUGAUGACUCACUUCUUCUCCAUCCUCCUAGCUCAGGAACAACUU
GAAAAAGCCCUAGAUUGCCAAAUCUACGGGGCCUGUUACUCCAUUGAGCCACUUGACCUA
CCUCAGAUCAUUCAACGACUCCAUGGUCUUAGCGCAUUUUCACUCCAUAGUUACUCUCCA
GGUGAGAUCAAUAGGGUGGCUUCAUGCCUCAGGAAGCUUGGGGUACCGCCC-UUGCGAGU
CUGGAGACAUCGGGCCAGAAGUGUCCGCGCUAAGCUACUGUCCCAGGGGGGGAGGGCCGC
CACUUGUGGCAAGUACCUCUUCAACUGGGCAGUAAGGACCAAGCUUAAACUCACUCCAAU
CCCGGCUGCGGCCCAGUUGGACUUGUCCGGCUGGUUCGUUGCUGGUUACAGCGGGGGAGA
CAUAUAUCACAGCCUGUCUCGUGCCCGACCCCGCUGGUUCAUGUGGUGCCUACUCCUACU
UUCCGUAGGGGUAGGCAUCUACCUGCUCCCCAACCGAUGAA----CGGGGA---------
------------------------------------------------------------
------------------------------------------------------------
------------------------------------------------------------
------------------------------------------------------------
---------------------------------------------------
>1b_AB677533
--------GCCCGCCCCCUGAUGGGGGCGACACUCCGCCAUGAAUCACUCCCCUGUGAGG
AACUACUGUCUUCACGCAGAAAGCGUCUAGCCAUGGCGUUAGUAUGAGUGUCGUACAGCC
UCCAGGCCCCCCCCUCCCGGGAGAGCCAUAGUGGUCUGCGGAACCGGUGAGUACACCGGA
AUUACCGGAAAGACUGGGUCCUUUC--UUGGAU-AAACCCACUCUAUGUCCGGUCAUUUG
GGCGUGCCCCCGCAAGACUGCUAGCCGAGUAGCGUUGGGUUGCGAAAGGCCUUGUGGUAC
UGCCUGAUAGGGUGCUUGCGAGUGCCCCGGGAGGUCUCGUAGACCGUGCAUCAUGAGCAC
AAAUCCUAAACCUCAAAGAAAAACCAAAAGAAACACAAACCGCCGCCCACAGGACGUCAA
GUUCCCGGGUGGCGGUCAGAUCGUUGGCGGAGUUUACUUGCUGCCGCGCAGGGGCCCCAG
GUUGGGUGUGCGCGCGACAAGGAAGACUUCCGAGCGAUCCCAGCCGCGUGGGAGACGCCA
GCCCAUCCCGAAAGAUCGGCGCUCCACCGGCAA-GUCCUGGGGAAAGCCAGGAUAUCCUU
GGCCUCUGUACGGAAACGAGGGUUGCGGCUGGGCAGGUUGGCUCCUGUCCCCCCGCGGGU
CUCGUCCUACUUGGGGCCCCACCGACCCCCGGCACAGAUCACGCAAUUUGGGCAAAGUCA
UCGAUACCAUUACGUGUGGUUUUGCCGACCUCAUGGGGUACAUCCCUGUCGUUGGCGCCC
CGGUCGGAGGCGUCGCCAGAGCUCUGGCACACGGUGUUAGGGUCCUGGAAGACGGGAUAA
AUUACGCAACAGGGAAUCUACCCGGUUGCUCUUUUUCUAUCUUCUUGCUUGCUCUUCUGU
CGUGCGUCACAGUACCAGUGUCUGCAGUGGAAGUCAGGAACACCAGUACUAGCUACUACG
CCACUAAUGAUUGCUCUAACAACAGCAUCACYUGGCAGCUCACUAACGCAGUCCUCCACC
UUCCUGGAUGCGUCCCGUGUGAGAAUGAUAAU---GGCACCUUGCGCUGCUGGAUACAAG
UAACACCUAAUGUGGCUGUGAAACAUCGCGGCGCACUCACUCACAACCUGCGAACACAUG
UCGACGUGAUCGUAAUGGCAGCUACGGUCUGCUCGGCCUUGUACGUGGGAGAUGUGUGCG
GGGCCGUGAUGAUCGUGUCGCAGGCUUUUAUAGUAUCGCCAGAACGCCACAACUUCACCC
AAGAGUGCAACUGUUCCAUCUACCAAGGCCAUAUCACCGGCCAUCGCAUGGCAUGGGACA
UGAUGCUAAACUGGUCACCAACUCUUACCAUGAUCCUCGCUUAUGCUGCCCGCAUCCCUG
AGCUGGUCCUUGAGAUUGCUUUUGGUGGCCACUGGGGUGUAAUGUUUGGCUUGGCCUAUU
UCUCCAUGCAAGGAGCGUGGGCCAAAGUCGUUGCUAUCCUCCUCCUCGUCGCGGGAGUGG
AUGCACAGACUUAUACCACCGGCGGG---CAAGCGGGUCGUGCCGCUUGGGGCUUCACUA
GCUUCUUCACCCAGGGUCCCAAGCAGAACAUCCAGUUAAUCAACUCUAAUGGCAGCUGGC
ACAUAAACCGGACCGCCCUCAAUUGCAAUGACAGCCUGCAGACGGGUUUCAUCGCUUCCC
UGUUCUAUGCCAAC---AAUUUCAACAGCUCUGGCUGCCCCGAGCGCUUGUCUUCCUGCC
GCGGGCUGGACGAUUUUCGCAUCGGGUGGGGAACUUUGGAAUACGAGACCAAUGUCACCA
ACGACGAG---------GACAUGAGGCCGUACUGCUGGCACUACCCCCCGAGGCCUUGCG
GUAUCGUCUCGGCCAGGGAGGUUUGCGGGCCGGUCUAUUGUUUUACUCCUAGCCCUGUUG
UUGUGGGCACCACUGACAGGCAGGGCGUGCCCACCUAUAGCUGGGGAGAAAAUGAGACCG
ACGUCUUCCUGCUAAAUAGCACAAGACCCCCGCAAGGAGCUUGGUUCGGCUGCACUUGGA
UGAACGGGACUGGGUUUACUAAGACAUGCGGAGCACCACCGUGCCGCAUUAGGAGGGACC
ACAACAGCACUCUUGAU------------CUACUGUGCCCCACAGAUUGUUUUAGGAAGC
ACCCAGAUGCUACCUAUCUCAAGUGCGGCGCAGGGCCCUGGUUGACCCCCAAGUGCCUGA
UAGACUACCCUUAUAGACUGUGGCAUUAUCCGUGCACUCUAAAUUUUACCAUCUUCAAGG
UACGGAUGUAUGUAGGGGGGGUGGAGCAUCGGCUGUCCGCAGCGUGCAACUUUUCACGAG
GAGACCGCUGCGGAUUGGAAGAUAGGGACAGGUGUCAGCAGAGUCCACUGCUGCAUUCCA
CCACUGAAUGGGCAGUGUUGCCAUGCUCCUUCUCCGACCUACCGGCACUAUCCACUGGCC
UAUUGCACCUCCACCAGCAGAUCGUGGACGUGCAGUACCUUUAUGGACUUUCUCCAGCUA
UUACAAGAUACAUUGUGAAGUGGGAAUGGGUGGUCCUCCUCUUCUUGUUGCUGGCAGACG
CCAGGGUCUGUGCAUGCCUUUGGAUGCUCAUUAUACUG-GGCCAAGCCGAGGCGGCGCUU
GAGAAGCUUAUCAUCUUGCACUCCGCUAGCGCUGCCAGUGCCAAUGGGCUGCUAUGGUUC
UUCAUCUUCUUUAUAGCGGCCUGGUACUUAAAGGGCAGGGUGGUCCCCGCGACCACGUAC
UCUGUUCUCGGCUUGUGGUCCUUUCUCCUCUUAGUCCUGGCCUUACCACAGCAGGCUUAU
GCCUUGGACGCCACUGAACAAGGGGAACUAGGGCUGGCCAUACUAGUAAUCAUAUCCAUC
UUUACUCUUACCCCAGCAUACAAGAUUCUCCUAAGCCGUUCAGUGUGGUGGUUGUCCUAC
AUGUUGGUCUUGGCCGAGGCCCAGAUUCAGCAAUGGGCUCCCCCCUUGGAGGCCCGGGGG
GGGCGUGACGGGAUCAUCUGGGCAGCUGUCAUCUUGCACCCACGCCUUGUGUUUGAGGUC
ACUAAAUGGUUGUUAGCAAUCCUGGGGCCUGCCUACCUCCUUAAAGCGUCUCUGCUACGG
GUACCAUACUUCGUGAGGGCUCACGCUCUGCUACGAGUGUGCACCCUGGUGAGACACCUU
GCAGGAGCUAGGUACAUCCAGAUGUUGUUGAUCACCAUAGGCAGGUGGACCGGCACUUAC
AUCUAUGACCACCUCUCCCCUUUAUCAACUUGGGCAGCCCAGGGUUUGCGGGACCUGGCA
GUUGCCGUAGAGCCUGUGGUGUUCAGCCCAAUGGAGAAGAAGAUCAUCACCUGGGGGGCG
GAGACCGCGGCGUGUGGGGACAUCAUCUUGGGUCUACCCGUUUCCGCCCGAAGGGGAAGG
GAGAUUCUUUUGGGACCGGCCGAUAGUCUUGAAGGGCAGGGGUGGCGACUCCUUGCGCCC
AUCACGGCCUACGCCCAACAGACGCGGGGCCUACUUGGUUGUAUCAUCACUAGCCUCACA
GGCCGAGACAGGAACCAGGUCGAGGGGGAGGUCCAAGUGGUCUCCACUGCGACCCAAUCC
UUCCUGGCGUCCUGCAUCAGCGGCGUGUGCUGGACUGUCUAUCAUGGCGCCGGCUCGAAA
ACCCUAGCCGGCCCGAAGGGCCCAAUUAUCCAAAUGUACACCAAUGUGGACCAGGACCUC
GUCGGCUGGCAGGCGCCCCCCGGGGCGCGUUCCAUGACACCAUGCACCUGCGGCAGCUCG
GACCUUUWCUUGGUCACGAGACAUGCUGAUGUCAUUCCGGUGCGCCGGCGGGGCGACAGU
AGGGGGAGCCUGCUCUCCCCCAGGCCCGUCUCCUACCUGAAGGGCUCUUCGGGCGGCCCG
CUGCUCUGCCCUCAGGGGCACGCUGUGGGCAUCUUCCGGGCUGCUGUGUGCACCCGGGGG
GUUGCGAAGGCGGUGGACUUCGUGCCCGUUGAGCACAUGGAAACCACCAUGCGGUCCCCG
GUCUUCACAGACAACUCAUCCCCCCCGGUCGUGCCGCAGACAUUCCAAGUGGCCCACCUA
CACGCUCCCACCGGCAGCGGCAAAAGCACUAAAGUGCCGGCUGCGUACGCAGCCCAAGGG
UACAAGGUACUCGUCCUGAACCCGUCCGUUGCCGCCACCUUAGGUUUUGGGGCGUAUAUG
UCUAAGGCACAUGGUAUUGACCCUAACAUCAGAACUGGGGUAAGGACCAUCACCACGGGC
GGCCCCAUUACAUACUCCACCUAUGGCAAGUUUCUUGCCGAUGGYGGUUGUUCUGGGGGC
GCCUAUGACAUCAUAAUAUGUGAUGAAUGCCACUCAACUGACUCGACUACCAUCUUGGGC
AUAGGUACGGUCCUGGACCAAGCGGAGACGGCUGGAGCGCGACUUGUCGUGCUCGCCACC
GCUACGCCUCCGGGAUCGGUCACCGUGCCACACCCCAAUAUCGAGGAGGUGGCCCUAUCC
AACACUGGGGAGAUCCCCUUCUAUGGCAAAGCCAUCCCCAUCGAGGCCAUCAAGGGGGGG
AGGCACCUUAUUUUCUGCCAUUCCAAGAAGAAGUGCGACGAGCUCGCCGCAAAGCUGUCA
UCCCUCGGAUUAAACGCUGUAGCGUAUUACCGGGGCCUUGAUGUGUCCGUCAUACCGACC
AGCGGAGACGUCGUCGUCGUGGCGACAGACGCUCUAAUGACGGGCUUUACCGGCGACUUU
GACUCAGUGAUCGACUGCAACACAUGUGUCACUCAGACAGUCGACUUCAGCUUGGAUCCC
ACCUUCACCAUUGAGACGACCACCGUGCCCCAAGACGCGGUGUCGCGCUCGCAGCGUCGA
GGCAGGACUGGCAGGGGUAGGGGUGGCAUCUACAGGUUUGUGACUCCAGGGGAACGGCCC
UCGGGCAUGUUCGAUUCCUCGGUCCUGUGUGAGUGCUAUGACGCGGGCUGUGCUUGGUAU
GAGCUCACGCCCGCUGAGACUUCGGUUAGGUUGCGGGCUUACCUAAAUACACCAGGGUUG
CCCGUCUGCCAGGACCACCUGGAGUUCUGGGAGAGCGUCUUUACAGGCCUCACCCACAUA
GAUGCCCACUUCUUGUCCCAGACUAAACAGGCAGGAGACAACUUCCCCUACCUGGUAGCG
UACCAAGCUACGGUGUGCGCCAGGGCUCAGGCCCCACCUCCAUCGUGGGAUCAAAUGUGG
AAGUGUCUCAUACGGCUGAGGCCUACGCUGCGCGGGCCAACACCCCUGCUGUAUAGGCUA
GGAGCCGUCCAAAAUGAGGUCAUUCUUACACAUCCUAUAACCAAAUACAUCAUGGCAUGC
AUGUCGGCUGACCUGGAGGUCGUCACUAGCACCUGGGUGCUGGUAGGCGGAGUCCUUGCA
GCUCUAGCCGCAUAUUGCCUGACAACAGGCAGUGUGGUUAUUGUGGGCAGGAUCAUCUUG
UCCGGGAAGCCGGCUGUUAUUCCUGACAGGGAAGUGCUCUACCAGGCGUUCGAUGAAAUG
GAGGAGUGCGCUUCGCACCUCCCUUAUAUCGAACAGGGAAUGCAGUUCGCUGAGCAGUUC
AAACAGAAGGCGCUCGGGUUACUGCAAACAGCCACCAAGCAAGCGGAGGCUGCUGCCCCA
GUUGUGGAGUCCAAGUGGCGGGCCCUUGAAACCUUCUGGGCAAAACACAUGUGGAAUUUC
AUCAGCGGGAUACAGUACUUAGCAGGCUUGUCCACUCUGCCUGGAAACCCCGCGAUAGCA
UCACUGAUGGCAUUCACGGCCUCUAUCACCAGCCCGCUCACCACCCAAAGCACCCUCCUC
UUUAACAUCUUGGGGGGGUGGGUGGCUGCCCAACUCGCUCCCCCCAGCGCUGCUUCGGCU
UUCGUGGGCGCCGGCAUCGCCGGCGCGGCCGUUGGCAGCAUAGGUCUUGGGAAGGUGCUC
GUGGACAUCCUGGCGGGCUAUGGAGCAGGAGUGGCUGGCGCGCUCGUGGCCUUUAAGGUC
AUGAGCGGCGAGAUGCCUUCCGCCGAGGACAUGGUUAACCUACUUCCUGCCAUUCUCUCU
CCUGGUGCCCUGGUCGUCGGGGUCGUGUGCGCAGCAAUACUGCGUCGACAUGUGGGCCCG
GGAGAGGGGGCUGUGCAGUGGAUGAACCGGCUGAUAGCGUUCGCCUCACGGGGCAACCAC
GUCUCCCCCACGCACUAUGUGCCUGAGAGCGACGCCGCGGCGCGUGUUACCCAGAUCCUC
UCCAACCUUACCAUCACUCAGCUGCUGAAGAGACUCCACCAGUGGAUUAAUGAGGACUGC
UCCACGCCAUGCUCCGGCUCGUGGCUAAGGGACAUUUGGGACUGGAUAUGCACGGUGUUG
ACUGACUUCAAGACCUGGCUCCAGUCCAAACUCCUGCCACGGUUACCGGGAGUCCCCUUU
UUCUCAUGCCAACGUGGGUACAAGGGAGUCUGGCGAGGGGACGGUGUCAUGCAAACCAUC
UGCCCAUGUGGAGCACAGAUCGCCGGACAUGUCAAAAAUGGCUCCAUGAGGAUUGUUGGG
CCUAGAACCUGCAGCAACACGUGGCAUGGAACAUUCCCCAUCAACGCAUACACCACGGGC
CCCUGCACACCCUCCCCGGCGCCAAACUAUUCCAGGGCGCUGUGGCGGGUUGCUGCUGAG
GAGUACGUGGAGGUCACGCGGGUGGGGGAUUUCCACUACGUGACGGGCGUGACCACCGAC
AACGUAAAGUGUCCAUGCCAGGUUCCAGCCCCCGAAUUCUUCACGGAGGUGGAUGGAGUA
CGGCUGCACAGGUACGCUCCGGCGUGCAAGCCUCUCCUACGGGAGGAGGUCACAUUCCAA
GUCGGGCUCAACCAAUACCUAGUUGGGUCACAGCUCCCAUGCGAGCCCGAACCGGAUGUA
GCAGUGCUCACUUCCAUGCUCACCGACCCCUCCCAUAUUACAGCUGAGACGGCUAAGCGU
AGGCUGGCCAGGGGGUCUCCCCCCUCUCUGGCCAGCUCCUCAGCUAGCCAGUUGUCUGCG
CCUUCCUUGAAGGCGACAUGCACUACCCAUCAUGACUCCCCGGACGCUGACCUCAUCGAG
GCCAACCUCCUGUGGCGGCAGGAGAUGGGGGGGAACAUCACCCGUGUGGAGUCAGAGAAU
AAGGUAGUAAUUCUGGACUCUUUCGAUCCGAUCCGAGCGGAG---GAAGAUGAGAGGGAA
GUAUCCGUUGCGGCGGAAAUCCUGCGUAAA---UCUAGGAAGUUUCCCGCAGCGAUGCCC
AUAUGGGCGCGCCCGGACUACAACCCUCCACUGUUAGAGUCCUGGAAGGACCCGGACUAC
GUCCCUCCAGUGGUACAUGGGUGCCCAUUGCCACCUACCAAGGCCCCUCCAGUACCACCU
CCACGGAGG---AAGAGGACGGUUGUCCUGACGGAGUCCACCGUGUCUUCCGCUUUGGCG
GAGCUCGCUACCAAGACCUUCGGCAGCUCCGAAUCAUCGGCCGUUGACAGCGGCACAGCG
ACCGCUCCUCUUGACCAGCCCCUCGACGACGGCGACAAAGAA---------------UCC
GACGCUGAGUCAUACUCCUCCAUGCCCCCCCUUGAGGGAGAGCCGGGGGACCCCGACCUU
------------------------------------------------------------
AGCGACGGGUCUUGGUCUACCGUGAGCGAYCAGGCUGGU------GAGGACGUCGUUUGC
UGCUCAAUGUCCUACACAUGGACAGGUGCCCUGAUUACGCCAUGCGCUGCGGAGGAAAGC
AAGUUGCCCAUCAACCCGUUGAGCAACUCCUUGCUGCGCCAUCACAACAUGGUCUAUGCC
ACAACAUCCCGCAGCGCAAGCUUGCGGCAGAAGAAGGUCACCUUUGACAGACUGCAGGUC
CUGGACGACCACUACCGGGACGUGCUCAAGGAGAUGAAGGCGAAGGCGUCCACAGUUAAG
GCUAAACUUCUAUCUAUAGAAGAAGCCUGCAAGCUGACGCCCCCACAUUCGGCCAAAUCC
AAGUUUGGCUAUGGGGCAAAGGACGUCCGGAACCUAUCCAGCAGGGCCGUUAACCACAUC
CGCUCCGUGUGGAAGGACUUGCUGGAAGACACUCAGACACCAAUUGACACCACCAUCAUG
GCAAAAAAUGAGAUAUUCUGUGUCCAACCAGAGAAAGGAGGCCGCAAGCCAGCUCGUCUU
AUCGUAUUCCCAGACCUGGGAGUUCGUGUAUGCGAGAAGAUGGCUCUGUACGACGUGGUC
UCCACCCUUCCUCAGGCCGUGAUGGGCCCCUCAUACGGGUUUCAGUACUCUCCYAAACAG
CGGGUCGAGUUCCUGGUGAACACCUGGAAAUCAAAGAAAAGCCCUAUGGGCUUCUCAUAU
GACACCCGCUGUUUUGACUCAACGGUCACUGAGAGUGAUAUCCGUGUUGAGGAGUCAAUC
UACCAAUGCUGUGACCUGGCCCCCGAAGCCAGACAGGCCAUAAGGUCGCUCACAGAGCGG
CUCUAUAUCGGGGGUCCCCUGACUAAUUCAAAAGGCCAGAACUGCGGCUAUCGCCGGUGC
CGCGCCAGCGGCGUGCUGACGACCAGCUGCGGUAAUACCCUCACAUGUUACUUGAAGGCC
UCUGCGGCCUGUCGAGCUGCGAAGCUCCAGGACUGCACGAUGCUCGUGAACGGAGACGAC
CUCGUCGUUAUCUGCGAAAGCGCGGGAACCCAAGAGGAUGCGGCGAGCCUACGAGCCUUC
ACGGAGGCUAUGACUAGGUACUCUGCCCCCCCCGGGGACCUGCCCCAACCAGAAUACGAC
UUGGAACUGAUAACAUCAUGUUCCUCCAAUGUGUCGGUCGCGCACGAUGCAUCUGGCAAA
AGGGUGUACUAUCUCACCCGUGAUCCCACCACCCCCCUUGCGCGGGCUGCGUGGGAGACA
GCUAGACACACUCCAGUCAACUCCUGGCUAGGCAACAUCAUUUUGUAUGCGCCUACCUUG
UGGGCAAGGAUGAUUCUGAUGACCCAUUUCUUCUCCAUCCUUCUAGCUCAGGAACAACUU
GAAAAGGCCCUAGACUGUCAGAUCUACGGGGCCUGUUACUCCAUUGAGCCACUUGACCUA
CCUCAGAUCAUUGAACGACUCCAUGGUCUUAGCGCAUUUUCACUCCAUAGUUACUCUCCA
GGUGAGAUCAAUAGGGUGGCUUCAUGCCUCAGGAAACUUGGGGUACCGCCC-UUGCGAGU
CUGGAGACAUCGGGCCAGAAGUGUCCGCGCUAAGCUACUGUCCCAGGGGGGGAGGGCCGC
CACUUGUGGCAGGUACCUCUUCAACUGGGCAGUAAGGACCAAGUUAAAACUCACUCCAAU
CCCGGCUGCGUCCCGGCUGGACUUGUCCGGCUGGUUCGUUGCUGGUUACAGUGGGGGAGA
CAUAUAUCACAGCCUGUCUCGUGCCCGACCCCGCUGGUUUAUGUUGUGCCUACUCCUACU
UUCUGUGGGAGUAGGCAUCUACCUGCUUCCCAACCGAUGAAC----GGGAAGCUAA----
-ACACUCCAGGCCAAUAGGCCGCCCCCCUUUUUUUUUUUUUUUUUUUUUUUUUUUUUUUU
UUUUUUUUUUUUUU----------------------------------------------
------------------------------------------------------------
------------------------------------------------------------
---------------------------------------------------
>1b_MW689975
---------------CCCUGAUGGGGGCGACACUCCGCCACGAAUCACUCCCCUGUGAGG
AACUACUGUCUUCACGCAGAAAGCGUCUAGCCAUGGCGUUAGUAUGAGUGUCGUGCAGCC
UCCAGGACCCCCCCUCCCGGGAGAGCCAUAGUGGUCUGCGGAACCGGUGAGUACACCGGA
AUUGCCAGGACGACCGGGUCCUUUC--UUGGAUUAAACCCGCUCAAUGCCUGGAGAUUUG
GGCGUGCCCCCGCAAGACUGCUAGCCGAGUAGUGUUGGGUCGCGAAAGGCCUUGUGGUAC
UGCCUGAUAGGGUGCUUGCGAGUGCCCCGGGAGGUCUCGUAGACCGUGCACCAUGAGCAC
GAAUCCUAAACCUCAAAGAAAAACCAAAAGAAACACCAACCGUCGCCCACAGGACGUCAA
GUUCCCGGGCGGCGGCCAGAUCGUUGGUGGAGUUUACUUGCUGCCGCGCAGGGGCCCCAG
GUUGGGUGUGCGCGCGGCGAGGAAGACUUCCGAGCGGUCACAGCCCCGCGGACGGCGACA
GCCUAUCCCCAAGGCUCGCCCGUCCGAGGGUAGGUCCUGGG-CUCAGCCCGGGUACCCAU
GGCCCCUCUAUGGCAAUGAGGGCUGUGGGUGGGCAGGGUGGCUCCUGUCCCCUCGCGGUU
CUAGGCCUAGUUGGGGCCCCACUGACCCCCGGCGUAGGUCGCGCAAUUUGGGUAAGGUCA
UCGAUACCCUCACGUGCGGCUUCGCCGACCUCAUGGGGUACAUCCCGCUCGUCGGCGCCC
CCCUAGGGGGCGCGGCCAGAGCCCUGGCGCAUGGCGUCCGGGUGCUGGAGGACGGCGUGA
AUUACGCAACAGGGAACCUUCCCGGUUGCUCCUUUUCUAUCUUCCUCCUUGCUCUCCUCU
CUUGCUUGACGGUCCCAGCGUCUGCCUACGAGGUGCGCAACGUCUCGGGGAUCUACCACG
UCACCAACGACUGCCCGAACUCCAGCAUCGUGUACGAGAUGGAAGGUGCGAUCCUCCACU
UGCCGGGGUGUGUGCCUUGCGUUCGGGAGGGC---AACACCUCCCGAUGCUGGGUGUCAC
UUACUCCCUCAUUGGCGGCGGUUAACGCUAGCUUCCCCGUCUCGUCGGUUCGACGGCAUG
UCGACCUGCUUGUUGGGGCGGCGGCGUUUUGCUCCGCCAUGUACGUGGGCGACCUCUGCG
GAUCCGUCUUUCUUGUCAGCCAGCUAUUCGCCUUUUCCCCCCGCCGGCACUUGACAGUCC
AGGACUGCAACUGCUCUAUUUACCCAGGCCACAUAACAGGUCACCGGAUGGCAUGGGAUA
UGAUGAUGAACUGGUCCCCUACCGCAGCCUUGGUGAUGUCCCAGGUGCUCCGGGUCCCAC
AAGCCAUCUUUGACAUGGUGGCAGGAGCCCAUUGGGGCGUCCUGGCGGGACUGGCCUACU
AUUCUAUGGUAGGCAACUGGGCGAAGGUCAUAGUCGUGGCGCUCCUCUUUGCCGGUGUUG
AUGCGGGGACGAAUGUCAUCGGGGGC---ACCCAGAGCCAAGCUGCGAGGGGCCUCACUA
GCCUCUUUAGCCCGGGGCCCAAGCAGAACAUCCAGCUUGUUAACACCAAUGGCAGUUGGC
ACAUCAAUAGGACGGCCCUGAAUUGCAACGACUCCCUCCAAACCGGGUUCAUCGCAGGGC
UGAUCUAUAUACAC---AAGUUCAAUUCAUCGGGGUGUGUGGAAAGGAUGUCCAGUUGCC
GGCCUCUUGUUAGUUUCGACCAAGGCUCUGGCCCCAUCACAUAC------GACGAGGGCG
GAGGCCAC---------GACCAGAGGCCCUAUUGCUGGCACUAUCCCCCCAGACCGUGCG
GCAUCGUGGACGCGAGAACUGUGUGUGGACCAGUAUACUGCUUCACCCCCAGUCCCGUGG
UGGUCGGCACGACCGAUCGGCAAGGCGCCGCGACGUACACCUGGGGGGAGAAUGAGUCGG
AUGUGCUGAUCCUCAACAACACGCGGCCACCCGCCGGCAACUGGUUUGGCUGCACCUGGA
UGAACGCCACUGGUUUCACCAAAACAUGUGGCGGGCCCCCCUGUAACAUCGGGGGCCACG
GCAACAACACC------------------CUGGUUUGUCCCACUGAUUGCUUCCGUAAAC
ACCCAGGAGCUACGUAUGCCAAAUGCGGGUCUGGGCCCUGGCUGACCCCCAGGUGCAUGG
UUGACUACCCCUACAGAUUGUGGCACUACCCCUGCACUGUUAACUACACCUUGUUCAAGA
UCCGGAUGUAUGUGGGGGGUAUCGAGCACAGGCUCACCGCAGCAUGCAACUGGACGCGGG
GGGAGCGCUGCUCUCUGGAGGACAGGGAUAGAGCCGACCUCAGCCCCUUGUUGCUGUCUA
CCACGCAGUGGCAAAUCUUGCCUUGCUCUUUCACCACCCUACCGGCCUUGUCCACAGGAC
UGAUCCACCUGCACCAAAAUAUUGUGGACGUACAAUACCUGUACGGCGUAGGGUCUGUGG
UUGCCUCCUGGGCCAUCAAGUGGGAGCACGUCGUCCUGCUAUUCCUCCUGUUGGCGGACG
CGCGCGUUUGCGCCUGCCUGUGGAUGAUGCUGCUAAUA-UCUCAGGUGGAGGCGGCUCUG
GAGAACCUGGUGGUGCUCAACGCGGCAUCGUUGGCUGGGACGCACGGUUUGCUCCCUUUC
CUUGUGUUCUUUUGCGCGGCAUGGUACAUAAAGGGCAAGUGGGUGCCUGGAGCGGCGUAC
GCCCUCUACGGGGUGUGGCCACUUCUCCUACUUCUUUUGGCGUUGCCCCAUCGAGCAUAC
GCCAUGGACGGGGAGGUGGCCGCGUCGUGCGGAGGCGUCGUCUUCGUGGUCCUGAUGCUU
UUGACCUUGUCGCCGCGCUACAAGGAGGGCCUCGCAAAGAUCAUAUGGUGGCACCAAUAC
UUCCUCACGAGGGUUGAGGCGGCGCUGCAGGUGUGGGUCCCCCCCCUCGCGGUGCGGGGG
GGCCGUGAUGCUAUCAUUCUCUUGGCGUGUGCGGCCCACCCCGGACUGGUCUUUGACAUC
ACCAAGCUCCUCCUUGCCCUCAUUGGCCCCAUGUGGCUAUUGCAAGCCGGGCUGGUCAGG
GUGCCGUACUUCGUACGCGCGCAAGGACUGGUCCGGCUCUGCAUGCUGGUGCGCAAGGUC
GCGGGGGGGCAGUACAUCCAGAUGGCCCUCCUCAAACUCGGGGCUCUCACUGGCACCUAC
CUGUACGACCACCUAACUCCCUUGCAAGGCUGGGCCCACAAUGCUCUGCGCGACCUAACA
GUGGCGCUUGAGCCAGUCUCCUUUUCCCCGAUGGAGAUAAAAGUCAUCACUACCGGGGCA
GACACCGCCGCGUGCGGCGACAUCAUCCAAGGAUUGCCCGUCUCCGCCCGAAGGGGGAGG
GAGGUGCUCUUGGGCCCGGCUGACUCCCUGGUUAGCAAGGGGUGGAGACUCUUAGCGCCC
AUUACGGCCUACGCUCAGCAGACGCGCGGCCUUCUUGGGUGCAUCAUCACCAGCCUUACC
GGCCGGGACAAAAACACUGUGGAGGGCGAGGUUCAAAUCGUCUCUACCGGGACCCAGACU
UUCUUGGCCACUGUCAUCAACGGAGCGUGCUGGACCGUCUACCAUGGCGCAGGAAAUAAG
ACCCUGGCAGGCCCUAAAGGGCCCGUCCUGCAGAUGUACACCAACAUAGACCAAGAUCUC
GUUGGCUGGCCCGCUCCCGCCGGAUCCCGUUCCCUCACGCCGUGCACUUGUGGCGCGUCG
GACUUAUAUCUAGUCACGCGCCACGCCGAUGUUAUACCAGUGCGCCGGCGGGGGGACACC
AGGGGAGCCUUGCUCUCUCCACGGCCCAUAUCCUAUCUGAAGGGUUCUUCGGGUGGCCCG
UUGUUGUGCCCCUCCGGGCACGCCGUGGGCCUCUUUAGGGCCGCGGUGUGUACCCGUGGG
GUCGCGAAGGCGGUUGACUUCGUGCCCGUCGAGGCCAUGGAGACAACCCAGAGGUCGCCC
AUCUUUACAGACAAUUCCACUCCGCCCGCCGUGCCCCAGACCUACCAGGUGGCCCACCUG
CACGCGCCCACCGGGAGCGGCAAGAGCACUAAGGUGCCAGCAGCUUACGCGGCUCAAGGG
UACAAGGUGCUCGUACUCAACCCCUCUGUCGCUGCAACCCUAGGGUUUGGCGCAUACAUG
UCCAAGGCACAUGGGAUAGAUCCAAAUAUCAGGACCGGAGUGAGAACUAUCACUACAGGG
GCGCCCAUCACGUACUCCACCUACGGCAAGUUCCUUGCCGACGGUGGUUGUUCGGGUGGU
GCGUAUGACAUAAUCAUAUGUGAUGAGUGCCAUUCAACUGAUGCGACUUCAAUUCUGGGC
AUUGGCACGGUCCUGGACCAGGCGGAGACAGCUGGAGCGCGAUUGGUCGUGCUCGCUACC
GCCACCCCUCCAGGGUCUGUCACCGUGCCCCACCCUAACAUCGAGGAAGUCGCCUUGUCC
GGUAUGGGAGAAAUCCCCUUUUACGGCAAGGCAAUCCCCCUCGAGGCCAUCAAAGGGGGA
AGGCACCUCAUCUUUUGUCACUCAAAAAAGAAGUGCGACGAGCUGGCCGCCAAACUGUCC
AGCCUCGGCCUCAACGCCGUGGCUUACUAUCGCGGCCUCGACGUCUCCGUGAUUCCAUCC
AGCGGAGAUGUUGUCGUUGUGGCAACUGACGCGCUAAUGACUGGCUACACCGGGGAUUUC
GACUCGGUGAUAGACUGCAACGUGUGCGUCGUCCAAACCGUCGACUUCAGUCUUGACCCU
ACAUUUUCUAUUGAGACAACCACGCUACCCCAGGACGCUGUGUCGCGCUCCCAACGGAGG
GGCAGAACGGGUAGGGGUAGGCGUGGCAUCUACAGGUUUGUGACACCGGGGGAGCGGCCC
UCAGGCAUGUUUGACUCGUCAGUUCUCUGCGAGUGCUACGACUCAGCAUGUGCCUGGUAC
GAGCUUACACCUGCCGAGACCACGGUUAGGCUUCGGGCUUACCUCAACACCCCGGGACUC
CCAGUAUGCCAAGACCAUCUGGAAUUCUGGGAGGGUGUCUUUACGGGCCUCACCCACAUA
GACGCCCACUUCCUGUCUCAGACCAAGCAGAGCGGGGAUAACUUUGCAUAUCUGGUGGCU
UACCAGGCCACCGUGUGCGCGAAAGCCUUAGCUCCGCCCCCGUCUUGGGACCAGAUGUGG
AAGUGUCUAUUGCGGUUGAAACCCACUCUUAACGGCCCAACACCUCUCCUGUACAGGCUG
GGGCCCGUCCAGAAUGAGGUGACAUUGACACACCCAAUAACCAAGUACAUCAUGACAUGC
AUGGCUGCCGACCUGGAGGUCGCCACCAGCAGCUGGGUGCUGGUGGGCGGCGUCCUAGCC
GCUCUGGCCGCAUACUGCCUAGCCGUAGGUAGCGUGGUCAUAGUAGGCAGGAUUGUCCUG
UCCGGCAAGCCAGCCAUCAUACCUGACAGACAAGUACUCUACCAGGAGUUUGAUGAGAUG
GAGGAGUGUGCAGCACACCUGCCCUAUGUCGAGCAGGGGAUGCAGUUGGCUGAGCAAUUC
AAACAGAAAGCGCUCGGCCUGUUGCAGGUGGCUUCUAAACAAGCAGAAGCCGCCACCCCG
GUUGUCAUGACCAACUGGCAGAAGCUCGAGGCCUUCUGGGCAAAGCACAUGUGGAACUUC
AUAAGCGGGAUACAAUACCUGGCGGGCCUAUCAACACUGCCGGGCAACCCCGCGAUUGCC
UCCUUGAUGGCAUUUACAGCUGCCGUCACCAGCCCAUUGACCACUCAGCAGACCCUUCUG
UUCAACAUCUUAGGGGGGUGGGUGGCUUCUCAGCUCGCCACUCCUAGCGCUGCCACGGCC
UUCGUAGGCGCCGGAAUAACCGGAGCGGCCAUCGGCAGUGUGGGCUUGGGGAAGAUGCUC
GUUGAUAUCCUGGCCGGCUACGGCGCAGGGGUCGCGGGCGCUCUCGUGGCCUUCAAGAUC
AUGAGUGGCGAGGUACCAUCUACAGAGGACCUCAUCAAUUUACUGCCUGCUGUUCUAUCG
CCAGGAGCCCUGGUCGUCGGCGUAGUCUGCGCGGCCAUACUGCGAAGGCACGUCGGCCCG
GGCGAAGGGGCAGUACAAUGGAUGAACCGGCUGAUAGCGUUCGCCUCGCGGGGGAACCAC
GUUUCCCCCACGCACUACGUGCCUGAGGAUGACGCCGCAGCCCGUGUCACCAAGAUAUUG
AGCAGCCUCACUGUCACCCAACUCCUGAGGCGCCUCCACCAGUGGAUCAGCGAAGACUGC
UCCACCCCAUGCGCGGAUUCCUGGCUGGCAACCAUCUGGAACUGGGUAUGUGAGGUGUUG
UCAGACUUCAAAACAUGGGUGAAAUCCAAACUCCUUCCCCAGCUGCCCGGCAUCCCCUUC
CUGUCCUGCCAACGCGGGUAUAAGGGGGUGUGGCGGGGCGACGGUGUCAUGAACGGCCGG
UGCCCUUGUGGCGCACAACUCACCGGACAUGUCAAGAACGGGACUAUGCGGCUGGUCGGU
CCUAAGACCUGCAGCAACACAUGGCAUGGAACGUUCCCCAUUAACGCCUACACCACGGGC
CCUAGCGUGCCCUCUCCAGCGCCGAACUACACGCGUGCGCUGUGGAGGGUAUCCGCCGAG
GAGUACGUGGAGGUUAGGAGGGUGGGAGACUUCCACUAUGUGACGGGCAUGACUACUGAC
AAUCUGAAAUGCCCGUGUCAGGUCCCGGCACCAGAAUUCUUCACUGAGCUAGACGGGGUG
CGCCUCCAUAGGUAUGCACCGCCGUGUAAGCCUCUGUUGCGCGACGAAGUAACGUUCCAG
GUGGGGCUCAACAACUACCCAGUGGGUUCCCAGCUCCCCUGUGAACCCGAACCAGACGUA
GCAGUGCUAACAUCCAUGCUCACAGAUCCCGCGCACAUUACUGCCGAAGCGGCCCGGCGG
AGGUUGGCCAGGGGGUCCGCGCCCUCUAUGGCCAGCUCCUCAGCAUCCCAGCUGUCCGCU
CCGUCCCUCAAGGCAACAUGCACCACCCACCACGAGUCUCCUGACGUAGACCUAAUAGAG
GCCAACCUUCUGUGGAGGCAGACGAUGGGCAGUAACAUCACGAGGGUGGAAUCUGAGACC
AAGGUGGUCAUUCUGGACUCUUUUGACCCAUUGAAGGCAGAG---GACGAUGAUAAGGAG
AUCUCUGUGCCCGCGGAAAUUCUAACGCGG---UCUAAGAAGUUCCCCGUCGCCAUGCCU
AUAUGGGCGUCACCAUCAUACAAUCCCCCUCUCCUUGAGGUGUGGAAGAGGCCGGAUUAC
GAACCACCUGUAGUCCACGGAUGUCCCCUACCACCAUCUAAGCCCCCCCCGGUGCCUCCA
CCGCGCCGG---AAGAAGACCGUGGUGCUGACUGAAUCCAACGUGACAACCGUCCUGGCC
GAGCUCGCCACUGAAACCUUCGGCAGCUCAGAUACCUCAGGCGUC---GGCGACACAGCG
ACCACCCCGUCCCUGGCGGCCACCAGCGCCGACGAUCUGGAC---------------UCU
GAUGCAGGGUCGUAUUCCUCCAUGCCCCCUCUAGAGGGGGAGCCGGGGGAUCCCGACCUA
------------------------------------------------------------
AGUGACGGGUCCUGGUCGACGGUCAGCGAGGAGGCUGGC------GAGGAUGUGGUGUGC
UGCUCAAUGUCCUAUUCAUGGACCGGCGCCCUUGUGACGCCCUGCGUUGCAGAGGAGAGC
AAGCUGCCCAUCAACGCGCUGAGCAACUCGUUGCUGCGCCACCACAACAUGGUGUACUCC
ACCACGUCGCGCAGUGCGAGCCAGAGGCAGAAAAAGGUCACAUUUGACAGACUGCAGGUC
CUCGAUAAGCACUAUCAGGACGUGCUCAAGGAGAUGAAGGCGAAGGCAUCCACAGUGAAG
GCCAACAUGCUAUCCAUCGAGGAAGCUUGUAGCCUGACGCCCCCCCACUCUGCCAAAUCU
AAGUUUGGCUAUGGGGCAAAGGAUGUCCGGAGCCAUGCCAGUAAGGCCAUACGCCACAUC
CGCUCCGUGUGGCAAGACCUUCUGGAGGACAAUGUAACACCAAUUGACACUACCAUCAUG
GCAAAGAACGAGGUCUUCUGCGUCGCGCCUGAGAAGGGGGGCCGUAAACCGGCCCGCCUU
AUCGUAUUCCCUGAUCUGGGAGUGCGCGUGUGCGAGAAGAUGGCCUUGUACGAUGUGGUA
AGGAAACUGCCAUAUGCUGUGAUGGGGGCUUCCUACGGGUUUCAGUACUCGCCGGGGCAG
CGGGUAGAGUUUCUGGUCUCCGCCUGGAAGGCCAAGAAGAGCCCCAUGGGCUUUUCAUAU
GACACCCGCUGCUUUGACUCAACAGUCACCGAGCACGACAUCCGUACGGAGGAGUCUAUC
UACCAGUGUUGUGACUUGGCCCCUGAGGCCCGACGGGUCGUAUCGUCUCUCACCGAGAGG
CUUUACAUCGGGGGCCCUCUGACAAAUUCCAAAGGGCAAAACUGCGGCUAUCGGCGGUGC
CGCGCGAGCGGCGUCCUGACCACUAGCUGCGGGAACACCCUUACCUGCUACCUGAAAGCC
CAAGCGGCCUGUAGAGCUGCCAAGCUCCAGGACUGCACCAUGCUCGUGUGUGGCGACGAC
CUGGUCGUUAUCUGCGAGAGUGCUGGGGUCGAGGAGGACGCGGCAAGCCUGCGAGUCUUC
ACGGAGGCUAUGACCAGGUAUUCUGCCCCCCCCGGAGACCCACCCCAACCAGAGUACGAC
CUGGAGCACAUCACAUCGUGCUCCUCCAAUGUUUCAGUCGCCCACGAUGGAGCAGGAAAA
AGGGUCUACUACCUGACCCGUGACCCCACAACACCCCUUGCGAGAGCCGCAUGGGAAACA
GCACGACACACUCCAGUUAACUCCUGGCUGGGCAACAUCAUCAUGUUCGCCCCUACGCUA
UGGGCGAGAAUGAUCCUCAUGACUCACUUCUUCUCCAUCCUCAUAGCUCAGGAGCAACUC
CACAAGGCCCUAGAUUGCGAAAUCUAUGGGGCUCAACACUCCGUCAACCCGUUGGAUCUA
CCUCAAAUCAUUCAAAGACUCCAUGGUCUAAGCGCGUUUUCGCUCCACAGUUACUCUCCA
GGUGAAAUCAAUAGGGUGGCCGCAUGCCUCAGGAAACUUGGGGUACCGCCC-UUGCGAGU
CUGGAGACACCGGGCCAGGAGCGUCCGCGCUAAGUUGCUGUCCCAGGGGGGGAGGGCUGC
CAUCUGUGGCAAAUACCUCUUCAAUUGGGCAGUAAAGACCAAACUCAAACUCACUCCACU
GGCGGAUGCAUCCAGACUGGACUUGUCCAGCUGGUUCACCGCUGGAUACAGCGGGGGGGA
CAUAUAUCACAGCGUGUCCUAUGCCCGGCCCCGUUGGAUCUUCUGGUGCCUACUCCUGCU
UUCUGCAGGGGUAGGCAUCUUUUUGCUCCCCAACCGGUAGG----UGGGGAGCUUA----
-ACACUCCAGCCACUUAGGCCUUUCCCCA-------------------------------
------------------------------------------------------------
------------------------------------------------------------
------------------------------------------------------------
---------------------------------------------------
>1b_MW689965
-GGCACUCGCCAGCCCCCGAUUGGGGGCGACACUCCACCAUAGAUCACUCCCCUGUGAGG
AACUACUGUCUUCACGCAGAAAGCGUCUAGCCAUGGCGUUAGUAUGAGUGUCGUGCAGCC
UCCAGGACCCCCCCUCCCGGGAGAGCCAUAGUGGUCUGCGGAACCGGUGAGUACACCGGA
AUUGCCAGGACGACCGGGUCCUUUC--UUGGAUC-AACCCGCUCAAUGCCUGGAGAUUUG
GGCGUGCCCCCGCGAGACUGCUAGCCGAGUAGUGUUGGGUCGCGAAAGGCCUUGUGGUAC
UGCCUGAUAGGGUGCUUGCGAGUGCCCCGGGAGGUCUCGUAGACCGUGCACCAUGAGCAC
GAAUCCUAAACCUCAAAGAAAAACCAAACGUAACACCAACCGCCGCCCACAGGACGUUAA
GUUCCCGGGUGGCGGGCAGAUCGUUGGUGGAGUCUAUCUGUUGCCGCGCAGGGGCCCCAG
GUUGGGUGUGCGCGCGACUAGGAAGACUUCCGAGCGGUCACAACCUCGUGGGAGGCGACA
ACCUAUCCCCAAGGCUCGCCGACCCGAGGGCAGGACCUGGG-CCCAGCCCGGGUACCCUU
GGCCCCUCUAUGGCAACGAGGGCUGUGGGUGGGCGGGAUGGCUCCUGUCCCCCCGCGGCU
CUCGGCCUAGUUGGGGCCCCACAGACCCCCGGCGUAGGUCACGCAAUUUGGGUAAGGUCA
UCGAUACCCUCACGUGUGGCUUCGCCGACCUCAUGGGGUACAUUCCGCUUGUCGGCGCUC
CCCUGGGGGGCGCGGCCAGAGCGUUGGCGCAUGGCGUCAGGGUUCUGGAAGACGGCGUGA
ACUAUGCAACAGGGAAUCUUCCCGGUUGCUCUUUCUCUAUCUUCCUCUUAGCUUUGCUGU
CCUGUCUAACGGUCCCUGCUUCAGCUUACGAGAUACGCAACGUGUCCGGGAUGUAUCAGG
UCACCAACGACUGCUCCAACGCAAGCAUUGUGUACGAAGCAGACGGCGUGAUCCUGCAUA
CCCCUGGGUGCGUGCCUUGCGUCCGGGAGGGC---AACCUCUCUCGUUGCUGGGUACCGC
UCACUCCCACGCUGGCGGCUGUAAAUGCUAGCUUCCCCACCACGACAAUUCGGCGUCACG
UCGACCUGAUCGUUGGGGCGGCUGCGUUUUGCUCCGCCAUGUACGUGGGAGAUGUUUGCG
GGGCCGUUUUCCUUGUCGGCCAGAUGGUCACCUUCUCCCCCCGCCGGCAUUGGACGACGC
AGGACUGCAACUGCUCCAUCUAUCCCGGCCACGUGUCAGGCCACCGCAUGGCAUGGGAUA
UGAUGAUGAACUGGUCACCCACUACGGCCAUCGUGGUGUCGCAACUACUCCGGAUCCCAC
AAGCUAUCGUGGACAUGGUGGCGGGGGCCCACUGGGGAGUCCUAGCGGGCCUGGCCUACU
AUGCCAUGGUGGGGAACUGGGCUAAGGUUAUGGUUGUGAUGCUGCUCUUUGCCGGCGUUG
ACGCCAGCACCCGCACAGUGGGGGGC---GCUCAGAGCUUCACGGCGCGGUCGUUUGCAA
ACCUCUUCUCUCAUGGCUCGCAGCAAAAAAUCCAGCUGGUGAACACCAACGGCAGUUGGC
ACAUCAACAGGACUGCCCUGAACUGCAAUGACUCCCUCAACACCGGGUUCCUGGCCGCGC
UAUUCUACUCCCAC---AAGUUCAACUCAUCCGGAUGCGUCGAACGCUUAGCCAGCUGUA
AGCCCAUCGAGACAUUCGACCAGGGCUGGGGCCCGAUUGGCUAU------AGCGACACCC
GACCCCCA---------GAUCAGAGGCCUUACUGUUGGCACUACGCGCCGAAACCGUGCG
GUAUCGUACCUGCGCAAGAGGUGUGUGGUCCAGUAUAUUGCUUCACCCCGAGUCCCGUCG
UGGUGGGGACGACGGAUCGCUUCGGCGCUCCCACCUACACGUGGGGGGAGAACGAGACGG
AUGUGCUGCUUCUCAACAACACGCGGCCACCGUCAGGCAACUGGUUUGGGUGCACUUGGA
UGAACAGCACCGGAUUCACCAAGACUUGCGGAGGUCCCCCAUGUACCAUCGGGGGAUCCG
GUAACAACACU------------------CUGACCUGCCCUACGGACUGUUUCCGGAAGC
ACCCGGAAGCCACCUAUACCAAGUGUGGUUCCGGGCCAUGGUUGACUCCUAGGUGCAUGG
UUGACUAUCCAUACAGACUCUGGCAUUACCCCUGUACUGUCAAUUUUUCCAUCUUCAAAG
UCAGGAUGUACGUGGGAGGAGUAGAGCACAGGUUGUCUGCCGCGUGCAACUGGACACGAG
GAGAGCGCUGCAAUCUAGAGGAUAGGGAUAGGUCGGAGCUCAGCCCACUGCUGCUGUCUA
CAACUGAGUGGCAGGUCUUACCUUGCUCCUUCACCUCCCUACCGGCCCUGUCCACAGGCU
UGAUCCACCUCCACCAGAAUAUCGUGGACAUACAGUACUUGUAUGGGAUAGGGUCGGCGG
UUGUCUCCUUUGCGAUCAAGUGGGACUAUGUCAUCUUGCUUUUCCUCCUCCUGGCAGAUG
CUCGCGUCUGCGCCUGCCUGUGGAUGAUGCUGAUGGUG-GCCAAGGCUGAGGCUGCGCUG
GAGAACCUGGUGGUCCUCAACGCGGCGUCUCUGGCCGGAACGCAUGGUGUUCUCUCCUUC
CUAGUGUUCUUUUGUGCCGCUUGGUACAUCAAGGGCAGGCUGGUCCCCGGAGCGGCCUAU
GCGCUUUACGGCGUUUGGCCGCUACUCCUGCUCCUGCUGGCGCUGCCACCACGUGCCUAC
GCCUUGGAUCGGGAGGUGGCGGCAUCAUGCGGGGCCGGCGUCCUUAUAUGCUUGACCAUC
CUAACCAUGUCACCAUACUACAAACUUUGGCUUGCCAAGAUUAUCUGGUGGCUGCAGUAU
UUCAUCACCCGGUCCGAGGCACAUCUACAGGUGUGGGUCCCUCCCCUCGAUGUUCGGGGG
GGCCGCGACGCUGUCAUCCUCCUCGCGUGUGUGGCCCACCCGGAGCUGAUCUUUGACAUC
ACCAAAUUCUUGCUUGCCAUACUCGGUCCCUUGAUGGUCCUCCAAGCCAGUCUGAUCAGA
GUGCCGUACUUUGUGCGCGCCCAGGGGAUUAUUCGCAUAUGCAUGCUGGUGCGCAAGGUC
GCGGGGGGCCAUUACGUGCAAAUGGCCCUCCUUAAGCUGGCCUCGUGGACGGGCACUUAU
GUCUAUGACCACCUCACCCCACUGCAAGACUGGGCUCACAAGGGGCUGCGCGAUCUCGCG
ACAGCUGUUGAGCCGGUUGUCUUUUCUCAAAUGGAGACCAAACUCAUUACAUGGGGAGCA
GACACCGCAGCAUGCGGGGAUAUCAUCCAAGGUCUGCCUGUCUCCGCCCGUAGGGGGAGG
GAGAUACUCCUGGGACCAGCCGAUGGCAUGACCGAUCGUGGGUGGCGGCUCCUUGCGCCC
AUUACGGCCUACGCUCAGCAAACGCGGGGCCUCUUGGGGUGCAUUGUUACCAGCCUCACA
GGUCGGGACAAGAACCAGGUGGAGGGGGAAGUCCAGAUAGUGUCCACCGCGACACAGACC
UUCCUAGCGACCUGCAUCAACGGCGCCUGUUGGACCGUCUACCACGGUGCCGGAUCAAGG
UCCAUAGCCGGUCCCAAGGGACCGGUUAUCCAGAUGUACACCAAUGUGGACCAAGACCUC
GUCGGCUGGCCAGCGCCUCCCGGGGCGCGAUCCUUGGUACCUUGCACCUGCGGCAGCUCG
GACCUCUACUUGGUCACGAGGCACGCAGAUGUCAUCCCAGUACGCCGUCGAGGUGACACC
AGAGGAAGCUUACUCUCCCCCCGGCCUAUUUCCUAUCUCAAAGGCUCUUCAGGCGGGCCG
UUGCUCUGCCCCCAGGGGCACGCCGUGGGCAUAUUCCGGGCUGCGGUGUGCACCCGGGGG
GUGGCGAAGGCCAUCGAUUUCGUGCCCGUUGAGUCUCUGGAAACCACCAUGCGGUCCCCA
GUGUUCACAGACAAUUCAUCACCACCAGCUGUGCCCCAGACGUUCCAGGUGGCCCACUUA
CAUGCCCCCACUGGUAGUGGCAAAAGCACCAAAGUACCGGCAGCUUAUGCUGCCCAGGGG
UACAAAGUACUUGUACUGAACCCCUCUGUUGCUGCUACGCUUGGGUUUGGAAUGUACAUG
UCUAAGGCACACGGGAUCGACCCGAACAUCAGGACUGGGGUGAGAACAGUCACUACAGGC
GCCUCGAUUACGUACUCCACCUACGGCAAGUUUCUUGCCGACGGUGGCUGUGCUGGGGGC
GCAUAUGACAUCAUAAUAUGUGAUGAGUGCCACUCGACUGACUCAACCUCCAUUCUGGGC
AUUGGUACGGUCCUCGACCAGGCGGAGACGGCUGGAGCGCGACUCGUCGUGCUCGCCACC
GCCACACCUCCGGGAUCGGUCACCGUGCCACAUUCCAACAUUGAGGAGGUUGCCCUAUCC
AACACCGGGGAGGUUCCCUUCUAUGGGAAAGCCAUACCCCUAGAGGUCAUCAAGGGGGGG
AGGCACCUCAUCUUCUGUCACUCAAAAAAGAAAUGUGAUGAGCUCGCCGCGAAGCUAGCA
GGCCUAGGUCUCAACGCUGUAGCAUAUUACCGAGGCCUUGAUGUGUCCGUUAUCCCAACU
AGCGGAGACGUUGUUGUCGUCGCUACGGACGCUCUGAUGACUGGCUACACCGGCGACUUU
GAUUCUGUGAUAGACUGUAAUGUGUGUGUCACCCAAACGGUCGACUUCAGUCUGGACCCC
ACUUUCACCAUUGAGACCACAACCCUGCCCCAAGAUGCGGUGUCACGCUCGCAACGGCGG
GGUAGGACUGGUAGGGGCAGGCUGGGUAUCUACAGGUUUGUAACACCAGGAGAGCGGCCG
UCCGGCAUGUUUGACUCCUCAGUCCUCUGUGAGUGCUAUGACGCGGGCUGUGCUUGGUAU
GAGCUCACGCCCGCCGAGACUUCAGUUAGGUUGCGGGCUUACCUGAAUACACCGGGACUG
CCCGUCUGCCAGGACCACUUGGAGUUUUGGGAGAGCGUUUUCACCGGCCUCACUCAUAUA
GAUGCCCACUUUCUGUCCCAAACCAAGCAGGCGGGGGAUAACUUCCCCUACCUGGUUGCG
UACCAAGCUACUGUGUGUGCCAGGGCUAGUGCCCCACCUCCAUCAUGGGAUCAGAUGUGG
AAGUGUCUUACACGGCUAAAGCCAACAUUGCAUGGGCCUACGCCCCUGCUAUACAGGCUA
GGUGCCGUCCAGAAUGAUGUCACUCUCACGCACCCCGUGACCAAAUACAUCAUGGCAUGC
AUGUCGGCCGACUUGGAGGUCACUACCAGUACCUGGGUGCUGGUGGGCGGGAUACUUGCU
GCCUUGGCCGCAUACUGCUUAACAACAGGCUGUGUGGUCAUCGUCGGCAGGAUCGUCCUG
UCUGGGAAGCCGGCCGUCAUACCUGAUAGAGAGGUCCUCUACCGAGAGUUCGACGAGAUG
GAAGAGUGCGCCUCGCACCUCCCGUAUCUCGAACAGGGGAUGCAGCUUGCUGAGCAGUUU
AAGCAGAAAGCGCUUGGACUGCUGCAGACGGCCACCAAACAAGCGGAGGCUGCGGCCCCC
GCAGUGCAAUCCAGGUGGCAGGACCUUGAGAAAUUCUGGGCAAAACAUAUGUGGAACUUC
AUCAGUGGGAUACAGUACCUGGCAGGCCUGUCAACACUGCCUGGGAAUCCAGCAAUAGCU
UCCCUGAUGGCAUUUACAGCCUCCAUCACCAGCCCAUUGACUACCCAACAGACUCUCCUG
UUUAACAUCCUGGGGGGUUGGGUGGCUGCCCAGCUCGCCGCUCCCAGUGCCGCCUCAGCC
UUUGUGGGCGCGGGCAUAGCUGGCGCUGCUGUUGGCAGCAUAGGGCUUGGGAAGGUGCUU
AUUGACAUCCUGGCAGGCUAUGGAGCAGGGGUAGCAGGUGCGCUCGUGGCAUUCAAGGUC
AUGAGCGGCGAGGUCCCCUCCACCGAGGACCUGGUCAACUUGCUGCCCGCCAUCCUCUCG
CCCGGCGCCCUAGUCGUCGGUGUCGUAUGCGCAGCAAUACUGCGCCGGCACGUGGGCCCG
GGCGAGGGGGCGGUGCAGUGGAUGAACCGGCUGAUAGCAUUCGCCUCACGAGGCAAUCAU
GUCUCUCCUACGCACUAUGUGCCCGAGAGCGAUGCUGCAGCACGUGUUACCCAGAUUCUC
UCCAGCCUUACCAUCACCCAGCUACUGAGGAGGCUACACCAAUGGAUCAAUGAGGACUGC
UCCACUCCAUGUUCAGGUUCCUGGCUGAGGGACAUCUGGGACUGGAUAUGUAUAGUGUUG
AGCGACUUCAAAACCUGGCUCAAGGCAAAACUCCUGCCGAACAUGCCAGGAAUUCCUUUC
CUGUCGUGCCAGCGUGGGUACAAAGGGGUCUGGCGGGGGGACGGUGUCAUGCAGACCACU
UGCCCGUGCGGGGCGCAAAUAGCCGGACAUGUGAAAAACGGGUCCAUGAGAAUCAUUGGA
CCCAAAACUUGCAGUAACACGUGGCAUGGGACGUUCCCCAUCAACGCGAGCACUGUGGGU
CCCUGCACGCCUUCUCCGUCGCCCAACUACUCCAGGGCACUCUGGCGGGUGGCCGCCGAG
GAAUACGUUGAGGUCAGGCAAGUGGGGGACUUCCACUAUGUGACAGGCAUGACUGCUGAC
AACAUCAAGUGCCCGUGCCAAGUCCCGGCCCCUGAAUUCUUUACAGAGGUGGAUGGGGUG
CGGCUGCAUAGGUACGCCCCUCCGUGCAAACCCCUCCUUCGGGAGGAGGUCACAUUCCAG
GUCGGGCUCAAUCAAUACCUAGUGGGGUCCCAGCUCCCGUGUGAGCCCGAGCCGGACGUG
GCAGUACUAACAUCCAUGCUCACCGACCCCUCCCACAUCACUGCAGAGACAGCCAAGCGC
AGGCUAGGAAGGGGUUCCCCCCCAUCUCUGGCCAGCUCUUCAGCCAGCCAAUUGUCCGCG
CCGUCUUUGAAGGCAACAUGCACCACCCAUCAUGACUCCCCAGAUGCCGAUCUCAUCGAG
GCCAACCUCCUGUGGAGACAGGAGAUGGGCGGCAACAUCACUCGCGUGGAGUCGGAGAAC
AAGAUAGUUAUCCUGGAUUCCUUCGACCCGCUGCGAGCGGAG---GAGGAUGAUAGGGAG
GUGUCAGUCCCCGCGGAGAUCUUGCGGAAG---UCCAAAAGGUUUCCCGCGGCAAUGCCU
GUAUGGGCACGGCCAGACUACAAUCCCCCUCUAAUAGAGGCGUGGAAGAGUCCGGACUAC
ACCCCUCCCGUGGUGCACGGGUGCCCCCUGCCACCCACCAAGGCCCCGCCGGUGCCGCCU
CCGCGGAGG---AAAAAGACAAUUGUCUUGACAGAGUCCACUGUGUCCUCUGCUCUGGCC
AAUCUUGCCGCAAAGACCUUCCCAGACACCAAGACGUCGAGUGCCGACAGCGGCACCGCA
ACUGCCCCUCCUGACCAAGCCUCAGACGACGGGGACACCAGG---------------UCG
GACGCUGGGUCGUACUCCUCCAUGCCCCCCCUGGAGGGGGAGCCGGGGGACCCCGACCUC
------------------------------------------------------------
AGCGACGGAUCUUGGUCCACCGUGAGUGAAGAGGCCGGU------GAGGACGUUGUGUGC
UGCUCGAUGUCCUACACAUGGACAGGCGCUCUGAUAACACCGUGUUCUGCGGAGGAAAGC
AAGCUGCCCAUCAACGCGCUUAGCAAUUCGCUGCUGCGUCACCAUAACAUGGUGUACGCU
ACAACAUCUCGCAGCGCAAGCCAGAGACAGAAAAAGGUCACCUUUGACAGACUGCAGGUC
CUGGACAACCAUUACCAGGACGUGCUCAAGGAGGUUAAGGCAAAGGCGUCCACAGUGAAG
GCCAGAUUGCUACCCAUAGAGGAAGCUUGUGGCCUGACGCCCCCACACUCAGCCAGAUCC
AAAUUUGGCUAUGGGGCAAAGGACGUCCGGAGCCUAUCCAGUAGGGCCGUUAACCACAUC
CGCUCCGUGUGGGAGGACCUGCUGGAAGACAAUGUUACACCAAUAGACACCACCAUCAUG
GCCAAGAAUGAGGUUUUCUGUUUACAACCAGAAAAAGGGGGCCGCAAGCCUGCUCGGCUC
AUCGUGUACCCCGAUCUAGGGGUCCGCGUAUGCGAGAAGAUGGCUUUGUAUGACGUGGUC
UCCCUUCUACCCCAGGCCGUGAUGGGAAGCUCCUACGGAUUUCAGUACUCACCCAAGCAA
CGGGUCGAAUUCCUAGUGAAUGCUUGGAAGUCCAAGAAGGUCCCCAUGGGAUUUUCGUAU
GACACCCGCUGCUUUGACUCAACGGUCACUGAGCACGAUAUCCGAGUUGAGGAGUCAAUU
UACCAAUGUUGUGACUUGGACCCCGAUGCCCGCAAGGCCAUAAAGUCGCUCACAGAGCGG
CUUUACAUCGGGGGCCCCCUUACCAACUCAAAAGGACAGAACUGCGGCUACCGUCGGUGC
CGCGCAAGCGGCGUGCUGACCACUAGCUGUGGUAACACCCUCACCUGCUUCCUGAAAGCC
AGUGCGGCCUGUAGAGCUGCAAAGCUCCGGGACUGCACGAUGCUCGUAUGCGGAGACGAC
CUUGUCGUUAUCUGCGAGAGUGAGGGAGUCCAGGAGGACGCGGCAAACCUGCGAGUCUUC
ACGGAGGCUAUGACCAGGUACUCUGCCCCUCCCGGAGAUCCCCCCCAGCCAGAAUACGAC
CUGGAGCUGAUAACAUCAUGCUCCUCCAACGUCUCAGUCGCACAUGACGGAAGCGGCAAG
AGGGUCUACUACCUGACCCGCGAUCCCACGACGCCCCUCGCAAGGGCUGCAUGGGAAACA
GCAAGACACACUCCUGUUAACUCCUGGCUUGGCAACAUCAUUAUGUUUGCCCCCACACUG
UGGGUGAGGAUGAUUCUCCUGACUCAUUUCUUCUCCAUCCUCAUAGCCCAGGAGCAACUU
GAAAAGGCCCUGGAAUGCCAGAUUUACGGGGCCACUUACUCCAUUGAGCCACUUGACCUA
CCUCAGAUCAUUGAAAGACUCCAUGGCCUUAGCGCGUUCUCACUCCAUAGUUACUCUCCA
GGUGAAAUCAAUAGGGUGGCUGCAUGCCUCAGGAAGCUUGGGGUUCCGCCC-UUGCGCGC
UUGGAGACACCGGGCCAGAAGCGUCCGCGCUAAGCUACUGUCCAGAGGAGGGAGGGCCGC
CAUCUGCGGCCGUUACCUCUUCAACUGGGCGGUAAAAACCAAAGUUAAACUCACUCCAAU
CCCGGGCGCAUCCCAGCUGGACUUGUCCAACUGGUUUGUUGCUGGUUACAGCGGGGGAGA
CAUAUAUCACAGCGUGUCUCGUGCCCGGCCCCGCUGGUUCAUGUGUUGCCUACUCCUACU
UGCCGUAGGGGUAGGCAUCUACCUGCUCCCCAACCGAUGAA----CGGGGAGCUAA----
-ACACUCCAG--------------------------------------------------
------------------------------------------------------------
------------------------------------------------------------
------------------------------------------------------------
---------------------------------------------------
>1b_MW689971
---------------------------------------------CACUCCCCUGUGAGG
AACUACUGUCUUCACGCAGAAAGCGUCUAGCCAUGGCGUUAGUAUGAGUGUCGUACAGCC
UCCAGGACCCCCCCUCCCGGGAGAGCCAUAGUGGUCUGCGGAACCGGUGAGUACACCGGA
AUUGCCAGGACGACCGGGUCCUUUC--UUGGAU-AAACCCGCUCAAUGCCUGGAGAUUUG
GGCGUGCCCCCGCAAGACCGCUAGCCGAGUAGUGUUGGGUCGCGAAAGGCCUUGUGGUAC
UGCCUGAUAGGGUGCUUGCGAGUGCCCCGGGAGGUCUCGUAGACCGUGCACCAUGAGCAC
GAAUCCUAAACCUCAAAGAAAAACCAAACGUAACACCAACCGCCGCCCACAGGACGUCAA
GUUCCCGGGUGGCGGACAGAUCGUUGGUGGAGUUUACUUGUUGCCGCGCAGGGGCCCGCG
AUUGGGUGUGCGCGCGACGAGGAAGACUUCCGAGCGGUCGCAACCUCGUGGAAGGCGACA
GCCUAUCCCCAAGGCUCGCCGAACCGAGGGUAGGACCUGGG-CCCAGCCUGGGUACCCAU
GGCCCCUCUAUGGUAACGAGGGCUGCGGAUGGGCAGGGUGGCUCCUGUCCCCCCGUGGCU
CACGACCUAGUUGGGGCCCCUCAGACCCCCGGCGUAGGUCACGCAAUUUGGGUAAGGUCA
UCGAUACCCUCACGUGUGGCUUCGCCGACCUCAUGGGGUACAUCCCGCUCGUCGGCGCCC
CCCUAGGAGGCGCUGCCAGAGCCCUGGCGCAUGGCGUCAGGGUCCUGGAGGACGGCGUGA
AUUAUGCAACAGGGAACCUGCCCGGUUGCUCUUUCUCUAUCUUCAUCCUAGCUCUCUUGU
CUUGUCUGACGAUUCCAGCUUCCGCCUACGAGGUGCGCAACGUGUCUGGGGUGUACCAUG
UCACCAAUGAUUGUGCCAACUCAAGCAUUGUGUUUGAGGCAGAUGGUCUAAUCCUGCAUA
CCCCCGGGUGCGUGCCCUGCGUCCGGGAGGGC---AACGCCUCCCGGUGCUGGACUGCGC
UUACCCCCACGCUUGCGGCCAGAAACGCUGCCGUCCCCACCAUGGCAAUACGACGCCAUG
UCGAUUUGCUUGUUGGGGCGGCUACGUUCUGUUCCGCUAUGUACGUGGGGGACCUCUGUG
GAUCUGUCUUCCUUGUUGGCCAGCUUUUCACCUUCUCACCUCGCCGGCAUGAGACAGUAC
AAGACUGCAAUUGUUCCAUCUAUUCCGGCCACGUGUCGGGUCAUCGUAUGGCCUGGGACA
UGAUGAUGAAUUGGUCGCCUACCGCAGCCUUGGUGAUGUCGCAACUGUUCCGAGUCCCUC
AAGCCGUCCUGGACAUAGUGGCGGGGGCCCACUGGGGAGUCCUGGCGGGUCUGGCCUACU
AUUCCAUGGUGGGAAAUUGGGCCAAGGUCUUGAUUGUGCUGCUGCUCUUUGCCGGGGUUG
ACGGGCAUACCCACACGACAGGGGGG---GNNNNNNNNNNNNNNNNNNNNNNNNNNNNNN
NNNNNNNNNNNNNNNNNNNNNNUCAGAACGUCCAGUUUAUAAAUACCAAUGGCAGCUGGC
ACAUCAAUAGGACUGCUCUUAAUUGCAAUGAUUCCCUUAACACCGGAUUUAUUGCCGCAU
UGUUCUACACCCAC---AGAUUCAACUCUUCCGGGUGCGCGGAGCGCAUGUCCAGCUGUC
GCUCCCUCAGCACCUUUGACCAAGGGUGGGGGCCCAUCACCUAC------AAUGGGACCC
CAGAUCCA---------GACCAGAGGCCCUACUGCUGGCACUACGCCCCCCAGCCGUGCG
GUAUCGUCCCCGCGCGGCAGGUAUGCGGGCCAGUGUACUGCUUCACCCCAAGCCCGGUUG
UGGUGGGGACCACCGAUCGCCUCGGUGUCCCUACCUACUCGUGGGGUGAGAAUGAGACGG
ACGUGCUGCUUCUCAACAACACGCGGCCGCCGCAAGGCAACUGGUUUGGUUGCACCUGGA
UGAAUUCUACGGGAUUUACCAAGACGUGUGGGGGGCCCCCCUGUAACAUCGGGGGUGCCG
GUAACAACACU------------------CUAACCUGCCCUACAGACUGCUUCCGGAAGC
AUCCGGAGGCCACUUACGGCAAGUGUGGUUCGGGACCGUGGUUGACCCCCAGGUGCUUGG
UACAUUACCCUUACAGACUUUGGCAUUAUCCCUGCACUGUAAAUUUUUCCAUCUUCAAAG
UCAGGAUGUAUGUAGGAGGUGUGGAGCACAGGCUGGAAGCCGCGUGCAACUGGACCAGGG
GAGAGCGCUGCAACCUCGAGGAUAGGGACAGAUCAGAGCUUAGCCCACUGCUACUCUCCA
CAACCGAGUGGCAGAUACUACCAUGCUCUUUCACCACUCUACCGGCCCUGUCCACGGGCU
UGAUCCAUCUCCACCAGAAUACCGUGGACAUACAGUACUUGUACGGAGUUGGGUCGGUGG
UCGUCUCGUUUGCUAUCAAAUGGGAAUACAUUGUGUUGCUCUUCCUUCUCCUGGCGGACG
CCCGUGUCUGCGCCUGCUUGUGGAUGAUGCUGUUAGUG-GCCCAGGUAGAAGCUGCCUUG
GAGAACCUAGUGGUUCUCAACGCGGCAUCCUUAGCCGGGUCGCAUGGCAUUUCCUCCUUC
CUCCUGUUUUUCUGCGCCGCAUGGUACAUAAAGGGCAAGCUGGUUCCUGGGACGGCCUAC
GCGCUCUACGGCGCCUGGCCGUUGCUCUUGCUCCUGCUGGCGCUGCCUCCUCGUGCCUAU
GCCCUGGACCGAGAGGUAGCCGCAUCGUGCGGAGGCGCGGUUUUUGUGGGUCUGGCACUC
UUGACCCUGUCACCACACUAUAAAAUGAUCCUCGCUAAGAUCAUAUGGUGGCUGCAGUAU
UUCAUCACUACGGCUGAGGCGCACUUACAUGUGUGGGUCCCCCCCCUCAACGCGCGGGGG
GGGCGUGAUGCCAUCAUUCUCCUCCUGGCUGCGUUCCACCCGGAGCUGAUUUUUGAUAUC
ACGAAGCUCCUGCUCGCCAUCCUCGGUCCUUUGAUGGUGCUCCAGGCUGGCCUGACCAGA
GUGCCGUACUUUGUACGCGCCCACGGGCUCAUUCGUGCAUGCAUGUUGGUGCGGAAGGUC
GCUGGAGGUCAUUAUGUCCAAAUGGCCUUCAUGAAGCUGGCCGCGCUGACGGGUACGUAC
GUUUAUGACCACCUCACUCCGCUACGGGAUUGGGCCCACGUGGGCCUGCGUGACCUAGCG
GUGGCGGUUGAACCUGUUGUGUUUACGGACAUGGAGACCAAGCUCAUUACCUGGGGGGCA
GAUACCGCAGCGUGUGGAGAUAUCAUCCAGGGCUUACCCGUCUCCGCCCGGAGGGGGAGG
GAGAUACUCCUGGGGCCGGCUGAUGGAUUUAGAGAGCGGGGGUGGCGGCUGCUUGCACCC
AUUACGGCCUACGCCCAACAGACUCGAGGCCUUUUGGGAUGCAUUGUUACCAGCCUCACG
GGCCGAGACAAAAACCAGGUUGAGGGAGAAGUCCAAAUACUGUCCACCGCAACGCAGACC
UUCUUGGGGACCUGCAUCAACGGUGUGUGCUGGACUGUCUACCAUGGCGCCGGCCCAAGG
ACCUUGGCCGGCCGCAACGGCCCGGUCACCCAGAUGUACACCAAUGUGGACCAGGACCUC
GUCGGCUGGCUAGCGCCCCCCGGGGCGCGCUCCUUGACACCGUGCACCUGCGGUAGCUCG
GACCUAUAUUUGGUCACGCGGCACGCGGAUGUUGUUCCGGUACGCCGGCGAGGCGACAGC
AGAGGGAGUUUACUCUCCCCCCGGCCUGUUUCAUAUCUGAAAGGCUCUUCGGGCGGCCCA
CUGCUCUGCCCCUCGGGGCAUGUUGCAGGCCUCUUCCGGGCUGCAGUGUGCACCCGGGGA
GUUGCAAAGGCGGUUGACUUCGUGCCCGUCGAGUCCAUGGAGACCACCAUGCGGUCCCCA
GUUUUCACAGACAACUCUGCUCCGCCAGCUGUUCCCCAGUCAUUCCAAGUAGCCCACCUG
CAUGCCCCUACUGGCAGCGGCAAGAGCACUAGAGUGCCGGCUGCGUACGCGGCCCAAGGA
UACAAGGUGCUCGUGCUGAAUCCAUCUGUCGCCGCUACUCUAGGCUUUGGGGCUUACAUG
UCUAAGGCGCAUGGAAUUGACCCAAACAUCAGGACUGGGGUGAGGACCAUCACCACGGGC
GCCGCCGUCACAUAUUCUACCUAUGGCAAGUUCCUUGCCGAUGGCGGCUGCUCCGGAGGC
GCUUAUGACAUCAUAAUCUGUGACGAGUGCCACUCGACCGACUCGACCUCUGUGCUGGGU
AUCGGGACGGUACUAGACCAAGCGGAGACGGCUGGAGCGCGCCUCGUCGUGCUCGCCACU
GCCACACCUCCCGGAUCUGUCACCGUGCCGCACCAUAACAUUGAAGAGGUCGCCCUGUCG
AACGUCGGGGAGAUUCCCUUUUAUGGCAAAGCCAUACCCCUGGAUAUUAUCAAAGGGGGA
AGACACCUCAUUUUCUGCCAUUCCAAAAAGAAAUGUGACGAGCUCGCCGCGAAACUAACA
GGCCUCGGUGUCAAUGCUGUGGCAUACUACCGGGGGCUUGACGUGUCCGUCAUUCCAACU
AGCGGAGACGUCGUUGUCGUGGCAACAGAUGCUCUGAUGACAGGCUACACCGGCGAUUUC
GACUCGGUCAUAGACUGCAAUGUGUGCGUCGUCCAAACGGUCGAUUUUAGCCUUGACCCC
ACCUUCACCAUCGAGACAACGACUGUGCCCCAGGACGCUGUGUCACGCUCGCAACGGCGG
GGCAGAACCGGCAGGGGCAGGCCGGGCAUCUACAGGUUUGUGACGCCGGGGGAACGACCC
UCCGGUAUGUUUGACUCGUCGGUCCUCUGUGACUGCUAUGACGCGGGCUGUGCGUGGUAU
GAGCUCACGCCCGCCGAGACCUCAGUCAGACUGCGCGCUUACCUGAACACACCAGGGUUG
CCCGUUUGCCAGGACCACUUGGAGUUCUGGGAGAGCGUCUUUACAGGCCUCACCCACAUA
GACGCCCACUUCCUGUCCCAGACCAAGCAGGCAGGGGACAACUUCCCCUACCUGGUGGCU
UACCAGGCCACCGUGUGUGCCAGGGCCAAGGCCCCACCUCCAUCAUGGGACCAAAUGUGG
AAAUGUCUUACACGACUGAAGCCUACGCUGCAGGGGCCCACGCCCCUGCUGUACAGGCUG
GGAGCCGUCCAAAAUGAGGUCACCCUCACACACCCUGUGACUAAGUAUAUCAUGGCAUGU
AUGUCAGCUGACCUGGAGGUCGUCACCAGCACCUGGGUGUUGGUAGGCGGGGUCCUUGCG
GCACUAGCUGCGUACUGUCUGACGACAGGCAGCGUGGUCGUCGUAGGCAGGAUUGCGCUC
UCCGGAAAGCCAGUCGUCAUGCCAGACAGGGAAGUCCUCUAUCAGGAGUUCGACGAGAUG
GAGGAGUGUGCCUCACACCUCCCUUACAUCGAACAAGGGAUGCAGCUAGCCGAGCAGUUC
AAGCAGAAGGCGCUCGGUCUGCUGCAGACGGCAACCAAGCAGGCAGAGGUCGUUGCCCCC
ACUGUGCAGUCCAAAUGGCAAGCUCUCGAGAGCUUUUGGGCGAAGCACAUGUGGAACUUC
AUCAGUGGAAUACAAUACCUAGCGGGCCUGUCAACGCUCCCGGGGAACCCGGCGAUAGCG
UCACUGAUGGCAUUUACAGCUGCCGUCACUAGCCCGCUAACUACUCAGCAAACCCUUCUA
UUCAACAUCCUGGGGGGGUGGGUGGCUUCUCAACUCGCAGCCCCUAGUGCUGCCUCAGCA
UUCGUGGGCGCCGGUAUAGCUGGCGCUGCUGUCGGCAGCAUAGGGCUCGGGAAGGUGCUU
AUUGACAUCCUGGCAGGCUAUGGUGCAGGGGUUGCGGGUGCACUCGUGGCAUUUAAGAUC
AUGAGCGGCGAGGUUCCCAGCACCGAAGACUUGGUCAACCUACUGCCCGCCAUCCUCUCG
CCUGGCGCCCUGGUUGUCGGUGUAGUGUGCGCAGCGAUACUGCGCCGACACGUGGGGCCG
GGCGAGGGAGCGGUGCAAUGGAUGAACCGUCUCAUAGCGUUCGCAUCACGGGGCAACCAU
GUGUCCCCCACGCAUUAUGUGCCUGAGAGCGACGCUGCUGCCCGUGUCACCCAGAUUCUU
UCCAACCUUACCAUCACCCAGCUGCUGAAGAGGCUGCACCGGUGGAUCAAUGAAGACUGC
ACCACCCCCUGCGCCGGCUCAUGGCUGAGAGACAUUUGGGACUGGGUAUGCACAGUACUA
AGUGACUUCAAGAACUGGCUCCAGUCCAAGCUCCUGCCGCGGUUGCCGGGAGUCCCUUUC
CUCUCAUGCCAGCGCGGGUACAGGGGGGUCUGGCGAGGAGAAGGUGUCAUGCAGACCACC
UGCCCGUGCGGGGCAAAACUGGCCGGACAUGUAAAGAAUGGGUCCAUGAGGAUCGUUGGA
CCCAGGACCUGCAGCAACACGUGGCAUGGAACAUUUCCCAUCAAUGCACACACCACGGGU
CCAUGCACGCCCGCCCCGGCGCCCAACUAUUCCAGGGCGUUGUGGCGGGUGGCAGCUGAG
GAAUACGUGGAGGUUAGACGAGUGGGGGAUUUCCAUUACGUGACGGGCAUGACCAGUGAC
AACAUAAAGUGCCCGUGUCAGGUCCCAUCCCCAGAGUUCUUCACUGAAGUGGACGGGGUG
CGGUUGCAUCGUUACGCUCCGCCGUGCAAGCCGCUCUUGCGGGAGGAAGUCACCUUCCAG
GUUGGCCUCAACCAAUACCUGGUAGGGUCACAACUCCCGUGUGAGCCUGAACCGGACGUG
ACGGUGUUGACCUCCAUGCUCACCGACCCCUCCCACAUCACUGCUGAGGCGGCCAAGCGC
AGGCUGGACAGGGGGUCUCCCCCCUCUCUAGCUAGCUCCUCGGCCAGCCAAUUGUCUGCA
CCAUCUUUGAAAGCCACAUGCCACACACACCAUGACUCCCCAGACGCUGACCUCAUUGAA
GCUAAUCUCCUGUGGAGGCAGGAGAUGGGCGGAAACAUCACUCGUGUGGAGUCAGAGAAC
AAGGUGGUUAUUCUGGACUCUUUCGACCCACUCCACGCGGAG---GAGGAUGAGAGGGAG
GUGUCUAUUCCGGCAGAGAUCUUGCGGAAA---UCCAAGAAAUUUCCCCCAGCGUUGCCC
AUAUGGGCACGCCCGGACUACAACCCUCCAUUGUUAGAGUCCUGGAAGGACCCGGACUAU
GUUCCACCAGUGGUACACGGGUGCCCACUGCCACCAACCAAGGCCCCCCCAGUGCCGCCU
CCGAGGAGG---AAGAAGACGGUCGUACUAACAGAAUCCACCGUCUCCACAGCCCUGGCU
GAGCUCGCUGAAAAGAGCUUCGGCGACUCUACGUCGUCGGGCGUUGACAGCGGCACGGCG
ACCGCACCUCCUGACCAGCCCUCCGACGACGGCGACACAGGG---------------UCC
GACGCUGAGUCGUACUCCUCCAUGCCCCCCCUCGAGGGGGAACCGGGGGAUCCCGACCUC
------------------------------------------------------------
AGCGAUGGGUCUUGGUCCACCGUGAGCGAGGAAACUGGC------GAGGACGUUGUGUGC
UGCUCAAUGUCCUACUCGUGGACAGGUGCUUUGGUCACACCAUGCACCGCCGAAGAGAGC
AAACUGCCCAUCAACGCACUAAGCAAUUCUCUGUUGCGCCAUCACAACAUGGUCUAUGCU
ACGACCUCGCGCAGUGCCAGCCAGAGGCAGAAAAAAGUUACCUUUGACAGACAGCAAGUC
CUGGAUGACCACUACCGGGACGUGCUCAAGGAGAUUAAGGCAAAGGCGUCCACAGUGAAG
GCCAGGCUAUUGUCCGUAGAGGAAGCCUGUAGCCUGACGCCCCCACACUCGGCCAGAUCC
AAAUUUGGCUAUGGGGCACAGGACGUCCGGAGCCUAUCCAGGAAGGCCGUGAACCACAUC
CGCUCCGUGUGGAAGGACCUCUUGGAAGACAAUGAAACACCAAUAGACACAACCAUCAUG
GCAAAGAAUGAGGUUUUCUGUGUUCAACCAGAGAAAGGAGGCCGCAAGCCAGCCCGCUUC
AUCGUGUUUCCCGACUUAGGGGUUCGCGUGUGCGAGAAGAUGGCUCUCUACGAUGUGGUC
UCCACUCUCCCUCAAGCCGUGAUGGGAGGCUCCUACGGAUUCCAAUAUUCUCCGACGCAG
CGUGUUGAGUUCCUAGUGAAUGCUUGGAAGUCGAAGAAAACCCCCAUGGGUUUCUCGUAU
GACACGCGCUGCUUUGACUCGACAGUCACCGAGAAUGAUAUCCGUGUUGAGGAGUCAAUC
UACCAAUGUUGUGACUUGGCCCCUGAGGCUCGCGUAGCCAUCAAGUCGCUCACCGAGCGG
CUGUACGUCGGGGGCCCCCUUACCAAUUCAAAAGGGCAGAACUGCGGCUACCGUCGGUGU
CGCGCAAGCGGCGUGCUGACUACUAGCUGCGGCAAUACCCUUACAUGCUACAUCAAAGCC
AUGGCAGCCUGUCGAGCUGCAAAGCUCCAGGACUGCACAAUGCUUGUGUGCGGGGACGAC
CUUGUCGUUAUCUGUGAGAGCGCGGGAGUCCAGGAGGACGCGGCGAGCCUACGAGUCUUC
ACGGAGGCUAUGACUAGGUACUCUGCCCCCCCCGGCGACCCGCCCCAACCGGAAUACGAC
UUGGAGCUAAUAACAUCGUGCUCCUCCAACGUGUCGGUCGCUCACGACGGAAAUGGCAAA
CGGGUCUACUAUCUGACCCGCGAUCCUACCACUCCCCUCGCUCGAGCUGCGUGGGAGACA
GCAAGACACACUCCAGUAAACUCCUGGUUAGGCAACAUCAUUAUGUAUGCCCCCACUUUG
UGGGCGAGGAUGAUUUUGAUGACCCAUUUCUUUUCCAUCCUCCUAACACAGGAGCAGCUU
GAGAAGGCCCUAGACUGCCAGAUCUAUGGGGCCUGUUACUCCAUUGAACCACUUGACCUA
CCUCAAAUCAUUCAACGACUCCAUGGUCUUAGCGCUUUUUCACUCCAUAGUUACUCUCCA
GGUGAAAUCAAUAGGGUGGCUGCCUGCCUCAGGAAACUUGGGGUACCACCC-UUGCGAGU
CUGGAGACAUCGGGCCAGGGCUGUCCGCGCUAAGCUACUGUCCCAGGGGGGGAGGGCCGC
AAUUUGCGGGAAGUACCUCUUCAACUGGGCAGUAAAGACCAAGCUCAAACUCACUCCAAU
UGCGGCCGCAUCCCAGCUGGACUUAUCCGGUUGGUUUGUUGCCGGCUACAGCGGGGGAGA
CAUUUAUCACAGCGUGUCUCGUGCCCGACCCCGCUGGUUCAUGUGGUGCCUACUCCUACU
UUCCGUAGGGGUAGGCAUCUACCUGCUUCCCAACCGAUGAU----UGGGGAGCUAA----
-ACACUCCAGG-------------------------------------------------
------------------------------------------------------------
------------------------------------------------------------
------------------------------------------------------------
---------------------------------------------------
>1c_MW690013
--------------------------GCGACACUCCGCCAUGAAUCACUCCCCUGUGAGG
AACUACUGUCUUCACGCAGAAAGCGUCUAGCCAUGGCGUUAGUAUGAGUGUCGUACAGCC
UCCAGGACCCCCCCUCCCGGGAGAGCCAUAGUGGUCUGCGGAACCGGUGAGUACACCGGA
AUUGCCAGGACGACCGGGUCCUUUC--UUGGAUCUAACCCGCUCAAUGCCUGGAGAUUUG
GGCGUGCCCCCGCAAGACUGCUAGCCGAGUAGUGUUGGGUCGCGAAAGGCCUUGUGGUAC
UGCCUGAUAGGGUGCUUGCGAGUGCCCCGGGAGGUCUCGUAGACCGUGCACCAUGAGCAC
GAAUCCUAAACCUCAAAGAAAAACCAAACGUAACACCAACCGCCGCCCACAGGACGUCAA
GUUCCCGGGUGGUGGUCAGAUCGUUGGCGGAGUUUACUUGUUGCCGCGCAGGGGCCCUAG
AUUGGGUGUGCGCGCGACGAGAAAGACUUCCGAGCGGUCGCAACCUCGCGGAAGGCGGCA
GCCUAUCCCCAAGGCCCGCCGGCCCGAGGGCAGGGCCUGGG-CUGAGCCCGGGUACCCAU
GGCCCCUCUGGGGAAAUGAGGGCUGCGGGUGGGCAGGGUGGCUCCUGUCCCCUCGUGGCU
CCAGACCCAGCUGGGGCCCUUCAGACCCCCGGCGUAGGUCACGCAACCUGGGUAAGGUCA
UCGAUACCCUGACGUGUGGCUUCGCCGACCUCAUGGGGUACAUUCCGCUCGUCGGCGCCC
CCCUAGGGGGCGCUGCCAGGGCCCUGGCGCAUGGCGUCAGGGUUCUGGAGGACGGCGUGA
ACUAUGCAACAGGGAAUCUUCCUGGUUGCUCCUUUUCUAUCUUUCUUCUUGCUCUGCUGU
CCUGUCUAACAGUCCCCGCCUCCGCUUUUCAGGUACGCAACUCCUCGGGAAUCUACCAUG
UCACCAAUGAUUGCCCCAAUUCGAGUGUUGUGUACGAAGCGGAUGGCUUGAUCAUGCAUC
UACCAGGGUGCGUGCCCUGCGUCCGCGAGGGU---AAUACCUCGAGAUGCUGGGUAUCGC
UUACUCCCACGCUUGCUGCGCGAGACAGUCAAGUCCCCGUUAAGUCGGUUCGACAGCAUG
UCGAUCUGCUUGUCGGGGCUGCUGCGCUGUGCUCGGCUAUGUACGUGGGAGACCUCUGUG
GGUCUGUUUUCCUCGUUGGCCAGCUCUUCACCUUCUCGCCUAGGCGACACUGGACAACAC
AAGAGUGCAACUGCUCCAUAUACCCAGGCCACGUAACAGGUCAUCGUAUGGCUUGGGAUA
UGAUGAUGAACUGGUCGCCCACUGGCGCUUUGCUCAUGGCGCAGCUGCUCCGGAUCCCAC
AAGCCGUCGUGGACAUGGUGGCAGGGGCCCACUGGGGUGUCCUAGCGGGACUUGCCUACU
AUUCUAUGGCGGGGAACUGGGCAAAGGUUGUGGUUGUGCUGUUGCUCUUUGCCGGUGUGG
AUGCGACCACCCACACUACGGGGAGC---GUGGCGGCCGGCAAUGCGGCAAGGCUGACCC
AGCUCUUCAAUCCGGGCUCUAAGCAGAACAUCCAGCUCGUGAACACCAACGGCAGUUGGC
ACAUCAACAGGACGGCCCUGAACUGCAACACCAGCCUCGAGACCGGCUGGCUCACGUCGC
UGUUCUAUACCCAC---AAGUUCAACUCUUCUGGGUGCCCCGAGAGGAUGGCCAGCUGUC
GCCCUCUCGCCCACUUCGAUCAGGGGUGGGGGCCCAUCUCCUAC---ACCAACGGGAGCG
GCGGA------------GACCAGCGCCCUUACUGCUGGCACUAUGCCCCACGGCCGUGUG
GCAUUGUGCCGGCAAGGGACGUCUGCGGACCAGUAUACUGUUUCACGCCCAGCCCGGUUG
UGGUGGGGACGACUGAUGUUUCGGGAGUCCCUACGUACAGCUGGGGUGAGAAAGACACAG
AUGUGCUGCUCCUCAACAACUCCAGGCCGCCCUUGGGAAACUGGUUUGGCUGCACAUGGA
UGAACUCCACCGGCUUUACCAAAGCGUGCGGGGCCCCGGCUUGCAACAUCGGCGGGAGCG
GAAACAACACC------------------UUGCUCUGUCCCACCGACUGCUUUCGCAAAC
AUCCGGAGGCUACGUAUGCUAAGUGUGGCUCUGGCCCCUGGCUCACCCCACGGUGCAUGG
UCGACUACCCGUAUAGGCUUUGGCACUACCCCUGCACAGUCAAUUACACCCUUUUCAAAA
UCAGGAUGUUCCUUGGCGGGGUCGAGCACAGACUCACUGCUGCGUGCAACUGGACGCGCG
GAGAGCGCUGCGAUUUGGAGGACAGGGAUAGGUCUGAACUUAGCCCGCUGCUGCUAUCGA
CAACACAGUGGCAGGUCCUCCCGUGCUCGUUCACAACGUUGCCGGCCUUGUCGACCGGGC
UGAUUCACCUUCACCAAAACAUCGUGGACGUACAAUACCUUUAUGGGUUGGGCUCGGUGG
UCGUGUCCUGGGCCAUCAAAUGGGAGUAUGUGGUUCUUCUGUUCUUGUUGCUAGCGGAUG
CUCGCGUCUGCGCCUGCCUAUGGAUGCUGUUACUCGUG-UCCCAGGCGGAAGCAGCGCUC
GAGAAUCUGAUAGUACUCAAUGCAGCCUCGCUGGCCGGAACGCACGGCGUCGCCUCUUUC
CUCAUCUUCUUCUGCAUGGCGUGGUACCUGAAGGGCAGGUGGGUCCCCGGAGCCGCCUAU
GCUGUCUACGGGUUGUGGCCCCUGCUCUUGCUCCUCCUGGCGCUGCCUCAACGGGCAUAU
GCCAUGGAUAGGGAGAUUGCUGCGUCGUGCGGAGGCGUCGUCUUCAUCUGCCUGCUGCUA
UUCACCUUGUCACCCUUUUAUAAGCAGUACCUGGCCCUGCUCAUCUGGUGGCUGCAGUAC
UUCUUGACUAGAGCGGAGGCGAUGCUGCAGGUAUGGGUCCCCCCCCUCAACGUUCGGGGG
GGGCGUGACAGUAUCAUCCUACUCAUGUGCCUGUUCCAUCCGCACCUAAUCUUUGACAUC
ACCAAAAUCCUGCUGGCCUUGCUCGGGACUGCAUGGAUCCUGCAACACAGCCUGCUCAAG
GUGCCAUACUUUGUGCGCGCCCAUGGCCUUCUCAGGUUCUGCAUGCUGGUGCGCAAAGUG
GCAGGUGGCCAGUACAUCCAAAUGGCCAUGCUGAAGUUUGGCGCCCUAACCGGCACUUAC
AUCUACAAUCACCUCACUCCACUUGGAGACUGGGCCCACAGCGGGCUGCGCGACCUCGCC
GUGGCGAUCGAGCCCGUUGUUUUCUCCCAGAUGGAAACCAAGGUCAUUCUUUGGGGGGCG
GACACCGCUGCAUGCGGCGAUAUCAUCCAGGGUCUGCCCGUUUCUGCCCGGCGAGGGAGG
GAGAUAUUGCUAGGACCCGCUGACUCACUGGCUAACGCUGGAUGGAGGCUUCUCUCCCCC
AUCACGGCGUACGCUCAGCAGACGCGGGGCCUACUUGGCUGUAUCAUCACCAGUCUCACC
GGCCGGGACAAGAACCAGGUGGAGGGAGAAGUCCAGAUUGUGUCCACAGCGUGCCAGACA
UUCUUGGCUACGUGUGUCAACGGGGUCUGCUGGACUGUCUACCAUGGGGCCGGAGCCAGG
ACCAUCGCAACUGCAACGGGCCCCGCCGUCCAAAUGUACACCAAUGUGGACCAGGAUCUU
GUGGGGUGGCCGGCUCCUCAGGGGGCUCGCUCUCUGGUGCCAUGCACUUGCGGAGCAUCG
GAUCUCUAUCUGGUUACGAGACACGCCGAUGUCAUCCCGGUUCGACGCCGGGGCGACUCC
AGGGGGAGCUUGCUCUCUCCCAGGCCAGUCUCGUACUUGAAGGGGUCCUCGGGCGGCCCG
CUGCUCUGCCCCUCGGGGCAUGUGGUGGGCAUCUUCAGAGCUGCGGUGUGCACCCGCGGG
GUCGCAAAGGCCGUUGACUUCGUGCCCGUUGAGUCCCUCGAAACCACCAUGAGGUCUCCA
GUUUUCACUGACAACUCCACUCCGCCUGCCGUGCCGCAAACUUACCAAGUGGCCCAUUUA
CAUGCUCCCACGGGAAGUGGUAAGAGCACAAAGGUGCCGGCUGCCUAUGCCGCCCAGGGG
UACAAAGUACUUGUACUUAACCCCUCUGUGGCUGCCACUUUAGGCUUCGGCGCGUACAUG
UCAAGGGCCCACGGCAUUGACCCGAACAUCAGGACUGGUGUGCGGACCAUUACCACAGGC
GCCCCCAUCACGUACUCCACCUACGGCAAGUUCCUUGCCGACGGUGGUUGUUCGGGAGGC
GCAUAUGACAUAAUAAUCUGUGAUGAGUGCCACGCAACAGACUCCACCUCGAUCCUGGGC
AUUGGCACUGUUCUUGACCAGGCAGAGACGGCCGGGGCUAGGCUGGUCGUGCUCGCUACG
GCUACACCUCCAGGCUCCGUCACCGUGCCCCACCCUAACAUCGAGGAAGUCGGCCUGUCC
AAUGAGGGGGAGAUCCCCUUUUACGGCAAGGCCAUCCCCCUACAAAGCAUCAAGGGGGGG
AGACACCUCAUUUUCUGCCACUCUAAGAAAAAGUGUGACGAACUCGCCGCCCAGCUGGUU
UCUCUUGGCAUCAACGCCGUCGCUUACUACCGAGGCCUCGACGUAUCCGUCAUUCCCACC
UCUGGAGACGUCGUUGUGGUGGCGACAGACGCCUUGAUGACCGGCUACACCGGCGAUUUC
GACUCUGUGAUAGACUGUAAUACAUGUGUCACCCAAACAGUCGAUUUCAGCCUUGACCCU
ACAUUCACCAUUGAGACCGUCACUGUGCCCCAGGAUGCCGUGUCCCGCUCACAACGAAGA
GGUAGGACCGGCAGGGGGCGACAUGGCAUUUACAGAUUUGUGUCACCUGGAGAACGGCCG
UCUGGUAUGUUUGACUCCUCAGUCCUGUGUGAGUGCUAUGACGCGGGUUGCGCUUGGUAU
GAGCUGACACCCGCUGAGACCACGACCAGAUUGCGGGCGUACUUCAACACACCGGGGCUA
CCCGUGUGCCAGGACCACCUGGAGUUUUGGGAAGGCGUGUUCACCGGCCUCACCCACAUA
GACGCCCACUUCUUGUCACAAACAAAACAGGCUGGGGAUAACUUCCCUUACCUGGUGGCG
UACCAGGCCACUGUGUGUGCCAGAGCUCAGGCUCCGCCGCCAUCAUGGGACCAGAUGUGG
AAGUGCCUAAUUAGGCUCAAACCUACACUCCACGGGCCUACUCCCCUACUAUACAGACUG
GGUGCUGUGCAGAAUGAGGUUGUCCUGACACACCCAAUAACCAAAUACAUCAUGGCUUGC
AUGUCGGCGGAUCUGGAGGUCGCCACCAGCACCUGGGUGUUGGUUGGCGGUGUUCUUGCC
GCUGUGGCCGCUUACUGCCUGUCCACAGGUAGCGUGGUCAUAGUCGGCAGGAUCAUCUUG
UCCGGAAAGCCGGCAGUAAUACCUGACAGACAAGUCCUAUAUCAGGAGUUUGACGAGAUG
GAAGAGUGCGCUGCGCACAUUCCGUAUCUCGAACAAGGGGCACAUAUCGCUGAGCAGUUC
AAGCAAAAAGCGCUCGGCCUGCUGCAGGUGGCAUCCAAACAGGCGGAGGACAUCACCCCC
GCUGUCCAGACCCACUGGCAAAAGCUGGAAGCCUUCUGGGCAAAGCACAUGUGGAACUUU
AUUAGUGGCAUACAGUACCUGGCGGGCUUGUCAACACUGCCGGGGAAUCCUGCUAUAGCA
UCAUUGAUGGCAUUUACAGCUGCUGUCACUAGUCCACUGACCACCAACCAAACCCUCCUA
UUCAACAUCAUGGGGGGGUGGGUGGCCGCCCAGAUUGCCGCUCCAACCGCCGCCACAGCC
UUCGUCGGCGCCGGUAUAACCGGUGCCGUCGUUGGUAGUGUGGGAAUUGGAAAAAUCCUA
GUGGACAUUCUUGCUGGCUACGGUGCAGGCGUGGCGGGUGCUCUCGUGGCUUUCAAGAUC
AUGAGCGGCGAGGUCCCCACCACUGAGGACUUAGUCAAUCUGCUGCCUGCCAUUCUGUCA
CCUGGAGCGCUUGUCGUGGGCGUCGUGUGCGCCGCGAUAUUGCGCAGACACGUAGGACCA
GGCGAGGGGGCUGUGCAGUGGAUGAACCGGCUGAUAGCGUUCGCCUCGCGGGGCAACCAC
GUUUCCCCCACGCACUAUGUGCCAGAGAGCGACGCAGCAGCCCGUGUCACCCAAAUCCUC
AGCAGCCUCACUGUUACCCAACUUCUGAGAAGGCUCCAUCAGUGGAUAAAUGCAGAUUGU
UCCACCCCGUGUGCCGGUUCCUGGUUGCGAGAUAUCUGGGACUGGGUAUGCGAGGUGUUG
AGCGACUUCAAGACCUGGCUCAAAGCCAAGCUCAUGCCACAAAUGCCCGGUAUCCCGUUC
AUCUCUUGCCAGCGCGGGUAUCGCGGCACCUGGCGGGGCGACGGCAUCAUGAACACCCGC
UGCCCCUGUGGAGCCGACAUAACUGGACAUGUGAAAAACGGGACAAUGAAGAUCGUUGGC
CCUAGGACUUGCAGCAACACUUGGCAUGGGACCUUCCCCAUUAACGCCUACACCACUGGA
CCCAGCACGCCUACCCCAGCGCCAAACUAUUCGGUUGCGCUGUGGAGGGUUUCCGCUGAG
GAGUACGUGGAGGUAAGGCGCGUUGGGGACUUUCACUACAUCACGGGAAUGACCACUGAU
AAGAUCAAGUGCCCGUGUCAGGUCCCGGCACCUGAAUUCUUCACAGAACUGGACGGGGUG
CGCCUUCACAGGUUCGCCCCGCCAUGCAAACCUCUACUACGGGAAGAGACCACAUUCAGC
GUUGGGCUCAACGAGUACCUGGUAGGUUCCCAGCUGCCUUGCGAGCCCGAGCCAGACGUG
GCAGUGCUAACAUCCAUGCUCACAGAUCCUUCCCAUAUUACAGCGGAGGCGGCUGCCCGG
AGGCUGAAGAGGGGGUCACCCCCCUCUCUGGCCAGUUCUUCCGCCAGCCAGCUUUCCGCG
CCUUCUCUCAAAGCGACUUGCACCACUCAUCAUGACUCCCCGGAUGCCGACCUCAUUGAA
GCCAAUCUCCUGUGGAGACAGGAGAUGGGAGGCAACAUCACCAGGGUAGAGUCGGAGAAC
AAGGUGGUGAUUCUGGACUCCUUUGACCCACUCGUAGCGGAG---GAGGACGACCGGGAG
GUGUCCGUUCCGGCGGAGAUACUGAGGAAA---ACAAAAAAGUUCCCCUCGCCUCUGCCG
GUCUGGGCGUCCCCGGACUACAAUCCCCCCCUGCUGGAGACGUGGAAACGCCCUGACUAC
GAACCACCUGUGGUCCAUGGGUGUCCCUUGCCGCCCUCCGGGGCGCCUCCGGUACCGCCG
CCUCGGAAA---AAGAGAACGGUGGUGCUGGAUGAGUCCAAUGUAUCUACUGCUCUGGCA
GAGCUUGCCGAGAAGACCUUUGGCAGCUCCACAACUUCUGGCGUCACUGGCGACAGCGCA
ACCGAACCCUCCCCACCGGAGUCUCGCAUUGAUGACACCGGG---------------UCC
GAUGCCGAGUCGUUCUCCUCCAUGCCCCCCUUAGAGGGGGAGCCGGGGGAUCCCGAUCUC
------------------------------------------------------------
AGCGACGGGUCUUGGUCGACAGUGAGCGACGACACUGGCGGG---GAGGACGUUGUGUGC
UGCUCAAUGUCCUACUCGUGGACAGGCGCCUUGAUCACGCCUUGCGCUGCCGAAGAGAGC
AAGCUGCCCAUCAACGCACUAAGCAACUCUCUGCUGCGACAUCACAACCUGGUGUACGCC
ACCACAUCCCGCAGCGCAAGCCAGAGGCAGAAGAAAGUCACUUUUGACAGACUGCAGGUC
CUGGAUAAUCACUACCGGGACGUGCUCAAGGAGGCAAAGGCUAAGGCGUCCACAGUGAAG
GCUAACUUGCUAUCCGUAGAGGAAGCUUGCAGCCUGACGCCCCCCCACUCAGCCAGAUCA
AAAUUUGGCUAUGGGGCGAAGGACGUCCGAAGCCAUUCCAGUAAGGCCAUACGCCACAUC
AACUCCGUGUGGCAAGACCUGCUGGAGGACAGCACCACACCUAUAGACACCACCAUCAUG
GCAAAAAAUGAGGUUUUCUGCGUGAAACCCGAGAAGGGGGGGAGAAAGCCGGCGCGGCUU
AUCGUCUACCCCGACUUGGGAGUUCGCGUAUGUGAGAAACGAGCUCUCUAUGAAGUAACA
AAGAAGCUCCCCAUAGCCGUGAUGGGAAGUUCCUACGGAUUCCAGUACUCACCAGCGCAG
CGGGUUGAGUUCCUGCUUAAAGCAUGGAAAUCUAAAAAGACCCCCAUGGGGUUCUCUUAU
GAUACCCGCUGUUUUGACUCAACAGUCACUGAGGCUGAUAUCCGCACAGAAGAGGAACUC
UACCAAUGUUGUGACCUCCCCCCCGAAGCGCGGAAAGCCAUAAAGUCUCUCACCGAGAGA
CUUUACAUCGGGGGCCCACUUACCAAUUCCAAAGGGGAGAGCUGCGGCUACCGUCGAUGC
CGCGCGAGCGGCGUGCUGACCACCAGCUGCGGCAACACCCUCACCUGCUAUCUGAAAGCC
AGCGCAGCCUGUCGAGCCGCAGGGCUCCAGGACUGCACCAUGUUGGUGUGCGGCGACGAC
CUCGUCGUUAUCUGUGAGAGUGGCGGAGUCCAGGAGGAUGCGGCGAGCCUGCGAGCCUUC
ACGGAGGCUAUGACCAGGUACUCUGCCCCCCCCGGGGAUCCGCCCCAACCAGAAUACGAC
CUGGAGCGCAUAACAUCUUGCUCCUCCAAUGUGUCCGUCGCGCAUGACGGUGCUGGCAAA
AGGGUCUACUAUCUGACCCGUGACCCUGAAACCCCCCUCGCGCGAGCCGCGUGGGAGACA
GCAAGACACACUCCAGUAAACUCCUGGCUAGGCAACAUAAUCAUGUUUGCCCCCACUUUG
UGGGUGAGGAUGAUUCUGAUGACUCAUUUCUUUACAAUCCUCUUAGCACAGGAGCAACUU
GAAAAAGCCCUCGACUGUGAGAUCUACGGGGCUGUUUACUCCAUCCAACCACUAGACCUA
CCUCAAAUCAUUGAAAGACUCCAUGGCCUCAGCGCGUUUACACUCCACAGUUACUCUCCA
AGUGAAAUCACUCGGGUGGCUGCAUGCCUCAGAAAGCUUGGGGUUCCGCCC-UUGCGAGC
UUGGAGACACCGGGCCCGGAGCACUCGCGCCGCCCUCUUACGUCAAGGAGGAAGGGCCGC
UAUAUGCGGCAAAUACCUCUUUAACUGGGCAGUGAGGACCAAGCUCAAACUCACUCCAUU
GCCGUCCGCGGCCCAGCUGGAUUUAUCCGGCUGGUUCACGAGCGGAUACAGCGGGGGAGA
CGUAUAUCACAGCGCGUCUCGAGCCCGGCCCCGCUGGUAUUUCUUUUGCCUACUCCUACU
UUCAGUAGGGGUAGGCAUCUACCUCCUCCCCAACCGAUGAAC----GGUUGGGUAA----
-ACACUCCAGGCCAUUAGGCC-------CUGUGUUUUUUUU-------------------
------------------------------------------------------------
------------------------------------------------------------
------------------------------------------------------------
---------------------------------------------------
>1h_KC248199
--------GCCAGCCCCCUGAUGGGGGCGACACUCCACCAUGAAUCACUCCCCUGUGAGG
AACUACUGUCUUCACGCAGAAAGCGUCUAGCCAUGGCGUUAGUAUGAGUGUCGUGCAGCC
UCCAGGAUCCCCCCUCCCGGGAGAGCCAUAGUGGUCUGCGGAACCGGUGAGUACACCGGA
AUUGCCAGGACGACCGGGUCCUUUC--UUGGAUC-AACCCGCUCAAUGCCUGGAGAUUUG
GGCGUGCCCCCGCAAGACUGCUAGCCGAGUAGUGUUGGGUCGCGAAAGGCCUUGUGGUAC
UGCCUGAUAGGGUGCUUGCGAGUGCCCCGGGAGGUCUCGUAGACCGUGCACCAUGAGCAC
AAAUCCUAAACCUCAAAGAAAAACCAAACGUAACACCAACCGCCGCCCACAGGACGUUAA
GUUCCCGGGCGGUGGUCAGAUCGUUGGUGGAGUUUACUUGCUGCCGCGCAGGGGCCCCAG
GUUGGGUGUGCGCGCGGCGAGGAAGACUUCCGAGCGGUCGCAACCUCGCGGCAGGCGACA
GCCUAUCCCCAAGGCUCGCCGGCCCGAGGGCAGGGCCUGGG-CUCAGCCUGGGUAUCCUU
GGCCCCUCUACGGUAACGAGGGCUGCGGGUGGGCAGGAUGGCUCCUGUCCCCUCGCGGCU
CACGACCUAGUUGGGGCCCAUCUGACCCCCGGCGUAGGUCGCGCAAUUUGGGUAAGGUCA
UCGAUACCCUCACGUGCGGCUUCGCCGACCUCAUGGGGUACAUUCCGCUCGUCGGCGCCC
CCCUAGGGGGCGCUGCCAGGGCCUUCGCGCAUGGCGUGCGGGUCCUGGARGACGGCGUGA
AUUACGCAACAGGGAAYCUUCCUGGUUGCUCUUUCUCUAUCUUCUUGCUUGCUUUGCUCU
CUUGCCUGACGGUUCCCGCCUCCGCCAUCGAGGUGCGCAACGCGUCCGGGCUUUACCAUG
UCACAAACGACUGCUCCAAUGCUAGCAUCGUCUAUGAAGCAGACGGCGUGAUUAUGCAUA
UGCCUGGGUGCGUCCCCUGCGUCCGAGAGGGC---AACACUUCUCGGUGCUGGUUGCAGC
UCACCCCCACGAUCGCGGCUAGGGACAUCGGCUCCUCCACUGCAGAGCUUCGACGGCAUG
UCGACUUGCUCGUUGGGGGGGCGGUGUUCUGUUCCGCCAUGUACGUGGGGGAUCUUUGCG
GGGCCGUAUUCCUUGUUGGUCAGCUGUUCACCUUUUCACCUCGGCGCCAUUGGACAACAC
AAGGCUGCAACUGCUCCAUCUACCCAGGUCACGUAACGGGUCACCGUAUGGCAUGGGACA
UGAUGAUGAACUGGUCGCCCACCGCAGCUCUGGUGAUGUCGCAGAUAUUCCGGAUCCCGC
AAGCUAUCGUGGACAUCGUGGCAGGGGCCCACUGGGGCAUCCUAGCGGGCCUGGCUUACU
ACUCCAUGGUAGCGAACUGGGCGAAGGUCCUGAUCGUGUUGCUACUGUUCACUGGCGUCG
AUGCGAGCACCAAGACCAUCGGGUCG---AGGUCGGCCUGGGAUACAUGGUCAUUUGUCA
ACUUGUUCUCAUUGGGGCCGCAUCAGAAAAUUCAACUCAUGAACACCAGUGGCAGCUGGC
ACAUCAACAGGACUGCUCUAAGCUGCAAUGACUCCAUUAAUACCGGGUUCAUCGCCGCGC
UGGUUUACAGGCAC---CGGUUCAAUUCAUCCGGCUGUCCCGAGAGGAUGGCUAGUUGCC
GGCGCAUCACAGACUUUGCCCAAGGGUCAGGUCCCAUCACAUAU---GCCAGUGUCAAUG
AAAGU------------GACCAGCGACCAUACUGCUGGCACUACCCGCCGCGACGUUGUG
GCAUCGUCCCUGCAAAGGAGGUCUGCGGGCCAGUGUAUUGCCUCACCCCCAGCCCGGUCG
UGGUGGGUACCACUGAUCGGGCGGGUGUGCCCACCUACACUUGGGGGGAGAAUGAGACAG
ACGUGUUACUGCUCAACAACACGAGGCCCCCGGCGGGCAACUGGUUCGGCUGCACCUGGA
UGAAUGCUACCGGGUUUACCAAAACGUGCGGGGCCCCCCCAUGUAACAUCGGGGGGGGGA
GCGGCAGCAACACC---------------UUGAUCUGCCCUACCGACUGCUUUCGCAAGC
AUCCGGAGGCCACUUAUUCUAAGUGUGGCUCCGGCCCGUGGCUCACCCCCAGGUGUAUGG
UUGACUAUCCGUAUAGGCUGUGGCAUUACCCCUGCACCGUUAACUUUUCCAUCUUCAAGG
UCCGGAUGUAUGUGGGCGGAGUGGAGCACAGGUUGGACGCCGCAUGCAACUGGACCCGGG
GGGAGCGCUGCGAUCUAGAGGACAGGGAUAGAUCCGAACUCAGCCCUCUGCUGCUGUCCA
CGACUGAGUGGCAGAUUUUGCCGUGCUCGUUCACUCCCUUGCCCGCCUUAUCCACAGGUC
UAAUCCAUCUCCACCAAAACAUCGUGGACAUACAGUACCUGUAUGGAAUAGGGUCGGUAG
UCGUGAGUUUUGCCAUCAAGUGGGAGUACGUCGUGCUGCUGUUCCUCCUGCUCGCAGACG
CCCGCGUCUGCGCGUGCUUGUGGAUGAUGUUGCUGGUC-UCCCAGGUGGAAGCGGCUUUG
GAGAACCUGGUGGUACUGAACGCGGCGUCCCUCGCCGGGGUGCAUGGCGUCGUUCCCUUC
CUUGUGUUUUUCUGCGCCGCAUGGUAUGUGAAAGGCAGAUGGGUUCCUGGUGCGACCUAC
GCCCUCUACGGAGCAUGGCCGCUACUCCUGCUUCUGUUGGCGUUGCCCCAGAGGGCGUAC
GCCAUAGAUCGGGAGGUAGCCGCGUCCUGUGGCGGUGCUGUCCUCGUCUGCCUUAUGGUC
CUCACUUUGUCACCACAUUACAAGCAAAUCAUCACAAAAAUCAUAUGGUGGCUCCAGUAC
UUCCUCACGAGAUCGGAAGCAGAGCUGCGAGUCUGGGUCCCCUCCCUUGARGUGCGGGGC
GGCCGCGAUGCUAUCAUCCUCCUCGCGUGCUUGGUCCACCCUGGUCUUAUGUUUGACAUC
ACUAAGCUGUUGCUCGCUGUUCUCGGUCCCCUCUGGCUACUGCAGUGCAGCUUGACCAGG
GUGCCGUACUUUGUGCGCGCGCAGGGCCUUAUCCGCAUGUGCAUGUUGGUGCGCAAGCUC
GUGGGGGGCCAUUACGUGCAGAUGGCCCUCGUCAGGCUGGGCGCGCUGACUGGCACCUAC
AUCUAUGACCACCUCACCCCCUUACAGGAUUGGGCCCACAGAGGCCUGCGCGACCUCGCA
GUGGCGGUCGAGCCGGUCGUGUUCUCCCAAAUGGAGACAAAGGUCAUCACCUGGGGGGCA
GACACCGCCGCAUGUGGAGACAUCAUUGCAGGGCUGCCUGUUUCUGCACGCAGGGGGAGG
GAACUGUAUCUGGGACCCGCCGAUGGCAUGACUAGCAAGGGAUGGAGGCUCCUUGCGCCC
AUUACGGCUUACGCUCAACAGACGCGGGGCCUUCUCGGGUGCAUAAUUACGAGCCUAACC
GGCCGGGACAAGAACCAGGUGGAGGGUGAGAUCCAGAUUGUGUCCACCGCGACGCAAACC
UUCCUGGCAACCUGCGUCAAUGGCGUGUGCUGGACCGUCUACCAUGGGGCCGGGGCCAAG
UCCAUAGCUGGACCGAAAGGGCCAGUCCUGCAGAUGUACACCAAUGUGGACCAAGACCUU
GUCGGCUGGCCGGCGCCCCCCGGGGCGCGGUCAUUAACGCCAUGUACCUGCGGCUCCGCA
GACCUUUAUCUGGUCACGAGGCACGCUGAUGUCAUUCCGGUACGCCGGCGAGGCGACAGC
AGAGGGAGCUUGCUCUCUCCUCGGCCAGUGUCCUACUUGAAGGGCUCUUCGGGUGGGCCA
CUGCUUUGCCCCUCCGGYCACGCAGUAGGCAUCUUCAGGGCUGCCGUCUGCACUCGGGGG
GUUGCAAAAGCAGUGGACUUCGUGCCCGUGGAGUCUAUGGAGACCACAAUGCGGUCUCCA
GUUUUCACUGACAAUUCAUCCCCACCUGUCGUGCCCCAGACAUACCAAGUGGCGCACCUC
CACGCUCCCACCGGCAGCGGAAAGAGCACGAAGGUGCCGGCUGCGUAUGCAGCCCAGGGC
UACAAGGUGUUGGUUCUGAAUCCCUCUGUCGCCGCCACCCUCGGCUUCGGCGCUUAUAUG
UCCAAAGCGCAUGGGAUAGAUCCAAACAUAAGGACCGGUGUGAGGACCAUCAACACGGGC
UCCGCCAUCACAUAUUCCACCUAUGGCAAAUUUUUGGCCGAUGGCGGUUGCUCAAGUGGG
GCCUAUGACGUAAUCAUCUGUGAUGAGUGUCACUCAACUGACGCGACCUCAAUUCUGGGC
AUUGGUACGGUCCUGGACCAGGCAGAGACGGCUGGAGCACGUCUUACCGUGCUCGCCACU
GCCACGCCUCCGGGGUCGAUCACCGUGCCCCAUCCGAACAUUGAUGAGGUCGCCCUGGGC
AGCACAGGAGAAAUUCCUUUUUACGGCAAAGCAAUCCCUCUCGAACACAUCAAGGGGGGG
AGACACCUCAUAUUUUGCCAUUCCAAGAAAAAGUGUGAUGAACUCGCUGCGAAGUUGUCC
UCUAUGGGUGUCAACGCCGUAGCGUACUACCGGGGCCUCGACGUGUCCGUUAUUCCAUCU
AGCGGUGACGUCGUCGUUGUUUCCACCGACGCCCUGAUGACAGGUUUCACCGGCGAUUUC
GACUCAGUCAUCGACUGUAACGUCUGUGUCACUCAGACGGUCGAUUUCAGCCUAGACCCU
ACCUUCACAAUUGAGACAACAACUCUGCCCCAAGACGCCGUGUCCCGCUCCCAACGACGG
GGUAGAACCGGCAGGGGCAGGCCUGGCAUCUACAGGUUUGUGACGCCGGGGGAGCGACCA
UCUGGCAUGUUUGAUUCCUCGGUCUUAUGUGAGUGCUAUGACGCCGGCUGUGCUUGGUAC
GAGCUCACGCCCGCCGAGACCUCGGUAAGGCUGCGGGCRUAUCUUAACACCCCAGGGCUG
CCCGUUUGCCAGGACCAUCUGGAAUUCUGGGAGAGCGUCUUCACCGGCCUCACCCACAUA
GAUGCCCAUUUUCUGUCUCAGACAAAGCAGGCAGGGGACAAUUUUCCCUACCUGGUGGCA
UAUCAAGCCACUGUGUGUGCCAGAGCCGCGGCUCCUCCCCCAUCAUGGGACCAAAUGUGG
AAAUGCCUCAUACGGCUUAAGCCAACACUACAUGGGCCUACGCCCUUGCUGUACAGGCUU
GGCGCCGUCCAAAAUGAGGUUACCCUGACACAUCCCAUAACCAAGUACAUCAUGGCAUGC
AUGUCGGCCGACCUAGAGGUUGUCACCAGUACCUGGGUGCUGGUGGAGGGCGUCCUCGCC
GCUCUGGCCGCAUACUGCCUAACUACAGGUAGUGUGGUCAUAGUGGGCAGGGUCGUGCUC
UCCGGGAAGCCGGCCGUGAUACCUGACAGGGAGGUCCUUUACCAACAGUUCGAUGAGAUG
GAGGAGUGCGCGGCACAUCUUCCCUAUCUCGAACAGGGGAUGCACCUCGCGGAGCAAUUC
AAACAAAAAGCGCUCGGCUUGCUACAGACAGCCUCCAAGCAGGCAGAGGCCGCAGCCCCG
AUUGUGCAGACCAAAUGGCAGAGCCUUGAAACAUUCUGGGCCAAACACAUGUGGAAUUUC
AUCAGUGGAAUACAGUACUUAGCAGGCCUAUCGACGCUGCCUGGCAAUCCAGCAAUAGCG
UCGUUGAUGGCCUUUACAUCGGCCGUAACUAGCCCGCUGAGUACGCAACAAACCCUCCUG
UUUAACAUUCUGGGAGGGUGGGUGGCCACCCAACUAGCGGCCCCCCCCGCCGCCACCGCU
UUCGUGGGCGCCGGUCUAGUCGGCGCUGCCGUCGGCAGUGUGGGUAUCGGGAAGGUACUC
GUUGACAUCCUUGCCGGCUAUGGCGCGGGGGUGGCUGGCGCACUCGUGGCGUUCAAGGUC
AUGAGCGGGGAGGUCCCCACCACUGAAGACUUGGUCAACUUAUUGCCCGCUAUCCUAUCG
CCGGGAGCUCUGGUGGUCGGCGUCGUUUGCGCAGCAAUACUGCGCCGGCACGUAGGCCCC
GGCGAAGGAGCGGUGCAGUGGAUGAACCGGCUGAUAGCGUUUGCCUCACGGGGGAACCAC
GUAUCCCCCACGCACUACGUGCCUGAGAGUGACGCUGCGGCCCGUGUGACUAGUAUACUU
AGCAGCCUCACAGUCACGCAGCUGCUAAAAAGGCUCCACCAAUGGAUCACUGAGGACUGC
UCCACCCCGUGCUCCGGUUCCUGGCUGAGAGACAUCUGGGACUGGAUAUGCGAGGUGUUG
ACUGACUUUAAGUGCUGGCUUCAAGCCAAGCUCCUGCCACGCCUCCCGGGGCUCCCGUUC
GUGUCAUGCCAACGGGGGUACAAAGGGGUCUGGCGGGGAGACGGCAUUAUGAACACCCAA
UGCCCAUGUGGAGCCAACAUUACUGGACAUGUCAAAAACGGGUCUAUGAGAAUUGCCGGC
CCGAAAACUUGCAGUAACACGUGGCAUGGUACGUUUCCUAUUAACGCUUACACCACGGGC
CCUUGCACUCCCUCUCCAGCGCACAACUACUCACGCGCGCUGUGGAGGGUAUCUGCCGAG
GAGUACGUGGAGGUGACGCGAGUGGGAGACUACCAUUACGUGACGGGCAUGACGGCCGAC
AACCUAAAGUGCCCAUGUCAAGUCCCUUCACCAGAGUUCUUCACAGAGCUGGACGGAGUG
AGGCUGCACAGGUAUGCACCACCAUGCAAGGCUAUGCUACGUGAUGAGGUCACGUUUCAA
GUAGGCCUUCAUAGCUAUGUGGUGGGGUCGCAACUCCCUUGCGAGCCCGAGCCUGAUGUG
GCAGUGUUAACAUCCAUGCUCACUGACCCCUCCCACAUCACCGCGGAGGCGGCCAAGCGC
AGACUAGAUAGGGGAUCACCUCCCUCCCUGGCUAGCUCUUCGGCUAGCCAGCUGUCUGCU
CCGUCCCUGAAGGCGACAUGUACCACCCACCAACACGCGCCUGACGCAGACCUCAUUGAG
GCCAACCUCCUUUGGCGGCAGGAAAUGGGCGGAAACAUCACCCGUGUGGAAUCUGARAAC
AAGGUGGUCAUUCUGGAUUCUUUUGACCCGCUGGUGGCCGAG---GAGGACACGCCCGAG
GUCUCCGUUCCCGCGGAGAUUCUGCGGAAG---ACCAAGAGGUUCCCUCCCGCCAUGCCC
GUAUGGGCAUCUCCGGCUUAUAACCCUCCUCUACUGGAGCCAUGGAAGAGGGAUGACUAC
GUACCACCAGUAGUCCAUGGCUGCCCUCUUCCGCCCGGCGGCAGCCCUCCAGUGCCACCC
CCGCGGAGGAAGAAGAGAACCAUCGUACUCACAGAGUCCACCGUGUCCACUGCCCUGGCU
GAGCUCGCUAGCAAGACAUUUAGCGACUCCAACACUUCCGGCGUCGACAGCGGCACCACG
GCACCUCCAUCUGACCCACCAUCUGCUGAGGGCGACACAGGA---------------UCU
GACGCUGGGUCGUAUUCCUCCAUGCCCCCUCUCGAAGGGGAGCCGGGGGAUCCCGACCUC
------------------------------------------------------------
AGCGACGGGUCCUGGUCUACCGUAAGCGAUGGGGCCAGC------GAGGAUGUCGUGUGC
UGCUCGAUGUCGUACUCUUGGACGGGCGCCUUAAUCACACCAUGCGCUGCAGAGGAGGAG
AAGUUGCCCAUCAAUGCGCUAAGCAACACCCUGCUGCGCCACCGCAACAUGGUGUAUGCU
ACCACCUCUCGCAGCGCUAGCCAGAGGCAGAAAAAAGUCACAUUUGACAGAAUGCAGGUC
CUGGACAGUCAUUACCAGGAUGUGCUGAAGGAGGCUAAGGCGAAGGCAUCCACCGUGAAG
GCGAGGCUCCUCUCCGUAGAAGAAGCUUGCCGCUUAACACCCCCCCACUCCGCCAGAUCU
AAAUUUGGCUAUGGGGCGAAGGAUGUCCGGGACCUAACCAGUAAGGCCGUACGCCACAUC
AACUCCGUGUGGCAAGACCUUCUGGAAGACAACCAUACACCCAUUGACACCACAAUCAUG
GCAAAGAACGAAGUGUUCUGUGUAGAUCCUUCGAAGGGAGGCCGUAAGCCAGCUCGCCUC
AUCGUAUUCCCUGACUUGGGAGUGCGUGUAUGCGAGAAAAUGGCUUUAUACGAUGUCAUC
UCUAAGCUUCCUCAGGCCGUGAUGGGUGAGUCCUACGGAUUUCAGUACUCACCAGGGCAG
CGGGUUGAGUUCCUUGUGAAGACUUGGAAGUCCAAAGCUAACCCUAUGGGCUUCUCGUAU
GAUACCCGCUGUUUUGACUCGACCGUUACUGAACAUGACAUCCGUGUGGAAGAGUCUAUU
UACCAAUCUUGUGACUUGGACCCCGAUGCUCGCAAAGCGAUAGCCUCUCUCACCGAGAGG
CUUUACAUCGGGGGCCCUCUUACCAACUCAAGAGGGGAGAACUGCGGCUACCGGCGAUGC
CGUGCAAGCGGCGUCUUAACCACUAGCUGCGGGAACACCCUCACAUGUUAUCUGAAAGCC
AUGGCGGCCUGUCGAGCUGCGAAGCUCCAGGGCGUCACCAUGCUCGUGUGUGGCGACGAC
CUCGUCGUCAUCUGCGAGAGUGCUGGGACUCAAGAGGAUAUAGCGAGCCUGCGAGUCUUC
ACGGAGGCUAUGACCAGGUACUCAGCUCCCCCCGGAGACCCGCCUCAACCAGAAUACGAC
CUAGAGCGCAUAUCAUCCUGCUCUUCCAAUGUGUCGGUCGCCCACGAUGCCAAUGGCAGA
AGAGUCUACUACCUGACCCGUGACCCCACCACUCCACUCGCGCGAGCCGCGUGGGAAACA
GCAAGACACACUCCAGUAAACUCCUGGCUAGGCAACAUCAUCAUGUACGCCCCCACGUUG
UGGGUGAGGAUGGUUCUGAUGACCCAUUUCUUCUCCGUCCUCAUAGCACAGGAUCAGCUU
GAGAAGGCCCUGGACUUCGAGAUCUACGGGGCCAAUUACUCCAUUGAACCACUAGACCUA
CCUCCUAUCAUUGAAAGACUCCAUGGCCUUAGCGCGUUUUCACUCCAUAGUUACUCUCCA
GGUGAAAUCAAUAGGGUGGCUGCAUGCCUCAGGAAGCUUGGGGUACCACCC-UUGCGAAC
CUGGAGACACCGGGCCAGAAGCGUUCGCGCUAAGCUACUGUCCCAGGGAGGGAGGGCCGC
CGUGUGCGGCAAAUACCUCUUUAACUGGGCAGUAAAAACCAAAAUGAAACUCACUCCAAU
CCAAGCUGCUCGCCGGUUCGACUUGUCUAACUGGUUCGUAGCUGGUUACAGCGGGGGAGA
CAUAUAUCACAGCGUGUCUCAUGCCCGGCCCCGCUGGUUGAUGUUUUGCCUACUCCUACU
UUCCGUAGGGGUAAGCAUCUACCUGCUCCCCAAUCGAUGAU----UGGGGAGCUAA----
-ACACUCCGGCCCUUUAGGCCAU-----CUGCUU--------------------------
------------------------------------------------------------
------------------------------------------------------------
------------------------------------------------------------
---------------------------------------------------
>1l_MN164860
------------------------------------------------------------
------------------------------------------------------------
------------------------------------------------------------
------------------------------------------------------------
------------------------------------------------------------
----------------------------------------------------AUGAGCAC
GAAUCCUAAACCUCAAAGAAAAACCAAACGUAACACCAACCGUCGCCCACAGGACGUUAA
GUUCCCGGGUGGCGGUCAGAUCGUUGGUGGAGUUUACUUGUUGCCGCGCAGGGGCCCCAG
GUUGGGUGUGCGCGCGACGAGGAAGACUUCCGAGCGGUCGCAACCUCGCGGAAGGCGGCA
GCCUAUCCCCAAGGCGCGCCAACCCGAGGGCAGGUCCUGGG-CCCAGCCCGGGUACCCUU
GGCCCCUCUACGGUAACGAGGGCUGCGGGUGGGCAGGGUGGCUCCUGUCCCCCCGGGGUU
CUCGCCCUAGUUGGGGCCCCUCUGACCCCCGGCGUAGGUCACGUAAUCUGGGUAAGGUCA
UCGAUACCCUCACAUGUGGCUUCGCCGACCUCAUGGGGUACAUCCCGCUCGUCGGCGCCC
CCCUCGGGGGCGCAGCUAGAGCCCUGGCGCAUGGCGUCAGAGUCCUAGAGGACGGCGUGA
ACUAUGCAACAGGGAAUCUUCCCGGUUGCUCCUUUUCUAUCUUCCUCUUGGCCCUGCUCU
CGUGCCUAACAGUCCCAGCCUCAGCUUUGGAAGUACGCAAUGUCUCUGGGAUCUAUCAGG
UCACCAACGACUGCUCCAACGGCAGCAUUGUGUACGAGGCGGAGGGCAUGAUUCUCCACC
UGCCAGGGUGCGUACCUUGCGUUCGAGAGGGU---AACUCCUCGAGAUGCUGGGUGUCGC
UCACCCCCACCGUGGCGGCCAGAGACAGCACUGUCCCUGUUCGGGAGAUCAGGGAAAACG
UCGACCUGCUAGUCGGGGCCGCCGCGUUCUGCUCAGCAAUGUACGUGGGGGACCUCUGUG
GAUCAGUUUUCCUGGUGGGGCAACUGUUCACCUUCAGACCGCGGAGGUACUGGACAGAGC
AGAGCUGUAAUUGCUCCAUCUAUCCUGGGCAUGUCACCGGCCAUCGUAUGGCCUGGGAUA
UGAUGAUGAACUGGUCUCCCACUCUGGCAUUAGUAACAGCACAGGUCCUCCGGAUCCCAC
AAGCCAUCUUAGACAUGAUUGCCGGCUCCCACUGGGGCGUCCUAGCGGGGUUGGCUUAUU
ACUCUAUGGUGGGGAACUGGGCCAAAGUGAUUGUCGUGCUGAUGCUCUUUGCUGGAGUCG
ACGCCGGCACAACGACCAUGGGGGAC---ACAACUUCCCAUACAGCGGGGGGUGUGGCUC
AGAUCUUUACCCCGGGCGCCAAGCAAGCCCUCCAGCUUAUAAACACCAAUGGCAGCUGGC
ACCUCAAUAGGACGGCCUUGAACUGUUUUGACAAUAUCCAGACGGGCUUCCUUGCGGCCC
UGUUUGCCACCACACCCAAAUUUAACAGCACUGGGUGUUUGGAACGGCUAUCCAAGUGCC
GCCCCAUCACUCACUUCGAUCAAGGGUAUGGGCCCAUCACUUAUGUCAACAACACCACCC
AGGUCGCAAAUGACAGCGAGCGCCGGCCCUAUUGCUGGCACUAUAGUCCACCCCCAUGUG
GCAUUGUGCCAGCGCAGAACGUCUGCGGACCGGUGUUCUGCUUCACCCCCAGCCCUGUGG
UGGUGGGGGUAACUGACAUCAAUGGCAAUCCCACCUUCACCUCUGGAUCCAAUGACACCG
AUUUCUUCCUGCUCAACAAUACAAGGCCACCGCUGGGCAACUGGUUCGGAUGCUCGUGGA
UGAGCAACGAGGGCUACACCAAGACGUGUGGCGCCCCCGCUUGUAAGAUUGGGGGCAGCG
GCAAUAACACC------------------UUGCACUGCCCCACGGAUUGUUUCCGGAAAC
AUCCAGGAGCUACCUACACCAAGUGCGGGUCGGGCCCUUGGCUCACUCCCAAAUGCCUGG
UGGACUACCCUUAUAGAUUGUGGCAUUACCCAUGCACUGUCAACUACACCAUCACCAAAG
UCCGGAUGUACGUGGGGGGGAUAGAGCACAGGUUUACAGCUGCCUGCAAUUGGACGCGCG
GCGACCCCUGCGCCCUGGGUGAUAGGGACAGGGCAGAAUUGAGCCCGCUCCUACUAAGCA
CCACACAAUGGCAGAUUCUCCCUUGUAGCUUCACCCCCCUACCUGCCCUGUCUACCGGGC
UAAUCCACCUCCACCAAAACAUCGUGGACGUACAGUACCUUUAUGGGGUGGGCUCAGUUG
UCACCUCCUGGGUCAUCAAAUGGGAGUAUGUCGUGCUCCUGUUCCUCUUGCUGGCGGACG
CUCGCGUCUGCGCGUGCUUGUGGAUGGUGCUGCUGGUG-GCGCAGGUGGAGGCAGCUUUG
GAGAACUUGAUCGUCCUCAACGCCGCGUCCCUCGCCGGGACGCACGGGGUGGGGGCUUUC
CUUGUUUUCUUCUGCGUUGCAUGGUACCUAAAGGGCAGGUGGGCCCCAGGAGUGGCCUAC
GCCUUUUACGGUGUCUGGCCGCUGCUCCUGCUCUUGCUAGCGUUACCCCAACGGGCAUAC
GCUGUGGAUCGGGAGAUGGCGGCGUCUUGCGGGGGCUUAGUCCUCGCCUGCCUGAUGCUC
CUCACCCUGUCACCGGCCUACAAAUACAUCAUUGCCAAGAUCAUAUGGUGGCUCCAGUAU
UUCUUGACCAGGACCGAGGCUGCGUUGCAAGUGUGGGUCCCCCCCCUGAAUGUACGGGGG
GGGCGGGACGCCGUCAUCUUGCUUGCGUGCGUGGUCCACCCCCACCUAAUUUUUGACAUC
ACCAAAUUAUUGCUGGCCGUGCUGGGCCCUAUGUGGCUCUUGCAGGCCAGCCUGGUCAAA
GUGCCGUAUUUCGUGCGUGCGCACGCUCUCCUCCGUGCUUGCAUGUUUGUGCGUAGGAUG
GCGGGGGGCCAGUACGUACAGAUGGCGCUCCUCAAACUGGGGGCCGCCACCGGCACUUAC
AUCUACAAUCACCUCACUCCUUUAUCGGACUGGGCCCAUAACAGUUUGCAAGACCUUGCG
GUGGCCGUGGAGCCCGUCAUCUUCUCCCCGAUGGAAACGAAGGUCAUCCUCUACGGUGCG
GACACGGCGGCGUGCGGGGACAUCCUCGAAGGACUGCCGGUCUCCGCCCGUCUGGGGAGG
GAGGUGCUGUUGGGCCCGGCCGAUGGCAUGGUCAGCAAUGGCUGGAGAUUGCUCGCUCCC
AUUACAGCCUACGCACAACAAACGCGGGGUCUACUGGGAUGCAUCAUCACCAGCCUCACG
GGCCGAGACAAAAACCAGGUGGAGGGGGAGGUUCAGAUUGUCUCAACCGCAACUCAGACC
UUCCUAGCCACUUGUGUCAAUGGCGCGUGUUGGACUGUGUACCACGGGGCGGGCUCAAGA
AAUCUCGCUGGCCCCAAAGGACCUAUCAUCCAGAUGUAUACCAAUGUUGACUUGGACCUC
GUCGGCUGGCAGGCCCCGCAAGGGGCCCGAUCCCUGGUUCCAUGCACCUGCGGUGCUGCA
GACAUGUAUUUGGUUACCAGGCACGCCGACGUCAUCCCAGUGAGGCGCCGGGGCGAUAGC
AGGGGUGCCCUCCUGUCUCCCAGGCCCCUCUCCUACCUGAAAGGGUCCUCGGGCGGGCCG
CUGCUGUGCCCCUCCGGACACGUCGUAGGCCUAUUCAGGGCUGCGGUGUGUACCCGUGGG
GUGGCGAAGGCAGUUGACUUCGUGCCCGUCGAGGCUUUAGAAACUACCAUGAGGUCCCCA
GUCUUCACUGACAACUCCACACCACCGGCUGUGCCUCAAACAUUCCAAGUGGCUCAUCUA
CACGCUCCCACAGGGAGCGGAAAAAGCACCAAGGUCCCGUCCGCCUACGCGGCUCAGGGG
UAUAAAGUCCUUGUACUGAAUCCCUCCGUCGCGGCCACCCUAGGCUUUGGCGCAUAUAUG
UCCAAGGCCUAUGGGGUUGAUCCUAACAUCAGGACUGGCGUGAGGACUGUCACAACCGGC
GCCGCUAUAACAUACUCUACCUACGGCAAGUUCUUGGCCGAUGGUGGUUGUGGGGCCGGA
GCCUAUGACAUAAUCAUCUGUGAUGAGUGCCACUCGACUGAUUCAACUACAAUCUUGGGC
AUUGGCACUGUCCUGGACCAAGCGGAGACGGCUGGAGCUCGACUUGUCGUGCUCGCCACC
GCUACACCACCGGGAUCGAUUACUGUGCCACACCCGAACAUCGAGGAAGUAGCCCUGUCC
AACACGGGAGAAAUCCCGUUCUACGGCAAAGCUAUACCGCUGGAAGUCAUCAAGGGCGGA
AGGCACCUCAUCUUUUGUCACUCUAAGAAGAAGUGCGACGAGCUUGCCGCAAAAUUAACC
AGCCUGGGCCUUAACGCAGUUGCCUAUUACCGAGGUCUUGACGUCUCCGUCAUUCCAACU
CAAGGGGACGUUGUCGUCGUGGCGACGGACGCUCUGAUGACCGGAUACACCGGUGACUUU
GACUCGGUGAUAGACUGCAAUACUUGCGUCACCCAGACGGUAGACUUUAGCCUUGACCCC
ACCUUCACCAUCGAGACAACCACACUGCCUCAAGACGCCGUGUCCCGUACGCAGCGUAGG
GGCAGGACUGGUAGGGGCAGGCAGGGCAUUUACAGAUUCGUGGCGCCGGGGGAGCGCCCU
UCCGGAAUGUUCGACUCUUCGGUCCUGUGUGAGUGCUAUGACGCGGGGUGUGCUUGGUAC
GAGCUCACUCCCGCCGAGACCACCGUGAGGCUGCGGGCAUACCUGAACACCCCGGGGUUG
CCCGUAUGCCAGGAUCAUUUAGAGUUCUGGGAAGGCGUCUUCACCGGCCUCACCCAUAUA
GAUGCCCAUUUUCUGUCUCAGACAAAGCAGGCGGGGGAAAACUUCCCUUACCUCACGGCG
UACCAGGCGACUGUGUGCGCCAGGGCCCAGGCUCCACCCCCAUCGUGGGACCAACAGUGG
AAGUGCCUAAUAAGGCUGAAACCCACCCUCCACGGGCCUACCCCCCUGCUAUACAGACUG
GGUGCUGUCCAGAAUGAGAUCACUUUGACACACCCAAUAACCAAAUACAUCAUGACAUGU
AUGUCGGCUGACCUGGAAGUCGUCACCAGCACUUGGGUGUUGGUAGGCGGGGUUGUGGCC
GCUUUGGCCGCAUACUGCCUUUCUACGGGCUGUGUGGUCAUAGUGGGCCGAAUCAUCCUC
UCCGGCAAGCCGGCAAUCUUACCAGACAGGGAGGUCCUCUAUAGGGAGUUCGACGAAAUG
GAAGAGUGUGCGUCGCAACUGCCCUACAUAGAGCAAGGGAUGCAGCUAGCAGAGCAAUUC
AAACAAAAAGCGCUCGGGCUGCUGCAAACAGCAUCCAAACAGGCUGAGGUGGCUGCUCCU
ACAAUACAGACCCAUUGGCAAAAGCUCGAGAACUUCUGGGCUAAGCACAUGUGGAACUUC
AUUAGCGGGAUACAGUACUUGGCCGGGUUGUCUACACUACCUGGCAACCCGGCCAUAGCA
UCUCUGAUGGCGUUUACAGCUGCUGUCACUAGCCCGCUGACAACUCAACAAACCCUCCUU
UUCAACAUUUUAGGAGGGUGGGUGGCCGCCCAGCUAGCGACCCCUAGCGCCGCCUCCGCC
UUUGUGGGCGCCGGCAUUGUCGGUGCGGCGGUGGGUAGCGUGGGGCUCGGUAAGAUGCUU
GUGGACAUACUUGCUGGUUAUGGCGCUGGAGUGGCCGGAGCGCUCGUGGCCUUCAAGGUC
AUGAGCGGAGAGAUGCCGACCACUGAAGAUCUGGUCAACUUACUCCCUGCCAUUCUAUCG
CCAGGUGCCCUUGUGGUGGGCGUGGUUUGCGCUGCCAUCCUACGCCGCCACGUUGGGCCA
GGAGAGGGCGCUGUGCAAUGGAUGAACCGCCUCAUCGCUUUCGCCUCGCGGGGGAACCAC
GUUUCCCCGACGCACUAUGUGCCCGAGAGCGACGCGGCGGCCCGUGUCACCCAAGUCCUU
GCCUCCCUCACCGUUACCCAGCUCCUAAAAAGACUCCAUAAGUGGAUAAAUGAAGACUGC
UCCACCCCCUGCUCUGGCUCAUGGCUAAGAGAUAUUUGGGACUGGGUUUGUGAAGUGCUG
GGCGACUUUAAAAGGUGGCUCGGUGCCAAGCUCAUGCCCCGAAUGCCAGGAAUUCCCUUC
CUCUCGUGCCAACGAGGGUACAAGGGGGUCUGGCGGGGAGACGGCGUCAUGCACACCGUC
UGUCCCUGUGGAGCUCAAAUAGCAGGACAUGUCAAAAAUGGGACUAUGAGGAUUUCCGGU
CCUAGAACAUGCAGCAACACCUGGCAUGGGACGUUCCCCAUCAACGCCUAUACGACUGGU
CCCAGUGUGCCCGUCCCCACGCCCGACUAUAGUCGCGCAUUGUGGCGGGUAUCAGCUGAG
GAGUACGUCGAGAUUAGGCAGGUGGGGGAUUUCCACUACGUGACCGGCAUGACAACCGAU
AACAUCAAGUGCCCAUGUCAAGUCCCAUCCCCAGAGUUUUUCACAGAGGUUGACGGGGUG
CGCUUGCACAGGUACGCCCCGCCGUGCAAACCUCUCUUACGGGAGGAGGUCAGUUUUCAG
GUCGGCCUUCACUCUUACUUGGUGGGAUCUCAACUACCUUGUGAGCCAGAACCUGACGUG
ACAGUGUUGACAUCAAUGCUUACAGACCCCUCUCACAUCACUGCUGAGACCGCAAAGCGC
AGGUUAGCUAGGGGGUCCCCCCCCUCUCUGGCCAGUUCCUCGGCCAGCCAGCUAUCAGCG
CCGUCUCUGAAGGCGACAUGCACCACCAAGCACGACUCCCCAGACGCCGAGCUCAUCGAG
GCGAAUCUCCUGUGGAGACAGGAGAUGGGUGGUAACAUCACUCGGGUAGAGUCGGAGAAC
AAGGUGGUAAUCCUGGACUCCUUCGACCCGCUCAGGGCCGAA---GAUGAUGACCGGGAA
GUGUCAGUGCCCGCGGAGAUCCUCCGCAAG---ACCAAGAAGUUCGCCCCGGCUUUGCCG
GUGUGGGCCUCGCCCUCAUACAAUCCUCCUCUGUUGGAGGUGUGGAAGAGACCGGACUAC
GAACCACCCGUAGUACAUGGCUGUGCACUCCCUCCCCCCGGCCGGCCUCCGGUACCGCCC
CCUCGGAGG---AAGAAGACAAUCACACUUACUGAAUCUAAUGUCUCUAGUGCCCUGGCA
GAGCUCGCCGCUAAAACCUUUGGCGACUCAGACACCUCAGGUAUAGCCAGCGGCACCGAG
CCCCCCCCCCCGGACUCACUUACCUGCGACGACGACGCAGGG---------------UCC
GACGCUGAGUCAUGGUCCUCAAUGCCCCCCCUUGAGGGGGAACCGGGGGAUCCCGAUCUU
------------------------------------------------------------
AGCGAAGGAUCUUGGUCGACCGUAAGCAGUGAGAGUGCCGGG---GAGGACGUCGUGUGU
UGCUCUAUGUCAUACACAUGGACGGGGGCCCUAAUAACCCCUUGCGCUGCUGAGGAGACC
AGUCUACCCAUCAACGCCCUCAGCAACUCGUUGCUGCGGCACAGAAACCUGGUCUACUCC
ACAACUUCCCGCAGCGCGGGCCAGAGGCAGAAGAAAGUCACCUUUGACAGGCUGCAGGUC
UUGGACGAUCACUACCGGGAUGUGCUCAAGGAGGCAAAGGUCAAGGCGUCUACUGUGAAG
GCAGACAUGCUCUCCGUGGAGGAAGCGUGCGACCUGACGCCCCCCCAUUCAGCCAAAUCU
AAAUUUGGCUACGGGGCGAAAGACGUCCGCAACCAUGCCCCAAAAGCCGUCCGCCACAUC
AAAUCUGUGUGGCAAGACCUGUUGGAAGACAAUGAGACGCCGCUCGACACCACUAUCAUG
GCAAAGAAUGAGGUCUUCUGCGUCGCCCCUGAAAAGGGGGGCAAGAAGCCAGCUCGACUG
AUCGUGUACCCCGAUCUGGGUGUGCGGGUCUGCGAGAAGAUGGCCUUGUACGACGUGGUG
AAGAAACUCCCCAUUGCCGUGAUGGGUGCAGCCUACGGGUUUCAGUACUCACCCAGCCAG
CGGGUUGAAUUCCUCGUGAACACUUGGAAAUCAAAGAAGACCCCCAUGGGGUUUUCGUAU
GACACCCGCUGCUUUGACUCGACAGUCACCGAGGCUGAUAUCCGUACGGAAGAGGCUCUC
UACCAAUGUUGUGACCUGGCCCCCGAAGCCCGUGUGGCCAUAAAGUCUCUCACAGAGAGG
CUUUACAUCGGGGGCCCCCUGACCAAUUCAAAGGGGGAGAACUGCGGCUAUCGCAGGUGC
CGUGCAAGCGGUGUCCUGACUACUAGCUGUGGGAAUACCCUCACAUGCUACUUGAAAGCC
ACUGCAGCCUGUCGAGCCGCUGGGCUCCGGGACUGCACGAUGCUCGUCUGCGGCGACGAC
CUUGUCGUUAUCUGUGAGAGUGAGGGUGUUCAGGAGGACGAGGCCAACCUGAGAGCCUUU
ACGGAGGCUAUGACCAGGUAUUCGGCCCCCCCUGGGGACCCCCCCCGACCAGAAUACGAC
CUGGAGCCCAUAACAUCGUGCUCCAGCAACGUGUCAGUCGCGCAUGACGGAGCCGGGAAA
AGGGUAUACUACCUGACCCGGGAUCCCACAACCCCCCUCGCGCGAGCCGCGUGGGAGACA
GCAAGACACACUCCAGUUAACUCCUGGCUGGGCAACAUUAUCAUGUAUGCCCCCACUCUG
UGGGCGAGGAUGGUGCUGAUGACUCACUUCUUUUCUAUCCUCAUUGCCCAGGAGCAACUC
CAUAAGGCCCUAGAUUGCGAAAUCUACGGGGCCUGCUACUCCAUCCAGCCACUGGACCUA
CCUCAAAUCAUUGAAAGACUCCAUGGCCUUAGCGCGUUUACACUCCACAGUUACUCUCCA
GGUGAAAUCAAUAGGGUGGCCGCAUGCCUCAGGAAACUUGGGGUACCGCCC-UUGCGAGC
UUGGAGACACCGGGCCCGAAGCGUCCGCGCUAAGCUCCUGUCCCAAGGGGGGAAAGCUGC
CAUAUGCGGCAAGUACCUCUUCAAUUGGGCAGUGAGAACAAAGCUCAAACUCACUCCAAU
ACCGGGAGCAGCCAACUUGGAUUUAUCCAAUUGGUUUACUGCCGGCUACAGCGGGGGAGA
CAUAUAUCACAGCGUGUCUCAUGCCCGGCCCCGCUGGUUUAUGUUUUGCCUACUCCUACU
AUCCGUAGGGGUAGGCAUUUACCUGCUCCCCAACCGAUGA--------------------
------------------------------------------------------------
------------------------------------------------------------
------------------------------------------------------------
------------------------------------------------------------
---------------------------------------------------
>2_NC_009823
--------ACCCGCCCCU-AAUAGGGGCGACACUCCGCCAUGAAUCACUCCCCUGUGAGG
AACUACUGUCUUCACGCAGAAAGCGUCUAGCCAUGGCGUUAGUAUGAGUGUCGUACAGCC
UCCAGGCCCCCCCCUCCCGGGAGAGCCAUAGUGGUCUGCGGAACCGGUGAGUACACCGGA
AUUGCCGGGAAGACUGGGUCCUUUC--UUGGAU-AAACCCACUCUAUGCCCGGCCAUUUG
GGCGUGCCCCCGCAAGACUGCUAGCCGAGUAGCGUUGGGUUGCGAAAGGCCUUGUGGUAC
UGCCUGAUAGGGUGCUUGCGAGUGCCCCGGGAGGUCUCGUAGACCGUGCACCAUGAGCAC
AAAUCCUAAACCUCAAAGAAAAACCAAAAGAAACACCAACCGUCGCCCACAAGACGUUAA
GUUUCCGGGCGGCGGCCAGAUCGUUGGCGGAGUAUACUUGUUGCCGCGCAGGGGCCCCAG
GUUGGGUGUGCGCGCGACAAGGAAGACUUCGGAGCGGUCCCAGCCACGUGGAAGGCGCCA
GCCCAUCCCUAAAGAUCGGCGCUCCACUGGCAA-AUCCUGGGGAAAACCAGGAUACCCCU
GGCCCCUAUACGGGAAUGAGGGACUCGGCUGGGCAGGAUGGCUCCUGUCCCCCCGAGGUU
CCCGUCCCUCUUGGGGCCCCAAUGACCCCCGGCAUAGGUCGCGCAACGUGGGUAAGGUCA
UCGAUACCCUAACGUGCGGCUUUGCCGACCUCAUGGGGUACAUCCCUGUCGUGGGCGCCC
CGCUCGGCGGCGUCGCCAGAGCUCUCGCGCAUGGCGUGAGAGUCCUGGAGGACGGGGUUA
AUUUUGCAACAGGGAACUUACCCGGUUGCUCCUUUUCUAUCUUCUUGCUGGCCCUGCUGU
CCUGCAUCACCACCCCGGUCUCCGCUGCCGAAGUGAAGAACAUCAGUACCGGCUACAUGG
UGACUAACGACUGCACCAAUGACAGCAUUACCUGGCAGCUCCAGGCUGCUGUCCUCCACG
UCCCCGGGUGCGUCCCGUGCGAGAAAGUGGGG---AAUGCAUCUCAGUGCUGGAUACCGG
UCUCACCGAAUGUGGCCGUGCAGCGGCCCGGCGCCCUCACGCAGGGCUUGCGGACGCACA
UCGACAUGGUUGUGAUGUCCGCCACGCUCUGCUCUGCCCUCUACGUGGGGGACCUCUGCG
GUGGGGUGAUGCUCGCAGCCCAAAUGUUCAUUGUCUCGCCGCAGCACCACUGGUUUGUCC
AAGACUGCAAUUGCUCCAUCUACCCUGGUACCAUCACUGGACACCGCAUGGCAUGGGACA
UGAUGAUGAACUGGUCGCCCACGGCUACCAUGAUCUUGGCGUACGCGAUGCGUGUCCCCG
AGGUCAUUAUAGACAUCAUUAGCGGGGCUCAUUGGGGCGUCAUGUUCGGCUUGGCCUACU
UCUCUAUGCAGGGAGCGUGGGCGAAAGUCGUUGUCAUCCUUCUGUUGGCCGCCGGGGUGG
ACGCGCGCACCCAUACUGUUGGGGGU---UCUGCCGCGCAGACCACCGGGCGCCUCACCA
GCUUAUUUGACAUGGGCCCCAGGCAGAAAAUCCAGCUCGUUAACACCAAUGGCAGCUGGC
ACAUCAACCGCACCGCCCUGAACUGCAAUGACUCCUUGCACACCGGCUUUAUCGCGUCUC
UGUUCUACACCCAC---AGCUUCAACUCGUCAGGAUGUCCCGAACGCAUGUCCGCCUGCC
GCAGUAUCGAGGCCUUCCGGGUGGGAUGGGGCGCCUUGCAAUAUGAGGAUAAUGUCACCA
AUCCAGAG---------GAUAUGAGACCCUAUUGCUGGCACUACCCACCAAGGCAGUGUG
GCGUGGUCUCCGCGAAGACUGUGUGUGGCCCAGUGUACUGUUUCACCCCCAGCCCAGUGG
UAGUGGGCACGACCGACAGGCUUGGAGCGCCCACUUACACGUGGGGGGAGAAUGAGACAG
AUGUCUUCCUAUUGAACAGCACUCGACCACCGCUGGGGUCAUGGUUCGGCUGCACGUGGA
UGAACUCUUCUGGCUACACCAAGACUUGCGGCGCACCACCCUGCCGUACUAGAGCUGACU
UCAACGCCAGCACGGAC------------CUGUUGUGCCCCACGGACUGUUUUAGGAAGC
AUCCUGAUACCACUUACCUCAAAUGCGGCUCUGGGCCCUGGCUCACGCCAAGGUGCCUGA
UCGACUACCCCUACAGGCUCUGGCAUUACCCCUGCACAGUUAACUAUACCAUCUUCAAAA
UAAGGAUGUAUGUGGGAGGGGUUGAGCACAGGCUCACGGCUGCAUGCAAUUUCACUCGUG
GGGAUCGUUGCAACUUGGAGGACAGAGACAGAAGUCAACUGUCUCCUUUGUUGCACUCCA
CCACGGAAUGGGCCAUUUUACCUUGCUCUUACUCGGACCUGCCCGCCUUGUCGACUGGUC
UUCUCCACCUCCACCAAAACAUCGUGGACGUACAAUUCAUGUAUGGCCUAUCACCUGCCC
UCACAAAAUACAUCGUCCGAUGGGAGUGGGUAAUACUCUUAUUCCUGCUCUUAGCGGACG
CCAGGGUUUGCGCCUGCUUAUGGAUGCUCAUCUUGUUG-GGCCAGGCCGAAGCAGCACUA
GAGAAGCUGGUCAUCUUGCACGCUGCGAGCGCAGCUAGCUGCAAUGGCUUCCUAUAUUUU
GUCAUCUUUUUCGUGGCUGCUUGGUACAUCAAGGGUCGGGUAGUCCCCUUAGCUACCUAU
UCCCUCACUGGCCUGUGGUCCUUUAGCCUACUGCUCCUAGCAUUGCCCCAACAGGCUUAU
GCUUAUGACGCAUCUGUGCAUGGCCAGAUAGGAGCGGCUCUGCUGGUAAUGAUCACUCUC
UUUACUCUCACCCCCGGGUAUAAGACCCUUCUCAGCCGGUUUUUGUGGUGGUUGUGCUAU
CUUCUGACCCUGGGGGAAGCUAUGGUCCAGGAGUGGGCACCACCUAUGCAGGUGCGCGGU
GGCCGUGAUGGCAUCAUAUGGGCCGUCGCCAUAUUCUACCCAGGUGUGGUGUUUGACAUA
ACCAAGUGGCUCUUGGCGGUGCUUGGGCCUGCUUACCUCCUAAAAGGUGCUUUGACGCGC
GUGCCGUACUUCGUCAGGGCUCACGCUCUACUGAGGAUGUGCACCAUGGCAAGGCAUCUC
GCGGGGGGCAGGUACGUCCAGAUGGCGCUACUAGCCCUUGGCAGGUGGACUGGCACUUAC
AUCUAUGACCACCUCACCCCUAUGUCGGAUUGGGCUGCUAGUGGCCUGCGGGACCUGGCG
GUCGCCGUUGAGCCUAUCAUCUUCAGUCCGAUGGAGAAGAAAGUCAUUGUCUGGGGAGCG
GAGACAGCUGCUUGUGGGGACAUUUUACACGGACUUCCCGUGUCCGCCCGACUUGGUCGG
GAGGUCCUCCUUGGCCCAGCUGAUGGCUAUACCUCCAAGGGGUGGAGUCUUCUCGCCCCC
AUCACUGCUUACGCCCAGCAGACACGUGGCCUUUUGGGCACCAUAGUGGUGAGCAUGACG
GGGCGCGACAAGACAGAACAGGCUGGGGAAAUUCAGGUCCUGUCCACAGUCACUCAGUCC
UUCCUCGGAACAUCCAUCUCGGGGGUUUUGUGGACUGUCUACCAUGGAGCUGGCAACAAG
ACUCUGGCCGGCUCACGGGGUCCGGUCACGCAGAUGUACUCCAGUGCUGAGGGGGACUUA
GUAGGGUGGCCCAGCCCCCCUGGGACUAAAUCUUUGGAGCCGUGCACGUGUGGAGCGGUC
GACCUGUACCUGGUCACGCGGAACGCUGAUGUCAUCCCGGCUCGAAGACGCGGGGACAAA
CGGGGAGCGCUACUCUCCCCGAGACCUCUUUCCACCUUGAAGGGGUCCUCAGGAGGCCCG
GUGCUAUGCCCCAGGGGCCACGCUGUCGGAGUCUUCCGGGCAGCUGUGUGCUCUCGGGGC
GUGGCUAAGUCCAUAGAUUUCAUCCCCGUUGAGACACUCGACAUCGUCACGCGGUCCCCC
ACCUUUAGUGACAACAGCACACCACCUGCUGUGCCCCAGACCUAUCAGGUCGGGUACUUG
CAUGCCCCGACUGGCAGUGGAAAGAGCACCAAAGUUCCUGUCGCAUAUGCUGCUCAGGGG
UAUAAAGUGCUAGUGCUUAAUCCCUCAGUGGCUGCCACCCUGGGGUUUGGGGCGUACUUG
UCUAAGGCACAUGGCAUCAAUCCCAACAUUAGGACUGGAGUCAGGACUGUGACGACCGGG
GCGCCCAUCACGUACUCCACAUAUGGCAAAUUCCUCGCCGAUGGGGGCUGUGCGGGCGGC
GCCUACGACAUCAUCAUAUGUGAUGAAUGCCAUGCCGUGGACUCUACCACCAUCCUUGGC
AUCGGAACAGUCCUUGAUCAAGCAGAGACAGCUGGGGUCAGACUAACUGUGCUGGCUACA
GCUACGCCCCCUGGGUCAGUGACAACCCCCCACCCCAACAUAGAGGAGGUGGCCCUUGGG
CAGGAGGGCGAGAUCCCCUUCUAUGGGAGGGCGAUUCCCCUGUCUUACAUCAAGGGAGGA
AGACAUCUGAUCUUCUGCCAUUCAAAGAAAAAGUGUGACGAGCUCGCGGCGGCCCUUCGG
GGUAUGGGCUUGAACUCAGUGGCAUACUACAGAGGGUUGGACGUCUCCGUAAUACCAACU
CAGGGAGACGUAGUGGUCGUCGCCACCGACGCCCUCAUGACAGGGUAUACUGGGGACUUU
GACUCCGUGAUCGACUGCAACGUAGCGGUCACUCAAGUUGUAGACUUCAGUUUAGACCCC
ACAUUCACCAUAACCACACAGAUUGUCCCUCAAGACGCUGUCUCACGUAGCCAGCGCCGG
GGUCGCACGGGUAGGGGAAGACUGGGCAUUUAUAGGUAUGUUUCCACUGGUGAGCGAGCC
UCAGGAAUGUUUGACAGUGUAGUGCUCUGUGAGUGCUACGACGCAGGGGCCGCAUGGUAU
GAGCUCACACCAUCGGAGACCACCGUCAGGCUCAGGGCGUAUUUCAACACGCCCGGUUUG
CCUGUGUGCCAAGACCAUCUUGAGUUUUGGGAGGCAGUUUUCACCGGCCUCACACACAUA
GAUGCCCACUUCCUUUCCCAAACAAAGCAAUCGGGGGAAAAUUUCGCAUACUUAACAGCC
UACCAGGCUACAGUGUGCGCUAGGGCCAAAGCCCCCCCCCCGUCCUGGGACGUCAUGUGG
AAGUGUUUGACUCGACUCAAGCCCACACUCGUGGGCCCCACACCUCUCCUGUACCGCUUG
GGCUCUGUUACCAACGAGGUCACCCUCACACAUCCCGUGACGAAAUACAUCGCCACCUGC
AUGCAAGCCGACCUUGAGGUCAUGACCAGCACAUGGGUCUUGGCAGGGGGAGUCUUGGCG
GCCGUCGCCGCGUAUUGCCUGGCGACCGGGUGUGUUUGCAUCAUCGGCCGCUUGCACAUU
AACCAGCGAGCCGUCGUUGCGCCGGACAAGGAGGUCCUCUAUGAGGCUUUUGAUGAGAUG
GAGGAAUGUGCCUCUAGGGCGGCUCUCAUUGAAGAGGGGCAGCGGAUAGCCGAGAUGCUG
AAGUCCAAGAUCCAAGGCUUAUUGCAGCAAGCUUCCAAACAAGCUCAAGACAUACAACCC
ACUGUGCAGGCUUCAUGGCCCAAGGUAGAACAAUUCUGGGCCAAACACAUGUGGAACUUC
AUUAGCGGCAUCCAAUACCUCGCAGGACUAUCAACACUGCCAGGGAACCCUGCAGUAGCU
UCCAUGAUGGCGUUCAGUGCCGCCCUCACCAGUCCGCUGUCAACAAGCACCACUAUCCUU
CUCAACAUUUUGGGGGGCUGGCUAGCAUCCCAAAUUGCACCACCCGCGGGGGCCACUGGC
UUCGUUGUCAGUGGCCUAGUGGGAGCUGCCGUAGGCAGUAUAGGCUUAGGUAAGGUGCUA
GUGGACAUCCUGGCAGGGUAUGGUGCGGGCAUUUCGGGGGCUCUCGUCGCAUUCAAGAUC
AUGUCUGGCGAGAAGCCCUCCAUGGAGGAUGUCGUCAACUUGCUGCCUGGAAUUCUGUCU
CCGGGUGCCUUGGUAGUGGGAGUCAUCUGCGCGGCCAUUCUGCGCCGACACGUGGGACCG
GGGGAAGGCGCCGUCCAAUGGAUGAAUAGACUCAUUGCCUUUGCUUCCAGAGGAAAUCAC
GUCGCCCCCACCCACUACGUGACGGAGUCGGAUGCGUCGCAGCGUGUGACCCAACUACUU
GGCUCCCUUACCAUAACCAGCCUGCUCAGAAGACUCCACAACUGGAUUACUGAGGACUGC
CCCAUCCCAUGCGGCGGCUCGUGGCUCCGCGAUGUGUGGGACUGGGUUUGCACCAUCCUA
ACAGACUUUAAAAAUUGGCUGACCUCCAAAUUAUUCCCAAAGAUGCCCGGCCUCCCCUUU
GUCUCCUGUCAAAAGGGGUACAAGGGCGUGUGGGCCGGCACUGGCAUCAUGACCACACGG
UGUCCUUGCGGCGCCAAUAUCUCUGGCAAUGUCCGCUUGGGCUCCAUGAGAAUCACGGGG
CCUAAGACCUGCAUGAAUAUCUGGCAGGGGACCUUUCCUAUCAAUUGUUACACGGAGGGC
CAGUGCGUGCCGAAACCCGCGCCAAACUUUAAGGUCGCCAUCUGGAGGGUGGCGGCCUCA
GAGUACGCGGAGGUGACGCAGCACGGGUCAUACCACUACAUAACAGGACUCACCACUGAU
AACUUGAAAGUCCCCUGCCAACUACCCUCUCCCGAGUUCUUUUCCUGGGUGGACGGAGUG
CAGAUCCAUAGGUUUGCCCCCACACCGAAGCCGUUUUUCCGGGAUGAGGUCUCGUUCUGC
GUUGGGCUUAAUUCAUUUGUCGUCGGGUCCCAGCUUCCUUGCGACCCUGAACCCGACACA
GACGUAUUGAUGUCCAUGCUAACAGAUCCAUCUCAUAUCACGGCGGAGACUGCAGCGCGG
CGUUUAGCGCGGGGGUCACCCCCAUCCGAGGCAAGCUCCUCGGCGAGCCAGCUAUCGGCA
CCAUCGCUGCGAGCCACCUGCACCACCCACGGCAAAGCCUAUGAUGUGGACAUGGUGGAU
GCUAACCUGUUC------------AUGGGGGGCGAUGUGACUCGGAUAGAGUCUGGGUCC
AAAGUGGUCGUUCUGGACUCUCUCGACCCAAUGGUCGAAGAA---AGGAGCGACCUUGAG
CCUUCGAUACCAUCAGAAUACAUGCUCCCC---AAGAAGAGGUUCCCACCAGCUUUACCG
GCCUGGGCACGGCCUGAUUACAACCCACCGCUUGUGGAAUCGUGGAAAAGGCCAGAUUAC
CAACCGGCCACUGUUGCGGGCUGUGCUCUCCCUCCUCCUAGGAAAACCCCGACGCCUCCC
CCAAGGAGG---CGCCGGACAGUGGGCCUAAGUGAGGACUCCAUAGGAGAUGCCCUUCAA
CAGCUGGCCAUUAAGUCCUUUGGCCAGCCCCCCCCAAGCGGCGAUUCAGGCCUUUCCACG
GGGGCGGGCGCUGCCGAUUCCGGCAGUCAGACGCCUCCUGAUGAGUUGGCCCUU---UCG
GAGACAGGUUCCAUCUCUUCCAUGCCCCCCCUCGAGGGGGAGCUUGGAGAUCCAGACCUG
GAGCCUGAGCAGGUAGAGCCCCAACCCCCCCCCCAGGGGGGGGUGGCAGCUCCCGGCUCG
GACUCGGGGUCCUGGUCUACUUGCUCCGAGGAGGAC---------GACUCCGUCGUGUGC
UGCUCCAUGUCAUACUCCUGGACCGGGGCUCUAAUAACUCCUUGUAGUCCCGAAGAGGAG
AAGUUACCGAUUAACCCCUUGAGCAACUCCCUGUUGCGAUAUCACAACAAGGUGUACUGU
ACCACAACAAAGAGCGCCUCACUAAGGGCUAAAAAGGUAACUUUUGAUAGGAUGCAAGUG
CUCGACUCCUACUACGACUCAGUCUUAAAGGACAUUAAGCUAGCGGCCUCCAAGGUCACC
GCAAGGCUCCUCACCAUGGAGGAGGCUUGCCAGUUAACCCCACCCCAUUCUGCAAGAUCU
AAAUAUGGGUUUGGGGCUAAGGAGGUCCGCAGCUUGUCCGGGAGGGCCGUUAACCACAUC
AAGUCCGUGUGGAAGGACCUCCUGGAGGACUCAGAAACACCAAUUCCCACAACCAUUAUG
GCCAAAAAUGAGGUGUUCUGCGUGGACCCCACCAAGGGGGGCAAGAAAGCAGCUCGCCUU
AUCGUUUACCCUGACCUCGGCGUCAGGGUCUGCGAGAAGAUGGCCCUUUAUGACAUUACA
CAAAAACUUCCUCAGGCGGUGAUGGGGGCUUCUUAUGGAUUCCAGUAUUCCCCCGCUCAG
CGGGUAGAGUUUCUCUUGAAAGCAUGGGCGGAAAAGAAGGACCCUAUGGGUUUUUCGUAU
GAUACCCGAUGCUUUGACUCAACCGUCACUGAGAGAGACAUCAGGACUGAGGAGUCCAUA
UAUCGGGCCUGCUCCUUGCCCGAGGAGGCCCACACUGCCAUACACUCGCUAACUGAGAGA
CUUUACGUGGGAGGGCCUAUGUUCAACAGCAAGGGCCAAACCUGCGGGUACAGGCGUUGC
CGCGCCAGCGGGGUGCUCACCACUAGCAUGGGGAACACCAUCACAUGCUACGUGAAAGCC
UUAGCGGCUUGUAAAGCUGCAGGGAUAAUCGCGCCCACAAUGCUGGUAUGCGGCGAUGAC
UUGGUUGUCAUCUCAGAAAGCCAGGGGACCGAGGAGGACGAGCGGAACCUGAGAGCCUUC
ACGGAGGCUAUGACCAGGUAUUCUGCCCCUCCUGGUGACCCCCCCAGACCGGAGUAUGAU
CUGGAGCUGAUAACAUCUUGCUCCUCAAAUGUGUCUGUGGCGCUGGGCCCACAAGGCCGC
CGCAGAUACUACCUGACCAGAGACCCUACCACUCCAAUCGCCCGGGCUGCCUGGGAAACA
GUUAGACACUCCCCUGUCAAUUCAUGGCUGGGAAACAUCAUCCAGUACGCCCCGACCAUA
UGGGCUCGCAUGGUCCUGAUGACACACUUCUUCUCCAUUCUCAUGGCUCAAGACACGCUG
GACCAGAACCUCAACUUUGAGAUGUACGGAGCGGUGUACUCCGUGAGUCCCUUGGACCUC
CCAGCUAUAAUUGAAAGGUUACAUGGGCUUGACGCUUUUUCUCUGCACACAUACACUCCC
CACGAACUGACACGGGUGGCUUCAGCCCUCAGAAAACUUGGGGCGCCACCC-CUCAGAGC
GUGGAAGAGCCGGGCACGUGCAGUCAGGGCGUCCCUCAUCUCCCGUGGGGGGAGAGCGGC
CGUUUGCGGUCGAUAUCUCUUCAAUUGGGCGGUGAAGACCAAGCUCAAACUCACUCCAUU
GCCGGAAGCGCGCCUCCUGGAUUUAUCCAGCUGGUUCACCGUCGGCGCCGGCGGGGGCGA
CAUUUAUCACAGCGUGUCGCGUGCCCGACCCCGCUUAUUGCUCUUUGGCCUACUCCUACU
UUUUGUAGGGGUAGGCCUUUUCCUACUCCCCGCUCGGUA---GAGCGGCACACAUU-AGC
UACACUCCAUAGCUAA------------CUGUCCCUUUUUUUUUUUUUUUUUUUUUUUUU
UUUUUUUUUUUUUUUUUUUUUUUUUUUUUUUUUUUUUUUUUUUUUUUUUUUUUUUUUUUC
UUUUUUUCUCUUUUCCUUCUUUCUU---------------------ACCUUAUUUUACUU
UCUUUCCUGGUGGCUCCAUCUUAGCCCUAGUCACGGCUAGCUGUGAAAGGUCCGUGAGCC
GCAUGACUGCAGAGAGUGCCGUAACUGGUCUCUCUGCAGAUCAUGU-----
>2_AF169004
--------ACCCGCCCCU-AAUAGGGGCGACACUCCGCCAUGAACCACUCCCCUGUGAGG
AACUACUGUCUUCACGCAGAAAGCGUCUAGCCAUGGCGUUAGUAUGAGUGUCGUACAGCC
UCCAGGCCCCCCCCUCCCGGGAGAGCCAUAGUGGUCUGCGGAACCGGUGAGUACACCGGA
AUUGCCGGGAAGACUGGGUCCUUUC--UUGGAU-AAACCCACUCUAUGCCCGGCCAUUUG
GGCGUGCCCCCGCAAGACUGCUAGCCGAGUAGCGUUGGGUUGCGAAAGGCCUUGUGGUAC
UGCCUGAUAGGGUGCUUGCGAGUGCCCCGGGAGGUCUCGUAGACCGUGCAUCAUGAGCAC
AAAACCUAAACCUCAAAGAAAAACCAAAAGAAAUACUAACCGUCGCCCACAAGACGUUAA
GUUUCCGGGCGGCGGCCAGAUCGUUGGCGGAGUAUACUUGUUGCCGCGCAGGGGCCCCAG
GUUGGGUGUGCGCGCGACAAGGAAGACUUCGGAGCGGUCCCAGCCACGUGGGAGGCGCCA
GCCCAUCCCCAAAGAUCGGCGCUCCACUGGCAA-GUCCUGGGGAAAACCAGGAUACCCCU
GGCCCCUAUAUGGGAAUGAGGGACUCGGCUGGGCAGGGUGGCUCCUGUCCCCCCGAGGYU
CCCGUCCCUCUUGGGGCCCCACUGACCCCCGGCAUAGGUCGCGCAACGUGGGUAAGGUCA
UCGAUACCCUAACGUGCGGCUUUGCCGACCUCAUGGGGUACAUUCCCGUCGUAGGCGCCC
CGCUUGGUGGCGUCGCCAGAGCUCUCGCGCAUGGUGUGAGAGUCCUGGAGGACGGGGUUA
AUUAUGCAACAGGGAACUUACCUGGUUGCUCCUUUUCUAUCUUCUUGCUGGCCCUACUGU
CCUGCAUCACCAUCCCGGUCUCUGCUGCCCAGGUGAAGAACACCAGCACCGGUUACAUGG
UGACCAAUGACUGUUCCAAUGACAGCAUCACCUGGCAGCUUCAGGCUGCGGUCCUCCACG
UCCCCGGGUGUGUCCCGUGUGAGAAAGUGGGA---AAUAYAUCACGGUGUUGGAUACCGG
UCUCACCAAACGUGGCUGUGCAGCGGCCAGGCGCCCUCACGCAGGGCUUGCGGACGCACA
UCGACAUGGUUGUGAUGUCCGCCACGCUGUGCUCUGCUCUCUACGUGGGGGACCUCUGCG
GCGGGGUGAUGCUCGCAGCCCAGAUGUUCAUCGUCUCGCCGCAGCACCACUGGUUUGUGC
AGGAAUGCAAUUGCUCCAUCUACCCUGGUACCAUYACUGGACACCGUAUGGCAUGGGACA
UGAUGAUGAACUGGUCGCCCACGGCCACCAUGAUCCUGGCGUACGCGAUGCGCGUUCCCG
AGGUCAUCAUAGACAUCAUUGGCGGGGCUCACUGGGGCGUCAUGUUCGGCUUAGCCUACU
UCUCCAUGCAGGGAGCGUGGGCGAAAGUCGUUGUCAUCCUUCUGUUGGCYGCUGGAGUGG
ACGCGVVVACCCRCACURUUGCGGGU---ASWGSCGCGCAMACCGUCAGCGGCAUCRCCA
GKCUKUUCWCGCCCGGBGCUAAGCAGAACAUSCAGCUUAUUAACUCCAAUGGCAGUUGGC
AUAUCAACCGCACUGCCCUGAAUUGCAAUGACUCCCUGAACACCGGCUUUCUCGCGUCCC
UGUUCUACACCCAC---AGYUUCAACUCGUCAGGAUGUCCCGAACGCCUGUCCGCCUGCC
GUAAUAUCGAGGCCUUUCGGAUAGGAUGGGGCACCUUGCAAUACGAGGAGAAUGUCACCA
ACCCAGAA---------GAUAUGAGACCAUAUUGCUGGCAYUAUCCACCAAAACAGUGUG
GUAUAGUCCCCGCGGAGUCUGUGUGCGGUCCAGUGUACUGUUUCACCCCCAGCCCAGURG
URGUGGGCACGACCGAUAGGCUUGGAGUGCCUACUUACACGUGGGGAGAGAAUGAGACAG
AUGUCUUCCUAUUGAACAGCACCCGACCGCCGUCGGGGUCAUGGUUCGGCUGCACGUGGA
UGAACUCCACUGGUUUCACCAAGGCUUGUGGCGCACCACCUUGCCGCAYUAGAGCUGAUU
UYAAUGCCAGCACGGAC------------UUGUUGUGCCCCACCGACUGUUUUAGGAAGC
AUCCUGAAGCCACUUACAUGAAAUGUGGUUCUGGACCCUGGCUUACGCCAAGGUGCUUGG
UCGACUACCCCUACAGGCUCUGGCAUUACCCCUGCACAGUCAACUAUACCAUCUUCAAGA
UAAGGAUGUAUGUGGGGGGGGUUGAGCACAGGCUCACGGCCGCGUGCAACUUCUCUCGUG
GGUAYCGUUGCAACUUGGAGGACAGGGACAGAGGUCAAGUGUCUCCUUUGUUGCACUCCA
CCACAGAGUGGGCCAUUUUGCCCUGCUCUUACACAGACUUGCCUGCUUUGUCCACUGGUC
UUAUUCACCUCCACCAAAAUAUCGUGGACGUACAAUACAUGUAUGGCCUGUCACCUGCCC
UAACAAARUAUGUCGUCCGRUGGGAGUGGGUAGUACUCCUAUUCCUGCUCUUAGCGGACG
CCAGGGUUUGCGCCUGCCUGUGGAUGCUCAUCUUGCUG-GGCCAAGCCGAAGCAGCACUA
GAGAAGCUGGUCGUCUUGCACGCUGCGAGUGCAGCUAGCUGCAAUGGCUUCCUAUACUUU
GUCAUCUUUUUCAUAGCUGCUUGGUACAUCAAGGGUCGGGYGGUCCCUUUGGCUACCUAU
UCCCUCACUGGCCUAUGGCCCUUCUGCCUACUGCUCCUAGCACUGCCCCAACAGGCUUAC
GCCUAUGAUGGAUCUGUGCACGGACAGAUAGGCGCGGCUYUGUUGAUACUGAUUACCCUG
UUCACACUCACCCCGGCGUAUAAGACCCUUCUCAGCCGGUGUCUGUGGUGGUUGUGCUAU
CUCCUGACCCUGGGGGAAGCCAUGGUCCAGGAGUGGGCACCAUCCAUGCAGGCGCGCGGU
GGCCGCGAUGGCAUCAUAUGGGCCGCCACCAUAUUCUGCCCGGGUGUGGUGUUUGACAUA
ACCAAGUGGCUCUUGGCGGUGCUUGGGCCUGGUUAUCUCCUAAGAGAUGCUUUGACACGU
GUGCCGUAUUUCGUCAGAGCUCACGCUCUGCUGAGGAUGUGCACCRUGGUGAGGCACCUC
GCAGGGGGUAGGUACGUCCAGAUGGCGCUAUUAGCCCUUGGUAGGUGGACCGGCACUUAC
AUCUAUGAUCAUCUCACCCCUAUGUCGGACUGGGCUGCCAGUGGCCUGCGGGACUUGGCG
GUCGCCGUGGAGCCUAUCAUCUUCAGUCCGAUGGAGAAGAAGGUCAUCACCUGGGGAGCG
GAGACGGCUGCAUGCGGGGACAUCUUACACGGACUUCCUGUGUCCGCCCGGCUAGGCCGG
GAGAUCCUCCUUGGCCCAGCUGAUGGCUACACCUCCAAGGGGUGGAGGCUCCUUGCCCCC
AUCACUGCCUACGCCCAGCAGACACGAGGCCUCUUGGGCGCCAUAGUGGUGAGCAUGACG
GGGCGCGACAAGACAGAGCAGGCCGGGGAAAUCCAAGUCCUGUCUACGGUCACUCAGUCC
UUCCUCGGAACAUCCAUUKCGGGGGUCUUGUGGACCGUCUACCAUGGAGCUGGCAACAAG
ACUCUAGCCGGUUCACGGGGUCCAGUCACGCAGAUGUACUCGAGUGCCGAGGGAGACUUG
GUGGGGUGGCCRAGCCCUCCUGGGACCAAGUCUUUGGAGCCGUGCACGUGUGGAGCGGUC
GACCUGUAUCUGGUCACGCGAAACGCUGAUGUCAUCCCGGCUCGAAGACGCGGGGACAAG
CGGGGAGCAUUACUCUCCCCGAGACCUCUUUCGACCUUGAAGGGGUCCUCGGGGGGACCG
GUGCUUUGCCCUAGGGGCCACGCCGUCGGGAUCUUCCGGGCGGCUGUGUGCUCUCGGGGC
GUAGCUAAGUCCAUAGACUUCAUCCCCGUUGAGGCGCUCGCCAUCGUCACGCGGUCUCCC
ACCUUUAGUGACAACAGCACACCACCGGCUGUGCCCCAGACCUAUCAGGUCGGAUACCUG
CAUGCCCCAACUGGCAGUGGAAAGAGUACCAAAGUCCCUGUCGCGUAUGCCGCUCAGGGG
UAUAAAGUGCUAGUGCUUAAUCCUUCUGUGGCUGCCACCCUAGGGUUUGGGGCGUACUUG
UCUAGAGCACAUGGCAUCAAUCCCAACAUUAGGACUGGAGUCAGAACUGUGACGACCGGG
GCGGCCAUCACGUACUCCACGUAUGGCAAAUUCCUCGCCGAUGGGGGCUGCKCAGGCGGC
GCCUAUGACAUCAUCAUAUGCGAUGAAUGCCACUCUGUGGAUUCUACCACCAUUCUCGGC
AUCGGAACAGUUCUUGAUCAAGCAGAGACAGCCGGGGUCAGGCUGACUGUGCUGGCCACG
GCCACGCCCCCCGGGUCAGUGACAACCCCCCAUCCCAAUAUAGAGGAGGUAGCCCUCGGG
CAGGAGGGUGAGAUCCCCUUCUAUGGGAAGGCGAUUCCCCUGUCUUACAUCAAGGGAGGG
AGACACUUGAUCUUCUGCCAUUCAAAGAAAAAGUGUGACGAGCUCGCGGCGGCCCUUCGG
GGCAUGGGCUUGAACGCUGUGGCAUAUUACAGAGGGCUGGACGUCUCCGUAAUACCAACU
CAGGGAGACGUAGUGGUCGUCGCCACCGACGCCCUCAUGACGGGGUAUACUGGAGACUUU
GACUCCGUGAUCGAUUGCAACGUAGCGGUCACUCAAGUCGUAGACUUCAGCUUGGACCCC
ACCUUCACCAUAACCACACAGACUGUCCCUCAAGACGCUGUCUCACGUAGCCAGCGCCGG
GGGCGCACGGGUAGAGGGAGACUGGGCAUCUAUAGGUAUGUUUCCACUGGUGAGCGAGCC
UCAGGAAUGUUUGACAGUGUAGUGCUCUGUGAGUGCUACGACGCAGGGGCUGCGUGGUAU
GAGCUCACACCAGUGGAGACCACCGUCAGGCUUAGGGCGUAUUUCAACACACCUGGCUUG
CCUGUGUGCCAAGACCAUCUUGAGUUUUGGGAGGCGGUUUUYACCGGCCUCACACACAUA
GACGCCCACUUCCUUUCCCAGACAAAGCAAUCGGGGGAGAAUUUCGCAUACUUAGUAGCC
UAUCAGGCUACAGUGUGCGCCAGAGCCAAAGCUCCCCCCCCRUCCUGGGACAUCAUGUGG
AAGUGCUUGACUCGACUCAAGCCCACGCUCGUGGGCCCUACACCUCUCCUGUACCGCUUG
GGCUCUGUUACCAACGAGGUCACCCUCACACAUCCUGUGACGAAGUACAUCGCCACAUGU
AUGCAAGCUGACCUUGAGGUCAUGACCAGCACGUGGGUCCUAGCUGGGGGAGUCUUGGCA
GCCGUCGCCGCGUAUUGCUUGGCGACUGGGUGUGUUUCCAUCAUCGGCCGGUUGCACRUC
AACCAGCAAGUCGUCGUUGCACCGGACAAGGAGGUCCUUUAUGAGGCUUUUGACGAGAUG
GAGGAAUGUGCCUCUAGAGCGGCUCUCCUUGAAGAGGGGCAGCGGAUAGCCGAGAUGCUG
AAGUCCAAGAUCCAAGGCUUAUUGCAGCAAGCCUCCAAACAGGCCCAGGACAUACAACCC
GCUGUGCAGGCUUCAUGGCCCAGAGUGGAGCAAUUCUGGGCCAAACACAUGUGGAACUUC
AUUAGCGGCAUUCAAUAUCUCGCAGGACUGUCAACRCUCCCAGGGAACCCUGCUGUGGCU
UCCAUGAUGGCGUUCAGUGCCGCCCUUACCAGUCCACUGUCGACUAGCACCACUAUCCUU
CUCAACAUCUURGGAGGCUGGCUGGCGUCCCAAAUUGCGCCGCCCGCGGGGGCCACUGGC
UUCGUCGUCAGUGGCCUGGUGGGGGCUGCCGUAGGCAGCAUCGGCCUGGGUAAGGUGCUG
GUGGAUAUCCUGGCGGGGUACGGUGCGGGCAUUUCGGGGGCCCUCGUCGCAUUUAAGAUC
AUGUCUGGCGAGAAGCCCUCCAUGGAGGAUGUCGUCAACCUGCUGCCCGGGAUUCUGUCU
CCGGGUGCCCUGGUGGUGGGAGUCAUCUGCGCGGCCAUUCUGCGCCGCCACGUGGGUCCG
GGGGAGGGCGCGGUCCAAUGGAUGAACAGGCUCAUUGCCUUCGCUUCCAGAGGAAACCAC
GUCGCCCCUACCCAUUACGUGACGGAGUCGGAUGCGUCGCAGCGUGUGACCCAACUGCUU
GGCUCUCUUACCAUAACUAGCCUACUCAGGAGACUCCAUAACUGGAUUACUGAGGACUGC
CCCAUUCCAUGCGCCGGCUCGUGGCUCCGCGACGUGUGGGACUGGGUUUGUUCCAUCCUG
AUAGACUUCAAAAAUUGGCUGACUUCCAAGUUGUUCCCRAAGAUGCCCGGCCUCCCCUUA
AUCUCUUGCCAAAAGGGGUACAAGGGCGUGUGGGCCGGCACUGGUAUCAUGACCACACGG
UGUCCUUGCGGCGCUAACAUCUCUGGCAAUGUCCGCCUGGGCUCUAUGAGAAUCACAGGG
CCCAAAACCUGCAUGAACACUUGGCAUGGGACUUUUCCUAUCAAUUGUUACACGGAGGGC
CAGUGCGUGCCGAAACCCGCGCCAAACUUCAAGACCGCCAUCUGGAGGGUGGCGGCCUCA
GAGUACGCGGAGGUAACGCAGCACGGGUCAUACUCCUAUAUAACAGGACUGACCACUGAC
AAUUUGAAAGUUCCCUGCCAACUACCUUCUCCAGAGUUUUUUUCCUGGGUGGACGGAGUG
CAAAUCCAUAGGUUUGCUCCCACACCAAAGCCGUUUUUCCGGGAUGAGGUCUCGUUUUGC
GUUGGGCUCAAUUCGUUCGUCGUCGGGUCUCAGCUUCCUUGUGAUCCAGAGCCCGAUACA
GACGUAUUGACGUCCAUGCUAACAGAUCCAUCCCAUAUCACGGCGGAGGCUGCAGCGCGG
CGCUUAGCGCGGGGGUCACCCCCAUCUGAGGCGAGCUCCUCAGCGAGCCAACUAUCGGCA
CCAUCGCUGCGAGCCACCUGCACCACCCACGGGAAAACCUAUGAUGUGGACAUGGUGGAU
GCUAACUUGUUC------------AUGGGGGGCGAUGUGACUCGGAUAGAGUCUGAGUCC
AAGGUGAUCGUUCUGGACUCUCUCGACUCAAUGGUCGAAGAA---GGGAGCGACCACGAG
CCUUCGAUACCAUCAGAGUAUAUGCUCCCC---AGGACCAAGUUCCCGCCAGCCUUGCCG
GUCUGGGCACGGCCUGAUUACAACCCACCGGUUGUGGAAUCGUGGAAGAGGCCAGAUUAC
CAACCACCCACUGUUGCGGGCUGCGCUCUCCCCCCCUCCAAGGAGACCCCGACGCCCCCA
CCAAGGAGG---CGCCGGACGGUGGGUUUGAGCGAGAGCACCAUAGGAGAUGCUCUCCAG
CAGCUGGCCAUCAAGACCUUCGGCCAGCCCCCCUCAACCGGUGACUCAGGCCWUUCCACG
GGGGCGGACGCUGCCGACUCCGGCGGUCGGACGCCCCCUGAUGAAUUGACUCCU---UCG
GAGACAGGUUCUACAUCCUCCAUGCCCCCCCUCGAGGGGGAGCCUGGGGAUCCAGACCUG
GAGCCUGAGCAGGUAGAGCUUCAGCCUCCCCCUCAGGAGGGGGASGUAGCUCCCGGCUCG
GACUCGGGGUCCUGGUCUACUUGCUCCGAGGAGGAU---------GACUCCGUCGUGUGC
UGCUCCAUGUCAUACUCCUGGACCGGGGCUCUAAUAACUCCUUGUAGCCCCGAGGAGGAA
AAGUUGCCAAUUAACCCCWUGAGCAACUCGCUGUUGCGAUACCACAACAAGGUGUACUGU
ACUACAUCAAAGAGCGCCUCACUGAGGGCUAAAAAGGUAACUUUUGAUAGGAUGCAAGUG
CUCGACGCCCAUUAUGACUCAGUYUUAAAGGACAUCAAGCUAGCGGCUUCCAAGGUUAGU
GCAAGGCUCCUCACCGUGGAGGAGGCGUGCCAGCUUACUCCACCCCAUUCUGCAAAAUCC
AAGUAUGGGUUUGGAGCUAAGGAGGUCCGCAGCUUGUCCAGGAGGGCCGUCAACCACAUC
AAGUCCGUGUGGAAGGACCUCCUGGAAGACUCAGGAACACCAAUUCCUACGACCAUAAUG
GCCAAAAAUGAGGUGUUCUGCGUGGAACCCACCAAGGGGGGUAAGAAAGCAGCUCGCCUU
AUCGUUUACCCUGACCUCGGCGUCAGGGUCUGCGAGAAGAUGGCCCUUUAUGAUGUCACA
CAAAAGCUUCCUCAGGCGGUGAUGGGGGCUUCUUAUGGCUUCCAGUACUCCCCUGCCCAA
CGGGUGGAGUUCCUCUUGAAGGCAUGGGCGGAUAAGAAAGACCCUAUGGGUUUUUCGUAU
GAUACCCGAUGCUUUGACUCAACUGUCACUGAGAGGGACAUCAGAACUGAGGAGUCCAUA
UACCAGGCCUGCUCCCUGCCCGAGGAGGCCCGCACUGCCAUACACUCGCUGACUGAGAGA
CUUUACGUGGGAGGGCCCAUGUUUAACAGCAAGGGUCAGACCUGCGGGUACAGGCGUUGC
CGCGCCAGCGGGGUGCUCACUACUAGCAUGGGGAACACCAUCACAUGCUACGUGAAAGCC
CUGGCGGCUUGUAAGGCUGCGGGGAUAGUUGCGCCCACAAUGCUGGUAUGCGGCGACGAC
UUGGUUGUCAUCUCGGAAAGCCAGGGGGCUGAGGAGGACGAGCGGAACUUGAGAGUCUUC
ACGGAGGCUAUGACCAGGUAUUCUGCCCCUUCCGGCGACCCCCCCAGACCGGAAUAUGAC
CUGGAGCUGAUAACAUCUUGCUCUUCAAAUGUGUCUGUGGCACGGGACCCACAGGGCCGC
CGCAGAUACUACCUGACCAGAGACCCUACCACUCCAAUCGCCCGGGCUGCCUGGGAAACA
GUCAGACACUUCCCUGUCAAUUCAUGGCUGGGAAACAUCAUCCAGUACGCUCCAACUAUA
UGGGUUCGUAUGGUCCUGAUGACACACUUCUUCUCCAUUCUCAUGGCCCAAGACACCCUG
GACCAGAACCUCAACUUUGAAAUGUACGGAUCGGUGUACUCCGUGAGUCCUUCGGACCUC
CCAGCCAUAAUUGAAAGGUUACACGGGCUUGACGCCUUCUCUCUGCACACAUACACUCCC
CACGAACUGACGCGGGUGGCUUCAGCCCUCAGAAAACUUGGGGCGCCACCC-CUCAGAGC
GUGGAAGAGUCGGGCGCGUGCAGUCAGGGCGUCCCUCAUCUCCCAUGGAGGGAGGGCGGC
CGUUUGCGGCCGGUAUCUCUUCAACUGGGCGGUGAAGACCAAGCUCAAACUCACUCCAUU
GCCGGAGGCACGCCUCCUGGAUUUAUCCAGCUGGUUUACCGUCGGCGCCGGCGGGGGCGA
CAUUUAUCUCUGCGUGUUGCGUGCCCGACCCCGCUUAUUACUCCUUAGCCUACUCCUACU
UUCCGUGGGACUAGGCCUUUUCCUACUCCCCGCUCGAUA---GAGCGGCACACAUU-AGC
UACACUCCAUAGCUAA------------CUGUUUUUUUUUUUUUUUUUUUUUUUUUUUUU
UCUUUUUUUUUCUUUUCUUUCCUUCUU---------------------------------
----------------------------------------------ACCUUACUUUACUU
UCUUUUCUGGUGGCUCCAUCUUAGCCCUAGUCACGGCUAGCUGUGAAAGGUCCGUGAGCC
GCAUGACUGCAGAGAGUGCCGUAACUGGUCUCUCUGCAGAUCAUGU-----
>2_JX227965
------------------------------------------------------------
--------------------------CUAGCCAUGGCGUUAGUAUGAGUGUCGUACAGCC
UCCAGGCCCCCCCCUCCCGGGAGAGCCAUAGUGGUCUGCGGAACCGGUGAGUACACCGGA
AUUGCCAGGAAGACUGGGUCCUUUC--UUGGAU-AAACCCACUCUGUGCCUGGCCAUUUG
GGCGUGCCCCCGCAAGACUGCUAGCCGAGUAGCGUUGGGUUGCGAAAGGCCUUGUGGUAC
UGCCUGAUAGGGUGCUUGCGAGUGCCCCGGGAGGUCUCGUAGACCGUGCAUCAUGAGCAC
AGAUCCUAAACCUCAAAGAAAAACCAAAAGAAACACUAACCGCCGCCCACAGGACGUCAA
GUUCCCGGGCGGUGGCCAGAUCGUUGGCGGAGUAUACUUGUUGCCGCGCAGGGGCCCGAG
AUUGGGUGUGCGCGCGACGAGGAAGACUUCCGAACGGUCCCAGCCACGUGGGAGGCGCCA
GCCCAUCCCUAAAGAUCGGCGCACCACUGGCAA-GUCCUGGGGAAGGCCAGGAUACCCUU
GGCCCCUGUAUGGGAAUGAGGGCCUCGGCUGGGCAGGGUGGCUCCUGUCCCCCCGCGGUU
CUCGCCCUUCAUGGGGCCCCACUGACCCCCGGCAUAGAUCGCGCAAUUUGGGUAAGGUCA
UCGAUACCCUAACAUGCGGCUUUGCCGACCUCAUGGGGUACAUACCCGUCGUUGGCGCCC
CCGUUGGGGGCGUUGCCAGAGCUCUCGCCCAUGGGGUGAGGGUUCUGGAGGAUGGGAUAA
AUUAUGCAACAGGGAAUUUACCCGGUUGCUCUUUCUCUAUCUUCCUCUUAGCCCUCUUGU
CCUGCAUCUCUGUGCCAGUCUCCGCCAUAGAGGUCAGGAACACCAGUACCUCCUACAUGG
UGACCAACGAUUGCUCUAACACCAGCAUCGUUUGGCAGCUUGAAGGCGCAGUGCUCCAUA
CCCCUGGAUGUGUCCCCUGUGAGCGGACCGGU---AACAGGUCUCGGUGUUGGCUACCGA
UCACCCCCAAUGUGGCUAUCAGUCAACCCGGUGCCCUCACUAAGGGCUUGCGAGCGCACA
UCGAUGUCAUCGUGACGUCCGCCACGCUCUGCUCUGCCCUUUAUAUCGGGGACGUGUGUG
GCGCGUUGAUGAUAACCGCUCAGGUCUUCGUCGUAUCGCCACAGCACCACCACUUUGUCC
AGGACUGCAAUUGUUCCAUAUACCCAGGCCACAUUACGGGGCACCGCAUGGCUUGGGAUA
UGAUGAUGAACUGGUCGCCCACCACCACCAUGCUUCUGGCGUACUUAGUGCGCAUCCCGG
AGGUUGUCUUGGACAUUGUCGCGGGAGGCCACUGGGGCGUGAUGUUUGGCCUGGCCUACU
UUUCCAUGCAGGGAGCGUGGGCAAAGGUCAUCGCCAUCCUCCUGUUGACUGCCGGGGUAG
AGGCGAACACUCGCACCACCGGAGGG---ACUGCUGCACGCCAAGCAUACACCCUUGCCG
GUCUUUUCACUCAAGGGUCCAGACAAAACAUCCAGCUCAUCCACACCAACGGCAGUUGGC
ACAUCAAUCGGACAGCUCUGAACUGCAAUGACAGCCUGCAGACCGGCUUCCUCGCGUCUC
UGUUCUAUGUCAGG---CACUUCAACUCCUCAGGGUGCCCCCAGCGCUUGUCGGCCUGUC
GGGGUAUUGAGUCCUUCCGCAUAGGGUGGGGUACUCUUAAGUAUGAGGAGAAUGUCACCA
AUGACGCU---------GACAUGAGACCGUAUUGCUGGCAUUAUCCUCCCAAACCAUGCG
GCAUAGUUCCAGCACGGACUGUGUGUGGCCCGGUGUACUGUUUCACCCCCAGCCCAGUCG
UGGUGGGCACCACCGAUAGGCUCGGUGUGCCUACCUACACUUGGGGGGAGAACGAGACAG
AUGUCUUCCUGCUCAACAGCACCCGCCCACCGAAGGGGGGAUGGUUUGGGUGCACGUGGA
UGAACAGCUCCGGGUUCACCAAGACCUGCGGUGCGCCGCCUUGCCGCAUCAGGGACGAUU
UCAACGCCAGUGAGGAC------------CUACUAUGCCCCACAGAUUGCUUCAGAAAAC
AUCCUGAGGCGACUUACAUCAAAUGUGGGUCUGGGCCGUGGUUAACGCCUCGGUGUCUGG
UCGACUACCCCUACAGACUGUGGCAUUAUCCGUGCACGGUCAACUAUACCAUCUUCAAAA
UACGGUUGUAUGUGGGGGGUGUUGAACACAGGCUUGAGGCAGCUUGCAACUUCACCCGUG
GGGACCGCUGUAGUCUUGAGGACAGGGACAGGAGUCAGCUAAGUCCGUUGCUGCACUCCA
CCACUGAAUUCGCCAUCUUACCCUGUACAUUCUCAGACCUACCAGCUUUGUCAACCGGCC
UGCUGCAUCUCCACCAAAAUAUCGUGGACGUGCAGUACUUGUACGGCCUAUCACCAGCCA
UUGUGAAGUACGUCGUCAAGUGGGAAUGGGUCGUCCUCCUAUUUCUGCUCUUGGCAGACG
CCAGGGUCUGUGCCUGCCUUUGGAUGCUCAUCCUAUUG-GGUCAGGCCGAAGCAGCCUUG
GAGAAGUUGGUCAUUCUGCACGCGGCCAGCGCCGCCAGCUCUAAUGGCCUCCUGUAUUUC
AUCCUCUUCUUCAUAGCCGCCUGGUGCAUCAAGGGCCGCGUGGUCCCGAUGGCAACAUAC
UCCCUGCUAGGAUGUUGGUCCUUUGUUUUGCUACUCGUGGCGUUGCCCCAACAGGCUUAC
GCUCUCGAUACGGCAGAGCAGGGCCAGAUUGGCGUGGUGCUACUGGUCAUCAUAACCGCC
UUCACGAUCACGCCGGCAUAUAAAAUCCUCCUCACCCGACUUGUGUGGUGGACGUGCUAC
AUGCUGGUCCUGGCGGAGGCCUUGAUUCAGGAUUGGGUACCGCCACUGCAAGUGCGGGGU
GGCCGUGACGGUGUCAUAUGGGCUGUGACCAUGUUCUACCCGGGUGUGGUGUUUGACAUA
ACCAAGUGGCUGUUGGCGAUCCUCGGACCCGGCUACCUCCUUAGAGCUGCCUUGACGCGC
ACGCCAUACUUCGUUAGGGCGAACGCCCUUUUGAGGAUAUGUGCAAUGGUGAAGCAGCUC
GCGGGAGGUAAGUACGUCCAGGUGGCGCUAAUUACCCUUGGCAAGUGGACAGGCACGUAC
AUCUAUGACCAUCUAUCCCCCAUGUCGGACUGGGCUGCCGACGGCCUACGCGACCUAGCG
GUGGCUGUUGAGCCUAUUGUCUUCAGCCCAAUGGAAAGGAAGGUCAUUGUGUGGGGGGCG
GAGACGGCGGCGUGUGGUGACAUCAUACACGGGCUCCCUGUCUCCGCCCGGCUCGGCCGG
GAGAUCCUACUGGGUCCCGCUGAUGGAUACACUUCCAAGGGUUGGAGGCUUCUCGCCCCC
AUCACCGCGUACGCCCAGCAAACCCGAGGUCUGCUGGGCGCUAUAGUGGUGAGCUUGACG
GGGCGUGACAAGACGGAACAAGCCGGGGAGGUCCAGAUUUUGUCCACCGUUACACAAUCU
UUCCUUGGAACAUCAAUCUCUGGGGUCAUGUGGACCGUCUUUCACGGCGCCGGAAACAAA
ACACUGGCUGGUUCUCGUGGCCCGGUCACGCAGAUGUAUUCCAGCGCCGAGGGAGACCUC
GUAGGGUGGCCUAGCCCCCCCGGCACCAGAUCCCUGGAACCCUGCACCUGCGGGGCAGUU
GACCUCUACCUUGUCACUCGAAACGCCGAUGUCAUCCCGGCCCGAAGACGGGGGGACCGC
AGGGGGGCGCUGCUCUCCCCGAGGCCUUUGUCCACUCUCAAAGGGUCCUCGGGAGGGCCU
GUCCUCUGCCCUAGGGGCCACGCCGUCGGAAUCUUCCGGGCGGCCGUGUGCUCCAGGGGG
GUGGCCAAGUCUAUCGACUUCAUCCCCGUCGAGUCUCUCGACGUUGUGACUAGGUCUCCA
AGCUUCACUGACAACAGUACACCUCCAGCUGUGCCCCAGACCUACCAAGUGGGAUACCUC
CAUGCCCCCACUGGCAGCGGGAAGAGCACCAAAGUCCCCGCAGCGUAUGCCGCCCAGGGG
UAUAAGGUGCUGGUACUGAACCCCUCAGUGGCCGCCACCCUGGGGUUUGGGGCCUACAUG
UCAAAAGCGCAUGGAAUCAAUCCCAACAUCAGGACAGGGGUCCGCACGGUGACAACCGGG
GACCCCAUCACCUACUCCACGUAUGGCAAAUUUCUCGCGGAUGGGGGCUGCUCCGGCGGC
GCCUACGACAUCAUAAUAUGCGACGAAUGCCAUUCGGUGGAUUCCACGACCAUUCUCGGU
AUCGGGACUGUCCUUGACCAGGCUGAAACAGCAGGAGUUAGGUUGACUGUCCUGGCCACG
GCGACUCCGCCAGGGUCCGUGACAACACCUCACCCCAAUAUAGAGGAGGUGGCCCUCGGA
CACGAGGGCGAGAUCCCCUUCUAUGGGAAGGCCAUCCCUCUCUCAGCCAUCAAGGGAGGG
CGACAUCUAAUCUUCUGCCACUCGAAGAAAAAGUGCGAUGAACUCGCGACAGCCCUCCGA
GGAAUGGGCCUCAAUGCGGUGGCUUACUACAGAGGGCUUGACGUCUCGGUAAUACCAACA
CAAGGAGACGUGGUGGUCGUCGCCACCGACGCCCUCAUGACAGGAUAUACUGGAGACUUC
GACUCUGUGAUCGACUGCAACGUGGCGGUCACUCAGGUCGUGGAUUUCAGUCUGGACCCU
ACUUUUACCAUAACUACACAGACUGUCCCCCAGGACUCCGUGUCCCGAAGUCAACGCCGG
GGCAGGACGGGUAGGGGAAAGUUGGGCAUAUACAGGUAUGUUUCCUCCGGUGAGAGGGCG
UCGGGGAUGUUCGACUCCGUGGUGCUCUGUGAGUGCUACGAUGCCGGCGCGGCCUGGUAC
GAGCUCACCCCGGCAGAAACCACCGUCAGGCUGCGGGCAUACUUCAACACACCUGGAUUG
CCCGUGUGCCAAGACCACCUGGAGUUCUGGGAGGCCGUGUUCACUGGCCUCACGCACAUU
GAUGCCCACUUCCUUUCCCAGACAAAACAGGCGGGGGAGAACCUUCCAUACCUAGUGGCC
UAUCAGGCCACGGUGUGCGCCAGAGCCAAAGCUCCCCCCCCAUCCUGGGAUGUUAUGUGG
AAGUGCCUGAUCCGGCUCAAACCCACACUUGUAGGCCCUACGCCCCUGCUAUACCGCCUA
GGCUCAGUCACCAAUGAGGUCACCCUCACCCACCCCGUAACCAAAUACAUCGCCACAUGC
AUGCAAGCAGAUCUCGAGAUCAUGACAAGCACGUGGGUCCUUGCGGGGGGGGUUUUGGCA
GCUUUGGCUGCCUAUUGCCUGGCUACUGGGUGCGUAAGCAUCAUCGGCCGCAUCCAUCUC
AAUCAGAGGACGGUCAUCGCUCCUGACAGGGAGGUCCUUUAUGAAGCAUUUGAUGAGAUG
GAGGAAUGUGCUUCUAGGACCCCCCUCAUCGAGGAGGGGCAUCGGAUCGCCGAGAUGCUA
AAGUCCAAAAUACAGGGUCUAAUGCAGCAAGCCUCCAAGCAGGCACAGGAAAUACAACCU
GCUGUUCAAGGGACAUGGCCCAAGCUGGAACAGUUUUGGGCCAAGCACAUGUGGAACUUC
AUCAGCGGCAUCCAAUACCUUGCGGGGUUAUCCACAUUGCCGGGGAACCCUGCUGUAGCC
UCGAUGAUGUCCUUCAGUGCUGCCCUCACCAGCCCACUCUCUACCAGCACUACCAUCCUC
CUCAACAUCAUGGGAGGGUGGCUGGCUUCCCAAAUCGCCCCCCCUGCAGGGGCCACUGGC
UUCGUUGUCAGUGGUCUAGUGGGGGCCGCCGUGGGUAGCAUAGGCCUGGGCAAGAUACUG
GUGGAUGUGUUGGCCGGGUAUGGCGCGGGUAUCUCGGGGGCUCUCGUCGCUUUCAAGAUC
AUGUCUGGCGAGAAACCCACCGUGGAGGAUGUCGUCAACUUAUUGCCAGCUAUCCUCUCU
CCCGGCGCUUUAGUGGUGGGGGUGAUCUGCGCGGCAAUUCUGCGCCGUCACGUGGGACAG
GGGGAAGGCGCGGUCCAAUGGAUGAAUAGGCUCAUCGCCUUUGCAUCCAGAGGAAACCAU
GUCGCCCCGACACACUACGUGGCGGAGUCAGAUGCGUCGCAGCGGGUCACCCAGCUACUC
AGCUCCCUCACCAUAACCAGCCUGCUUAGGAGACUCCACCAAUGGAUCACGGAAGAUUGC
CCCGUCCCCUGCUCCAGCUCAUGGCUCCGAGAUGUGUGGGAAUGGGUUUGUUCGAUCCUG
ACAGACUUCAAGAGUUGGCUUUCUGCCAAAUUGUGCCCCAAACUACCUGGCCUCCCCUUU
AUCUCCUGUCAAAAGGGCUACAGGGGGACAUGGGCCGGCACUGGCAUUAUGACUACACGG
UGCCCAUGCGGUGCCAACAUCACCGGCAACGUCCGCUUGGGUACCAUGAGACUAUCAGGG
CCUAAGACCUGCUUGAACACCUGGCAGGGGGCAUUUCCCAUCAACUGUUACACGGAGGGC
CCAUGCGUGCCUAAACCCGCUCCCAACUUCACGACUGCCAUCUGGAGGGUAGCGGCGUCA
GAAUACGCUGAGAUAACACAGCAUGGCUCGCACGCGUAUGUGACAGGGUUGACAGCAGAC
AACCUAAAGGUCCCUUGCCAGCUGCCGUGUCCGGAGUUCUUCUCCUGGGUGGACGGGGUC
CAGAUCCAUCGGUUCGCCCCCACACCGAAGGCGUUUAUGAGGGAUGAGGUAUCGUUCAGC
GUGGGUCUCAACUCCUAUGUGGUCGGGUCGCAGCUCCCUUGUGAGCCUGAGCCGGACACA
GAGGUUUUGGCAUCUAUGCUAACGGACCCAUCCCACAUUACAGCCGAGGCGGCGGCGAGA
CGCCUAGCCCGGGGUUCACCCCCCUCUCAGGCAAGUUCUUCCGCUAGCCAGCUGUCUGCG
CCAUCGUUGCGAGCCACCUGUACCACCCAUGCCAAAGGUCCUGACAUCGAUAUGGUGGAC
GCCAGUCUCUUU------------AUGGGAGGCAGUGUGACUCGUAUAGAGUCCCAAUCC
AAGGUGCUCGUCCUCGACUCCUUCGACCCCGUGGCCGAUGAG---GAGGACGAGCGCGAG
CCCUCAAUACCAUCAGAGUACCUGCUUCCU---AAAUGCAAAUUUCCACCGGCACUGCCA
CCCUGGGCGCGGCCUGAUUAUAAUCCGCCGCUCCUGGAGACUUGGAAAAGACCAGACUAU
CAACCGCCAGUGGUCGCCGGGUGUGCCCUCCCCCCUUCUGGAACCACCCCAGUGCCGCCC
CCUAGGAGG---CGACGAGCUGUGGUGCUGGACCAGAGUAACGUGGGAGAAGCUCUCAAA
GAGCUCGCCAUCAAAAGCUUUGGCUGCCCCCCCCCUAGCGGUGACUCAGGCCACUCUACG
GGGGAAGGUGUCACUGGUGGGACGAGCCAGUCACCACCGGACGAACCCGAUGAU---UCG
GAAGCGGGAUCCAUGUCGUCCAUGCCCCCCCUUGAGGGGGAGCCUGGAGACCCAGACCUG
GAGCCCGAGCAGGUAGAGCGCCAUGCCCCUCCACAAGAGGGGGAGGCUGCUCCCGGUUCG
GACUCCGGGUCCUGGUCCACGUGUUCCGAGGAGGAA---------GACUCCGUGGUGUGU
UGCUCCAUGUCGUACUCUUGGACCGGGGCGCUGAUAACCCCCUGCAGUCCAGAAGAGGAG
AAGUUGCCAAUUAACCCCCUGAGUAACUCAUUGUUGCGGUACCACAACAAAGUGUACUGC
ACCACAUCAAGGAGUGCCUCACAACGGGCGAAAAAGGUAACUUUCGACAGGGUGCAACUA
CUAGACUCCCAUUAUGACUCAGUCUUAAAGGACGUCAAGCAGGCAGCCUCCACGGUUAGC
GCUAAGCUCCUCUCCAUCGAGGAGGCGUGUGCGCUGACCCCGCCCCAUUCCGCUAGAUCA
AAGUACGGUUUUGGGGCGAAAGAGGUUCGCAGCUUGUCCAGGAGGGCCGUUAACCACAUC
AAGUCCGUGUGGGAGGACCUCCUGGAAGACCACUGCUCACCAAUUGAGACAACCAUCAUG
GCCAAAAACGAGGUGUUCUGCGUUGAUCCCGCCAAAGGUGGGAAGAAGCCAGCCCGCCUC
AUCGUAUACCCUGAUCUAGGUGUCAGGGUUUGCGAGAAGAUGGCCCUUUAUGACAUAACA
CAGAAGCUUCCCGUCGCGGUGAUGGGGCGCUCCUACGGGUUCCAGUACUCUCCAGCUCAG
CGGGUCGAUUUCCUCCUACAGGCGUGGAGGGAAAAGAAAGCCCCUAUGGGUUUCUCUUAU
GACACCCGCUGCUUUGACUCUACAGUCACGGAGAGGGACAUCAGAACCGAGGAGUCCAUC
UAUCUGUCCUGUUCACUGCCCGAGGAGGCUCGGACUGCCAUACACUCACUGACUGAGAGA
CUUUACGUGGGAGGGCCCAUGACAAACAGCAAGGGGCAAUCCUGCGGGUACAGGCGUUGC
CGCGCGAGCGGAGUGCUCACCACCAGCAUGGGUAACACACUCACGUGCUACGUAAAGGCC
AGGGCGGCGUGCAACGCCGCAGGCAUUGUAGCUCCCACCAUGUUGGUAUGCGGCGACGAC
CUAGUCGUCAUCUCAGAGAGUCAAGGGGUUGAGGAGGACGAGCGGAACCUGAGAGUCUUC
ACGGAGGCUAUGACCAGGUACUCCGCCCCCCCCGGAGACCCCCCCAAAGCAGAAUAUGAC
UUGGAGCUAAUAACAUCUUGCUCCUCCAACGUAUCCGUGGCGCUGGACCCGCGAGGCCGC
CGCAGGUACUACCUGACUAGAGACCCCACCACUCCACUCGCCAGGGCAGCCUGGGAGACA
GCAAGACACUCCCCUGUCAAUUCAUGGUUGGGCAACAUCAUCCAGUACGCCCCAACAAUU
UGGGCGCGCAUGGUCCUGAUGACACACUUUUUCUCCGUCUUAAUGGCCCAGGACACCUUG
GACCAAGAUCUCAACUUUGAGAUGUACGGAGCAGUGUACUCGGUCAGUCCUUUGGACCUC
CCAGCCAUAAUUGAACGACUCCAUGGGCUUGAAGCCUUUUCACUGCACACAUACUCUCCC
CACGAACUCAGUCGGGUAGCAGCCGCUCUCAGAAAACUUGGAGCGCCUCCC-CUUAGGGC
GUGGAAGAGUCGAGCUCGUGCGGUGAGGGCUUCCCUCAUCAGCCGGGGGGGGAGGGCGGC
CACAUGUGGCCGCUACCUCUUCAACUGGGCUGUGAAGACGAAGCUCAAACUCACUCCAUU
GCCGGCGGCGCGCCUCCUGGACUUGUCCAGUUGGUUCACCGUCAGCGCUGGCGGGGGCGA
CAUAUAUCACAGCGUGUCGCGAGCUCGACCCCGCCUCUUACUCCUUGGCCUACUCCUACU
UUGCGUAGGGGUAGGCAUUUUCCUACUCCCCGCUCGGUA---GAGCGGCACACACU-AGC
UACA--------------------------------------------------------
------------------------------------------------------------
------------------------------------------------------------
------------------------------------------------------------
---------------------------------------------------
>2_KC197233
------------------------------------GCCAUGAAUCACUCCCCUGUGAGG
AACUACUGUCUUCACGCAGAAAGCGUCUAGCCAUGGCGUUAGUAUGAGUGUCGUACAGCC
UCCAGGCCCCCCCCUCCCGGGAGAGCCAUAGUGGUCUGCGGAACCGGUGAGUACACCGGA
AUUGCCGGGAAGACUGGGUCCUUUC--UUGGAU-AAACCCACUCUAUGCCCGGCCAUUUG
GGCGUGCCCCCGCAAGACUGCUAGCCGAGUAGCGUUGGGUUGCGAAAGGCCUUGUGGUAC
UGCCUGAUAGGGUGCUUGCGAGUGCCCCGGGAGGUCUCGUAGACCGUGCAUCAUGAGCAC
AAAUCCCAAACCUCAAAGAAAAACCAAAAGAAACACUAACCGCCGCCCACAGGACGUUAA
GUUCCCGGGCGGUGGCCAGAUCGUUGGUGGUGUAUACUUGUUGCCGCGCAGGGGCCCCCG
GUUGGGUGUGCGCGCGACGAGGAAGACUUCCGAACGGUCCCAGCCACGUGGGAGACGCCA
GCCCAUCCCUAAAGAUCGGCGCGCCACUGGCAA-GUCCUGGGGACGCCCAGGAUACCCCU
GGCCCCUGUAUGGGAACGAGGGCCUCGGCUGGGCGGGAUGGCUCCUGUCCCCCCGGGGUU
CUCGCCCUUCUUGGGGCCCAACUGACCCCCGGCAUAGAUCGCGCAAUUUGGGUAAGGUCA
UCGACACCCUCACAUGCGGAUUUGCCGACCUCAUGGGGUACAUACCCGUCGUUGGCGCCC
CGGUUGGCGGAGUCGCCAGAGCUCUCGCACAUGGUGUGAGAGUCCUGGAGGACGGGAUAA
AUUACGCAACAGGGAACUUGCCCGGUUGCUCCUUUUCUAUCUUCCUCCUAGCUCUUCUAU
CCUGUAUUUCAAUUCCAGUCUCUGCCGUACAAGUCAAGAACACGAGCGUGUCCUACAUGG
UGACCAACGAUUGCUCCAACAGUAGCAUCGUUUGGCAGUUGCAGGAUGCUGUUCUCCAUG
UUCCAGGAUGUGUUCCAUGCGAGCGGAAGGGC---AAUGAGUCCCGGUGCUGGAUACCGG
UCACACCCAACGUGGCCGUGAGCCAGCCCGGUGCCCUCACACGAGGGCUACGGACGCACA
UCGACGUCAUCGUGAUGUCUGCCACGCUCUGCUCUGCCCUCUACAUCGGGGACGUCUGCG
GUGCGGUGAUGAUAUCAGCUCAGAUUUUCAUCGUCACGCCGCAGUUCCAUGUGUUCGUGC
AGGACUGCAACUGCUCCGUGUACCCGGGCCACAUCACAGGACAUCGUAUGGCAUGGGAUA
UGAUGAUGAACUGGUCGCCGACUGCCACUAUGAUUCUGGCAUAUCUGCUGCGCAUCCCUG
AGGUCGUUUUGGGGAUCAUCGCUGAAGGACAUUGGGGGGUCAUGUUUGGCUUGGCCUACU
UCUCCAUGCAAGGAGCGUGGGCAAAGGUCAUUGUCAUCCUGCUCCUGACCGCGGGGGUGG
AGGCCCAUACGCGCACCGUUGCAGGC---UCGGUGGCGCGGACUGCGGGGAGCCUUGUAG
GUAUGUUUACGAAUGGACCCCAGCAGCGACUUCAGCUUAUCGACACCAAUGGCAGCUGGC
ACAUCAACCGUACAGCUUUAAAUUGCAAUGACAGUCUGCAAACUGGCUUCCUCGCGGCCU
UGUUCUACGCGAAC---AAAUUCAAUUCUUCAGGGUGCCCCGAGCGUCUGGCCGCUUGUC
GUCCACUGGACAAAUUUCCUAUCGGAUGGGGGGCCCUAGAGUAUGAGGACAAUGUCACCA
ACGAUGAG---------GACAUGAGGCCCUAUUGCUGGCAUUACCCACCUAAACCGUGUG
GCAUAGUGCCUGCACGGUCUGUCUGUGGCCCUGUGUACUGUUUCACCCCCAGUCCAGUUG
UAGUGGGUACCACCGAUAAAUUCGGGGUACCUACUUACAAGUGGGGGGAGAACGAGACUG
AUGUCUUCUUAUUGAACAGUACUCGGCCACCACGGGGCGCUUGGUUCGGGUGUACGUGGA
UGAAUGCCACCGGGUUCACCAAGACCUGCGGCGCACCACCCUGCCGCAUCAGGAAGAACU
UCAAUGCCAGCGAGGAC------------UUGCUAUGCCCCACGGAUUGCUUCAGGAAGC
AUCCCGACGCGACAUAUCUCAAGUGUGGGGCUGGGCCCUGGUUGACACCUAAGUGUUUGG
UUGACUACCCCUACAGACUGUGGCACUACCCGUGCACGGUUAAUUACACCAUUUUCAAAA
UACGGAUGUACGUAGGGGGAGUUGAGCACAGGAUGAAUGCGGCCUGCAAUUUCACUCGUG
GAGACCGCUGCAAUCUGGAGGACAGGGACAGGAGUCAGCUGAGCCCACUGUUGCACAGCA
CUACAGAGUGGGCUAUCCUACCCUGCACAUUUUCGGAUUUACCGGCAUUGUCCACCGGCC
UUCUACAUCUCCACCAGAACAUCGUGGACGUGCAGUAUAUGUAUGGCCUGUCACCAGCCC
UCACGAGUUACAUCGUCAAGUGGGAGUGGGUAGUCCUCCUAUUUUUGCUGCUAGCAGACG
CCAGGGUCUGCGCUUGCCUGUGGAUGCUCCUCUUGCUC-GGCCAGGUUGAAGCAGCAUUG
GAGAAACUAAUCACCUUACACGCGGCUAGCGCCGCUAGCUCCAACGGCUUGCUGUACUUU
CUCUUGUUCUUCAUGGCGGCCUGGUACAUCAAAGGCCGGGUGGUUCCCCUUACCACUUAU
UCUUUACUAGGUGUAUGGCCAUUUACCCUGCUGCUCUUGGCAUUGCCUCAACAGGCCUAU
GCCCUCGAUACAGCUGAGCAGGGCCAGGUUGGCCUCGUGCUUCUGGUGGUCAUUUCUGUC
AUCACGCUCACCCCGGCGUAUAAGAUCAUCGUUUGCCGGUGUUUAUGGUGGCUGAGUUAC
AUGCCGGUCAUGGCGGAAGCCCUGAUCCAAGAAUGGGUUCCGCCGCUGGAAGCCCGAGGC
GGUCGCGACGGCAUCAUAUGGGCUGCAACCAUGCUUUGCCCAGGCGUGGUGUUCGACGUA
ACCAAAUGGCUUCUGGCGAUCCUCGGACCCGGCUACCUCCUCAGGCACGUCCUGACGACU
GUGCCAUAUUUUGUCAGGGCGCGAGCCCUGCUCAGGAUAUGUGCCAUGGUGAAACACCUU
GCCGGGGGUAAGUAUAUCCAGAUGGCACUAAUCGCCAUCGGCAACUGGACUGGCACUUAC
AUCUAUGACCAUCUCUCCCCGAUGACCAACUGGGCUGCUACCGGCCUACGAGAUCUGGCC
GUCGCCGUGGAGCCCAUAGUCUUCAGUCCAAUGGAGAAGAAAGUUAUCAUUUGGGGAGCG
GAAACGGCAGCCUGCGGUGACAUCAUACAUGGCCUCCCCGUGUCCGCCCGGUUGGGCCGA
GAAGUUCUACUGGGCCCUGCAGACGAGUACGUCUCCAGGGGGUGGAGCCUUCUUGCCCCC
AUCACCGCUUAUGCUCAGCAGACUCGUGGCCUGCUGGGUACUAUAGUGGUGAGCUUGACG
GGGCGCGACAAGACGGAGUGUGCCGGAGAGGUCCAAGUCCUGUCUUCAGUCACUCAAUCC
UUCCUUGGAACAUCAAUCUCGGGGGUUCUUUGGACUGUUUUCCAUGGUGCCGGGAACAAG
ACGCUGGCUGGCUCGCGAGGGCCAGUCACGCAGAUGUAUACCAGCGCCGAAGGAGAUCUU
GUGGGAUGGCCUAGCCCCCCCGGAACCAAGUCCCUCGAGCCGUGCACAUGCGGGGCCUCU
GACCUUUAUCUUGUCACUCGGAAUGCCGAUGUCAUCCCGGCUCGGAGGCGGGGAGACCGC
CGGGGAGCGCUGCUCUCUCCACGACCCCUCUCAACUCUUAAGGGGUCGUCGGGAGGGCCG
GUCCUCUGCCCCAGGGGGCACGCGGUCGGGAUUUUCCGGGCGGCCGUGUGCUCCAGGGGG
GUGGCGAAGUCUAUCGACUUUAUCCCCGUCGAGGCGCUCGACGUCGUCGCUAGGUCCCCC
AGUUUCACCGACAACAGCGCACCCCCAGCUGUGCCCCAGACCUACCAGGUGGGGUACUUG
CACGCUCCAACCGGCAGUGGGAAGAGCACCAAAGUCCCCGCGGCAUACGCCGCCCAGGGG
UACAAGGUGCUAGUGCUGAACCCCUCCGUGGCCGCCACCUUGGGAUUUGGGGCUUACAUG
UCAAAAGCACAUGGGAUCAACCCUAAUAUCAGGACCGGAGUCCGCACUGUGACGACUGGG
GAUUCCAUCACCUACUCCACGUAUGGCAAAUUCCUCGCGGAUGGAGGCUGCUCCGGAGGA
GCCUAUGACAUCAUAAUAUGCGAUGAGUGCCAUUCAGUGGAUUCCACAACCAUUCUUGGC
AUUGGGACGGUCCUUGAUCAGGCUGAGACGGCGGGAGCUAGGCUGGUAGUCCUGGCAACA
GCGACACCACCCGGCUCCGUGGCCACUCCACACCCGAAUAUAGAGGAAGUGGCUCUCGGC
CACGAGGGGGAGAUCCCCUUCUACGGGAAAGCCAUUCCCCUAGCUAACAUCAAGGGAGGG
AGGCACCUGAUCUUUUGCCACUCGAAAAAGAAGUGCGAUGAGCUCGCAUCUGCCUUGCGA
GGCAUGGGUCUCAACGCAGUGGCAUACUACAGAGGGCUAGACGUCUCCGUGAUCCCAACC
CAAGGAGAUGUGGUGGUUGUCGCUACCGACGCCCUCAUGACGGGGUACACUGGUGACUUC
GACUCUGUGGUCGAUUGCAAUGUAGCAGUCACUCAGGUUGUUGAUUUCAGUUUAGACCCC
ACCUUUACCAUAACUACACAGACUGUCCCCCAAGAUGCUGUGUCGCGCAGCCAACGUCGG
GGAAGGACGGGCAGGGGGCGCAUGGGUAUAUACAGGUAUGUCUCUUCCGGUGAGAGGCCC
UCAGGAAUGUUUGACUCCGUAGUGCUCUGCGAGUGCUACGACGCUGGUACAGCGUGGUAU
GAGCUCACACCGGCGGAGGCAACGGUUAGGCUCCGGGCAUACUUCAACACGCCUGGGCUG
CCCGUGUGUCAAGAUCAUCUGGAGUUCUGGGAGGCUGUCUUUACCGGUCUUACACACAUU
GAUGCCCACUUCCUCUCUCAGACAAAGCAGUCGGGGGAAAACUUCCCAUAUCUAGUGGCC
UACCAGGCCACUGUGUGUGCUAGGGCGAAGGCUCCCCCUCCGUCCUGGGACACCAUGUGG
AAGUGUCUGAUUAGACUUAAGCCUACCCUUGUAGGCCCAACACCUUUGCUGUAUCGUCUU
GGGGCAGUCAGCAAUGAGGUCACUCUCACCCACCCCGUGACCAAGUACAUCGCCACGUGC
AUGCAGGCCGACCUCGAGGUCAUGACGAGUACGUGGGUUCUCGCGGGGGGGGUGUUGGCC
GCUGUAGCUGCCUACUGCCUAGCGACCGGCUGUGUUGUCAUCAUUGGUCGCUUGUGUAUC
AACCAAAGGACAAUCGUUGCCCCCGACAAAGAGGUUCUCUAUGAAGCGUUUGACGAGAUG
GAGGAGUGCGCUUCUAGAGCCGCUCUUGUCGAGGAGGGGCAUCGAAUAGUUGAGAUGCUA
AAGUCCAAGAUCCAAGGCCUAUUACAACAGGCCUCGAGGCAGGCCCAAGACAUACAACCA
GCUGUUCAGUCAACCUGGCCCAAACUAGAGCAAUUUUGGGCCAAGCACAUGUGGAAUUUC
AUCAGUGGUAUCCAAUACCUCGCGGGGCUCUCCACGUUACCAGGGAACCCUGCUGUGGCC
UCAAUGAUGGCAUUCAGCGCAGCCCUUACCAGCCCGCUGUCCACCAACACCACCAUCCUC
CUGAAUAUCAUGGGGGGGUGGCUUGCCUCACAGAUUGCACCCCCCGCGGGGGCCACUGGC
UUUGUCGUCAGCGGUCUAGUGGGGGCUGCCGUAGGUAGCAUAGGCCUAGGCAAGAUAUUG
GUGGACGUUUUGGCCGGAUAUGGUGCUGGGAUCUCCGGAGCGCUCGUCGCCUUCAAGAUC
AUGUCAGGCGAGAAACCCUCCGUAGAGGAUGUCGUCAAUUUGUUACCUGGUAUCCUUUCU
CCCGGUGCCCUGGUGGUGGGAGUCAUCUGUGCGGCCAUCCUGCGCCGCCACGUAGGGCAA
GGGGAAGGCGCGGUUCAAUGGAUGAAUAGGCUCAUUGCCUUUGCGUCCAGGGGGAACCAC
GUCGCCCCGACCCACUAUGUGGCGGAGUCGGACGCGUCGCAGCGAGUCACUCAGAUGUUG
AGCUCUCUCACCAUAACCAGCUUGCUCAGGAGGCUGCACCAGUGGAUCACUGAAGACUGU
CCCGUCCCAUGCAGUGGCUCGUGGCUUCGCGACCUAUGGGACUGGAUUUCCACCAUCCUA
ACUGACUUUAAGAAUUGGCUGUCGUCCAAAUUGUUCCCCAAAAUGCCGGGUAUCCCCUUU
GUUUCCUGCCAAAAGGGUUACAAGGGGGUGUGGGCUGGCACGGGCAUUAUGACCACAAGG
UGCCCAUGCGGUGCUAACAUAUCUGGCAACGUCCGCUUGGGCUCCAUGCGCAUCACGGGG
CCCAAAACCUGCAUGAACACCUGGCAGGGGACAUUCCCUAUCAAUUGCUACACAGAGGGC
CAAUGCGUGCCUAAGCCCGCACCUAAUUUCAAAACCGCCAUCUGGAGGGUGGCGGCAACA
GAGUAUGCAGAGGUGACACGGCAUGGCUCCUACACAUAUGUGACAGGGUUGACAACCGAC
AACCUUAAGGUUCCCUGCCAACUACCAGCUCCUGAGUUUUUCUCCUGGGUGGACGGGGUA
CAGAUCCAUCGGUUUGCCCCUACGCCAAAGCCGCUGAUCAGGGACGAGGUGUCGUUUAGC
GUGGGUCUCAACUCCUUCGUGGUCGGAUCUCAGCUUCCUUGUGAACCUGAGCCUGACACG
GAGGUGCUGGCAUCCAUGCUGACGGACCCGUCCCACAUCACGGCAGAGGCAGCAGCGAGG
CGCCUGGCACGGGGUUCACCUCCAUCGGAGGCGAGCUCCUCAGCAAGCCAGCUGUCCGCC
CCGUCAUUGAGGGCCACCUGCACCUCACACGGCAGAGGCCCCGACAUUGACAUGGUGGAU
GCCAACCUUUUC------------AUGGGAGGCGACGUGACCCGGGUGGAGUCCAACGCU
AAAGUGCUCAUCCUAGACUCCCUUGACCCAAUGGUCGAGGAG---GAGGACGAGCGCGAG
CCUUCGGUGCCAUCCGAGUACCUGCUCCCC---AAGAAGAGGUUUCCACCGGCAUUACCG
CCGUGGGCGCGGCCUGAUUACAACCCGCCGCUCUUGGAGAACUGGAAAAAACCGGACUAU
CAACCACCGACAGUGGCGGGGUGUGCCCUUCCCCCCUCACAACAGACUCCGGUGCCACCC
CCGCGGAGG---CGGCGGGCCAUAGUCCUGGACCAAAGCUCCGUGGGGGAAGCUCUUAAG
GAGUUGGCCAUAAAAAGCUUUGGCCAGCCACCCCCCAGUGACGACUCCGGUCAUUCCACA
GGGGCACUCAUCACCGACAGUGCCAACCAGACAAUUCCGGAAGAGUCCAUUGAU---UCG
GAGACGGACUCCUUGUCCUCCAUGCCCCCCCUAGAGGGGGAGCCUGGAGAUCCUGACCUG
GAGCAUGAGACGGUAGAGCGCCAACCCCCCCCUCAGGAGGGGGAAGCAGCUCCCGGCUCG
GACUCCGGUUCUUGGUCCACGUGCUCUGAAGAGGAC---------GAUUCUGUGAUCUGC
UGUUCUAUGUCAUACUCCUGGACGGGGGCACUAAUAACCCCUUGUGCUUCAGAAGAGGAG
AAGUUGCCUAUCAAUCCCUUGAGUAAUUCGCUAUUGCGAUUCCACAACAAGGUGUAUUGC
ACAACAUCUAAAAGCGCCUCACUGAGGGCGAAGAAGGUGACUUUUGACAGAGUGCAGCUG
CUUGACUCACACUAUGACUCAACUUUGAAGGACAUUAAGCUAGCUGCCUCCACGGUUAGC
GCCAGGCUUCUCACGAUCGAGGAAGCAUGCGCGCUGACCCCUCCCCAUUCCGCUAGAUCA
AAAUACGGAUUCGGGGCAAAGGAGGUUCGCAGCUUAGCCAAGAGGGCCGUUAACCACAUC
AAGUCCGUGUGGAAGGACCUUUUGGAGGACUCAAUCACACCAAUUCCUACAACCAUCAUG
GCCAAGAACGAAGUGUUCUGUGUGGACCCCGCCAAAGGUGGGAAGAAGGCGGCCCGACUC
AUCGUAUACCCCGACCUCGGCGUCAGGGUCUGCGAGAAAGUCGCCCUUUAUGAUAUCACA
CAGAAACUCCCCCAGGCGGUGAUGGGAGCAUCCUACGGAUUUCAGUACUCUCCUGCACAA
CGGGUAGAAUUCCUCCUGAAAGCAUGGAAGGAGAAGAAAGACCCCAUGGGUUUUUCAUAU
GACACCCGCUGUUUCGACUCUACAGUGACGGAGAGGGACAUCAGAACCGAGGAGUCCAUA
UACCUUGCCUGUUCGCUGCCUGAAGAGGCUCGGAGGGCCAUACAUUCACUCACUGAGAGG
CUUUACGUGGGGGGACCCAUGCUAAACAGCAAGGGCCAAUCCUGCGGAUACAGGCGUUGC
CGCGCCAGCGGAGUGCUCACCACUAGCAUGGGGAACACCAUCACGUGCUAUGUGAAGGCC
UUAGCGGCCUGCAAGGCCGCGGGUAUUGUCAAUCCCACAAUGCUGGUGUGCGGCGACGAC
CUUGUCGUCAUCUCAGAGAGUCAGGGGGCUGAGGAGGACGAGCGGAACCUGAGAGUCUUC
ACGGAGGCUAUGACCAGGUACUCCGCCCCCCCGGGCGAUCCCCCCAAAGCAGAGUAUGAC
CUGGAGCUGAUAACAUCUUGCUCCUCCAAUGUGUCUGUGGCGUUGGACGCACAUGGCCGC
CGCAGGUACUACCUAACCAGAGACCCUACCACUCCACUCGCCAGAGCAGCCUGGGAAACU
GCAAGACACUCUCCUGUCAACUCAUGGCUGGGAAACAUUAUCCAGUACGCUCCAACAAUA
UGGGUCCGUAUGGUCUUAAUGACACAUUUCUUCUCCAUUCUAAUGGCCCAGGAUACCCCG
GACCAAGAUUUCAAUUUUGAAAUGUACGGGGCCGUAUAUUCAGUCACUCCACUGGAUCUC
CCAGCCAUCAUUGAAAGGCUGCAUGGCCUUGAAGCCUUUUCACUGCACACAUACUCUCCC
CAUGAACUCACACGGGUGGCAGCCGCUCUCAGAAAGCUUGGAGCGCCGCCC-UUGAGGGC
AUGGAAGAGUCGGGCUCGUGCAGUGAGGGCAUCCCUCAUCGCCCGGGGAGGGAGGGCAGG
CAUAUGUGGCCGCUAUCUCUUCAACUGGGCAGUGAGGACCAAGCUCAAACUCACUCCAUU
GCCGGAGGCGGGUCGGCUGGACUUAUCCAGCUGGUUCACCAUCGGCGCCGGCGGGGGCGA
CAUAUAUCACAGCGUGUCGCGAGCCCGACCCCGCUUCUUACUCUUUGGCCUACUCCUACU
UCUUGUAGGGGUAGGCAUCUUUUUACUCCCCGCUCGAUA---GAGCGGCACAC-UU-AGC
UACACUCCAUAGCUAA------------CUGUUUUUUUUUUUUUUUUUUUUUUUUUUUUU
UUUUUUUUUUUUUUUUUUUUUUUUUUUUUUCUUUUUUUUUUUCUUUCCUUCUUU------
-----------------------------------------ACCUUCUUUUAAUUCAUUU
CUACACUUGGUGGCUCCAUCUUAGCCCUAGUCAGGGCUAGCUGUGAAAGGUCCGUGAGCC
GCAUGACUGCAGAGAGUGCUGAAACUGGUAUCUCUGCAGAUCAUGU-----
>2a_AB047639
--------ACCUGCCCCU-AAUAGGGGCGACACUCCGCCAUGAAUCACUCCCCUGUGAGG
AACUACUGUCUUCACGCAGAAAGCGCCUAGCCAUGGCGUUAGUAUGAGUGUCGUACAGCC
UCCAGGCCCCCCCCUCCCGGGAGAGCCAUAGUGGUCUGCGGAACCGGUGAGUACACCGGA
AUUGCCGGGAAGACUGGGUCCUUUC--UUGGAU-AAACCCACUCUAUGCCCGGCCAUUUG
GGCGUGCCCCCGCAAGACUGCUAGCCGAGUAGCGUUGGGUUGCGAAAGGCCUUGUGGUAC
UGCCUGAUAGGGCGCUUGCGAGUGCCCCGGGAGGUCUCGUAGACCGUGCACCAUGAGCAC
AAAUCCUAAACCUCAAAGAAAAACCAAAAGAAACACCAACCGUCGCCCAGAAGACGUUAA
GUUCCCGGGCGGCGGCCAGAUCGUUGGCGGAGUAUACUUGUUGCCGCGCAGGGGCCCCAG
GUUGGGUGUGCGCACGACAAGGAAAACUUCGGAGCGGUCCCAGCCACGUGGGAGACGCCA
GCCCAUCCCCAAAGAUCGGCGCUCCACUGGCAA-GGCCUGGGGAAAACCAGGUCGCCCCU
GGCCCCUAUAUGGGAAUGAGGGACUCGGCUGGGCAGGAUGGCUCCUGUCCCCCCGAGGCU
CUCGCCCCUCCUGGGGCCCCACUGACCCCCGGCAUAGGUCGCGCAACGUGGGUAAAGUCA
UCGACACCCUAACGUGUGGCUUUGCCGACCUCAUGGGGUACAUCCCCGUCGUAGGCGCCC
CGCUUAGUGGCGCCGCCAGAGCUGUCGCGCACGGCGUGAGAGUCCUGGAGGACGGGGUUA
AUUAUGCAACAGGGAACCUACCCGGUUUCCCCUUUUCUAUCUUCUUGCUGGCCCUGUUGU
CCUGCAUCACCGUUCCGGUCUCUGCUGCCCAGGUGAAGAAUACCAGUAGCAGCUACAUGG
UGACCAAUGACUGCUCCAAUGACAGCAUCACUUGGCAGCUCGAGGCUGCGGUUCUCCACG
UCCCCGGGUGCGUCCCGUGCGAGAGAGUGGGG---AAUACGUCACGGUGUUGGGUGCCAG
UCUCGCCAAACAUGGCUGUGCGGCAGCCCGGUGCCCUCACGCAGGGUCUGCGGACGCACA
UCGAUAUGGUUGUGAUGUCCGCCACCUUCUGCUCUGCUCUCUACGUGGGGGACCUCUGUG
GCGGGGUGAUGCUCGCGGCCCAGGUGUUCAUCGUCUCGCCGCAGUACCACUGGUUUGUGC
AAGAAUGCAAUUGCUCCAUCUACCCUGGCACCAUCACUGGACACCGCAUGGCAUGGGACA
UGAUGAUGAACUGGUCGCCCACGGCCACCAUGAUCCUGGCGUACGUGAUGCGCGUCCCCG
AGGUCAUCAUAGACAUCGUUAGCGGGGCUCACUGGGGCGUCAUGUUCGGCUUGGCCUACU
UCUCUAUGCAGGGAGCGUGGGCGAAGGUCAUUGUCAUCCUUCUGCUGGCCGCUGGGGUGG
ACGCGGGCACCACCACCGUUGGAGGC---GCUGUUGCACGUUCCACCAACGUGAUUGCCG
GCGUGUUCAGCCAUGGCCCUCAGCAGAACAUUCAGCUCAUUAACACCAACGGCAGUUGGC
ACAUCAACCGUACUGCCUUGAAUUGCAAUGACUCCUUGAACACCGGCUUUCUCGCGGCCU
UGUUCUACACCAAC---CGCUUUAACUCGUCAGGGUGUCCAGGGCGCCUGUCCGCCUGCC
GCAACAUCGAGGCUUUCCGGAUAGGGUGGGGCACCCUACAGUACGAGGAUAAUGUCACCA
AUCCAGAG---------GAUAUGAGGCCGUACUGCUGGCACUACCCCCCAAAGCCGUGUG
GCGUAGUCCCCGCGAGGUCUGUGUGUGGCCCAGUGUACUGUUUCACCCCCAGCCCGGUAG
UAGUGGGCACGACCGACAGACGUGGAGUGCCCACCUACACAUGGGGAGAGAAUGAGACAG
AUGUCUUCCUACUGAACAGCACCCGACCGCCGCAGGGCUCAUGGUUCGGCUGCACGUGGA
UGAACUCCACUGGUUUCACCAAGACUUGUGGCGCGCCACCUUGCCGCACCAGAGCUGACU
UCAACGCCAGCACGGAC------------UUGUUGUGCCCUACGGAUUGUUUUAGGAAGC
AUCCUGAUGCCACUUAUAUUAAGUGUGGUUCUGGGCCCUGGCUCACACCAAAGUGCCUGG
UCCACUACCCUUACAGACUCUGGCAUUACCCCUGCACAGUCAAUUUUACCAUCUUCAAGA
UAAGAAUGUAUGUAGGGGGGGUUGAGCACAGGCUCACGGCCGCAUGCAACUUCACUCGUG
GGGAUCGCUGCGACUUGGAGGACAGGGACAGGAGUCAGCUGUCUCCUCUGUUGCACUCUA
CCACGGAAUGGGCCAUCCUGCCCUGCACCUACUCAGACUUACCCGCUUUGUCAACUGGUC
UUCUCCACCUUCACCAGAACAUCGUGGACGUACAAUACAUGUAUGGCCUCUCACCUGCUA
UCACAAAAUACGUCGUUCGAUGGGAGUGGGUGGUACUCUUAUUCCUGCUCUUAGCGGACG
CCAGAGUCUGCGCCUGCUUGUGGAUGCUCAUCUUGUUG-GGCCAGGCCGAAGCAGCAUUG
GAGAAGUUGGUCGUCUUGCACGCUGCGAGUGCGGCUAACUGCCAUGGCCUCCUAUAUUUU
GCCAUCUUCUUCGUGGCAGCUUGGCACAUCAGGGGUCGGGUGGUCCCCUUGACCACCUAU
UGCCUCACUGGCCUAUGGCCCUUCUGCCUACUGCUCAUGGCACUGCCCCGGCAGGCUUAU
GCCUAUGACGCACCUGUGCACGGACAGAUAGGCGUGGGUUUGUUGAUAUUGAUCACCCUC
UUCACACUCACCCCGGGGUAUAAGACCCUCCUCGGCCAGUGUCUGUGGUGGUUGUGCUAU
CUCCUGACCCUGGGGGAAGCCAUGAUUCAGGAGUGGGUACCACCCAUGCAGGUGCGCGGC
GGCCGCGAUGGCAUCGCGUGGGCCGUCACUAUAUUCUGCCCGGGUGUGGUGUUUGACAUU
ACCAAAUGGCUUUUGGCGUUGCUUGGGCCUGCUUACCUCUUAAGGGCCGCUUUGACACAU
GUGCCGUACUUCGUCAGAGCUCACGCUCUGAUAAGGGUAUGCGCUUUGGUGAAGCAGCUC
GCGGGGGGUAGGUAUGUUCAGGUGGCGCUAUUGGCCCUUGGCAGGUGGACUGGCACCUAC
AUCUAUGACCACCUCACACCUAUGUCGGACUGGGCCGCUAGCGGCCUGCGCGACUUAGCG
GUCGCCGUGGAACCCAUCAUCUUCAGUCCGAUGGAGAAGAAGGUCAUCGUCUGGGGAGCG
GAGACGGCUGCAUGUGGGGACAUUCUACAUGGACUUCCCGUGUCCGCCCGACUCGGCCAG
GAGAUCCUCCUCGGCCCAGCUGAUGGCUACACCUCCAAGGGGUGGAAGCUCCUUGCUCCC
AUCACUGCUUAUGCCCAGCAAACACGAGGCCUCCUGGGCGCCAUAGUGGUGAGUAUGACG
GGGCGUGACAGGACAGAACAGGCCGGGGAAGUCCAAAUCCUGUCCACAGUCUCUCAGUCC
UUCCUCGGAACAACCAUCUCGGGGGUUUUGUGGACUGUUUACCACGGAGCUGGCAACAAG
ACUCUAGCCGGCUUACGGGGUCCGGUCACGCAGAUGUACUCGAGUGCUGAGGGGGACUUG
GUAGGCUGGCCCAGCCCCCCUGGGACCAAGUCUUUGGAGCCGUGCAAGUGUGGAGCCGUC
GACCUAUAUCUGGUCACGCGGAACGCUGAUGUCAUCCCGGCUCGGAGACGCGGGGACAAG
CGGGGAGCAUUGCUCUCCCCGAGACCCAUUUCGACCUUGAAGGGGUCCUCGGGGGGGCCG
GUGCUCUGCCCUAGGGGCCACGUCGUUGGGCUCUUCCGAGCAGCUGUGUGCUCUCGGGGC
GUGGCCAAAUCCAUCGAUUUCAUCCCCGUUGAGACACUCGACGUUGUUACAAGGUCUCCC
ACUUUCAGUGACAACAGCACGCCACCGGCUGUGCCCCAGACCUAUCAGGUCGGGUACUUG
CAUGCUCCAACUGGCAGUGGAAAGAGCACCAAGGUCCCUGUCGCGUAUGCCGCCCAGGGG
UACAAAGUACUAGUGCUUAACCCCUCGGUAGCUGCCACCCUGGGGUUUGGGGCGUACCUA
UCCAAGGCACAUGGCAUCAAUCCCAACAUUAGGACUGGAGUCAGGACCGUGAUGACCGGG
GAGGCCAUCACGUACUCCACAUAUGGCAAAUUUCUCGCCGAUGGGGGCUGCGCUAGCGGC
GCCUAUGACAUCAUCAUAUGCGAUGAAUGCCACGCUGUGGAUGCUACCUCCAUUCUCGGC
AUCGGAACGGUCCUUGAUCAAGCAGAGACAGCCGGGGUCAGACUAACUGUGCUGGCUACG
GCCACACCCCCCGGGUCAGUGACAACCCCCCAUCCCGAUAUAGAAGAGGUAGGCCUCGGG
CGGGAGGGUGAGAUCCCCUUCUAUGGGAGGGCGAUUCCCCUAUCCUGCAUCAAGGGAGGG
AGACACCUGAUUUUCUGCCACUCAAAGAAAAAGUGUGACGAGCUCGCGGCGGCCCUUCGG
GGCAUGGGCUUGAAUGCCGUGGCAUACUAUAGAGGGUUGGACGUCUCCAUAAUACCAGCU
CAGGGAGAUGUGGUGGUCGUCGCCACCGACGCCCUCAUGACGGGGUACACUGGAGACUUU
GACUCCGUGAUCGACUGCAAUGUAGCGGUCACCCAAGCUGUCGACUUCAGCCUGGACCCC
ACCUUCACUAUAACCACACAGACUGUCCCACAAGACGCUGUCUCACGCAGUCAGCGCCGC
GGGCGCACAGGUAGAGGAAGACAGGGCACUUAUAGGUAUGUUUCCACUGGUGAACGAGCC
UCAGGAAUGUUUGACAGUGUAGUGCUUUGUGAGUGCUACGACGCAGGGGCUGCGUGGUAC
GAUCUCACACCAGCGGAGACCACCGUCAGGCUUAGAGCGUAUUUCAACACGCCCGGCCUA
CCCGUGUGUCAAGACCAUCUUGAAUUUUGGGAGGCAGUUUUCACCGGCCUCACACACAUA
GACGCCCACUUCCUCUCCCAAACAAAGCAAGCGGGGGAGAACUUCGCGUACCUAGUAGCC
UACCAAGCUACGGUGUGCGCCAGAGCCAAGGCCCCUCCCCCGUCCUGGGACGCCAUGUGG
AAGUGCCUGGCCCGACUCAAGCCUACGCUUGCGGGCCCCACACCUCUCCUGUACCGUUUG
GGCCCUAUUACCAAUGAGGUCACCCUCACACACCCUGGGACGAAGUACAUCGCCACAUGC
AUGCAAGCUGACCUUGAGGUCAUGACCAGCACGUGGGUCCUAGCUGGAGGAGUCCUGGCA
GCCGUCGCCGCAUAUUGCCUGGCGACUGGAUGCGUUUCCAUCAUCGGCCGCUUGCACGUC
AACCAGCGAGUCGUCGUUGCGCCGGAUAAGGAGGUCCUGUAUGAGGCUUUUGAUGAGAUG
GAGGAAUGCGCCUCUAGGGCGGCUCUCAUCGAAGAGGGGCAGCGGAUAGCCGAGAUGUUG
AAGUCCAAGAUCCAAGGCUUGCUGCAGCAGGCCUCUAAGCAGGCCCAGGACAUACAACCC
GCUAUGCAGGCUUCAUGGCCCAAAGUGGAACAAUUUUGGGCCAGACACAUGUGGAACUUC
AUUAGCGGCAUCCAAUACCUCGCAGGAUUGUCAACACUGCCAGGGAACCCCGCGGUGGCU
UCCAUGAUGGCAUUCAGUGCCGCCCUCACCAGUCCGUUGUCGACCAGUACCACCAUCCUU
CUCAACAUCAUGGGAGGCUGGUUAGCGUCCCAGAUCGCACCACCCGCGGGGGCCACCGGC
UUUGUCGUCAGUGGCCUGGUGGGGGCUGCCGUGGGCAGCAUAGGCCUGGGUAAGGUGCUG
GUGGACAUCCUGGCAGGAUAUGGUGCGGGCAUUUCGGGGGCCCUCGUCGCAUUCAAGAUC
AUGUCUGGCGAGAAGCCCUCUAUGGAAGAUGUCAUCAAUCUACUGCCUGGGAUCCUGUCU
CCGGGAGCCCUGGUGGUGGGGGUCAUCUGCGCGGCCAUUCUGCGCCGCCACGUGGGACCG
GGGGAGGGCGCGGUCCAAUGGAUGAACAGGCUUAUUGCCUUUGCUUCCAGAGGAAACCAC
GUCGCCCCUACUCACUACGUGACGGAGUCGGAUGCGUCGCAGCGUGUGACCCAACUACUU
GGCUCUCUUACUAUAACCAGCCUACUCAGAAGACUCCACAAUUGGAUAACUGAGGACUGC
CCCAUCCCAUGCUCCGGAUCCUGGCUCCGCGACGUGUGGGACUGGGUUUGCACCAUCUUG
ACAGACUUCAAAAAUUGGCUGACCUCUAAAUUGUUCCCCAAGCUGCCCGGCCUCCCCUUC
AUCUCUUGUCAAAAGGGGUACAAGGGUGUGUGGGCCGGCACUGGCAUCAUGACCACGCGC
UGCCCUUGCGGCGCCAACAUCUCUGGCAAUGUCCGCCUGGGCUCUAUGAGGAUCACAGGG
CCUAAAACCUGCAUGAACACCUGGCAGGGGACCUUUCCUAUCAAUUGCUACACGGAGGGC
CAGUGCGCGCCGAAACCCCCCACGAACUACAAGACCGCCAUCUGGAGGGUGGCGGCCUCG
GAGUACGCGGAGGUGACGCAGCAUGGGUCGUACUCCUAUGUAACAGGACUGACCACUGAC
AAUCUGAAAAUUCCUUGCCAACUACCUUCUCCAGAGUUUUUCUCCUGGGUGGACGGUGUG
CAGAUCCAUAGGUUUGCACCCACACCAAAGCCGUUUUUCCGGGAUGAGGUCUCGUUCUGC
GUUGGGCUUAAUUCCUAUGCUGUCGGGUCCCAGCUUCCCUGUGAACCUGAGCCCGACGCA
GACGUAUUGAGGUCCAUGCUAACAGAUCCGCCCCACAUCACGGCGGAGACUGCGGCGCGG
CGCUUGGCACGGGGAUCACCUCCAUCUGAGGCGAGCUCCUCAGUGAGCCAGCUAUCAGCA
CCGUCGCUGCGGGCCACCUGCACCACCCACAGCAACACCUAUGACGUGGACAUGGUCGAU
GCCAACCUGCUC------------AUGGAGGGCGGUGUGGCUCAGACAGAGCCUGAGUCC
AGGGUGCCCGUUCUGGACUUUCUCGAGCCAAUGGCCGAGGAA---GAGAGCGACCUUGAG
CCCUCAAUACCAUCGGAGUGCAUGCUCCCC---AGGAGCGGGUUUCCACGGGCCUUACCG
GCUUGGGCACGGCCUGACUACAACCCGCCGCUCGUGGAAUCGUGGAGGAGGCCAGAUUAC
CAACCGCCCACCGUUGCUGGUUGUGCUCUCCCCCCCCCCAAGAAGGCCCCGACGCCUCCC
CCAAGGAGA---CGCCGGACAGUGGGUCUGAGCGAGAGCACCAUAUCAGAAGCCCUCCAG
CAACUGGCCAUCAAGACCUUUGGCCAGCCCCCCUCGAGCGGUGAUGCAGGCUCGUCCACG
GGGGCGGGCGCCGCCGAAUCCGGCGGUCCGACGUCCCCUGGUGAGCCGGCCCCC---UCA
GAGACAGGUUCCGCCUCCUCUAUGCCCCCCCUCGAGGGGGAGCCUGGAGAUCCGGACCUG
GAGUCUGAUCAGGUAGAGCUUCAACCUCCCCCCCAGGGGGGGGGGGUAGCUCCCGGUUCG
GGCUCGGGGUCUUGGUCUACUUGCUCCGAGGAGGAC---------GAUACCACCGUGUGC
UGCUCCAUGUCAUACUCCUGGACCGGGGCUCUAAUAACUCCCUGUAGCCCCGAAGAGGAA
AAGUUGCCAAUCAACCCUUUGAGUAACUCGCUGUUGCGAUACCAUAACAAGGUGUACUGU
ACAACAUCAAAGAGCGCCUCACAGAGGGCUAAAAAGGUAACUUUUGACAGGACGCAAGUG
CUCGACGCCCAUUAUGACUCAGUCUUAAAGGACAUCAAGCUAGCGGCUUCCAAGGUCAGC
GCAAGGCUCCUCACCUUGGAGGAGGCGUGCCAGUUGACUCCACCCCAUUCUGCAAGAUCC
AAGUAUGGAUUCGGGGCCAAGGAGGUCCGCAGCUUGUCCGGGAGGGCCGUUAACCACAUC
AAGUCCGUGUGGAAGGACCUCCUGGAAGACCCACAAACACCAAUUCCCACAACCAUCAUG
GCCAAAAAUGAGGUGUUCUGCGUGGACCCCGCCAAGGGGGGUAAGAAACCAGCUCGCCUC
AUCGUUUACCCUGACCUCGGCGUCCGGGUCUGCGAGAAAAUGGCCCUCUAUGACAUUACA
CAAAAGCUUCCUCAGGCGGUAAUGGGAGCUUCCUAUGGCUUCCAGUACUCCCCUGCCCAA
CGGGUGGAGUAUCUCUUGAAAGCAUGGGCGGAAAAGAAGGACCCCAUGGGUUUUUCGUAU
GAUACCCGAUGCUUCGACUCAACCGUCACUGAGAGAGACAUCAGGACCGAGGAGUCCAUA
UACCAGGCCUGCUCCCUGCCCGAGGAGGCCCGCACUGCCAUACACUCGCUGACUGAGAGA
CUUUACGUAGGAGGGCCCAUGUUCAACAGCAAGGGUCAAACCUGCGGUUACAGACGUUGC
CGCGCCAGCGGGGUGCUAACCACUAGCAUGGGUAACACCAUCACAUGCUAUGUGAAAGCC
CUAGCGGCCUGCAAGGCUGCGGGGAUAGUUGCGCCCACAAUGCUGGUAUGCGGCGAUGAC
CUAGUAGUCAUCUCAGAAAGCCAGGGGACUGAGGAGGACGAGCGGAACCUGAGAGCCUUC
ACGGAGGCCAUGACCAGGUACUCUGCCCCUCCUGGUGAUCCCCCCAGACCGGAAUAUGAC
CUGGAGCUAAUAACAUCCUGUUCCUCAAAUGUGUCUGUGGCGUUGGGCCCGCGGGGCCGC
CGCAGAUACUACCUGACCAGAGACCCAACCACUCCACUCGCCCGGGCUGCCUGGGAAACA
GUUAGACACUCCCCUAUCAAUUCAUGGCUGGGAAACAUCAUCCAGUAUGCUCCAACCAUA
UGGGUUCGCAUGGUCCUAAUGACACACUUCUUCUCCAUUCUCAUGGUCCAAGACACCCUG
GACCAGAACCUCAACUUUGAGAUGUAUGGAUCAGUAUACUCCGUGAAUCCUUUGGACCUU
CCAGCCAUAAUUGAGAGGUUACACGGGCUUGACGCCUUUUCUAUGCACACAUACUCUCAC
CACGAACUGACGCGGGUGGCUUCAGCCCUCAGAAAACUUGGGGCGCCACCC-CUCAGGGU
GUGGAAGAGUCGGGCUCGCGCAGUCAGGGCGUCCCUCAUCUCCCGUGGAGGGAAAGCGGC
CGUUUGCGGCCGAUAUCUCUUCAAUUGGGCGGUGAAGACCAAGCUCAAACUCACUCCAUU
GCCGGAGGCGCGCCUACUGGACUUAUCCAGUUGGUUCACCGUCGGCGCCGGCGGGGGCGA
CAUUUUUCACAGCGUGUCGCGCGCCCGACCCCGCUCAUUACUCUUCGGCCUACUCCUACU
UUUCGUAGGGGUAGGCCUCUUCCUACUCCCCGCUCGGUA---GAGCGGCACACACU-AGG
UACACUCCAUAGCUAA------------CUGUUCCUUUUUUUUUUUUUUUUUUUUUUUUU
UUUUUUUUUUUUUUUUUUCUUUUUUUUUUUUUUCCCUCUUUCUUCCCUUCUC--------
----------------------------------------------AUCUUAUUCUACUU
UCUUUCUUGGUGGCUCCAUCUUAGCCCUAGUCACGGCUAGCUGUGAAAGGUCCGUGAGCC
GCAUGACUGCAGAGAGUGCCGUAACUGGUCUCUCUGCAGAUCAUGU-----
>2b/1a_MK548369
----------------------------GACACUCCGCCAUGAAUCACUCCCCUGUGAGG
AACUACUGUCUUCACGCAGAAAGCGUCUAGCCAUGGCGUUAGUAUGAGUGUCGUACAGCC
UCCAGGCCCCCCCCUCCCGGGAGAGCCAUAGUGGUCUGCGGAACCGGUGAGUACACCGGA
AUURCCGGAAAGACUGGGUCCUUUC--UUGGAU-AAACCCACUCUAUGUCCGGUCAUUUG
GGCGUGCCCCCGCAAGACUGCUAGCCUAGUAGCGUUGGGUUGCGAACGGCCUUGUGGUAC
UGCCUGAUAGGGUGCUUGCGAGUGCCCCGGGAGGUCUCGUAGACCGUGCAUCAUGAGCAC
AAAUCCUAAACCUCAAAGAAAAACCCACWSAAACACAAACCGCCGCCCACAGGACGUCAA
GUUCCCGGGUGGCGGCCAGAUCGUUGGCGGAGUUUACUUGCUGCCGCGCAGGGGCCCCAG
GUUGGGUGUGCGCGCGACAAGGAAGACUUCCGAGCGAUCCCAGCCGCGUGGRAGACGCCA
GCCCAUCCCGAAAGAUCGGCGCUCCACCGGCAA-GUCCUGGGGAAAGCCAGGAUAUCCUU
GGCCYCUGUAYGGAAACGAGGGCUGCGGCUGGGCAGGUUGGCUCCUGUCCCCCCGCGGGU
CUCGUCCUACUUGGGGCCCUACUGACCCCCGGCAUAGAUCACGCAAYUUAGGUAAAGUCA
UCGAUACCAUUACGUGUGGUUUUGCCGACCUCAUGGGGUACAUCCCUGUCGUAGGCGCUC
CGGUYGGAGGCGUCGCCAGAGCCCUGGCACACGGUGUUAGGGUCCUGGAGGACGGGAUMA
AUUAUGCAACAGGGAAUCUGCCUGGUUGCUCUUUCUCUAUCUUCUUACUUGCCCUUCUGU
CGUGCGUYACARUGCCAGUGUCUGCAGUGGAAGUCAGGAACAUCAGUUCUAGCUACUACG
CCACUAAUGAYUGCUCGAACAACAGCAUCACCUGGCAGCUCACUAACGCAGUUCUCCACC
UUCCCGGAUGCGUCCCAUGUGAGAAUGAYAAC---GGCACCUUGCGUUGCUGGAUACAAG
URACRCCUAACGUGGCUGUGAAACACCGCGGCGCRCUCACUCAYAACUUGCGAACGCAUG
UUGAUGUGAUUGUGAUGGCAGCCACGGUCUGCUCGGCCUUGUAUGUGGGAGACGUGUGCG
GGGCCGUGAUGAUCGUGUCGCAGGCUUUCAUAAUAUCGCCAGAGCGCCACAACUUCACCC
AAGAGUGCAAUUGUUCCAUCUACCAGGGYCAUAUCACCGGCCACCGCAUGGCAUGGGACA
UGAUGUUAAACUGGUCACCAACUCUCACCAUGAUCCUCGCCUACGYUGCUCGUGUUCCUG
AGCURGUCCUUGAAGUCGUCUUCGGCGGCCAYUGGGGUGUGGUAUUUGGCUUGGCCUAUU
UCUCCAUGCAGGGAGCRUGGGCCAAAGUCUUUGCYAUCCUCCUCCUUGUCGCCGGAGUGG
AUGCACASACCUAUAGCUCCGGUGCA---ACAAURGGCCGYGSGRCYARGACCUUUUCUA
GYCUCUUUACCCUUGGUCCCCAGCARACAAUUAGCCUAAUCAACACCAGUGGCAGUUGGC
ACAUAAACCGGACCGCCCUCAAUUGCAAUGACAGCUUGCAYACGGGUUUCAUCGCUUCCC
UGUUUUAUGCCAAC---AGAUUCAACAGCUCCGGCUGUCCCGAACGCUUGUCYUCCUGCC
GURGGCUGGAUGAUUUCCGCGUCGGGUGGGGAACCUUGGAAUAUGAGACUAAUGUCACCA
AUGAYGAG---------GACAUGAGRCCGUACUGCUGGCAUUAYCCUCCGAAGCCUUGCG
GUAUCGUUCCGGCUGGGACGGUUUGCGGGCCGGUCUAUUGUUUCACUCCCAGCCCUGUUG
UCGUGGGUACCACUGACAAGCAGGGCGUGCCCACCUACAGMUGGGGGGAAAAUGAGACCG
AUGUCUUYCUGCUAAAUAGCACAAGACCCCCGCAAGGAGCUUGGUUCGGMUGCACUUGGA
UGAACGGGACUGGRUUCACCAAGACRUGCGGCGCACCACCUUGCCGCAUUAGGAAGGAYU
ACAACGGRWCCCUYGAC------------CUGCUGUGCCCYACAGACUGUUUUAGGAAAC
ACCCAGACACAACCUACCUUAAGUGCGGGGCAGGGCCYUGGUUGACUCCCAAAUGCUUGG
UAGAAUACCCUUAUAGAUUGUGGCAUUAUCCGUGCACUGUGAAUUUYACCAUCUUYAAGG
UGCGGAUGUAUGUAGGGGGAGUAGAGCACCGACUGUCCGCAGCAUGUAACUUCACACGCG
GGGAYCGCUGCAGAYUGGAGGAUAGGGACAGGGGUCAGCAGAGUCCACUGCUGCACUCCA
CCACUGAAUGGGCGGUGUUGCCAUGCUCUUUCUCCGAYCUACCGGCACUAUCUACUGGCC
UAUUGCACCUCCACCAAAACAUCGUGGACGUGCAGUACCUCUAUGGGCUUUCUCCGGCUA
UCACAAGAUACAUCGUGAAGUGGGAGUGGGUGAUCCUUCUUUUCUUGUUGUUGGCAGACG
CCAGGGUCUGCGCGUGCCUUUGGAUGCUCAUCAUACUG-GGCCAGGCYGAGGCGGCGCUU
GAGAAGCUUAUCAUCUUGCACUCUGCUAGCGCUGCUAGUGCCAACGGGCCACUGUGGUUC
UUCAUCUUYUUYAUAGCGGCCUGGCACUUGAAGGGCAGGGUGGUCCCCAUGGCCACGUAC
UCUGUCCUCGGCUURUGGUCUUUYUUCCUCCUGGUCCUGGCYCUACCGCAGCAGGCUUAU
GCUCUUGACGCUGCUGACCARGGGGAACUGGGGCURGCUUUAUUGGCAAUCAUAUCAAUC
YUYACUCUUACCCCAGCCUACAAGACUUUCCUGUGCCGUUUAGUGUGGUGGCUGUCCUAU
AUAUUGGUCUUGGCCGAGGCCCAGAUCCACCAAUGGGUCCCCCCCCUAGAGGUCCGAGGG
GGGCGCGACGGAAUUAUCUGGGUGGCUGUCAUUCUACAUCCACGCCUUGUGUUUGAGAUC
ACGAAAUGGUUGUUGGCAGUUCUGGGACCUGCUCACCUCCUUAGAGCGUCUCUGCUACGG
GUACCAUACUUCGUAAGGGCUCACGCCCUACUGCGAAUGUGUGCCCUGGUAAGACACCUC
GCAGGAGCUAAGUAUAUCCAGAUGCUGUUGAUCACCAUAGGCAAGUGGACCGGCACUUAC
AUCUAUGACCACCUUUCCCCCCUAUCAACUUGGGCAGCCCAGGGGUUGCGGGACUUGGCG
GUCGCCGUAGAGCCCGUGACUUUUAGCCCAAUGGAGAAGAAGGUCAUUGUAUGGGGGGCU
GAGACAGUGGCGUGUGGGGAUAUCCUGCAUGGCCUCCCGGUUUCCGCGAGGCUAGGUAGG
GAAAUUCUGCUCGGCCCCGCCGAUGGCUACACCUCGAAGGGGUGGAAGCUCUUGGCUCCC
AUCACUGCUUACGCCCARCAGACAAGGGGUCUCCUAGGGUGUAUAAUCACCAGCCUGACU
GGCCGGGACACAAACCAAGCGGAGGGUGAGGUCCAGAUUGUGUCAACUGCUGCCCAAACY
UUCCUGGCAACGUGYAUUAAUGGGGUAUGCUGGACCGUCUACCACGGGGCCGGAACGAGG
ACCAUCGCAUCACCAAAGGGCCCUGUCAUCCAGAUGUACACCAAUGUAGACAAGGACCUC
GUGGGCUGGCCCGCUCCUCAAGGUACCCGCUCAUUGACACCCUGCACCUGCGGCUCCUCG
GACCUYUACCUGGUCACGAGGCAYGCCGAUGUCAUUCCYGUGCGCCGGCGYGGUGAUARC
AGGGGCAGCCUGCUUUCGCCCCGGCCCAUUUCCUAYUUGAAAGGCUCCUCGGGGGGUCCG
CUGUUGUGCCCCGCGGGGCACGCCGURGGCAUAUUCAGGGCCGCGGUGUGCACCCGUGGA
GUGGCUAAGGCGGUGGACUUCAUCCCUGUGGAGAACCUAGAGACAACCAUGAGGUCCCCG
GUGUUCACAGACAACUCCUCUCCACCAGCAGUGCCCCAGAGCUUCCAGGUGGCCCACCUG
CAUGCUCCYACCGGCAGCGGCAAAAGCACCAAGGUCCCGGCUGCAUACGCUGCUCAGGGU
UACAAGGUGCUAGUGCUCAAUCCCUCCGUUGCYGCGACRYUGGGCUUUGGUGCUUACAUG
UCCAAGGCCCAUGGGGUCGAUCCUAAUAUCAGGACCGGGGUGAGRACAAUUACYACUGGC
AGCCCCAUCACGUACUCCACCUACGGCAAGUUCCUUGCCGAUGGUGGGUGCUCAGGGGGU
GCUUAUGACAUAAUAAUUUGUGACGAGUGCCACUCCACGGAUGCCACAUCCAUCUUGGGC
AUCGGCACCGUCCUUGACCAAGCAGAGACUGCRGGGGCGAGACUGGUCGUACUCGCCACU
GCUACCCCUCCAGGCUCCAUCACCGUGCCCCAUCCUAACAUCGAGGAGGUUGCUCUGUCC
ACCACCGGAGAGAUUCCYUUUUACGGCAAGGCYAUCCCCCUCGAGGUAAUCAAGGGGGGG
AGACAUCUCAUCUUCUGUCACUCAAAGAAGAAGUGCGACGAGCUCGCCGCAAAGCURGUC
GGAUUGGGCAUCAAUGCCGUGGCCUACUACCGCGGYCUUGACGUGUCUGUCAUCCCGACC
AGCGGCGAUGUUGUCGUCGUGGCAACCGAUGCCCUCAUGACCGGCUUYACYGGCGACUUC
GACUCGGUGAUAGACUGYAACACGUGUGUCACCCAGACRGUCGAUUUUAGCCUUGACCCU
ACUUUCACCAUYGAGACAACCACGCUCCCCCAGGACGCUGUCUCCCGUACCCAACGGCGG
GGCAGGACUGGKAGGGGCAARCCGGGCAUCUACAGAUUCGUGGCGCCGGGGGAGCGSCCY
UCCGGCAUGUUCGACUCGUCUGUCCUCUGUGAGUGCUAUGACGCGGGCUGUGCGUGGUAC
GARCUCACGCCCGCCGAGACYACAGUUAGGCUACGAUCGUACAUGAACACCCCCGGGCUC
CCCGUGUGCCAGGACCAUCUCGAAUUUUGGGAGGGCGUCUUYACRGGCCUCACCCAUAUA
GAUGCCCACUUCCUAUCUCAGACAAAGCAGAGUGGGGAGAACUUUCCUUACCUGGUAGCG
UACCAAGCCACCGUGUGCGCUAGGGCUCAAGCCCYUCCCCCAUCGUGGGACCAGAUGUGG
AAGUGUYUAACCCGCCUCAAACCUACCCUCCAUGGGCCAACACCUCUGCUGUACAGACUG
GGCGCUGUUCAGAAUGAAGUCAYCUUGACGCACCCAGUCACCAAAUACAUCAUGACAUGC
AUGUCGGCCGACCUAGAGGUCGUCACGAGUACCUGGGUGCUCGUYGGCGGYGUCCUGGCU
GCUUUGGCCGCGUAUUGYCUGUCAACAGGCUGCGUGGUCAUAGUGGGCAGGGUUGUCUUG
UCCGGGAAGCCGGCGRUCAUACCUGACAGGGAAGUUCUCUACCGVGAGUUCGAUGAGAUG
GARGAGUGCUCUCAGCACUUACCGUACAUCGAGCACGGGAUGAUGCUCGCUGAGCAGUUC
AAGCAGAAGGCCCUCGGCCUCCUGCAGACCGCGUCCCGUCAGGCAGAGGAYAUCGCCCCU
GCUGUCCAGACCAACUGGCAAAAACUCGAGGYCUUCUGGGCAAAGCAUAUGUGGAAYUUC
AUCAGUGGGAUACAAUACUUGGCGGGCUUGUCAACGUUGCCUGGUAMCCCCGCCAUUGCU
UCAUUGAUGGCUUUUACAGCUGCCGUCACCAGCCCACUAACCACUAGCCAAACCCUCCUC
UUCAACAUAUUGGGGGGUUGGGUGGCUGCCCAGCUCGCCGCCCCCGGUGCCGCUACCGCC
UUUGUGGGCGCUGGCUUAGCCGGCGCCGCCRUCGGCAGUGUUGGACUGGGGAAGGUCCUC
GUAGACAUUCUUGCAGGGUAUGGUGCGGGCGUGGCGGGAGCCCUCGUGGCWUUUAAGAUC
AUGAGCGGCGAGGKCCCCUCYACGGARGACCUGGUCAACUUACUGCCCGCYAUCCUCUCG
CCUGGAGCCCUUGUAGUCGGCGUGGUCUGCGCAGCAAUACUGCGCCGGCACGUUGGGCCG
GGCGAGGGGGCAGUGCAAUGGAUGAACCGGCUGAUAGCCUUCGCCUCCCGGGGGAACCAU
GUUUCCCCCACGCACUACGUGCCGGAGAGCGAUGCAGCUGCCCGCGUCACYRCCAUACUC
AGCAGCCUUACUGUAACCCAGCUCCUAAGGCGACUGCACCAGUGGAUAAGCUCRGAGUCY
ACCACCCCAUGCGCCGGUUCCUGGCUAAGGGACGUCUGGGACUGGAUAUGCGAGGUGCUG
AGCGACUUCARGACCUGGYUAAAAGCCAAGCUCAUGCCACAACUGCCUGGGAUUCCCCUU
UUGUCCUGYCAGCGCGGGUAUAAAGGGGUCUGGCGAGGGGAUGGCAUCAUGCACACUCGC
UGCCACUGUGGAGCUGAGAUCACCGGACAUGUCAAAAACGGGACGAUGAGGAUCGUUGGU
CCCAGGACCUGCAGGAACAUGUGGAGUGGRACCUUCCCCAUUAACGCCUACACCACGGGC
CCCUGUACUCCCCUUCCUGCGCCGAACUAUACGUUCGCGCUGUGGAGGGUGUCUGCAGAG
GARUACGUGGAGGUAAGGCAGGURGGGGACUUCCACUACGUGACGGGYAUGACYACUGAC
AACCUUAAAUGCCCGUGCCAGGUCCCRUCGCCCGAAUUCUUYACAGAACUAGACGGGGUG
CGCCURCAUAGGUUUGCGCCCCCCUGCAAGCCCUUGCUGCGGGAGGAGGURUCAUUCAGA
GUAGGACUCCACGAGUACCCGGUGGGRUCGCAAUUACCUUGCGAGCCCGAGCCGGACGUG
GCCGUGUUGACGUCCAUGCUCACCGACCCCUCCCACAUAACAGCGGAGRCGGCUGGGAGR
AGGUURGCRAGAGGAUCACCCCCCUCUAUAGCCAGCUCUUCGGCUAGCCAGCUGUCCGCU
CCAUCUCUCAAGGCAACUUGCACCACCAACCAUGACUCCCCHGACGCCGAUCUCAUAGAG
GCCAACCUCCUAUGGAGGCAGGAGAUGGGCGGCAACAUCACCAGGGUUGAGUCAGAGAAC
AAAGUGGUGAUUCUGGACUCCUUCGAUCCGCUYGUGGCGGAA---GAGGAUGAGCGGGAG
GUCUCCGUACCCGCAGAAAUMCUGCGGAAG---UCUCGGAAGUUUACYCCGGCYCUGCCC
AUCUGGGCGCGGCCGGACUACAACCCCCCGCUGCUGGAGACGUGGAAAAAGCCUGACUAY
GAGCCACCUGUGGUCCAUGGCUGCCCGCUUCCACCUCCACGAUCCCCUCCUGUGCCUCCG
CCUCGGAGG---AAGCGRACGGUGGUCCUCACCGAAWCAACCGURUCUACUGCCUUGGCY
GAACUUGCCACCAAAAGUUUUGGCAGCUCCACAACCUCCGGUAUCACGGGCGACAAUACG
ACAACRUCCUCUGAGCCCGCCCCCUCCGACUGCCCYCCAGAC---------------UCC
GACGCUGAGUCCUACUCRUCCAUGCCCCCCCUGGAGGGGGAGCCUGGGGAUCCGGAUCUC
------------------------------------------------------------
AGCGACGGGUCGUGGUCGACGGUCAGUAGUAGGGCGGACGCG---GAGGAUGUCGUGUGU
UGCUCAAUGUCUUAYACYUGGACAGGCGCACUCGUCACYCCAUGCGCCGCGGAGGAACAG
AAACUGCCCAUCAACGCACUGAGCAACUCGUUGCUACGCCAUCACAAYAUGGUGUAUUCY
ACCACCUCACGCAGUGCUUGCCAAAGGCAGAAGAAAGUCACAUUUGACAGACUGCAGGUU
CUGGAYAGCCAYUACCAGGACGUGCUCAAGGAGGUUAAGGCAGCGGCGUCAAMRGUGAAG
GCUAACUUGCUAUCCGUAGAGGAAGCUUGCAGCCUGACGCCCCCACAYUCAGCCAGAUCC
AAGUUUGGCUAUGGGGCUAAAGACGUCCGUUGCCAUGCCAGAAAGGCCGUAAACCACAUC
AACUCCGUGUGGAAAGACCUUCUGGAGGACAGUGUAACACCAAUAGACACCACCAUCAUG
GCCAAGAACGAAGUUUUCUGCGUUCAGCCUGAGAAGGGRGGUCGUAAGCCAGCUCGUCUC
AUCGUGUUCCCCGACUUGGGUGUGCGCGUGUGCGAGAAGAUGGCCCUGUACGACGUGGUU
AGCAARCUCCCCCAGGCCGUGAUGGGAGCCUCCUACGGAUUYCAAUACUCRCCAGGACAG
CGGGUUGAAUUCCUCGUGCAAGCGUGGAAAUCCAAGAGGACYCCAAUGGGRUUCUCGUAU
GACACCCGCUGCUUUGACUCCACAGUCACYGAGAGUGAUAUCCGUACGGAGGAGGCAAUC
UACCAAUGUUGUGACCUGGACCCCCAAGCCCGYGUGGCCAUUAAGUCCCUCACUGAGAGG
CUYUAUGUUGGGGGCCCCCUUACCAAUUCAAGGGGGGAAAACUGCGGCUACCGUAGAUGC
CGCGCGAGCGGCGUGCUAACRACUAGCUGUGGUAACACCCUCACUUGUUACAUCAAGGCC
CAAGCAGCCUGUCGAGCCGCAGGGCUCCAGGACUGCACCAUGCUCGUGUGUGGCGAYGAC
UURGUCGUUAUCUGUGAAAGUGCGGGGGUCCARGAGGAYGCGGCGAGCCUGAGAGCCUUC
ACGGAGGCUAUGACCAGGUACUCCGCCCCCCCCGGGGACCCCCCACAACCGGAAUACGAC
CUGGAGCUCAUAACAUCAUGCUCCUCUAACGUGUCAGUCGCCCAYGACGGYGCUGGAAAR
AGGGUCUACUACCUUACCCGUGACCCCACAACUCCCCUCGCGAGAGCCGCGUGGGAGACA
GCAAGACACACUCCAGUCAAUUCCUGGCUAGGCAACAUAGUCAUGUUUGCCCCCACACUG
UGGGCGAGGAUGAUAYUGAUGACCCAUUUCUUUAGCGUCCUCAUAGCCAGGGAUCAGCUU
GAACAGGCUCUCGAUUGCGAGAUCUACGGAGCCUGYUACUCCAUAGAACCACUGGAUCUA
CCUCCAAUCAUUCAAAGACUCCAUGGCCUUAGCGCAUUUUCACUCCAYAGUUACUCUCCA
GGUGAAAUCAAUAGGGUGGCCGCAUGCCUCAGRAAACUUGGGGUCCCGCCC-UUGCGAGC
UUGGAGACACCGGGCCCGGAGCGUCCGCGCUAGGCUKCUGUCCAGAGGGGGUAGRGCUGC
YAUAUGCGGCAAAUACCUCUUYAACUGGGCAGUAAGAACARAGCUYWWWSWSWVDKUWHU
SGBGKHYHYKGSBBBBHUGGACUUGUCCAGCUGGUUCACGGCUGGCUACAGCGGGGGAGA
CAUUUAUCACAGCGUGUCUCAUGCCCGGCCCCGCUGGUUCUGGUUYUGCCUACUCCUGCU
UGCUGCAGGGGUAGGCAUCUACCUCCWCCCCAACCGAUGA--------------------
------------------------------------------------------------
------------------------------------------------------------
------------------------------------------------------------
------------------------------------------------------------
---------------------------------------------------
>2b_AY232740
---------------------------------------------CACUCCCCUGUGAGG
AACUACUGUCUUCACGCAGAAAGCGUCUAGCCAUGGCGUUAGUAUGAGUGUCGUACAGCC
UCCAGGCCCCCCCCUCCCGGGAGAGCCAUAGUGGUCUGCGGAACCGGUGAGUACACCGGA
AUUACCGGAAAGACUGGGUCCUUUC--UUGGAC-AAACCCACUCUAUGUCCGGUCAUUUG
GGCGUGCCCCCGCAAGACUGCUAGCCGAGUAGCGUUGGGUUGCGAAAGGCCUUGUGGUAC
UGCCUGAUAGGGUGCUUGCGAGUGCCCCGGGAGGUCUCGUAGACCGUGCAUCAUGAGCAC
AAAUCCUAAACCUCAAAGAAAAACCAAAAGAAACACAAACCGCCGCCCACAGGACGUCAA
GUUCCCGGGUGGCGGUCAGAUCGUUGGCGGAGUUUACUUGCUGCCGCGCAGGGGCCCCAG
GUUGGGUGUGCGCGCGACAAGGAAGACUUCCGAGCGAUCCCAGCCGCGUGGAAGACGCCA
GCCCAUCCCGAAAGAUCGGCGCUCCACCGGCAA-GUCCUGGGGAAAGCCAGGAUAUCCUU
GGCCUCUGUACGGAAACGAGGGCUGCGGCUGGGCAGGUUGGCUCCUGUCCCCCCGCGGGU
CUCGUCCUACUUGGGGCCCCAACGACCCCCGGCACAGAUCACGCAACUUGGGUAAAGUCA
UCGAUACCUUUACGUGUGGUUUUGCCGACCUCAUGGGGUACAUCCCUGUCAUUGGCGCCC
CGGUAGGAGGCGUCGCCAGAGCUCUGGCACACGGUGUUAGGGUCCUGGAAGACGGGAUAA
AUUACGCAACAGGGAAUCUACCUGGUUGCUCCUUUUCUAUCUUCUUACUUGCUCUUCUGU
CAUGCGUCACAGUGCCAGUGUCUGCAGUGGAAGUCAGGAACAUCAGUUCUAGCUACUAUG
CCACUAACGAUUGCUCGAACAACAGCAUCACCUGGCAGCUCACUAACGCAGUUCUCCACC
UUCCUGGAUGCGUCCCAUGUGAGAAUGAUAAU---GGCACCUUGCGCUGCUGGAUACAAG
UAACACCCAAUGUGGCUGUGAAACACCGCGGCGCACUCACUGACAACCUGCGAACGCACG
UCGACAUGAUCGUAAUGGCAGCUACGGUCUGUUCGGCCUUGUACGUGGGAGACGUGUGCG
GGGCCGUGAUGAUCGUGUCGCAGGCUUUCAUAAUAUCGCCAGAGCGCCACAACUUCACCC
AAGAGUGCAAUUGUUCCAUCUACCAAGGUCAUAUCACCGGCCAUCGCAUGGCAUGGGACA
UGAUGUUAAAUUGGUCACCAACUCUUACCAUGAUCCUCGCCUACGCUGCUCGUGUUCCUG
AGCUAGUCCUUGAAAUUGUCUUCGGCGGCCACUGGGGUGUGGCGUUUGGCUUGGCCUAUU
UCUCCAUGCAGGGAGCGUGGGCCAAAGUCAUUGCCAUCCUCCUUCUUGUCGCGGGAGUGG
AUGCAAGCACCUAUUCCACCGGCGCA---CAAGCGGGUCGUGCCACUUCGGGGCUCACUG
GCAUCUUUAGCCCUGGUCCUCAGCAGAACAUCCACUUAAUCAAUACCAAUGGCAGCUGGC
ACAUAAACAGGACUGCUCUCAAUUGCAAUGACAGCUUGCAGACGGGAUUCAUCGCUUCCC
UGUUUUAUACCAGG---AAAUUUAACAGCUCCGGCUGCCCCGAGCGCUUGUCUUCCUGCC
GCAGGCUGGACGAUUUUCGCAUCGGGUGGGGAACUUUGGAAUACGAGACCAAUGUCACCA
AUGAUGAG---------GACAUGAGGCCGUACUGCUGGCAUUACCCUCCGAAGCCUUGCG
GUAUCGUCUCGGCUAGGACGGUUUGCGGGCCGGUCUACUGUUUUACUCCUAGCCCUGUUG
UCGUGGGCACCACUGACAGGCAGGGCGUACCCACCUAUACCUGGGGGGAAAACGAGACCG
AUGUCUUUCUGCUAAAUAGCACAAGACCCCCGCAAGGAGCUUGGUUCGGCUGCACUUGGA
UGAACGGGACUGGGUACACUAAGACGUGCGGAGCACCACCUUGCCGCAUUAGGAGAGACU
UCAACAGUACUCUCGAU------------CUAUUGUGCCCCACAGACUGUUUUAGGAAGC
ACCCAGGUGCUACCUAUCUUAAGUGCGGAGCUGGGCCUUGGUUGACCCCCAGGUGCCUGA
UAGAAUACCCUUAUAGGCUGUGGCAUUAUCCGUGCACUGUAAAUUUCACCAUCUUCAAGG
UGCGGAUGUAUGUAGGGGGGGUGGAGCAUCGAUUGUCCGCAGCAUGUAACUUCACGCGCG
GAGACCGCUGCAGAUUAGAAGACAGGGAUAGGGGUCAGCAGAGUCCACUGCUGCACUCCA
CCACUGAGUGGGCAGUGUUGCCAUGCUCCUUCUCCGACCUACCGGCAUUAUCCACUGGCC
UAUUGCACCUCCACCAAAACAUCGUGGACGUGCAGUAUCUCUAUGGACUUUCUCCGGCUC
UUACAAGAUACAUCGUGAGGUGGGAAUGGGUGGUCCUCCUUUUCUUGUUGUUGGCAGACG
CCAGGGUCUGUGCAUGCCUUUGGAUGCUCAUCAUACUG-GGCCAAGCCGAGGCGGCGCUU
GAGAAGCUCAUCAUCUUGCACUCCGCUAGCGCCGCUAGUGCCAAUGGGCCGCUGUGGUUC
UUCAUCUUCUUUACAGCGGCCUGGUACUUAAAGGGCAGGGUGGUCCCCGCGGCCACAUAC
UCUGUACUCGGCUUGUGGUCCUUUCUCCUUCUGGUCCUGGCCCUACCACAGCAGGCUUAU
GCCCUGGACGCCGCUGAACAAGGGGAACUAGGGCUGGUUUUAUUAGUAAUCAUAUCCAUC
UUUACUCUUACCCCAGCAUACAAGAUUCUCCUCAGCCGUUCAGUGUGGUGGCUGUCCUAC
AUGCUGGUCUUGGCCGAGGCCCAGAUUCAGCAAUGGGUCCCCCCCCUCGAGGCCCGAGGG
GGGCGUGACGGGAUCAUCUGGGUGGCUGUCAUUCUACACCCACGCCUUGUGUUUGAGAUC
ACGAAAUGGUUGUUAGCAAUCCUGGGGUCUGCCCACCUCCUUAAAGCGUCUCUGCUACGG
GUACCAUACUUUGUGAGGGCUCACGCUCUGCUACGAGUGUGCACCCUGGUGAGACACCUC
GCAGGAGCUAGGUACAUCCAGAUGCUGUUGAUCACCAUGGGCAGGUGGACCGGCACUUAC
AUCUAUGACCACCUCUCCCCUUUAUCAACUUGGGCAGCUCAGGGUUUGCGGGACCUGGCA
GUCGCCGUGGAGCCUGUGAUCUUCAGCCCAAUGGAGAAGAAGGUCAUUGUGUGGGGGGCU
GAGACAGUGGCGUGUGGAGACAUCCUGCAUGGCCUCCCGGUUUCCGCGAGGCUAGGUAGG
GAAGUUCUGCUCGGCCCUGCCGAUAGCUACGCCUCGAAGGGGUGGAAGCUCCUAGCCCCC
AUUACUGCUUACACUCAGCAGACUCGUGGUCUCCUGGGUGCCAUCGUGGUCAGCCUAACG
GGCCGCGACAAAAAUGAGCAGGCUGGGCAGGUCCAGGUUCUGUCCUCUGUCACACAAUCU
UUCUUGGGGACAUCUAUUUCGGGGGUCCUCUGGACAGUAUACCACGGGGCUGGUAAUAAG
ACCUUGGCUGGCCCCAAAGGACCAGUCACUCAGAUGUACACCAGCGCAGAGGGGGACCUC
GUGGGAUGGCCUAGCCCCCCCGGGACUAAGUCAUUAGACCCCUGUACCUGCGGGGCCGUG
GACCUCUACCUGGUCACCCGAAACGCUGAUGUCAUUCCGGUCCGGAGGAAAGAUGACCGG
CGGGGUGCACUACUCUCGCCAAGGCCUCUCUCAACCCUCAAAGGAUCAUCCGGCGGACCC
GUGCUCUGCCCUAGGGGACACGCCGUCGGCUUGUUCAGAGCGGCCGUGUGUGCCAGGGGU
GUGGCCAAGUCUAUUGACUUCAUCCCUGUUGAAUCUCUCGACAUCGCCACACGGACGCCC
AGCUUCUCUGACAACAGCACGCCACCAGCUGUGCCCCAGUCUUACCAGGUGGGCUACUUG
CACGCACCAACGGGCAGCGGGAAGAGCACCAAGGUCCCUGCCGCAUAUGCCAGUCAGGGG
UACAAAGUACUCGUACUAAACCCCUCUGUCGCGGCUACACUUGGUUUUGGGGCCUACAUG
UCCAAAGCCCAUGGGAUCAACCCCAACAUCAGAACCGGAGUACGGACUGUGACCACCGGG
GACCCUAUCACUUAUUCCACUUAUGCCAAGUUCAUCGCAGACGGAGGCUGCUCAGCUGGC
GCCUAUGACGUCAUCAUAUGCGACGAAUGCCAUUCAGUGGACGCCACUACCAUUCUUGGC
AUUGGAACAGUCCUCGACCAGGCUGAGACCGCAGGUGUCAGGCUAGUGGUUUUAGCCACA
GCCACGCCUCCCGGUACGGUGACAACUCCCCACAGUAACAUAGAGGAGGUGGCCCUCGGU
CAUGAGGGCGAGAUCCCUUUCUAUGGCAAGGCUAUCCCCCUAGCUUACAUCAAGGGGGGC
AGGCACCUGAUCUUUUGUCAUUCAAAAAAGAAGUGCGACGAGCUCGCAGCAGCCCUUCGG
GGCUUGGGUGUCAAUGCCGUUGCCUACUACAGGGGUCUCGACGUCUCCGUUAUACCAACU
CAAGGAGACGUGGUGGUCGUCGCCACCGACGCCCUAAUGACUGGAUACACCGGUGACUUU
GACUCUGUCAUCGACUGCAAUGUUGCAGUUACUCAGAUUGUUGACUUUAGCCUAGACCCA
ACUUUUACCAUCACUACUCAAACCGUCCCUCAGGACGCUGUCUCCCGUAGUCAACGUAGA
GGGAGAACUGGGAGGGGGCGACUGGGCACUUACAGGUAUGUCUCGUCAGGCGAGAGACCG
UCUGGGAUGUUCGACAGCGUAGUGCUCUGUGAGUGCUAUGAUUCCGGGGCAGCCUGGUAC
GAGCUUACGCCUGCUGAGACUACGGUGAGACUCCGGGCAUAUUUCAACACGCCCGGUUUA
CCCGUGUGUCAAGACCACCUGGAGUUCUGGGAAGCGGUCUUUACAGGUCUCACACACAUU
GAUGCCCACUUCCUCUCCCAGACAAAGCAAGGAGGAGAAAACUUUGCGUAUCUAACGGCC
UACCAGGCCACAGUAUGCGCUAGGGCAAAGGCCCCUCCUCCUUCGUGGGACGUGAUGUGG
AAGUGUCUAACUAGGCUAAAACCUACACUGACUGGUCCUACCCCCCUCCUGUACCGCUUG
GGUGCCGUGACCAACGAGGUUACCCUGACGCACCCCGUGACGAAAUACAUCGCCACGUGC
AUGCAGGCUGACCUCGAGGUCAUGACAAGCACAUGGGUCCUAGCAGGGGGGGUGCUAGCC
GCCGUGGCAGCUUACUGCUUGGCGACCGGCUGCAUUUCCAUCAUUGGCCGCAUACACCUG
AAUGAUCGGGUAGUUGUGACCCCUGACAAGGAAAUCUUAUAUGAGGCCUUUGAUGAGAUG
GAAGAAUGCGCCUCCAAAGCCGCCCUCAUUGAGGAAGGGCAGCGGAUGGCGGAGAUGCUC
AAGUCUAAGAUACAAGGCCUCCUACAACAGGCCACAAGACAAGCCCAAGACAUACAGCCA
GCCAUACAGUCAUCAUGGCCCAAGCUUGAACAAUUUUGGGCCAAACACAUGUGGAACUUC
AUCAGCGGCAUACAGUACCUGGCGGGACUCUCCACUCUACCGGGAAAUCCCGCAGUGGCA
UCAAUGAUGGCUUUCAGCGCCGCAUUGACUAGCCCACUACCCACCAGCACCACCAUCCUC
UUGAACAUCAUGGGGGGAUGGUUGGCCUCCCAGAUUGCCCCCCCUGCCGGGGCCACUGGC
UUCGUUGUCAGUGGUCUAGUGGGGGCGGCCGUUGGAAGUAUAGGCCUAGGUAAGAUACUG
GUGGACGUUUUGGCCGGGUACGGUGCAGGCAUUUCAGGGGCCCUCGUAGCUUUUAAAAUC
AUGAGCGGCGAGAAGCCCACGGUAGAAGAUGUUGUGAAUCUCCUACCUGCUAUUCUGUCU
CCUGGCGCUUUGGUAGUGGGAGUCAUCUGUGCGGCAAUCUUGCGCCGCCACGUCGGCCAG
GGAGAGGGGGCGGUCCAGUGGAUGAACAGACUGAUCGCCUUUGCCUCCAGAGGAAACCAU
GUUGCCCCCACCCACUACGUGGCGGAGUCUGACGCCUCGCUGCGCGUAACGCAGGUGCUA
AGUUCACUCACAAUCACCAGCCUACUUAGGAGACUACAUGCCUGGAUCACUGAAGAUUGC
CCAGUCCCAUGUUCGGGGUCUUGGCUCCGGGACAUUUGGGAUUGGGUUUGUUCCAUUCUC
ACAGACUUUAAGAACUGGCUGUCUUCAAAAUUGCUCCCCAAAAUGCCCGGCCUUCCCUUC
AUCUCUUGCCAAAAGGGAUACAGGGGUGUAUGGGCUGGCACGGGAGUCAUGACUACUCGG
UGUCCAUGCGGAGCAAACAUCUCGGGCCAUGUCCGCAUGGGUACCAUGAAAAUAACAGGC
CCGAAGACCUGCUUGAACCUGUGGCAGGGAACCUUCCCCAUCAAUUGUUACACAGAAGGG
CCUUGCGUGCCAAAACCCCCUCCUAAUUAUAAGACCGCAAUUUGGAGGGUGGCAGCGUCG
GAGUACGUUGAGGUCACGCAGCAUGGCUCUUUCUCGUACGUAACGGGGUUAACCAGUGAC
AACCUUAAGGUCCCUUGCCAGGUACCAGCUCCAGAAUUCUUCUCUUGGGUGGACGGGGUG
CAAAUACAUCGAUUCGCCCCCACUCCAGGUCCCUUCUUUCGGGAUGAGGUUACGUUCACC
GUAGGCCUCAAUUCCUUUGUGGUCGGCUCUCAGCUCCCUUGCGACCCUGAGCCGGACACC
GAGGUAUUGGCCUCCAUGCUGACAGACCCGUCCCACAUUACCGCGGAGGCGGCAGCCAGG
CGAUUGGCCAGGGGAUCCCCCCCCUCACAGGCCAGCUCUUCAGCGAGCCAGCUUUCCGCC
CCGUCCUUGAAGGCUACCUGUACCACCCAUAAGAUGGCAUAUGAUUGUGACAUGGUGGAU
GCUAACCUUUUC------------AUGGGAGGCGAUGUGACCCGGAUUGAGUCCGACUCC
AAGGUGAUCGUUCUCGACUCCCUCGAUUCCAUGACCGAGGUA---GAGGAUGAUCGUGAG
CCUUCUGUACCAUCAGAGUACUUGAUCAGG---AGGAGAAAGUUCCCACCGGCACUACCU
CCCUGGGCCCGUCCAGACUACAACCCUCCUAUGAUCGAGACAUGGAAACGGCCGGGCUAU
GAACCACCCACUGUCCUAGGCUGUGCCCUCCCCCCCACACCUCAAGCGCCAGUGCCCCCA
CCUCGGAGG---CGCCGCGCCAAAGUCCUGACUCAGGACAAUGUGGAGGGGGUCCUCAAG
GAGAUGGCGGACAAGGUGUUCAGCCCUCUCCAAGACCACAAUGACUCCGGUCACUCCACU
GGAGCGGAUACCGGAGGAGACAGCGUCCAGCAGCCCUCUGACGAGACUGCCGCU---UCG
GAAACGGGAUCACUGUCCUCCAUGCCUCCCCUUGAGGGAGAGCCGGGGGACCCUGACCUG
GAGUUUGAACCAGCAGGAUCCGCUCCCCCUUCUGAGGGGGAGUGUGAGGUUAUUGAUUCA
GACUCUAAAUCGUGGUCCACAGUCUCUGAUCAAGAG---------GACUCUGUUAUCUGC
UGCUCCAUGUCGUACUCCUGGACGGGGGCCCUCAUAACACCAUGUGGGCCCGAGGAGGAG
AAGUUGCCGAUCAACCCUCUGAGUAAUUCGCUCAUGCGGUUCCAUAACAAGGUGUACUCC
ACUACCUCGAGGAGUGCCACUCUGAGGGCAAAGAAGGUGACCUUUGACAGGGUGCAGGUG
CUGGACGCACACUAUGACUCAGUCUUGCAGGACGUUAAGCGGGCCGCCUCUAAGGUUAGU
GCGAGGCUCCUCUCAGUAGAGGAAGCCUGCGCGCUGACCCCGCCCCACUCCGCCAAAUCA
CGGUACGGAUUUGGGGCAAAGGAGGUGCGCAGCUUAUCCAGGAGGGCCGUUAACCACAUC
CGGUCCGUGUGGGAGGACCUCCUGGAAGACCAACAUACUCCAAUUGACACAACCAUCAUG
GCCAAAAAUGAGGUGUUCUGUGUUGAUCCCACUAAGGGUGGGAAAAAGCCAGCUCGCCUC
AUCGUAUACCCCGACCUUGGGGUCAGGGUGUGCGAAAAGAUGGCCCUCUAUGACAUUGCA
CAAAAGCUUCCCAAGGCAGUGAUGGGGCCAUCCUAUGGGUUCCAAUACUCUCCCGCAGAA
CGGGUCGAUUUCCUCCUCAAAGCUUGGGGAAGUAAGAAGGACCCAAUGGGGUUCUCGUAU
GACACCCGCUGCUUUGACUCAACCGUCACGGAGAGGGACAUAAGACCAGAAGAAUCCAUA
UAUCAGGCCUGUUCUCUGCCUCAAGAGGCUAGAACUGUCAUACACUCGCUCACUGAGAGA
CUCUACGUAGGAGGGCCCAUGACAAACAGCAAGGGACAAUCCUGCGGUUACAGGCGUUGC
CGCGCAAGCGGUGUUUUCACUACCAGCAUGGGGAACACCAUGACAUGCUACAUCAAAGCC
CUUGCAGCGUGUAAAGCUGCAGGGAUUGUGGACCCCAUUAUGCUGGUGUGUGGAGACGAC
CUGGUCGUCAUCUCAGAGAGCCAAGGUAACGAGGAGGACGAGCGAAACCUGAGAGCUUUC
ACGGAGGCUAUGACCAGGUAUUCCGCCCCUCCCGGUGACCUUCCCAGACCAGAAUAUGAC
UUGGAGCUUAUAACAUCCUGCUCCUCAAACGUAUCGGUAGCGCUGGACUCUCGGGGUCGC
CGCCGGUACUUCCUAACCAGAGACCCUACCACUCCAAUCACCCGAGCUGCUUGGGAAACA
GUAAGACACUCCCCUGUCAAUUCUUGGCUGGGUAACAUCAUCCAAUACGCCCCUACAAUC
UGGGUCCGGAUGGUCAUAAUGACCCACUUCUUCUCCAUACUAUUGGCCCAGGACACCCUG
AACCAGAAUCUCAAUUUUGAGAUGUACGGGGCAGUAUACUCGGUCAAUCCAUUAGACCUA
CCGGCCAUAAUUGAAAGGCUACAUGGGCUUGAGGCCUUUUCACUGCACACAUACUCUCCC
CACGAACUCUCGCGGGUGGCAGCGACUCUCAGAAAACUUGGAGCGCCUCCC-CUUAGAGC
GUGGAAGAGUCGGGCGCGUGCUGUGAGGGCCUCACUCAUCGCCCAGGGAGGGAGGGCGGC
CAUUUGUGGCCGCUACCUCUUCAACUGGGCGGUGAAGACAAAGCUCAAACUCACUCCAUU
GCCCGAGGCGAGCCGCCUGGAUUUAUCCGGAUGGUUCACCGUGGGCGCCGGCGGGGGCGA
CAUCUUUCACAGCGUGUCGCAUGCCCGACCCCGCCUAUUACUCCUUUGCCUACUCCUACU
CAGCGUAGGGGUAGGCAUCUUUUUACUCCCCGCUCGGUAG--------------------
------------------------------------------------------------
------------------------------------------------------------
------------------------------------------------------------
------------------------------------------------------------
---------------------------------------------------
>2i_KC197230
------------------------------------GCCAUGAAUCACUCCCCUGUGAGG
AACUUCUGUCUUCACGCAGAAAGCGUCUAGCCAUGGCGUUAGUAUGAGUGUCGUACAGCC
UCCAGGCCCCCCCCUCCCGGGAGAGCCAUAGUGGUCUGCGGAACCGGUGAGUACACCGGA
AUUGCCGGGAAGACUGGGUCCUUUC--UUGGAU-AAACCCACUCUAUGCCCGGCCAUUUG
GGCGUGCCCCCGCAAGACUGCUAGCCGAGUAGCGUUGGGUUGCGAAAGGCCUUGUGGUAC
UGCCUGAUAGGGUGCUUGCGAGUGCCCCGGGAGGUCUCGUAGACCGUGCAUCAUGAGCAC
AAAUCCUAAACCUCAAAGAAAAACAAAAAGAAACACUAACCGCCGCCCACAGGACGUUAA
GUUCCCGGGCGGUGGCCAGAUCGUUGGCGGGGUAUACUUGUUGCCGCGCAGGGGCCCCAG
GUUGGGUGUGCGCGCGACGAGGAAAACUUCCGAACGGUCCCAGCCACGUGGGAGGCGCCA
GCCCAUCCCGAAAGAUCGGCGCACCACUGGCAA-GUCCUGGGGACGUCCAGGAUAUCCCU
GGCCCCUGUAUGGGAACGAGGGCCUCGGUUGGGCAGGGUGGCUCCUGUCCCCCCGGGGCU
CUCGCCCGUCUUGGGGCCCCACAGACCCCCGGCAUAGGUCGCGCAACUUGGGUAAAGUCG
UCGAUACCCUCACGUGCGGCUUUGCCGAUCUCAUGGGGUACAUUCCCGUCGUCGGCGCCC
CGGUGGGCGGCGUUGCCAGAGCUCUCGCGCAUGGCGUGAGAGUCCUGGAGGACGGGAUAA
ACUAUGCGACAGGGAAUCUUCCCGGUUGCUCUUUUUCUAUCUUCUUGCUAGCUCUUUUGU
CUUGCAUCACUGUGCCAGUCUCUGCCGCAGAAGUCAAGAACACCAGCGAUCUAUAUAUGG
UGACCAACGACUGUUCAAACAGCAGCAUCACCUGGCAGCUCCAGGACGCGGUGCUACACG
UUCCUGGAUGCGUCCCCUGUGAACGAGUGGGC---AACAACUCCCGAUGUUGGAUACCAG
UCACGCCCAACGUGGCCGUGAGCCAACCUGGUGCCCUAACCGCGGGCCUGCGAUCGCACG
UCGACGCCAUCGUGGCGUCGGCAACCUUUUGCUCUGCCCUCUACAUAGGGGAUGUAUGUG
GCGCGAUAAUGAUAGCUGCCCAAGUCGUCAUCGUCUCGCCGCAACAUCACCAUUUUGUCC
AGGACUGCAAUUGUUCCAUCUACCCGGGCCAUAUAACUGGACACCGCAUGGCUUGGGAUA
UGAUGAUGAACUGGUCGCCGACGGCUACUAUGAUUCUGGGUUACCUGAUGCGUACACCCG
AAGUAGCCCUGGAGAUCAUCGCCGGCGGCCACUGGGGAGUGAUGUUCGGCCUAGCCUACU
UCUCCAUGCAAGGAGCGUGGGCAAAGGUCGUCGUCAUUCUCCUGCUGUGCGCCGGGGUGG
ACGCGCAAACGCGCACUGUUGGGGGU---CAAUCCGCCCAGGCCACGGCCGGUCUCGUCG
GCCUCUUUGUACGAGGCCCUCAACAGAACAUCCAGCUCAUUAACACCAAUGGCAGCUGGC
ACAUUAACCGCACGGCUCUUAACUGCAACGACUCCCUGAACACUGGCUUUCUUGCGUCCU
UGUUCUACACCCAC---AAGUUCAACUCAUCGGGUUGUCCCCAGCGCAUGUCCGCUUGCC
GUGCCCUCGAGUCCUUUCGGAUCGGGUGGGGCACUGUGGAGCAUGAGACGAAUGUCACUA
AUGAGGAG---------GACAUGAGGCCCUACUGCUGGCACUAUCCACCUAAGCCGUGUG
GUGUGGUUCCCGCCCGGAACGUGUGUGGCCCAGUCUAUUGUUUCACCCCCUCCCCGGUGG
UGGUGGGUACAACCGACAAGCGCGGUGUGCCCACAUACACUUGGGGGGAAAACGAGACUG
AUGUCUUCCUCCUAAACAGCACCCGGCCUCCUAAGGGAGCCUGGUUUGGAUGCACAUGGA
UGAACAACACCGGAUUCACCAAAACAUGCGGCGCGCCACCAUGCCGCAUCAGGCGAGAUU
UCAACGCCAGCGUGGAC------------CUGCUGUGCCCCACAGACUGCUUCAGAGAGC
ACCCUGAAGCAACAUACAGCAAGUGCGGGGCCGGACCCUGGCUGACACCCAAAUGCAUGA
UCGAUUACCCCUAUAGGCUGUGGCACUACCCGUGCACCGUCAAUUAUUCCAUCUUUAAGA
UAAGGAUGUUCGUAGGGGGAAUUGAGCACAGGUUCGAUGCGGCGUGCAAUUUCACUCGCG
GGGAUCGCUGUGACCUUCAAGACAGGGAUAGGAGCCAGCUAAGCCCGCUCUUACACUCCA
CCACCGAGUGGGCCAUCCUGCCCUGCACUUUUCCAGACUUGCCAGCCCUUUCUUCGGGAC
UCAUCCACCUUCACCAGAACAUUGUCGACGUCCAGUAUUUGUACGGCCUAACACCGGCCA
UCACAAAAUACGUCGUCAAGUGGGAGUGGGUAGUGCUCCUCUUCUUGCUGCUGGCGGAUG
CCAGGGUCUGUGCCUGCCUAUGGAUGCUCAUCCUGAUG-GGCCAGGCCGAAGCAGCAUUA
GAGAAGCUGAUUGUACUGCACGCUGCCAGCGUGGCCAGUUCCAACGGUUUGCCAUACUUU
AUCCUUUUCUUUGUGGCAGCUUGGUACAUCAAGGGUCGGGCCGUCCCAAUGGCCACUUAU
UCCCUUUUUGGCCAAUGGCCCUUCUUCCUGCUUCUCCUGGCAUUGCCUCAUCAGGCCUAC
GCCCUUGACACGGGCGAACAAGGCCAGCUUGGCCUUGUGCUGCUGGUGAUUAUAUCUGUU
UUUACACUCACCCCUGCAUAUAAGACCCUUCUUAGUCGGUGCCUGUGGUGGCUAUGCUAC
AUGCUGGUUUUGGCAGAAGCCUAUAUCCAGCAGUGGGUGCCGCCCUUGGAGGUCCGUGGC
GGUCGUGAUGGCAUCAUAUGGGCCGCAACCAUGUUCUGCCCGGGUGUAGUGUUUGACAUA
ACCAAGUGGCUCCUGGCGAUCCUCGGGCCUGGCUACCUCUUGAGGGAGGUUUUGACAGGU
GUGCCGUAUUUCGUCAGGGCGCACGCCGUUUUGCGGCUAUGCUCCAUGGUAAAACACAUC
AUGGGAGGCAAGUACGUUCAAAUGGCACUGCUCGCCCUUGGUAGGUGGUUCGGCAUAUAC
AUCUACGACCACCUCACCCCCAUGUCAGACUGGGCUGCUAGUGGGCUGCGGGACCUAGCG
GUCGCCGUGGAGCCCAUCAUCUUCAGCCCGAUGGAGAAGAAAGUCAUCACUUGGGGAGCA
GAGACGGCAGCAUGCGGUGACAUCAUAUGUGGACUGCCCGUCUCAGCUCGGCUGGGCAGG
GAGGUCCUACUGGGCCCCGCCGAUGGCUACACAUCCAAAGGGUGGAGCCUUCUCGCUCCC
AUCACUGCUUACGCCCAGCAGACACGUGGUCUGCUGGGCGCUAUAGUGGUAAGUCUGACG
GGCCGCGACAAGACGGAUCAAGCCGGCGAAGUCCAGGUUUUGUCUACCAUAACCCAGUCC
UUCCUUGGUACUACAAUCUCUGGGGUUCUCUGGACCGUGUUCCAUGGCGCUGGCAACAAG
ACGCUGGCUGGAUCUCGCGGCCCAGUCACGCAGAUGUAUACCAGCGCGGAGGGAGACCUU
GUGGGGUGGCCUAGCCCCCCCGGGACUAGGUCCCUAGAGCCAUGCACAUGUGGAGCUGUC
GACUUGUACCUCGUCACCCGGAACGCCGACGUCAUUCCGGCCCGGAGACGGGGAGACCGG
CGAGCGGCACUGCUCUCCCCGCGGCCCCUUUCAUCCUUGAAGGGGUCCUCAGGAGGGCCU
GUCCUCUGCCCUAGGGCCCACGCCGUCGGGAUCUUCCGUGCGGCCGCAUGCUCUAGGGGA
GUGGCAAAGUCGAUUGACUUCAUCCCAGUCGAGUCGCUCGACAUUGUCGCCCGGUCCCCC
AGCUUCACCGAUAACAGUGUACCUCCAGCGGUGCCCCAGACCUACCAGGUAGGGUACCUA
CAUGCCCCUACCGGAAGCGGGAAAAGUACCAAGGUUCCUGCGGCGUAUGCUGCUCAGGGG
UAUAAAGUACUAGUACUAAACCCCUCAGUGGCUGCCACCUUAGGGUUUGGGGCAUACAUG
UCCAAGGCUCAUGGAAUUAAUCCCAACAUCAGGACCGGGGUCCGAACCGUGACGACCGGA
GAGUCCAUCACUUAUUCCACGUAUGGCAAAUUUCUCGCAGAUGGAGGCUGCGCAGGCGGA
GCCUAUGAUGUCAUAAUAUGCGAUGAAUGCCAUUCCGUGGAUGCUACAACCAUCCUUGGU
AUUGGGACUGUUCUUGACCAAGCUGAGACGGCGGGAGUUAGGUUGACGGUCCUGGCGACA
GCAACGCCGCCUGGAUCCGUUACAACGCCCCACUCCAACAUUGAGGAGGUAGCCCUAGGC
CAUGAAGGCGAAAUCCCCUUCUAUGGGAAGGCUAUCCCCCUUGCCAAUAUAAAGGGAGGG
AGGCAUCUAAUCUUCUGCCACUCGAAGAAAAAGUGCGACGAGCUCGCGGCGGCCCUUCGG
GGCAUGGGCUUGAACGCAGUGGCUUACUAUAGAGGGCUCGACGUCUCAGUGAUACCAACA
CAGGGAGACGUGGUGGUCGUCGCUACCGAUGCCCUCAUGACCGGGUACACUGGGGACUUC
GACUCUGUGGUCGAUUGCAAUGUUGCGGUCACCCAGGUCGUGGACUUCAGUUUGGACCCC
ACCUUCACCAUAACCACUCAGACCGUUCCCCAAGAUGCUGUCUCGCGUAGCCAGCGUCGG
GGUAGAACAGGUCGAGGAAGACAUGGCAUAUACAGGUAUGUUUCCUCCGGUGAGCGACCA
UCAGGAAUGUUUGACUCGGUAGUGCUCUGUGAGUGCUACGAUGCUGGCGCCGCUUGGUAU
GAGCUCACGCCGGCGGAGACCACUGUCAGGCUGCGGGCAUAUAUGAAUACACCAGGGCUG
CCCGUGUGCCAAGACCAUCUGGAAUUUUGGGAGGCGGUCUUCACUGGCCUUACCCACAUU
GAUGCUCACUUCCUCUCUCAAACUAAGCAGGCGGGGGAAAAUUUCCCAUACCUAGUGGCC
UAUCAGGCCACGGUAUGUGCUAGGGCGAAAGCCCCCCCUCCGUCCUGGGACACCAUGUGG
AAGUGCCUCAUCCGGCUCAAGCCCUCAUUAGUAGGCCCAACACCCCUGCUAUAUCGCCUG
GGCGCAGUCAGCAAUGAGGUCACCCUUACCCACCCCGUGACCAAGUACAUCUCCACAUGU
AUGCAGGCAGAUCUUGAGAUCAUGACCAGCACGUGGGUUCUUGCGGGGGGGGUCUUGGCC
GCCGUGGCCGCCUACGCCUUGGCAACCGGCUGUGUCUCUAUCAUUGGCCGGAUACAUAUC
AACCAUCACACAGUCAUCGCCCCUGACAAGGAGGUCCUCUAUGAGGCUUUUGAUGAGAUG
GAGGAAUGUGCUUCCAAAGCCGCCCUCAGCGCGGAGGGGCAGCGGAUGGCCGAGAUGUUC
AAGUCCAAAGUUCAGGGCCUACUGCAGCAAGCUACGCAACAGGCCCAAAGUGUGCAGCCU
GCCGUCCAGGCAACUUGGCCUAAACUGGAACAGUUUUGGGCUAAGCACAUGUGGAACUUC
AUCAGCGGCAUACAAUAUCUUGCUGGACUUUCCACACUGCCGGGGAAUCCCGCCGUGGCG
GCGAUGAUGGCGUUCAGCGCCGCCCUCACCAGCCCGCUGGCCACCAGCACCACCAUCCUC
CUUAACAUCAUGGGAGGGUGGUUAGCCUCACAAAUCGCUCCUCCAGCAGGCGCCACUGGC
UUCGUUGUCAGCGGCCUGGUAGGAGCUGCCGUGGGCAGUAUAGGCCUAGGCAAGAUACUG
GUGGACAUUCUGGCCGGUUAUGGCGCGGGCAUCUCGGGAGCUCUCGUCGCCUUCAAAAUC
AUGUCCGGCGAGAAGCCCUCGGUAGAGGACAUGGUCAACUUAUUGCCUGCCAUCCUUUCU
CCUGGCGCCUUGGUGGUGGGGGUCAUCUGCGCGGCCAUUCUGCGCCGACACGUGGGACAA
GGGGAAGGUGCGGUCCAAUGGAUGAAUAGGCUCAUCGCCUUCGCGUCCAGAGGUAACCAC
GUCGCCCCAACGCACUACGUGACGGAGUCAGACGCGUCCAAGCGGGUCACAGAACUCCUC
AGUUCUCUCACCAUAACCAGUCUGCUCAGGAGGCUCCAUCAAUGGAUCAGCGACGACUAC
CCUGUCCCAUGCGCCGGGUCUUGGCUCUGGGACGUGUGGGACUGGAUUUGCUCCAUCCUG
ACGGAUUUCAAAAAUUGGUUGUCCUCCAAAUUGUUCCCGAAGAUGCCUGGCCUACCCUUU
GUUUCCUGUCAAAAGGGUUACAGGGGGGCGUGGGCCGGUACCGGCAUCAUGACCACACGA
UGCCCGUGCGGUGCCAACGUUUCUGGCAACGUCCGCUUGGGUUCCAUGAGGAUAACAGGG
CCAAAAACUUGCAUGAACACUUGGCAGGGAACCUUCCCUAUCAACUGUUACACGGAAGGC
CCGUGCGUGCCAAAACCUGCGCCCAACUUUAAGACCGCUGUCUGGAGGGUGGCGGCGACA
GAGUACGUAGAGGUGACGCAACACGGCUCCUACGCAUAUGUGACAGGACUAACAACUGAC
AACUUGAAGGUCCCCUGCCAAAUACCAUCUCCUGAAUUCUUCUCUUGGGUGGACGGUGUG
CAGAUUCACAGAUUUGCUCCCACCCCAAAACCAUUCAUCAGGGAUGAGGUGUCGUUUUGU
GUGGGCCUCAACUCCUUCGCGGUCGGGUCUCAACUUCCUUGUGAUCCUGAGCCGGACGUA
GAGGUAUUGGCGUCCAUGCUAACAGACCCAUCCCAUAUCACGGCUGAGGCGGCAGCAAGG
CGGUUGGCGCGAGGCUCGCCCCCAUCAGAAGCCAGCUCUUCCGCGAGUCAGCUGUCAGCG
CCAUCGCUGCGGGCUACUUGCACCACCCAUGCCAAAAACCCAGACAUUGACAUGGUAGAC
GCCAAUCUCUUC------------AUGGGGGGCGAGGUAACUCGGAUAGAGUCCGAGUCC
AAGGUGAUCAUGCUGGACUCCCUCGACUCAAUGGCCGAGGAG---GAGGACGAGCGCGAG
CCCUCAAUCCCGUCAGAGUACUUGCUCCCCAGAAAGAAGAAGUUUCCACCAGCGUUGCCA
GUAUGGGCGCGGCCCGACUACAACCCGCCGGUCGUGGAGACCUGGAAAAGACCGGAAUAU
CAACCACCAACGGUAGCGGGGUGCGCGCUCCCCCCCCUAGGACAAACCCCGGUGCCCCCC
CCUAGGAGG---CGGCGCGCCGUGGUGUUGGACCAGAACACCGUGGGGGAGGCUCUCAGA
GAGUUGGCCAUUAAGAGCUUUGGCCAGACUCCCCCGAGCGGUGAUUCGGGCCAUUCCACU
GGGGUGGAUGUUGCCGGUUCCGCUAACCAGACAACUCCGGAUGAGUCCGUUGAU---UCG
GAAACGGGUUCCAUGAGCUCCAUGCCCCCCCUUGAGGGGGAGCCUGGAGACCCAGACUUG
GAAUUGGGACCGGUUGAGCAAGAACCCUCCCCCCCUGGGGGGGAGACUGCUCCCGGUUCU
GAUUCCGGGUCUUGGUCCACGUAUUCUGAUGAGGAC---------GAUUCCGUCAUCUGC
UGUUCCAUGUCGUAUUCCUGGACUGGGGCUUUAAUCACCCCCUGCAGUCCGGAGGAAGAA
AAGUUGCCUAUUAACCCACUCAGCAAUUCGUUGUUGCGGUACCACAACAAGGUAUAUUGC
ACUACAUCGAAGAGCGCCUCACAGCGGGCGAAAAAGGUGACUUUUGACAGGGUGCAGCUA
CUUGACUCACACUAUGACACAGUCUUGAAGGACGUCAAGCUUGCCGCCUCCAAGGUCAGC
GCCAGGCUUCUUUCGGUGGAAGAGGCAUGCAUGCUAACACCGCCCCAUUCUGCACGUUCC
AAGUACGGAUUUGGGGCGAAGGAGGUCCGCAGCUUGUCCAGGAGGGCCGUUAACCACAUC
AAGUCCGUGUGGAAGGACCUCUUGGAAGACCAACAAUCACCAAUCCAAACUACUAUCAUG
GCCAAGAACGAGGUGUUCUGCAUUGAUCCCGCUAAGGGCGGGAAGAAGGCAGCUCGCCUC
AUCGUAUACCCUGAUCUUGGUGUCAGGGUCUGCGAGAAGAUGGCCCUUUAUGACAUCACA
CAGAAGCUCCCUCAGGCGGUAAUGGGGCAGUCUUAUGGAUUUCAAUACUCUCCAGCACAG
CGGGUCGACUUCCUUCUGCAAGCGUGGAAGGGGAAACGAGAUCCAAUGGGGUUCUCAUAU
GACACCCGCUGCUUUGACUCAACAGUUACUGAACGGGACAUCAGGACUGAGGAGUCCAUC
UACUUGUCCUGCUCGCUUCCUGAGGAGGCUCGAACUGCCAUACACUCACUGACUGAGAGA
CUAUACGUGGGAGGCCCCAUGCAUAACAGCAAGGGGCAAUCCUGCGGAUACAGGCGCUGC
CGCGCCAGCGGGGUGCUCACCACUAGCAUGGGGAACACUCUUACAUGCUAUGUGAAAGCU
CAAGCGGCCUGCAAGGCCGCGGGCAUUAUUGCACCAACAAUGCUGGUGUGCGGCGACGAC
CUGGUCGUCAUCUCAGAGAGUCAGGGGACUGAGAGGGACGAGAAUAACCUGAAAGCCUUC
ACGGAAGCUAUGACCAGGUACUCCGCCCCUCCCGGCGACCCCCCAAAACCUGAAUAUGAC
UUGGGGCUGAUAACAUCAUGUUCCUCCAACGUAUCUGUGGCUUUGGACCCCCAGGGUCGC
CGUAGGUACUACUUAACCAGAGAUCCUGUCACUCCAUUAGCCAGGGCUGCCUGGGAGACU
GCAAGACACUCCCCCGUCAACUCAUGGCUGGGAAACAUCAUCCAGUACGCUCCAACACUG
UGGGUCCGCAUGGUCCUGAUGACACACUUUUUCUCCAUCCUCAUGGCCCAGGACACCCUG
GAUCAAGAUCUCAAUUUUGAGAUGUAUGGAGCAGUGUACUCGGUUUCCCCCUUGGACCUC
CCAGCCAUAAUUGAAAAACUCCAUGGGCUUGACGUCUUUUCGCUGCACACAUACUCUCCC
CACGAACUCACACGGGUGGCAUCUGCUCUCAGAAAACUUGGAGCGCCCCCC-CUUAGAGC
GUGGAAGAGUCGGGCUCGUGCGGUUAGGGCGUCCCUCCUCUCCCGGGGAGGUAAAGCGGC
CAUAUGCGGCCGCUACCUCUUCAACUGGGCGGUGAGGACAAAGCUCAAACUCACUCCAUU
GCCUGCGGCGCGCCUUCUGGAUUUAUCCAGUUGGUUCACCGUUAGUGCAGGCGGGGGCGA
CAUUUAUCACAGCGUGUCGCAUGCCCAACCCCGCUUCUUACUCCUUAGCCUACUCCUACU
CUGUGUGGGGGUAGGCAUCUUUUUACUCCCCGCUCGGUA---GAGCGGCAAAC-UU-AGC
UACACUCCAUAGCUA---------------------------------------------
------------------------------------------------------------
------------------------------------------------------------
------------------------------------------------------------
---------------------------------------------------
>3_NC_009824
--------ACCUGCCUCU--UACGAGGCGACACUCCACCAUGGAUCACUCCCCUGUGAGG
AACUUCUGUCUUCACGCGGAAAGCGCCUAGCCAUGGCGUUAGUACGAGUGUCGUGCAGCC
UCCAGGACCCCCCCUCCCGGGAGAGCCAUAGUGGUCUGCGGAACCGGUGAGUACACCGGA
AUCGCUGGGGUGACCGGGUCCUUUC--UUGGAGC-AACCCGCUCAAUACCCAGAAAUUUG
GGCGUGCCCCCGCGAGAUCACUAGCCGAGUAGUGUUGGGUCGCGAAAGGCCUUGUGGUAC
UGCCUGAUAGGGUGCUUGCGAGUGCCCCGGGAGGUCUCGUAGACCGUGCAACAUGAGCAC
ACUUCCUAAACCUCAAAGAAAAACCAAAAGAAACACCAUCCGUCGCCCACAGGACGUCAA
GUUCCCGGGUGGCGGACAGAUCGUUGGUGGAGUAUACGUGUUGCCGCGCAGGGGCCCACG
AUUGGGUGUGCGCGCGACGCGUAAAACUUCUGAACGGUCACAGCCUCGCGGACGACGACA
GCCUAUCCCCAAGGCGCGUCGGAGCGAAGGCCGGUCCUGGG-CUCAGCCCGGGUACCCUU
GGCCCCUCUAUGGUAACGAGGGCUGCGGGUGGGCAGGGUGGCUCCUGUCCCCACGCGGCU
CCCGUCCAUCCUGGGGCCCAAAUGACCCCCGGCGGAGGUCCCGCAAUUUGGGUAAAGUCA
UCGAUACCCUAACGUGCGGAUUCGCCGACCUCAUGGGGUACAUCCCGCUCGUCGGCGCUC
CUGUAGGAGGCGUCGCAAGAGCCCUCGCGCAUGGCGUGAGGGCCCUUGAAGACGGGAUAA
AUUUCGCAACAGGGAACUUGCCCGGUUGCUCCUUUUCUAUCUUCCUUCUUGCUCUGUUCU
CUUGCUUAAUUCAUCCAGCAGCCAGUCUAGAGUGGCGGAAUACGUCUGGCCUCUACGUCC
UUACCAACGACUGUUCCAAUAGCAGUAUUGUGUAUGAGGCCGAUGAUGUCAUUCUGCACA
CACCCGGCUGUGUACCUUGUGUCCAGGACGGC---AAUACAUCUACGUGCUGGACCCCAG
UGACACCUACAGUGGCAGUCAGGUACGUCGGAGCAACUACUGCUUCGAUACGCAGUCAUG
UGGACCUAUUAGUAGGCGCGGCCACGAUGUGCUCUGCGCUCUACGUGGGUGAUAUGUGUG
GGGCUGUCUUUCUCGUGGGACAAGCCUUCACGUUCAGACCUCGACGCCAUCAAACGGUCC
AGACCUGUAACUGCUCGCUGUACCCAGGCCAUCUUUCAGGACAUCGAAUGGCUUGGGAUA
UGAUGAUGAAUUGGUCCCCCGCUGUGGGUAUGGUGGUGGCGCAUGUCCUGCGUUUACCCC
AGACCUUGUUCGACAUAAUGGCCGGGGCCCAUUGGGGCAUCUUGGCGGGCCUGGCCUAUU
ACUCCAUGCAGGGCAACUGGGCCAAGGUCGCAAUCAUCAUGGUUAUGUUCUCAGGGGUCG
AUGCCCACACAUAUACCACCGGUGGC---ACUGCAUCUCGUCAUACCCAAGCGUUUGCUG
GUCUUUUUGACAUAGGCCCCCAACAGAAACUGCAGCUGGUCAACACCAAUGGCUCGUGGC
ACAUCAACAGUACUGCCCUAAAUUGCAAUGAGUCCAUAAACACCGGGUUUAUAGCUGGGU
UGUUUUAUUACCAU---AAGUUCAACUCUACUGGAUGUCCUCAAAGGCUCAGCAGCUGCA
AGCCCAUCACUUUCUUCAGGCAGGGAUGGGGCCCCUUAACAGAU---GCUAACAUCACCG
GUCCUUCU---------GAUGACAGACCAUACUGCUGGCACUACGCACCUAGACCUUGUG
ACAUUGUCCCGGCAUCAAGUGUCUGCGGCCCUGUGUACUGCUUCACACCAUCGCCAGUGG
UCGUAGGCACUACUGAUGCCAGGGGCGUGCCAACCUACACCUGGGGUGAGAAUGAGAAAG
AUGUGUUCCUGCUGAAGUCCCAGCGGCCUCCCAGUGGUCGGUGGUUUGGGUGCUCGUGGA
UGAACUCCACGGGGUUUCUCAAGACGUGCGGAGCUCCCCCCUGUAACAUCUAUGGGGGCG
AGGGGAAUCCCCACAAUGAAUCAGAU---CUUUUCUGCCCCACUGACUGCUUCAGGAAAC
AUCCCGAGACCACGUACAGCCGGUGUGGUGCAGGGCCCUGGUUGACACCUCGUUGCAUGG
UUGACUACCCAUACCGGCUUUGGCAUUACCCAUGUACAGUCGAUUUCAGAUUGUUCAAGG
UGAGGAUGUUUGUGGGUGGGUUUGAACAUCGAUUUACCGCCGCUUGCAACUGGACCAGGG
GGGAGCGCUGCGAUAUCGAGGAUCGUGACCGCAGUGAGCAACAUCCGCUGCUGCAUUCAA
CAACUGAGCUUGCUAUACUGCCUUGCUCUUUCACGCCCAUGCCUGCGCUGUCAACAGGUC
UGAUACACCUCCACCAAAACAUCGUGGAUGUCCAAUACCUUUAUGGCGUUGGAUCUGGCA
UGGUGGGAUGGGCGCUGAAAUGGGAGUUCGUCAUCCUCGUUUUCCUCCUUCUGGCGGACG
CACGCGUGUGCGUUGCCCUUUGGCUGAUGCUGAUGAUA-UCACAGACAGAAGCAGCCUUG
GAGAACCUGGUCACGCUGAACGCCGUCGCUGCUGCUGGGACACAUGGUAUCGGCUGGUAC
CUGGUAGCUUUUUGCGCGGCGUGGUACGUGCGGGGUAAACUCGUCCCGCUGGUGACCUAC
AGCCUGACGGGUCUUUGGUCCCUAGCAUUGCUCGUCCUCUUGCUCCCCCAACGUGCGUAU
GCUUGGUCGGGUGAAGACAGCGCCACUCUUGGCGCUGGGGUCUUGGUCCUCUUCGGCUUC
UUUACCUUGUCACCCUGGUAUAAGCAUUGGAUCGGCCGCCUCAUGUGGUGGAACCAGUAC
ACCAUAUGCAGAUGCGAGUCCGCCCUUCACGUGUGGGUUCCCCCCUUACUCGCACGCGGG
AGUAGGGAUGGUGUCAUCCUGCUAACAAGCCUGCUUUAUCCAUCCUUAAUUUUUGACAUC
ACUAAGCUGCUGAUGGCAGUAUUGGGCCCAUUAUACUUAAUACAGGCUACCAUUACUACC
ACCCCCUACUUUGUGCGUGCGCAUGUACUGGUCCGCCUUUGCAUGCUCGUGCGCUCCGUG
AUAGGGGGGAAAUACUUCCAGAUGAUCAUACUGAGCAUUGGCAGAUGGUUCAACACCUAC
CUAUACGACCACCUAGCGCCAAUGCAACACUGGGCCGCUGCUGGUCUCAAAGACCUAGCA
GUGGCCACUGAACCUGUAAUAUUUAGUCCCAUGGAAAUCAAGGUCAUCACCUGGGGUGCG
GAUACAGCGGCUUGCGGAGAUAUUCUUUGCGGGCUGCCCGUCUCUGCACGAUUAGGCCGU
GAGGUGUUGUUGGGACCUGCUGAUGACUAUCGGGAGAUGGGCUGGCGUCUGUUGGCCCCG
AUUACAGCAUACGCCCAGCAAACUAGGGGCCUUCUUGGGACUAUUGUGACUAGCUUGACU
GGCAGAGACAAGAACGUGGUGACCGGUGAAGUGCAGGUGCUUUCUACGGCUACCCAGACC
UUCCUAGGUACAACAGUAGGGGGGGUUAUAUGGACUGUUUAUCAUGGAGCAGGUUCGAGA
ACGCUCGCGGGCGCCAAACAUCCCGCGCUCCAAAUGUACACAAAUGUAGAUCAGGACCUC
GUUGGGUGGCCAGCCCCUCCAGGGGCCAAGUCUCUUGAACCGUGCGCCUGCGGGUCUUCA
GACUUAUACUUGGUUACCCGCGAUGCCGAUGUCAUCCCUGCUCGGCGCAGAGGGGACUCC
ACAGCGAGCUUGCUCAGUCCUAGGCCUCUCGCCUGUCUCAAGGGUUCCUCUGGAGGUCCC
GUUAUGUGCCCUUCGGGGCAUGUUGCGGGGAUCUUUAGGGCUGCUGUGUGCACCAGAGGU
GUAGCAAAAUCCCUACAGUUCAUACCAGUGGAAACCCUUAGCACGCAGGCUAGGUCUCCA
UCUUUCUCUGACAAUUCAACUCCUCCUGCUGUUCCACAGAGCUAUCAAGUAGGAUACCUC
CAUGCCCCGACCGGCAGCGGUAAGAGCACAAAGGUCCCGGCCGCUUAUGUAGCACAAGGA
UAUAAUGUCCUCGUACUAAAUCCAUCGGUGGCGGCCACAUUAGGCUUCGGCUCCUUCAUG
UCGCGUGCCUAUGGGAUCGACCCCAACAUCCGCACUGGGAACCGCACCGUUACAACUGGU
GCUAAACUGACCUAUUCCACCUACGGUAAGUUUCUCGCGGACGGGGGUUGCUCCGGGGGG
GCAUAUGAUGUGAUUAUCUGUGAUGAAUGUCAUGCCCAAGACGCUACUAGCAUAUUGGGU
AUAGGCACGGUCUUAGAUCAGGCUGAGACGGCUGGGGUGAGGCUGACGGUUUUAGCGACA
GCAACUCCCCCAGGCAGCAUCACUGUGCCGCAUUCUAACAUCGAAGAAGUGGCCCUGGGC
UCUGAAGGUGAGAUCCCUUUCUACGGUAAGGCUAUACCGAUAGCCCUGCUCAAGGGGGGG
AGGCACCUUAUCUUUUGCCAUUCCAAGAAAAAAUGUGAUGAGAUAGCGUCCAAACUAAGA
GGCAUGGGGCUCAACGCUGUAGCAUACUAUAGGGGUCUCGAUGUGUCCGUCAUACCAACA
ACAGGAGACGUCGUAGUUUGCGCUACUGACGCCCUCAUGACUGGAUUCACCGGGGACUUC
GAUUCUGUCAUAGAUUGCAACGUGGCUGUUGAACAGUACGUUGACUUCAGCCUGGACCCC
ACCUUUUCCAUUGAGACCCGCACUGCUCCCCAAGAUGCGGUUUCCCGCAGCCAACGUCGC
GGCCGAACGGGUCGAGGUAGACUCGGUACGUACCGAUAUGUCGCCUCCGGUGAAAGACCG
UCUGGAAUGUUUGACUCGGUCGUCCUCUGUGAGUGCUAUGACGCGGGCUGCUCAUGGUAC
GAUCUGCAGCCCGCUGAGACCACAGUUAGACUGAGAGCUUACUUGUCCACACCCGGGUUA
CCCGUCUGCCAAGACCAUUUAGACUUUUGGGAGAGCGUCUUCACUGGACUAACUCACAUA
GAUGCCCACUUUCUGUCACAGACUAAGCAGCAGGGACUUAACUUCUCGUACCUAACUGCC
UACCAAGCCACUGUGUGCGCCCGCGCGCAGGCUCCUCCCCCAAGUUGGGACGAGAUGUGG
AAGUGUCUCGUGCGGCUUAAGCCAACACUACAUGGACCUACGCCCCUUCUAUAUCGGCUG
GGGCCUGUCCAAAAUGAAACCUGCUUGACACACCCCAUCACAAAAUACCUCAUGGCAUGC
AUGUCAGCCGAUCUGGAAGUAACCACCAGCACCUGGGUGUUGCUCGGAGGGGUCCUCGCA
GCCCUAGCGGCCUACUGCUUGUCAGUCGGCUGCGUUGUGAUUGUGGGUCAUAUUGAGCUG
GAGGGCAAGCCAGCACUCGUUCCAGACAAAGAGGUGUUGUAUCAACAAUACGAUGAGAUG
GAGGAGUGCUCACAAGCUGCCCCAUAUAUCGAACAAGCUCAGGUAAUAGCCCACCAGUUC
AAGGAAAAAAUCCUUGGAUUGCUGCAGCGAGCCACCCAGCAACAAGCUGUCAUUGAGCCC
AUAGUAACUACCAACUGGCAAAAGCUUGAGGCCUUCUGGCACAAGCAUAUGUGGAAUUUU
GUGAGUGGGAUCCAAUACCUAGCAGGCCUCUCCACUUUGCCUGGCAACCCUGCUGUGGCG
UCUCUUAUGGCGUUCACUGCUUCAGUCACCAGUCCCCUGACGACCAACCAAACUAUGUUU
UUUAACAUACUCGGGGGGUGGGUUGCCACCCAUUUGGCAGGGCCCCAGAGCUCCUCCGCG
UUCGUGGUAAGCGGCUUGGCAGGCGCUGCCAUAGGGGGUAUAGGCCUGGGCAGGGUCUUG
CUUGACAUCCUGGCAGGAUACGGAGCUGGUGUCUCAGGCGCCUUGGUAGCUUUUAAGAUC
AUGGGAGGAGAAUGCCCCACUGCUGAGGACAUGGUCAACCUGUUGCCCGCCAUACUAUCU
CCGGGUGCUCUCGUCGUCGGUGUGAUAUGCGCAGCCAUACUGCGCCGACACGUAGGACCU
GGGGAGGGAGCGGUACAGUGGAUGAACAGGCUCAUCGCGUUCGCAUCCCGGGGCAACCAC
GUCUCACCGACGCACUAUGUUCCCGAGAGCGAUGCUGCGGCAAGGGUCACCGCAUUGCUG
AGUUCUCUAACUGUCACAAGUCUGCUCCGGCGGUUACACCAGUGGAUCAAUGAAGACUAC
CCAAGCCCUUGUAGCGACGAUUGGCUACGUACCAUCUGGGACUGGGUUUGCUCGGUGUUG
GCCGACUUCAAGGCAUGGCUCUCUGCUAAGAUUAUGCCAGCGCUCCCUGGGCUGCCCUUC
AUUUCCUGUCAAAAGGGAUACAAGGGCGUGUGGCGGGGGGACGGUGUGAUGUCAACACGC
UGUCCUUGCGGGGCAGCAAUAACUGGCCAUGUGAAGAACGGGUCCAUGCGGCUUGCAGGG
CCGCGUACAUGUGCUAACAUGUGGCACGGUACUUUCCCCAUCAAUGAGUACACCACCGGA
CCCAGCACACCUUGCCCAUCACCCAACUACACUCGCGCACUAUGGCGCGUGGCUGCCAAC
AGCUACGUUGAGGUGCGUCGGGUGGGGGACUUCCAUUACAUCACGGGGGCCACAGAAGAU
GAGCUCAAGUGUCCGUGCCAAGUGCCGGCUGCUGAGUUCUUUACUGAAGUGGAUGGAGUG
AGACUUCACCGCUACGCCCCUCCAUGUAAGCCCCUGUUGAGAGAUGAUAUCACUUUCAUG
GUAGGGUUGCAUUCCUACACGAUAGGAUCUCAACUCCCCUGUGAGCCAGAACCGGAUGUC
UCUGUGCUGACCUCGAUGUUGAGAGACCCUUCCCAUAUCACCGCCGAGACGGCAGCGCGC
CGCCUUGCACGCGGGUCCCCUCCAUCAGAGGCAAGCUCAUCCGCCAGCCAACUAUCAGCU
CCGUCGUUGAAGGCCACUUGCCAGACGCAUAGGCCUCAUCCAGACGCUGAGCUAGUGGAC
GCCAACUUGUUAUGGCGGCAAGAGAUGGGCAGCAACAUUACACGGGUGGAGUCUGAGACA
AAGGUUGUGGUUCUUGAUUCGUUCGAGCCUCUGAGAGCCGAA---ACUGAUGACGUCGAG
CCCUCGGUGGCUGCAGAGUGUUUCAAGAAA---CCUCCCAAGUAUCCUCCAGCCCUUCCU
AUCUGGGCUAGACCGGACUACAAUCCUCCACUGUUGGACCGCUGGAAAGCACCGGAUUAU
GUACCACCAACUGUCCAUGGAUGUGCCUUACCACCACGGGGCGCUCCACCGGUGCCUCCC
CCUCGGAGG---AAAAGGACAAUUCAGCUGGACGGCUCUAAUGUGUCCGCGGCGCUAGCC
GCGCUAGCUGAAAAAUCAUUCCCGUCCUCGAAACCACAGGAAGAGAAUAGCUCAUCCUCC
GGGGUCGACACACAGUCCAGCACUACUUCCAAGGUGCCCCCUUCUCCGGGAGGGGAGUCC
GACUCAGAGUCAUGCUCGUCUAUGCCUCCUCUCGAGGGAGAGCCGGGCGACCCGGACUUG
------------------------------------------------------------
AGUUGCGACUCUUGGUCCACCGUUAGUGACAGCGAGGAG------CAGAGCGUGGUCUGC
UGCUCUAUGUCGUAUUCUUGGACCGGCGCCCUGAUAACACCAUGUAGUGCUGAGGAAGAG
AAACUGCCCAUCAGCCCACUCAGCAACUCCCUGUUGAGACAUCAUAACCUAGUCUAUUCA
ACGUCGUCUAGAAGCGCUUCUCAGCGUCAGAAGAAGGUUACCUUCGAUAGACUGCAGGUG
CUCGACGACCAUUACAAGACUGCAUUAAAGGAGGUAAAGGAGCGAGCGUCUAGGGUAAAG
GCUCGCAUGCUCACCAUCGAGGAAGCGUGCGCGCUCGUCCCUCCUCACUCUGCCCGAUCG
AAGUUCGGGUAUAGUGCGAAGGACGUUCGCUCCUUGUCCAGCAGGGCCAUUAACCAGAUC
CGCUCCGUCUGGGAGGACUUGCUGGAAGACACCACAACUCCAAUUCCAACCACCAUCAUG
GCGAAGAACGAGGUGUUUUGCGUGGACCCCGCUAAAGGGGGCCGCAAGCCCGCUCGCCUC
AUUGUGUACCCUGACCUGGGGGUGCGUGUCUGUGAGAAACGCGCCCUGUAUGACGUGAUA
CAGAAGUUGUCAAUUGAGACGAUGGGUCCUGCCUAUGGAUUCCAAUACUCGCCUCAACAG
CGGGUCGAACGUCUGCUGAAGAUGUGGACCUCAAAGAAAACCCCCUUGGGGUUCUCAUAU
GACACCCGCUGCUUUGACUCAACUGUCACUGAACAGGACAUCAGGGUGGAAGAGGAGAUA
UACCAAUGCUGUAACCUUGAACCGGAGGCCAGGAAAGUGAUCUCCUCCCUCACGGAGCGG
CUUUACUGCGGAGGCCCUAUGUUCAACAGCAAGGGGGCCCAGUGUGGUUAUCGCCGUUGC
CGUGCCAGUGGAGUUCUGCCUACCAGCUUCGGCAACACAAUCACUUGUUACAUCAAGGCC
ACAGCGGCUGCAAAGGCCGCAAACCUCCGGAACCCGGACUUUCUUGUCUGCGGAGAUGAU
UUGGUCGUGGUGGCUGAGAGUGAUGGCGUCGAUGAGGAUAGAGCAGCCCUGAGAGCCUUC
ACGGAGGCUAUGACCAGGUAUUCUGCUCCACCCGGAGAUGCUCCACAGGCCACUUACGAC
CUUGAGCUUAUCACAUCUUGCUCCUCCAACGUCUCCGUGGCACGGGACGACAAGGGGAGG
AGGUACUAUUACCUCACCCGUGAUGCCACUACUCCCCUAGCCCGUGCGGCUUGGGAAACA
GCUCGUCACACUCCAGUUAACUCCUGGUUAGGCAACAUCAUCAUGUACGCGCCUACCAUC
UGGGUGCGCAUGGUGAUGAUGACACACUUUUUCUCCAUACUCCAAUCCCAGGAGAUACUU
GAUCGCCCCCUUGACUUUGAAAUGUACGGGGCCACUUAUUCUGUCACUCCGCUGGAUUUA
CCAGCAAUCAUUGAAAGACUCCAUGGUCUAAGCGCGUUCACGCUCCACAGUUACUCUCCA
GUAGAGCUCAAUAGGGUCGCGGGGACACUCAGGAAGCUUGGGUGCCC-CCCCCUACGGGC
UUGGAGACAUCGGGCACGAGCAGUGCGCGCCAAGCUUAUCGCCCAGGGAGGAAAGGCUAA
AAUAUGCGGCCUUUAUCUCUUUAAUUGGGCGGUACGCACCAAGACCAACCUCACUCCAUU
GCCAGCCGCUGGCCAGUUGGAUUUGUCCAGCUGGUUUACGGUUGGUGUCGGCGGGAACGA
CAUUUAUCACAGCGUGUCGCGUGCCCGAACCCGCCAUUUGCUGCUUUGCCUACUCCUACU
AACAGUAGGGGUAGGCAUCUUUCUCUUGCCAGCUCGAUG----AGCUGGUAAGAUA----
-ACACUCCAU------------------UUCUUUUUUGUUUUUUUUUUUUUUUUUUUU--
------------------------------------------------------------
------------------------------------------------------------
------------------------------------------------------------
---------------------------------------------------
>3a_KY620603
---------CCUGAUGCU--UAGGAGGCGACACUCCACCAUGGAUCACUCCCCUGUGAGG
AACUUCUGUCUUCACGCGGAAAGCGCCUAGCCAUGGCGUUAGUACGAGUGUCGUGCAGCC
UCCAGGACCCCCCCUCCCGGGAGAGCCAUAGUGGUCUGCGGAACCGGUGAGUACACCGGA
AUCGCUGGGGUGACCGGGUCCUUUC--UUGGAAC-AACCCGCUCAAUACCCAGAAAUUUG
GGCGUGCCCCCGCGAGAUCACUAGCCGAGUAGUGUUGGGUCGCGAAAGGCCUUGUGGUAC
UGCCUGAUAGGGUGCUUGCGAGUGCCCCGGGAGGUCUCGUAGACCGUGCAACAUGAGCAC
ACUUCCUAAACCUCAAAGAAAAACCAAAAGAAACACCAUCCGUCGCCCACAGGACGUCAA
GUUCCCGGGUGGCGGACAGAUCGUUGGUGGAGUAUACGUGUUGCCGCGCAGGGGCCCACG
AUUGGGUGUGCGCGCGACGCGUAAAACUUCUGAACGGUCACAGCCUCGCGGACGACGACA
GCCUAUCCCCAAGGCGCGUCGGAGCGAAGGCCGGUCCUGGG-CUCAGCCCGGGUACCCUU
GGCCCCUCUAUGGUAACGAGGGCUGCGGGUGGGCAGGAUGGCUCCUGUCCCCACGCGGCU
CCCGUCCAUCUUGGGGCCCAAAUGACCCCCGGCGAAGGUCCCGCAAUUUGGGUAAAGUCA
UCGAUACCCUUACGUGCGGAUUCGCCGACCUCAUGGGGUACAUCCCGCUCGUCGGCGCUC
CUGUAGGAGGCGUCGCAAGAGCCCUCGCGCAUGGCGUGAGGGCCCUUGAAGACGGGAUAA
AUUUCGCAACAGGGAACUUGCCCGGUUGCUCCUUUUCUAUCUUCCUUCUUGCUCUGUUCU
CUUGCUUAAUUCAUCCAGCAGCCAGUUUAGAGUGGCGGAAUACGUCUGGCCUCUACAUCC
UUACCAACGACUGUUCCAAUAGCAGUAUUGUGUAUGAGGCCGAUGACGUUAUUCUGCAUA
CACCCGGCUGUGUACCUUGUGUUCAGGACGAC---AAUACAUCUACGUGCUGGACCCCAG
UGACACCUACAGUGGCAGUCAAACACGUCGGAGCAACCACCGCUUCGAUACGCAGUCAUG
UGGACCUAUUAGUGGGCGCGGCCACGAUGUGUUCUGCGCUCUACGUGGGUGAUAUGUGUG
GGGCUGUCUUUCUCGUGGGACAAGCCUUCACGUUCAGACCUCGUCGCCAUCAAACGGUCC
AGACCUGUAACUGCUCGCUGUACCCAGGCCAUCUUUCGGGACAUCGUAUGGCUUGGGAUA
UGAUGAUGAAUUGGUCCCCCGCUGUGGGUAUGGUGGUGGCGCACGCUCUGCGGUUGCCCC
AGACCUUGUUCGACAUAAUAGCCGGGGCCCAUUGGGGCAUCCUGGCGGGUCUAGCCUAUU
ACUCCAUGCAGGGCAACUGGGCCAAGGUCGCUAUCAUCAUGGUUAUGUUUUCAGGGGUCG
AUGCCCAUACACAUACCGUCGGUGGC---GUUGCAGCUCGCACUGCCAGAGGCUUUGCUG
GCCUUCUCGACUUCGGCCCCAAACAGAACCUGCAGCUGGUCAACACCAAUGGCUCGUGGC
ACAUCAACAGCACUGCCCUGAACUGCAAUGAUUCCAUAAACACCGGGUUCAUAGCUGGGU
UGAUUUAUUAUCAU---AAGUUCAACUCUACCGGAUGUCCUCAAAGGCUCGCCAGCUGUA
AGUCCAUCACUCACUUCAAUCAGGGGUGGGGCCCCUUGACAGAU---GCUAACAUCACCG
AUUCUCUC---------GGCGACAAACCAUACUGCUGGCACUACGCACCUAAACCUUGUG
ACAUUGUCCCGGCGGCAAAUGUUUGCGGCCCUGUGUACUGCUUCACACCAUCACCAGUGG
UCGUAGGCACUACUGAUGCCAAGGGCGUGCCAACCUACACCUGGGGUGAGAAUGAGACAG
AUGUGUUCUUGCUGAAGUCCCUGCGGCCUCCCAAUGGUCGUUGGUUUGGGUGCACGUGGA
UGAACUCCUCGGGGUUUGUCAAGACGUGCGGAGCUCCCCCUUGUAACAUCUAUGGGGGUG
GGGGGAAUUUCAAAAAUGAAUCAGAC---CUCUUCUGCCCCACUGACUGCUUCAGGAAAC
AUCCUGAGGCCACAUACGGCCGGUGUGGUGCAGGGCCUUGGUUGACACCUCGCUGCAUGG
UCGACUAUCCAUACCGGCUUUGGCAUUACCCAUGCACAGUCAACUUCACAUUGUUCAAGA
UGAGGGCGUUUGUGGGUGGGUUUGAGCACCGGUUUAACGCCGCUUGCAACUGGACCAGGG
GGGAGCGCUGCGAUAUCGAGGAUCGUGACCGCAGCGAGCAACAUCCGCUGCUGCAUUCAA
CAACUGAGCUUGCUAUACUGCCUUGCUCUUUCACGCCCAUGCCUGCAUUGUCAACAGGUC
UAAUACACCUCCACCAAAACAUCGUGGAUGUCCAAUACCUUUAUGGUGUUGGAUCUGGCA
UGGUGGGAUGGGCGCUGAAAUGGGAGUUCGUCAUCCUCGUUUUCCUCCUCCUAGCGGACG
CACGCGUGUGCGUCGCCCUUUGGCUGAUGCUGAUGAUA-UCACAAGCAGAAGCGGCCUUG
GAGAACCUUGUCACGCUGAACGCCGUCGCUGCUGCCGGGACACACGGUAUCGGCUGGUAC
CUGGUAGCCUUUUGCGCGGCGUGGCACGUGCGGGGCAAACUUGUCCCGCUGGUGACCUAC
AGCCUGACGGGUCUUUGGUCCCUAGCAUUGCUCGUCCUCUUGCUCCCCCAACGGGCGUAU
GCUUGGUCGGGCGAAGACAGCGCUACUCUCGGCGCUGGGGUCUUGGUCCUCUUCGGCUUC
UUUACCUUAUCACCUUGGUACAAGCAUUGGAUCGGCCGCCUCAUAUGGUGGAACCAGUAC
ACCAUCUGCAGAUGCGAGUCCGCCCUUCAAGUGUGGGUCCCCCCCUUACUUGCACGCGGG
GGUAGGGACGGUGUCAUUCUGCUAGCAAGCCUGCUUUAUCCAUCCUUGAUUUUUGACAUC
ACUAAGCUGCUGAUAGCGGUAUUGGGCCCAUUAUACUUAAUACAGGCCGCCCUCACUGCC
ACCCCCUACUUUGUGCGCGCGCAUGUACUGGUCCGCCUUUGCAUGCUCGUGCGCUCCGUG
ACGGGGGGGAAGUACUUCCAGAUGAUCAUACUGAGCAUUGGCAGAUGGUUUAACACCUAC
CUAUACGACCACCUAGCGCCAAUGCAACAUUGGGCCGCAGCUGGCCUCAAAGACCUAGCA
GUGGCCACUGAACCUGUAAUAUUUAGUCCCAUGGAAAUCAAGGUCAUCACCUGGGGCGCG
GACACAGCGGCUUGCGGAGAUAUUCUUUGCGGGCUGCCCGUCUCUGCGCGAUUAGGCCGU
GAGGUGUUGUUGGGACCUGCUGAUGACUAUCGGGAGAUGGGUUGGCGUCUGUUGGCCCCG
AUCACAGCAUACGCCCAGCAAACUAGAGGCCUUCUUGGGACUAUUGUGACCAGCUUGACU
GGCAGGGAUAAGAACGUGGUGACCGGUGAAGUGCAGGUGCUUUCUACGGCUACCCAGACC
UUCCUAGGUACAACAGUAGGGGGGGUUAUGUGGACUGUUUACCAUGGUGCAGGCUCGAGG
ACACUCGCGGGCGCCAAACAUCCUGCGCUCCAAAUGUACACAAAUGUGGAUCAGGACCUC
GUUGGGUGGCCAGCCCCUCCAGGGGCUAAGUCUCUUGAACCGUGCACCUGCGGAUCUGCG
GACUUAUACUUGGUUACCCGCGAUGCUGAUGUCAUCCCUGCUCGGCGCAGGGGGGACUCC
ACAGCGAGCUUGCUCAGUCCUAGGCCUCUCGCCUGUCUCAAGGGCUCCUCUGGAGGUCCU
GUCAUGUGCCCUUCGGGGCAUGUUGCAGGGAUCUUUAGGGCUGCUGUGUGCACCAGAGGU
GUAGCAAAAGCCCUACAGUUCAUACCAGUGGAAACCCUUAGCACACAGGCUAGGUCUCCA
UCUUUCUCUGACAAUUCAACUCCUCCUGCUGUUCCACAGAGCUAUCAAGUAGGGUACCUU
CAUGCCCCGACCGGCAGCGGUAAGAGCACAAAGGUCCCGGCCGCUUAUGUAGCACAAGGA
UAUAAUGUCCUCGUGCUGAAUCCAUCGGUGGCGGCCACACUAGGCUUCGGCUCUUUCAUG
UCGCGUGCCUAUGGGAUCGACCCCAACAUCCGCACUGGGAACCGCACCGUUACAACUGGU
GCUAAACUGACCUAUUCCACCUAUGGUAAGUUUCUUGCGGACGGGGGUUGCUCCGGGGGA
GCAUAUGAUGUGAUUAUCUGUGAUGAAUGCCAUGCCCAAGACGCUACUAGCAUAUUGGGU
AUAGGCACGGUCUUAGAUCAGGCUGAGACGGCUGGGGUGAGGCUGACGGUUUUAGCGACA
GCAACUCCCCCAGGCAGCAUCACUGUGCCACAUUCUAACAUCGAAGAAGUGGCCCUGGGC
UCUGAAGGUGAGAUCCCUUUCUACGGUAAGGCUAUACCGAUAGCCCUGCUCAAGGGGGGG
AGGCACCUUAUCUUUUGCCAUUCCAAGAAAAAAUGUGAUGAGAUGGCGUCCAAACUCAGA
GGCAUGGGGCUCAACGCUGUAGCGUACUAUAGGGGUCUCGAUGUGUCCGUCAUACCAACA
ACAGGAGACGUCGUAGUUUGCGCUACUGACGCCCUCAUGACUGGAUUCACCGGAGACUUC
GAUUCUGUCAUAGACUGCAACGUGGCUGUUGAACAGUACGUUGACUUCAGCCUGGACCCC
ACCUUUUCCAUUGAGACCCGCACUGCUCCCCAAGACGCGGUUUCCCGCAGCCAACGCCGU
GGCCGUACGGGCCGAGGUAGACUCGGUACGUACCGAUAUGUCACCCCCGGUGAAAGACCG
UCCGGAAUGUUUGACUCGGUUGUUCUCUGUGAGUGCUAUGACGCGGGCUGCUCGUGGUAC
GAUCUGCAGCCCGCUGAGACCACAGUCAGACUGAGAGCUUACUUGUCCACGCCCGGGUUA
CCUGUCUGCCAAGACCAUCUAGACUUUUGGGAGAGCGUCUUCACUGGAUUGACUCACAUA
GAUGCCCACUUUCUGUCACAGACUAAGCAGCAGGGACUUAACUUCUCGUACCUAACUGCC
UACCAAGCCACUGUGUGCGCCCGCGCACAGGCUCCUCCCCCAAGUUGGGACGAGACGUGG
AAGUGUCUCGUGCGGCUUAAGCCAACACUACAUGGACCCACGCCCCUUCUAUAUCGGUUG
GGGCCUGUCCAAAAUGAAAUCUGCUUGACACACCCCGUCACAAAAUACAUCAUGGCAUGC
AUGUCAGCUGAUCUGGAAGUAACCACCAGCACCUGGGUGUUGCUCGGAGGGGUCCUCGCG
GCCCUAGCGGCCUACUGCUUGUCAGUCGGCUGCGUUGUGAUUGUGGGUCAUAUUGAGCUG
GGGGGCAAGCCGGCACUCGUUCCAGACAAAGAGGUGUUGUAUCAACAGUACGAUGAGAUG
GAGGAGUGCUCACAAGCUGCCCCAUAUAUCGAACAAGCUCAGGCAAUAGCCCACCAGUUC
AAGGAGAAAGUCCUUGGAUUGCUGCAGCGAGCCACCCAACAACAAGCUGUCAUUGAGCCC
AUAGUAGCUACCAACUGGCAAAAGCUUGAGGCCUUCUGGCACAAGCAUAUGUGGAAUUUU
GUGAGUGGGAUCCAGUACCUAGCAGGCCUCUCCACCUUGCCUGGCAACCCUGCUGUGGCG
UCUCUUAUGGCGUUCACUGCUUCAGUCACCAGUCCCCUGACAACCAACCAAACCAUGUUU
UUUAACAUACUCGGGGGGUGGGUUGCCACCCAUUUGGCGGGGCCCCAGAGCUCUUCCGCG
UUUGUGGUAAGCGGCUUGGCCGGCGCUGCCAUAGGGGGUAUAGGCCUGGGCAGGGUCUUG
CUUGACAUCCUGGCAGGAUACGGAGCUGGUGUCUCAGGCGCCCUGGUGGCUUUUAAGAUC
AUGGGAGGAGAACUCCCCACUGCUGAGGACAUGGUCAACCUGUUGCCCGCCAUACUAUCU
CCGGGUGCUCUCGUCGUCGGUGUGAUAUGCGCUGCCAUAUUACGUCGACACGUAGGACCU
GGGGAGGGAGCGGUACAGUGGAUGAACAGGCUCAUCGCAUUCGCAUCCCGGGGCAACCAC
GUCUCACCAACACACUAUGUUCCCGAGAGCGAUGCUGCAGCGAGGGUCACUGCAUUGCUG
AGUUCUCUAACUGUCACAAGUCUGCUCCGGCGGUUACACCAGUGGAUCAAUGAAGACUAC
CCAAGUCCUUGCAGCGGUGAUUGGCUGCGUGAUAUCUGGGAUUGGGUUUGCACGGUGUUG
UCCGAUUUCAAGACAUGGCUCUCUGCUAAGAUUAUGCCAGUGCUCCCUGGGCUGCCCUUC
AUUUCUUGUCAAAAGGGAUACAAGGGCGUGUGGCGGGGGGACGGCGUGAUGUCGACACGC
UGCCCCUGCGGGGCAACAAUAACCGGUCAUGUGAAGAACGGGUCCAUGCGGCUUGCAGGG
CCGCGUACAUGUGCUAACAUGUGGCACGGUACUUUCCCCAUCAAUGAGUACACCACUGGA
CCCAGUACACCUUGCCCAUCACCCAACUACACUCGCGCACUAUGGCGCGUGGCUGCCAAC
AGCUACGUUGAGGUGCGCCGGGUGGGGGACUUCCAUUACAUUACGGGGGCCACAGAAGAU
GAGCUCAAGUGUCCGUGCCAAGUGCCGGCUGCUGAGUUCUUCACUGAAGUGGAUGGGGUG
AGAAUCCACCGUUACGCCCCUCCAUGUAAGCCCCUGUUGAGAGAUGAGAUCACUUUCACG
GUAGGAUUGAAUUCCUACGUGAUAGGAUCUCAACUCCCCUGUGAGCCAGAACCGGAUGUU
UCUGUGCUGACCUCGAUGUUGAGAGACCCUUCCCAUAUCACCGCCGAGACGGCAGCACGC
CGCCUUGCGCGCGGGUCCCCUCCAUCAGAGGCAAGCUCAUCCGCCAGCCAACUAUCGGCU
CCGUCGCUGAAGGCCACUUGCCAGACGCAUAGGCCUCAUCCAGACGCUGAGCUAGUAGAC
GCCAACUUGUUAUGGCGGCAAGAGAUGGGCAGCAACAUCACACGGGUAGAGUCUGAAACA
AAGGUUGUGAUCCUUGAUUCAUUCGAACCUCUGAGAGCCGAG---ACUGAUGACACCGAG
CUCUCGGUGGCUGCAGAGUGUUUCAAGAAA---CCUCCCAAGUAUCCUCCAGCCCUUCCU
AUCUGGGCUAGGCCAGACUACAACCCUCCACUGUUGGACCGCUGGAAAGCACCGGAUUAU
GUACCACCAACUGUCCACGGAUGUGCCUUACCACCACGGGGCGCUCCACCGGUGCCUCCU
CCUCGGAGG---AAAAGAACAAUUCAGCUGGACGGCUCCAAUGUGUCCGCGGCGCUAGCU
GCGCUAGCGGAAAAAUCAUUCCCGUCCUCGGAACCGCAGGAAGAGAACAGCUCAUCCUCU
GGGGUCGACACACAGUCCAGCACUACUUCCAAGGUGCCCCCUUCUCCGGGAGGGGAGUCC
GACUCAGAGUCAUGCUCGUCCAUGCCUCCUCUCGAGGGAGAGCCGGGCGAUCCGGACUUG
------------------------------------------------------------
AGUUGCGACUCUUGGUCCACCGUUAGUGACAGCGAGGAG------CAGAGCGUGGUCUGC
UGCUCUAUGUCGUACUCUUGGACCGGCGCCCUAAUAACACCAUGUAGUGCUGAGGAGGAG
AAACUGCCCAUCAGCCCACUCAGCAACUCUUUGUUGAGACAUCAUAACCUAGUCUAUUCA
ACGUCGUCUAGAAGCGCUUCCCAGCGUCAGAAGAAGGUCACCUUCGACAGGCUGCAGGUG
CUCGACGACCAUUAUAAGACUGUAUUAAAGGAGGUAAAGGAGCGAGCGUCUAAGGUAAAG
GCCCGCAUGCUCACCAUCGAGGAAGCGUGCGCGCUCGUCCCUCCUCACUCUGCCCGGUCA
AAGUUCGGGUAUAGUGCGAAGGACGUUCGCUCCUUGUCCAGCAGGGCCAUUAACCAGAUC
CGCUCCGUCUGGGAGGACUUGCUGGAAGACACCACAACUCCAAUUCCAACCACCAUCAUG
GCGAAGAACGAGGUGUUUUGUGUGGACCCCGCUAGAGGGGGCCGCAAGCCCGCUCGCCUC
AUUGUGUACCCUGACCUGGGGGUGCGUGUCUGUGAGAAACGCGCCCUAUAUGACGUGAUA
CAGAAGUUGUCAAUUGAGACGAUGGGUUCCGCUUACGGAUUCCAAUAUUCGCCUCAGCAG
CGGGUCGAACGUCUGUUGAAGAUGUGGACCUCAAAGAAAACCCCCUUGGGGUUCUCGUAU
GACACCCGCUGCUUUGACUCAACUGUCACUGAACAGGACAUCAGGGUAGAAGAGGAGAUA
UACCAAUGCUGUAACCUUGAACCGGAGGCCAGGAAAGUGAUCUCCUCCCUCACGGAGCGG
CUUUACUGCGGGGGCCCUAUGUUUAACAGCAAGGGGGCCCAGUGCGGUUAUCGCCGUUGC
CGUGCCAGUGGAGUUUUGCCUACCAGCUUUGGCAACACAAUCACUUGUUACAUCAAGGCC
ACAGCGGCUGCGAAGGCCGCAGGCCUCCGGAACCCGGACUUUCUUGUCUGCGGAGACGAU
CUAGUCGUGGUGGCUGAGAGUGACGGCGUCGACGAGGAUAGAGCAGCCCUGAGAGCCUUC
ACGGAGGCUAUGACCAGGUAUUCUGCUCCACCCGGAGAUGCUCCACAACCCACCUACGAC
CUUGAGCUCAUUACAUCUUGCUCCUCUAACGUCUCCGUGGCACGGGACGACAAGGGGAAG
AGGUACUAUUACCUCACCCGUGAUGCCACUACUCCCCUGGCCCGUGCGGCUUGGGAAACA
GCUCGUCACACUCCAGUUAACUCCUGGUUGGGCAACAUCAUCAUGUACGCGCCUACCAUC
UGGGUGCGCAUGGUAAUGAUGACACACUUUUUCUCCAUACUCCAAUCCCAGGAGAUACUU
GACCGGCCCCUUGACUUUGAAAUGUACGGGGCCACUUACUCUGUCACUCCGCUGGAUUUA
CCAGCAAUCAUUGAAAGACUCCAUGGUCUAAGCGCGUUCACGCUCCACAGUUACUCUCCA
GUAGAGCUCAAUAGGGUCGCGGGGACACUCAGGAAGCUUGGGUGCCC-CCCCCUACGAGC
UUGGAGACAUCGGGCACGAGCAGUGCGCGCCAAGCUUAUCGCCCAGGGAGGGAAGGCCAA
AAUAUGCGGCCUUUAUCUCUUUAAUUGGGCGGUACGCACCAAGACCAAACUCACUCCACU
GCCAGCCGCUGGCCAGUUGGAUUUAUCCAGCUGGUUUACGGUUGGCGUCGGCGGGAACGA
CAUUUAUCACAGCGUGUCGCGUGCCCGAACCCGCCAUUUGCUGCUUUGCCUACUCCUACU
AACGGUAGGGGUAGGCAUCUUCCUCCUGCCAGCUCGGUG----AGCUGGUAGGAUA----
-ACACUCCA-------------------UUUUUCCC------------------------
------------------------------------------------------------
------------------------------------------------------------
------------------------------------------------------------
---------------------------------------------------
>3_KJ470619
--------ACCUGCCUCU--UUCGAGGCGACACUSCACCAUGGAUCACUCCCCUGUGAGG
AACUUCUGUCUUCACGCGGAAAGCGCCUAGCCAUGGCGUUAGUACGAGUGUCGUGCAGCC
UCCAGGCCCCCCCCUCCCGGGAGAGCCAUAGUGGUCUGCGGAACCGGUGAGUACACCGGA
AUCGCUGGGGUGACCGGGUCCUUUC--UUGGAACAAACCCGCUCAAUACCCAGAAAUUUG
GGCGUGCCCCCGCGAGAUCACUAGCCGAGUAGUGUUGGGUCGCGAAAGGCCUUGUGGUAC
UGCCUGAUAGGGUGCUUGCGAGUGCCCCGGGAGGUCUCGUAGACCGUGCAACAUGAGCAC
ACUUCCAAAACCCCAAAGAAAAACCAAAAGAAACACCAUCCGUCGCCCACAGGACGUUAA
GUUCCCGGGCGGCGGCCAGAUCGUUGGUGGAGUCUACUUACUGCCGCGCAGGGGCCCAAG
AUUGGGUGUGCGCGCAGUUCGUAAAACUUCCGAGCGGUCAGAACCCCGCAACCGGCGGCA
GCCUAUCCCCAAGGCACGUCGGAGCGAGGGUCGGUCCUGGG-CUCAGCCUGGGUACCCUU
GGCCUCUUUAUGGCAAUGAGGGCUGYGGGUGGGCAGGAUGGCUCUUGUCCCCCCGCGGCU
CUCGGCCAUCUUGGGGCCCCAAUGACCCCCGGCGAAGGUCUCGCAACCUGGGUAAAGUCA
UCGAUACCCUAACGUGCGGAUUCGCCGAUCUCAUGGGGUACAUUCCGCUCGUCGGCGCUC
CUGUAGGGGGCGUCGCAAGAGCUCUCGCACAUGGUGUGAGAGCCCUUGAGGACGGAAUAA
AUUUUGCAACAGGGAACUUACCCGGUUGCUCUUUCUCUAUCUUCUUGCUUGCUUUGCUCU
CUUGCUUGGUCUGUCCUACUGCAGGGAUUGAAUACCGGAAUGUGUCUGGCCUCUACGUGC
UCACCAACGACUGCUCUAACGGCAGUAUCGUGUAUGAGGCCCCUGAAGUCAUCUUGCAUU
UGCCAGGUUGUGUGCCCUGCGUUCAAUCAGGC---AACUCCUCGCAAUGCUGGAUUCCGG
UGGCACCAACAGUGGCGGUUAAGUACGCUGGCGCGACCACUGCAUCGAUCCGCAAUCAUG
UGGAUCUGCUGGUGGGAGCUGCCACGUUGUGCUCCGCGCUGUAUGUUGGCGAUAUGUGUG
GAGCCGUCUUCUUGGUGGGACAGGCUUUCACCUUCAGGCCUCGCCAGCACAACACGGUGC
AGACCUGCAAUUGCUCACUGUACCCUGGUCACAUAUCAGGACACAGGAUGGCUUGGGAUA
UGAUGAUGAAUUGGUCUCCAGCUGUUGGGUUGGUGGURGCGCACGUGUUGCGGCUGCCCC
AGACCAUUUUUGACAUCAUUGCUGGAGCUCACUGGGGUAUCAUGGCCGGUCUGGCCUACU
ACUCUAUGCAGACUAACUGGGCUAAAGUCUUCAUUAUCAUCGUCAUGUUCUCUGGAGUUG
ACGCCCGAACACACACCACUGGCGGC---GUAKCAGCUCAUACUACUAGUAGCCUUACAR
CCCUCUUCAMYCKAGGCCCGAGCCAGAAMCUCCAGCUAAUUAACACCAACGGGUCGUGGC
AUAUCAACAGCACUGCCCUGAACUGCAAAGACUCCCUYAACACCGGAUUUAUAGCUGGUC
UAAUCUACCAUCAC---AGGUUCAACUCUACAGGUUGUCCGUCCAGGAUGUCCAUGUGCA
AACCCAUCACUGCAUUCGACCAAGGGUGGGGUCCUUUGGGGAGU---GCUAACAUCUCAG
GCAGCUCA---------GAGGACCGACCAUACUGCUGGCACUAUCCACCCAGGCCUUGCA
AGACAGUUCCUGCAGGGACCGUUUGUGGCCCAGUCUACUGCUUCACACCGUCACCGGUGG
UGGUAGGCACUACCGAUAGGCUGGGCUCGCCAACCUACAMCUUUGGCGAGAACGAAACAG
ACGUGUUCCUGCUUGAUUCACAACGACCGCCUUCGGGUAGGUGGUUCGGGUGCGUGUGGA
UGAACUCCACCGGGUUUGUGAAAACGUGCGGGGCUCCUCCUUGCGGCAUCUAUGGAGGGG
AGCAGAGUUCUGGAAGCAAUAACUCG---CUUAUUUGCCCCACUGACUGCUUCAGGAAGC
ACCCCGAUGCYACUUAYGGCCGGUGCGGAUCCGGGCCCUGGCUUACGCCGAGGUGCUUGG
UCGACUACGCGUACCGGCUCUGGCACUACCCUUGCACAGUGAAUUACACCCUAUUCAAGG
UCAGGAUGUUCGUGGCCGGAAUUGAACACCGAUUCACGGCUGCCUGUAACUGGACUAGAG
GAGAGCGCUGCGAUAUUGAGGACCGGGAUCGUAGUGAGCAGCAUCCGCUGCUUCACUCCA
CGACUGAACUCGCUAUAUUGCCCUGCUCAUUUACACCUAUGCCCGCUCUAUCAACGGGUC
UCAUACACCUCCACCAGAAUAUCGUGGACGUCCAAUACCUCUAUGGUGUUGGGUCUGGCU
UGGUGGGCUGGGCUUUAAAGUGGGAGUUCGUCGUACUCAUAUUCCUCCUCUUGGCAGAUG
CUCGCGUGUGCGUCGCCCUUUGGAUGAUGCUCCUAAUA-UCACAGGCAGAAGCGGCCAUG
GAGAACCUUGUCAUCCUGAACGCUGUCUCCGUCGCCGGAACGCACGGAGUCGGCUGGUAC
UUAGUGGUUUUCUGUGCUGCGUGGCAUGUGCGGGGCAAGCUUGUCCCGCUCGUGACCUAC
AGCCUGACAGGCCUCUGGAUCCUGGCUUUGCUCGUUCUUCUCCUCCCCCAGCGCGCGUAU
GCUUGGACGGAUGAGGACAGUGCUACCCUUGGAGCCGGGUUACUGGCUYUUUUYGGGUUU
UUUACCUUGUCACCUUGGUAYAAGCACUGGAUAUCGCGCCUCAUUUGGUGGAACCAGUAC
GCCAUAUGUAGGUGCGAAUCAGCCCUCCAAGUGUGGAUCCCCCCCCUGCUUGCGCGAGGG
GGUAGGGACGGUGCCAUUCUGCUAGUCAGUCUACUACAUCCAUCCUUGGUAUUYGAYAUC
ACCAAGAUACUGAUAGCUGUGYUGGGACCACUAUACUUGGURCAAGCUGCYCUCACCGCU
ACCCCGUACUUYGUGCGCGCGCACAUAUUAGUCCGCAUCUGCAUGCUGGUGCGGUCUAUC
AGUGGGGGAAAAUACUGCCAACUAAUCAUACUGAGUGUCGGCCGGUGGUUUAACACCUAC
CUCUAUGACCACCUUACGCCGAUGAGGGACUGGGCCGCUCAGGGCCUCAAGGACCUGGCC
GUGGCCACUGAGCCCGUGAUAUUCAGCCCUAUGGAGAUCAAGGUCAUAACUUGGGGCGCG
GACACGGCGGCCUGCGGAGAUAUCUUGUGCGGGCUGCCUGUAUCUGCGCGGUUAGGGCGG
GAACUACUCUUGGGCCCUGCUGAUGACUAUCGGGCCAUGGGCUGGCGCCUACUGGCCCCA
AUCACGGCAUACGCCCAGCAGACAAGAGGGCUCUUUGGUACCAUCGUCACCAGCCUGACU
GGCAGAGACAAGAACGUGGUGUCUGGUGAGAUCCAGGUGCUUUCAACAACCACUCAGACC
UUCCUGGGUACGACUGUGGGAGGGGUCAUGUGGACUGUGUAUCAUGGUGCUGGUUCAAAA
ACACUCGCAGGCGUCAAACAUCCCGCGCUGCARAUGUAUACAAAUGUGGACCAGGACCUU
GUUGGGUGGCCAGCUCCCCCUGGAGCCAAGUCCCUGGAGCCGUGCACGUGCGGAUCCACG
GAUUUGUAUCUGGUCACUCGCGACGCUGAUGUCAUCCCAGCACGCCGCAGGGGAGACUCA
ACGGCCAGCCUGAUCAGUCCAAGGCCUCUCUCUUGUCUUAAGGGUUCCUCCGGAGGCCCC
GUCAUGUGCCCAUCGGGCCAUGUGGCGGGGAUUUUUAGGGCUGCUGUAUGCACUAGGGGU
GUUGCAAAGUCCCUUCAAUUCAUACCCGUGGAAUCYCUUAAUUCCCAAACCAGGUCUCCA
UCCUUCUCAGACAACUCAACUCCUCCGGCAGUCCCGCAGACCUACCAGGUGGGAUACUUA
CAUGCUCCCACCGGCAGCGGCAAGAGCACAAAGGUCCCUGCCGCUUACGUAGCGCAAGGG
UACAAUGUCCUUGUGCUCAACCCAUCGGUAGCGGCCACCCAAGGCUUUGGCAUGUACAUG
UUUAAGGCCUAUGGGAUUGAACCAAACAUCCGCACCGGAAGCAGGACUAUCACGACUGGU
GCUAAGCUUACUUAUUCCACCUAUGGUAAGUUUCUUGCUGACGGGGGCUGCUCUGGGGGA
GCCUACGACGUGAUCAUCUGUGACGAGUGCCAUGCCCAGGAUGCCACCAGCAUACUGGGC
AUAGGCACUGUCCUGGACCAGGCUGAGACAGCUGGCGUAAGACUAACAGUCUUAGCAACA
GCAACCCCCCCAGGUAGCAUUACUGUGCCACAUGCUAACAUCGAGGAAGUGGCUCUGGGU
AGUGAUGGGGAGAUCCCUUUCUACGGUAAGGCUAUACCAAUCUCCAUGCUGAAGGGAGGG
AGACACCUCAUAUUCUGCCAUUCAAAGAAAAAGUGCGACGAGCUGUCAACCAAGCUCAGG
GGAAUGGGUCUUAACGCUGUUCAAUUCUACAGAGGGCUAGAUGUGACCGUGAUCCCCACA
UCGGGRGACGUCGUAGUGUGUGCUACUGACGCUCUCAUGACCGGUUACACUGGAGACUUU
GACUCUGUUAUUGACUGCAACGUCGCUGUGGAACAGUACGUUGACUUCAGCUUAGACCCY
ACUUUCUCCAUUGAAACUCGCACUGUCCCCCAGGAUGCUGUGUCUCGAAGUCAACGCCGG
GGUCGUACGGGCCGAGGRAAACCUGGCAAGUAUUACUACACCACCCCCGGCGAACGGCCG
UCUGGGAUGUUCGACUCGGUCGUGCUUUGUGAGUGCUAUGACGCCGGAUGCGCUUGGUAU
GACCUGCMGCCGGCUGAGACCACAGUACGAUUGAGGGCUUACUUGUCCACCCCAGGCUUG
CCUGUUUGCCAAGAUCACCUUGACUUCUGGGAAAGCGUUUUCACCGGACUGACUCACAUA
GACGCCCAUUUCCUGUCACAAACAAAACAGCAGGGGCUUAMYUUUCCAUACCUAACRGCU
UAUCAGGCUACUGUGUGCGCACGCGCACUAGCGCCUCCACCAAGUUGGGAYGAGAUGUGG
AAAUGUAUUGUGCGGCUCAAGCCAACGCUGCACGGUCCAACGCCCCUGCUAUACAGGUUG
GGCCCUAUCCAAAAUGAAAUCUGUYUAACACACCCUGUCACAAAAUACAUCAUGGCCUGC
AUGUCAGCUGAUCUGGAAGUGACUACCAGCACUUGGGUACUCCUUGGCGGGGUGUUGGCU
GCCUUAGCGGCCUACUGCUUGUCAGUUGGGUGUGUCGUGAUCGUGGGCCAUAUUGAGCUC
GGGGGCAAACCUGCACUCGUUCCCGAUAAGGAAGUGUUGUACCAGCAAUACGACGAGAUG
GAAGAAUGCUCCCAAGCUGCUCCAUACAUCGAGCAAGCCCAGGUCAUCGCCCACCAGUUC
AAGGAGAAAGUCCUCGGACUGCUCCAACGGGCCUCCCAACAACAAGCUGAGAUUCAGCCC
AUAGUGGCUUCCCAUUGGCAAAAACUCGAGGUGUUYUGGCACAAACACAUGUGGAACUUY
GUCAGUGGGAUACAAUAUCUGGCAGGCCUGUCAACACUGCCUGGCAACCCUGCUGUGGCC
UCCCUUAUGGCGUUCACCGCUUCGGUGACCAGCCCCCUAACRACCAACCAGACCAUGUUC
UUCAACAUCCUUGGAGGGUGGGUCGCYACUCAYUUGGCRGGACCGCAGGCCUCUUCCGCA
UUCGUGGUGAGUGGCCUAGCCGGUGCCGCAAUAGGGGGCAUAGGCCUAGGUAGAGUGCUA
CUUGACAUUCUAGCGGGCUACGGCGCUGGAGUUUCCGGCGCGCUAGUCGCUUUCAAAAUC
AUGGGUGGAGAGGUCCCAAGCGCUGAGGAUGUGGUGAAUCUGCUGCCUGCCAUACUGUCC
CCGGGCGCCCUUGUCGUCGGUGURAUAUGCGCAGCCGUGUURCGCCGGCACGUGGGCCCU
GGGGAAGGGGCGGUGCAGUGGAUGAACAGACUCAUCGCUUUUGCGUCCCGGGGUAACCAU
GUGUCACCAACACACUACGUCCCCGAGAGCGACGCUGCAGCGAGGGUUACGUCACUCCUG
AGUUCCUUGACCGUCACGCGGUUGCUCCGGCGGCUGCACCAAUGGAUCAAUGAAGACUAC
CCCAACCCAUGCAGCGGUGAAUGGCUGCGUGUCAUCUGGGACUGGGUGUGUACAGURCUA
CAUGACUUCAAAACAUGGCUUUCUGCUAAGAUCAUGCCCAAAAUGCCAGGCAUCCCCUUU
CUCUCUUGCCAGAAGGGAUAUAAGGGUGUUUGGCGAGGGGAUGGCGURAUGUCAACGCGC
UGCCCUUGUGGGGCGAGUCUAACUGGCCAUGUGAAGAAUGGGUCCAUGAGGAUAGCGGGA
CCGCGCACGUGCGCCAACAUGUGGCACGGUACCUUUCCAAUCAAUGAAUAUACUACCGGG
CCCGGCACGCCCAGCCCCGGACACAAUUACACCACGGCGCUAUGGCGUGUGGCCGCCGAG
GCAUACGUCGAGGUGCGCCGGGUGGGAGACUUCCACUACAUCACAGGGGCAACGGAAGAU
GAGCUCAAGUGUCCGUGCCAGGUGCCAGCGCCGGAGUUUUUCACGGAGCUGGAUGGGGUA
AGACUACACCGUUAUGCCCCCCCCUGUAAGCCCCUGCUGAGGGAUGAGAUCACUUUCAUG
GUGGGGAUGCACUCUUAUGCGAUAGGGUCACAGCUCCCAUGUGAGCCAGAACCAGACGUC
GCUGUGCUAACUUCAAUGUUAAGGGACCCUUCUCACAUCACCGCUGAGAAGGCGGCACGC
CGUCUAAAGCGCGGGUCCCCCCCAUCGGAAGCAAGCUCAUCCGCAAGUCAAUUGUCAGCU
CCAUCGCUGAAGGCAACCUGCCGGACACACAGACAACACCCUGAUGUGGAAUUGAUAGAC
GCCAAUUUGCUUUGGCGACAGGAGAUGGGUAGUAACAUCACACGAGUGGAGUCUGAGACU
AAGGUGGUGAUUCUUGACUCGUUCGACCCGCUCAAAGCUGAG---ACGGAGGAAGGCGAG
CUCUCAGUGGAGGCUGAGUGUUUCAGGAAA---CCCCCUAAGUAUCCUCCCGCUCUGCCC
AUCUGGGCCAGGCCUGACUACAACCCACCAUUACUGGAGACUUGGAAAGCACCGGAUUAC
ACACCACCAGUAGUCCACGGGUGCCCCCUGCCACCGGAGCGUCCUACGCCAGUGCCCCCU
CCUCGGAGG---AAGAGGACAGUCCAACUCGAUGGGUCGAAUGUAUCUGCUGCGCUUGCU
GCGCUGGCGGAGAAGUCUUUCCCAUCUUCAAAACCGCAGGAGGUAUCCAGCUCAUCCUCG
GGGGUGGACAUGCUGUCUGACAGUACAUCCGGCCCUCUCCCCAUGGCUGACGAGGAGUCC
GAUGCAGAGUCGUGUUCAUCCAUGCCCCCCCUUGAGGGGGAGCCGGGUGACCCCGACUUG
------------------------------------------------------------
AGCUGUGACUCCUGGUCCACCGUCAGCGAAAGCGAGGAA------CAGAGUGUAGUUUGC
UGCUCCAUGUCUUAUUCUUGGACCGGCGCGUUGGUCACACCAUGUAGCGCCGAGGAAGAG
AAGCUACCUAUCAGUCCACUCAGUAAUUCGUUGCUGAGGCAUCACAAUCUUGUCUACUCA
ACGUCAUCUAAAAGCGCUGGUCUGCGCCAGAAGAAAGUYACUUUCGACAGGCUGCAAGUG
CUUGAUGACCAUUAUAAAAGUGUCUUAAAGGAGGUGAAGGAGMGAGCGUCCAGGGUAAAG
GCGCGUUUGCUUUCUAUUGAGGAAGCRAGCGCCCUUGUCCCCCCUCACUCGGCCCGAUCA
AAGUUCGGGUACACUGCGAGGGACGUUCGCUCCUUGUCCGGCAAGGCCGUUAACCAGAUC
CGCUCCGUCUGGGAGGACUUGCUGGAAGACUCAACAACUCCAAUUCCAACCACYAUCAUG
GCGAAGAAYGAGGUUUUUAGCGUGAACCCCUCCAAGGGGGGACGCAAACCCGCUCGCCUC
AUUGUGUAUCCUGACCUGGGAGUGCGUGUCUGUGAGAAACGCGCUCUGUAUGACGUGAUA
CAGAAGUUGUCAACCGCGACGAUGGGUUCCGCSUACGGAUUCCAGUACUCGCCUAAGCAA
CGGGUAGAACGCCUACUGGAAAUGUGGGCAUCAAAGAAGACUCCCUUGGGGUUUUCAUAU
GACACCCGGUGCUUUGACUCCACUGUCACCGAACAGGACAUCAGGACGGAAGCGGAGAUA
UACCAAUGUUGUGACCUUGAACCGGAAGCUAGAAAGGCGAUCAACUCCCUCACGGAACGA
CUCUACUGCGGAGGCCCUAUGUACAACAGCAAGGGGCAGCUAUGCGGUUAUCGUCGUUGU
CGUGCUAGUGGGGUUCUGCCUACCAGCUUCGGUAACACCAUCACCUGUUACAUCAAGGCU
AUGGCAGCUUCCAAAGCAGCCGGCCUUCAGAAACCUGACUUUCUUGUCUGCGGAGACGAU
UUGGUCGUGGUGGCCGAAAGCGGCGGCGUCGAGGAAGAUAGGGCGGCCCUGAGAGCCUUC
ACGGAGGCUAUGACCAGGUAUUCCGCCCCACCCGGCGACGCGCCACAGCCCACUUAUGAU
CUGGAGCACAUYACAUCUUGCUCCUCCAACGUCUCCGUGGCGCAYGAUGGCACGGGGAAG
AGGUAUUACUACCUCACCCGAGACCCAGARAUUCCUCUGGCCCGUGCGGCUUGGGAAACU
GCUCGCCACACUCCAGUCAACUCCUGGUUGGGGAAUAUCAUCAUGUACGCGCCCUCAAUU
UGGGUGCGCAUGGUGGUUAUGACCCAUUUCUUCUCCAUACUCCAAGCCCAGGAGCAGCUU
GAAAAAGCCCUCGACUUCCAAAUGUACGGGGCUACUUACUCAAUCACUCCAUUAGACCUA
CCAGCAAUCAUUGAAAGACUCCAUGGUCUUAGCGCGUUCUCGCUCCACAGUUACUCUCCA
ACUGAGCUCAACAGAGUUGCGGGGGCUCUCAGGAAGCUUGGGAGCCC-UCCUCUGCGAGC
CUGGAGACAUCGGGCACGAGCAGUGCGCGCUAAGCUUAUAGCUCAGGGGGGAAAGGCCAA
AAUCUGUGGCCUUUACCUCUUUAACUGGGCUGUACGCACCAAGACCAACCUCACUCCAUU
GCCAGCCGCCGGCUUGCUGGACUUGUCCAGCUGGUUCACGGUUGGCGUCGGCGGGGACGA
CAUUUAUCACAGCGUGUCGCGUGCCCGAACCCGCCAUUUGCUGCUUUGCCUACUCCUACU
CACAGUAGGGGUAGGCAUCUUCCUCCUACCAGCUCGGUG----AGCUGGUAGGACA----
-ACACUCCAUUUCA--------------UUUUUUUUUUUUUUUUUUUUUUUUUUU-----
------------------------------------------------------------
------------------------------------------------------------
------------------------------------------------------------
---------------------------------------------------
>3_JF735124
--------ACCUGCCUCU--UUCGAGGCGACACUCCACCAUGGAUCACUCCCCUGUGAGG
AACUUCUGUCUUCACGCGGAAAGCGUCUAGCCAUGGCGUUAGUACGAGCGUCGUGCAGCC
UCCAGGACCCCCCCUCCCGGGAGAGCCAUAGUGGUCUGCGGAACCGGUGAGUACACCGGA
AUCCCCAGGACGACCGGGUCCUUUC--UUGGAUC-AACCCGCUCCAUGCCUGGGUAUUUG
GGCGUGCCCCCGCGAGACUGCUAGCCGAGUAGUGUUGGGUCGCGAAAGGCCUUGUGGUAC
UGCCUGAUAGGGUGCUUGCGAGUGCCCCGGGAGGUCUCGUAGACCGUGCAUCAUGAGCAC
ACUUCCUAAACCUCAAAGAAAAACCAAAAGAAACACCGUCCGUCGCCCACAGAACGUUAA
GUUCCCGGGCGGAGGACAGAUCGUUGGUGGAGUUUACGUGCUGCCUCGCAGGGGCCCAAC
AUUGGGUGUGCGAGCGGUACGCAAGACUUCCGAGCGGUCACAGCCCCGUGGUAGGCGCCA
ACCCAUCCCUAAGGCGCGCCCACGCGAGGGCCGGUCCUGGG-CUCAGCCCGGGCAUCCUU
GGCCUCUGUAUGGCAAUGAGGGUUGCGGAUGGGCAGGCUGGCUCCUGUCCCCUCGCGGCU
CUCGGCCUACGUGGGGCCCAAAYGACCCCCGGCGAAGAUCCCGCAAUUUGGGUAAGGUCA
UCGAUACCCUUACUUGUGGAUUUGCCGACCUCAUGGGGUACAUUCCGCUCGUAGGCGCCC
CCGUAGGGGGUGUCGCCAGGGCCCUGGCACAUGGUGUCAGGGUGCUGGAGGACGGAAUAA
ACUACGCAACAGGGAACAUUCCUGGUUGCUCUUUCUCUAUCUUCCUCCUCGCCAUCUUGU
CAUGCCUGACAGUGCCUGCUUCUGGUCUGGAAUAUCGGAAUUCUUCUGGCUUGUACGUCG
UUACCAACGACUGUUCAAACGCCAGCAUUAUCUAUGAAGCUGGAGACGUGAUGCUGCAUA
UGCCCGGGUGCGUACCUUGCGUCAGGAAGGGC---AACACAUCCCAGUGCUGGAUACCAU
UGUCACCCACGGUCUCUGUGAGUGGCCCUGGGGUCGUCACAGCCUCGCUUCGUAGUCAUG
UAGACCUGAUGGUUGGUGCUGCAACAGUAUGUUCUGCCUUGUAUGUKGGAGACCUCUGCG
GCGGGUUGUUCUUGGUAGGACAAGCAUUCACCUUUCGCCAACGCAGACAUUGGACAACGC
AGGACUGCAAUUGUUCCAUGUACCCCGGACACGUGACGGGCCAUCGAAUGGCUUGGGACA
UGAUGCAGAACUGGUCUCCCGCUGCAGCUUUGGUUGUGGCUCAGCUUCUCCGGCUCCCCC
AAGUCGUCUUCGAUCUAUUGACCGGAGCGCACUGGGGUGUGCUGGCGGGGCUAGCGUACU
UUUCCAUGCAGGGCAACUGGGCUAAAGUAGUGCUGGUGCUGUGCCUGUUCGCAGGGGUAG
AUGCCAACACAUACGCCACCGGCGGA---CGUGCUGGGUACACCCUGUAUGGUAUCACCU
CCAUUUUUUCCCAGGGUCCUCAGCAGAAGCUCGAACUCGUCAAAUCCAACGGGUCGUGGC
ACAUUAACAGGACAGCUCUGAACUGCAAUGAUUCCCUCCAGACCGGAUUUAUAGCGGCCU
UGUUCUACAGAAAC---AACGUCAACACCUCAGGCUGCUUAGAAAUGAUGAGCUCCUGUA
ACCCCCUUAACUGGUUUGAACAGGGGUAUGGGAAGGUGAGGCCU---GCCAACAUCACAG
AAACCGAG---------GAUGCGCGACACCAUUGCUGGCACCAUGCUCCCGCGCCCUGUC
GUGUAGUACCUGCAUCUCAUGUCUGUGGCCCAGUCUAUUGUUUCACCCCGAGUCCAGUCG
UGGUAGGAACCACUGACARGCUUGGGUACCCCACCUUCACCUGGGGUGCCAACGAAUCAG
ACGUCUUCCUGCUGGAGUCCAACAGGCCGCCGCAAGGCGCCUGGUUCGGAUGCACGUGGA
UGAACGCGACUGGUUUCGUCAAGACUUGCGGGGCCCCCCCGUGCAACAUCUACGACGGCG
GUGRUGCCGGGAACCGCUCU---------CUGAACUGCCCAACUGAUUGCUUCAGGAAGC
AUCCUGAGGCCACCUACUUGAAGUGCGGAUCAGGGCCAUGGCUCACGCCACGGUGUAUCA
UCCAUUAUCCGUACCGGUUGUGGCAUUAUCCCUGCACAGUCAACUUCACCGUGUUUAAGG
UCAGGAUGUACGUGGGUGGCGUGGAACAUCGAUUAGAGGCAGCCUGCAACUGGACCAGAG
GAGAACGCUGCGACCUCUCCGAUCGYGAUCGCUCCGAGAUAAGUCCUCUCCUGCAUUCAA
CCACUGAGUUAGCCAUCUUGCCUUGCUCCUUCGCCCCCAUUCCAGCUCUCUCCACGGGGC
UCAUUCACCUCCACCAGAACAUUGUGGAUGUCCAAUACUUUUACGGUAUCGGCUCCAGCG
UCACGGGUUGGGUUAUCAAGUGGGAGUUUGUUGUCCUGGUGUUCCUCCUGCUUUCAGACG
CCAGGGUUUGUGUGGUUUUCUGGAUGCUCCUGCUCGUC-ACUCAGGCUGAGGCAGCCUUG
GAGAACCUAGUGGUGCUCAACGCCGUUUCUGCGGCCGGUACCCACGGCCUAGCUUGGUCU
UUGUUGGUGUUCAUCCUAGCAUGGCAUUUCAAGGGUAAAAUAGUACCGCUGGGAGUGUAU
GCCGCCACUGGAAUCUGGCCCCUAUUUCUGCUUGUGGCGAUGCUUCCAACCCGGGCCUAU
GCGUGGACAGGUGAGGACUCUGCAACCUUGGGGUGUGGGAUACUGCUCUUGUUCGGGCUG
UUCACCCUUUCUCCCUGGUACAAGCACUGGAUAGCCCGCCUCAUUUGGUGGAACCAGUAU
ACCAUCGCAAGAUGCGAGGCAUCUCUGCAUGUCUGGGUCCCCCCCCUCCUCGCGAGAGGA
GGGAGAGAUGGGGUCAUUUUGGCAACAGCGUUCCUUUACCCCACUUUGAUGUUUGACAUC
ACGAAGCUCCUGCUCGGCCCACUUGGCGCGCUCUACUUGCUUCAAGCUGCCCUCACACGG
ACUCCCUACUUCGUUCGUGCUCAUGUGCUCCUUCGGGUUUGCGCAUUAGUGCGCAACAUC
GUGGGGGGUAAAUAUGUCCAAAUGGCUCUACUCACGUUGGGCCGGUGGUGCGGCACCUAC
GUGUACGACCACCUCACACCCUUGCAGGACUGGGCAGCAACUGGACUUGCAGAUCUGGCA
GUGGCAACAGAACCAGUGAUCUUCUCGCCUAUGGAGACCAAAAUCAUCACUUGGGGUGCA
GACACAGCYGCAUGCGGAGAUAUCCUUUGCGGACUGCCGGUGUCCGCGCGGCUGGGAAGG
GAGGUGUUGCUGGGACCUGCCGAUGAUUAUAGGACCAUGGGGUGGCGUCUUCUCGCCCCC
AUCACGGCAUACGCUCAGCAAACCCGCGGACUUCUUGGCACYAUCGUCACCAGCCUUACC
GGAAGGGACAAAAAUGAUGCUACCGGCCAUGUGCAAGUGUUGUCCACCACCACGCAAACG
UUCCUAGGCACUCCCGUGUCGGGCGUCAUGUGGAGCGUGUACCAUGGUGCUGGCAGCAGG
ACACUGGCCGGAAAGAAGACUCCCGCCCUACAGAUGUACACCAAUGUGGACCAAGAUCUG
GUUGGAUGGCCGGCGCCACCUGGCACCAAGUCAUUGGACCCAUGCACAUGCGGGUCUUCC
GACCUGUACUUGGUCACACGGGAUGCGGAUGUUAUCCCCGCGAGACGCCGGGGAGACUCC
ACGGCGAGUCUUCUUAGUCCUAGACCUGUUUCUUGUCUCAAGGGUUCAUCUGGAGGGCCU
UUGUUGUGCCCCAUGGGCCACGUGGCUGGCAUCUUCCGAGCUGCCGUGUGCACCAGGGGC
GUGGCUAAGUCCCUUCAAUUUGUGCCCGUGGAGACCUUGGCCACACAAUCGCGGUCUCCC
UCCUUCACUGACAAUUCAGUUCCUCCGGCUGUYCCUCAAACAUACCAAGUGGGGUAUCUA
CAUGCCCCUACAGGCAGUGGUAAGAGCACUAAGGUUCCUGCAGCUUAUGURGCACAGGGA
UACAACGUCCUUGUCCUCAAUCCAUCUGUCGCUGCUACCCUCGGGUUCGGUGCCUAUAUG
UCCCAAGCUCAUGGGAUAGAUCCAAACAUACGCACCGGCACCAGGACUGUCAACACAGGG
GCCCGGCUCACCUAUUCCACCUACGGGAAAUUCCUAGCCGAUGGUGGAUGUAGUGGUGGU
GCUUAUGAUGUCAUCAUUUGUGAUGAGUGCCACGCGCAAGACGCUACGUCCAUUCUGGGG
AUUGGUACCGUGCUGGAUCAGGCUGAGACAGCGGGUGUGAGACUAACCGUGCUCGCCACA
GCUACUCCUCCUGGUAGUGUUACUGUGCCGCAUUCUAACAUAGAGGARAUCGCUCUGUCC
AGCGAGGGUGAAAUCCCCUUUUACGGCAGGGCAAUUCCUCUGGCACACAUCAAAGGCGGC
AGACAUCUCAUCUUCUGUCAUUCAAGAAAGAAGUGUGAUGAACUGGCAUCCAAAUUAGCC
GCACAAGGGAUUCACGCUGUGUCAUAYUAUCGCGGCCUCGACGUUUCCGUGAUACCAUCC
ACCGGAGAUGUCGUGGUCUGCGCUACUGAUGCACUAAUGACUGGCUUUACAGGGGACUUU
GACUCGGUAAUCGACUGUAAUGUUGCAGUCGAGCAAUAUGUUGACUUCAGCCUAGAUCCA
ACUUUCACAAUCGAGACGCGCACAGCCCCCCAAGAUGCGGUCUCACGCAGUCAACGCCGA
GGACGUACGGGGAGAGGUAGGCUAGGYACCUACCGAUAUGUGUCCCAGGGGGAGAGACCA
UCAGGGAUGUUUGACUCCGUAGUGCUCUGCGAGUGCUACGACGUAGGCUGCGCCUGGUAU
GAGCUGACUCCCGCUGAGACUACAGUAAGGCUAAGGGCAUAUCUCAACACGCCCGGGCUC
CCUGUUUGCCAAGAUCACCUUGAGUUCUGGGAAGGCGUCUUCGUGGGUCUUACCCACAUU
GAUGCGCACUUCCUAUCCCAGACCAAACAGCAAGGUGUAAAUUUCCCAUAUCUGGUGGCC
UACCAGGCUACAGUGUGCGCUCGCGCUCACGCACCCCCGCCAUCGUGGGACGAGAUGUGG
AAAUGCCUUGUCAGACUAAAGCCUACACUGCAUGGCCCCACGCCCCUCCUAUAUAGGAUU
GGGGCCGUCCAAAAUGAGAUAACUUUGACACACCCCAUCACUAAAUACAUCAUGACCUGC
AUGUCAGCAGACUUGGAGGUCACAACCAGUACAUGGGUGUUGGUGGGCGGGCUGCUCGCC
GCCUUGGCGGCGUACUGUUUGUCAGUCGGGUCCGUUGUCAUCGUGGGGCGCAUAGAGCUU
GAAGGCAGACCAGUCCUGGUGCCUGAUAAGGAGGUCUUAUACCAGCAGUACGAUGAGAUG
GAAGAGUGCUCGGCUGCAUCACCAUACAUCGAGCAAGCCCAGAUCAUCGCGCAACAAUUU
AAGGACAAGGUCAUUGGCCUGCUGCAAUAUGCUGGCAAGCAGGCCGACGAGAUCCAGCCU
AUAGCACAGCCAUACUGGCACAAGGUGGAGACGUUCUGGAGUAAGCAUAUGUGGAACUUC
AUCAGCGGGAUCCAAUAUCUCGCAGGACUCUCCACUCUACCAGGCAACCCUGCCAUAGCU
UCUCUAAUGUCUUUCACUGCUUCCAUUACCAGCCCUCUCAGCACRCAACAAACCYUGCUC
UUCAACAUCUUGGGAGGGUGGGUGGCCACCCAGUUGGCUUCCCCCACGGCGUCCACAGCU
UUCGUGGUCAGCGGUAUGGCUGGCGCCGCUGUGGGUGGCAUUGGGCUGGGUAGGGUCCUC
GUUGACAUCCUGGCCGGCUAUGGCGCUGGCGUAUCUGGAGCAUUGGUGGCUUUCAAAAUC
AUGAGCGGCGAAUGCCCUAGCACUGAGGACCUAGUCAACCUCUUACCGGCAAUACUAUCA
CCCGGAGCCCUUGUCGUUGGAGUGGUCUGCGCGGCCAUACUACGRCGCCAUGUAGGGCCC
GGCGAGGGAGCUGUACAAUGGAUGAAUAGGCUUAUCGCCUUCGCAUCGCGCGGGAACCAU
GUGUCACCGACUCAUUACGUCCCCGAGAGCGACGCUGCCGCCCAAGUGACGAGUUUGCUC
AGCUCUAUGACCGUCACCGCGCUCYUACGCAGGCUGCACCAGUGGAUCAAUGACGACUAU
CCGACCCCCUGCGCGGGUGGUUGGUUGUAUGAGGUCUGGAACUGGAUUUGCAUUGUGUUG
AGCGACUUUAAAACGUGGCUAUCAUCCAAGCUCAUGCCAUCUCUACCUGGCAUACCCUUC
UUGUCUUGCCAGAAAGGUUUCAAGGGAACAUGGCGAGGAGACGGCGUCAUGACAACACGC
UGUCCAUGUGGGGCUACUAUCUCAGGCCACGUGAAGAACGGGUCAAUGAGACUUGUAGGC
CCCCGCAAGUGCGCCAAUCUCUGGCAUGGCACAUUCCCUGUCAACGAGUACACUACUGGU
CCUUGUACGCCUAUCCCGGCUGAGAAUUACACCCGCGCUCUUUGGCGCGUUUCAGCCGGG
GACUAUGCGGAGAUUACUAAGGUAGGUGAUUUCCACUAUGUCACAGGCGUAACUACAGAC
AACCUGAAGUGUCCGUGUCAAGUGCCGGCACCUGAAUUUUUCACCGAGGUGGACGGAGUG
AGGGUACAUCGUUACGCUCCAGCCUGUAAGCCCCUCAUACGGGAUGAGGUCUCCUUCACC
GUGGGGUUGCACAGCUACGUAAUUGGCUCUCAGCUCCCCUGUGAGCCGGAACCAGAUGUG
ACUGUGGUAACAUCCAUGCUGCGGGACCCCUCGCACAUCACCGCUGAGACGGCACGACGC
CGACUCGACAGGGGCUCCCCACCAUCGCUUGCUAGUUCAUCAGCAAGCCAGCUCUCUGCU
CCCUCUUUGCGGGCAACCUGCCACACCCAUGGCGGGUUGCCUGACUCGGAGCUAGUAGAU
GCCAACUUACUGUGGAGACAAGAGAUGGGGAGUAACAUCACAAGGGUAGAAUCAGAAACU
AAGGUGGUGAUCCUUGACUCUUUCGAACCACUACGGGCUGAG---GAGGAUGAGGGUGAG
AUCUCGGUGCCGGCUGACUGCUUCAAAAAA---CCGCCGCACUAUCCACCAGCUCUCCCA
AUUUGGGCCCGACCGGACUAUAACCCACCAUUGAUUGAGCCAUGGAAGGAUUCAUCAUAC
GUGGCUCCCGUAGUGCACGGCUGUGCACUGCCUUCAGGUCCGGCACCUCCCAUUCCCCCU
CCUCGCAAG---AAGAGGACAAUCGCUCUAAGUGAGUCAACAGUGGCCUCGGAGUUAGCC
CGCCUAGCUACUACCGUGCUCUCAGAGCAGGGUGGUACUGAGAAACUUCCAUCAUCAUCU
GGACUGGGCACUCUGUCGGACGCUACUCCUCCCCCGCCGCUUGACGUCGAUGCUGCAUCC
GACGCCGGGUCGUGGUCUUCCAUGCCCCCCCUUGAGGGCGAGCCUGGGGAUCCUGACUUG
------------------------------------------------------------
AGCGCGGGCUCUUGGUCGACGGUUAGCGAYGAAGAGAGUCCUAGUGAUAGUGUGGUGUGC
UGCUCCAUGUCUUACUCGUGGACCGGCGCUCUCAUUACACCAUGCGCCGCUGAGGAGGAG
AAACUCCCCAUAAGCCCACUAAGUAACUCACUUAUAAGACAUCACAACCUUGUGUAUUCC
ACAUCUUCACGUAGUGCAGGCCUGCGCCAGAAAAAAGUCACCUUUGAUCGGAUGCAGGUY
CUAGAUGACCACUACAAGGCUGUACUUAAGGAGGURAGGGAGCUAGCGUCGGGAGUGCAG
GCAGACUUGCUUUCUGUAGAGGAAGCUUGUAGCCUCACUCCCCCUCAUUCAGCCCGUUCC
AAGUAUGGAUACGGGGCAAAAGAGGUGCGCUCCCUAGCUCGCAAGGCCGUUAACCAUAUC
AACUCCGUAUGGGAGGACUUGCUAGCAGACACAACAACACCAAUUCCAACAACGAUCAUG
GCGAAGAAUGAGGUAUUCUCGGUCAACCCACAAAAGGGUGGCCGGAAGCCUGCCCGCCUG
AUCGUCUAUCCUGAUUUGUCUGUGCGCGUCUGCGAGAAGCGGUGCUUGUAUGACGUGAUC
CGGAAGUUGCCUGAGGCGAUAAUGGGGCCUGCCUACGGGUUCCAGUAUUCGCCCGCACAG
CGAGUAGAACGCCUCCUAGCUAUGUGGAGGUCGAAGAAGACCCCGUUGGGGUUUUCGUAU
GACACUCGUUGUUUUGACUCAACGGUCACCGAACAAGACAUCAGGGUAGAGGAGUCUAUA
UACCAAUGCUGUCAACUCAAGCCAGAAGCUAGGAAGGCAAUCAAGGCUCUUACCGAGCGC
UUGUAUUGCGGAGGCCCUAUGUUCAACAGCAAGGGCGAGAAGUGCGGUUAUCGCCGCUGC
CGCGCCAGCGGGGUCCUCCCCACCAGCUUCGGCAACACAAUAACUUGCUACAUCAAGGCU
AUGGCCGCCUGUCGAGCUGCUAAGCUCCAGAGCCCAUGCCUACUGGUUUGUGGAGAUGAU
CUGGUGGUGGUGGCUGAAAGUGCAGGUGUUAACGAGGACAGAGCUGCCCUGCGAGCCUUC
ACGGAGGCUAUGACCAGGUAUUCAGCUCCUCCUGGAGACGAACCUCAGCCAAUCUAUGAU
UUGGAGCUUAUCACAUCGUGCUCCUCAAACGUCUCCGUCGCCCAUGACUCGACGGGAAAG
CGGGUAUACUAUCUCACACGAGAUUGUGACAUCCCGCUCGCCCGCGCGGCGUGGGAGACC
GCCAGACACACACCAGUCAACUCUUGGUUGGGCAACAUCAUCAUGUACGCCCCAACACUG
UGGGUUCGUAUGGUACUGAUGACCCACUUUUUCUCCAUUCUCCAGGCUCAAGAACAACUG
GAGAAAGCCCUAGACUUCCAAAUGUACGGGGCAACCUACUCAGUCACUCCACUAGACCUU
CCUGCAAUCAUUCAAAGACUCCAUGGCUUAAGCGCGUUCACACUCCAUAGCUACUCUCCG
CAUGAGCUCAACAGAGUAGCGGGGGCACUCAGGAAACUUGGUGCGCC-CCCCCUACGAGC
GUGGAGACAUCGGGCAAGGGCCGUGCGCGCUAAGCUUAUAGCUCAAGGGGGUAAGGCCGC
UAUAUGCGGCUUAUACCUCUUCAAUUGGGCUGUACGCACAAAGGCCAAACUCACUCCAUU
GCCGCAAGCGAGCCACCUGGAUCUCUCCAGCUGGUUCUCUGUGAGCGGCGGCGGGGGCGA
CAUUUAUCACAGCAUGUCAAUUGCCCGACCCCGCUAYUUACUCCUGUGCCUACUCCUACU
UUCCGUAGGGGUAGGCAUCUUUUUGCUGCCUGCUCGGUA----GGCGGCUA---------
-ACACUCCGACCUU--AGGGUCCUA---CUGUUUUUUUUUUUUUUUUUUUUUUUUUUUUU
UUUUUUUUUUUUUUUUUUUUUUUUUUUUUUUUUUUUCCUUUCU-----------------
---------------------------------AUAUUUCCUAUUCUUUACUAUCUUCUU
CCUUUUCUGGUGGCUCCAUCUUAGCCCUAGUCACGGCUAGCUGUGAA-------------
---------------------------------------------------
>3a_MN628597
------GGGGGGUCCUGG-AGGCGAGGCGACACUCCACCAUGGAUCACUCCCCUGUGAGG
AACUUCUGUCUUCACGCGGAAAGCGCCUAGCCAUGGCGUUAGUACGAGUGUCGUGCAGCC
UCCAGGACCCCCCCUCCCGGGAGAGCCAUAGUGGUCUGCGGAACCGGUGAGUACACCGGA
AUCGCUGGGGUGACCGGGUCCUUUC--UUGGAAC-AACCCGCUCAAUACCCAGAAAUUUG
GGCGUGCCCCCGCGAGAUCACUAGCCGAGUAGUGUUGGGUCGCGAAAGGCCUUGUGGUAC
UGCCUGAUAGGGUGCUUGCGAGUGCCCCGGGAGGUCUCGUAGACCGUGCAUCAUGAGCAC
ACUUCCUAAACCUCAAAGAAAAACCAAAAGAAACACCAUCCGUCGCCCACAGGACGUUAA
GUUCCCGGGUGGCGGACAGAUCGUUGGUGGAGUAUACGUGUUGCCGCGCAGGGGCCCACG
AUUGGGUGUGCGCGCGACGCGUAAAACUUCUGAACGGUCACAGCCUCGCGGACGACGACA
GCCUAUCCCCAAGGCACGUCGGAGCGAAGGCCGGUCCUGGG-CUCAGCCUGGGUACCCUU
GGCCCCUCUAUGGUAAUGAGGGCUGCGGGUGGGCGGGGUGGCUCCUGUCCCCACGCGGCU
CCCGUCCAUCUUGGGGCCCAUCUGACCCCCGGCGGAGGUCCCGCAAUUUGGGUAAAGUCA
UCGAUACCCUUACGUGCGGAUUCGCCGACCUCAUGGGGUACAUCCCGCUCGUCGGCGCCC
CCGUGGGAGGCGUCGCAAGAGCCCUCGCGCACGGCGUGAGGGCCCUUGAAGACGGGAUCA
AUUUCGCAACAGGGAACUUACCCGGUUGCUCCUUUUCUAUCUUUCUUCUUGCUCUGUUCU
CUUGCUUAAUCCAUCCAGCAACCAGCCUAGAGUGGCGGAACACGUCUGGCCUCUAUGUCC
UUACUAACGACUGUUCCAAUGGCAGUAUUGUGUAUGAGGCCGAUGACGUCAUUCUGCAUA
CACCCGGCUGUGUACCUUGUGUUCAGACCAAC---AAUCAAUCCACAUGCUGGACCCCAG
UGACACCUACAGUGGCGGUCAGGUACGUCGGGGCAACCACCGCUUCGAUACGUAGCCAUG
UGGACCUGUUAGUGGGCGCGGCCACGAUGUGCUCUGCGCUCUACGUGGGUGAUAUGUGUG
GGGCGGUCUUUCUCGUAGGACAAGCCUUCACGUUCAGACCUCGUCGCCAUCAAACGGUCC
AGACCUGUAACUGCUCGCUGUAUCCAGGCCAUCUCUCAGGACAUCGAAUGGCUUGGGAUA
UGAUGAUGAACUGGUCCCCCGCCGUAGGCAUGGUGGUAGCGCACGUCUUGCGCUUGCCUC
AGACCUUGUUUGACAUAAUAGCCGGGGCCCAUUGGGGCAUCUUAGCGGGCCUGGCCUAUU
ACUCCAUGCAGGGCAACUGGGCUAAGGUCGCUAUCAUCAUGGUUAUGUUCUCAGGAGUCG
AUGCCGAUACAUAUACCAUCGGCGGC---AACGUAGCUCGCGCUGCCACGGGGAUUGUCG
GCCUUUUUUCACCGGGCCCCAAACAGAACCUGCAGCUGGUCAACACCAACGGCUCGUGGC
ACAUCAACAGUACUGCCCUGAACUGCAAUGAUUCCAUAAACACUGGGUUCAUAGCUGGGU
UGAUUUAUUACCAC---AAGUUCAACUCUACUGGAUGUCCCCAAAGGCUCAGCAGCUGCA
AGCCCAUCACUUUCUUCAGGCAGGGGUGGGGCCCCUUGACAGAC---GCCAACAUCACCG
AUCCUUCU---------AAUGACAGACCAUACUGCUGGCACUAUGCGCCCAAACCCUGUG
ACGUUGUCCAGGCAUCAAGUGUCUGCGGCCCUGUGUACUGCUUCACGCCAUCACCGGUGG
UUGUAGGCACCACUGAUGCCAAGGGCACGCCAACCUACACCUGGGGUGAAAAUGACACAG
AUGUAUUCCUGCUGAGGUCCCUGCGGCCCCCCCGCGGUCGGUGGUUUGGGUGCACGUGGA
UGAACUCCACGGGGUAUGUCAAGACAUGCGGAGCUCCCCCCUGCAACAUCUAUGGGGGUG
GAGAGAAGCCCAAAAAUGGUUCAGAC---CUCUUCUGUCCCACCGACUGCUUCAGGAAGC
AUCCUGAGGCCACAUACGGCCGGUGUGGCGCAGGGCCUUGGUUGACACCUCGUUGUAUGG
UCGACUACCCAUACCGGCUUUGGCAUUACCCGUGUACAGUCAAUUUCACAUUGUUCAAGA
UGAGGAUGUUUGUGGGUGGGUUUGAACACCGGUUCACCGCCGCGUGUAAUUGGACCAGGG
GGGAGCGCUGCAACAUCGAGGAUCGUGACCGCAGCGAGCAACAUCCGCUGCUGCAUUCAA
CAACUGAGCUUGCUAUACUGCCUUGCUCUUUCACGCCCAUGCCUGCAUUAUCAACAGGUC
UAAUACACCUUCACCAAAACAUCGUAGAUGUCCAAUACCUGUAUGGUGUUGGAUCUGGCA
UGGUGGGGUGGGCGCUGAAAUGGGAGUUCGUCAUCCUCGUCUUCCUCCUCCUAGCGGACG
CACGCGUGUGCGUUGCUCUCUGGCUGAUGCUGAUGAUA-ACACAAGCAGAAGCAGCCUUG
GAGAACCUUGUCACGCUGAACGCCGUCGCUGCUGCUGGGACACAUGGUGUCUGCUGGUAC
CUGGUAGUCUUUUGCGCGGCGUGGUACGUGCGGGGCAAACUUGUCCCGCUGGUAACCUAC
AGUCUGACGGGUCUUUGGUCCUUAGCACUGCUCGUCCUCUUGCUCCCCCAACGGGCGUAU
GCUUGGUCGGGUGAAGACAGCGCUACUCUCGGCGCUGGGGUCUUGACCCUCUUCGGCUUC
UUUACCUUAUCACCCUGGUACAAGCAAUGGAUCGGCCGCCUCAUGUGGUGGAACCAGUAC
GCCAUAUGUAGGUGCGAGUCCGCCCUUCAAGUAUGGAUCCCUCCCUUACUUGCGCGCGGG
GGCAGGGACGGUGCUAUCCUGCUAACAAGCUUGCUUUAUCCAUCCUUAAUUUUUGACAUC
ACUAAGCUGCUGAUAGCAGUAAUUGGCCCACUAUACCUAAUACAGGCUGCCAUCACCUCC
ACCCCCUACUUUGUGCGCGCGCAUGUACUGGUCCGCCUUUGCAUGCUCGUGCGCUCCGUG
ACGGGGGGGAGAUAUUUCCAAAUGAUCAUACUGAGCAUUGGCAGAUGGUUCAACACCUAC
CUAUACGACCACCUAGCGCCAAUGCAGCAUUGGGCCGCAGCUGGCCUCAAAGAUCUAGCA
GUGGCCACUGAACCUGUGAUAUUUAGUCCCAUGGAAAUCAAGAUCAUCACCUGGGGCGCA
GACACAGCGGCCUGCGGAGAUAUUCUUUGCGGGCUGCCCGUCUCUGCGCGGUUGGGCCGU
GAGGUGUUGUUGGGACCUGCUGAUGAUUAUCGGGAGAUGGGUUGGCGUCUGUUGGCCCCG
AUCACAGCAUACGCCCAGCAGACCAGAGGUCUUCUUGGGACUAUUGUAACCGGAUUGACU
GGCAGGGAUAAGAACGUGGUGACCGGUGAAGUGCAAGUGCUUUCUACGGCUACCCAGACC
UUCCUAGGUACAACAGUGGGGGGGGUUAUGUGGACUGUUUACCAUGGUGCAGGCUCGAGG
ACGCUCGCGGGCGCCAAACAUCCCGCGCUCCAAAUGUACACAAAUGUAGACCAGGACCUC
GUUGGGUGGCCGGCCCCUCCAGGGGCUAAGUCUCUUGAACCAUGCGCUUGUGGGUCCGCG
GACUUGUACUUGGUUACCCGCGAUGCCGAUGUCAUCCCUGCUCGGCGCAGGGGAGACUCC
ACAGCGAGCUUGCUCAGUCCUAGGCCUCUUGCUUGUCUCAAAGGUUCCUCUGGAGGACCU
GUUAUGUGCCCUUCGGGACAUGUUGCGGGGAUCUUUAGGGCUGCUGUGUGCACCAGAGGU
GUAGCAAAAGCCUUACAGUUCAUACCAGUGGAAACCCUUAGCACACAGGCUAGGUCUCCA
UCUUUCUCUGACAAUUCAACUCCUCCUGCUGUUCCACAGAGCUAUCAAGUAGGGUACCUU
CAUGCCCCGACCGGCAGCGGCAAGAGCACAAAGGUCCCGGCUGCCUAUGUAGCACAAGGG
UAUAAUGUCCUCGUGCUGAAUCCAUCGGUGGCGGCCACAUUAGGCUUCGGCUCUUUCAUG
UCGCGUGCCUACGGGAUCGACCCCAACAUCCGCACUGGGACCCGCACCGUCACAACUGGU
GCUAAACUGACCUAUUCCACCUACGGCAAGUUUCUCGCGGACGGGGGUUGCUCGGGAGGG
GCAUAUGAUGUAAUUAUCUGUGAUGAGUGCCAUGCCCAAGACGCUACUAGUAUAUUGGGU
AUAGGCACAGUCUUAGAUCAGGCUGAGACAGCCGGGGUGAGGUUGACGGUUUUAGCGACA
GCAACUCCCCCAGGCAGCAUCACUGUGCCACAUUCUAACAUCGAAGAAGUGGCCUUGGGC
UCUGACGGUGAGAUCCCUUUCUACGGUAAGGCUAUACCAAUGGCCCUGCUCAAAGGGGGG
AGGCACCUUAUCUUCUGCCAUUCCAAGAAAAAGUGCGAUGAGUUGGCAUCCAAACUCAGA
GGUAUGGGGCUCAAUGCUGUAGCGUACUACAGAGGUCUCGAUGUGUCCGUCAUACCAACA
ACAGGAGACGUCGUAGUUUGUGCUACUGACGCUCUCAUGACUGGAUUUACCGGAGACUUC
GAUUCUGUCAUAGAUUGCAAUGUGGCUGUUGAACAGUACGUUGACUUCAGCCUGGACCCC
ACCUUUUCCAUCGAGACCCGCACUGCUCCCCAAGACGCGGUCUCCCGCAGCCAACGGCGU
GGCCGUACGGGCCGAGGUAGACUCGGUACGUACCGAUACGUCACCCCCGGUGAAAGACCG
UCUGGAAUGUUUGACUCAGUUGUUCUCUGUGAGUGCUAUGACGCGGGAUGCUCGUGGUAC
GAUCUGCAACCCGCUGAGACCACAGUCAGACUGAGGGCUUACUUGUCCACGCCCGGGUUA
CCUGUCUGUCAAGAUCACUUAGACUUUUGGGAGAGCGUCUUCACUGGACUAACUCACAUA
GAUGCCCACUUUCUGUCACAGACCAAGCAGCAGGGACUUAACUUCUCGUACCUAACUGCC
UACCAAGCCACUGUGUGCGCCCGCGCGCAGGCUCCUCCCCCAAGUUGGGACGAGACGUGG
AAGUGUCUCGUGCGGCUUAAGCCAACACUACAUGGACCUACGCCCCUUCUAUACCGGUUG
GGGCCUGUCCAAAAUGAGACCUGCUUGACACACCCCGUCACAAAAUAUAUCAUGGCAUGU
AUGUCAGCUGAUCUGGAAGUAACCACCAGCACCUGGGUGUUGCUAGGAGGGGUCCUCGCG
GCCCUAGCGGCCUACUGCUUGUCAGUCGGCUGUGUUGUGAUUGUGGGUCAUAUUGAGCUG
GGGGGUAAACCAGCACUCGUUCCAGACAAAGAGGUGUUGUAUCAACAAUACGAUGAGAUG
GAGGAGUGCUCGCAAGCCGCCCCAUAUAUCGAACAAGCUCAGGCAAUAGCCCACCAGUUC
AAGGAAAAGGUCCUUGGAUUGUUACAGCGAGCCACCCAGCAACAAGCUGUCAUUGAGCCC
AUAGUAGCUACCAACUGGCAAAAACUUGAGGUCUUCUGGCACAAGCAUAUGUGGAAUUUU
GUGAGUGGGAUCCAAUACCUGGCAGGCCUCUCUACUUUGCCCGGCAACCCUGCUGUGGCG
UCUCUCAUGGCGUUCACUGCUUCAGUCACCAGCCCCCUGACGACCAACCAAACUAUGUUU
UUCAACAUACUCGGGGGGUGGAUUGCCACCCAUUUGGCGGGGCCCCAGAGCUCUUCCGCG
UUUGUGGUAAGCGGCUUGGCCGGCGCUGCCAUAGGGGGUAUAGGCCUGGGCAGGGUCUUG
CUUGACAUCCUGGCAGGAUACGGAGCUGGUGUCUCAGGCGCCUUGGUGGCUUUUAAGAUC
AUGGGAGGAGAACUCCCCACUACUGAGGACAUGGUCAACUUGCUGCCCGCCAUACUAUCU
CCGGGUGCUCUCGUCGUCGGUGUGAUAUGCGCCGCCAUACUGCGCCGGCACGUAGGACCC
GGGGAGGGAGCGGUACAGUGGAUGAACAGGCUCAUUGCAUUCGCUUCCCGGGGCAACCAC
GUCUCACCGACGCACUAUGUUCCCGAGAGCGAUGCUGCAGCGAAGGUCACCGCGUUGCUG
AGCUCCCUGACUGUCACAAGUUUGCUCCGGCGGUUGCAUCAGUGGAUCAAUGAAGACUAC
CCAAGUCCUUGCAGCGGCGAGUGGCUGCGUGUCAUCUGGGACUGGGUCUGCUCGGUGUUA
ACCGACUUCAAGACGUGGCUCUCUGCCAAGAUUAUGCCAGCGCUCCCCGGGCUGCCCUUC
AUCUCUUGUCAAAAGGGAUACAAGGGCGUCUGGCGGGGGGACGGUGUGAUGUCCACACGC
UGUCCUUGCGGGGCAUCAAUAACUGGUCAUGUGAAGAAUGGGUCCAUGCGGCUUGCAGGG
CCGCGCACAUGCGCCAACAUGUGGCACGGUACUUUCCCCAUCAAUGAGUACACUACUGGA
CCCAGCACACCUUGCCCGCCACCCAACUACACUCGCGCACUAUGGCGCGUGGCUGCCAAC
AGCUACGUUGAAGUGCGCCGGGUGGGGGAUUUCCAUUACAUUACGGGGGCCACAGAUGAU
GAGCUCAAAUGCCCGUGCCAAGUGCCGGCUGCUGAGUUCUUCACUGAAGUGGACGGGGUG
AGACUCCACCGUUACGCUCCUCCAUGUAAGCCCCUGUUGAGAGAUGAGAUCACAUUCAUG
GUAGGGUUGAAUUCCUACACGAUAGGGUCUCAGCUCCCCUGUGAGCCAGAACCAGAUGUU
UCUGUGCUGACCUCAAUGUUGAGGGACCCAUCCCAUAUCACCGCCGAGGCGGCAGCACGC
CGCCUUGCGCGCGGGUCCCCUCCAUCAGAGGCAAGCUCGUCUGCCAGCCAACUAUCUGCU
CCGUCGCUGAAGGCCACUUGUCAGACACAUGGGCCUCAUCCGGAUGCUGAGCUAGUAGAU
GCCAACUUGUUAUGGCGGCAAGAGAUGGGCAGUAAUAUCACACGGGUGGAGUCUGAAACG
AAGGUUGUGAUUCUUGAUUCAUUCGAACCUCUGAGAGCUGAA---ACUGGUGACACCGAG
CUCUCGGUGGCUGCAGAGUGUUUCAAGAAA---CCUCCCAAGUAUCCUCCAGCCCUUCCU
AUCUGGGCUAGGCCAGAUUACAACCCUCCACUAUUGGACCGCUGGAAAGCACCGGAUUAC
GUACCACCAACUGUCCAUGGAUGCGCCCUACCACCACGUGGCGCGCCGCCGGUGCCUCCC
CCUCGGAGG---AAAAGAACAAUCCAGCUGGACGGUUCCAACGUGUCCGCGGCGCUAGCU
GCGUUAGCGGAAAAAUCAUUCCCGGCCCCGAAACCGCAGGAAGAGAAUAGCUCAUCCUCC
GGGGUCGACACACAGUCCAGCACUACCUCCAAGGUACCCCCCUCUCCAGGAGAGGAGUCU
GACUCAGAGUCAUGCUCGUCUAUGCCUCCCCUCGAGGGAGAGCCGGGCGAUCCGGACUUG
------------------------------------------------------------
AGUUGUGACUCAUGGUCCACCGUUAGCGACAGCGAGGAG------CAGAGCGUAGUCUGC
UGCUCUAUGUCGUACUCUUGGACCGGCGCCUUGGUAACACCAUGUAGUGCUGAGGAGGAA
AAACUGCCCAUCAGUCCACUCAGCAACUCCUUGCUGAGACAUCAUAACCUAGUCUAUUCA
ACGUCGUCUAGAAGCGCUUCUCAGCGUCAGAAGAAGGUCACCUUCGACAGACUGCAGGUG
CUCGACGACCAUUACAAGAAUGCAUUGAAGGAGGUAAAGGAGCGAGCGUCUAGGGUAAAG
GCUCGCAUGCUCUCCAUCGAGGAAGCGUGCGCGCUCGUCCCCCCUCACUCUGCCCGGUCG
AAGUUCGGGUAUAGUGCUAAGGACGUUCGCUCCUUGUCCAGCAGGGCCAUUAACCAGAUC
CGCUCCGUCUGGGAGGACUUGCUGGAGGACACCACAACUCCAAUUCCAACCACCAUCAUG
GCGAAGAACGAGGUGUUUUGUGUGGACCCCGCUAAAGGGGGCCGCAAGCCCGCUCGCCUC
AUUGUGUACCCUGACCUGGGGGUGCGUGUUUGUGAGAAACGCGCCCUAUAUGACGUGAUA
CAGAAGUUGUCAAUUGAGACGAUGGGUCCUGCUUAUGGAUUCCAAUACUCGCCUCAACAG
CGGGUCGAACGUCUUCUACAGAUGUGGACCUCAAAGAAGGCCCCCUUGGGGUUUUCGUAU
GACACCCGCUGCUUUGACUCAACUGUCACUGAACAGGACAUCAGGGUGGAAGAGGAGAUA
UACCAAUGCUGCAACCUUGAACCGGAGGCCAGGAAAGUGAUCUCCUCCCUCACGGAGCGG
CUUUACUGCGGGGGCCCUAUGUUCAAUAGCAAGGGGGCCCAGUGCGGUUAUCGCCGUUGC
CGUGCCAGCGGAGUCUUGCCUACCAGCUUUGGCAACACAAUCACUUGUUACAUCAAGGCC
ACAGCGGCCGCGAAGGCGGCAGGCCUCCGGAACCCGGACUUUCUUGUUUGCGGAGAUGAU
CUGGUCGUGGUGGCUGAGAGUGAUGGCGUCGAUGAGGACAGAACAGCCUUGAGAGCCUUC
ACGGAGGCUAUGACCAGGUAUUCUGCUCCACCCGGAGAUGCUCCACAGCCUACCUACGAC
CUUGAGCUCAUUACAUCUUGCUCCUCCAACGUCUCCGUGGCACUGGACAACAAGGGGAAG
AGGUAUUAUUACCUCACCCGUGAUGCCACCACUCCCCUCGCCCGUGCGGCUUGGGAGACA
GCUCGUCACACUCCAGUUAACUCCUGGUUAGGUAACAUCAUCAUGUACGCACCUACCAUC
UGGGUGCGCAUGGUAAUGAUGACACACUUCUUCUCCAUACUCCAAUCCCAGGAGAUACUU
GACCGGCCCCUUGACUUUGAAAUGUACGGGGCCACUUACUCUGUCACUCCGCUGGAUUUA
CCAGCAAUCAUUGAAAGACUCCAUGGUCUAAGCGCGUUCACGCUCCACAGUUACUCUCCA
AUAGAGCUCAAUAGGGUCGCGGGAACACUCAGGAAGCUUGGGUGCCC-CCCCCUACGAGC
UUGGAGACAUCGGGCACGAGCGGUGCGCGCUAAGCUUAUCGCCCAGGGAGGGAAGGCCAA
GAUAUGUGGCCUUUAUCUCUUUAAUUGGGCGGUACGCACCAAGACCAACCUCACUCCACU
GCCAGCCGCUGGCCAGUUGGACUUGUCCAGCUGGUUUACGGUUGGUGUCGGCGGGAACGA
CAUUUAUCACAGCGUGUCGCGUGCCCGAACCCGCUAUUUGCUGCUUUGCCUACUCCUACU
AACGGUAGGGGUAGGCAUUUUCCUCCUGCCGGCUCGGUG----AGCUGGUAGGACA----
-ACACUCCA-------------------UUUUCCCNNNNNNNNNNNNNNNNNNNNNNNNN
NNNNNNNNNNNNNNNNNNNNNNNNNNNNNNNNNNNNNNNNNNNNNNNNNNNNNNNNNNUU
UU----------------------------------------------------------
CCUUCUUAGGUGGCUCCAUCUUAGCCCUAGUCACGGCUAGCUGUGAAAGGUCCGUGAGCC
GCUUGACUGCAG---------------------------------------
>3b_KY620874
CGAUCUGGGGGAUCCUCU--CUCGAGGCGACACUCCACCAUGAAUCACUCCCCUGUGAGG
AACUUCUGUCUUCACGCGGAAAGCGUCUAGCCAUGGCGUUAGUACGAGUGUCGUGCAGCC
UCCAGGCCCCCCCCUCCCGGGAGAGCCAUAGUGGUCUGCGGAACCGGUGAGUACACCGGA
AUCGCCGGGACGACCGGGUCCUUUC--UUGGAAC-AACCCGCUCAAUGCCCGGAAAUUUG
GGCGUGCCCCCGCGAGAUCACUAGCCGAGUAGUGUUGGGUCGCGAAAGGCCUUGUGGUAC
UGCCUGAUAGGGUGCUUGCGAGUGCCCCGGGAGGUCUCGUAGACCGUGCAACAUGAGCAC
ACUUCCUAAACCUCAAAGACAAACCAAAAGAAACACACCCCGUCGCCCACAGGACGUUAA
GUUCCCGGGCGGCGGGCAGAUCGUUGGUGGAGUAUAUGUGCUGCCGCGCAGGGGCCCACG
AUUGGGUGUGCGCGCGGUACGUAAGACUUCCGAGCGGUCGCAACCUCGCGGACGGCGUCA
GCCUAUCCCCAAGGCACGCCCACGCGAGGGCCGGUCCUGGG-CUCAGCCUGGGUACCCCU
GGCCCCUCUACGGGAAUGAGGGCUGCGGCUGGGCAGGGUGGCUCUUGUCCCCCCGCGGCU
CUCGCCCUAGUUGGGGCCCAAACGACCCCCGGCGUAGAUCUCGCAACCUGGGUAAGGUCA
UCGAUACCCUAACGUGCGGAUUCGCCGACCUCAUGGGGUACAUUCCGCUCGUCGGCGCCC
CUGUAGGGGGCGUCGCAAGAGCCCUAGCUCAUGGCGUUAGGGCCCUUGAGGACGGAGUGA
ACUAUGCAACAGGGAACCUUCCUGGUUGCUCCUUCUCUAUCUUCCUCCUUGCUCUGUUCU
CCUGCUUGACUUGCCCCGUGUCUGGUCUAGAGCACAGGAACACGUCUGGCCUAUACAUAC
UUACCAACGACUGCUCUAACCAGAGCAUUGUGUAUGAGGCCGACGAGGUGAUCUUGCACU
UACCCGGAUGCGUGCCUUGCGUCGCAACCGGU---AACCAAACAUCGUGUUGGACACCAG
UGUCGCCAACAGUGGCCGUCAGGUAUCCUGGCGCGACCACCGCAUCGAUCCGCAGUCAUG
UGGAUAUGCUUGUGGGCGCAGCCACGUUGUGCUCCGCACUAUACGUCGGGGACCUCUGCG
GGGCCGUGUUCCUUGUGGGACAAGCAUUCACCUUCAAGCCUCGCCGACACAAGACUGUAC
AGACGUGCAACUGCUCAAUUUACCCAGGCCACAUUUCAGGACAUCGUAUGGCGUGGGAUA
UGAUGAUGAACUGGUCCCCUGCAAUCGGGUUGUUAGUAUCACACUUGAUAAGGUUGCCCC
AAACCUUUUUUGACCUGGUUGCAGGGGCCCACUGGGGCGUGAUGGCAGGCCUCGCCUACU
UCUCCAUGCAAGGUAACUGGGCCAAGGUCGGCAUCGUGCUGGUCAUGUUCUCGGGAGUGG
AUGCAGAGACACACGUCACCGGCGGU---ACUGUAGCUCGGUCUGUUUCCGGUUUUGCGG
GACUGUUCUCCUUGGGCUCGCGCCAGAACCUGCAAUUGGUAAAUUCCAACGGGUCAUGGC
ACAUCAACAGCACUGCCCUGAAUUGCAAUGAUUCCCUAAACACCGGGUUCAUAGCAGGGC
UCCUCUACUAUCAU---AAGUUCAACUCCACGGGGUGCCCAGCCCGAAUGUCCAGCUGCA
AGCCCAUCACAGCCUUCAAGCAGGGGUGGGGUCCACUGACAGAU---GCCAAUAUAUCUG
GUUCCAGC---------GAAGACAGACCAUACUGCUGGCACUACCCACCCAGACCCUGCA
AAACAACCGAGGCGUUGUCAGUCUGCGGGCCCGUCUAUUGUUUCACACCAUCACCGGUAG
UGGUGGGCACUACUGACGCCAAAGGUCUACCAACUUACAGCUUUGGUGAGAAUGAGACGG
AUGUGUUUUUGCUGACCUCCUCGAGGCCCCCCCAAGGUCGGUGGUUUGGAUGUGUGUGGA
UGAACAGUACAGGGUUUGUGAAAACCUGCGGGGCCCCCCCUUGUAACAUCUAUGGGGGGA
CGGAGGGCACCGAAACAAACCAAACUUUCCUUAAGUGUCCUACCGAUUGUUUUAGGAAGC
ACCCCGCCGCCACGUACACCCGAUGCGGGUCUGGACCCUGGAUUACGCCGCGGUGUCUAG
UAGACUACCCGUAUCGAUUGUGGCAUUAUCCUUGCACUGUGAACUUCACCAUAUUCAAAG
UCAGAAUGUUUGUGGGAGGAGUGGAACACCGGUUCUCAGCUGCUUGUAACUGGACGAGGG
GAGAGCGCUGCGAUCUUGAAGACCGUGACCGCAGCGAGCAACAUCCACUGCUCCACUCAA
CAACCGAACUCGCUAUACUACCAUGCUCAUUCACGCCCAUGCCUGCUCUAUCAACAGGAC
UCAUACACCUCCACCAAAACAUCGUGGACGUGCAAUACCUUUACGGUGUCGGGUCUGGCA
UAGUGGGAUGGGCUCUUAAGUGGGAGUUCAUUGUCCUCGUGUUCCUCCUUCUAGCGGACG
CACGUGUGUGCGUAGCCCUCUGGAUGAUGUUGCUGAUU-UCUCAGGCGGAGGCGGCAAUG
GAGAAUUUGGUAAUGUUGAAUGCCCUCAGCGCUGCGGGAGGACAGGGUUACGUCUGGUAC
CUGAUCGCAUUCUGCGCUGCGUGGCACAUCCGGGGGAAGCUCGUUCCGCUGAUAACCUAU
GGUCUGACGGGCCUGUGGCCCCUGGCCCUGCUUGUCCUCCUGCUCCCUCAGCGUGCUUAC
GCUUGGACGGGAGAGGACGACGCCACCCUCGGGGCCGGGGUGCUUUUGCUCUUCGGGUUC
UUUACCUUGUCACCAUGGUAUAAACACUGGAUUGGCCGUCUCAUCUGGUGGAACCAAUAU
GCCAUCUGCAGGAGCGAGGCUGCCUUGCAAGUAUGGGUCCCUUCUCUGAUUGUUCGAGGC
AGUCGGGACAGUGUGAUCCUGCUAGCGAGCCUGCUAUAUCCCUCUCUAGUUUUUGACAUC
ACAAAGCUGCUGAUAGCUGUCCUUGGCCCACUGUACUUAAUACAAGCUGCACUCACCAGU
ACCCCCUAUUUUGUGCGCGCUCACAUAUUGAUUCGUAUCUGUAUGUUGGUGCGCUCUGCA
AUGGGAGGGAAGUACAUGCAAAUGCUGGUGCUGACAGUCGGCCGGUGGUUCAACACCUAU
CUGUACGACCACCUAUCCCCCAUGAGGGACUGGGCUGCUGAGGGUCUCAAAGAACUGGCA
GUGGCCACAGAACCCGUCAUCUUCAGUCCUAUGGAGAUAAAGGUCAUCACCUGGGGUGCG
GACACUGCAGCCUGCGGGGACAUCCUAUGCGGGUUGCCCGUUUCAGCACGAUUGGGCCAC
GAGGUGCUGUUGGGGCCAGCUGAUGAUUACAAGACGAUGGGGUGGCGCCUAUUGUCUCCA
AUCUCAGCAUAUGCCCAGCAGACCCGGGGACUAUUCGGAACCAUUGUUACCAGCCUGACA
GGUAGGGAUAAAAAUGUGGUGACUGGUGAGGUGCAGGUGCUGUCCACGGCUACCCAGACC
UUUCUGGGUACAACAGUUGGGGGGGUUAUGUGGACUGUCUACCACGGGGCUGGCACGCGG
ACACUUGCUGGUGACAAACGGCCCGCGCUCCAAAUGUACACCAACGUGGACCAGGACCUG
GUCGGUUGGCCAGCGCCUGCGGGGUCGAAGUCUCUCGACCCCUGCACGUGCGGUUCUUCC
GACCUGUACCUGGUGACCCGUGAGGCUGACGUGCUCCCCGCGCGUCGUAGAGGAGACUCA
ACAGCGAGUUUGCUCAGCCCCAGACCACUGUCCUGCCUCAAAGGCUCCUCUGGAGGUCCC
AUCAUGUGCCCCUCGGGACACGUGGUGGGGAUCUUCAGGGCGGCUGUGUGCACCAGAGGU
GUUGCAAAAGCCCUGCAGUUCAUACCAGUAGAAACUCUGAGCACGCAGGUCAGGUCUCCA
UCUUUCAGUGACAAUUCCACCCCCCCCGCCGUGCCGGAGUCCUACCAAGUGGGAUACCUU
CACGCCCCCACUGGAAGCGGGAAAAGCACCAAGGUCCCCGCCGCUUAUGUAGCACAGGGA
UACACUGUCCUAGUGCUAAAUCCAUCAGUAGCGGCUACUCUGGGCUUCGGCAUGUACAUG
UCGAAGGCCUAUGGGAUUGACCCCAACAUCCGCACGGGGACACGCACUAUCACAACUGGU
GCUAAACUUACCUACUCCACAUACGGUAAGUUCCUUGCUGACGGGGGCUGUUCCGGAGGC
GCCUAUGACGUGAUCAUCUGUGAUGAAUGUCAUGCGCAAGACGCUACCUCCAUACUGGGC
AUAGGUACGGUGCUGGAUCAAGCAGAGACAGCUGGGGUGAGGCUGACAGUGCUGGCAACA
GCCACCCCCCCUGGCAGCAUCACUGUGCCGCAUCCCAACAUCGAGGAAGUGGCCCUCACC
AAUGACGGGGAGAUCCCCUUUUAUGGCAAAGCCAUUCCACUGGCAAUGAUUAAAGGAGGA
AGACAUCUUGUGUUCUGCCACUCAAAGAAGAAGUGCGACGAGCUGGCCAGCAAGCUCAGA
GGGAUGGGGAUUAACGCUGUAGCGUUCUACAGGGGCCUUGACGUGUCCGUGAUACCCACA
UCCGGAGACGUGGUUGUGUGCGCCACCGACGCCCUCAUGACUGGAUACACAGGGGACUUU
GACUCUGUUAUAGACUGCAACGUGGCUGUCGAGCAGUACGUUGACUUCAGUCUAGACCCC
ACCUUCUCCAUUGAGACACGCACGACUCCCCAGGAUGCGGUGUCCCGAAGUCAACGCAGG
GGCCGCACGGGCCGGGGUAGGCAAGGCACAUACCGGUAUAUCACUCCAGGAGAGCGGCCG
UCCGGCAUGUUUGACUCAGUAGUGCUAUGUGAGUGCUAUGACGCGGGCUGUUCCUGGUAC
GACCUACAGCCUGCUGAGACCACGGUACGACUGAGAGCAUACCUGUCCACCCCAGGAUUA
CCCGUCUGUCAAGACCAUCUAGACUUCUGGGAGAGCGUGUUCACCGGACUGACUCAUAUA
GAUGCCCACUUCUUGUCACAGACAAAACAGCAGGGCCUGAAUUUUGCAUACUUAGUGGCU
UAUCAAGCCACUGUCUGUGCUCGUGCAAAGGCGAGCCCACCAUCUUGGGAUGAGAUGUGG
AAAUGUCUCAUACGCCUGAAGCCGACAUUGCAAGGCCCUACUCCUCUCCUGUAUAGGCUG
GGGGCUCUUCAAAAUGACAUCUGCACAACACACCCUAUCACCAAGUACAUCAUGGCUUGC
AUGUCAGCCGACUUGGAAGUCACAACGAGCGCCUGGGUACUGGUCGGUGGUGUCCUAGCA
GCCCUCGCAGCCUACUGUUUAUCAGUCGGUUGCGUUGUCAUCAUAGGGCAUAUCGAGCUA
GGGGGCAAACCCGCGCUCGUCCCCGACAGACAAGUGCUGUACCAACAAUAUGAUGAAAUG
GAGGAAUGCUCCCAGUCUGCUCCUUACAUCGAGCAGGCGCAGGCCAUUGCUCAACAGUUC
AAGGACAAGGUCCUUGGCUUGCUGCAAAGGGCGAGCCAGCAAGAGGCCGACAUCCGGCCC
AUAGUGCAAUCACACUGGCAGAAAGCGGAGGCAUUCUGGCACAAACACAUGUGGAACUUU
GUGAGCGGGAUUCAGUAUCUGGCAGGCCUUUCCACGCUGCCAGGUAACCCCGCUGUGGCU
UCCCUCAUGGCCUUUACUGCCUCUGUAACCAGCCCCCUCACAACCAACCAAACUAUGUUC
UUUAACAUCCUUGGGGGUUGGGUAGCCACGCACCUGGCGGGGCCCGAAGCUUCCUCCGCA
UUUGUGGUAAGCGGUCUGGCCGGUGCCGCCGUGGGCGGCAUAGGUCUUGGCAAGGUGUUG
CUUGAUAUACUCGCUGGGUACGGAGCUGGAGUCUCCGGCGCCCUAGUGGCUUUUAAAAUC
AUGGGAGGGGAGCUCCCUACCACAGAGGACAUGGUCAACCUUCUGCCUGCUAUCUUAUCC
CCCGGAGCAUUAGUCGUCGGCGUGAUAUGCGCUGCAGUGUUGCGCCGACACGUAGGGCCU
GGGGAAGGGGCAGUGCAGUGGAUGAACAGACUCAUAGCGUUUGCAUCUCGGGGCAACCAU
GUAUCACCAACACACUAUGUCCCUGAGAGCGACGCUGCGGCAAAAGUAACAGCACUGCUA
AGCUCUCUGACCGUCACCCGAUUGCUUCGCCGAUUACAUCAGUGGAUCAACGAGGACUAU
CCAAGUCCUUGCAACGGUGAUUGGUUACAUGACAUUUGGGACUGGGUCUGCACAAUACUC
AGUGACUUCAAGACCUGGCUCUCGGCCAAGAUCAUGCCCAAGAUGCCAGGUGUGCCCUUC
UUUUCAUGCCAGCGGGGGUACAAGGGGAUAUGGCGGGGGGAUGGAGUGAUGACAACACGC
UGCCCUUGCGGGAAGGACUUAACAGGACAUGUGAAAAAUGGGUCCAUGAGGAUAGCAGGG
UCAGGCCUCUGUGCCAACAUGUGGUAUGGCACCUUUCCCAUCAAUGAAUACACCACCGGG
CCAAGCACGCCCGUCCCCACACACACCUACUCACGCGCCUUGUGGCGCGUGGCCUCAGAC
AGUUAUGUCGAGGUGCGCAGGAUAGGGGACACCCACUUCGUAGUGGGGGCUACAAAUGAU
GGACUAAAGAUCCCAUGCCAGGUGCCAGCACCCGAGUUCUUCACCGAAGUGGACGGGGUG
AGGCUCCACCGCUACGCCCCCCCCUGCAAACCCCUGCUGAGGGACGAUAUCUCCUUCAGU
GUAGGACUGCAUUCAUAUGCAAUUGGGUCCCAGCUUCCAUGCGAACCCGAGCCGGACGUC
GCGGUGUUAACCUCGAUGUUGCGAGACCCCGCUCACAUCACAGCCGCUACGGCGGCCCGG
CGGCUUGCACGUGGUUCCCCCCCAUCGGAAGCUAGCUCUUCUGCCAGCCAGCUCUCAGCU
CCGUCGUUGAAGGCCACUUGUCACACGCAUAGGCCGCAUCCUGAUGCUGAGCUGAUAGAC
GCCAACCUCCUCUGGAGGCAAGAGAUGGGUAGCAAUAUCACCCGGGUAGAGUCUGAGACG
AAGGUGGUGAUCCUUGACUCGUUCGAGCCCCUGAGGGCUGAG---GAAGACGACGCCGAG
CUCUCGGUACCGGCGGAGUGUUUCAAGAAA---CCACCCAAGUAUCCACCGGCCCUUCCC
AUCUGGGCCAGACCAGACUACAACCCUCCAUUGCUCCCUCCAUGGAAGGACCCGACCUAC
GAACCACCCGUAGUCCACGGGUGUGCCCUGCCACCGACUCGUCCCACUCCAGUGCCUCCC
CCCCGCAGG---AAGAAAACAAUCAAACUCGAUGGGUCGAACGUGUCCAUGGCACUUGCU
GCCCUGGCGGAAAGGUCCUUCCCGUCAACGAAACCGGAGGGGACAGGCACUUCCUCCUCA
GGAGUCGGCACAGAAUCCACUGCUGAGUCCGGCGACUCGCCUGAAACCGGCGAAGGGUCG
GACGCUGAGUCAUAUUCGUCCAUGCCCCCCCUUGAGGGAGAGCCGGGCGACCCAGACCUG
------------------------------------------------------------
GGUGCCGACUCUUGGUCCACUGUCAGUGACUCUGAAGAG------CAGAGCGUGGUUUGC
UGUUCUAUGUCAUACUCCUGGACCGGCGCUAUAAUAACACCGUGUAGUGCCGAGGAGGAA
AAGCUACCUAUCAGUCCACUCAGCAACUCUUUGCUGAGACACCACAAUCUUGUCUACUCA
ACGUCAUCUCGUAGCGCUGCUCCACGCCAGAAGAAGGUUACCUUCGACAGGCUGCAGGUG
CUCGAUGACCAUUACAAGAAUGUACUUAAGGAGGUGAAGGAGCGAGCAUCGGGGGUGAAG
GGUCGCCUACUCUCUUUCGAGGAAGCGUGCUCCCUUGUUCCCCCCCACUCUGCCCGGUCA
AAGUACGGGUACAGUGCAAAGGAUGUUCGUUCCUUCUCCAGCAAGGCCAUGAACCAGAUC
CGCUCCGUCUGGGAGGACUUGCUGGAAGACAAUACUACCCCAAUUCCCACCACCAUUAUG
GCGAAGAACGAGGUGUUUAGCGUAAACCCCGCAAAGGGGGGCCGCAAACCCGCUCGUCUC
AUUGUCUAUCCUGAUCUGGGGGUGCGGGUCUGUGAGAAACGCGCCCUGUAUGACGUGAUA
CAGAAGUUGUCAAUUGCAACGAUGGGGCCCGCCUAUGGGUUCCAGUACUCGCCCAAACAG
CGAGUGGAACAUCUUCUCAAGAUGUGGUCGUCAAAGAAGACCCCCUUGGGGUUUUCGUAC
GACACCCGUUGCUUUGACUCUACUGUCACCGAACAUGACAUCAGGACGGAGGAGGAGAUA
UACCAAUGCUGUGACCUUGAGCCAGAGGCUCGGAAGGCAAUCAGCGCUCUCACGGAGCGG
CUGUACAUCGGGGGCCCCAUGUAUAACAGCAAAGGGCUCCAGUGUGGCUAUCGCCGCUGC
CGCGCUAGCGGCGUCUUGCCUACCAGCUUUGGCAACACAAUAACCUGUUACAUCAAGGCC
ACUGCCGCCACAAGGGCCGCGGGUCUCAAAAACCCAUACUUCCUUGUCUGCGGAGACGAU
UUGGUGGUGAUGUCUGAAAGUUGCGGCGUCGAGGAGGACAGAUCAGCUCUGCGAGCCUUC
ACGGAGGCUAUGACCAGAUAUUCUGCCCCUCCCGGGGACGCCCCACAGCCCACCUAUGAC
UUGGAGCUGAUUACAUCUUGCUCCUCUAAUGUCUCCGUGGCAUUGGACGAAAAGGGCAAG
AGGUACUAUUACCUCACCCGAGACCCAAAAACUCCCUUAGCCCGCGCGGCUUGGGAGACU
GCUCGCCACACUCCAGUCAACUCCUGGUUGGGGAAUAUCAUCAUGUUCGCCCCUACCAUU
UGGGUGCGUAUGGUGUUGAUGACCCACUUCUUUUCUAUACUCCAAGCCCAGGAGCAGCUC
GAAAAAGCCCUAGACUUCGAAAUGUACGGGGCUACCUAUUCAGUCACUCCACUGGACUUA
CCAGCUAUCAUUGAAAGACUCCAUGGUUUGAGCGCGUUCUCGCUUCACAGUUACUCUCCA
AAAGAGCUCAACAGAGUGGCGGGGGUUCUCAGGAAGCUUGGGAUCCC-CCCCCUACGAGC
GUGGAGACAUCGGGCACGAGCAGUGCGCGCCAAACUCAUUGCCCAGGGAGGGAAGGCCAG
GAUAUGCGGCCUAUACCUCUUUAACUGGGCAGUGCGUACCAAAGCCAGACUCACUCCAUU
GCCGGCUGCGGGCCUAUUGGAUCUUUCCAGUUGGUUCACUGUCGGCGUCGGCGGGAACGA
CAUUUAUCACAGCGUGUCGCGUGCCCGAACCCGCCAUUUACUCCUUUGCCUACUCCUACU
CACCGUAGGGGUAGGCCUUUUUCUCCUACCUGCUCGGUG----AGCUGGUAGGUUA----
-ACACUCCAUC-----------------CUGUUUU-------------------------
------------------------------------------------------------
------------------------------------------------------------
------------------------------------------------------------
---------------------------------------------------
>3k_JF735122
--------ACCUGCCUCU--UUCGAGGCGACACUCCACCAUGAACCACUCCCCUGUGAGG
AACUUCUGUCUUCACGCGGAAAGCGUCUAGCCAUGGCGUUAGUACGAGUGUCGUGCAGCC
UCCAGGCCCCCCCCUCCCGGGAGAGCCAUAGUGGUCUGCGGAACCGGUGAGUACACCGGA
AUCGCCGGGUUGACCGGGUCCUUUC--UUGGAAC-CACCCGCUCAAUGCCCGGAAAUUUG
GGCGUGCCCCCGCGAGACUGCUAGCCGAGUAGUGUUGGGUCGCGAAAGGCCUUGUGGUAC
UGCCUGAUAGGGUGCUUGCGAGUGCCCCGGGAGGUCUCGUAGACCGUGCAACAUGAGCAC
ACUUCCUAAACCACAAAGAAAAACCAAAAGAAACACCAACCGCCGGCCACAGGACGUCAA
GUUCCCAGGCGGCGGUCAGAUCGUUGGUGGAGUUUACGUACUACCACGCAGGGGCCCCAG
GUUGGGUGUGCGUGCAGUGCGCAAGACUUCCGAGCGGUCACAACCUCGCAGUAGGCGUCA
ACCCAUCCCCAGGGCGCGCCGAACCGAGGGCCGGUCCUGGG-CUCAGCCCGGGUACCCUU
GGCCCCUGUAUGGGAAUGAGGGCUGCGGGUGGGCAGGGUGGCUCCUGUCCCCUCGCGGCU
CUCGCCCUACGUGGGGUCCAAAUGACCCCCGGCGCAGAUCCCGCAAUUUGGGUAAGGUCA
UCGAUACCCUCACAUGCGGAUUCGCCGACCUCAUGGGGUACAUUCCGCUCGUAGGCGCCC
CUGUUGGGGGCGUCGCAAGGGCUCUUGCACAUGGUGUCCGAGCUCUUGAGGACGGAAUCA
AUUUUGCAACAGGGAACUUACCUGGUUGCUCUUUCUCUAUCUUCCUCCUGGCUUUGCUCU
CAUGCUUGCUUACACCCACAGCCGGGCUGGAGUACCGUAAUGCCUCUGGACUCUACAUGG
UGACCAACGACUGUAGCAACAGUAGCAUCGUGUAUGAGGCCGGGGAUAUUAUCCUCCACU
UGCCUGGCUGCGUUCCCUGCGUACGCUCUAAC---AAUACAUCAAGAUGCUGGACCCCCG
UAAGCCCUACUGUCGCUGUGAGUCGCCCUGGCGCCGCCACCGCCUCUCUCCGCACGCACG
UGGAUAUGAUGGUGGGAGCGGCCACCCUAUGCUCAGCUCUCUACGUAGGAGAUCUUUGUG
GAGCGCUAUUUCUUGUUGGACAGGGGUUCUCGUGGAGAUACCGCCAGCAUUGGACUGUCC
AGGACUGCAACUGUUCGAURUACCCUGGACAUCUGACAGGCCAUCGUAUGGCUUGGGACA
UGAUGAUGAAUUGGUCCCCUGCCUUAACAAUGGUAAUGUCCCAAGUGCUGCGCUUACCAC
AGACUAUGCUCGAUCUGGUCAUUGGGGCGCAUUGGGGCGUGAUGGCCGGCGUGGCUUACU
AUUCCAUGCAAGGGAAUUGGGCUAAGGUGUUUCUCGUUUUGUGUCUAUUCUCCGGGGUGG
ACGCUCGGACGAGGGUAUCUGGUGGC---ACCGCAGCCAGUGACACCUUUAGCUUUGUAA
GCCUAUUCGCUCCAGGCUCAAAGCAAAACCUGCAAUUGAUCAACACCAAUGGCUCGUGGC
ACAUAAACCGCACAGCCCUGAAUUGCAAUGAUUCCCUAAACACCGGGUUUAUUGCGGGCU
UGUUCUACCACAAC---AAGUUCAAUUCAUCGGGAUGUGUCGAGCGGAUGUCUGCUUGCA
AGCCCCUUGACCAUUUUGCGCAAGGGUGGGGUCCGUUGGGACCU---GCUAACAUCAGCG
GCUCUUCG---------UCUGAAAAGCCGUACUGCUGGCAUUAUGCGCCCAGGCCUUGCC
UCACUGUCCCCGCCCGAGAUGUUUGUGGCCCUGUCUACUGCUUCACCCCCUCACCCGUCG
CGGUAGGAACGACUGACAGACUUGGAGUCCCCACUUACAACUGGGGGGAGAAUGAGUCAG
ACGUAUUCCUGCUGGAAUCAGUAAGGCCCCCUACGGGCCCCUGGUUCGGGUGCACGUGGA
UGAACGCCACGGGGUAUGUCAAGACAUGUGGCGCCCCUCCCUGUCACAUCUAUGGAGGGC
AUGGAGGCUCGCUCAACAACAGC------CUCGUCUGUCCUACGGACUGUUUCAGGAAAC
ACCCCGAUGCCACUUACAGUCGUUGCGGUGCCGGCCCGUGGUUGACGCCGAGAUGUCUGG
UUGACUACCCAUAUCGCCUGUGGCACUAUCCUUGUACCAUAAACUACACCCUCUUCAAAA
UCAGGAUGUUCGUCGGCGGAUUGGAACACCGUUUUGCCGCCGCCUGCAACUGGACCAGAG
GAGAGCGUUGCAACUUGGAGGACCGGGAUCGCAGCGAGCUAUAUCCUCUACUGCAUUCAA
CCACAGAACAAGCGAUACUACCUUGCUCUUUUGCGCCGAUACCAGCCCUAUCAACAGGCC
UCAUACACCUCCACCAAAACAUAGUGGACGUUCAAUAUCUAUAUGGGGUCAGCUCAGGUC
UGGUGGGUUGGGCGAUCAAGUGGGAGUUCGUCAUCCUUAUUUUCCUCCUACUGGCAGAUG
CAAGAGUGUGUGUCGUCUUGUGGAUGAUGCUGUUGAUA-UCACAAGCUGAAGCUGCUUUG
GAGAACUUGAUUGUCCUGAACGCUAUCUCCGCUGCGGGCACACAUGGGAUCUGGUGGUCC
CUUGUUGCCUUCUGCGUUGCUUGGCACAUUCGGGGCAGGAUUUUCCCCAUAGCGGUCUAC
AGUAUUAUCGGCCUCUGGCCCUUACUCUUACUUGUCCUCAUGCUUCCCUAUCGGGCAUAU
GCUUGGACAGGUACAGACACAUCCACCUUGGGUGUCGGAGUGCUGAGCUUGUUUGCCCUU
UUCACUUUGUCCCCCUGGUACAAGCACUGGAUAGCCCGCCUUAUCUGGUGGAACCAGUAU
GCUAUCUCCAGGUGUGAGGCAUCAUUACAGGUAUGGGUUCCUCCCCUGCUAGCUAGAGGA
GCCCGUGAUGGCAUCAUUCUGCUUGCUGGCUUGUUUUAUCCCGCUCUAGUCUUUGACAUC
ACUAAACUCUUGUUAGCAAUACUAGGGCCUCUUUACAUCUUACAGGCCAGCCUUGUCCGC
GUCCCCUAUUUUGUGCGGGCGCAUGCGGUUGUCCGCCUAUGCAUCUUGGUGCGAAACAUC
ACUGGCGGUAAAUAUGCACAAAUGGUACUUCUGACACUGGCCCGGUGGCUCAAUACUUAU
CUGUAUGACCAUCUCUCACCCAUGACUGAUUGGGCGGCUGAGGGCUUGAAAGACCUAGCC
GUGGCCGUCGAGCCUGUCAUCUUCAGUCCUAUGGAGAUUAAGGUUAUCACUUGGGGAGCU
GACACGACAGCAUGCGGGGACAUACUCUGUGGGUUGCCGGUGUCGGCUCGUCUUGGGAAG
GAGGUGCUACUAGGCCCUGCGGAUAAUUACCGCUCCAUGGGGUGGAGGUUGCUGGCGCCG
AUAACAGCUCACGCGCAACAGACCAGAGGCUUGUUCGGCACUAUUGUCACCAGCCUCACU
GGUAGGGACAAAAACAUCAUCACCGGGGAGAUCCAGGUCCUCUCUACUAGUACACAGACA
UUCCUGGGUACUUCAGUAGGGGGGGUCAUGUGGACCGUCUACCAUGGAGCUGGCUCCAGG
ACACUGGCUGGUAACAAGAGGCCAGCUCUGCAGAUGUACACGAACGUUAACCAGGACCUA
GUCGGCUGGCCCUCUCCACCCGGCGCUAAAUCUCUUGAGCCGUGCACAUGCGGCUCAGCU
GACCUGUACCUGGUCACGCGUGAAGCAGAUGUUCUACCAGCACGACGUAGAGGAGACUCU
ACGGCCAGCUUGCUCAGUCCUAGACCUAUAGCAUGCUUAAAAGGCUCUUCGGGCGGUCCC
AUCAUGUGCCCCUCUGGUCAUGUCGCCGGCAUCUUCAGAGCAGCUGUGUGUACCAGAGGU
GUAGCAAAAGCCCUACAGUUUAUACCAGUAGAGAGCCUAAGUGCACAGACUAGAUCCCCU
UCUUUCUCUGACAAUUCAACUCCACCAGCAGUGCCGCAGUCUUUUCAAGUGGGUUAUCUC
CAUGCGCCCACCGGCAGCGGUAAGAGUACAAAAGUGCCCGCCAGCUACGUGGCUCAAGGG
UAUACUGUGCUUGUGCUGAACCCAUCCGUCGCCGCUACCCUUGGGUUCGGCAGGUUUAUG
UCACAAGCUUACGGUAUUGACCCUAACGUGCGCACUGGCACCCGCACCAUAACCACCGGU
GCGAAGCUUACRUACUCAACRUAUGGAAAGUUUCUAGCYGAUGGGGGGUGUUCGGGUGGU
GCUUAUGAUGUUAUCAUUUGUGAUGAAUGUCACGCACAGGACGCCACUAGCAUACUGGGC
AUAGGUACUGUAUUGGACCAGGCAGAGACCGCUGGAGCUCGGCUGGUUGUUUUAGCAACU
GCAACCCCGCCUGGUAGCAUCACUGUCCCACACUCUAACAUCGAGGAGGUAGCCCUUACC
GGUGAAGGGGAAAUCCCCUUUUACGGCAAAGCCAUACCCUUAGGUGUGAUCAAGGGYGGU
AGGCAUCUCAUCUUCUGCCAUUCAAAGAAAAAGUGUGAUGAACUGGCCAAACAGUUGACA
UCUCUGGGCGUCAACGCUGUAGCUUUCUACAGGGGUCUUGAUGUGUCCGUGAUACCAACU
CAGGGAGAYGUCGUGGUGUGCGCCACUGAUGCCCUCAUAACUGGGUUCACGGGCGAUUUU
GACUCCGUAAUAGACUGCAACGUCGCCGUCGAACAGUAUGUUGACUUUAGUCUUGACCCU
ACAUUUUCCAUUGAGACCCACACAACCCCACAAGAUGCGGUGUCCAGAAGUCAGAGACGG
GGCCGCACCGGUCGUGGCAAAAGUGGCAUUUACCGCUACGUUGCGCCCGGUGAACGGCCA
UCAGGAAUGUUUGACUCAGUGGUGCUCUGCGAAUGCUAUGACGCCGGCUGCGCUUGGUAU
GAGCUUGCUCCCAGCGAGACAACAGUGCGACUCAGAGCAUAUUUAUCAACACCUGGACUA
CCCGUCUGCCAAGACCAUCUGGAGUUCUGGGAAGGUGUGUUUACUGGAUUGACCCACAUA
GAUGCCCACUUCCUAUCUCAGACAAAGCAGCAGGGCCUGAACUUCCCAUACUUGACAGCA
UAUCAGGCUACAGUCUGUGCACGUGCUGCAGCUCCCCCACCUAGCUGGGACGAGAUGUGG
AAAUGUCUCAUCCGGCUCAAACCAACUCUACAUGGGCCCACACCCCUCCUUUACAGGCUG
GGAGCCGUGCAAAACGAGAUCUGCRCGACUCACCCGGUUACGAAAUACAUAGCAACCUGU
AUGGCGGCUGACCUCGAGGUCGCAACCAGCGCCUGGGUGUUGCUUGGUGGGGUGAUGGCG
GCGUUAGCAGCCUACUGUUUGUCAGUGGGUAGCGUCGUCAUCGUGGGCCACGUGGUGCUA
GGGGGGAAGCCUGCUCUUGUCCCAGACAGAGAAGUACUGUACCAACAAUAUGAUGAGAUG
GAAGAAUGUUCCCUAGUGGCUCCUUACAUCGAGCAAGCCCAAGGGAUAGCCCAACAAUUU
AAGGAGAAGGUCGUCGGCCUUCUCGCACAAGCUGACCAAAGGGCUGCUGAYRUCAAGCCU
AUAGCCACGUCAUACUGGCAAAAGUUGGAGACCUUUUGGAGCAAACACAUGUGGAACUUU
GUYAGCGGAAUUCAAUAUCUGGCCGGGUUGUCCACUUUACCCGGUAAUCCUGCUAUAGCA
UCUCUUAUGGCAUUCACUGCAUCUGUGACCAGCCCACUYACAACAAAUCAAACCAUACUG
UUCAACAUAUUGGGGGGUUGGGUAGCCAGCAACUUGGCACCCCCUCCYGCCUCCACCGCU
UUUGUGGUGAGCGGCAUGGCCGGUGCYGCUGUGGGAAGCAUCGGCCUGGGCAAGGUCUUA
CUGGACAUACUGGCAGGUUAUGGGGCUGGGGUGGCUGGYGCUUUGGUCGCGUUUAAGAUC
AUGGGAGGYGAAAUGCCCAGCACGGAGGACAUGGUGAAUCUUUUGCCUGCCAUCUUAUCC
CCCGGUGCUCUAGUGGUUGGCGUGAUCUGCGCAGCCAUCCUGCGCCGGCACGUUGGACCU
GGGGAAGGUGCRGUYCARUGGAUGAACAGGUUGAUAGCUUUUGCAUCCAGGGGAAACCAU
GUGGCGCCAACCCACUAUGUCCCUGAGAGCGAUGCUGCAGCGAAAGUYACRGCAUUGCUA
AGCUCCCUGACYGUCACACAGCUCCUCCGCCGGCUCCACCAGUGGAUCAAUGAAGACUAU
CCCACUCCUUGCGAUGGGAGUUGGCUUUAUGACAUCUGGAACUGGGUCUGUACUGUGCUC
ACUGACUUUAAGCUAUGGCUUGGGGCAAAGAUCAUGCCCAAGAUGCCAGGUAUCCCCUUC
CUUUCUUGUCAAAAGGGAUACAAGGGUGCUUGGCGAGGCGAUGGAGUCAUGUCCACGCGC
UGCCCUUGCGGAGCCCUCAUCUCUGGCCACGUAAAGAACGGGACUAUGAGGCUUGUGGGU
CCGCGAUUGUGCGCGAACACGUGGCACGGUACCUUCCCUAUCAAUGAGUACACCACUGGU
CCUAGUACACCAGCCCCCUCUUAUGCUUACUCGCGCGCCUUGUGGCGGGUAGCUUCCGAU
AGCUACGUCGAGGUACGCAAAGUGGGGGACUUCCACUAUGUCACAGGGACGACUGAUGAC
GGGUUGAAAUGCCCAUGUCAGGUCCCACUACCAGAGUUUUUCACCGAGCUUGAUGGGGUG
AGGCUCCACCGCUACGCUCCGGCUUGCAGGCCCCUUUUAAGGGAUGAAGUCACCUUCACU
GUGGGGCUGAACUCCUACAUAGUAGGAUCACAGCUCCCUUGUGAGCCCGAGCCGGAUGUC
UCGGUACUGACCUCAAUGUUGCAAGAUCCAUCGCACAUAACCGUCGAGACGGCCAAGCGC
CGGCUUGAUCGUGGGUCACCCCCCUCACUUGCAAGCUCUUCUGCCAGCCAAUUGUCAGCU
CCGUCAAGGAAAGCUACGUGUACCACACACGGACAGCAUCCAGAUGCUGAGCUUCUUGAA
GCCAACCUGUUGUGGAGACAAGAGAUGGGCAGUAAYAUCACGCGGGUGGAGUCUGAAACU
AAGGUGGUAAUCCUUGACUCGUUCGAGCCUCUGAGGGCUUGC---GAUGACGGAGACGAG
CUCUCAGUGGCUGCUGAGUGUUUCAAGAAG---CCACCAAAGUAUCCCCCGGCCCUUCCC
AUCUGGGCCAGACCGGACUACAACCCACCAUUAGUGGAACCAUGGAGGGACCCUGACUAU
GUGCCGCCCACYGUACAUGGGUGUGCAUUGCCACCACAGAAAAUUCCACCUAUACCGCCU
CCGCGCAGG---AAGAAGACCAUCGUUCUCAGCGAGUCUACAGUGUCAGAUGCACUGGCY
AGCUUAGCUGAAAGAAGCUUCCCACAACCAACAYGUUCCGCGGAGGACGARGACACCUCA
GGGGUCRGCACUCUAYUCAGCAACCCAACYGGUCCYGUCCAAUCAGGUGAUGAAGACUCA
GACAACGAGUCUCAYUCAUCCAUGCCCCCUCUUGAAGGAGAGCCGGGCGAUCCAGACUUA
------------------------------------------------------------
AGUUCGGGUUCUUGGUCCACGGUCWGCGAGGAAGAA---------CARAGUGUGGUGUGU
UGCUCCAUGUCCUAUUCUUGGACGGGGGCGCUCAUCACGCCAUGCGCUGCUGAGGAAGAA
AAACUCCCCAUUAGUCCACUCAGCAACUCGUUGCUGAGGCACCACAACCUUGUCUACUCC
ACGUCAUCACGUAGCGCUGCCCAACGGCAGAAGAAGGUCACCUUCGACAGGCUACAAGUG
CUUGAUGACUACUACAACACUACUCUGAAGGAGAUUAAGGAAUUAGCAUCUGGGGURAAG
GCYGAGCUACUCUCUGUWGAAGAAGCAUGCCGCCUUGUCCCCCCUCACUCCGCCAAAUCA
AAAUUUGGCUAUGGAGCGAAGGAGGUGCGGUCCUUGUCCAGCAAGGCCAUUAACCAUAUC
AACUCCGUAUGGGAGGACUUGCUGGAAGACAACAYUACACCUAUACCAACCACUAUCAUG
GCAAAGAACGAGGUCUUUGCUGUAGCCCCCCAUAAGGGRGGCCGCAAGCCAGCCCGCCUG
AUUGUAUACCCUGACCUGGGAGUGCGUGUCUGUGAGAARCGCGCUCURUAUGAUGUGAUA
CAGAAGUUGCCCGGCGCAGUAAUGGGACCCGCUUAUGGGUUCCARUAUUCGCCCAAGCAG
AGGGUCGACUAUCUUCUCAAGAUGUGGAACUCAAAGAAGACACCUUUGGGUUUCUCUUAU
GACACCCGCUGCUUCGACUCCACUGUCACUGAACAGGACAUCAGGGUAGARGAGUCCAUC
UAUCAGGCCUGUGACCUCAAGGACGAGGCUAGGAGGGUGAUAGCUUCACUCACGGAGCGG
CUUUACUGUGGUGGUCCUAUGUUCAACAGCAAAGGACAACACUGCGGUUACCGCCGCUGC
CGUGCUAGUGGGGUGUUACCCACCAGCUUCGGAAACACAAUCACCUGUUACCUCAAAGCA
AAGGCAGCCACCAGAGCMGCAGGGAUUAAAAAUCCAUCAUUCCUUGUCUGCGGAGACGAC
UUGGUCGUGAUUGCUGAGAGUGCAGGGAUCGAUGAGGACAAAAGUGCCUUGAGAGCUUUC
ACGGAAGCUAUGACCAGGUACUCAGCUCCUCCAGGUGACCCGCCCCAGCCUACUUACGAC
UUGGAGCUCAUUACAUCUUGCUCCUCAAACGUCUCUGUAGCCCAUGACGGUGCGGGGAAA
AGAUAUUACUAUCUUACCCGCGACCCGGAGACUCCCCUAGCCCGCGCGGCCUGGGAGACU
GCUCGCCACACUCCAGUUAACUCCUGGUUGGGAAAUAUCAUUAUGUACGCACCCACUCUC
UGGGUGCGCAUGGUGGUUAUGACCCAYUUUUUCUCCAUACUGCAAGCCCAGGAGCAGUUA
GAGAAAGCCCUCGACUUUGAGAUGUACGGGGCUGUUUAUUCUGUCACUCCACUGGACUUA
CCAGCUAUCAUUGAACGACUCCAUGGCCUAAGCGCGUUCUCGCUCCACAGUUACUCUCCA
GUUGAGCUCAAUAGGGUAGCAGGGGCUCUCAGGAAACUUGGGAUCCC-UCCUCUACGAGC
CUGGAGACAUCGGGCAAGAGCGGUGCGCGCAAAGCUCAUUUCCCAAGGAGGAAAGGCCAA
AAUUUGCGGCCUUUACCUCUUCAAUUGGGCAGUGCGCACAAAGGCAAAACUCACUCCAUU
GCCUCAAGCGGGCCUCUUGGAUUUAUCCAACUGGUUCACUGUAGGCGCAGGCGGGAACGA
CAUUUAUCACAGCGUGUCACGUGCCCGAUCCCGCCAUUUACUCCUUGGCCUACUCCUACU
CACAAUAGGGGUAGGCAUCUUCCUGUUACCAGCUCGAUA----GGCUGGUAAUUU-----
-ACACUCCAUAUU---------------CUGUUUUUAUUUUUUUUUUUUUUUUUUUUUUU
UUUUUUUUUUUUUUUUUUUUUUUUUUUUUUUUUUUUUUUUUUUUUUUUUUUUUUUUUUUU
UUUUUUUUCCUUCUUUCUUUUGUUCUCUUUU--------------------CUCUUUUCC
AUUCUUACGGUGGCUCCGUCUUAGCCCUAGUCACGGCUAGCUGUGAAAGGUCCGUGAGCC
GCAUGACUGCAGAGAGUGCUGAUACUGGCCUCUCUGCAGUUCAUGU-----
>4_NC_009825
------------------------------------------------------------
----------UUCACGCAGAAAGCGUCUAGCCAUGGCGUUAGUAUGAGUGUUGUACAGCC
UCCAGGACCCCCCCUCCCGGGAGAGCCAUAGUGGUCUUCGGAACCGGUGAGUACACCGGA
AUCGCCGGGAUGACCGGGUCCUUUC--UUGGAUU-AACCCGCUCAAUGCCCGGAAAUUUG
GGCGUGCCCCCGCAAGACUGCUAGCCGAGUAGUGUUGGGUCGCGAAAGGCCUUGCGGUAC
UGCCUGAUAGGGUGCUUGCGAGUGCCCCGGGAGGUCUCGUAGACCGUGCACCAUGAGCAC
GAAUCCUAAACCUCAAAGAAAAACCAAACGUAACACCAACCGCCGCCCAAUGGACGUUAA
GUUCCCGGGUGGUGGCCAGAUCGUUGGCGGAGUUUACUUGUUGCCGCGCAGGGGCCCCAG
AUUGGGUGUGCGCGCGACUCGGAAGACUUCGGAGCGGUCGCAACCUCGUGGAAGACGCCA
ACCUAUCCCCAAGGCGCGUCGACCCGAGGGAAG-GUCCUGGGCACAACCAGGAUAUCCAU
GGCCUCUUUACGGUAAUGAGGGUUGUGGGUGGGCAGGAUGGCUCUUGUCCCCCCGUGGCU
CUCGACCGUCUUGGGGCCCAAAUGAUCCCCGCGGGAGGUCCCGCAAUUUGGGUAAGGUCA
UCGAUACCCUAACCUGCGGCUUCGCCGACCUCAUGGGAUACAUCCCGCUCGUAGGCGCCC
CCGUGGGUAGCGUCGCCAGGGCCCUGGCACAUGGUGUCAGGGCUUUGGAGGACGGGAUCA
AUUAUGCAACAGGGAAUCUCCCCGGUUGCUCCUUUUCUAUCUUCCUCUUGGCACUUCUUU
CGUGCCUGACUGUCCCCGCUUCGGCCGUUAACUAUCGCAAUGUCUCAGGCAUCUACCAUG
UCACCAAUGACUGCCCGAAUUCAAGCAUAGUGUAUGAGGCCGACCAUCACAUCAUGCACC
UUCCAGGUUGCGUGCCCUGCGUGAGAGAGGGG---AAUCAGUCACGCUGCUGGGUGGCCC
UUACUCCUACCGUCGCAGCGCCAUACAUCGGCGCACCGCUUGAGUCCUUACGGAGUCAUG
UGGAUUUGAUGGUGGGGGCCGCCACUGUCUGCUCGGGUCUUUACAUCGGGGACCUGUGUG
GCGGCUUGUUCCUAGUUGGCCAGAUGUUUUCAUUCCGACCACGGCGCCACUGGACCACCC
AGGAUUGCAAUUGUUCCAUCUACACAGGGCACAUUACAGGCCACAGAAUGGCCUGGGACA
UGAUGAUGAACUGGAGUCCAACAACCACCUUAGUUCUCGCCCAGGUCAUGAGGAUCCCAA
CCACUCUGGUAGACUUACUCUCUGGAGGCCACUGGGGUGUCCUCGUGGGGGUGGCCUAUU
UCAGCAUGCAGGCCAAUUGGGCCAAAGUCAUCUUGGUCCUAUUCCUCUUUGCAGGGGUUG
AUGCCGAGACUCACGUGUCUGGGGCA---GCAGUCGGCCGGAGUACCGCCGGCUUGGCUA
ACCUCUUUUCUUCUGGGUCUAAGCAGAAUUUACAGCUCAUCAACAGCAAUGGGAGCUGGC
AUAUAAAUAGGACUGCCCUUAACUGCAAUGACAGCUUAAACACUGGGUUCUUGGCUAGCU
UGUUCUACACCCAC---AAGUUUAACAGCUCAGGGUGUUCCGAACGGCUCGCGUGCUGCA
AGAGCCUUGACAGCUACGGCCAAGGCUGGGGCCCACUCGGGGUC---GCUAACAUCAGCG
GCUCGUCU---------GAUGACAGGCCUUAUUGCUGGCACUACGCGCCUCGGCCAUGCG
GGAUUGUGCCAGCAUCCAGUGUGUGUGGCCCCGUGUAUUGUUUCACUCCCAGCCCUGUCG
UGGUCGGUACUACUGAUCACGUCGGGGUCCCUACUUACACCUGGGGGGAGAACGAGACUG
AUGUCUUCCUUUUGAACUCGACCAGACCGCCGCAUGGUGCGUGGUUUGGAUGCGUGUGGA
UGAACAGUACCGGGUUCACCAAAACCUGUGGCGCCCCUCCAUGCGAGGUUAACACCAAUA
AUGGGACC---------------------UGGCACUGCCCCACCGAUUGCUUCAGGAAGC
AUCCGGAGACUACCUACGCCAAGUGCGGAUCAGGGCCUUGGAUCACACCACGCUGCCUGA
UUGAUUACCCGUACCGGCUGUGGCAUUUCCCGUGCACCGCCAACUUCUCCGUCUUUAACA
UCAGGACAUUUGUCGGCGGUAUAGAGCAUCGGAUGCAAGCGGCAUGCAACUGGACCAGGG
GGGAAGUCUGUGGCUUGGAGCACAGGGAUCGGGUAGAGCUAUCACCCCUGCUCCUUACCA
CUACAGCGUGGCAGAUCCUCCCCUGCUCUUUCACCACUUUACCUGCCCUCUCCACCGGCU
UGAUCCACCUCCACCAAAAUAUCGUGGACGUCCAGUACCUCUAUGGUGUUGGAUCUGCAG
UGGUAUCUUGGGCCCUUAAGUGGGAAUAUGUGGUGCUCGCGUUCCUGCUUCUCGCGGACG
CGAGAGUCUCUGCCUACCUAUGGAUGAUGUUUAUGGUA-AGUCAAGUUGAGGCGGCUCUG
UCCAACCUAAUUAACAUCAAUGCUGCUUCAGCCGCUGGUGCCCAAGGCUUCUGGUACGCC
AUCCUCUUCAUCUGCAUUGUCUGGCAUGUCAAGGGCCGGUUCCCAGCUGCUGCUGCCUAC
GCAGCCUGCGGGCUGUGGCCCUGUUUUCUCCUGCUUCUGAUGCUGCCUGAGAGGGCUUAU
GCAUACGACCAGGAAGUGGCAGGGUCCCUUGGCGGCGCCAUCGUUGUCAUGCUGACCAUU
CUGACACUGUCUCCGCACUACAAGUUAUGGCUGGCUAGGGGAUUGUGGUGGAUCCAAUAU
UUUAUAGCUAGGACCGAGGCUGUGCUGCAUGUCUAUAUUCCAUCCUUCAACGUGCGCGGG
CCUCGCGACUCAGUGAUUGUUCUUGCAGUCCUGGUCUGUCCAGACCUAGUAUUUGACAUC
ACAAAAUAUCUUCUGGCCAUCUUAGGGCCCCUCCACAUACUCCAGGCCUCGCUCCUACGC
AUCCCUUACUUUGUGAGGGCACAAGCGCUGGUUAAGAUCUGCAGCUUGUUGCGUGGGGUA
GUUUAUGGCAAGUACUUCCAAAUGGUCGUGCUUAAAAGCAGGGGCCUGACUGGUACUUAC
AUCUAUGACCACCUUACUCCCAUGUCAGAUUGGCCGCCUUACGGCCUCCGCGAUUUGGCG
GUGGCCCUAGAGCCAGUUGUGUUCACGCCCAUGGAGAAGAAAGUCAUCGUCUGGGGCGCU
GACACCGCUGCGUGCGGAGACAUCAUAAGGGGAUUACCUGUUUCGGCCAGGUUGGGCAAU
GAGAUCUUGCUCGGACCAGCCGAUACAGAAACAUCAAAGGGGUGGAGACUCCUUGCCCCC
AUCACAGCAUACGCNCAGCAGACCCGCGGCUUGUUCAGCACCAUCGUAACGAGCCUCACU
GGCAGGGACACCAAUGAGAAUUGUGGCGAAGUGCAGGUCUUAUCCACCGCUACGCAGUCC
UUCCUGGGUACUGCGGUUAACGGCGUGAUGUGGACCGUCUACCACGGGGCGGGUGCCAAG
ACCAUCAGCGGCCCGAAGGGACCUGUCAAUCAAAUGUACACUAAUGUUGACCAAGACUUG
GUGGGGUGGCCAGCACCCCCCGGAGUCAGAUCUCUUGCUCCGUGCACCUGCGGCUCGGCA
GACUUGUAUCUAGUCACCAGGCACGCGGAUGUAAUACCCGUGCGCAGGAGAGGAGACACC
AGAGGAGCUCUCUUGAGCCCUAGACCAAUAUCCAUUCUUAAGGGAUCUUCCGGAGGUCCG
CUGCUGUGCCCCAUGGGACACCGCGCCGGCAUAUUCCGUGCGGCGGUGUGUACUCGGGGG
GUAGCCAAGGCGGUAGACUUCGUCCCGGUUGAAUCUCUUGAGACUACCAUGAGAUCACCA
GUGUUCACUGACAACUCAACACCCCCAGCAGUGCCCCAGACCUACCAGGUCGCGCACCUA
CACGCACCAACAGGAAGUGGCAAGAGCACUAAGGUCCCGGCGGCGCAUGCUGCCCAAGGC
UAUAAAGUGCUAGUGCUCAAUCCUUCGGUUGCGGCCACACUGGGUUUUGGGGUAUACAUG
UCCAAGGCAUAUGGCAUCGACCCGAACAUCCGGUCGGGAGUCAGGACCAUCACCACGGGU
GCGCCAAUCACGUACUCAACGUAUGGUAAGUUCCUGGCUGAUGGAGGUUGCAGCGGAGGG
GCAUACGACAUAAUCAUCUGUGACGAGUGCUAUUCCACUGACUCCACAACGAUCCUUGGC
AUAGGCACAGUCCUGGACCAAGCGGAGACCGCUGGAGUGCGCCUCACCGUGCUCGCGACU
GCUACUCCGCCAGGGUCAGUGACUACACCUCAUUCCAACAUAGAGGAGGUCGCCCUGCCA
ACAACGGGGGAAAUACCCUUUUACGGCAAGGCGAUCCCUCUGGAGCUGAUCAAGGGGGGC
AGACAUCUCAUCUUCUGCCAUUCAAAGAAAAAGUGCGAUGAACUGGCCAGACAACUGACA
UCUCUUGGUCUGAAUGCCGUAGCCUACUACAGAGGCUUAGACGUUUCGGUGAUUCCCACG
UCUGGGGACGUCGUGGUAUGCGCCACGGACGCCCUCAUGACGGGUUUCACCGGCGACUUU
GACUCAGUGAUAGACUGCAAUACAUCUGUGAUACAGACUGUUGACUUCAGCUUGGACCCC
ACCUUCUCCAUAGAGAUUACAACCGUUCCCCAGGACGCGGUAUCCCGCAGCCAGCGGAGA
GGCCGCACUGGUAGGGGGAGGUUGGGCACAUACCGGUAUGUCACCCCGGGAGAGAGACCA
UCAGGCAUGUUUGACACUGCAGAGCUUUGCGAGUGCUACGAUGCCGGGUGCGCCUGGUAC
GAGCUGACACCUGCUGAAACCACAACAAGGCUGAAAGCUUACUUCGACACACCAGGCCUU
CCUGUGUGCCAAGACCAUCUGGAAUUCUGGGAGAGCGUCUUUACAGGGUUAACCCACAUA
GACGGUCAUUUCCUAUCCCAGACCAAGCAAUCGGGUGAGAAUUUCCCGUAUCUUGUUGCU
UACCAAGCGACGGUGUCGGCCAAGGUCUGGCUCGCUCCACCAAGCUGGGACACCAUGUGG
AAGUGCCUAAUUCGCCUUAAGCCCACCCUGCACGGGCCCACGCCCCUCCUCUACAGACUG
GGGUCUGUGCAGAAUGAAGUGGUGCUCACCCAUCCCAUCACCAAAUACAUCAUGGCUUGC
AUGUCAGCUGAUCUCGAGGUAGUGACAAGUACGUGGGUCUUGGUGGGCGGCGUCCUGGCA
GCUCUGGCUGCUUACUGUCUUUCAGUGGGCAGCGUAGUGAUUGUUGGGAGAGUCGUCCUG
UCGGGCCAACCUGCUGUCAUUCCUGAUCGCGAAGUGCUCUACCAACAGUUCGACGAAAUG
GAGGAGUGUUCCAAACACCUCCCACUAGUCGAGCACGGGUUACAACUGGCUGAGCAGUUC
AAGCAGAAGGCCUUAGGUCUCCUAAAUUUCGCUGGCAAGCAAGCCCAAGAGGCAACACCA
GUGAUCCAGUCUAACUUCGCUAAACUUGAGCAGUUUUGGGCGAACGACAUGUGGAAUUUC
AUCAGCGGCAUUCAAUAUCUCGCUGGACUGUCUACUUUGCCAGGCAAUCCUGCCAUUGCU
UCCCUCAUGUCCUUUACUGCUGCCGUUACAAGCCCUCUGACCACCCAACAAACCCUCCUU
UUUAACAUCUUGGGGGGAUGGGUGGCCUCACAGAUUCGCGACUCCGAUGCUUCUACCGCA
UUCGUCGUGAGCGGCUUGGCGGGGGCGGCAGUUGGCAGUGUGGGCCUUGGCAAAAUUUUG
GUGGACAUUCUGCCCGGUUACGGCGCCGGCGUACGUGGCGCUGUGGUUACCUUCAAGAUC
AUGAGCGGCGAGAUGCCUUCCACAGAGGACUUGGUAAAUUUGCUCCCGGCCAUUCUAUCG
CCCGGAGCAUUGGUGGUGGAGGUGGUAUGCCCGGCGAUUUUGCGCCGCCACGUGGGCCCG
GGCGAAGGGGCCGUGCAGUGGAUGAACCGUCUAAUUGCGUUCGCAUCGCGAGGCAAUCAC
GUGUCUCCCACGCAUUACGUCCCUGAGUCCGACGCGGCACGCCGCGUGACCACCAUACUA
UCAUCCCUCACUGUGACAUCCCUUCUCAGACGCCUCCACAAGUGGAUCAAUGAAGAUUGC
UCCACCCCAUGUGCCGAAUCUUGGCUAUGGGAGGUAUGGGAUUGGGUCUUGCACGUGCUG
AGUGACUUCAAGACGUGCUUAAAAGCAAAGUUCGUGCCCUUAAUGCCAGGCAUCCCCCUC
CUCUCAUGGCCAAGAGGCUAUAAGGGAGAGUGGCGCGGAGAUGGCGUGAUGCAUACGACA
UGCCCCUGCGGAGCAGAUCUGGCAGGUCACAUCAAGAACGGCUCGAUGAGAAUCACCGGG
CCGAAAACCUGCAGCAACACAUGGCAUGGAACCUUCCCCAUCAAUGCCUACACCACAGGC
CCUGGUGUACCCAUCCCGGCUCCGAACUACAAGUUCGCGCUUUGGAGGGUGUCCGCCGAG
GACUACGUGGAGGUUCGCAGAGUGGGUGAUUUCCAUUAUGUCACCGGGGUAACACAAGAC
AACAUCAAGUUCCCCUGCCAAGUUCCGGCCCCAGAGCUCUUCACGGAAGUGGACGGCAUC
AGGAUACACCGCCACGCCCCUAAGUGCAAACCCUUGCUGCGGGACGAAGUGUCGUUCUCA
GUAGGACUCAAUUCGUUCGUAGUGGGAUCACAACUCCCAUGCGAGCCAGAGCCGGACGUG
GCAGUGCUAACAUCCAUGCUGACAGACCCAUCACACAUAACGGCGGAAUCGGCGCGUCGG
AGAUUGGCUCGAGGGUCACGACCCUCGCUAGCUAGUUCCUCGGCGAGUCAGCUUUCGCCC
CGUCUUCUUCAGGCCACGUGUACCGCUCCCCAUGACUCCCCUGGUACUGAUCUCCUCGAG
GCUAACCUCUUGUGG------------GGGUCUACCGCUACCAGGGUUGAGACGGACGAG
AAGGUAAUAAUACUAGACUCUUUUGAGUCAUGUGUGGCUGAGCAAAAUGAUGACAGGGAA
GUCUCGGUUGCCGCGGAAAUCCUGCGUCCG---ACCAAGAAGUUCCCUCCAGCACUACCG
AUCUGGGCCCGGCCGGACUACAAUCCACCUCUUACCGAGACGUGGAAGCAGCAGGACUAC
CAAGCUCCGACCGUCCACGGUUGCGCUCUGCCUCCGGCAAAGCAGCCCCCUGUUCCCUCU
CCCAGGAGG---AAACGGACGGUACAGCUCACUGAGUCCGUUGUUUCUACCGCUUUGGCA
GAGCUGGCCGCAAAGACCUUUGGCCAGUCAGAGCCGAGCUCAGACCGUGAUACAGACCUU
ACCACCCCAACUGAGACCACAGACUCGGGCCCCAUCGUCGUGGAUGAUGCA------UCC
GAUGACGGAUCUUAUUCGUCAAUGCCUCCACUAGAGGGGGAGCCCGGUGACCCGGACUUG
------------------------------------------------------------
ACAUCAGACUCUUGGUCCACUGUUAGCGGAUCG------------GAGGACGUCGUGUGC
UGUUCGAUGUCAUACUCGUGGACUGGGGCGCUUGUAACACCUUGCGCGGCUGAAGAAUCA
AAGCUGCCAAUUAGCCCCCUGAGCAAUUCACUUUUGCGCCAUCACAAUAUGGUGUAUGCC
ACGACCACCCGUUCUGCUGUGACACGGCAGAAGAAGGUGACCUUCGACCGCCUGCAGGUG
GUGGACAGUACCUACAAUGAAGUGCUUAAGGAGAUAAAGGCACGAGCAUCCAGAGUGAAG
CCACGCUUGCUUACCACAGAGGAAGCUUGCGACCUGACGCCCCCCCACUCAGCCAGAUCA
AAGUUCGGCUACGGGAAAAAGGAUGUUCGGAGCCAUUCCCGCAAGGCCAUUAACCACAUC
AGCUCCGUGUGGAAGGACUUGCUGGACGACAACAAUACCCCAAUUCCAACAACAAUCAUG
GCCAAAAAUGAGGUCUUCGCUGUGAACCCAGCGAAGGGAGGUCGGAAGCCUGCUCGCCUG
AUCGUGUAUCCGGAUCUCGGAUCCCGGGUUUGCGAGAAGAGAGCGCUUCACGACGUCAUC
AAAAAAACUGCCUUAGCCGUGAUGGGAGCCGCUUAUGGCUUCCAAUACUCCCCAGCGCAG
CGGGUGGAAUUUCUUCUGACUGCUUGGAAGUCGAAGAACGACCCAAUGGGGUUCUCUUAU
GAUACCCGCUGCUUUGACUCCACUGUAACCGAAAAGGACAUCAGGGUCGAGGAAGAGGUC
UAUCAGUGUUGUGACCUGGAGCCCGAAGCCCGCAAAGUCAUCACCGCCCUCACAGAUAGA
CUCUAUGUGGGCGGCCCUAUGCACAACAGCAAGGGAGACCUUUGUGGGUAUCGGAGAUGU
CGCGCAACCGGCGUCUACACCACCAGCUUCGGGAACACGCUGACGUGCUAUCUCAAAGCC
ACGGCCGCCAUCAGGGCGGCGGCGCUGAGAGACUGCACUAUGUUGGUUUGCGGUGAUGAC
UUAGUCGUCAUCGCUGAGAGCGACGGCGUAGAGGAGGACAACCGAGCCCUCCGAGCCUUC
ACGGAGGCUAUGACGAGAUACUCGGCUCCCCCAGGUGACGCUCCGCAGCCAGCAUAUGAC
CUGGAACUAAUAACAUCAUGUUCAUCCAACGUCUCAGUCGCGCACGACGUGACGGGUAAA
AAGGUAUAUUACCUAACCCGAGACCCUGAAACUCCCUUGGCGCGAGCUGUAUGGGAGACA
GUCCGACACACUCCAGUCAAUUCCUGGUUGGGAAACAUCAUAGUCUACGCUCCCACAAUA
UGGGUGCGCAUGAUAUUGAUGACCCACUUUUUCUCAAUACUCCAGAGCCAGGAAGCCCUU
GAGAAAGCACUCGACUUCGAUAUGUACGGAGUCACCUACUCUAUCACUCCGCUGGAUUUA
CCGGCAAUCAUUCAAAGACUCCAUGGCUUAAGCGCGUUCACGCUGCACGGAUACUCUCCA
CACGAACUCAACCGGGUGGCCGGAGCCCUCAGAAAACUUGGGGUACC-CCCGCUGAGAGC
GUGGAGACAUCGGGCCCGAGCAGUCCGCGCUAAGCUUAUCGCCCAGGGAGGUAGAGCCAA
AAUAUGUGGCAUAUACCUCUUUAACUGGGCGGUAAAAACCAAACUCAAACUCACUCCAUU
GCCUGCCGCUGCCAAACUCGAUUUAUCGGGUUGGUUUACGGUAGGCGCCGGCGGGGGAGA
CAUUUAUCACAGCAUGUCUCAUGCCCGACCCCGCUAUUUACUCCUGUGCCUACUCAUACU
UACAGUAGGGGUAGGCAUCUUCCUGCUGCCUGCUCGG--------UAGGCAGCUUA----
-ACACUCCGACCUU--AGGGUCCCCUUUUUUUUUUUUUUUUUGG----------------
------------------------------------------------------------
------------------------------------------------------------
------------------------------------------------------------
---------------------------------------------------
>4a_KM043284
--------ACCUGCUCUC-UAUGAGAGCAACACUCCACCAUGAACCGCUCCCCUGUGAGG
AACUACUGUCUUCACGCAGAAAGCGUCUAGCCAUGGCGUUAGUAUGAGUGUUGUACAGCC
UCCAGGACCCCCCCUCCCGGGAGAGCCAUAGUGGUCUGCGGAACCGGUGAGUACACCGGA
AUCGCCGGGAUGACCGGGUCCUUUC--UUGGAUU-AACCCGCUCAAUGCCCGGAAAUUUG
GGCGUGCCCCCGCAAGACUGCUAGCCGAGUAGUGUUGGGUCGCGAAAGGCCUUGUGGUAC
UGCCUGAUAGGGUGCUUGCGAGUGCCCCGGGAGGUCUCGUAGACCGUGCACCAUGAGCAC
GAAUCCUAAACCUCAAAGAAAAACCAAACGUAACACCAACCGCCGCCCCAUGGACGUCAA
GUUCCCGGGUGGUGGUCAGAUCGUUGGCGGAGUUUACUUGUUGCCGCGCAGGGGCCCCCG
GUUGGGUGUGCGCGCGACUCGGAAGACUUCGGAGCGGUCGCAACCUCGUGGGAGACGCCA
ACCUAUCCCCAAGGCGCGUCAAUCCGAGGGAAG-AUCCUGGGCACAACCAGGAUAUCCAU
GGCCCCUUUACGGUAAUGAGGGCUGUGGGUGGGCAGGAUGGCUCUUGUCCCCCCGUGGUU
CUCGACCGUCUUGGGGCCCAAAUGAUCCCCGGCGGAGGUCCCGCAAUCUGGGUAAGGUCA
UCGAUACCCUAACUUGCGGCUUCGCCGACCUCAUGGGAUACAUCCCGAUCGUAGGCGCCC
CCGUAGGUGGCGUCGCCAGAGCCCUAGCACAUGGUGUUAGGGCCGUGGAAGACGGGAUCA
AUUUUGCAACAGGGAAUCUUCCCGGUUGCUCCUUUUCUAUCUUCCUCUUGGCACUUCUCU
CGUGCCUGACUGUCCCCGCUUCGGCCAUUAACUAUCGCAACAUCUCGGGCAUCUAUCAUA
UCACCAAUGACUGCCCGAAUUCAAGCAUAGUUUAUGAGGCCAACCACCACAUCUUGCACC
UUCCAGGUUGCGUGCCCUGCGUGAGAGAGGGG---AAUCAGUCACGCUGCUGGGUGGCCC
UUACUCCUACCGUCGCUGCGCCGCACAUCGGCGCGCCGCUCGAGUCUCUGCGGAGUCAUG
UGGAUCUGAUGGUGGGAGCUGCCACUGUUUGCUCAGCCCUUUACAUCGGGGAUUUGUGUG
GCGGCUUGUUUUUGGUUGGUCAGAUGUUUUCUUUUCGACCACGGCUCCACUGGACUACCC
AGGAUUGCAAUUGUUCCAUCUACACAGGGCACAUCACUGGCCACAGAAUGGCCUGGGACA
UGAUGAUGAACUGGAGUCCAACAACCACCCUAGUCCUCAGUCAGGUCAUGAGGAUCCCAA
GUACCCUGGUAGACUUGCUUGCUGGGGGCCACUGGGGUGUCCUCGUGGGAGUGGCCUAUU
UUAGCAUGCAAGCUAAUUGGGCCAAAGUCAUCUUGGUCCUAUUCCUCUUCGCAGGGGUUG
AUGCUGACACUCACACGACUGGGGGC---GUGGCAGGCCAUUCCACCUUCCAGUUCACUA
AACUCUUUACAUCUGGACCUAGCCAAAACCUGGGGCUUAUUAACACCAAUGGAAGCUGGC
AUAUAAACAGAACUGCCCUCAACUGCAAUGACAGCUUAAACACUGGGUUCCUAGCCAGCU
UAUUCUACACCCGU---AAGUUCAACAGCUCAGGGUGUCCCGAGCGACUCGCGAGUUGCA
GGGGCCUUGAUACGUUCGACCAAGGCUGGGGUCCACUUGGGGUC---GUUAACACCAAGA
ACUCAUCU---------GACGACAGACCCUAUUGCUGGCACUACUCACCUCGACAGUGCG
GGAUUGUGCCGGCAUCCAGCGUGUGUGGCCCCGUGUAUUGCUUCACUCCCAGCCCUGUCG
UGGUCGGAACAACUGAUCGCCUCGGGGUUCCCACUUACACCUGGGGGGAGAAUGAGUCUG
AUGUCUUCAUUUUGAACUCGACAAGACCGCCACAAGGAGCGUGGUUUGGAUGCGUGUGGA
UGAACGGCACCGGGUUCACAAAAGCCUGUGGUGCUCCUCCAUGCGAGGUUCGGACCAGCA
ACAAAUCU---------------------UGGUCCUGCCCCACUGAUUGUUUCAGGAAGC
AUCCGGAGACCACCUAUGCCAAAUGCGGGUCUGGCCCCUGGAUCACACCACGAUGCUUGG
UUCAUUACCCGUAUCGGCUGUGGCACUACCCAUGCACCGUCAACUUUACUGUCUUUAAGG
UCAGGACCUUUAUUGGCGGUAUAGAGCACCGGAUGGAGGCAGCAUGCAACUGGACCAGGG
GGGAAGCCUGCGGCUUGGAGCAUAGAGAUCGCGCAGAACUGUCGCCUCUGCUCCUUUCCA
CUACAACGUGGCAAGUCCUUCCCUGCUCUUUCACCCCUAUGCCUGCCCUCUCUACCGGCU
UGAUCCACCUCCACCAAAACAUCGUGGACGUCCAGUACCUCUACGGUGUCGGAUCUGCGG
UGGUAUCCUGGGCCCUUAAGUGGGAAUAUGUGGUGCUCGCGUUCCUGCUUCUUGCAGACG
CGAGAGUCUCUGCUUGCCUAUGGAUGAUGUUUAUGGUA-UCCCAGGUCGAGGCGGCUCUG
UCCAACUUAAUCAACAUCAAUGCUGCUUCAGUCGCUGGCACCCACGGCUUCUGGUACGCC
AUCUUCUUCAUCUGUAUCGCCUGGCAUGUCAAGGGCCGGCUCCCAGCUGCUGCUACCUAU
GUGGCUUGCGGGAUGUGGCCUUUACUUCUCCUACUUCUGAUGCUGCCCGAGAGGGCUUAU
GCAUUAGACCAGGAGGUGGCAGGGUCCCUUGGUGGUGCGGUCGUUGUUCUGUUGACCAUA
CUGACAUUGUCUCCACACUACAAGUCAUGGUUGGCCAGGGUACUAUGGUGGACUCAGUAC
UUCAUAGCUAGGGCCGAGGCCAUGCUGCAUGUCUAUGUUCCAUCCUUCGACGUGCGCGGG
UCUCGCGACUCACUGAUCAUCAUUGCUGUCCUGGCUUGCCCGCACCUGAUAUUUGACAUC
ACAAAGCAUCUCCUGGCCAUCUUAGGGCCCCUCUACAUACUCCAGGCCUCACUCCUACGC
GUCCCUUACUUCGUGAGGGCGCACGCGCUGGUUAAGAUCUGCAGCUUGUUGCGCGGGGUA
GUCCAUGGCAAGUAUUACCAAAUGGCCGUGCUGAAGAUAGGGGCCCUGACUGGUACUUAC
GUCUAUGACCACCUUACUCCCCUGUCAGACUGGGCCGCUGAGGGUCUCCGUGAUUUAGCG
GUGGCCCUAGAGCCGGUUGUGUUCACGGCCAUGGAGAAAAAGGUCAUCGUCUGGGGUGCC
GACACUGCCGCGUGCGGCGACAUCAUAGGGGGACUACCUGUCUCGGCUAGGUUGGGCAAU
GAGAUCUUGCUCGGCCCGGCCGAUUCAGAAACAUCCAAGGGGUGGAGACUCCUUGCCCCC
AUCACGGCGUACGCACAGCAAACCCGCGGCUUGUUCAGUACCAUCAUAACGAGCCUCACU
GGCAGGGACACCAAUGAAAACUGUGGUGAAGUACAGGUCCUAUCCACCGCCACGCAGUCC
UUCUUGGGUACCGCAGUCAACGGCGUGAUGUGGACUGUUUACCAUGGGGCGGGUAGCAAG
ACUAUCAGCGGGCCGAAAGGACCUGUCAACCAGAUGUACACUAAUGUUGACCAAGACCUA
GUGGGGUGGCCAGCGCCGCCCGGAGUCAAAUCUCUCACACCGUGCACCUGUGGCGCGUCU
GACUUGUACUUAGUCACCAGGCAUGCGGACGUGGUGCCUGUGCGCAGGAGAGGGGACACC
AGGGGAGCUCUCUUGAGCCCCAGGCCCAUAUCCACUCUUAAGGGGUCCUCUGGUGGUCCG
CUGCUGUGCCCCAUGGGACACGCUGCCGGCUUGUUCCGCGCGGCGGUGUGUACUCGAGGG
GUAGCUAAAGCGGUGGACUUUGUCCCGGUCGAAUCUCUUGAGACCACCAUGAGAUCACCA
GUGUUCACUGACAACUCAACACCCCCUGCAGUGCCUCAGGCCUAUCAGGUCGCACACUUG
CACGCACCAACAGGAAGUGGCAAGAGCACCAAGGUCCCAGCAGCGUACGCAGCUCAGGGC
UACAAAGUGUUAGUGCUUAACCCCUCAGUUGCGGCUACACUGGGUUUUGGAGCGUACAUG
UCCAAGGCGUACGGUAUUGACCCAAACAUCCGGUCAGGAGUCAGGACUAUCACCACGGGU
GCGCCAAUCACGUACUCUACGUAUGGCAAGUUCCUGGCUGACGGAGGAUGCAGCGGGGGG
GCAUACGACAUAAUCAUCUGUGACGAGUGCCACUCUACUGACUCCACAACGAUCCUUGGC
AUAGGCACGGUCCUGGACCAAGCGGAGACCGCUGGAGCGCGCCUCGUCGUGCUCGCGACC
GCUACCCCGCCAGGGUCGGUGACUACACCCCAUUCCAACAUAGAGGAGGUCGCUCUGCCG
ACAACGGGUGAAAUACCCUUUUACGGCAAGGCGAUCCCCCUAGAACUAAUUAAGGGGGGC
AGACACCUCAUCUUCUGCCACUCAAAGAAAAAGUGUGAUGAACUGGCUAAACAACUAACA
UCUCUCGGUCUGAAUGCUGUAGCCUACUACAGAGGCUUAGACGUUUCGGUGAUUCCCACA
UCUGGGGACGUCGUGGUCUGCGCCACGGACGCCCUCAUGACGGGGUUUACCGGCGACUUU
GACUCAGUGAUAGACUGCAACACAUCUGUAAUACAGACCGUUGACUUCAGCUUGGACCCA
ACCUUCUCCAUAGAGACUACAACUGUUCCUCAGGACGCGGUGUCCCGCAGCCAGCGGAGA
GGCCGUACUGGUAGGGGGAGGUUGGGCAUAUACCGGUACGUCACCCCAGGGGAGAGACCA
UCAGGCAUAUUUGACACUUCAGUGAUCUGCGAGUGCUACGAUGCUGGGUGCGCCUGGUAC
GAGCUGACACCGGCUGAGACUACAACAAGGCUGAGAGCUUACUUCAACACGCCAGGCCUC
CCUGUGUGCCAAGACCACCUGGAAUUCUGGGAGAGCGUCUUCACGGGGCUAACCCAAAUA
GACGGUCAUUUCCUAUCCCAGACCAAGCAAUCGGGUGAAAAUUUCCCAUACCUUGUUGCU
UACCAAGCCACAGUGUGCGCCAGAGCUCUAGCGCCCCCACCAAGCUGGGACAUCAUGUGG
AAGUGCCUGGUCCGCCUCAAGCCUACUCUGCAUGGGCCCACACCUCUCCUAUACAGACUG
GGGUCUGUGCAGAAUGAAGUGACACUCACCCAUCCCAUUACCAAAUACAUCAUGGCCUGC
AUGUCAGCUGACCUCGAGGUAGUGACGAGCACGUGGGUCUUAGUGGGCGGCGUCCUGGCA
GCCCUAGCUGCUUACUGUCUUUCAGUGGGCAGCGUGGUGAUUGUCGGGAGAGUUGUCCUG
UCAGGCCAACCUGCUAUCAUUCCUGACCGCGAGGUGCUCUACCAACAGUUUGACGAAAUG
GAGGAGUGUUCCAAACAUCUUCCGCUAGUCGAGCAUGGGUUACAACUGGCAGAGCAAUUU
AAGCAGAAGGCAGUAGGUCUUCUAAACUUUGCUGGCAAGCAAGCCCAAGAGGCAACACCA
GUGAUCCAGUCCAACUUCGCCAAACUUGAACAGUUCUGGGCAAGACACAUGUGGAAUUUU
AUCAGCGGCAUUCAAUAUCUCGCUGGAUUGUCUACCCUGCCAGGGAAUCCUGCCAUUGCU
UCCCUCAUGUCCUUUACUGCCGCCGUUACAAGCCCUUUGACUACUCAACAAACCCUUCUU
UUCAACAUCUUGGGGGGCUGGGUGGCCUCACAGAUCGCAACUCCGACGGCCUCUACGGCA
UUCGUCGUGAGUGGUCUGGCGGGGGCAGCAGUCGGCAGUGUGGGCCUUGGCAAGAUUCUG
GUGGACAUCCUCGCUGGCUACGGCGCCGGCGUAGCCGGCGCUGUGGUCACUUUCAAGAUC
AUGAGCGGCGAGAUGCCAUCCACAGAGGACUUGGUAAAUUUGCUCCCAGCUAUUCUAUCG
CCUGGGGCACUGGUAGUGGGGGUGGUGUGCGCGGCGAUUCUGCGCCGCCACGUGGGCCCG
GGCGAAGGGGCUGUGCAAUGGAUGAACCGUCUAAUUGCAUUCGCAUCGCGAGGCAAUCAC
GUGUCUCCCACGCAUUAUGUCCCUGAGUCCGACGCGGCAGCUCGCGUGACCCAGAUACUA
UCAUCCCUCACUGUGACAUCCCUUCUCAGACGCCUCCACAAGUGGAUCAAUGAAGAUUGU
UCCACUCCAUGCGCCGGCUCGUGGCUUUGGGAGGUGUGGGAUUGGGUCUGUACGGUGCUG
AGUGACUUCAAGACGUGGCUAAAAGCCAAGCUGUUGCCUCUCAUGCCAGGUAUCCCCUUC
CUCUCGUGCCAGAGGGGUUACAAGGGAGAGUGGCGUGGGGACGGCGUAAUGCACACCACA
UGCCCCUGUGGGGCAGAGCUGGCAGGUCACAUCAAGAACGGCUCGAUGAGAAUCACUGGG
CCGAAAACUUGCAGCAACACAUGGCAUGGCACCUUCCCCAUCAAUGCUUACACCACAGGC
CCCGGCGUACCCAUCCCAGCGCCGAAUUACAAGUUCGCGCUUUGGAGGGUGUCCGCCGAG
GAAUACGUGGAGGUUCGCAGAGUGGGUGAUUUCCACUACGUCACCGGGGUAACACAAGAU
AACAUCAAGUGCCCCUGCCAAGUUCCGGCCCCAGAGUUCUUCACGGAGGUAGACGGCAUA
AGACUUCACCGUCAUGCCCCGAAGUGCAAACCCUUGCUGCGGGACGAAGUGUCGUUCUCA
GUAGGACUCAAUUCGUUCGUAGUGGGGUCGCAACUCCCAUGCGAGCCGGAGCCGGACGUG
GCCGUGCUGACAUCCAUGUUGACAGACCCAUCACACAUAACGGCAGAAACGGCGGGCCGG
AGACUGGCUCGGGGGUCACCACCCUCGUUAGCUAGUUCUUCGGCUAGCCAGCUGUCUGCC
CCGUCUCUCAAGGCCACAUGCACCGCUCGCCAUGACUCCCCUGGUACUGAUCUCCUCGAG
GCUAACCUCUUGUGG------------GGGUCUGCUGCUACCAGGGUUGAGACAGACGAG
AAGGUGAUUAUACUGGACUCUUUUGAGCCGUGUAUGGCUGAACUGGAUGAUGACAGGGAG
GUCUCGGUCGCCGCGGAAAUCCUGCAGCCG---ACCAAGAAGUUUCCCCCAGCUCUGCCG
AUCUGGGCUCGACCAGAUUACAAUCCACCCCUCACCGAGACAUGGAAGCAACAGGACUAC
AAACCCCCGACCGUCCACGGGUGCGCCUUGCCUCCCAGCAAACAGCCCCCCGUUCCUCCU
CCCAGGAGG---AAGCGGACGGUUCAGCUCACAGAGUCCGUCGUUUCCACUGCUUUGGCA
GAACUGGCCGCAAAGACCUUCGGCCGAUCUGAGCUGGGUUCAGAUUCCGGUGCAGACCUC
ACCACCCCAACCGAGACCACAGACUCGGGCCCCAUCCUCGUGGAUGACGCA------UCU
GAUGACGGAUCUUAUUCGUCAAUGCCUCCACUGGAGGGGGAGCCUGGUGACCCGGACUUG
------------------------------------------------------------
ACAUCAGAUUCUUGGUCCACCGUUAGCGGCUCA------------GAGGAUGUCGUGUGC
UGCUCAAUGUCAUAUUCAUGGACUGGGGCGCUUGUAACACCUUGUGCGGCUGAAGAAUCG
AAGCUGCCAAUUAGCCCCCUGAGCAAUUCACUCUUACGUCAUCACAACAUGGUGUACGCC
ACGACUACCCGUUCCGCCGUAACUCGGCAGAAGAAGGUAACCUUCGACCGCCUGCAGGUG
GUGGACAAUCACUACAAUGAAACACUUAAGGAGAUCAAGGCGCGAGCAUCCAGAGUGAAG
GCACGCUUGCUUACCGCAGAGGAAGCUUGCGACCUGACGCCCCCCCACUCUGCCAGAUCA
AAAUUUGGCUAUGGGGCAAAGGAUGUUCGCAGCCAUUCCCGCAAGGCCAUUAACCAUAUC
AACUCCGUAUGGGAGGACUUGCUGGAAGACAACAAUACCCCAAUACCAACAACAAUCAUG
GCCAAAAAUGAGGUUUUCGCUGUAAAUCCAGCGAAGGGAGGUCGGAAGCCUGCUCGCCUG
AUCGUGUAUCCAGAUCUAGGGGUCCGGGUUUGCGAGAAGAGAGCGCUUCACGACGUCAUU
AACCAAUUACCUAAGGCCGUGAUGGGAGCCGCUUACGGCUUCCAAUAUUCUCCAGCGCAG
CGAGUGGAAUACCUUUUGACUUCCUGGAAGUCGAAGAGGAAUCCCAUGGGGUUCUCUUAU
GAUACUCGCUGCUUUGACUCCACUGUGACCGAAAAGGACAUCAGGGUCGAGGAAGAGGUC
UAUCAGUGUUGUGACCUAGAGCCCGAAGCCCGCAAGGUUAUUACUGCCCUCACAGAAAGA
CUCUACGUGGGCGGCCCCAUGCAUAACAGCAAGGGAGACCUUUGUGGGUAUCGGAGAUGC
CGCGCGAGCGGCGUCUACACGACCAGCUUCGGGAACACGCUGACGUGCUAUCUUAAAGCC
ACAGCCGCUAUCAAAGCGGCAGGGCUGAGAGACUGCACCAUGCUGGUUUGCGGUGAUGAC
UUGGUCGUCAUCGCUGAGAGCGACGGCGUAGAGGAGGAUAGUCGAGCCCUCCGAGCCUUC
ACGGAGGCUAUGACGAGAUACUCGGCUCCCCCAGGCGACGCCCCGCAGCCGGCAUAUGAC
CUGGAACUAAUAACAUCAUGUUCAUCCAACGUCUCGGUCGCCCAUGACGCUACGGGCAAG
AAGAUAUACUACCUUACCCGGGACCCUGAAACUCCCCUGGCGCGAGCCGCAUGGGAGACA
GUCCGACACACUCCUGUCAAUUCCUGGUUGGGAAACAUCAUAGUCUACGCUCCCACAAUA
UGGGUGCGUAUGGUGCUGAUGACCCAUUUCUUCUCAAUACUCCAGAGCCAGGAAGCCCUU
GAGAAAGCACUCGACUUCGACAUGUACGGAGUCACCUACUCUAUCACUCCGCUGGACCUA
CCGGCAAUCAUUCAAAGACUCCAUGGCUUAAGCGCAUUUACACUGCACGGAUACUCUCCA
CACGAACUCAACCGGGUGGCUGGAAGCCUCAGGAAACUUGGGGUACC-CCCGUUGAGAGC
GUGGAGACAUCGGGCCCGAGCAGUCCGCGCUAAGCUUAUCGCUCAGGGAGGUAAAGCCAA
AAUCUGUGGCAUAUACCUCUUUAACUGGGCGGUAAAAACCAAGCUCAAACUCACUCCAUU
GCCUGCCGCAGCCAACCUCGAUUUAUCAGGUUGGUUCACGGUGGGCGCUGGCGGGGGAGA
CAUUUAUCACAGCGUGUCUCGCGCCCGACCCCGCUAUUUACUCCUGUGCCUACUCCUACU
UUCCGUAGGGGUAGGCAUCUUUUUGCUGCCCGCUCGG--------UAGGCAGCUUA----
-ACACUCCGACCUU--AGGGUCCUAAGUUGUUUUUUUUUUUUUUUUUUUUUUUCCUUUCC
UUCCUUCUUUCCUUUUCU------------------------------------------
------------------------------------------------------AAUUUU
CCUUCUUUGGUGGCUCCAUCUUAGCCCUAGUCACGGCUAGCUGUGAAAGGUCCGCGAGCC
GCAUGACUGCAGAGAGUGCUGA-ACUGGCCUCUCUGCAGAUCAUGU-----
>4d_FJ462437
--------ACCUGCUCUC-UAUGAGAGCAACACUCCACCAUGAACCGCUCCCCUGUGAGG
AACUACUGUCUUCACGCAGAAAGCGUCUAGCCAUGGCGUUAGUAUGAGUGUUGUACAGCC
UCCAGGACCCCCCCUCCCGGGAGAGCCAUAGUGGUCUGCGGAACCGGUGAGUACACCGGA
AUCGCCGGGAUGACCGGGUCCUUUC--UUGGAU-AAACCCGCUCAAUGCCCGGAAAUUUG
GGCGUGCCCCCGCAAGACUGCUAGCCGAGUAGUGUUGGGUCGCGAAAGGCCUUGUGGUAC
UGCCUGAUAGGGUGCUUGCGAGUGCCCCGGGAGGUCUCGUAGACCGUGCACCAUGAGCAC
GAAUCCUAAACCUCAAAGAAAAACCAAACGUAACACCAACCGCCGCCCAAUGGACGUUAA
GUUCCCGGGUGGUGGCCAGAUCGUUGGCGGAGUUUACUUGUUGCCGCGCAGGGGCCCUAG
AUUGGGUGUGCGCGCGACUAGGAAGACUUCGGAGCGGUCGCAACCUCGUGGGAGGCGCCA
ACCUAUCCCCAAGGCGCGCCAACCCGAGGGCAG-GUCCUGGGCUCAGCCUGGGUAUCCUU
GGCCUCUUUACGGCAAUGAGGGCUGCGGGUGGGCAGGAUGGCUCCUGUCACCCCGCGGCU
CUCGGCCGUCUUGGGGCCCGAAUGAUCCCCGGCGGAGGUCCCGCAACUUGGGUAAGGUCA
UCGAUACCCUAACUUGCGGCUUCGCCGACCUCAUGGGAUACAUCCCGGUCGUAGGCGCCC
CCGUGGGUGGCGUCGCCAGGGCCCUGGCGCAUGGCGUCAGGCUUCUGGAGGACGGGGUUA
AUUAUGCAACAGGGAAUCUUCCCGGUUGCUCUUUCUCUAUCUUCCUCUUGGCACUGCUCU
CGUGCCUGACUGUUCCCGCUUCGGCCUACAACUAUCGCAACAGCUCGGGUGUUUACCAUG
UCACCAACGACUGCCCGAACUCGAGCAUAGUCUAUGAAGCCGAUCACCACAUCUUGCACC
UCCCAGGAUGCGUUCCUUGUGUGAGGGUCGGG---AACAAGUCCACAUGCUGGGUGUCUC
UCACCCCCACCGUGGCUGCGCCAUACCUGAAUGCUCCGCUUGAGUCUUUGAGACGUCACG
UGGAUCUGAUGGUGGGCGCCGCCACUCUCUGCUCCGCCCUUUACAUCGGAGACGUGUGUG
GGGGUGCGUUCUUGGUCGGUCAACUGUUCACCUUCCAACCUCGCCGCCACUGGACCACCC
AAGACUGCAAUUGUUCCAUCUACACAGGACAUAUCACAGGGCACAGAAUGGCUUGGGACA
UGAUGAUGAAUUGGAGCCCCACUACGACGUUGGUCCUCGCCCAACUUAUGAGGAUCCCAA
GCGCUAUGGUCGACCUGCUCGCAGGUGGCCAUUGGGGCAUUCUGGUUGGCAUAGCGUACU
UCAGCAUGCAAGCUAAUUGGGCCACGGUCAUCCUGGUCCUGUUUCUCUUUGCUGGAGUUG
ACGCUGAGACCAUUGUCUCCGGGGGC---CAGGCGGGAAGGACCAUGUUUGGAUUCACCU
CACUGCUUAAUCUGGGUCCCAGCCAGAAACUACAGCUCAUUAACACCAACGGGAGCUGGC
ACAUCAAUAGGACUGCCCUCAAUUGUAACGACAGCCUGAACACAGGGCUCAUAGCCAGUC
UGUUCUACGCCCAC---AGGUUCAACAGCUCCGGGUGUCCAGAGAGGCUAGCCAGCUGCA
GAAGCCUUGACAGCUUCCAACAGGGCUGGGGCCCUCUUGGGAUU------UAUCAGGCUA
AUCAGUCC---------GACACAAGACCCUACUGCUGGAACUAYACACCUCAACCCUGCU
GGACGGUGCCUGCAUCUACCGUGUGUGGCCCCGUAUAUUGUUUUACACCCAGCCCCGUGG
UGGUCGGGACUACCGAUCGCCUUGGGGUACCAACAUACACGUGGGGCGAGAAUGAGACUG
AUGUGUUUCUGCUGAACUCGACCAGGCCUCCUCGGGGUGCUUGGUUUGGCUGCACGUGGA
UGAACGGCACAGGGUUUACAAAAUCCUGCGGUGGCCCUCCCUGCCGUAUAACCACGAUCA
ACAACACC---------------------UGGGGAUGCCCGACUGACUGCUUUAGGAAAC
AUCCAGAAGCAACCUAUAUUAAAUGUGGCUCAGGGCCUUGGCUUACGCCAAGAUGCCUAG
UCCACUACCCUUACCGGCUGUGGCACUAUCCGUGCACAGUCAACUACACCAUCUUUAAGA
UCAGGAUGUAUGUCGGCGGGAUAGAGCAUCGGCUGGACGUGGCCUGUAACUGGACUAGAG
GGGAGCCCUGCGACCUGGAACACAGAGACCGCGCGGAGAUAUCUCCCUUGCUCCUUUCUA
CCACACAGUGGCAAGUUCUCCCCUGCUCUUUUACCACGCUGCCCGCCCUCUCGACUGGCU
UGAUCCACCUCCACCAGAACAUCGUUGAUGUCCAAUACCUUUACGGUGUCGGCUCAGCUG
UGGUGUCCUGGGCUCUUAAGUGGGAGUACAUUGUGCUUGCUUUCCUGCUGUUGGCAGACG
CCAGGCUCUGCGCGUGCUUGUGGAUGAUGCUGAUGGUU-UCGCAGGUCGAAGCAGCGCUC
GCCAACUUGAUUACCAUCAAUGCUGUCUCAGUCGCCGGCAUCCACGGAUUCUGGUACGCC
AUCUUUGUCAUCUGCAUCGCUUGGCAUGUCAAGGGCAGGUUUCCAGCUGCUGUCACCUAC
GCCGCAUGCGGAUUGUGGCCCCUGCUGCUCCUGGUCUUGAUGUUGCCUGAGAGGGCGUAC
GCCUUUGAUCGGGAAAUAGCGGGGUCUGCCGGUGGUGGCGUCCUGGUCUUGCUAACCUUA
CUGACCUUGUCUUCACAUUACAAGCAGUGGCUAGCUCGAGGUAUUUGGUGGUUGCAAUAC
UUCAUUGCCAGAGCCGAGGCCAUCACCCAUGUCUAUGUGCCAUCUCUAGACGUGCGCGGG
CCUCGCGACUCCAUCAUCAUCCUCACUGCCUUGGCAUUCCCACACGUGGCAUUUGAGACC
ACAAAACAUCUCCUUGCCAUCCUUGGUCCUUUGUACAUACUCCAAGCCUCACUCCUGUGC
GUCCCUUACUUUGUGAGAGCGCACGCGCUAGUCAAACUAUGCAGCCUAGUCCGUGGGGUG
AUGUGUGGUAAGUAUUGUCAGAUGGCCCUACUGAAGAUAGGAGCGCUGACCGGAACAUAC
GUCUACAACCACCUCACUCCUUUAUCAGACUGGGCUGCUGAGGGGCUUAAUGACCUAGCG
GUGGCACUUGAGCCGGUCGUGUUUACAGCCAUGGAGAAGAAAAUCAUAACUUGGGGCGCU
GACACCGCUGCAUGCGGUGACAUUCUCCAGGGCCUGCCUGUCUCGGCAAGGCUGGGUAAU
GAAAUCUUGCUCGGCCCGGCCGACGCGCACGCUACGCGGGGGUGGAGGCUGCUUGCCCCU
AUCACUGCGUAUGCGCAACAGACCCGGGGGACGCUAGGCACCAUAAUCACAAGCCUCACC
GGCAGAGAUACCAACGAGAACUGCGGUGAAAUCCAGGUGCUGUCCACGGCGACGCAGUCU
UUCUUGGGCAGUGCGAUCAAUGGCGUCAUGUGGACGGUUUACCAUGGGGCGGGCAGCAAG
ACCAUCAGCGGCCCGAAAGGACCGGUCAACCAGAUGUACACCAAUGUCGACCAAGACUUG
GUGGGCUGGCCCGCACCUCCAGGAGUGAAGUCCUUGGCCCCAUGCACCUGUGGCUCGUCG
GACCUGUUCCUGGUCACCAGGCACGCCGACGUGGUGCCCGUGCGCAGAAGAGGCGACACU
CGUGGCGCCCUCUUAAGCCCUAGGCCGAUUUCAACUCUUAAGGGAUCAUCCGGUGGGCCA
CUGUUGUGCCCCCUGGGUCACGUCGCCGGCAUCUUCCGAGCCGCGGUGUGUACCCGGGGC
GUGGCCAAAGCAGUGGACUUCGUACCGGUUGAAUCUCUUGAAACCACCAUGAGGUCUCCA
GUAUUCUCUGACAAUUCCACUCCUCCUGCCGUGCCCCAGACUUACCAAGUAGCCCACUUG
CACGCGCCAACGGGAAGUGGCAAAAGCACAAAAGUCCCUGCCGCGUAUGCGGCUCAAGGC
UACAAAGUGCUAGUGCUAAACCCCUCUGUUGCUGCGACUCUGGGUUUUGGGGCAUAUAUG
UCCAAGGCACAUGGCAUUGAUCCCAAUAUACGAUCAGGGGUCAGAACUAUCACCACAGGC
GCGCCCAUCACGUACUCCACGUACGGGAAGUUCUUGGCCGAUGGAGGUUGCGCGGGGGGC
GCGUAUGAUAUCAUCAUCUGUGAUGAAUGCCAUUCUACUGAUGCAACGACGGUCCUGGGC
AUAGGCACGGUCUUAGACCAAGCGGAAACCGCYGGAGCGCGUCUUGUCGUGCUCGCGACC
GCUACGCCACCCGGAUCGGUGACAACGCCCCACUCCAACAUAGAGGAGGUCGCUUUGCCG
ACGACRGGAGAGAUACCUUUCUACGGCAAGGCAGUCCCCCUAUCUUUGGUUAAGGGGGGC
AGGCAUCUCAUCUUCUGUCACUCAAAGAAGAAGUGUGAUGAGUUGGCCAAGCAACUAUCA
UCUCUUGGCCUCAAUGCGGUAGCCUAUUAUAGGGGCCUUGACGUCUCAGUGAUACCAUUA
UCUGGAGACGUCGUGGUUUGCGCCACAGACGCCCUCAUGACAGGCUUCACAGGUGACUUU
GACUCAGUGAUAGACUGCAAUACGUCUGUCAUACAAACAGUUGACUUCAGCCUAGACCCU
ACUUUCACCAUAGAGACCACAACCGUACCCCAGGACGCAGUGUCCCGGAGCCAACGGAGG
GGCCGCACUGGUAGGGGGAGGUUAGGCAUAUACCGGUAUGUCACCCCAGGAGAGAGGCCA
UCCGGCAUAUUUGACACCUCAGUACUCUGCGAGUGCUACGAUGCUGGAUGCGCUUGGUAU
GAACUGACACCGGCAGAGACAACGAUCAGGUUAAGGGCUUAUUUCAACACACCGGGCCUC
CCCGUCUGCCAGGAUCACCUGGAAUUUUGGGAGAGCGUCUUUACGGGUCUCACCCAUAUA
GACGGUCAUUUCCUAUCCCAGACCAAACAGGCGGGUGACAACUACCCUUACCUGGUCGCC
UACCAGGCAACAGUCUGUGCCAAGGCUUUGGCACCCCCACCCAGUUGGGACACAAUGUGG
AAAUGCCUCCUCCGCCUCAAGCCAACUUUGCGGGGACCGACCCCCCUCCUUUACAGGCUG
GGGUCCGUACAAAAUGAGGUGGUACUCACGCACCCGAUCACCAAGUACAUCAUGGCCUGC
AUGUCUGCCGAUCUUGAGGUUGUGACCAGCACGUGGGUCCUGGUAGGCGGUCUUCUGGCG
GCCCUUGCUGCCUACUGCUUGUCAGUGGGCAGCGUGGUAAUCGUCGGGAGGGUCGUCAUA
UCGGGCCAACCUGCUGUCAUCCCCGAUCGGGAGGUGCUGUACCGACAGUUCGACGAAAUG
GAAGAGUGCUCUAAGCACGUUCCAUUCGUCGAGCAUGGCCUGCAGCUAGCGGAGCAAUUC
AAACAGAAGGCCAUAGGCCUUAUGAGCAUCGCUGGCAAGCAGGCCCAGGAAGCAGCACCA
GUGGUCCAGUCAAAUUUUGCCAAACUUGAACAGUUUUGGGCGAAGCAUAUGUGGAACUUC
AUCAGUGGUAUUCAAUACCUUGCCGGGCUGUCUACCUUGCCGGGCAACCCAACUAUUGCU
UCCCUCAUGGCGUUCACCGCCGCGGUCACUAGCCCCCUAACGACCCAACAGACUCUCCUA
UUCAACAUCUUGGGAGGUUGGGUGGCCUCACAGAUCGCGACCCCUACGGCCUCUACGGCU
UUUGUCAUAAGCGGCAUUGCGGGGGCUGCGGUCGGGAGUGUUGGCCUGGGGAAGAUCCUA
GUGGACAUUCUUGCUGGCUACGGUGCCGGUGUGGCCGGCGCUGUGGUCACCUUCAAGAUC
AUGAGCGGCGAGACACCAUCAACAGAAGACUUGGUGAACUUGCUCCCAGCAAUACUAUCG
CCGGGAGCCCUGGUGGUAGGGGUGGUAUGUGCCGCAAUUUUGCGGCGUCACGUGGGACCG
GGUGAGGGAGCAGUUCAGUGGAUGAACCGCUUGAUCGCAUUCGCGUCAAGGGGCAACCAC
GUGGCUCCCACACACUACGUUCCCGAGUCCGACGCAGCGGCUCGCGUGACUGUCAUACUA
UCAUCCCUGACUGUGACCUCCCUUCUCAGACGCCUCCACAAGUGGAUCAACGAGGACUGU
UCUACUCCUUGUGAUCGCUCUUGGUUAUGGGAGAUCUGGGACUGGGUCUGCACCGUACUG
AGUGACUUUAAAACGUGGCUGAAGGCCAAGCUAUUGCCUCGCAUGCCCGGCAUUCCCUUC
CUCUCCUGUCAGAGGGGGUACAGAGGAGUGUGGCGGGGAGAUGGGGUAAUGCACACAACA
UGCACAUGCGGCGCAGAGCUGGCCGGCCACGUCAAAAAUGGCUCGAUGAGGAUCGUCGGG
CCCAAGACCUGCAGCAAUACCUGGCACGGGACCUUCCCCAUCAAUGCUUACACCACGGGU
CCUAGCGUGCCCAUCCCCGCGCCUAACUACAAGUUUGCGCUGUGGAGGGUAUCCGCGGAG
GAAUACGUGGAGGUUCGCAGAGUAGGGGAGUUCCAUUAUAUCACCGGGGUUACACAGGAU
AACAUCAAGUGCCCCUGCCAGGUACCCGCACCUGAGUUCUUCACUGAGGUGGAUGGCGUC
AGGCUCCAUCGUCAUGCCCCUGCGUGCAAGCCCAUACUGAGGGACGAUGUGUCCUUUACA
GUGGGCCUCAAUACUUUUGUGGUGGGGUCCCAGCUCCCCUGCGAGCCCGAGCCAGACGUC
GCAGUGUUAACAUCUAUGCUGACAGAUCCAUCUCACAUCACRGCGGAGGCGGCACGCCGU
AGGCUGGGAAGGGGGUCACCACCCUCCUUGGCCAGCUCCUCGGCGAGCCAGCUAUCUGCC
CCAUCCUUAAAAGCUACAUGCACCGACCACAAAGACUCCCCUGGAGUGGACCUCAUCGAG
GCUAAUCUCCUCUGG------------GGCGCCAAUGCUACCAGGGUUGAGUCAGAGGAU
AAGGUGCUGAUCUUGGACUCUUUUGAGCCCCUAGUGGCCGAG---ACGGAUGACAGGGAG
AUCUCCGUCUCAGCAGAGAUCCUGCGGACU---UCGAAGAAGUUCCCGAGGGCCAUGCCA
AUUUGGGCUCAGCCAGCUUAUAACCCGCCUCUCAUUGAGRCGUGGAAACAACCAGACUAC
GAACCACCAGUCGUUCACGGCUGCGCACUGCCCCCGGACAAACCAACUCCUGUUCCUCCC
CCCAGGAGG---AAGCGGGCAGUUGCGCUCUCGGAGUCCAACAUCUCAGCGGCACUGGCG
AGCUUGGCAGACAAGACCUUUARCCAGCCAGCUGUCAGCUCCGAUUCCGGAGCGGCCUUU
UCCACCCCAACUGAGACUUCUGAACCAGACCCCAUCAUCGUGGAYGACAAA------UCA
GACGACGGAUCUUACUCGUCAAUGCCUCCGCUUGAAGGGGAGCCUGGUGACCCAGACUUG
------------------------------------------------------------
ACAUCAGACUCUUGGUCCACCGUCAGCGGAUCG------------GAGGACGUAGUGUGC
UGCUCAAUGUCCUACUCGUGGACGGGGGCGCUUGUCACCCCCUGCGCAGCUGAGGAAACC
AAGCUGCCCAUCAACCCCCUGAGCAACUCACUGCUACGCCAUCACAACAUGGUGUACUCC
ACGACUUCUCGUUCCGCCGCCACYCGGCAGAAGAAGGUCACCUUCGACCGCAUGCAAGUG
GUGGACAGCCAUUACAAUGAWGUACUUAAGGAGAUUAAGGCACAAGCCUCCACAGUGAAG
GCGCGGUUACUCACGGUUGAGGAAGCCUGCAACCUGACGCCCCCCCACUCGGCCAGAUCA
AAAUUUGGUUACGGGGCGAAGGAGGUUCGGAGCCAUACCCGCAAAGCCAUUAACCACAUC
AACUCCGUGUGGGAGGACUUGCGGGAAGACAACACUACCCCCAUCCCUACAACAAUCAUG
GCUAAGAAUGAGGUCUUCUCCGUGACACCGGAGAAGGGCGGCAAAAAAUCGGCUCGUCUA
AUCGUGUACCCUGACCUAGGGGUGCGGGUGUGCGAGAAGAGGGCCCUGUAUGAUGCCGUC
AAACAACUUUCUCUGGCCGUGAUGGGAACCUCUUACGGUUUCCAGUACUCACCAUCGCAG
CGGGUCGAGUUCCUUUUGAACGCUUGGCGUUCAAAAAAGACCCCUAUGGGGUUUUCAUAU
GACACCCGCUGCUUUGACUCCACUGUAACCGAAAGGGAYAUCAGGGUUGAGGAGGAGGUC
UAUCAGUGUUGUGACCUAGAGCCCGAAGCCCGCAAGGUGAUAUCCGCCCUCACGGAGAGA
CUCUACGUGGGCGGUCCCAUGUACAACAGCAGGGGAGACCUUUGCGGGAUCCGACGGUGC
CGCGCAAGCGGCGUCUUCACCACCAGCUUUGGGAACACACUAACGUGCUAUCUUAAGGCC
AACGCAGCCAUCAGGGCUGCAGGCCUAAAAGACUGCACCAUGCUGGUUUGUGGCGACGAC
UUAGUCGUUAUCGCUGAAAGCGAUGGCGUGGAGGAGGACAAACGUGCCCUCGGAGCCUUC
ACGGAGGCUAUGACGAGGUACUCAGCCCCCCCCGGAGACGCCCCACAACCAGCAUAUGAC
CUGGAGCUCAUAACAUCUUGCUCCUCCAAUGUUUCCGUCGCACAUGAUGGGACCGGCAAA
AGGGUCUACUACCUGACCCGCAACCCUGAGACUCCCCUGGCACGGGCUGCCUGGGAGACA
GCUCGACACACUCCAGUCAACUCUUGGCUUGGGAACAUCAUAAUCUACGCGCCCACCAUU
UGGGUGCGCAUGGUUUUGAUGACCCACUUCUUCUCAAUACUCCAAAGCCAGGAGGCCCUU
GAGAAAGCACUAGACUUCGACAUGUACGGAGUCACAUACUCUAUCACUCCGCUGGACUUG
CCAGCCAUAAUUCAAAGACUCCACGGCUUAAGCGCAUUUACKCUGCACGGAUACUCUCCA
CACGAACUCAACCGGGUGGCCGGAAGCCUCAGGAAACUUGGGGUACC-ACCGUUGAGAGC
GUGGAGACAUCGGGCCCGAGCAGUCCGCGCUAAGCUCAUCGCUCAGGGGGGUAGAGCCAG
AAUCUGUGGCAUAUACCUCUUUAACUGGGCGGUAAAAACCAAAGCCAAACUCACUCCAUU
GCCCGCCGCUGCCAAACUCGACCUGUCGAGUUGGUUUACGGUGGGUGCUGGCGGGGGGGA
CAUUUAUCACAGCGUGUCCCAUGCCCGACCCCGCUACUUACUCCUGUGCCUACUCCUACU
[truncated: 170,491 more chars]
