# Supplementary material for: Comprehensive survey of conserved RNA secondary structures in full-genome alignment of Hepatitis C virus
Source: Sci Rep. 2024 Jul 2;14:15145. doi: 10.1038/s41598-024-62897-0 (PMC11219754; doi:10.1038/s41598-024-62897-0)
Supplement: Supplementary file 2 — Supplementary Information 2. [file 41598_2024_62897_MOESM2_ESM.zip › ST_HCV_supplementary_files/README.md]

# README - Comprehensive Survey of Conserved RNA Secondary Structures in Full-Genome Alignment of Hepatitis C Virus

## Files
In the following, we list and describe all files of our supplementary information.

- `F1_2023-06-01_hcv_bvbrc.fasta`       - original data set downloaded on 01.06.2023 from BV-BRC database
- `F2_hcv_prefiltered.fasta`            - pre-filtered data set containing only non-redundant genomes 
- `F3_hcv_prefiltered.nex`              - phylogenetic tree of pre-filtered data set (Nexus format)
- `F3_hcv_prefiltered.treefile`         - phylogenetic tree of pre-filtered data set (Newick format)
- `F4_hcv_representative_genomes.fasta` - representative genomes used for alignment 
- `F5_hcv_nucleotide.clustal`           - full-genome alignment on nucleotide level (ClustalW format) 
- `F5_hcv_nucleotide.fasta`             - full-genome alignment on nucleotide level (Fasta format) 
- `F5_hcv_nucleotide.stk`               - full-genome alignment on nucleotide level (Stockholm format) with annotation of RNA secondary structures (including alternative confromations, pseudoknots, and long-range-interactions) and genes
- `F6_hcv_protein.clustal`              - full-CDS alignment on protein level (ClustalW format) 
- `F6_hcv_protein.fasta`                - full-CDS alignment on protein level (Fasta format) 
- `F6_hcv_protein.stk`                  - full-CDS alignment on protein level (Stockholm format) with annotation of genes
- `F7_hcv_nucleotide_protein.stk`       - full-genome alignment (nucleotide & protein combined) with annotation of RNA secondary structures (including alternative confromations, pseudoknots, and long-range-interactions) and genes
- `F8_5UTR.clustal`                     - 5' UTR alignment (ClustalW format)
- `F8_5UTR.fasta`                       - 5' UTR alignment (Fasta format)
- `F8_5UTR.stk`                         - 5' UTR alignment (Stockholm format) with annotation of RNA secondary structures
- `F9_3X-tail.clustal`                  - 3' UTR alignment (ClustalW format)
- `F9_3X-tail.fasta`                    - 3' UTR alignment (Fasta format)
- `F9_3X-tail.stk`                      - 3' UTR alignment (Stockholm format) with annotation of RNA secondary structures

## Known and novel RNA secondary structures
The following table lists all RNA secondary structures that were annotated in our alignment (structure and name). Novel structures are written **bold** (named according to their position in the genome JFH-1). *** -- Rfam models will follow in the near future.

The structure annotation can be found in our `.stk` files in the line `#=GC SS_cons`. The names of the structures are annotated in the lines `#=GC knownSS_names` and `#=GC novelSS_names`.


| RNA SS     | Genomic region | Aln Start | Aln End | JFH-1 Start | JFH-1 End | Rfam v12 | Rfam v14.10 |
|------------|----------------|-----------|---------|-------------|-----------|----------|-------------|
| SLI        | 5'UTR          |        13 |      28 |           5 |        19 | RF00061  | RF00061     | 
| SLII       | 5'UTR          |        52 |     126 |          43 |       117 | RF00061  | RF00061     | 
| SLIII      | 5'UTR          |       133 |     334 |         124 |       322 | RF00061  | RF00061     | 
| SLIV       | 5'UTR/C        |       346 |     360 |         334 |       348 | RF00061  | RF00061     | 
| SLV        | C              |       400 |     435 |         388 |       423 | RF00620  | RF00620     | 
| SLVI       | C              |       439 |     519 |         427 |       507 | RF00620  | RF00620     | 
| **SL562**  | C              |       574 |     595 |         562 |       582 |          |             | 
| SL588      | C              |       601 |     678 |         588 |       665 |          | RF04220     | 
| SL669      | C              |       684 |     761 |         671 |       748 |          | RF04221     | 
| J750       | C              |       762 |     839 |         749 |       826 |          | RF04219     | 
| SL833      | C              |       846 |     869 |         833 |       856 |          | RF00***     | 
| SL1412     | E1             |      1430 |    1467 |        1414 |      1451 |          | RF04305     | 
| **SL1850** | E1             |      1881 |    2013 |        1850 |      1982 |          |             | 
| **SL2313** | E1             |      2356 |    2433 |        2313 |      2390 |          |             | 
| SL2531     | E2             |      2574 |    2591 |        2531 |      2548 |          | RF04308     | 
| SL2549     | E2/p7          |      2592 |    2636 |        2549 |      2592 |          | RF04308     | 
| **SL3308** | NS2/NS3        |      3352 |    3644 |        3308 |      3600 |          |             | 
| **SL3844** | NS3            |      3888 |    3952 |        3844 |      3908 |          |             | 
| **SL4005** | NS3            |      4049 |    4099 |        4005 |      4056 |          |             | 
| **SL4214** | NS3            |      4258 |    4223 |        4214 |      4279 |          |             | 
| **SL4527** | NS3            |      4571 |    4591 |        4527 |      4547 |          |             | 
| **SL4621** | NS3            |      4665 |    4725 |        4621 |      4681 |          |             | 
| **SL4691** | NS3            |      4735 |    4788 |        4691 |      4744 |          |             | 
| **SL5016** | NS3            |      5060 |    5125 |        5016 |      5081 |          |             | 
| **SL5128** | NS3            |      5172 |    5249 |        5128 |      5205 |          |             | 
| **SL5357** | NS4A           |      5401 |    5448 |        5357 |      5404 |          |             | 
| **SL5647** | NS4B           |      5691 |    5777 |        5647 |      5733 |          |             | 
| **SL6027** | NS4B           |      6071 |    6197 |        6027 |      6153 |          |             | 
| **SL6270** | NS5A           |      6314 |    6410 |        6270 |      6366 |          |             | 
| **SL6371** | NS5A           |      6415 |    6446 |        6371 |      6402 |          |             | 
| **SL6530** | NS5A           |      6574 |    6689 |        6530 |      6645 |          |             | 
| **SL7516** | NS5A           |      7584 |    7603 |        7516 |      7535 |          |             | 
| **SL7536** | NS5A           |      7604 |    7702 |        7536 |      7634 |          |             | 
| **SL7816** | NS5B           |      7893 |    7905 |        7816 |      7828 |          |             | 
| J7880      | NS5B           |      7959 |    8073 |        7882 |      7996 |          | RF00**      | 
| SL8001     | NS5B           |      8077 |    8126 |        8000 |      8049 |          | RF04306     | 
| **SL8075** | NS5B           |      8152 |    8174 |        8075 |      8097 |          |             | 
| **SL8299** | NS5B           |      8376 |    8396 |        8299 |      8334 |          |             | 
| SL8670     | NS5B           |      8722 |    8803 |        8645 |      8726 |          | RF04307     | 
| 5BSL1      | NS5B           |      9194 |    9231 |        9117 |      9154 |          | RF04218     | 
| 5BSL2      | NS5B           |      9276 |    9335 |        9198 |      9257 | RF00468  | RF00468     | 
| 5BSL3.1    | NS5B           |      9361 |    9406 |        9283 |      9328 | RF00260  | RF00260     | 
| 5BSL3.2    | NS5B           |      9410 |    9455 |        9332 |      9377 | RF00260  | RF00260     | 
| 5BSL3.3    | NS5B           |      9467 |    9497 |        9389 |      9419 | RF00260  | RF00260     | 
| SLIV       | NS5B           |      9505 |    9533 |        9427 |      9452 | RF00469  | RF00260     | 
| X-tail     | 3'UTR          |      9727 |    9826 |        9579 |      9678 | RF00481  | RF00481     | 


## Pseudoknots and long-range interactions
We have annotated the interactions presented in the paper by Fricke et al. (2015) in our alignment (see lines `#=GC SS_cons_Alt{,2,3,4,5}` and `#=GC SS_cons_Circ`). The following table shows the names of the interactions in the above study and how we marked them in our alignment. We have labeled the opening bases in upper case and the closing bases in lower case, e.g. `AAA...aaa`.

*Fricke, M. et al. Conserved RNA secondary structures and long-range interactions in hepatitis C viruses. RNA 21, 1219–1232, (2015).*

| Numbering in Fricke et al. (2015) | Letters in our alignments (`.stk` files) |
|-----------------------------------|------------------------------------------|
|     1 (Fig. 7 A & B)              |    G                                     |
|     2 (Fig. 7 A & B)              |    H                                     |
|     3 (Fig. 7 A & B)              |    I                                     |
|     4 (Fig. 7 A & B)              |    J                                     |
|     5 (Fig. 7 A & B)              |    K                                     |
|     6 (Fig. 7 A & B)              |    L                                     |
|     7 (Fig. 7 A & B)              |    M                                     |
|     8 (Fig. 7 A & B)              |    N                                     |
|     9 (Fig. 7 A & B)              |    O                                     |
|    10 (Fig. 7 A & B)              |    P                                     |
|    11 (Fig. 7 A & B)              |    Q                                     |
|    12 (Fig. 7 A & B)              |    R                                     |
|    13 (Fig. 7 A & B)              |    B                                     |
|    14 (Fig. 7 A & B)              |    C                                     |
|    15 (Fig. 7 A & B)              |    E                                     |
|    16 (Fig. 7 A & B)              |    D                                     |
|    17 (Fig. 7 A & B)              |    A                                     |
|    circularization (Fig. 7 C)     |    `#=GC SS_cons_Circ`                   |


## Additional annotations
We have annotated the genes present in the HCV genome (see line `#=GC gene_annotation`) and well as the Rfam models (see line `#=GC RFAM`) in our `.stk` files.
