# Supplementary material for: Comprehensive survey of conserved RNA secondary structures in full-genome alignment of Hepatitis C virus
Source: Sci Rep. 2024 Jul 2;14:15145. doi: 10.1038/s41598-024-62897-0 (PMC11219754; doi:10.1038/s41598-024-62897-0)
Supplement: Supplementary file 2 — Supplementary Information 2. [file 41598_2024_62897_MOESM2_ESM.zip › ST_HCV_supplementary_files/F1_2023-06-01_hcv_bvbrc.fasta]

>JX227955
tctagccatggcgttagtacgagtgtcgtgcagcctccaggcccccccctcccgggagagccatagtggtctgcggaaccggtgagtacaccggaatcgccggggtgaccgggtcctttcttggaatcaacccgctcaatacccggaaatttgggcgtgcccccgcgagatcactagccgagtagtgttgggtcgcgaaaggccttgtggtactgcctgatagggtgcttgcgagtgccccgggaggtctcgtagaccgtgcaacatgagcacacttcctaaacctcaaagacaaaccaaaagaaacacaccccgtcgcccacagaacgttaagttcccgggtggcgggcagatcgttggtggagtatacgtattgccgcgcaggggcccacggttgggtgtgcgcgcagtgcgtaagacttccgagcggtcgcaacctcgcggacggcggcagcctatccccaaggcgcgccagagcgagggccggtcctgggctcagcctgggtacccttggcccctctatgggaacgagggctgtgggtgggcaggatggttgctgtccccccgcggttcccgccctagttggggccccaacgacccccggcgtagatcgcgcaatttgggtaaggtcatcgataccctcacatgcggattcgccgacctcatggggtacattccgctcgttggcgcccccgtaggaggcgtcgcaagagccctcgcgcatggcgttagggctcttgaggacggaataaattttgcaacagggaatttgcctggttgcgccttttctatctttctccttgctctcttctcatgtctgacttgccccgccgccggactggagtataggaactcgtctgatctctacacacttaccaacgactgcgccaacggcagcattgtgtatgaggccgatgatgttatcctacatttacccggctgtgtgccctgcactaatgagaccgaaggcctgaagtgctggatatcagtaacaccaacggtagctatcaggtatcctggtgnngccactgcgtcgatccgcagacatgtggatttgttagtgggtgcggctacgctgtgttcggcactttatgttggagatctatgtggaggcgtgttccttgtgggacaagcctttaatttcaggtctcgtcgccactggactgtccaggggtgcaattgttcaatatacccaggccacatcacaggacatcgtatggcttgggatatgatgatgaactggtctccgactgttggcctggtagtgtcgcacttgttgcgcctcccccagaccgtgttcgacctgatcgcaggagctcactggggtgtgatggcgggtctggcctacttctccatgcagggcaattgggccaaggtctttatcaccttgctgctgttttcaggggtggacgcggacacgtataccaccggtggagcggccgctcacactgtccagggcttcacaggactctttacgccgggtgcaagacaaaatctgcagttgatcaacaccaacgggtcatggcacataaaccgcacagccctaaactgcaatgattctttagagactggttttattgcggggttaatatactacaacaaatttaactcctcggggtgcccagctcggctttcttattgtaagccccttgcgagtttccgccaaggatggggcccgttgaggtatgcaaatatctccggcccctccgaggatagaccgtattgctggcactacccccctaggccttgtaacgccgtcccagcaaaatccgtctgtggaccggtctattgtttcacaccctcaccggtggtggtgggcaccaccgacaagagaggagtaccaacttacactttcggtggaaatgactcagacgtgttcctgctgtcgtctaggcgacccccccaaggtcagtggtttggttgcacgtggatgaatggtacggggtttgtgaaaacatgcggagcccccccctgcaacatctatggggggagtgatgctccgaacaataacatgtcccttacgtgccctacagactgtttcaggaaacatccagaagctacatacagtcggtgcgggtccggtccctggctcacaccgaggtgcttggttgactacccataccggttgtggcactacccatgtactgtaaacttcaccatccacaaggtcagaatgtttgtaggcggcatcgagcatcggttcaacgctgcttgcaactggactagaggggaacgctgtgacctggaggatcgagaccgcagtgagcaaaatccgctgctccattccacaacagagcttgccatactcccgtgctcatttacgcccatgcccgctttgtcaacgggccttatacacctccaccagaacatcgtggatgtacaatacctctatggtgtggggtccggaatcgtgggttgggcgttaaagtgggagtttgtcatcctcatattcctgctcttggcggatgcacgtgtgtgcgtcgccctttggatgatgctgatgatctcccaggcagaagcagcgatggagaatttgatcatgctaaacgccgtctccgttgcaggagtacagggctacttctggtatctggttgccttctgcgctgcttggcatgtgcgggggaaacttgttccactagtgacatatagcctgacaggtctctggtccctagccctgctcgtcctcctgcttccccagcgtgcctacgcatggacgggcgaggatagtgcgactcttggagctgggctcctattactctttgggttctttaccttgtcaccatggtataagcactggattggccgtcttatttggtggaatcagtacgccataagcaggtgtgaggcttccttgcaggtgtgggtcccctccctacttgcgcgcggaagccgtgacggcgtcatcttgctgaccagtcttctgtatccctccctggtatttgacattaccaagttgctaattgccatcttagggccaatgtacttagtacaggctgcccttactgggaccccttactttgtgcgcgcccacgctttgattcgtctctgcatgttggtgcgctcagtggcgggggggaaatacatccagatggctctgctcactgttggacgctggttcaacacttacctttatgaccacctttctccaatgcgggactgggccgcagacggtctcaaagacctggctgtagccactgaacctgtggtctttagccccatggagattaaagtcatcacctggggtgccgacacagcagcctgcggggacatcctatgcgggttgcctgtctcggcgcgcctggggcgggaggtactgttgggcccggccgatgattacaaaacgatgggatggcggttgttatccccgatcacggcgtatgctcagcagaccagaggacttctaggaaccatagtcaccagcttgacaggcagagacaataatatagtgactggtgaggtgcaggtactatccacaaccactcagaccttcctaggtacaactgtggggggggtcatgtggactgtctatcacggtgccgggtcaaggtcgcttgctgccagtaagcggcccgcgctccaaatgtacaccaatgtggatcaggatctggttggatggccagcacctgcggggtctaagtcccttgacccctgcacgtgcggctcttccgacttatacctggtaacacgtgaagctgatgtcataccggcacgtcgcagaggggactctaccgcgagcctgctcagtcccagacccatctcctgcctcaaaggctcttctggaggccctataatgtgtcccgcgggacatgttgcggggatctttagagcagctgtctgcaccagaggcgtcgcgaaggccctgcagtttgtgccagtagaggctttggcctctcaggtcagatctccatctttcagtgacaactcggttcccccagcagtcccggaagcatatcaagtgggctacttgcacgcgcctaccggtagtggtaagagcaccaaggtccctgccgcctatgtggcacaaggctatactgtcctggtgctaaatccatcggtggccgctaccctaggcttcggcatgtacatgtccaaagcttatggaattgaccccaacatccgtactgggacgcgaacagttacaactggagcaaaactcacgtactccacgtacggcaagttccttgctgacggaggctgttctggaggggcttatgacgtaatcatctgtgatgagtgccacgctcaggatgccacctctatactgggcataggcacggtgctggaccaggcggagactgctggagtaaggctgacagtcttggctactgcaactccccctgggagcgttaccgtaccgcactctaacattgaagaagtggccttaaccaatgatggagagatccccttttatggcaaggccatccctattgcacaactgaagggggggagacacctagtgttttgccattcaaagaagaagtgtgatgagctagcctccaagctcagggctgtagggctaaacgcggtggcgttttacagaggccttgacgtatccgtgataccaacggcaggagacgtcgtagtgtgcgccaccgacgcccttatgactgggtttacaggggattttgactctgtaatagactgcaacgtggctgtagaacagtacgttgattttagtctggaccctactttttccattgagacacgcactgccccccaggacgcggtatcccgcagtcaacgcaggggccgcacgggccgtggcaggcaaggtatataccgatttgtcactccgggggaacgaccatctggtatgttcgacacagtcgtactttgtgagtgctatgacgcgggctgcgcttggtatggcttaacgcccgctgagaccaccgtacggctaagagcttacttatctacccccggactgcccgtctgccaagatcatctggacttctgggagggcgtgttcactggattgacacacatagatgcccacttcctgtcacagacaaaacagcaaggtctcaacttcgcatacttggtagcgtatcaggccactgtctgtgcccgtgcgcaggcaagtccgccaagctgggatgaaatgtggaagtgcttaatacgactcaaaccaacattgcatggtcccacccctcttctgtacaggttgggaccagtccaaaatgacatctgcacctctcaccccgtcaccaaatacatcatgacctgcatgtcagctgacttggaagtcacaacaagtacttgggtgctgttagggggcgttctggccgcccttgcagcctactgtttatcagtcggctgcgtcgtcattgtggggcacgttgagttggggggcaagccagttcttgtccccgatagacaagtattgtatcaacaatatgatgagatggaagagtgctcccaagctgctccttacatcgagcaagcgcaggtcatagcccaacagttcaaggacaaggttctcggcttactacagcgggctaaccaacaacaagctgacatccagcccctaataatgtccaattggcaaaagctggaagttttctggcacaaacatatgtggaactttgtcagtggtatccagtacttagccggcctctccacacttccaggtaaccctgctgtagcatccctcatggcattcactgcttcggttactagccccctaaccaccaaccagaccatgttctttaacatactggggggctgggttgccacccacttggcgggacccacagcgtcctccgcattcgtggtgagcggactagctggtgccgccgtgggtggcataggcctaggcagggtgctgcttgacatacttgcagggtacggggccggagtttctggtgctctggtcgccttcaaaatcatgggcggagaggccccctctacagaggacatggtaaacctgctgcccgctatactgtcccccggggccttggttgtcggagtgatatgtgcagccgtgttgcgccggcacgtaggaccaggggagggtgcggtgcagtggatgaacaggctcatagcattcgcatctcggggcaaccatgtatcaccaacacattatgttcccgagagcgatgctgctgcgaaagtgacggcattattgagctccctgactgtcacacgactactacgccggttacaccaatggatcaacgaagactatccaagcccttgtgctggtgactggctgtatgacatctggaactggatctgcactgtgctcagtgatttcaaaacctggctttcatccaagatcatgcccaggttgccgggagttcccctcctctcatgccagaaggggtacaagggagtctggcgtggagacggggtgatgacaacgcgctgcccctgtgggaagatgttgaccggacatgtcaagaacgggtccatgaggatggtggggtcaagcctatgtgctaacatgtggcacggcacctttcctataaatgaatacaccacaggacccagtgtccccactccggcgtacaactactcgcgtgggttgtggcgcgtggcttctgacagctatgtggaggtgcgtcgggtgggggacgcccactacattgtaggggccacagatgacaatctaaaatgcccatgtcaagtgccagcaccagagttcttcaccgagctggatggggtcaggcttcatcgctacgcccctccatgcagacctctgatgagagatgagatctccttttccgtcgggctgcattcctatgcaataggatcccaactgccatgcgagcccgagccggacgtctcggtgctgacatcaatgttgcgagacccctcccacatcacggccgagacggcggctcggcgtctcgcacgaggttctcctccatcggaagctagctcctctgccagtcagctgtcagctccgtcgatgaaggccacgtgcaagacgcacgggccacaccctgacgttgagatgatagacgctaacttgctttggcggcaggagatgggcagcaacatcacccgggtggagtctgagacaaaggtggtaattcttgattcattcgagcccttgagagccgaggcggatggtgatgaaccctcagtggctgcagagtgcttcaagaaaccacccaagtatcctcctgcccttcctatctgggctagacccgactataacccgccattgatagagaactggaaggacccgggctatgagccgcccgttgttcatgggtgttcgctaccaccagctcgccctacgccggtgccccccccccgcaagaagcggacagttcagcttgatgggtcgaacgtatctgcagcgcttcgagcacttgcggagaaatccttcccgtcatctggactacaggaggcaggtggctcgtcctcaggagtcagcacacaatccaccggcggatccactgacctaccaaaagcaaacgaggggtctgacacggagtcatgctcgtccatgccccccctcgagggggagccgggcgacccggacttgagttgtgactcttggtccaccgtcagcgactccgaagaacaaagtgtggtctgctgctccatgtcttactcctggactggcgctataataacaccttgtagtgccgaggaggagaaattgcccatcagtccactcagcaattctttgctgagacaccacaatctagtgtactcaacgtcatctcgaagcgctgctcttcgccagaagaaggttaccttcgacaggctgcaggtgctcgatgaccattataaaagtgtacttaaggaggtgaaggagcgagcgtctggggtgaaagggcgtctactcacttttgaggaggcatgtgccctagtccctccccactctgcccgttcaaaatacgggtatagtgcgaaagatgttcgctccttagccagcaaggccgtgacccaaatccgctccgtttgggaggacttgctggaggacactactacaccaattcctactaccatcatggcgaagaacgaggtgtttagcgtaaaccctaccaagggaggtcgcaagcccgctcgcctaattgtctaccctgacctgggggtacgggtctgtgagaaacgtgccctgtatgacgtgatacagaaactatcaactgccacaatgggagccgcttacgggtttcagtactctcccaagcagcgagtggaacaactcttggaaatgtggacagctaagaagaccccactggggttctcatatgacactcgatgcttcgactccactgtcactgaacaggatatcagggtggaagaggaaatttatcaatgttgtgaccttgaaccggaggctaggcaggcgattaaggcactgacggaacggctctacgtcgggggccctatgttcaacagcaggggactcaaatgtggatatcgccgttgccgtgccagtggcgtgttgcccaccagcttcggtaatacaatcacctgttacatcaaggctaaggcggcttcccgagccgcgggccttcaagacccatctttccttgtctgcggagacgacttagtcgtggtagctgagagtcgtggtgtcgaggaggacaaagcagccctgagagccttcacggaggctatgaccaggtactctgctccccccggtgacgcgccacaacccacctacgacttggagctaataacatcgtgctcctcaaacgtctccgtagcacatgacaactcggggaagaggtattactacctcacccgagacccagaaatccccctggcccgtgcggcctgggagactgctcgccacactccggtaaactcctggttggggaacattatcatgtacgcgcccaccatctgggtgcgcatggtgatgatgacccattttttctccatactgcaatcccaggagcagcttgaaaaggccctcgactttgaaatgtacggggctacctattcagtcactccgctggatttgccagctatcattgaaagactccatggtttggctgcgttctcgctccacagttactctcctaatgagctcaacagggtggctggtgccctcagaaagcttgggagcccccccctaagagcgtggagacaccgggcacgagcagtgcgcgccaaactcatcgcccagggagggaaggccaaaatatgcggtctatacctcttcaactgggcggtacgcaccaaaaccaaactcactccattgccggctgcaggcctgctggatttatccagttggttcgcggtcggtgtcggcgggaacgacatttatcacagcgtgtcacatgcccggtcccgccatttgctgctttgcctactcctactcaccgtgggggtaggcatctttctcttaccggctcggtaagctggtaagttaacaccccaa
>JX227957
gccatggcgttagtatgagtgtcgtgcagcctccaggaccccccctcccgggagagccatagtggtctgcggaaccggtgagtacaccggaatcgccgggatgaccgggtcctttcttggattaacccgctcaatgcccggaaatttgggcgtgcccccgcaagactgctagccgagtagtgttgggtcgcgaaaggccttgtggtactgcctgatagggtgcttgcgagtgccccgggaggtctcgtagaccatgcaccatgagcatgaatcctaaacctcaaagaaaaacccaccgtaacaccaaccgccgccccatggacgttaagttcccgggtggtggccagatcgttggcggagtttacttgttgccgcgcaggggcccaagattgggtgtgcgcgcgactcggaagacttcggagcggtcgcaacctcgtggaaggcgccaacctatccccaaggcgcgccggcccgagggcaggtcctgggcgcagcccgggtacccgtggcctctttacggcaacgagggctgtgggtgggcagggtggctcctgtccccccgtggctcccggccgtcttggggtccaaatgatccccggcggagatctcgcaatttgggtaaggtcatcgacaccctcacttgcggctttgccgacctcatgggatacatcccgctcgtaggcgcccccgtagggggcgtcgccagagccctggcgcatggcgtcagggccctggaggacgggataaattatgcaacagggaatcttcctggttgctccttttctatcttccttttggcacttctctcgtgcctgaccgttcccgcctcggccatacactatcgcaatgcttcggacgtctaccacatcactaacgactgtccgaattccagcatagtctatgaatccgagcaccacatcttacatcttccggggtgtgtaccctgtgtgaagaccgggaataggtcacgatgctgggtggccctgacccccaccgtggcggcgccgtacctcaatgctccggctgactccctacggaggcacgtggacatgatggttggcgccgctactgtgtgctcagccctctacgttggagacctgtgcggggctgtgttcctggcgggccagttggtgacgcttcgaccgcgacgccactggactactcaggagtgcaactgttccatctacgccggacacatcacgggccacaggatggcttgggacatgatgatgaactggagccccaccacaacgctaatcctcgcccagatcatgaggattcctgcagtcgcagtcgacctgatctccggagggcattggggcattctcgcgggcctggcgtacttctgcatgcaggccaattgggccaaggtcattttggtcctgttcctgtttgctggagtagacgccaatacccacgtcaccggggggtccatggcccgaggcaccaacttcgttgccagcttgctcgaccgcggggcccgtcaggatctaaaactgatcaacaccaatggaagctggcacatcaacaggactgccctcaactgcaatgacagcctcaacacgggtttcatagctggcttgctttactaccataagtttaacagctctgggtgccctgaaagactcgccagctgcaaaaagctcgacgatatggggaaaggctggggcccgctcgcgcctgcgaatacaacaggagaacatcaatcttactgctggcaccattcaccacaaccgtgcgaagaggtgaacgcatccacggtgtgtggccccgtgtattgcttcacgcctagtcctgtggtggtcgggacgaccaaccgccaaggagaccccacatacggatgggggaccggcaaggatgacgtgttcatcctaaactcgaccaggccgccaaccggcgcttggtttgggtgtgtgtggatgaacgggactgggttcacggaagcgtgtggcggccctccgtgcggcgtgcgtaccgccaacgacaccatttgggactgccccaccgactgcttcaggaaacatccggagaccacctacctcaagtgcggatcagggccgtggcttacaccaagatgtatggttcactatccataccggctgtggcacttcccttgcaccgtcaactttaccatcttcaaagtcagaatgtacatcggtggcttggagcatcggttggaggcggcgtgcaactggaccagaggggagccctgcgggttggagcacagggatcgcgcggagctatcccctctgctcctttctaccacccaatggcaggtgctcccctgctcctttacaactatgcctgctctctcgacaggcctggtccatctccaccaaaacatcgtcgacgtccagtatctctacggcatcagctcaactgtggtgtcgtgggcgctcaaatgggagtacgtggtgctcgcatttttgctgctcgcagatgccagggtttgtgcgtgcctttggatgatgctgctggtctcgcaagtcgaggcggcgatggccaacctaatcaacatcaacgctgcagcggccatcggttgccagagccccttttacgccatcctcttcatctgcattgtctggtacatcaagggcagactccccgctgctgccgcttacgcggcttgtggaatgtggcccctgctcctcctgctcctcgcattgcctgaaagggcacatgctatggatcgggaagtggcgggttccataggtggcggcgtcctggtcttcctggccatcttgacgctgtctccacactacaagcggtggttggcccggggggtgtggtggatgcagtacttcatcgccagagccgaagccctcctccacgtgtatgtcccatcctttgaagcgcgtggaccgcgagattctgtgataatactcgcgactttggcgtatccccaccttgtcttcgaaattaccaaacacctactagccttactgggccccctctacgtgctccaggcctcgctcttgcgagtcccttacttcgtgagggcacacgctctgatcaagttctgcagcctggtgaggggggtagcctacggtaagtactgtcagatggctatgctcaagatgggcgctttaaccggcacttacatctacaaccatcttgccccgctatcggactgggccgccgacggccttaacgagctagcggtggcacttgagccagtcatattcacaccaatggagaaacgggtgatagtgtggggcgccgatactgctgcatgcggtgatatcatcaggggtctacccgtgtcggctaggctaggcagagagatcttgcttggccctgccgatatggagacagagaaagggtggagactccttgctcccatcaccgcgtacgctcagcaaacgcgaggcttgttgggtacgatcgtgacgagcctcaccggcagggacaccaatgagaactgcggcgaggtccaagtgctgtctaccaccacgcagtcctttctgggggcagcgattaacggtgtcatgtggacggtttaccatggggctggcagtaagaccatcagcggccccaagggaccaatcaaccagatgtataccaatgttgaccaagacctggtggggtggccagcacccccgggagtaaagtcccttacgccatgcacttgtggtgcatcggacttattcctggtcaccaggcacgcagacgtgatccctgttcgcagacgcggtgacacccggggcgctctcttgagccccaaaccaatttctacccttaagggctcttcgggtggtccgttgctgtgccccctgggtcatgccgtcggcatattccgagcggcgatatgcacccggggtgtggctaaagcggtggactttgtgcctgtcgagtccctagaaaccaccatgaggtccccagtttttactgacaactccactccacctgcagtgccccagacctaccaggtcgcacacttgcatgcaccgacaggaagcggcaagagcaccaaagtcccggcagcgtacgctgcccagggctataaggtgctggtgctcaacccctctgtagcggctactttgggctttggggcgtatatgtccaaggcatacggcatcgacccgaacatacggtcaggtgtcagaaccatcaccacgggtgcgtcaatcacgtactctacatatggaaagttcttggccgacggagggtgcggagcgggggcatatgacatcatcatctgtgacgagtgccactccactgacgctaccacgatcctcggcatcggcacggtccttgaccaggcagagaccgctggagcgcgcctcgtcgtgctcgcgactgccacgccgccagggtcggtgaccaccccccaccccaacatagaggaggttgccttgccgacaacgggggaaatacccttttacggcagagcaatccctctcgaattggttaaagggggtagacaccttatcttttgtcaytcaaaraagaaatgtgacgagttggccaagcarttgtcatcactyggcgtcaacgcggtggccttytacaggggcgtagacgtctcagtaataccactctctggagacgttgtggtttgcgccacagacgccctcatgactggcttcaccggtgactttgactcggtcatagactgcaacacttctgtcgtccaaaccatygacttcagcctcgaccctaccttctccatagagaccaccacaktgcctcaggatgcggtatcccggagccaacggagaggccgcactgggaggggtaggctgggcacatatcggttcgttactccaggagaaaggccatccggcatatttgacacctcagtgctctgcgagtgctacgatgcaggatgtgcctggtacgaactgacaccggctgagacaacgacgaggttgagggcctactacaacacgccgggcctccccgtctgccaagaccaccttgagttttgggagggtgtttttactgggctgaccaacatagatggccacttcttatctcagaccaagcagtcgggtgagaacttcccttacttggttgcctaccaggcgacggtctgcgctagagcgctggctcctccgccgagttgggacaccatgtggaagtgcttaatccggctcaagcccacgttgcgcggaccgacccccctcctttataggttagggtccgtgcagaacgaggtaacacttacacatcccataaccaaatacatcatggcatgcatgtcggcggacctggaggtggtaaccagcacgtgggtcctggtgggcggcgtcctggcggccctagctgcatactgtttatcagtgggcagcgtggtgattgtcgggagggtcgtcctatcgggccaacctgctgttattcccaaccgagaggcgctctaccagcagtttgacgaaatggaagagtgctctaagcacctcccactagtcgaacatggcctgcagcttgccggccagttcaaagagaaagccctcggtattttaggcaccgctggcaagcaagcacaggaggctacaccggtggtgaaatccaacttggagaagcttgagcagttctgggcaaagcatatgtggaatttcatcagcggtatccaataccttgctgggttgtccaccctgcccggcaatcctgccatcgcctcccttatgtcattcactgcagcagtcacaagccccctgaccacccaacaaaccctcctatttaacatcttagggggttgggttgcctcgcagattgcaacccctaccgcctccacggcttttgtcgtgagcggccttgcaggggcagcggtcggcagcgttggccttgggaagatcttggtcgacattctcgccggatacggcgccggcgtggctggcgctgtagttaccttcaaaataatgagcggtgagatgccgacaacagaggacatagtgaacctgctcccggccatactatcgccgggggccttggtagtgggggtggtgtgcgccgcaatcttgcggcgccacgtagggcccggtgaaggggctgtgcagtggatgaaccgcctcattgccttcgcatcgcgaggtaatcatgtgtctcctacgcactacgtccctgagtccgacgcagcagcccgcgtgacggcaatactatcatccctcactgtgacatccctgcttagacgtctccacaagtggatcaacgaggactgctccactccatgtgacaccagttggctgtgggaagtctggagctgggtctgcaccgtactgagtgacttcaaaacgtggctcaaagccaagctgttgccccgcatgccaggcgtccccttcctctcctgccagagggggtacaagggggagtggcgaggggacggcgtaatgcacactacgtgtccttgcggcgcggagttggctggccacatcaaaaatggctcaatgcgaatcaccgggccaaagacctgtagcaacacctggcacgggaccttccccatcaacgcttacaccactggccccggcgtacccatcccagcgccaaactataagttcgcgctgtggagggtgtctgccgaggagtacgtggaggttcgcagggtgggcgagttccattacatcaccggggtaacacaggacaacattaagtgcccctgccaggtccctgcccctgagttcttctctgaggtggacggcgttaggcttcaccgcttcgcacctccatgcaaacccttgctaagggacgaggtggcgtttacagtaggcctcaactcgttcgtggttgggtcccagctcccttgtgagccagagcctgacgtaacagttgtaacatccatgctaacagatccatctcacttgacagcggagacggctcgccggaggttagctagggggtccccaccctctctggctagttcctcggcaagtcagttgtccgctccatcactgaaagccacatgcactgcccacccggactttcctggtagcgacctcattgaggctaacctcttgtggtgttcagagtacgccggagctaagaggattgagacggaggataaggttgtggtgctggactctttcgagcccctcgtggcagaggaagatgatagggaaacctctgtcgctgcagaaattctgcagcctaagaagagattcccatcagctttaccagtgtgggctcggcctgagtacaatccgcctttgctggaaacatggaaacggcaggattacagcccaccggctgtccatggctgtgccctacctcccaacaagccgacccccgttccccctcccaggaggaagcggacggtcgtgctcaccgagtccaacgtcgccggtgttctgtcagacctggccacaaagacctttggccagccagagttgagctccgactccggtgccgggcttgccacccccactgacagctccgggccggagcccgaaatcatcgacgacaagtcagacaacaagtctttctcctcgatgcccccgcttgagggggaacccggcgatccagacttggcatcagactcttggtccaccgtcagcagttcggaggatgtagtgtgttgttcaatgtcttattcatggacgggggcgcttgtgacaccatgcgcagctgaggaatccaagctgccaattagtcccttgagcaactcactgctgcgccaccataacatggtgtacgccacaacctctcgctctgccgttacccggcagaagaaggtgaccttcgaccgcttacaggtggtagacaaccactacaatgcagtacttaaggagatcaaggcacgagcatctggtgtgaaggcgcgagtactctcagttgaggaagcttgcgacctgacgcccccccactcagccaaatccaagtttggctttggggcgaaagatgttcggagccactcccgcagggccataaaccacatcagctccgtgtgggaggacctgctggaagacaactctacccccattccaactacaatcatggctaaaaacgaggttttctctgttaaaccagagaagggcggccgaaaatcagcgcgcctaatcgtgtacccggacctaggggtccgggtgtgcgaaaagagggcgcttcatgacgtcgtcaagaaacttcctgaagccgtgatgggagccgcttatggcttccaatactcaccagcgcagcgggtcgattatcttttgaccgcatggaagcaaaagaagaaccctatggggttctcctatgacacccgctgctttgactccaccgtcaccgaaaaggatatcagggttgaggaggaggtctatcagtgttgtgacctggagcctgaggcccgcaaggtaataaccgccctcacggaaagactttatgtgggcggccccatgtacaacagcaagggggacctgtgcggcgtccgcaggtgccgcgccagtggcgtgttcaccaccagcttcggaaacacactgacatgctacctgaaggcgacagctgccaccagggcggctggcctgaaggactgcaccatgctggtttgcggagacgacctagtcgtcattgctgaaagcggtggcgtggaagaggatgcccgagccctccgagccttcacggaggctatgacgaggtactcggcccctcccggggacgccccccagcctgcgtatgacctcgagcacataacatcttgctcatccaatgtctcggttgcgcatgacgcgaccggaaaaagggtctactacctgacccgagaccctgaaactcccctggcacgggctgcttgggagacagtcagacacactccggtaaattcctggctagggaacatcatactttatgcgcccacaatctgggtgcgtatggtactgatgacccactttttctcaatactccaaagccaggaagcccttgaaagggcgctggacttcgacatgtacggagtcacatactcaatcactccgctggacctaccagccataatccaaagactccatggcttgagcgcattcacactgcacggataytctccacacgaactcaaccgggtggcagcctgcctcagaaaacttggggtaccyccattgagagcgtggagacatcgggcccgagcagtccgcgccaagctcatcgcccagggagggaaagccaaaatttgtggcgtgtacctctttaactgggcggtgaaaaccaagctcaaactcactccattgcctgccgctgccaaactcgatttatcgagttggtttacggtaggctcyggcgggggagacatctatcacagcgtgtcttatgcccgaccccgctatttactcctgtgcctactcctactttccgtaggggtaggcatcttcctgctgcctgctcgataggcagctcaacactcagaccctagggtc
>JX227958
tagccatggcgttagtatgagtgttgtgcagcctccaggaccccccctcccgggagagccatagtggtctgcggaaccggtgagtacaccggaatcgccgggatgaccgggtcctttcttggatcaacccgctcaatgcccggaaatttgggcgtgcccccgcaagactgctagccgagtagtgttgggtcgcgaaaggccttgtggtactgcctgatagggtgcttgcgagtgccccgggaggtctcgtagaccgtgcaccatgagcacgaatcctaaacctcaaagaaaaaccaaacgtaacaccaaccgccgccccatggacgttaagttcccgggtggtggccagatcgttggcggagtttacttgttgccgcgcaggggcccaaggttgggtgtgcgcgcgactcggaagacttcggagcggtcgcaacctcgtggaaggcgccaacctatccccaaggcgcgccagcccgagggcaggtcctgggcacagcctgggtatccatggcctctttacggtaacgagggctgtgggtgggcagggtggctcctgtccccccgtggctcccggccgtcttggggcccaaatgatccccggcgaagatcccgcaacttgggtaaagtcatcgatacccttacttgcggctttgccgacctcatgggatacatcccagtcgtgggcgcccccgtaggaggcgtcgccagagccctggcgcatggcgtccgggctctggaagacgggataaattatgcaacagggaatcttcctggttgctccttttctatcttcctcctggcacttctttcgtgcctgaccgttcccgcctcggccatacactatcgcaatgcttcggacgtctaccacatcaccaacgactgtccgaattccagcatagtctatgagtccgaccaccacatcttacacctgccggggtgtgtgccctgtgtgaggaccgggaataggtcacaatgctgggtggccctgacccctaccgtggcggcgccgtacctccatgctccagtcgactccctacggagccacgtggacctgatggttggcgccgctaccgtgtgctcagccctctatattggggacgtgtgcggggctgtgttcttggcgggccagttggtgacatttagaccacgacgccactggaccactcaggattgcaattgttccatctacgctgggcacatcacgggtcataggatggcttgggacatgatgatgaactggagccccaccgcgacgctaatcctcgcccagatcatgaggattcctgcggtcgtggttgacctgctctccggaggccactggggcattctcgcgggtttggcgtactacagtatgcaggctaattgggccaaagtcatcttggtcctgttcctgttcgctggagtagacgccgacacccgcgttaccgggggagcagtaggccataccgttcaaggctttgctagcctatttgcggttgggccccagcagcaattacggctaatcaacaccaatgggagctggcacatcaacaggacctccctcaactgcaatgacagcctcaacacagggttcctggctggcttgttatacgcccacaagtttaacagctccgggtgccctgaaaggctcgccagctgcaagaagctcgacgacatggggaaaggctggggcccgcttgtgatcgggggaaaacaagagccgtcaagcaccgatgagagaccttattgctggcactatccgccccgaccgtgcggagtggagccagcgtccaaggtatgcgggcccgtgtattgcttcacgcccagccctgtagtagtcgggacgaccaactcccagggagcccccacgtacaactggggggagaatgagactgacgtgatcatcctgaactcgaccaagccgccaggcggcgcttggtttgggtgtgtgtggatgaacaagactgggttcacgaaagcatgtggcggccctccgtgtggcgtgcgtgtcagcaacggcagcacgtggcactgccctaccgattgcttcaggaaacatccggagactacttatctcaaatgtggctcagggccatggctcacaccgagatgcatggtccactacccataccggctgtggcactacccttgcaccatcaactttaccatctttaaagtcaggatgtacgttggcggcctggagcatcggttggaggcggcgtgcaactggaccagaggagagccctgcgatttggagcacagggatcgcacggagctgtcccctttgctcctttccaccacccagtggcaggtgctcccctgctccttcacgaccatgcccgctctctcaacaggcttgattcatctccaccagaacatcgtcgacgtccagtacctctatggcattagctcaactgtggtgtcgtgggcgcttaagtgggagtacgtagtgctcgcatttttgctgctcgcggatgccagggtttgtgcgtgcctctggatgatgctgctggtttcgcaagtcgaggcggcgatggctaatttgatcaacatcaacgctgcggcggccgccggctgccacagcttcttctacgccatcctcttcatctgcgttgtctggcacgtcaagggcagactccccgccgctgctgcttacgcggcttgtggaatgtggcctctgctcctcctgctccttgcactgcccgaaagggcatatgctatggaccgggaggttgcgggttccataggtggcggcgtcctggccctcttggccattctgacgctgtctccacagtacaagcggtggctggcgtgggggttatggtggatgcagtatttcatcgccagagccgaagcccttctccacgtgtacgttccatcctttgaaccgcgtggactgcgagattctgtgataatactcgcgactttggcgcatccccgcctcacctttgaaaccaccaaactcctgctggccttgctgggccccctttatgtgctccaggcttcgctcttgcgagtcccttacttcgtgagggcgcacgctctgatcaagctctgcagcctggtgaaaggggtggtctacggcaagtattgtcaaatggctatactcaaagtgggcgctttgactggtacctacatctataaccacctcgccccgctatcggactgggccgccgacggccttggcgatttagcggtggcgcttgagccagtcatattcacgccaatggaaaagcgggtgatagtgtggggtgccgacactgctgcgtgtggtgacatcatcaatggtctaccagtgtcggctaggctaggcagagagatcttgcttggccctgccgatacggaggaagggaaggggtggaggctcctcgcccccatcaccgcatacgcgcagcaaacgcggggcttactgggcacgatcgtgacaagcctcaccggcagggataccaatgagaactgtggcgaggtccaagtgctgtctaccaccacgcaatcctttctggggactgctgttaacggtgtcatgtggaccgtttaccacggggctggcagcaagaccatcagcggccccaagggaccagtcaatcaaatgtacaccaatgttgaccaagacctggtgggatggccagcacccccaggagtgaaatcccttgcgccatgcacctgtggtgcgtcggatttattcctggttaccaggcacgcagacgtgatccctgtccgcagacgtggtgacactcggggcgctcttttgagtcccaagccaatatctaccctcaagggctcttcgggtggcccactgctatgcccccagggtcatgccgtcggtatattccgagcggcagtatgtacccggggcgtggctaaagcggtggactttgtgcctgtcgagtccctagaaaccaccatgaggtctccagtctttactgacaactccactccgcccgcagtgccccaaacctaccaggtcgcacatctgcatgcaccaacaggaagcggcaagagcaccaaggtcccggcggcgtatgctgcccagggctacaaggtgctggtgctcaacccctctgttgcggccactttgggttttggggcatacatgtccaaggcatacggcatcgacccaaacatacggtcgggtgtcaggaccatcaatacgggtgcgtcaatcacgtactccacctatgggaagttcttggctgacgggggctgcggagcaggggcatatgacatcattatctgtgatgaatgccattccactgatgctaccacgatccttggcattggcacggtccttgaccaggcggagaccgctggagcgcgccttgtcgtgctcgcgaccgccacgccgccaggatcggtgaccaccccccaccccaatatagaggaggttgccttgccgacaacgggagagatacccttctacggcagagcgatccctcttgacttggttaaagggggcagacaccttatcttttgtcattcaaagaagaaatgtgacgagttggccaagcaattgtcatctcttggcgtcaacgcggtggccttctataggggcctagacgtctcagtaataccaacttctggagacgttgtggtttgcgccacagacgccctcatgactggctacaccggtgacttcgactcggtcatagactgcaacacttctgtcatccagaccattgacttcagcctcgaccccactttttccatagagaccacaacagtgccccaggatgcggtatcccggagtcaacggagaggccgcactgggaggggtaagctgggcacatatcggttcgtcaccccgggagaaaggccatccggcatatttgacacctcagtgctatgcgagtgctacgatgcaggatgtgcctggtacgaactgacaccggctgagacaacgacgaggttgagagcctattacaacacgccaggcctccccgtctgccaagaccaccttgagttctgggagagtgttttcactggcctggtcaacatagatggtcacttcttatctcagaccaagcagtcgggtgagaacttcccctatttggttgcctaccaggcgacggtctgcgctagagcgctggcccctccgccaagttgggacaccatgtggaagtgcttgatccggctcaagcccacgttgcgcgggccgacccccctcctctataggatggggtccgtgcagaacgaggtaacactcacacatcccataaccaaatacatcatggcatgcatgtcggcggacctagaagtggtgactagcacgtgggtcctggtgggcggcgtcctggcagccctagctgcgtactgtttatcagtgggcagcgtagtgattgtcgggagggtcgtcctatcgggccaacctgctgttatccccaaccgagaggcgctctatcaacagttcgacgagatggaagagtgttctaagcacctcccactagttgaacatggtctgcagcttgccggccagtttaaagagaaagccctcggcattctgggcgccgctggcaaacaagctcatgaggctacaccagtggtgaagtctagcctggagaagctagagcagttttgggcgaagcatatgtggaatttcatcagtggtattcaataccttgctgggctgtccaccttgcccggcaaccctgctatcgcctccctcatgtcattcaccgctgcggtcacaagtcctctgaccacccaacaaaccctcctattcaacatcttagggggttgggttgcctcgcagatcgcgacccccaccgcgtccacggcttttgtcgtgagcggccttgcaggagcagcgatcggtagcgtaggtcttgggaagatcctagttgacattctcgccggatacggcgccggcgtggccggcgctgtggtcaccttcaagataatgagcggtgagatgccgacaacagaggacatagtgaacttgctcccagccatactatcgccgggagccttagtagtgggggtagtatgcgctgcaatactgcggcgccacgtggggcccggtgagggggctgtgcagtggatgaaccgcctcattgccttcgcatcgcgaggcaatcacgtgtctcctacgcactacgtccctgaatccgacgcagcagcccgcgtgactgcaatactgtcatccctcactgtgacatccctgctcagacgcctccacaagtggatcaacgaggattgttccactccatgtgacaccagctggctttgggaggtctggagttgggtctgcaccgtactgagtgactttaaaacgtggctcaaagccaagctgttgcctcgcatgccgggcgtccccttcctctcctgccagagggggtacaagggggcgtggcgcggggacggcgtaatgcacactacgtgcccctgcggcgcagtgctggctggccacatcaaaaatggctcgatgagaatcactgggccaaagacctgtagcaacacctggcacgggaccttccccatcaatgcttacaccactggccccggcatacccatcccagcgccaaactacgagttcgcgctgtggagggtgtctgctgaggagtatgtggaggttcgcagggtgggtgagttccattacatcaccggggtaacacaggacaacatcaagtgcccctgtcaggtccctgcccctgagttcttcactgaggtggacggcgttaggctccaccgcttcgcacctccatgcaaacccttgctgagggacgaggtgacgttcacagtgggcctcaactcgttcgcggttgggtcccagctcccttgtgagccagagcctgacgtagcagtactaacatccatgctaacagatccatctcatttgacagcggagacggcccgccggaggttggctagggggtccccaccctctctggctagttcctcggcaagtcagttatccgctccatcactgaaggccacgtgcactgcccaccacgactcccctggtaacgacctcattgaggccaatctcttgtggggcaccaaagctaccagggttgagacggaggataaggttctggtgctggactcctttgagcccctcgtggcagaggacgaagacagggaaatctctgtcgctgcggagattctgcagcctaggaagagattcccgccagccttaccaatttgggctcggcctgagtacaacccacctttggtggagacatggaaacagcaagattacgacccaccggccgttcatggctgtgccctgcctcccagcaagccgacccccgttcccccccccaggaggaagcgggcgatcgcgctcaccgagtccaatgtcgccggcgttctgttagatctggccgcaaagacctttggccagccagaggtgagctccgactccggtgctgggcttgccacccccactgacagctccgggccggagcccgaaatcatcgacgacaagtcagacaacgagtctttctcgtcgatgcccccgcttgagggggaacccggcgatccagacctgacatcagactcttggtccaccgtcagcggttcggaggatgtcgtgtgctgctcaatgtcctactcatggacgggggctttagtgacaccatgtgcagctgaagaatccaagctgccgatcagtcccctgagcaactcactgctgcgtcaccataacatggtgtacgccacaacctctcgctctgccgtcactcggcagaagaaggtgaccttcgaccgcttacagatggtagacgaccactacaatgcagtacttaaggagattaaggcacgagcatctagtgtgaaggcgcgagtactctcagttgaggaagcttgcgacctgacgcccccccactcagccagatccaagtttggctttggggcgaaagatgttcggggccactcccgcagggccattaaccacatcaactccgtgtgggaggacctgctggaagacaactgtacccccattccaactacaatcatggctaagaacgaggtcttttccgtcaaaccggagaagggcggcagaaaaccagcgcgcctaatcgtgtacccggacctaggggtccgggtgtgcgaaaagagggcgctttatgacgtcgtccagagacttcctgaagccgtgatgggagccgcttatggcttccaatactcaccagcgcagcgggtcgattatcttttgactgcgtggagacaaaagaagagccctatggggttctcctatgacacccgctgctttgactccaccgtgaccgaaaaagacatcagggttgaggaggaggtctatcagtgttgtgacctggagcctgaggcccgcaaggtaataaccgccctcacggagagactctatgtgggcggccccatgtataacagcaagggggacctatgcggcgtccgcaggtgtcgcgccagtggcgtgttcaccaccagcttcggaaacacactgacatgctacctgaaggcgacagctgctatcagggcagcaggcctaaaggactgcaccatgctggtttgcggggatgacctagtcgtcattgctgaaagcagtggcgtggaagaggatgctcgagccctccgagccttcacggaggctatgacgaggtactcagcccctcccggggatgctccgcagccggcgtacgacctcgagcacataacatcttgctcatccaatgtctcggtcgcgcatgacgcagctggcaaaagggtctactacctgacccgagaccctgaaactcctctggcacgagccgcctgggagacagtcagacacactccagtaaattcctggctagggaacatcatactttatgcgcccacaatctgggtgcgtatggtgttgatgacccatttcttttcaatactccaaagccaggaagcccttgaaaaagcactggacttcgacatgtacggagtcacatattcaatcactccgctggacctgccagccataatccaaagactccatggcttgagcgcatttacactgcacggatactctccacacgaactcaatcgggtggcagcttgcctcagaaaacttggggtacccccattgagagcgtggagacatcgggcccgagcagtccgcgccaagctcatcgcccagggggggaaagccagaatttgtggcgtgtacctctttaactgggcggtgaaaaccaagctcaaactcactccattgcctgccgccgccaaactcgatttatcgagttggttcacggtgggctccggcgggggagacatctatcacagcgtgtcttatgcccgaccccgctatttactcctgtgcctactcctactttccgtaggggtaggcatcttcctgctgcctgctcggtaggcagctcaacactcagaccctagggtc
>JX227971
tcaatgcccggcaatttgggcgtgcccccgcaagactgctagccgagtagtgttgggtcgcgaaaggccttgtggtactgcctgatagggtgcttgcgagtgccccgggaggtctcgtagaccgtgcaccatgagcacgaatcctaaacctcaaagaaaaaccaaacgtaacaccaaccgccgccccatggatgtaaaattcccgggtggtggccagatcgttggcggagtttacttgttgccgcgcaggggccccaggttgggtgtgcgcgcgactcggaagacttcggagcggtcgcaacctcgtggcaggcgtcagcctatccccaaggcacgtccgtccgagggcaggtcctgggctcagcccgggtacccatggcctctttatggcaatgagggttgcgggtgggcaggatggctcctgtcaccccgaggctctcggccatcttggggccctaatgatccccggcggagatcgcgcaatttgggtaaggtcatcgataccctcacgtgcggcttcgccgacctcatgggatacatcccgctcgtgggcgcccccgtaggtggcgtcgccagggccttggcacatggtgtcagggccgtggaggacgggatcaactatgcaacagggaatcttcccggttgcgctttctctatcttccttctggcacttctctcgtgcttgaccgtcccggcctcggcacagcactaccggaacatctcgggcatttaccacgtcactaacgactgcccaaattccagcatagtgtatgaggctgaccaccacatcatgcacttaccagggtgcgtgccttgtgtgaggaccgggaacatctcacgctgctgggttcctttaacacctactgtggctgccccttacatcggcgcgccgcttgaatccatgcgacgacacgtggacctgatggtgggtgccgccaccgtctgctcggccctgtatgtcggagacctctgcggaggcgtcttcttagtcgggcagatgttcaccttccggccgcgccgccattggactacccaggactgtaactgctccatctatgttggccacatcaccggccataggatggcttgggacatgatgatgaactggagtcctaccacctcactgctcctggctcaagtcatgaggattccctctgtcttctttgacatgttcagcggaggccactggggcgtcttggcggggcttgcgttcttcggtatgcaggccaattgggccaaggtgatcttgatcttgttcttgttcgccggggtcgacgccgagacgcaggtctctggagggtccgcggctcacaccatccacggctttaccagccttttcagccccgggcccacgcagaaaatccagctcgtgaactccaacgggagctggcacatcaacaggactgccctcaattgcaacgacagcctgaacacggggttcatcgctggcctcttctacgcccacaagtttaacagctctgggtgcccagagaggcttgcgtcatgcaaacgcctggaggacttccctcaaggctggggccaactcaccgctgctaacatcagcggcccgtctgaagataggccttactgctggcattacccccctcgaccgtgtggggtggagccggcacataaggtgtgtggtcccgtctactgttttacacccagccccgtggtagtcggcacaactgacccgtccgggtcccccacttacaactggggggagaacgtgaccgatgtgatcattatgaacagcactaggccgcccaacggcgggtggttcgggtgcacatggatgaacgcgtccgggttcacgaagacgtgcggcggcccaccctgctcagtcaacagcaactggtcgtgccccactgactgtttcaggaagcacccggacgccacttacctcaagtgtggttcaggcccgtggatcacgccgaggtgccttgtccactacccttacaggctatggcactacccatgcactgtcaattttaccatctttaagatcaggatgtatgtcggtggggtcgaacatcggctagaggcagcgtgcaattggactaggggggagccttgtggcttggagcacagagatcgcactgaactctcgcccttgctgctttccaccacacagtggcagatcctcccctgttcttttacaaccatgccagcattgtcaactggtctgctccatctccaccagaacatcgtggacatccagtacctttatggcgtcgggtccgcagtagtgtcgtgggcgcttaagtgggagtacgtcgtgctcgcatttctgctgctcgcggacgctaggatctgtgcatgcctttggatgatgatgcttgtggcgcaggttgaagccgccttggctgatctggtcaccctcaacgccatgtcggctgcaggcacccatgggttccaatacgcgctcatcttcatctgcgtggcgtggtacatcaagggtaggattcctgccgctgccgtgtacgcggcctgcgggatgtggcccctgctccttctcctcatcatgctcccccacagggcgtatgcttttgacggggaggttgcagggtccatgggttgtggcatcttggtcatactgaccatcctgacgttgtccccgcagtacaagtactggctagggttgacgatgtggtggttacagtacttcatagccaggtctgaggccttggtgcatgtttacatcccgtctctggtggttaggggcccacgagattccataattcttctcatggctctcttccacccgcacctggcctttgaaatcaccaaacaccttctggctatactaggctccctttatctgctgcaagagtcgctactgtgcatcccttactacgtgagggctcatgcactggtcaggatttgcgggctcgcgcgtgggctggcgcacggcaaatacatccagctagccctactcaggctgggggcctatactggcacttacctgtttgaccatcttgctccgttgtcagactgggctgccgagggtcttaaagacttagcggtggccacggaaccagtcatattcacccccatggagaagagagtgatagtctggggtgctgacacagctgcgtgcggagacatcatcaacggccttccagtctctgccaggcggggcaacgaaatattgctcggcccggcggacactgaggcacagggaggctggagacttctagctcccatcaccgcatacgcgcagcaaacacggggcttgctgggcactattgtgaccagcctcaccggcagagacaccaatgagaactgcggcgaggtccaggtgctgtccacagccacccaaaccttcctcgggactgggataaatggcgtcatgtggactgtgtaccatggagccggcagtaagaccatctgtggcccaaaaggccctgtctgtcaaatgtacaccaatgttgaccaagacctggtgggttggccagcccccccgggagtcaaatcattggcgccgtgcacctgcggagcctcggacctgttcttggtcactcgccgcgcagacgtcatccccgtgcggcggagaggggacactcggggcgcccttttgagccccaagcccatcgctgtcctcaagggatcttctggcgggccgctactatgctctaaaggacacgccgtaggcatatttcgcgctgcggtgtgcactcggggcgtagcaaaggcggtcgactttgtgccggttgaggccctagagactaccatgaggtcccctgtattcactgacaactccacccccccggctgtgccccaaacataccaggttgctcacttgcatgctcctacggggagcggcaagagcaccaaggtcccggccgcatatgccgcccaggggtacaaagtactcgtgctcaatccctccgttgctgcaacgttgggttttgggaactacatgtcaaaagcatatggcatcgacccgaacatccggtcaggtgtcaggaccatcaccacgggtgcgccaatcacatactccacgtacgggaagttcctggccgatggaggctgtggggggggagcttacgacatcatcatttgtgacgaatgccactccactgattctacaacgatccttggcataggcacggtcttggaccaagcagaaaccgctggagcacgccttgtggtgctcgcgactgccacgccgccggggtctgtgaccactcctcacgcaaacatcgaggaggtagccctgccaacgacgggggaggtgcccttctacggtagggcaatccccctggaggtcatcaaggggggcaggcacctcatcttctgtcattccaaaaagaagtgtgacgagttggctaagcagttgtcctctcttggcctcaacgctgtggcctactacaggggcttagatgtatcggtgatacctacctcaggagacgtcgtggtctgcgccacggacgcactgatgactggttacaccggcgactttgactctgtgatagactgcaacacgtccgtcatacaaactgtggatttcagtctggaccctacattctccatagaaaccaccactgtgcctcaggacgcggtgtctcggagccaacggcgaggcaggaccggcagagggaggttagggatctaccggtatgtcacgcccggagagagaccgtcaggcatgtttgacacttcagtgctctgtgagtgctatgacgccggctgcgcttggtacgagctgacgccggctgagacaacagctaggttgagggcgtacttcaacacgccaggtctccccgtctgtcaagaccatcttgagttctgggagagtgtctttacggggttaactcatatagacgctcacttcctatcccagacaaaacaggcgggggataacttcccctacctagttgcttaccaggccacggtctgcgccagagctcaggcgcctcccccctcatgggacaccatgtggaagtgcatgattcgcctcaaacctaccttacatgggcccactcctctcctctaccgaatagggtccgtgcagaatgaggtgactttgacccaccctgtgactaagtacatcatggcctgcatgtcagcggatcttgaggtggttaccagcacgtgggttctggttgggggggttgtggcagctttggctgcgtactgcctgacggtgggcagtgtggtaataaccgggagagtcatactctcaggacagcccgccgtcatacccgaccgagaagtgctctaccagcagtttgatgagatggaagagtgctccaaccacattccgctgattgagcatggcctgcacctggcagagcagttcaaacaaaaggccctgggagttctacagtccgccggcaagaccgcacaagacgcggcgccggtggttcaatccaactttgccaagctcgaacaattctgggcgaagcacatgtggaacttcgtcagtggcattcaataccttgccggcttgtccaccttgcccggcaatcctgccattgcatcgctcatgtcattcaccgccgcagtcactagccccctgaccacccagcaaaccctcctctttaacattctaggggggtgggtcgcatcacagatcgcgacccccactgcctctacggcgtttgtcgtaagcggcctcgctggggccgccattggcagcgtggggctggggaaagttctcgtagacattcttgccggctacggcgctggcgtagccggtgctgtggtcacctttaagatcatgagtggcgaggtgccgtcgacggaggacttggtcaacttgcttccggccatactatcgcccggggcgctagtagtaggcgtcgtgtgtgcagcgatcctacggcgacacgtggggcccggcgagggggccgtgcagtggatgaaccgtctcattgctttcgcatcgcgaggcaatcacgtgtctcccacgcactacgtcccggaaaccgacgctgcggcccgcgtcaccgccatactttcatccttgactgtgacttcccttctcagaagactccataagtggatcaacgaggattgttccactccctgtgactcatcatggctgagggagatctgggattgggtttgtaccgtactatctgacttcaagacatggcttaaggctaagctcctgcccctcatgccgggcctccccttcctgtcctgtcaaaagggctatagaggggagtggaggggggacggagtgatgcatacagtgtgcccatgtggcgcaagcatagccggccatataaagaatggctcaatgagaatcgttgggcccaagacatgcagcaacacttggcacgggaccttccccataaacgcccgcaccaccgggcccggagtacccgtcccagcgccgaactacaagttcgcgctgtggcgggtatctgccgaggaatatgtggaggttcgcagggtgggcgactaccactatgtggtgggagtcacacaagataacatcaagtgcccctgccaggtcccagcccctgaattcttcaccgaggtggatggagtcagactacaccgctacgccccgccatgcaagcctctgctgcgggatgaagtgtccttcagcgtggggctaaacacatttgtggtggggtctcagctcccctgtgaaccggagcccgacgtggcggtactgacatctatgctaactgatccatctcacatcaccgcagaatcggctgctcgaagactggctcggggatcccctccctcattggccagttcctcggcaagccagctttctgctccatctctcaaggccacatgcaccgctcatcatgactcccctgacgctgatctcattgaagccaaccttctgtggaggcaagagatgggaaacaacatcaccagggttgagtctgaaaacaaagtggtgatcttggactcatttgagccgctcgtggctgaaactgatgacaaggaggtctccgtggcggcggaaattctgcgcaagaccaggaagttcccgcgggccatgccggtatgggcgagaccagattacaacccgcccctgctggagaagtggaaggaacctgactacgacccaccggttgtccacgggtgcgctttgcccgctggcggtctgccccccgtccctcccccacggaggaagcgggcggtggtgctcaccgagtctaacgtttctgaagctttggccgaacttgccacgaaatcttttggctcctccactcaggacaccgattctggagcggccttgacctccccaactgacacttctaaaccagactcctccgaggcggacgatcaatcagacgacgggtcatactcgtcgatgcctccactcgaaggggagccaggtgatcctgacttgacctcagactcgtggtccactgtgagcagcagtgaggacgtagtgtgttgctcgatgtcatactcatggacgggtgcattggtcacgccgtgtgcggctgaggaggccaaattgcccatcaaccccctgagcaactctctactgcgccaccacaacatggtgtacgcaacgacctcccgctcagcaactacccgtcagaagaaggtcacctttgaccgtctccaggtggttgacgcccactaccacgaagtcttaaaggagattaaggcgcgcgcgtctgggataaaggcacggaccctctccacggaggaggcctgtgacctgactcccccccactctgccagatctaaatttggctatggggcaaaagacgtccgcagccactctcgcaaggccattaaccacatcaactccgtgtgggaggacttgctagaagactctgtcacccccattccaaccaccatcatggccaagaacgaggtcttctctgtgaagcctgagaaaggcggccggaagccagctcgcttgatcgtatacccagacttgggcgtgcgagtctgcgagaaaaaggcactctacaacgtcatccaggagttgcctaaggccataatgggggaagcctacggcttccaatactcaccagcgcagcgggtcgagtacctcctgaaggcttggagggcaaagaaaacccccatggggttttcgtatgacacccgctgctttgactccacggtgactgaaagggacatcaggaccgaggaagagatctaccaatgctgcgacctggagcccgaagcccgcaaggtaatttccgccctaacggagagactctacgtgggcggccccatgtacaactccaagggggacctgtgcgggcaacggaggtgccgcgcaagcggggtctacaccaccagcttcgggaacactgtaacgtgttacctcaaggccgttgcggctaccagggccgcaggcctaaaaagttgcagcatgctggttcacggggacgacttaatcgtcatctgcgagagcgacggcgtggaggaggatgcaagagcccttcgagccttcacggaggctatgacgaggtactcagctccccccggagacgccccgcagccagcgtacgatctcgagctaataacatcttgctcatccaacgtctcggtggcacacgatgccgccgggaagagggtttactacctcacccgcgatcctgaaacacccctggcacgagccgcctgggaaacagctcgacacactccagttaattcctggttgggcaacatcattctttatgcgcccacaatatgggttcgcatgatattgatgacccacttcttctcaatactccaaagccaggaagcccttgagaaagcactggacttcgacatgtacggagtcacatactctatcactccgctggaccttccagcaatcattcaacgactccatggcttgagcgcatttacactccatgggtactctccacacgaactcaatcgggtggcagcttgcctcaggaaacttggggtacccccattgagagcgtggagacatcgggccagagcagtccgcgccaagctgatcgcccagggagggaaagcccgcatttgcggtgtttatctcttcaactgggcggtcaaaaccaagctcaaactcactccattgcctgctgccgccaacctcgacttgtcgggttggtttaaagtgggcgccggcgggggggacatttatcacagcatgtcccgtgcccgaccccgctattttctcctgtgcctactcctactttctgtaggggtaggcatctttttgctgcctgctcgataggcagcttaacactccga
>JX227963
tagccatggcgttagtatgagtgttgtgcagcctccaggaccccccctcccgggagagccatagtggtctgcggaaccggtgagttcaccggaatcgccgggacgaccgggtcctttcttggaacaaacccgctcaatgcccggcaatttgggcgtgcccccgcaagactgctagccgagtagtgttgggtcgcgaaaggccttgtggtactgcctgatagggtgcttgcgagtgccccgggaggtctcgtagaccgtgcaccatgagcacgaatcctaaacctcaaagaaaaaccaaacgtaacaccaaccgccgccccatggatgtaaaattcccgggcggaggtcagatcgttggcggagtttacttgttgccgcgcaggggccctagattgggtgtgcgcgcgactcggaagacttcggagcggtcgcaacctcgtggcaggcgtcagcctatccccaaggcacgccggtccgagggcagggcctgggcgcagcccgggtacccatggcccctctatggcaatgagggttgcgggtgggcaggttggctcctgtcacctcgcggctctcggccatcctggggccccaatgatccccggcggaggtcgcgcaatttgggtaaagtcatcgataccctcacgtgcggcttcgccgacctcatgggatacatcccgctcgtaggcgcccccgtgggtggcgtcgccagggccctggctcatggtgtcagggccgtggaggacgggatcaactatgcaacagggaatcttcctggttgctccttttctatcttccttctggcactcctctcgtgcctaactgtcccggcttcggcacagcactaccggaacatctcgggcatctatcacgtcaccaatgattgccctaattccagcatagtgtttgaagctgacaacctcatcatgcacttaccggggtgtgtgccctgtgtgaggaccgggaacacttcacgctgctggacatctctaacacccaccgtggctgccccctacgtcggcgcaccgtacgactccatccgacggcacgtagacttaatggtgggcactgccactgtctgctcagctctttacatcggagacctctgcggaggtgtcttcctagttgggcagatgttcactttccagccgcgtcgccactggaccacccaggactgcaactgctccatctatgtcggccacatcaccggccacagaatggcttgggacatgatgatgaattggagccctaccaccaccttgctcctggcccagcttatgcgggtcccctctgtcctcattgatattctcagtgggggccattggggtgtcctggcagggctcgcattcttcggtgtgcagagccaatgggtcaaggtgatcctgatcctgtttctgtttgccggggtggatgctaccacgagcaccatagggggggctgcgggccacacagtctctgggcttggcggcctcttcacccccggggctaagcagaacatccagctcataaacaccaacggaagctggcacatcaacaggaccgccctcaactgcaatgacagcctgaacacagggttcatagccggcctcttttatgcccacaaattcaacagctcggggtgtccagagaggcttgcgtcatgcaagcgtctggaggacttctcccagggttggggccggctcactgccagcaacatcagcggcccgtctagcgataggccttactgctggcattacgcgcctcgaccgtgtgggatagttcccgcgcgggaggtgtgtggccctgtctactgttttacacccagcccagtagtcgtcggcacgaccgaccggctcggggctcccacctacagctggggggagaatgagaccgacgtgatcatactgaacagcaccaggccccccgctggcgggtggttcgggtgtacgtggatgaatgcgaccggattcacaaagacgtgcggggctcccccctgcgccgtcagtaactggtcgtgtcccaccgattgcttcaggaagcacccggacgccacttaccttaagtgtggctcgggcccatggctcacgccgaggtgcatggtccactacccctacagactatggcattacccatgtactgtcaactacaccatcttcaagatcaggatgtatgtcggtggggtcgaacatcggctggaagcagcgtgtaactggaccaggggggagccctgcggcctggagcatagagatcgtgtcgacctctcgcccctgctgctctccactacacagtggcaggtcctcccctgctcattcacaactatgcctgctctgtcaactggcctactccacctccaccaaaacatcgtggacgtccagtacctttacggtgttggatctgccgtggtttcatgggcactcaaatgggagtacatcgtgctcgccttcctgatgcttgcggacgctcgggtctgctcgtgtctttggatgctgatgcttgtagcgcaggtcgaggctgctctagccgacctgatcaccctcaatgccatctcagctgcgggcacccatggtttccactacgcactcatcttcatctgcgtggcgtggtacattaagggtagactccctgcagccgtggtgtacacggcctgcggaatgtggcccctgctcctcctcctcctcgcgctcccccatagggcgtacgcgtttgacggtgaggttgcaggggctataggcggcggcgttttagtcgccctgactatcctgacactgtccccacgatacaagcactggctggcaatgacaatgtggtggttgcaatacttcatagccaggtgtgaggctctaatacatgtctacattccacccttggtggtcaggggcccacgggattctgtcatccttctcgtggcccttttccatccccacctggcctttgacattaccaaacatctcctggctgtgcttggccccctctaccttctgcaagagtcgctgacgcgtatcccttactatgtgagggctcatgcgttgctcaggatctgcggccttgtacgtgggctggcgcacggcaaatacatccagatggctctgctcaagttgggggctagcaccggcacgtatgtgtttgaacaccttgctccgctgtcagactgggccgccgcgggtcttagggacctggcagtggccacagagccagtcgtgttcgcccctatggagaagagggtgatattgtggggcgctgatgcggctgcgtgcggtgacattatcaggggcctcccagtctctgctaggcgtggcaatgagatattgctcggcccggcggacaccgaggtgcaagggggctggaggctcctcgcccccatcactgcatatgcccagcagacacggggcctgttgggcacaattgtgaccagcctcactggcagagataccaatgagaactgcggcgaggtccaggtgctgtccacggccacgcagaccttcctggggactgcgataagtggcgtcatgtggactgtgtaccatggagccggcagcaagactatctgcggcccgaaggggcctgtctgccagatgtataccaatgttgaccaggacctagtgggttggccatcccctcccggggtcaagtccttggcgccatgcacctgtggcgcctcggacttattcttggttacccgccgcgcggatgtcatccctgtgcggcggaggggggatactcgaggtgctctcctgagccccaagcccatagccactctcaaaggatcgtctggtggcccgctactatgttccaaaggacacgccgtaggcatattccgtgccgcggtgtgcacgcggggcgtagcgaaggcggtcgacttcgtgccggtcgaggccctcgagaccacgatgaggtcccctgtattcactgacaattctactcccccagctgtgccccaatcatatcaagttgcccacttgcacgcgcctacagggagcggcaagagcaccaaagttccggctgcttacgctgcccagggatacaaggtgctcgtgctcaacccctctgtcgctgcaacgttgggttttgggaactacatgtcaaaagcacacggcattgacccgaacatccggtcgggagtcagaaccatcaccacgggtgcgccgatcacatactccacgtacgggaaattcctggccgatggaggttgtggggggggcgcttatgacatcatcatctgtgacgaatgccattccaccgatgctacgacaatccttggcataggcacggtcctagaccaagcggagaccgctggagcgcgccttgtcgtgctcgcgaccgctacgccgccagggtctgtaaccaccccccatgcgaacattgaggagatagctctgccgacaacgggggaagtccccttctacggcagggcaatccctctagagttcctcaaggggggtagacaccttatattttgccactccaggaaaaagtgtgacgagttggccaagcagctaacatctctcggcctcaacgctgtagcctactatagaggcttagacgtttcggtgatacccgcttcgggtgacgtcgtggtatgtgccacggacgcactgatgacgggttacaccggcgactttgactctgtgatagactgcaacacatccgtcatacagactgttgacttcagcttggaccctacattctccatagagaccaccaccgtgccccaggacgcggtgtctcggagccagcggcggggcaggaccggcagagggaggctggggatctaccggtatgtcacgccaggggagaggccgtcaggcatgtttgacacctcagtgctctgcgagtgctatgacgccggctgcgcgtggtacgagctaacgccggctgagacaacaaccaggctgagggcgtacttcaatacaccaggcctccccgtctgccaagaccacctcgagttctgggagagcgtctttaccggtctaacccatatagacgcccacttcctgtctcaggtaaaacaggcgggagagaactacccctacttggttgcttatcaggccacagtctgcgccagagcccaggcgcctcctccctcgtgggatgtgatgtggaaatgcatgatccgccttaagcccacactacacgggcccacccctctcctctacagattggggtctgtgcaaaatgaggtgacattaacccatcccgtaaccaaatacatcatggcctgcatgtcagcggatcttgaagtggtcactagcacatgggttttggtgggaggcattgtggcggccttggccgcctactgcctgtcggtgggtagcgtggtaataactgggagagttatgctctcggggcaacccgctgtcatacccgaccgagaagtgctctatcagcagtttgatgagatggaagagtgctccaaccatatcccgctagtcgagcatggcctgcacctcgcggagcaattcaaacagaaagccatcggcgttctgcagatggctggcaagcaagcgcaggaagcagcgccagtggtccagtccaactttgctaagctcgaacaattctgggcaaagcacatgtggaacttcatcagtggcatccaatacctcgccggcttatccaccttgcccggcaatcctgccatagcctctctcatgtcattcactgccgcagtcacgagccccctaaccactcagcaaaccctcctcttcaacatcttgggggggtgggtcgcttcacagatcgcgacccccactgcctccacggctttcgtcgtgagtggcctcgctggggctgccatcggcagtgtggggttggggaaagtcctcgtcgacatcctcgctggctacggcgctggcgtagccggcgctgtggtcacattcaagatcatgagcggcgaggtaccgtccacggaggacctggtcaatctgctcccggccatattatcgcccggggcattggtggtgggagttgtgtgcgcggcgattctgcggcgacacgtagggcccggcgagggggccgtgcagtggatgaaccgtctcattgctttcgcctcgcgaggcaatcacgtgtcccccacgcactacgtccctgagaccgatgctgcggcccgcgtcaccgccatactcacctccctaacagtgacttcccttctcagacgactccataagtggatcaatgaagactgctccactccctgtgattcatcatggttgagggagatctgggattgggtttgcaccgtactgactgacttcaaaacatggctcaaggctaaactcttaccccgcatgccaggccttcccttcttgtcctgtcaaaagggcttcaagggggagtggcgcggggacggagtaatgcatacaacgtgcccatgcggcgcacaaatagccggccatatcaagaacggctcgatgagaatcgtcgggcctaagacatgcagcaacacctggcatgggaccttccccatcaatgcctacaccacaggacccggcgtgcccgtcccggcgccaaactacaagttcgcgctgtggcgggtagccgccgaggagtacgtggaggtccgcagggtgggcgactaccactatgtggtgggtgtcacgcaggataacatcaagtgcccctgccaggtcccagcccctgaatttttcactgaggtcgacggagtcaacttgcaccgctatgccccaccctgtaagcctttgctgcgggacgaagtgaccttcagcgtagggcttaacacatttgtagtggggtcccagctcccttgtgaaccggagcctgacgttgcggtgctgacatccatgcttaccgacccatcccacatcacagcggaaagtgcagctcgcagactagcccgagggtctcctccctcgttggccagctcttcagcgagccagctctccgctccgtctctcaaggccacatgtaccaccaatcacgactcccccgatgctgacctgattgaagctaacctcctgtggaggcaggagatgggatctaacatcactagggttgagtctgagagcaaggtggtcattctggactcattcgacccacttgtggccgaaactgatgacagggaggtttctgtggcggcggaagctctgcgcaagaccaagaagtttccgcaagctataccggtgtgggcacgtccggattacaacccgcctctaatagagacgtggaagaaaccggattatgatcctccggccgtccacggatgtgctctgccccccggtggcctaccccccgtccctcctccacggaggaaacggacggtagtgcttaccgagtcgagcgtctctggcgctctagctgaacttgccaagaagaccttcagcccctccactcaggataccgattctggagcgggcctcacctccccaactgagacttctgaaccggacccccccgaggcggacagccagtctgatgacgggtcttactcgtcaatgcctccgctcgaaggggagccaggtgatcctgacttgacttcagactcgtggtccactgttagcggtagtgaggacgtagtctgctgctcgatgtcctatacatggacgggggcgctggtcacgccatgcgcggccgaagagaccaaattgccaatcagccccctgagcaactctctcctgcgccatcacaacatggtgtacgcgacgacctcccgctcagcgaccacccgccagaagaaggtcacttttgaccgtctccaggtggtcgacaaccattaccacgatgtcttaaaggagattaaggcgcgtgcgtctggggtaaaggcacggaccctctccacagaggaggcctgtgacctgacccccccccactctgccaaatccaagtttggctatggggcaaaggacgtgcgtagccactctcgcaaggccattaaccacatcaactccgtgtgggaggacttgctggaggactctgtcaccccaatcccgactaccatcatggccaagaatgaggtcttctccgtaaaaccggagaagggtggccggaagccggctcgcttaatcgtgtacccggacttgggtgtgcgagtctgcgagaagaaggcactctacgatgtcatccaacaactgcctaaggcagtgatgggagaggcctacggcttccaatactcaccagcgcagcgggtcgatttcctcttgaagtcttggaactcgaagagggtccccatggggttctcatatgacacccgctgctttgactccacggtgactgaaagggacatcagggtcgaagaagagatctaccaatgctgcgacctggagcctgacgcacgcaaggtaatatccgccctcacggagagactctatgtgggcggccccatgtttaacagcaggggggacctgtgcgggcagcgcagatgccgcgcgagcggtgtctacaccaccagcttcgggaacactgtaacgtgctacctcaaggctgttgcggccaccagggccgcaggcctaaaggactgcagcatgctggtctgcggagacgacctagtcgtcatttccgaaagcggtggcgtggaggaagacgcccgagccctcagagccttcacggaggctatgacgaggtactcggctccccccggagacgccccgcaaccagcgtatgatctcgagctgataacatcttgctcatccaatgtctcggtggcgcacgacgctaccggcaaacgggtttactacctcacccgtgaccctgaaatacccctggcacgagccgcctgggaaactgtccgacacactccagttaattcctggttgggcaacatcatactttacgcgcccacaatatgggtacgcatggtactgatgacccacttcttttcaatactccaaagccaggaagcccttgaaaaagcactggacttcgacatgtacggagtcacatactctatcactccgctggacctaccagcaatcatccaacgactccacggcttgagcgcgttttcactccatggatactctccacacgaactcaatcgggtggcagcatgcctcaggaaacttggggtacccccattgagagcgtggagacatcgggccagagcagtccgcgccaagctgatcgcccaaggggggagggcccgcatttgcggcatctacctcttcaactgggcggtcaaaaccaagctcaaactcactccattgcctgccgctgccaaactcgacttgtcgggttggttcacggtaggcgccggcgggggggacatttatcacagcatgtcctatgcccgaccccgctatttcctcctgtgcctactcctgcttactgcaggggtaggcatcttcctgctgcctgctcgataggcagcttaacactcagaccctagggtc
>JX227972
tagccatggcgttagtatgagtgttgtacagcctccaggaccccccctcccgggagagccatagtggtctgcggaaccggtgagttcaccggaatcgccaggacgaccgggtcctttcttggattaaacccgctcaatgcctggaaatttgggcgtgcccccgcaagactgctagccgagtagcgttgggttgcgaaaggccttgtggtactgcctgatagggtgcttgcgagtgccccgggaggtctcgtagaccgtgcaccatgagcacgaatcctaaacctcaaagaaaaaccaaacgtaacaccaaccgccgccccatggacgttaagttcccgggtggtggtcagatcgttggcggagtttacttgttgccgcgcaggggccccaggttgggtgtgcgcgcgactaggaagacttcggagcggtcgcaacctcgtgggaggcgccaacctatccccaaggcgcgccgacccgagggcaggacctgggctcagcctgggtatccttggcccctttatggcaatgagggctgtgggtgggcagggtggctcctgtcacctcgcggctctcggccatcttggggcccaaatgatccccggcggaggtcccgcaatctgggtaaggtcatcgacaccctaacttgcggcttcgccgacctcatgggatacatcccgcttgtgggcgcccctgtgggcggcgtcgccagagctctggctcatggagtcagggccctggaagacgggataaattatgcaacagggaatcttcccggttgctctttctctatcttcctcttggcactcctctcgtgcctgactgtccccgcctcggccatacactatcgcaatgcttcgggtgtctaccacatcaccaacgactgcccgaattccagcatagtatacgaggccgatcaccacatcctgcaccttccggggtgcgtgccctgcgtcaggactggcaatacatcgcggtgttgggtagctttgacccccactgtggcggctccctaccttaatgctccaacagaagcgcttaggcgccatgtggacgtgatggtgggtgccgccaccttttgctccgccctctacatcggcgatttatgtgggggagccttcctagtaggccagcttttcacattccagccgcgtcgccattggaccacgcaggattgcaactgttccatctacactggtcacattacaggacaccggatggcttgggacatgatgatgaattggagccccactgcaacattgatccttgcccaactgatgagagtcccagtcattctggttgatttactctcaggagggcattggggcatcctggctggtgtggcgtacttcagcatgcaggctaactgggccaaggtaatcctggtcttgttcttgtttgccggagttgacgcgcatacccataccacaggtggggcggcaggtaaaacggttaactcgttcaccagcttattcaccttcggggccaggcagaatctccagctcgttaacaccaacggaagctggcacatcaacagaacctctctcaactgcaatgacagcctgcacacgggattcatagctggcctcctctattacaacaagtttaacagctcaggatgtgtggagaggctttccagctgcaagaccctcgatgatttcgaccaaggttggggtccactcgggatcgcaaagcccggtaatgagagtgaccagaggccctactgctggaactactcgccacagccgtgcggggtggtaccagcgggtacagtctgtggcccggtatactgtttcacgcctagccccgtggtggtcgggaccactgatatcagagggaaccctacctactactggggaggcaatgatacagatgtagtcattctgaactcaactagacccccgggaggagcatggtttggatgcacatggatgaacggtacaggtttcactaagacctgcggcggacctccgtgcagcgtacaagccaaaaacccttggcgctgccccaccgattgcttcaggaaacacccggaaactacctatgccaaatgcggatctggcccttggctcacgccgaggtgcctggttgactatccgtaccgcttgtggcattatccctgcactgtcaactacaccgtctttaaggtcaggatgtatgtcggcgggattgagcaccggctaaacgccgcttgcaactggaccaggggggacccctgtaatctggagcaccgggaccgtgcagaactgtcacccttgctcctatctaccacgcagtggcagattctcccctgctcctttaccaccttgcctgctctctctactggtctgatccatcttcaccagaacatcgtcgatgtccaatacctctacggtgtcgggtcttcggtggtgtcgtgggctctcaagtgggagtacgtcgtgcttgcattcctcctgctcgcagacgctagagtttgtgtgtgtctttggatgatgctgctggtggcacaagtggaggcggctcttaccaacctgatcaacatcaatgctgcttcagccgctggtactcacggcatcctcccagccattcttttcatctgtgtgatctggcatatcaaaggtaggcttccagctgcggccacttacgcagcatgcgggatgtggcctttgctcctcctggtcttaatgctgcccgagagggcatacgcatttgatcgggaagttgcagcgtcgctgggtggcggcatcgcagccttcctctgcatactgacattgtccccacattacaagcaatggctagctggggtcatttggtggctgcaatacttcatggccagggctgaggccttgttgcacgtctatattccatctatggaggtgcgcgggccccgagattcaatcatcattctcacggtcctggcccatccccacctggcttttgacgtcacaaaatacctcctagccgtccttggtcctctctatctgctccaggcctcgctcctacgagttccctacttcgtgagagcacatgcgctaattaagatctgcagcatggtgcgcggggtgatgtacggcaaatactgtcaaatggctctactcaaggctggtgctttgactggcacatacatatatgaccatctcaccccgctgtcagactgggccgctaccggcctcagggatttggcggtggcggttgagcctgttgtgttcacgcccatggagaagaagatcatcacgtggggcgccgacactgctgcgtgcggtgatattatcaggggcctcccggtttctgctaggaggggcaatgaaatcttgcttggtccagcagactcagaggcaacgggaggttggaggctccttgctcccatcaccgcttacgcgcaacagaccagaggcttgcttagcaccattgtgacgagccttaccggcaaagacaccaatgaaaattgtggcgaggtccaagtactatccactgccacgcagtcctttttaggcactgcggtcaacggcgtcatgtggaccgtgtaccacggagcgggtggcaaaaccatcagtggccccaaagggcctgtctgtcagatgtacactaacgtcgaccaggacctggtaggatggcctgcccccccgggggttaagtccttggccccctgcacgtgcggagcttcagatctgtttctggtcaccagacacgcagacgtggtgcccgtgcgccgaaggggtgactcccggggtgccttgttgagtcccaggccgatatccaccctcaaggggtcctcaggaggtccgctgctgtgccccctaggtcacgccgtcggcattttccgtgctgcggtgtgtactcgaggagtcgcaaaagcggtggacttcgttccggttgaatctcttgagacaacgatgaggtctccggtgttcactgacaactccacccccccagctgtgccccagacctatcaagtagcccatctgcatgcaccgacagggagcggcaagagcactaaagttccggccgcatacgcggcccagggctataaggtgctcgtgctgaacccctcggttgctgcaacgctgggtttcggggcttacatgtcaaaagcatacggcatcgatcccaacatccgatcaggtgtcaggaccattaccacaggtgctccgctcacatactccacctacgggaagttcctcgcggacggaggatgcggagggggggcatatgacatcataatctgtgatgaatgccactctacggacgccacaacgatccttggcataggcacggtcttggaccaagcggagaccgctggggtccgccttgttgttctagcgaccgccacaccgccagggtcaataaccacaccccacgccaacatagaggaggtcgccctgcctacgacgggggaaatccccttctatggtagggcgatccccctggctgttatcaaaggggggagacatctcatattctgccattccaaaaagaagtgtgacgagctggccaaacagctgtcatctcttggcttgaatgcagtggcctattacagagggctagacgtctcggtaataccaacatccggggacgttgttgtctgcgccacagacgccctcatgacaggcttcactggtgactttgactctgtgatagactgtaacacgtctgtcgtacaaactgttgacttcagtctggaccctaccttctccatagagaccaccaccatgccccaggacgcggtatctcgcagccagcggagaggccgtactgggagagggaagctagggatataccggtttgtcaccccgggggagaggccgtctggtatttttgacacgtcggtgttgtgtgagtgctacgacgctgggtgcgcgtggtacgaactgacgccggcggaaacaacaaccaggttgagggcgtatttcaacacaccaggtctccctgtgtgccaagatcatcttgaattctgggagagcgtctttacgggtttaacccatatagacggccactttttgtcccagaccaagcagcagggtgagaattacccctaccttgttgcttatcaagccacggtctgcgccaaggcgctagctcctccaccgagctgggacactatgtggaaatgcctgattcgtctcaaacctaccttacacggccccactcccctcctgtacaggttggggggcgtacaaaatgaagtgacactgactcatccagtcaccaagtacatcatggcctgcatgtctgccgacctagaggtggtaactagcacgtgggtgctagtgggtggcatcctggcggccttagctgcgtactgcttgtcggtgggcagcgtagtgatcgtcgggagggtcgtcttgtctggccaacctgccatcgtcccagaccgagaggcattgtatcaacagtttgatgagatggaggaatgttccaaacacctaccactcgtcgaacacggtctgcaactagctgagcagttcaaacaaaaagccctcggcgtgataggcgttgccagcaagcaggtccaggaagcagcaccggtggtcaagaccaactttgagaagcttgagcagttctgggcgaagcatatgtggaactttgtcagcggtatccagtaccttgcagggctatctactttgcctagtaaccctgccattgcttcccttatgtcattcactgctgcagttacaagccctctgaccactcagcagaccctcctattcaacatcctaggaggatgggtcgcctcgcagatcgcttcccccacagcttctacggccttcgtcggtgctggcctagtaggggccgccattggcagtgtaggcttgggcagggtcttgctcgacatcctcgcgggctacggtgccggcgtagccggcgccgtggtcacatttaaaatcatgagtggcgaggtgccgtcaacagaagacctagtcaacctgctcccggccattctatcgccgggggctctggtggtgggggtggtgtgcgccgcgattctgcggcgccacgtgggaccaggtgaaggggccgtgcagtggatgaaccgactcatcgcgttcgcatcacgaggcaatcatgtctcacccacgcactacgtccccgagactgatgcggccgcccgtgtgacagccatactatcatccctcactgtgacatcccttctcagacgcctccacaagtggatcaacgaggactgttccactccatgtgatcgatcttggctgtgggaggtctgggattgggtctgcactgttttaagtgacttcaagacgtggctcaaagctaagctgctgcccagcatgcccggcatccccttcttctcctgtcaaaaggggtataagggggaatggcgcggggacggcgtggtacacaccaaatgcccttgcggggcacgcctggccggccacatcaaaaatgggtctatgaggatcgttggcccgaagacctgcagtaacacctggcaagggacctttcccatcaacgcctacaccacgggtcccggcgtacccatcccggcgccgaactataagttcgcgctgtggagggtggccgccgaggaatacgtggaggttcgtagggttggtgatttccattacatcacaggggtaacacaagacaccatcaagtgcccctgtcaagtcccttcccctgagttcttcaccgaggtggatggcgttaggatacatcgtcacgctcccgactgcaaacctctgctgagagacgaggttaccttcacggtgggcctcaactcttttgtggtcggatcacagctcccatgtgagccagagccggacgtagctgtcctgacctccatgctaactgatccatcccacataactgctgaaactgctcgccggcgcctagctagggggtccccaccctcgctggccagctcatcggcgagtcagttgtcggccccatctctgaaagccacctgccctgccgatcatgactcccctggcacggacctcattgaagcaaacctcctatggggtgctagtgccactagggttgagactgacgctaaggtggtggtcctggactcttttgagccgttaagggccgaaccagacgacagggagatctccgtcgctgcagaggtcctccgcccctcaaagagattcccacccgccttgcccatttgggcgcggccggactacaatcctcctctggtcgagccgtggaaacagccagattacgaccctccggtcgttcatggatgcgctcttcctcccagtaagacgacccccgttcccccccccaggaggaagcgggcagtcgtactttctgagtctgtcatttccagcgctttggcggatctggcagcgaagagcttcggccagtcaggagtggagtctgattcgggggcggggctctcctcaccaacagagccctcagagccggaccccgtcatcgtggacgatcgatctgacgacgagtcatgctcatcgatgcctccacttgaaggggaacccggcgacccggatttggggtcggactcttggtccaccgtcagcggatcggaagatgtcgtgtgctgctcaatgtcctactcatggacaggggctcttgtaacaccttgtgcggctgaggaaacaaagctgccaatcagccccttgagcaactccttgctgcgtcaccacaacatggtgtacgccacgacctcccgttccgccgcgacacggcagaagaaggtgacctttgaccgcatgcaggtcatcgattcccactacaatgacacattaaaggagattaaggcaagagcatcaggtgtgaaggcacgaaccctctctgtggaggaggcttgtgacctcacgccccctcactccgcaaagtcaaagtttggctacggagcgaaggatgttcgcagccattcccgcaaggccgttaaccacatcaactccgtgtgggaggacttgctgggagacaacaatacccccatctcaaccacaatcatggccaagaacgaagtgttctcagttaaacctgaaaagggtggtcgaaaacctgcgcgtctaatcgtataccctgacctgggggtccgggtgtgcgagaagagggcgctttatgacgccatccagaagcttcccaaggccgtgatgggagccgcttacggcttccaatactcacctcaacagcgggtcgagtacctcctggacgcatggaggtctaagaaaacccctatggggttctcgtatgacacccgctgctttgactccacagtaaccgagaaggacatcaggaccgaagaagaggtctatcagtgctgtgacctggatcccgaggcccgcaaggtgataaccgccctcacagagagactctatgtgggtggccccatgtataacagcaagggggacctctgcggttaccgtagatgccgcgcgagtggcgtctacactaccagcttcgggaacacactgacgtgctatctcaaggccacagcagccaccaaggctgcaggcctgaaagactgcacgatgctggtttgcggtgacgacctagtcgttatcgctgagagcgggggagtagaggaggacaaacgagctctcggagccttcacggaggctatgacgagatactcagcccctcccggagacgccccgcagccggcatatgacctggagcatataacatcctgctcctccaatgtctcggtcgcgcacgacgcgacgggcaagcgggtctactacctgacccgggatcctgaaacccccctggcacgtgctgcctgggagacagttcgccacactccagtcaattcttggctagggaacatcatactgtacgcgcccacaatttgggtgcgcatggtattgatgacccatttcttctcaatactccaaagccaggaagcccttgaaaaagcactcgacttcgatatgtacggagtcacatactcaatcactccgctggatctgccagccataattcaaagactccacggcttaagcgcatttacactgcacggatactctccgcacgaactcaaccgggtggcgggaagcctcaggaaacttggggtacccccgttgagagcgtggagacatcgagcccgagcagtccgcgctaagctcatcgcccagggagggagggccagaatctgtggcatatacctctttaactgggcggtgaaaaccaaactcaaactcactccattgcctgccgctgccaaactcgacttgtcgacttggtttacggtgggcgccggcgggggggacatctatcgcagcgtgtcccgcgctcgaccccgctattttctcctgtgcctactcctactatccgtaggggtaggcatctttttgctgcctgctcggtaggcagcttaacactccgacccc
>JX227961
tagccatggcgttagtatgagtgttgtgcagcctccaggaccccccctcccgggagagccatagtggtctgcggaaccggtgagtccaccggaatcgccaggacgaccgggtcctttcttggatcaacccgctcaatgcctggaaatttgggcgtgcccccgcaagactgctagccgagtagcgttgggttgcgaaaggccttgtggtactgcctgatagggtgcttgcgagtgccccgggaggtctcgtagaccgtgcaccatgagcacgaatcctaaacctcaaagaaaaaccaaacgtaacaccaaccgccgccccatggacgtcaagttcccgggtggtggccagatcgttggcggagtttacttgttgccgcgcaggggccccaggttgggtgtgcgcgcgaccaggaagacttcggagcggtcgcaacctcgtggaaggcgccaacccatccccaaggcgcgtcgacccgagggcaggacctgggctcagcctgggtatccttggcccctttatggcaatgagggctgcgggtgggcagggtggctcctgtcaccccgcggctcccggccatcttggggcccaaatgatccccggcggaggtcccgcaatctgggtaagctcatcgataccctaacttgcggcttcgccgacctcatgggatacatcccgattgtaggcgcccccgtgggtggcgtcgccagagctctggctcatggggtcagggccctggaagacggggtgaattacgcaacagggaatcttcctggttgctctttttctatcttccttttggcacttctctcgtgcctgactgtccccgcatcggccatacattatcgcaatgcttcgggtgtctaccacatcaccaacgactgcccgaattccagcatagtgtacgaggctgatcaccacatcctgcaccttccggggtgcgtgccctgtgtcaaagccggcaacgcatcgcggtgttgggtagctttaacccccactgtggcggctccctactttaatgctccaacagaagcgctcaggcgccatgtggacgtgatggtgggtgccgctactctctgctccgccctttacatcggcgatttgtgtgggggagccttcttaataggccagctattcacatttcagccgcgtcgccattggaccacgcaggattgcaactgttccatctatactggtcacatcacggggcaccggatggcctgggacatgatgatgaattggagccccactgcaactttgatccttgcccaactgatgaggctcccagttgctctggttgatttactctcaggggggcattggggtatcctggctggtgtggcgtatttcagcatgcaggcaaactgggccaaggtaatcttggtcttattcctgtttgctggggttgacgcagaaacccaggtcacgggtggatcggcggcacagagtgttttctcgcttgccgacttctttaagcccggtcctaagcagaacctccagcttatcaacaccaacggaagctggcatatcaatagaacctctctcaattgcaatgacagcctgcacacgggattcatagctggcctcctctattacaacaaatttaacagctcaggatgtacagagaggctttccagctgcaagacccttgacagctttgaccaaggttggggtccactcgggatcgcaaacaccagtgatgatagcgaccagaggccttattgctggaactactcgccgcttccatgcggagtggtaccggcggcaaaagtctgtggcccggtatactgtttcacaccgagtcccgtggtagtcggaaccactgatgccagcggggatcccacctacaattggggagaaaatgctacagatgtactcattctgaactcaaccagacccccgggaggagcgtggttcggatgcacatggatgaacggtacaggtttcaccaagacctgcggcggacctccgtgtcgcgtacgagccaaaaccccctggaactgtcccactgactgcttcaggaaacacccggaaaccacctacgccaaatgcggatccggcccttggctcacgccaaggtgcctggttgactatccataccgcttgtggcattacccctgcactgtcaactacaccatctttaaggtcaggatgtacgtcggtgggattgaacaccggctaaatgccgcatgcaattggaccaggggggaaccctgcaacttggagcatcgagaccgtgcagaactgtcgcccttgctcctctccaccacgcagtggcagatcctcccctgttccttcactaccttgcctgctctctcgactggtctgatccatcttcaccagaacatcgtcgacgtccagtacctttacggtatcgggtcttcggtggtgtcgtgggctctcaaatgggagtacgtcgtgcttgcattcctcctgctcgcagacgctagagtttgtgtgtgtctttggatgatgctgttggtgtcacaggtggaggcggcattagccaacctgattaacatcaatgctgcttcagccgctggcactcacggcttcttccttgccattcttttcatctgtatagtctggcacatcaaaggtaggctcccagctgcggccacttacgcagcgtgcggaatgtggcccttgctcctgctggtcttgatgctacccgagagggcatacgcatttgaccaggaagttgcagcgtcgcttggtggcggcatcgcggccttcctctgcatactgacattgtccccacattacaagcagtggctagccaggattatctggtggttgcagtatttcatagctagggctgaggcattgttgcacgtctatatgccatctatggaagtgcgcgggccccgagactcaattatcattctcacagccttggcccatccccacctggcttttgacatcacaaaatacctcctaaccatccttggtcctctctacttgcttcaggcctcgctactacgggttccctacttcgtgagagcacacgcgcttatcaaaatctgcagcatggtgcgcggggtgatgtacggtaagtactgtcagatggtcctactcaaggccggtgctttaactggcacatacatatatgaccatctcgccccgctgtcaggctgggccgctaccggcctcagagacttggcggtggcagttgagcctgtagtattcacacccatggagaagaagatcattacgtggggcgccgacactgccgcatgcggtgacattatcaggggcctcccagtttctgctaggaggggcaatgaaatcttgctcggtccggctgactcagaggcaacgggaggttggaggcttcttgcccccatcaccgcttatgcgcagcagaccagaggcttgttcagcaccatcgtgacaagccttaccggcaaagacaccaatgagaattgtggcgaggtccaagtgctatccaccgccacgcagtccttcttgggtactgcggtcaacggcgtcatgtggaccgtgtaccacggagcgggcagcaaatccatcagcggcccaaaaggacccgtctgtcagatgtacaccaacgtcgaccaagacctggtgggatggcctgcccccccgggggttaagtccttggccccctgcacttgcggagcttcagatctgtttctgatcaccagacatgcagacgtgatacccgtgcgcaggaggggcgactctcggggtgctctgctgagtcctaggccgatatccacccttaaggggtcctcaggcggtccgctgctgtgccccctgggtcacgccgtcggcatattccgtgctgcggtgtgtacccggggagtcgcaaaagcggtggacttcgttccagtcgaatctctcgaaacgacaatgaggtctccggtgttcactgacaattccaccccccccgctgtgccccagacctatcaagtagcccacttgcatgcaccgacggggagcggcaagagcactaaagttccagccgcatatgcggctcagggctataaggtgctcgtgctgaacccttcggttgctgctacactggggttcggggcctacatgtcaaaagcatacggcatcgatcccaacatccgatcaggtgtcaggaccatcaccacaggcgcccccctcacatactccacctacgggaagttccttgcggacggaggttgcgggggaggagcatatgacatcataatctgtgatgagtgccactctacagatgccacaacgatcctaggcataggcacggtcttggatcaagcggagaccgctggtgcgcgccttgtcgtcctagcgaccgctacaccgccagggtcaataactacaccccacgccaacatagaggaggtcgccctgccaacgacgggggaaatccctttctatggtagggcgatccccttggctgtcatcaagggggggagacatctcatattctgtcattccaagaagaaatgtgacgagctggccaaacagctgtcatctcttggcctgaatgcagtggcctactatagggggctagacgtctcggtaataccaacagccggggacgttgtggtctgtgccacggacgccctcatgacgggcttcactggtgactttgactccgtgatagactgtaatacgtctgtcgtgcaaactgttgacttcagcctggaccctaccttctctatagagactaccactgtaccccaggatgcggtatctcgcagccagcggagaggccgcactgggagagggaagctagggacataccggtttgtcaccccgggggagagaccgtctggtatctttgacacgtcggtgttgtgtgagtgctacgacgctgggtgcgcgtggtacgaactgactccggcggaaaccacacttaggttgagggcgtatttcaacacgccaggcctcccggtgtgccaagaccatcttgaattctgggagagcgtctttacgggtttgacccatatagacggccactttttgtcccagaccaagcagcagggtgagaatttcccctaccttattgcttatcaagccacagtctgcgccaaggcgctggctcctccaccgagctgggatactatgtggaaatgcctgattcgcctcaaacctaccttacacggtcccactcccctcctatataggctggggggtgttcaaaatgaagtgacactaactcatccagtcaccaagtacatcatggcctgcatgtctgccgacctagaggtggtgaccagcacgtgggtcttggtgggtggcatcctggcagccttagctgcatactgtttgtcagtgggcagcgtagtaattaccgggagagtcatcttgtctggccaacctgccgtcgtcccagaccgagaggcattgtaccaacagtttgatgagatggaagaatgttccaaacaccttccactcgtcgaacacggcctgcaactcgcagagcagttcaaacaaaaagccctcggcgtgctaggcgtcgccagtaaacaagtccaggaagcagcgccagtggtcaagaccaactttgagaagcttgagcagttctgggcgaaacacatgtggaactttgtcagtggtattcaataccttgcgggactgtctaccctgccgagtaaccctgccattgcttctcttatgtcgttcactgctgcagtgacaagccctctgaccacccagcaaaccctcctatttaacatcttgggaggatgggttgcctcgcagattgcttcccccacagcttctacggcctttgtcggtagcggcctagtgggggccgccattggcagtgtaggcttgggcagagtcttgctcgacatccttgcgggctatggtgccggcgtagccggcgccgtagtcactttcaagatcatgagtggcgaggtgccgtcaacagaagacctagtcaacttgctcccggccattttatcgccgggggctttggtagtaggggtggtgtgcgcggcgatcttgcggcgccacgtggggcccggtgagggggctgtgcagtggatgaaccgactcatcgcgttcgcgtcacgaggcaatcatgtctcacccacgcactacgtccccgaaaccgatgcggctgcccgcgtaacaactatactatcatccctcactgtgacatccctcctcagacgcctccacaagtggatcaacgaggattgttccactccatgtgatcgatcttggctgtgggaggtctgggattgggtctgcaccgtcttaagtgacttcaagacgtggctcaaagccaagctgctgcccagcatgcccggcgtccccttcctctcctgtcagaaggggtataagggggaatggcgcggggacggcgtggtgcatacccaatgccgttgcggggcgcgcctggctggccacatcaaaaatgggtccatgaggatcgttggcccgaagacctgtagtaacacctggcaagggactttccccatcaacgcctacaccacgggtcccggcgtgcccgtcccggcgccaaactataagtttgcgctgtggagggtgtccgccgaggactacgtggaggttcgtagggttggcgatttccattacatcacaggggtgacacaagacaacatcaagtgcccctgccaagtcccttcccctgagttcttcactgaggtggacggcgttaggatacatcgccacgcccctgactgcaaacctctgctgagggatgaggttaccttcacggtgggcctcaactcttttgtggtcgggtctcagctcccatgtgagccagagccggacgtgaccgtcctgacctccatgctaaccgatccatcacacatgaccgccgaaactgctcgccggcgcctggctagagggtctccaccctcactagccagctcatcggcgagccagctgtcggccccatcactgaaggccacctgccctgctggtcacgactcccccggcgccgacctcattgaggcaaacctcttatggggtgttggcgccgctagggttgagacagacgccaaggtggtggtcctggactcctttgagccactaagggccgaggcagatgacagagaggtctccgtcgctgcggagattctccgcccctcaaagcgattcccgcccgccttgcccatctgggcgaggccggattacaatcctcctctggtcgagccatggaagcagccagattacgaccctccggtcgtccatggatgcgctctacctcccagtaagccgacccccgtgcccccccctaggaggaagcgggcagtcgtgctttctgaatctgtcatctccagcgctttggcagatctggcagcaaagagcttcggccagtcgggtgtggagtctgattcgggggcgggtttcacctcaccaacagagccctccgagccggatcccgacactgtggatgatcgatctgacgacgggtcgtactcatcgatgcctccacttgaaggggaacccggcgacccggatctgggctcagactcttggtccactgtcagcggatcggaagacgtcgtgtgctgctcaatgtcctactcatggacgggggctctcgtaacaccttgcgcagccgaggaaacgaagctgccgatcagccccctgagcaactccttactgcgtcaccacaatatggtgtacgccacgacttcccgttccgccgtgacccggcaaaagaaggtgaccttcgaccgcatgcaggtcgtcgattcccattacaatgacacattaaaggagattaaggcaagagcatcaggtgtgaaggcacgagccctctccgtggaggaagcttgtgatctcacgcccccccactctgcaaggtcaaagtttggctacggggcaaaagatgttcgcagccatgcccgcaaggccgttaaccacatcaactccgtgtgggaggacttgctgggagacaatattacccccattccaactacaatcatggccaaaaacgaagtgttctcagtcaaaccggagaagggcggccgaaaacctgcgcgcctaatcgtataccctgacctaggtgtccgggtgtgcgagaagagggcgctttatgacgtcgtccagaaacttcctaaggccgtgatgggagctgcttacggcttccaatactcgcctcagcagcgggtcgaatacctcctagaagcatggaggtctaagaaaacccctatggggttctcatatgacacccgctgctttgactccacagtaaccgagaaggacatcagggtcgaggaagaggtctatcagtgttgtgacctggagcctgaaacccgcaaggtgataaccgccctcacagagagactctatgtgggcggccccatgtataacagcaggggggacctgtgcggctaccgtagatgccgcgcgagcggcgtctacactaccagcttcggaaacacactgacgtgctatcttaaggccacagcagccaccagggccgcaggcttaaaggactgcacgatgttggtttgcggtgacgacctagtcgtcatcgctgagagcgggggcgtagaggaggacaaacgagctctcggagccttcacggaggctatgacgagatactcggcccctcccggggacgccccgcagccagcatatgacctggagcatataacatcctgctcctccaatgtctcggtcgcgcacgacgcggcgggcaaacgggtctactacctgacccgagaccctgaaatccccctggcacgtgctgcctgggagacagttcgccacactccagtcaattcttggctagggaacatcatactgtacgcgcccacaatttgggtgcgcatggtgttgatgacccatttcttttcaatactccaaagccaggaagcccttgaaaaagcactcgacttcgatatgtacggagtcacatattcaatcactccgctggatctgccagccataattcaaagactccacggcttaagcgcatttacgctgcacggatactctccgcacgaactcaatcgggtggcgggaagcctcaggaaacttggggtacccccgttgagggcgtggagacatcgagcccgagcagtccgcgctaagctcatcgcccagggagggagagccaaaatctgtggcatatatctcttcaactgggcggtaaaaaccaaactcaaactcactccattgcctgccgctgccaagctcgacttgtcgacttggttcacggtgggcgccggcgggggggacatttatcgcagcatgtcccacgctcgaccccgctacttactcctgtgcctactcctactatccgtaggggtaggcatctttttgctgcctgctcgctaggcagcttaacacaaagaccctagggtc
>JX227967
ctagccatggcgttagtatgagtgtcgtacagcctccaggcccccccctcccgggagagccatagtggtctgcggaaccggtgagtacaccggaattgccgggaagactgggtcctttcttggataaacccactctatgcccggccatttgggcgtgcccccgcaagactgctagccgagtagcgttgggttgcgaaaggccttgtggtactgcctgatagggtgcttgcgagtgccccgggaggtctcgtagaccgtgcatcatgagcacaattccaaaaccccaaagaaaaaccaaaagaaacactaaccgccgcccacaggacgttaagttcccgggcggtggccagatcgttggcggagtatacttgctgccgcgcaggggccccaggttgggtgtgcgcgcggcgaggaaaacttccgaacggtcccagccacgtggaaggcgccagcccatccctaaagatcggcgctccactggcaagtcctggggaaggccaggatatccttggcccctgtatgggaatgagggccttggctgggcagggtggctcctgtccccccgaggttctcgcccttcatggggccccactgacccccggcataagtcacgcaatctgggtaaggtcatcgatacccttacgtgtggctttgccgacctcatggggtacatacccgttgtaggcgccccagttggtggcgttgccagagctctcgctcatggagtgagagttctggaggacgggataaactatgcaacagggaatctgcccggttgctctttctctatcttcttactagctcttctgtcatgtctcactgtgccagtctcatcggcagaggtcaagaacaccagcaccagctacatggttaccaatgactgctccaacagcagcatcacttggcaacttgaaggggcagtgcttcacgttcctgggtgcgtcccctgtgtgaaggagaacaacaagtctcggtgttggataccggtcacacctaacatcgctgtaaggcagcgcggtgctctcaccagaggcctgcgggcacacatcgacatggttgtgatgtctgccacactttgttctgccctttatgtgggggacgtatgcggggcgttgatgataaccgcccagttagtcctcgtgtcaccacaacagcacgaattcacccaagactgcaactgctccatctacccaggtcatgtaacgggacaccgcatggcgtgggatatgatgatgaactggtcaccaacagccaccatgatcatggcatatctgatgcgcgtacccgagctcatcttcgagatcatcactggagcgcattggggtgtgatgttcgggctagcctacttctccatgcagggggcgtgggctaaggtcatcgtcatcctcttgctgaccgcgggtgtcgacgcccacacgcataccaccggaggtcgagcggccctgcaggtgaacaccttcaccagtttgtttaccttcggacctcagcagaagcttcaactaatcaataccaatggcagttggcacataaaccgcaccgccctcaattgcaatgacagtttgaacaccgggttcattgcggccttgttctacgcccgtaagtttaactccacggggtgcagcgaacgcatcagtgcatgccgggatcttgggtccttccgggtgggatggggtgctctcacccatgaagagaatgttaccaatgatgaggacatgaggccctattgctggcactacccgcctaaaccatgtggcatcgttcctgctcaatcggtatgtggtcctgtgtactgtttcactcccagcccggtggtcgtgggcacgaccgacaggcttggggtgcctacctacacctggggggagaatgagacagacgttttcctcctaaacagcacgcgaccaccgcgagggccatggttcgggtgcacgtggatgaatactaccgggtttactaaaacttgcggcgcaccaccttgccgcattaggccggactttaacgccagtgtggatttactgtgccccacggactgcttcagaaaacatcctgaggccagttataagaagtgtggagctggcccttggctaacacctaggtgcctcgtgcactacccctaccggctgtggcattatccgtgcacagtcaactttaccatcttcaaggtacgcatgtacgtggggggagttgagcacaggctggaagcggcatgcaacttcacccgtggggatcgctgcaacttggaagacagggacagaagccagttgagccccttgttgcacagcactactgagtgggctatactaccctgcactttttccgatttaccagcattgtcaacaggccttctgcacctccaccagaacatcgtggacgtgcagtacttgtacggcctgtcgccagccattacaaaatatatggtcaaatgggagtgggtggtcctcctcttcttgctcctcgcggacgccagagtctgcgcttgcctgtggatgctcatcctgcttggccaagccgaggctgccctcgagaggctggtcgttctgcatgcggcgagcgccgccggcgcgtgcggcctcttgtggtttgttatctttttcatagccgcctggtacatcaaaggtagggcagttcccatggccacctactccctcctaggcctgtggtcctttctcgtgctgctcatggcgctgcctcagcaggcttacgctcttgacgcggctgagcaaggacaaattggcctgggtttgcttatgatcataacacttttcacattgaccccggcctacaaaaatctcatctgttactgcttgtggtggctgtgctacctcctggtcctggtggaagccatgattcaggagtgggtacctcccctccaggcacgcggcggccgcgatggtgtcgtgtgggctatgactatattttgccctggcctggtgtttgacatcaccaaatggctcctggcgatccttggacctggctacctcctcaagggggttttgttgcagacgccatacttcgttagggctcacgccctgctgaggatgtgcgccatggtgaaacaccttgtggggggtaggtacgtccagatggcgctgcttacccttggcagatacactggcacgtacatctatgaccatctctcccccatgtcggactgggctgcaaagggtctgcaggacctagcggttgccgtagagcctatcatcttcagccctatggagaaaagggtgattgtctgtggagcggagacgacagcctgcggggacatcctacatggtctgcctgtctccgctcgtctgggccgtgaggtcttgctgggccccgccgacgggtacacctctaaggggtggaagctccttgcgcccatcactgcctacgctcagcagacacgaggtcttctgggtgccatagtggtgagcctgacgggacgtgacaagacagaacaagctggggaaatccaagtgctatccacggtgactcagtccttccttgggaccaccatctccggtgttctctggacagtcttccatggtgctgggaacaaaacactggccggctcgcgagggccggtcacacaaatgtactccagcgctgagggagaccttgtggggtggcccagcccccccggtactagatccttggacccgtgcacgtgcggggccgtagacctgtaccttgtcacccgaaacgcggatgtcgtcccagccaggagacgaggagatcgacgtggggcactgctctctccaaggcctctctcaactttgaaggggtcgtcggggggtccggtgctctgccctaggggacacgttgtaggaattttccgggcagctgtgtgctccaggggggttgcgaaatccatcgacttcattcccgtcgagtctctcgatgtcattaccaggtcaccttcattcactgacaatagcacgccccccgccgtgcctcagacctaccaggtggggtacctgcatgcccctactggcagcgggaagagtaccaaagtccctgcggcgtacgccgcccaaggctataaggtactggtgctgaacccttctgtggcggccacgctagggtttggggcgtacatgtccaaggcacatgggatcaacccgaatatcaggaccggggtgcgaaccgtaacaaccggtgaatccatcacgtactccacatatggcaaattcctcgcagatggaggctgcgctggcggagcctatgacatcataatatgcgacgagtgccattctgtggacgcaaccaccattctcggtatcggaacggtccttgaccaggccgaaaccgcaggtgctaggttggtggtcttggccacggccacaccacctgggtctgtgacaactcctcatcccaacatagaggaggtcagcctcggccacgagggtgagatccccttttacgggaaggctatccccctagcgcacatccgaggggggaggcacctgatcttctgccattcaaaaaagaagtgcgatgagctcgcggcggcccttcggggcatgggcttgaacgcagtggcttactatagggggcttgacgtttccgtgataccagctcaaggagacgttgtagtcgtcgctacagatgccctcatgacagggttcactggagacttcgactccgtgattgattgcaacgttgcggtcactcaggtcgtggacttcagcttagaccctaccttcactataaccacacagaccgttccacaagacgctgtctcgcggagccagcgacgaggacggactggcaggggtaggttgggcatatataggtatgtctccagcggtgagagagcttccggcatgttcgacaccgtggtactctgtgagtgctacgacgctggagctgcatggtatgaactcacaccggctgagactactgtcaggcttcgggcatatttcaacacgcctggtctgcctgtgtgccaggaccacctagagttctgggaggcggtcttcactggcctgacacacatagatgcccatttcctttcccagacaaagcaggcgggagacaacttcgcgtacttagcggcctatcaggccacagtgtgcactagggccaaagccccccctccatcttgggataccatgtggaagtgcttgaatcggctcaagcctgtactcaatggccccacgcccttgctataccgtctgggccctgttaccaatgaaatcaccctcacacaccccgtgacgaagtacatcgccacctgcatgcaagctgatcttgagatcatgacgagcacgtgggttctcgcggggggagttctggcagccatcgctgcgtactgcctagcgactggctgcgtgtccataattgggcgactacatctcaatcaaaggactgtagttgcccccgataaggaagtcctatatgaggcgtttgatgagatggaggagtgcgcctctagggctgccctcatagaagaggggcaacgcatagcagaaatgctaaagtcaaaaattcaaggcctgcttcagcaagcctcgaagcaggctcaagacatacaacctgcagtccaggcctcctggcccaaactggaacaattttgggccaaacatatgtggaacttcatcagtggtattcagtacctcgcagggctgtcgacattgccggggaaccctgctgtggcttcaatgatggcgttcagtgccgctctcaccagcccactctccactagtacgaccatcctcctgaatatcatgggtggttggctcgcttcccaaatagcaccccccgcgggtgccactggctttgttgtcagcggcttagtgggggctgctgtgggaagcataggcctagggaaaatactggtggatgtcttggctgggtacggtgcaggcatctcaggagctctcgtcgcgtttaagatcatgtctggcgagaagccatccgtagaagacgtcgtcaatctgttgcccggcatcctgtccccaggcgcattggtggtgggggtcatctgcgcggccatactccgccgccacgtggggcagggggaaggcgcggtccaatggatgaacaggcttattgcctttgcgtccagaggtaaccacgtcgccccgacccactacgtgacggagtcagatgcttcgcagcgggtgacacagttgctcggctctctcaccataaccagcctgctgaggaggctccacaactggatcactgatgattgccccgtcccgtgtgccggctcatggcttagcgacatatgggattgggtttgtaccatcttgactgacttcaaaaactggctctcttccaagttactcccaaaaatgcctggcatacccttcatctcatgccagaagggctacaggggagtctgggcaggcactggaatcatgacgaccaagtgcccctgcggagctgctatctctggcaacgtccgcatgggctccatgaggatcacgggccccaagacatgcatgaacacttggcagggggctttccccatcaactcctacacggaaggccagtgcgtgccaaagccctcgcctaatttcaaaaccgccatttggagagtggcggctacggagtacgcggaggtgacacggcatagcaactgtgcctacgtgacggggttgactacagacaacttgaaggtcccctgccaattgcccgcaccagagttcttctcgtgggtggacggggtccaaatccacaggttcgccccaacaccaaacccgctgatcagggatgaggtttcgtttagcgtcggcctcaactcttttgtggtcggctctcagctcccttgtgagcccgagccggacacggaggtgttggcgtcgatgctgacagacccatcacacatcacagcggaaacggcagcgcgacgcctggcacggggctctcccccctctgaagccagctcctcagcaagccagctttcggcgccgtcgctgcgggctacctgcaccacccatggtaagggctacgacattgacatggtagatgccagtctcttcatggggggcgatgtggtacgggtggaatctgagtccaaagtgctcatcctcgactctctcgaccctatggtagaggaggaggacgagcgcgagccctcaattccctcggaatatttgctccccggaaagaagaaatttccaccagcactaccagtttgggcccgaccagactacaacccaccagtcgttgaggcctggaagaagccagactatgaaccaccgacagtcgccggatgcgctctgcctcctcccaccgcggctccgacgccccctcccaggaggcgtcgagctgtggtcttggaccagagcaatgtgggggacgcccttatggcgctggccgttaagagcttcggccaaccaccccccagcggcgactcaggccattctacggggacggacatcgccgatcctgcgggacaggccccccccgatgacactcctgactcagaaacgggctccatctcctccatgccacccctcgaaggtgagccgggggatcctgacttggagcctgcgtcggtcgaccaccatgccacctcgcaagaggaggaggtggcctccgatcagggctccggctcgtggatctcgtgttctgatgagggtgattcagtcgtatgctgttccatgtcgtactcctggactggggcgctcatcaccccctgcagtcgtgaggaggaaaagttaccaataaaccccttgagcaactcgctgttgcggtatcacaacaaggtgtattgtacaacatcaagaagcgcttcgctgagagccaagaaggtgactttcgacagggttcagctgctggacagtcattatgattcagtcttaaaggacgttaagttggctgcctccaaagttagcgctcagctcctcacagtggaggaagcatgctcgctgaccccgccccattccgccaggtcaaaatacgggtatggggccaaggaggtacgcagcttatccaagagggccgttgaccacatccggtccgtgtggaaggacctcttggaagactcacagacaccaattgatacaaccatcatggccaaaaacgaggtgttttgcgtggaccccgcgaaaggcgggaaaaaggcagctcgcctcatcgtattccctgacctcagtgtcagggtttgcgagaagatggccctttatgacatcactcaaaaacttcctcaggcggtgatgggccgctcttatgggttccaatattctccagcacaacgggttgagttccttctgcaagcgtggaaggaaaagaaggaccccatggggctctcctatgacacccggtgcttcgactcgactgtcacggagagggacattcgagtcgaggagtccatatatcaggcctgctctttgcctgaggaggccagagcagccatacactcactgaccgagagactctacgtgggagggcctatgtctaacagcaaaggccagtcctgcggatacaggcgatgccgcgccagcggggtactcactactagcatgggaaacactcttacgtgctatgtgaaagcccaagcggcctgcagggctgcagggattgttgcccccaccatgctggtttgcggtgacgacctggtcgtcatctcggaaagtcaggggaccgaggaggatgagcgaaacctgagagccttcacggaggctatgaccaggtattccgccccccccggggatccccccaaacctgaatatgacctggaactgataacatcatgttcctccaatgtgtctgtggctttggaccctcaaggtcgccgcagatactacctaaccagagaccctaccactccacttgccagggctgcctgggaaacagctagacactcccccgtcaattcatggttgggaaacatcatccagtacgcccccacaatatgggtgcgtatggtcctgatgacacattttttctccgttctgatggcccaagatactctgggccaagatctcaacttcgagatgtacggagctgtgtactcagtgagtcctctggacctcccagctataattgaacggctacatggacttgaagccttctcactgcacacatacactccccacgaactcactagggtggcagcaaccctcagaaaacttggggcgcctccccttagagcgtggaagagtcgggcgcgtgcagtgcgggcggcactcatcgcccagggagggaaggcggccatatgtggccgctatctctttaactgggcggtgaagaccaagctcaaactcactccattgccgcaggcgcgcctgctggacttatccagctggttcaccgtcagcgccggcgggggcgacatatttcacagcgtgtcgcgagcccgaccccgctacttatacctctgcctactcctactttgcgtaggagtaggcatctttttactccccgctcggtagagcggcacacactag
>JX227968
tagccatggcgttagtatgagtgtcgtacagcctccaggcccccccctcccgggagagccatagtggtctgcggaaccggtgagtacaccggaattgccgggaagactgggtcctttcttggataaacccactctatgcccggccatttgggcgtgcccccgcaagactgctagccgagtagcgttgggttgcgaaaggccttgtggtactgcctgatagggtgcttgcgagtgccccgggaggtctcgtagaccgtgcatcatgagcacagatccaaaaccccaaagaaaaaccaaaagaaacactaacccccgcccaccggacgttaagttcccgggcggtggccagatcgttggcggagtatacttgctaccgcgcaggggccccaggttgggtgtgcgcgcggcgaggaaaacttccgaacggtcccagccacgtgggaggcgccagcccatccccaaagctcggcgctccactggcaaatcctggggaaagccaggatacccttggcccctgtatgggaatgagggcctaggctgggcaggatggctcctgtccccccgaggttctcgcccttcgtggggccccactgacccccggcataagtcacgcaatttgggaaaggtcatcgatacccttacttgtggctttgccgacctcatggggtacatacccgttgtaggcgcccctgtcggtggcgtcgccagggctctcgcccatggggtgagagttctggaggacgggataaactatgcaacagggaacctgcccggttgctctttctctatcttcttattggcccttctatcatgcatcactgtgccagtctcatcggcgcagttcaagaacatcagcactggctacatggttaccaatgactgccctaacaccagcatcacttggcagcttcaagaggcagtgcttcacgttcctgggtgcgtcccctgcgtaaaggagggcaacgagtctcggtgttggataccggtcacgcctaacatcgctgtaaagcagcgcggtgctctcaccagaggtttgcggactcacatcgatatcgttgtgatgtccgccacactttgttctgcccttcatatgggggacgtgtgcggggcggtgatgatagcctcccaagtagtcatcgtgtcaccgcagcaccatacattcacccaggactgcaactgctccatctacccaggtcatgtaacgggacaccgcatggcgtgggacatgatgatgaactggtcgccaacagccaccatgatcctggcatatctgatgcgcatacctgagctcattcttgagatcatcactggagcgcattggggcgtgatgttcggcctagcctacttctccatgcagggggcgtgggctaaggttattgtcatcctcttgctgaccgcgggtgttgacgccaaaacgtacaccaccggaggtcaagcgggcctgacgacgcgcaggttggctggcatcttttcccccggagcccagcagaatattcaactgatcaatagcaatggcagttggcacataaaccgtactgccctcaattgcaatgacagtctgaacactgggtttattgcggctttgttctacacccgcagcctcaactccacaggatgcagtgaacgcatcagtgcatgccggggtctcgagtccttccgggtgggatggggtcctctcacccatgaagagaatgttaccaatgatgaagacatgaggccctattgctggcattatccgcctagaccatgtggcattgtccccgcccggtcggtatgtggtccagtgtactgtttcactcccaccccggtggtcgtgggcacgaccgacaggctcggggtgcctacttacagttggggggtgaatgagacagacgttttcctcttgaacagcacgcgaccaccgcgaggggcgtggtttgggtgtacgtggatgaatgctaccggatttaccaagacttgcggtgcaccaccctgccgcattaggccggatttcaacgccagtgaggatttactgtgccccacggactgcttcaggaagcatcctgatgccagctataagaagtgcggagctggcccctggctaacacccagatgcctcgtgcattacccctaccggttgtggcactatccgtgcacggtcaactacaccatcttcaagatacggatgtacgtggggggaattgaacataggtttgaagcagcatgcaatttcacccgtggggatccctgcaacttggaaaacagggacagaagccagctgagccctctgttgcacagcaccactgagtgggccatactaccctgcactttctctgatttaccggctttgtcaacgggcctcctacacctccaccagaacatcgtggacgtgcagtacttatatggcctgtcgccagcccttacaaaatacattgtcaaatgggagtgggtggtccttcttttcctgctcctcgcggacgctagagtctgcgcatgcttgtggatgcttatcctgcttggtcaagccgaagcagccctggagaggctgatcgttctgcacgcggcaagcgccgccagcgcgcacggcgtcgcctggttcgtcatcttcttcatagctgcttggtacatcaaaggcagggcggttcccatggccacctattccctcctaggcctatggtccttcttcgtgctgctcatggcgttgcctcaacaggcttacgcttttgacgcggctgagcaagggcaagttggtctgggcttgcttgtgatcataacgctcttcacactgaccccggcctacaaacttctcatttgccgctgcatgtggtggttgtgctacttcctggtcctggcagaagctctggttcaggaatgggtacctcccctccaggtacgcggcggccgtgatggtgtcgtatgggccatgactatgttttgccccgggctggtatttgacatcaccaaatggctcctggcgatccttggacctggcttcctcctcaaggacgtcttgctatggacaccatacttcgttagggcccacgccttgctgaagatgtgcgccatggtgaaacaccttgtggggggtaagtacgcccagatggcgctgctcagccttggcagatacactggtacgtacatctatgaccatctctcccccatgtcagactgggctgcaaagggcctgcgggacctagcggttgccgtggagcctatcatcttcagtccaatggagaaaaaggtgattgtctgtggggcggagacgacagcctgcggggacatcctgcatggtctgcccgtctccgcccgtctaggccgtgaggtcttgctgggccctgccgacgagtacacctccaaagggtggaagctcctcgcgcccatcactgcttacactcagcagacacggggtgttttgggtgccatagtggtgagcctgacaggacgtgacaagacagaccaggctggggaagtccaggtgctatccacggtgactcaatccttccttgggacctccatttccggcgttctctggacagtcttccacggtgctgggaacaaaacgctggccggctcgcgagggccggtcactcaaatgtattccagcgctgagggagacctcgtggggtggcctagtcctcctggtactagatccttggacccgtgcacgtgcggggccgtagatctgtaccttgtcacccgcaatgcagatgtgatcccggctaggagacgaggagaccgacgcggagctctgctctctccgaggcctctttcaaccttgaaggggtcctcggggggtccggtgctctgccccaggggccacgttgtaggaattttccgggcagctgtgtgctccaggggggtcgcgaaatccattgacttcatccccgtcgagtctcttgacgtcattaccaggtcaccttcattcactgacaatagcacgccccccgctgtgcctcagacctaccaggtggggtacctgcatgcccctactggcagcgggaagagcaccaaagtccctgcagcgtacgccgcccaaggctataaggtgctggtgctcaacccttccgtggcggccacgctagggtttggggcgtacatgtccaaggcgcacgggatcaacccgaacgttaggaccgggatacgtaccgtgacgaccggggaacccatcacgtactccacatatggcaaattcctcgcagatggaggctgcgctggcggagcctatgacatcataatgtgtgacgaatgccattccgtggatgcaaccaccattctcggtatcggaacggtccttgatcaggctgaaacggcgggtgttaggctggtagtcttggccacggccacaccccctgggtctgtgacaactccacatcccaacatagaggaggtcagccttggccacgagggtgagatccccttttacgggaaagccatccccctggcacacatccgagggggaaggcacctgatcttctgccattcaaaaaagaaatgcgatgagctcgcggcggccctccggggccagggcttgaacgcagtggcctactatagggggcttgacgtttccgtaataccagctcaaggagatgtcgtagtcgtcgctacagatgccctcatgacagggtacactggagacttcgattccgtgattgattgcaacgtcgcggtcacacaggtcgtagacttcagtttagaccccactttcaccataaccacacaaactgttccacaagacgctgtctcgcggagccagcgacgaggacggactggtagaggtaggttgggcatatataggtatgtttctagcggcgagagagcttcaggcatgtttgacaccgtagtactctgtgaatgctacgacgctggagctgcgtggtatgaactcacgccagctgagactactgtcaggcttcgggcatatttcaacacgcctggcttgcctgtgtgccaggaccatttagagttctgggaggcggtcttcaccggccttacacatatagatgcccatttcctttcccagacgaagcaggcgggagacaactttgcgtacttagtggcctaccaggccaccgtgtgcgctagggccaaggccccccctccatcttgggataccatgtggaaatgcttgattcggctcaagcccacactcaatggccccacgcctttgctgtaccgtctaggctctgtttccaatgaggtcactctcacgcaccctgtgacgaagtacatcgccgcctgcatgcaggcagatcttgagatcatgacgagcacatgggttcttgcggggggagttctcgcggctatcgccgcttattgtctggcgactggctgcgtgtccataattggacgggtacatatcaatcagaggactgtagttgcccccgacaaggaggtcctatatgaggcgtttgatgagatggaggagtgcgcctctagggctgccctcgtagaggaggggcaacgcatagcagaaatgctcaggtccaaaatttcaggcctgcttcagcaagctacaaagcaggctcaagacatacaacctgccgtccaggcctcctggcccaaactggaacaattttgggccaaacacatgtggaacttcatcagtggcatccagtacctcgcagggctgtcgacattgccggggaaccctgctgtggcttcaatgatggcgtttagtgccgctcttaccagcccgctctccactagtacaaccatcctcttaaacatcatgggaggttggctcgcttcccaaatagcacctcccgcgggagccactggctttgttgttagtggcttagtaggggctgctgtgggaagcgtaggcctagggaagatactggtggatgtcttggctgggtacggtgcaggcatctcaggagctctcgtcgcatttaagatcatgtctggcgagaagccatccatggaggacgtcgttaatttgttgcccggcattctgtccccaggcgcattggtggtgggggtcatctgcgcggccatactccgccgccacgtggggcagggggaaggcgcggtccaatggatgaacaggcttattgctttcgcgtccagaggtaaccacgtcgccccgacccactacgtgacggagtcagatgcgtcgcagcgggtaacacagctgctcggctctctcaccataaccagcctgctgaggaggctccacaactggatcaccgatgactgccccattccatgcgccggctcatggctcagcgacgtatgggattgggtttgtactgtcttgacagatttcaagaactggctctcttccaagctactcccgaggatgcctggcatacccttcatctcatgccagaagggctacaggggagtttgggccggcactggaatcatgacgaccaagtgcccctgcggagctgctatctctggcaacgttcgcttgggctccatgagaatcacgggacccaggacatgcatgaacacctggcagggggctttccccatcaactcctacacggaaggccagtgcgtgccaaagccctcgcctaatttcagaactgccatttggagagtggcggctacggaatacgcggaggtgactcggcacggccaatacgcctacgtgacggggttgactacagacaacttaaaagtcccctgccaattgccagctccagagttcttctcgtgggtggacggggtccaaatccacaggtttgccccaacaccaaatccgctaatcagggacgaggtctcgtttagtgtcggcctcaactcctttgtggttggctctcagctcccttgtgatcctgagccagacacagaggtattggcgtcaatgctgacagacccatcacacatcacagcggagacagcagcgcgtcgcttggcacggggttctcccccgtccgaagctagctcctcggcgagccagctctcggcgccatcgctgcgggctacctgtaccacccatggcaagggctacgacattgacatggtagatgccaatctctttatggggggtgatgtgacacgggtggaatctgagtccaaagtgctcatcctcgattctcttgaccctatggcacaggaggaggacgagcgcgaaccctcaattccctcggaatatttgcttcccagaaagaagaaatttccaccagcactaccagtctgggcccggcctgactacaacccaccagtccttgagacctggaagaagccagactatgaaccaccaacagtcgccggatgtgctctgccccctcccactacggctccgacgcctcctcctaggaggcgtcgaactgtggtcttggaccagagcaatgtgggggaagccctccaagcgttggccgccaagaccttcagccaaccaccccccagcggcgactcaggtcattccacgggggcggacaccgccgaccttgcgggacagaccccccccgacgacacttccgactcagaaacgggctccatttcctccatgccgcccctcgaaggcgagccgggggatcctgacttggagcctgcgtcggctgaccaccacaccccctcgcaagaggaggaggcggcctccgatcagagctccggttcatggacctcgtgttctgatgaggacgattcagtcgtgtgctgctccatgtcgtactcctggacaggggcgctcatcaccccctgcagtcgtgaagaggaaaagttaccaataaaccctctgagcaattcgctgttgcgctatcacaacaaagtgtactgcacaacatcaaggagcgcttcgctgagggccaagaaggtgaccttcgacagggtgcagttactggactgtcattatgactcagccttaaaggacgttaagctggccgcctccaaagttagcgcgcggctcctcacactcgaggaggcatgctcgctgaccccgccccattccgccaggtcaaagtacggatatggggccaaggaggtacgcagcttatccaagagggccgtcaaccacatccggtccgtgtgggaggacctcttggaagaccaacaaacaccaattaacacaaccatcatggccaaaaacgaggtgttttgcgtggaccccgcgaagggcgggaaaaaggcagctcgcctcatcgtattccctgacctcagcgtcagggtttgcgagaagatggccctttatgacatcactcagaagcttcctcaggcggtgatgggctcctcttatgggtttcaatattctccagcacagcgggttgagtaccttctgcaagcgtggaagggaaagaaagaccctatggggttttcctatgacacccggtgcttcgactcgactgtcacggagagggacattcgagtcgaggagtccatataccaggcctgttctttgcctgaggaggccagagcagccatacactcactgaccgagagactctacgtgggagggcctatgtctaacagcaaaggccagtcctgcggatacagacgatgccgcgccagcggggtactcaccactagcatgggaaacactctcacgtgctatgtgaaagcccaagcagcctgcaaggctgcagggattgttgccccctccatgctggtttgcggtgacgatctggtcatcatctcggaaagtcaggggaccgaggcggacgagcgaaacctgagagtcttcacggaggctatgaccaggtattctgccccccccggggatccccccaaacctgaatatgacctggagctgataacatcttgctcctccaatgtgtctgtggctttggaccctcagggtcgccgcaaatactacctaaccagagaccctaccactccacttgccagggctgcctgggaaacagctagacactcccccgtcaattcatggttgggaaatatcatccagtacgccccaacgatatgggcgcgcatggtcctgatgacacactttttctccgttttaatggcccaggataccctaggccaagacctcaatttcgagatgtacggagctgtgtactcagtaagtcctctggacctcccagccataattgaacggttgcatgggcttgacgccttctctctgcacacatactctcccaccgaactcaccagggtggcagcaaccctcagaaaacttggggcgccttccctcagagcgtggaagagtcgggcacgtgcagtgcgggcggcactcatcgcacagggagggaaggcggccatatgtggccgctatctcttcaactgggcggtgaaaaccaagctcaaactcactccattgccgcaggcgcgcctgctggacttgtccagctggttcaccgtcagcgccggcgggggcgacatatatcacagcgtgtcgcgagcccgaccccgctacttcttcttctgcctactcctactttgcgtaggagtaggcatctttttactccccgctcggtagagcggcacacactagcctacac
>GU294484
acctgcctcttacgaggcgacactccaccatggatcactcccctgtgaggaactactgtcttcacgcagaaagcgtctagccatggcgttagtatgagtgtcgtgcagcctccaggaccccccctcccgggagagccatagtggtctgcggaaccggtgagtacaccggaattgccaggacgaccgggtcctttcttggataaacccgctcaatgcctggagatttgggcgtgcccccgcaagactgctagccgagtagtgttgggtcgcgaaaggccttgtggtactgcctgatagggtgcttgcgagtgccccgggaggtctcgtagaccgtgcaacatgagcacacttcctaaacctcaaagaaaaaccaaaagaaaacccatccgtcgcccacaggacgtcaagttcccgggtggcggacagatcgttggtggagtatacgtgttgccgcgcaggggcccacgattgggtgtgcgcgcgacgcgtaaggcttctgaacggtcacagcctcgcgaacgacgacagcctatccccaaggcgcgtcggagcgaaggccggtcctgggctcagcctgggtacccttggcccctctatggtaatgagggctgcgggtgggcagggtggctcctgtccccccgcggctcccgtccatcttggggcccaaacgacccccggcgaagatcccgcaacttgggtaaagtcatcgatacccttacgtgcggattcgccgacctcatggggtacatcccgctcgtcggcgctcccgtaggaggcgtcgcaagagccctcgcgcatggcgtgagggcccttgaagacgggataaattttgcgacagggaacttgcccggttgctccttttctatcttccttcttgctctactctcttgcttaattcatccagcagccagtctagagtggcggaatacgtctggtctctatgtccttaccaacgcccgttccaacagcagtatagtgtacgaggccgacgacgttatcctgcacacacccggctgtataccttgtgttcagaccggcaacacatccaagtgctggaccccaatgacacccacggtggcagttaagtatgtcggagcaaccaccgcttcgatacgcggtcatgtggacctgttagtgggcgcagccacgatgtgttctgcgctctacgtgggtgatgtgtgcggagccgtcttcctcgtggggcaagccttcacgttcaggccgcgacgccatcaaacggtccagacctgcaactgctcgctgtacccaggccatctcacaggacatcgaatggcttgggatatgatgatgaactggtcccctgctgttggcatggtggtggcgcacatcttacgcctaccccagaccctgtttgatataatagccggggcccattggggcgtcttggcgggtctagcctactataccatgcagggcaactgggccaaggtcgcaatcatcatggttatgttctcaggggtcgatgccgttacgtacatcactgggggcactgcagctcgtgggggccaagggctggctagcctaatcgtccgggggcctgagcagcgcctggagctgatcaacacccatggctcgtggcacatcaacagtactgtcctccactgcaatgagtccataaacacagggtttatagctgggttgttttattatcataagttcaacttactggatgtcccgaaggctcagcagctgcaagcccatcactttcttcaggcaggggtggggccccttgacagatgccaacatccaccggcccttctgatgacaaccgtactgctggcatacgcacctagaccttgtgacagcgtaaagcagcacgtgtctccggtcctgtgtatgcttccacaccatcgcccagtggtggtaggcactactgatcctaagggcgctcccacctataactggggcgagaatgagacagacgtgttcctgctgaatccctgcggcctcctagtggtcggtggtttgggtggcacgtgggaggaactccaccggggtttgtcaagacgtgcggaggttcccccttgtgacatctatgggggtgggggggagatccaccaatggttcagacctcttctgccccaccgactgcttcaggaaacatcccgaggccacatacagccggtgcggctcggggccctggttgacacctcgatgcatggtcgactatccataccggctttggcattacccatgtacagtcaattttacactgttcaaggtgaggatgtttgtgggtgggtttggcatcggtttaccgccgcttgcaactggactaggggggagcgctgcgatatcgaggatcgtgaccgcagcgagcaacatcccctgctgcattcaacaactgagcttgccatactgccttgctctttcacgcccatgcccgcattgtcaacagggttaatacacctccaccaaaacatcgtggatgtccaatacctttatggcgttggatctggcatggtgggatgggcgttgaaatgggaatttgtcatcctcgttttcctcctcctagcagatgcacgcgtgtgcgttgccctttggctgatgctgatgatatcacaagcagaagcagcctggagaacttgtcacgctgaacgccgtctctgctgccgggacacatggtatcggctggtacctggtagcattttgcgcggcgtggtacgtgcggggaaactcgtcccgctggtgacctacagcctgacgggtctttggtccctagcattgctcgtccttctactcccccagcgggcgtatgcttggtcgggtgaagacagtgccaccctcggcgctgggatcttggtcctcttcggcttctttaccctgtcaccttggtataagcactggatcagccgcctcatgtggtggaaccagtacgccatatgtaggtgtgagtctgctctccaagtatgggtcccccccctacttgcccgcgggagtagggacggtgttatcctgctaacaagcctgctttatccatcattagtttttgacatcgctaagctgctgatagccgtaataggcccattatatctaatacaggccgccatcactactaccccctactttgtgcgtgcgcatgttctggtccgcctttgcatgttcgtgcgctccgtgacggggggaaagtacttccagatggccatactgagcgtcggcagatggtttaacacctacctatatgaccaccttgcaccgatgcaacactgggccgcagcaggcctcaaagacctggcagtagccactgaacctgtaatattcagtcccatggaaatcaaggtcatcacttggggcgcggacacggcagcttgcggagatatcctatgcgggctgcccgtctctgcacgattaggccgtgaggtgttgttgggacctgctgatgactatcgggagatgggctggcgtctgttggccccgattacagcatacgcccagcaaactaggcgtctttttgggactattgtgaccagcttgactggcagggacaagaacgtggtggccggcgaagtgcaggtgctttctacggctacccagaccttcctaggtacaacattgggaggggttatgtggactgtttaccatggagcaggttcgagaacacttgcgggcgtcaaacatcctgcgctccaaatgtacacaaatgtagatcaggacctcgttggatggccagctcctccgggggctaagtctcttgaaccgtgcacctgcgggtctgcggacttgtacttggttacccgcgaagctgatgtcatccctgctagacgcaggggggactccacagcgagcttgctcagtcctaggcctctcgcctgtctcaaaggttcctctggaggtcctgttatgtgcccttcgggccacgtagcggggatctttagggctgctgtgtgcaccagaggtgtagcaaaagccctacagttcataccagtggaaacccttagcacacaggctaggtctccatccttttctgacaattcaactcctcctgctgttccacagagctatcaagtagggtaccttcatgccccgaccggcagcggtaagagcacaaaggtcccggccgcttatgtagcacaaggatataatgttctcgtgttgaatccatcagtggcggccacactaggcttcggctctttcatgtcgcgagcttatgggatcgaccccaacatccgcaccgggaacggcacggttacaactggtgctaatctgacctattccacctatggtaagtttctcgcggacgggggttgctcggggggagcatatgatgtgattatctgtgatgagtgtcatgcccaagactctactagcatactgggtataggcacggtcctagatcaggctgaaacggctggggtgaggctgacggttttagcaacagcaactcccccaggcagcatcattgggccccattctaacctcaaagaagtggcccttggttctgagggggagatccctttcttcggcaaggccataccgctagccctgctaagggggaaaggcaccttatttttttccattccaagaaaaaatgtgatgagatggcatccaaactcagaggcatggggctcaacgctgaaggagtactacaggggtcttgatgtgtccgtcataccaacatcaggagacgttgtagtttgcgctactgacgccctcatgactggattcaccggagacttcgactctgtcatagattgcaacgtggctgttgaacagtacgttgatttcagcttggaccccaccttttccattgagactcgcactgctccccaagacgcggtttcccgcagtcaacgtcgtggccgtacgggccgaggtagactcggcacgtaccgatatgtcacccccggtgaaagaccgtctgggatgtttgactcggctgttctctgtgagtgctatgacgcgggctgctcgtggtacgacttgcagcccgccgagaccacagtcagactaagagcttacttgtccacgccggggttacctgtctgccaagaccacttggaattttgggagagcgtcttcactggactaactcacatagatgcccactttctatcacagaccaagcagcagggactcaacttcccatacctagctgcctaccaagccactgtgtgcgctcgcgcgcaagctcctcccccaagttgggacgagacatggaagtgtctcgtgcggcttaagccaacactacatggacctacaccccttcgatatcggccggggcctgtccaaaatgaaacctgcttgacacaccccatcacaaaatacctcatggcatgcatgtcagccgatctggaagtaaccaccagcacctggagcacctgggtgttgctcggaggggtcctcgcggccctggcagcctactgcttgtcggtcggctgcgtagtcattgtgggccacattgagctggggggcaagccggcgctcgttcctgacaaagaagtgttgtatcaacaatacgatgagatggaggagtgctcacaagctgccccatatatcgaacaagctcaagtaatagcccaccagttcaaggaaaaagtccttggattgctacagcgagctacccaacaacaagctgtcattgagcccatagtagttaccaactggcaaaagcttgaggccttctggcacaagcacatgtggaactttgtgagtgggattcagtacctagcaggtctctccactttgcccggcaaccccgctgtggcgtctcttatggcgttcgctgcttcagtcaccagtcccctgacgaccaatcaaactatgttttttaacatactcgggggatgggttgctactcatttggcagggccccagagctcttccgcattcgtggtaagcggcttggccggcgctgccatagggggcataggcctgggcagggtcttacttgacatcctggcaggatacggagctggtgtctcaggcgccttggtggctttcaaaatcatggggggggaactccccaatgccgaggacgtggtcaatctgttgcccgccatactatctccgggtgctctcgtcgtcggggtgatatgcgctgccctactacgtcggcacgtgggacctggggagggagcggtacagtggatgaacaggctcatcgcgttcgcatcccggggcaaccacgtctcaccgacgcactatgttcccgagagcgatgctgcggcaagggtcaccgcattgctgagttctctaactgtcacaagtctgctccggcggttacaccagtggatcaatgaagactacccaagcccttgtagcgacgattggctacgtaccatctgggactgggtctgcatggtgttgctcgacttcaagacatggctgtctgctaagatcatgccattgctccctgggttgcccttcatttcctgtcaaaagggatataagggcgtttggcagggggacggcgtggtgtccactcgctgtccttgcggagcagtgataaccggtcatgtgaagaacgggtccatgcggcttgcaggaccacgtacatgtgctaacatgtggcacggcaccttccccatcaacgagtacaccaccggacccagcacaccttgcccatcacccaactacactcgtgcactgtggcgcgtggctgccaacagctacgtcgaagtgcgacgggtgggagacttccactacatcacgggggccacagaagatgagctcaagtgtccgtgccaagtgccggctgctgagttctttactgaagtggatggggtgagacttcaccgttacgcccctccatgcaggcccctgttgagggatgagatcactttcgtagtagggctgaattcttacgcgataggatcccaactcccttgtgagcccgaaccggacgtctctgtgctgacctcgatgttgagagacccttcccatatcaccgccgagacggcagcgcgccgccttgcacgcgggtcccctccatcagaggcaagctcatccgccagtcaactatcggctccatcgttgaaggccacttgccaaacgcataggcctcatcccgacgcgagctggtggacgccaacttgtgtttggcgacaagagatgggcagcaacatcacacgggtagagtccgaaacaaaggttgtgattcttgactcattcgaacctctgagggccgagactgatgacaccgagctctcggtagcagcagagtgtttcaagaaacctcccaagtatcctccagccctccctatctgggctaggccagactacaaccctccactgttggatcgttggaaatcaccggattatgaaccaccaattgttcatgggtgcgccttaccaccacagggtactccaccggtgcctccccctcggaggaaaagaacaatccagctggacggctccaatgtgtccgcggcgctagctgcgctagcggaaaaatcattcccggcctcaaaaccgttggaagcgggtagctcatcctcaggggtcgatacacagtccagcactacttccaaggtgcctccctcttcggagagagagtccgacacagaatcgtgctcgtccatgcctcctctcgagggggagccgggcgatccagacttgagttgcgactcttggtccactgttagtgacagcgaggagcagagcgtggtctgctgctctatgtcgtattcttggaccgacgccctgataacaccatgtagtgctgagggagagaactgcccatcagcccactcagcaatcttggagagacatcacaacctaatctattcaacgtcgtctagaatcgcttctcaacgtcagaagaaggtcaccttcgacaggctgcaggtgctcgacgaccattacaaaactgcattaaaggagataaaggagcgagcgtcaagggtaaaggctcgcatgctcaccatcgaggaagcgtgcgcgctcgtccctcctcactctgctcggtcaaagttcgggtatagtgcgaaggacgctcgctccctgtccagcaaggccattaaccagatccgctccgtctgggaggacttgctggaagacaccacaactccaattccaaccaccatcatggcgaagagcgaggttttttgtgtggatcctactaaaggaggccgttttttgctcgtctcattgtctaccctgacctgggggtgcgcatctgtgagaacgtgccctatatggcgtgatacagaagtggggagtggggacgatgggtcctgcctatggattccaatactcgcctcaacagcgggtcgaacgtctgctgaagatgtggacctcaaagaaagcccagttggggttctcgtatggtacccgctgctttggctcgactgccactggacaggacatcagggtggaagaggagatataccaatgctggagccttggaccggaggccaggaaagtgatctcctccctcacggagcggctttactgcggaggccctatgttcaacagcaagggggcccagtgtggttatcgccgttgccgtgccagtggagttctgcctaccagcttcggcaacacgatcacttgttacatcaaggccacagcggctgcaaaggccgcaaacctccggaagcctggcttcttgtttggggaggatggatcctggtcgtattacctgaggaccgaatggggttcgaatggagatacgggcagtcctgggagagccttcaccggaggctatggaccaggtatttcttgcttccacccggagatggcccccacaggccaaccctacgacctttgggctcattacatctggctcctccaacgtctccgtggcgcgggacgatacggggaagaggtattattacctcactcgtggtgccaccacccccctggcccgtgctgcttgggagacagctcgtcacactccagttacctcctggctggggaacatcatcatgtacgcgcctactatttgggtgcgcatggtggtggtggcacactttttctccatactccaatcccaggagatacttggtcgcccccttggctttggaatgtacggggccacttactctgtcactccgctggatttaccagcaatcattggaagactccatggtctacgcgcgtttacgctccatatttactctccagcagagctcaatacggtcgcggggacactcaggaagcttgtgcccccccctacgagcttggagacatcgggcacgagcagtgcgcgctatgcttatcgcccagggagggaaggccaggatttgtgggctttatcacttcaattgggcggtacgcaccaagaccaccctcactccactgccagccgctggccagttggatttatccatctggtttacggttggtgtcggcgggaacgacattctcgcagcgtgtcacgcgcccgaacccgccatttgctgctttgcctactccctactaacagtaggggtaggcatctttctcttgccagctcgatgagctggtaagataacactccatttcttttttgtttttttttttttttttttt
>KM349851
gcccgccccctgatgggggcgacactccgccatgaatcactcccctgtgaggaactactatcttcacgcagaaagcgtctagccatggcgttagtatgagtgtcgtacagcctccaggcccccccctcccgggagagccatagtggtctgcggaaccggtgagtacaccggaattgccggaaagactgggtcctttcttggataaacccactctatgtccggtcatttgggcgtgcccccgcaagactgctagcctagtagcgttgggttgcgaacggctttgtggtactgcctgatagggtgcttgcgagtgccccgggaggtctcgtagaccgtgcatcatgagcacaaatcctaaacctcaaagaaaaaccaaaagaaacacaaaccgccgcccacaggacgtcaagttcccgggtggcggtcagatcgttggcggagtttacttgctgccgcgcaggggccccaggttgggtgtgcgcgcgacgaggaagacttccgagcggtcccagccgcgtgggagacgccagcccatcccgaaagatcggcgccccaccggcaaatcctggggaaagccaggatatccttggcccatgtacggaaacgagggctgcggctgggcaggttggctcctgtccccccgcgggtctcgtcctacttggggccccactgacccccggcatagatcacgtaatttgggcagggtcatcgataccattacgtgtggttttgccgtcctcatggggtacattcctgtcgttggcgccccagtcggaggcgtcgccagagccctggcacatggtgttagggtcctggaagacacggtaaattatgcaacagggaacttgcctggttgctctttttctatcttcttgcttgcccttctgtcgtgtgtcacggtgccagtgtctgcagtggaagtcaggaacaccagttctagttactacgccactaatgattgctcgaacagcagcatcacctggcagctcactaacgcagttctccaccttcccggatgcgtcccatgtgagaatgacaacggcactttgcgctgctggatacaagtaacacctaatgtggctgtgaaataccgcggcgcactcactcacaacctgcggacacatgtcgacatgatcgtaatggcagctacggtctgctcggccttgtacgtgggggacgcgtgcggggccgtgatgatcgtatcgcaggctttcatagtgtcgccgaaacaccacaacttcacccaagaatgcaactgttccatctaccaaggtcatatcaccggccatcgcatggcatgggacatgatgctaaactggtcaccaactcttactatggtctttgcctacgctgctcgtgttcctgagctagtccttgaaatcgtcttcggcggccattggggtgtggtttttggcttggcctatttctccatgcagggagcttgggccaaagtctttgccatcctcctccttgtcgcgggagtcgatgcagcgaccacctatagctcgggcgcgcaagtgggtcgtggcgttcagggccttactggcctctcttccctcggtcctcagcagaaactcagtttaatcaacaccaacggcagctggcacataaaccggaccgccctcaactgtaatgacagcttgcagacgggtttcatcagttccctgttttacacccgccagttcaacagctctggctgccccgagcgcttgtctgcctgcccgaggctggacgattttcgcatcgggtggggaaccttggaatacgagactgatgtcaccaacgatgaggacatgaggccgtactgctggcattaccctccgaagcctggtggtatcgttccggctaggacggtttgcggcccggtctactgtttcactcccaaccctgttgttgtgggtaccactgacaagcagggcctgcccacctacacctggggggagaatgagaccgacgtctttctgctaaatagcacaagacctccgcgaggatcttggtttggctgcacttggatgaacgggactgggttcactaagacgtgcggcgcaccaccttgccgcattaggggggacttcaacagtacccttgatctgttgtgccccacggactgttttaggaagcacccagataccacctatcttaagtgtggagcagggccctggttgacccccagatgcctggtgcattacccgtatagattgtggcactatccgtgcactgtgaattttaccatcttcaaggtgcggatgtacgtgggagggttggagcatcggctggaagcggcgtgcaacttcacgcgcggggatccctgcgggctggaagacagggataggggtcagcagagtccactgctgcactccaccactgagtgggcggttatgccgtgctctttctccgacctaccggcactatctactggtttattgcacctccaccaaaacatcgtggacgtgcaatacctctatggactttctccggctgtcacacggtaccttgtgaagtgggaatgggtgatcctcctcttcctgttgttggcagacgccaggatctgtgcatgcctttggatgctcatcatactgggccaagctgaggcggcgcttgagaagcttgtcatcttgcactctgctagcgctgctagtgccaatgggccgctgtggttcttcatcttctttgcagcggcctggtacttaaagggtaaggtggtccccgcggccacatactctatcctcggcttgtggtcctttctcctcctagtcctagccttaccacagcaggcttatgccctggacgcagcagagcaaggggagttggggttggtcatattagtaatcatgtccatcttcactctcaccccggcgtacaagactctcctgagccgttcactgtggtggctgtcctacatgctggtcttggccgaggcccagattcaacaatgggttccccccctggaggccaggggggggcgtgatgggatcatttgggtggctgtcatcctacacccacgccttgtgtttgagatcacaaaatggttgttggcagtcctggggcccagctacctccttagagcgaccctgctacgggtaccgtactttgtgagggcccacgccctgctacgagtatgtgccctggtgaaacacctcgcaggagctaggtacatccagatgctgttgatcactataggcaggtggaccggcacttacatctatgaccatctctcccctttgtcaacttgggcagcccagggattgcgggacctggcagtcgccgtggagcccgtggtgtttagcccaatggagaagaaagtcattgtgtggggggctgagacggtggcatgtggggatatcctgcacggcctcccggtttccgcgaggctaggtagggaagttctgcttggccccgccgatgactacacctcgaaggggtggaagctcctggctcccatcactgcctatgctcaacagactcgtggtctcttgggcgccatcgtggttagcctaacgggccgcgacaaaaacgagcaagccgggcaagtccaggtcttgtcctcagttacacaatccttcttggggacatctatttcgggggttctctggacagtgtatcatggggctggcaacaagaccttggccggccccaagggaccagtcactcagatgtacagcagcgcagagggggacctcgtgggatggcctagcccccccgggactaagtccttagacccttgtacctgcggggccgtagacctctacttggtcacccgaaacgctgatgtcatcccggctcggaggaaaggcgaccggcgaggtgcgctactctcaccgaggcctctttcaaccctcaaaggatcatccggtggacccgtgctctgccctaggggacacgctgtgggcctgttcagagcggccgtatgtaccaggggtgtggccaaatctattgacttcatccctgttgaatctctcgatatcgccgctcggtcgcccagtttctctgacaacagcacgccaccagctgtacctcaaacttaccgggtgggctacttgcacgcgccgacaggcagcgggaagagcaccaaggtccctgccgcatatgccagtcaggggtataaagtacttgtactaaatccctctgtcgcggccacactcggttttggggcctacatgtccaaagcccacgggatcaaccccaacatcaggaccggagtacggactgtgaccaccggagactcaatcacttactccacttatggcaagttcctcgcagacggaggctgctcagctggcgcctatgacgtcatcatatgcgacgaatgccacgcagtggacgctactaccatccttggcattggaacagtcctcgaccaggccgagactgcaggtgccaggctagtggttttggccacagccacacctccgggtacggtgacgactccccacagtaacatagaggaggtggctcttggtcatgagggcgagatccccttttacggtaaggctatccctttatcttccatcaagggaggcagacacctgattttttgtcattcaaagaagaagtgcgatgagctcgcagcagctcttcggggcatgggtgtcaatgccgtcgcttactacaggggtctcgacgtctccgttataccacttcaaggagacgtggtggttgtcgccaccgacgccctaatgactggatttaccggtgactttgactctgtcatcgactgcaacgtcgcagtcactcagatcgttgactttagcctagacccgacctttaccatcaccacccaaaccgtccctcaggacgctgtctcccgtagtcaacgcagagggagaactggaagggggcgactgggcatttacaggtatgtttcatcaggtgagaggccgtctgggatgttcgacagcgtagtgctccgcgagtgctatgatgccggggcatcctggtatgaacttacgcctgctgagactacagtgagactccgggcttatctcaacacgcccggtttgcccgtatgtcaggaccatctggagttctgggaggcggtgtttacgggcctcacacacatcgatgcccacttcctctcccagacgaagcaaggaggggacaactttgcgtatctaacggcctaccaggccactgtatgcgctagggcaaaagcccctcctccttcctgggacgtgatgtggaagtgtctaactaggctcaaacctacgctgaccggccctacccccctcctgtaccgcctgggtgccgtgaccaatgaggttaccttgacgcaccccgtgacgaaatacatcgccacgtgcatgcaagccgaccttgagatcatgacaagcacatgggttctggcagggggggtgctggccgccgtggcagcttattgtctggcgacaggctgcgtttccatcatcggccgcctacacctgaatgatcgggtagttgtgacccctgacaaggaaatcctatatgaggccttcgatgagatggaagagtgcgcctccaaagccgctctcattgaggaaggacagcggatggcggagatgctcaagtctaagatacagggcctcttacaacaggccacaaaacaggcccaagacatacagccagccatacagtcatcatggcccaagcttgaacaattttgggccaagcacatgtggaacttcatcagtggtatacagtacctggcaggactctctaccctaccgggaaatcctgcggtagcatcaatgatggcctttagtgccgcgttgactagtccactacccaccagcaccaccatcctcttgaacatcatgggggggtggttggcctctcagattgccccccctgccggagccactggcttcgttgtcagtggtctagtaggggcggctgtcggaagtataggcctgggtaagatactggtggacgttttggccgggtacggtgcaggcatttcaggagccctcgtagcttttaagatcatgagcggcgagaagcccacggtagaagatgttgtgaatctcctgcccgccatcctgtctcctggcgccttggtagtgggagtcatctgcgcagcaatcttgcgccgccacgttggtcagggagagggggcagtccagtggatgaacaggctgatcgccttcgcctccaggggaaaccatgttgcccctacccactacgtggcagagtctgacgcctcgcagcgtgtgatgcaagtgttgggctcactcacaattaccagcttactcaggagactacatgcctggatcactgaagattgcccggtcccgtgctcggggtcgtggctccgagacatttgggattgggtttgttccatcctcacagactttaagaactggctgtcctcaaaactgctccccaagctgcctggccttccctttatctcttgtcaaaaggggtataggggtgtatgggctggcacgggagtcatgactactcggtgtccgtgcggagcaaacatctcgggccatgtccgcatgggcaccatgaaaataacaggcccgaagacctgcttgaacctatggcatgggaccttccccatcaattgttacacagaagggccttgtgtgccaaaaccccctcctaattataagaccgcaatttggagggtggcagcgtcagagtacgttgaggtcacgcagcacggctctttctcgtacgtaacggggttaactagtgacaaccttaaggtcccttgccaggtaccagctccagaattcttctcttgggtggacggggtgcagatacaccgattcgcccccaccccaggtcccttctttcgggatgaggtaacgttcaccgtaggcctcaactcctttgtggtcggctctcagctcccttgcgaccctgagccagacaccgaggtattggcctctatgctaacagacccgtcccacattacagcagaggcggcagctaggcgattagccaggggatctcccccctcacaggccagctcttcagcgagccagctctccgccccgtccttgaaggctacctgtaccacccataagatggcatatgattgtgacatggtggatgctaacctcctcatgggaggcgatgtgacccggattgagtccgactctaaggtgattgtcctcgattccctcgattccatgactgaggtagaggacgatcgtgagccttctataccatcagagtacttgatcaagaggagaaagttcccaccggcactacccccctgggcccgtccagactacaaccctcctgtgatcgagacatggaagaggccgggctatgagccgcccaccgtcttgggctgtgcccttccccccacacctcaggcaccagtgcctccacctcggaggcgccgtgctagagccctgactcaggacaatgtggaggggatcctcagggagatggcggacaaagtactcagccctctccaagattgcaatgactccggccactccactggagcagataccgggggagatagcgtccagcagcctcccgacgaggctgccgcttcagaggagggatcactgtcctccatgcctccccttgagggagagccaggggaccctgacctggagtttgaaccagctgaatccgctcccccttccgagggggagtgtgagatcattgagtcagactccaagtcgtggtccacagtctctgatcaggaggattctgttatctgctgctccatgtcatactcctggacgggggccctcataacaccatgtgggcccgaggaggagaagttgccaatcaaccctctgagtaattcgcttatgaggtttcataataaggtgtactccacaacctcgaagagcgccactctaagggcaaagaaggtgacctttgacagggtgcaggtgctggacgcacactatgactcagtcttgcaggacattaagctggccgcctctaaggttagtgcgaggctcctctcaatagaggaagcctgcgcgctgaccccgccccactccgccaagtcacggtacggatttggggcaaaggaggtgcgcagcttatccaggagggccatcaaccacatccggtccgtgtgggaggacctcctggaagaccaacatactccaattgacacaactatcatggccaaaatgaggtgttctgtgtcgatcccgctaaaggcgggaaaaagccagctcgcctcattgtataccccgaccttggggtcagggtgtgcgaaaagatggccctctatgacattgcacaaaagcttcccaaggcaaataatgggaccatcctatgggttccaatactctcccgcagaacgggtcgattttctcctcaaggcttggaggggtaaaaaggacccaatggggttctcgtatgacacccgctgctttgactccaccgtcacggagagagacataagaacagaagaatccatatatcaggcttgttccctgcctgaggaggccagaactgtcatacactcgctcactgagagactctacgtaggagggcccatgacaaacagcaaggggcaatcctgtggttacaggcgttgccgcgcaagcggcgttttcaccactagcatggggaataccatgacatgctacattaaagccctcgcagcatgcaaagctgcggggatcgtggaccccgttatgctggtgtgtggagacgacctggtcgtcatctcagagagccaaggtaacgaggaggacgagcggaacctgagagccttcacggaggctatgaccaggtattcagcccctcccggtgaccttcccagaccggaatatgacttggagcttataacatcctgctcctcaaacgtatcggtagcgctggaccctcagggtcgccgccggtactacctgaccagagaccccaccactccaatctcccgagccgcttgggaaacagtgagacactcccctgtcaattcttgcctgggcaacatcatccaatacgcccctacaatctgggtccggatggtcataatgacccacttcttctccatactcttggcccaggacactctgaaccaaaatctcaattttgagatgtacggggcagtgtattcggtcaatccattagacctaccggccataattgaaaggctacatgggctcgatgccttctcactgcacacatactctccccacgaactctcaagggtggcagcaactctcaggaaacttggggcgcctccccttagagcgtggaagagtcgggcgcgtgctgtgagggcctctctcatcgcccagggagggagggcggccatctgtggccgctacctcttcaactgggctgtgaggacaaagctcaaactcactccactgccggaagcgcgcctcctggatttatccagctggttcaccgtcggcgccggcgggggcgacatttatcacagcgtgtcgcgtgcccgaccccgcttattgctctttggcctactcctactttttgtaggggtaggccttttcctactccccgctcggtagagcggcacacattagctacactccatagctaactgtccctttttttttttttttttttttttttttttttttttttttttttttttttttttttttttttttttctttttttcccttttccttctttcttaccttattttactttctttccggggggccccctcttacccctaatcccgggtagctgtgaaaggtccgtgagccgcttgactgcagagagtgctgatactggcctctctgcagatcaagt
>KM504109
gccagccccttaacggggcgacactccaccatgatcactcccctgtgaggaactactgtcttcacgcagaaagcgtctagccatggcgttagtatgagtgtcgtacagcctccaggatcccccctcccgggagagccatagtggtctgcggaaccggtgagtacaccggaattgccaggatgacagggtcctttcttggataacccctctcaatgcctggagatttgggcgtgcccccgcgagactgctagccgagtagtgttgggtcgcgaaaggccttgtggtactgcctgatagggtgcttgcgagtgccccgggaggtctcgtagaccgtgcaccatgagcacacaacctaaaccccaaagaaaaaccaaacgaaacaccaaccgtcgcccaatggacgttaagttcccgggcggcggccagatcgtcggtggagtttacttattgccgcgcaggggcccgcgtttgggtgtgcgcgcaacgaggaagacttccgaacggtcccagcccagaggccggcgccagcctatacccagggcgcgccagccaacgggccggcactgggctcagcccggttacccttggcccctttatggtaacgagggctgcgggtgggcaggatggctgctgtccccccgcggttctcgccctaactggggccccaatgacccccggcggaggtcacgcaaccttggtaaggtcatcgataccgtaacttgcggcctcgccgatctcatggggtacatccctgtcgtcggggcaccacttggtggtgtcgcagctgcccttgcgcatggcgtaagggcagtggaggacgggattaattatgcaacggggaaccttcccggttgctctttctctatcttcctcttggcactcctttcgtgcctcacaactcctgcctcagctgttcaccataggaactcatctggtatttatcaccttaccaatgattgccccaattccagcatcgtttatgaggcagatcatgtcatcttgcaccttcctgggtgcgtcccgtgtgttggcgcaggaaatgcrtcgcggtgttggtatccagtcacccccaccattgctgttccaaatgcttccgtgccggtaagggggttccgtacccaygtggatctcctggttggttcagcagcgctttgttcagcyctctatrttggggacctctgtggtggtgcctttctggtcggacagctcatcacyttccgacccagaaggtatcagaccacccaggactgtaattgctccatctacgccggccacatcacggggcataggatggcgtgggatatgatgatgaactggtcccccacgactacctatattgtgtctgctctgctgagggtgccgcagttgctccttgagataatgctcgaggggcactggggcgtcattggcgctctgctgtactacagcatggtagcaaattgggccaaagtcctcgcagtccttctcctttttgcgggcgttgacgcgaaaacccacaccgttggtggcaccgttgcttcgaacgcccgcactatggcaggtcttttctcattgggacctaaacagaatctccaacttatcgagaccaatggtagctggcacatcaacaggactgctcttaattgcaatgattccctcaacacgggtttcattgcgtctctgttctatgcctacaagttcaactctaccgggtgccctgaacgtatgagcaagtgtaagccattgcactccttctcccaaggctggggccctattgtgtatgccaacataagcggctcgtctgaggaaaggccgtattgctggcactatccacctaggccctgtgatgtagtaaaagcgcggtcagtctgtggacccgtctattgcttcacacccagccctgtggtcatcggcactaccgatagaaggggattccccacatacacctggggggagaatgagaccgacgtatttctactgcagagtgccaggcccccccaaggggcctggtttggttgcacttggatgaatggcactggctacgttaaaacctgtggagcgcccccgtgccagcttgggcctgtaggcaatagcaccttgcaatgtcctaccgactgcttccgcaaacatccgggagctacgtatgtgaagtgcgggtctggaccttggctcaccccccggtgtttggtggactatccatataggttgtggcactacccttgcactgtcaattttaccatccacaaagttcgcctgttcatcgggggtgtcgaacacaggctcgatgctgcttgcaattggacacgcggggatcgatgtgagctggaagatagggacagggtagagatgagcccgctcttgttctcaacaactcagctgagcatcctgccctgttcctttacgaccatgccggccctgtcaacaggcctcatccatctccaccagaatatcgtggacgtgcaatacctctacacagtatcctcaaccgttgtgtcgtgggcgctaaagtgggagtatgtagtcctcgcctttctggtgctggctgacgcgcgcatctgtgcgtgtatgtggttgatgttcatggtcggccaggcggaggctgcgctggagaacttgatcgtcctgaacgctgtatccgccgccagcaatgagggagtgctttacggactggtcttcatctgcctcgcgtggcatgtccgtggaagggctgctcccgcgttctcatatgcttggctccagctgtggccgctattgctactattgctagccttacctcgaagagctttcgcacttaacaatgaggaagcatcatctataggcttgcttgtgcttggcattattactatgtttaccctcaccccagcctataaacaactacttgtaagtgtgctttggtggttacagtacttcatagcacgcgtagaggctgccattcatgtgtgggtaccttctctgcacgtccgaggcgggcgtgatgcacttatactccttgcttgtctactgcacccgcagcttgggtttgaggtcactaagattctgcttgccctgctaggccccctttacttgcttcagtatagccttctcaaaactccttactttgtgcgcgctcatatcttattgcgcgcctgcatggctctccgcactcttgcgggcgggaggtacgtccaagctatgctgctgcgcctgggtgcttggactggtacatacatatatgaccacctgactcccttgtctgactgggcctgcgatggcttacgagatctagctgttgccgttgagcccgttatcttctctcccatggagaagaaggtcatcacttggggagctgacaccgcagcatgtggagacatccttgatggtctcccggtttctgcgcggaagggcaatctcattctccttggccctgcggacgatgtgaagagcatgggttggaaacttctcgccccgattaccgcatatgcccagcagaccagaggcctggtgggcacaattgtcaccagcctcaccggtcgtgacaaaaatgaggtggagggcgagattcaggttgtgtccaccgccacacagtccttcttagccacatctattaatggggtcctttggacagtgtaccatggagccggatcaaaaacactggccggcccgaagggccctgtatgtcaaatgtacaccaatgttgatcaggatttggtagggtggcctgccccacctggggcgcgctcgctaacaccatgcgcttgtggctcgagtgatctctatctcgtcacgagagatgccgatgtcatccctgcgagacgcaggggtgacactcgagcagccctcctcagtccacggcccattagtacccttaaaggatcatcaggaggccctatactttgcccttcgggtcacgctgtgggaattttccgcgcagctgtatgcaccaggggtgtggccaaatctcttgacttcgtgcctgttgagagtatgcaatccactgcacgctctccatccttttcagacaacacatctcctcctgcagtgccctctacttaccaggtgggatacctccatgctccgacgggtagtggtaaaagtaccaaagtcccggcagcgtatgctgctcaagggtataaggttctagtgctgaatccatctgtggcagctaccctcgggtttggggcgtatatgtcccaggcccatggtatagaccmcaacatacgtactgkggtaagaaycatcactaycggmggggcaatcacctattgcacatatggcaagttcctcgcggacgggggttgttccgtcggggcatatgatgatatcatctgtgatgagtgtcattcaacagacccaaccacagtcttgggcatagggactgtattagaccaagcagaaaccgcgggggttagacttacggtgcttgctaccgctacacccccgggttctgtcacagttccacatccaaatattacagagtcagcccttcctcttactggagaaatacccttttacgggaaggcaattcccctcgaatacatcaaggggggtagacacctgattttctgtcattccaagaagaaatgtgatgagcttgccaagcaacttacatcactagggctgaacgctgtggccttttacaggggcgtagacgtgtcggtcattcctactgcgggggatgtagtggtatgtgccaccgacgcccttatgactggctacacaggtgacttcgactccgtgatagactgcaatgtctccgtcacacaggtcgttgacttcagccttgacccaaccttctccatagagatcactactgtaccccaggacgctgtctcgcggagtcagagaagaggcagaacagggcggggaaagcatggggaatataggtacgtctcgcagggtgaacggccatcaggcatgtttgacaccgccgtgctttgcgaggcgtacgatacaggatgcgcgtggtatgaactcacccctgcagaaacaaccgtgaggttgcgcgcataccttaatacccctggactcccagtctgtcaagaccacctcgagttctgggaaggtgttttcactggacttactcatattgatgcccatttcttgtcacagacaaagcaagggggggaaaacttcgcatatcttgtggcctaccaagctactgtttgcgcgcgagccaaggctccccccccttcctgggacacaatgtggaggtgtctcatacgactgaagcctgtgcttacggggcccacgcctctgttgtacaggctcggsccagtacagaatgagatcacctccacccatccaatcaccaaatacattatgacctgcatgtctgccgacctggaagtcatcaccagcacgtgggtattggtggggggggtccttgcagccctagcggcctactgtttatcagtgggctgtgtggtgatatgtggtagggtctccactactaacaaacccgtgttgataccagatcgggaggtgatgtatcaacaatatgacgagatggaggagtgctccaagcatattccttacctcgtcgagggccaacagattgccgagcaattcaaacaaaaaatactcggccttatccagactactactaagcatgcagaggggatcaaaccagccgtcgagtctgcctggcccaagctcgagcaattctggcagaaacacctgtggaatttcgtcagcggtattcaatacctagctggcctctcgactctgccaggcaacccggctgttgcttccctcatgtctttttccgcctctctcaccagtcccttgtccacttctacgaccctgctgttaaacatcctaggaggatgggtcgcatcccagctggcaaacccaaccgcttccacagcatttgtggtaagcggtctggcgggcgcaacagtagggagtattggacttgggaaggttttggtggacattattgctgggtatggtgcgggtgtgtcaggagcgctcgtcgcttttaagatcatgagcggcgaaacacccgcagtggaggacattgtcaacctcctccctgccctcctatcacctggggccctagtggtgggcgtcgtgtgcgcggccatcttgcgccggcacgctggtcctgctgaaggagctgcccagtggatgaataggctgatcgcctttgcttccagaggcaatcatgtgtcacctacccactatgtgcctgagacggacacctcacgccagattatgaccatcctcagctcccttaccataaccagtctactgcgcaggctgcatgagtggattaatactgactggtccaccccatgctctggttcttggttacgtgacatctgggactgggtttgcactgtactctctgactttaaaacttggctcaaagcaaaattggtgccggcgctacccggggtccccttcttttcatgccaacgagggtttaggggtttttggaggggagatggcgtttgccatactacatgcacctgtggcgcccaaataacaggtcacatcaaaaatgggtccatgaggatctcagggtcacgatggtgcagcaacatctggcatggcaccttccctataaacgcatctacgactggccccggcgtgcccatccctgcgcccaattacaagagggctctctggagagtggccgcagaggaatatgtcgaagttgtgagagtaggagacagccactttgtagtgggcgtgaccaaccaagacctgaaatgcccatgtcaagtaccggctccagagttctttacagaggttgacggagtgcgtttgcaccgttacgcacctgcgtgtaagcctttgttgagggacgaggtcaccttcagcgtgggattgtcttcctacgtggttggatcccaacttccttgcgaaccggaaccggacgtcatggttgtcacgtcaatgttgactgacccatcacatataactgctgaaactgctgcccgccgcctcaagcgtggttcccctccttcccttgcaagctcgtcggcaagtcagctctcagctctatcattgagggccgcgtgcaccacacacggcccgcaccctgacgcagagctggttgaagcgaacttgctgtggaggcaggagatggggggaagcattacccgggttgaatccgaaaacaaagtcgtcgtgctcgactcattcgatcccatcattccggagtacgatgacagggagccgtctataccggcggagtgccacaggccaccaaggccaaagtatccacccgcactccccgtatgggctcgaccggattacaatccgccattgcttgagacatggaaggcaccagactatgaaccgcccgtagtacacgggtgtgcaataccacctcctaaaaagacacctattccaccccccaggaggaagaagactgtacaactcagcgagtctacaatgtcacttgcgcttgcgcagctcgccgagaagtcatttccaacgaccccattcaccaccacagaccctgactcaagtcacccgactggtggtagttcttctgaagggtgcactggagacattgatgccacctctgaggcggagtcttacagttctatgccagcactcgagggggaacctggagaccccgatcttagctcggggtcttggtccacagtcagtgaggaaggcgatggtgtggtgtgctgctcaatgtcatacagttggacaggagcgattatcacgccctgtgtaccggaggaggagaagctacctgtaaatgcgttaagcaactccctcatccggcaccacaatttggtgtactccacgacatcccggagtgccgcagcacgccaaaagaaagtgacctttgatcgcatgcaagtgctagatcaacattaccatgatgtccttaaggagaccaaactccgagcgtcgcaggtgacggccaagctcctctcaactgaggaggcatgtgacctcacccccccgcactcagcccgttctaaattcgggtatggggcgaaagacgttcggagtcatgccagtaaggccgttaaccacatcaactccgtgtgggaggacttgctggaagacaaccagaccccaattcctacaaccattatggccaagaatgaggtgttttgcgtggatgtgtcaagggggggccgcaagccagctcgtctaatcgtattcccggacctgggggtccgggtgtgcgagaagagagccctatttgacatcacccgcaagctacccttggcggtgatgggagatgcctatggatttcagtattcgcccaaacagcgagtagagcagctgctcaagatgtggcggtcgaagaagaatccgatggggttctcctatgacaccagatgctttgactccacagtcacagagcgtgacatacgcactgagggcgacatctacctatcctgccaactggatccagaggccaaaaaggtcataacatctttgaccgagagactctactgcggtggtcccatgtacaactcgcggggccaactttgcggaacgcgcaggtgccgtgctagcggggtgctccccactagtatgggtaacaccatgacatgctatatcaaagcatctgcggcgtgccgcgcggcaggcctcaccaattttgacatgctggtctgcggggatgatttggtagtcatagctgagagcgctggtgtccacgaggataatgcatgcctgcgagccttcacggaggctatgaccaggtattcagcaccccccggcgacgaaccccgcccgacgtatgacttggagctcataacatcrtgctcctccaacgtctccgtggcccatgaccagacaggacaaagatattactacctcacacgtgacccaaccggaccccttgcaagggcagcctgggagactgctcggcacactccagtcaactcatggttggggaacattatcatgtatgctcctgcgatttgggtgcgtatggttctatgcactcactttttcagtatactccaagcgcaggaggagctccataaagctcttgactttgacatctatggagttacatactctatcactccacttgatctcccagcaatcattcaaagactccatggcatggccgcattttcactccatggatattctcccggtgaactcaatcgggtgggagcgtgcctcagaaagcttggggctcccccattgagagcctggagacatcgagctcgagcggtcagagcgaagctcattgctcaggggggaaaagctgcaatatgcggcaagtacctctttaactgggcggtgaagaccaagctcaaactcactccattgcgcgacgcatccaacctggacttgtccggatggtttacgtcgggctacagcgggggggacatttatcacagcgtgtcccgagctcgcccccgcatgttactcctgtgcctactcctacttactgtaggggtaggcatcttcctcctccctgctcggtagacgggtagcttaacactccatt
>KM504110
gccagcccctaatggggcgacactccaccatgatcactcccctgtgaggaactactgtcttcacgcagaaagcgtctagccatggcgttagtatgagtgtcgtgcagcctccaggaccccccctcccgggagagccatagtggtctgcggaaccggtgagtacaccggaattgccaggatgaccgggtcctttcttggatcaacccgctcagtgcctggagatttgggcgtgcccccgcgagaccgctagccgagtagtgttgggtcgcgaaaggccttgtggtactgcctgatagggtgcttgcgagtgccccgggaggtctcgtagaccgtgcatcatgagcacacttccaaaaccccaaagaaaaaccaaaagaaacaccaaccgccgcccacaggacgtcaagttcccgggcggtggtcagatcgtcggtggagtatacttgytgccgcgcaggggcccccggttgggtgtgcgcgcgacaaggaagacttcagaacgatcccagcccagaggtaggcgccaaccaatacccaaggcgcgccaccagacgggccgttcctgggctcagcctgggtacccatggcctctatatgggaatgrgggctgcggttgggcaggatggctcctgtccccccgtggctctcgcccacactggggccccaatgacccccggcggaggtctcgcaatttgggtaaagtcatcgatacccttacctgcggcttcgccgacctcrtggggtacatcccagtcgtcggcgcccccttgggaggcgtcgcggcgrccttggcgcatggcgtcagggccatcgaagacgggatcaattatgcaacagggaatctccccggttgctccttttctatcttcctcttggcacttctctcgtgcctcaccactcccgcctctgcggtgcactatgccaacaggtctgacatttaccagctgaccaatgactgccccaacagtagcatcgtgtacgaggcggagagcatgatcctccaccttcccggctgtgtgccctgtgtcgcgactggcaatcagtctagatgctgggtgccagcctcacctacgctggcagttccgaacgcctcgacgcctctcaccgggttccgcaagcatgtggacctgatggtgggcgctgctgcgttctgttcagctatgtacataggtgacttgtgtggtggtgtcttcctagttgggcagctcttcacattccagcctcggctgcatcgtacagtccaagactgcaactgctccgtgtacgtgggccacataacaggacacaggatggcatgggatatgatgatgaactggtcgcctacggctggtctgatagtctcttacgccctacgcatacccgaattaatcatggacatctttgtcggaggtcattggggtgtgcttggggcgctgctgtattattccatggtagcaaattgggccaaggtcatcgccgttctccttttgtttgcgggtgtggaggggactaccaacgtcggccactccatatcccggaccacgggaagtcttgtagggctatttacaccaggacctcagcagcgcttgcagctcattaacagcaatggcagctggcacatcaacaggaccgcgctgaactgcaacgacagcctcagcaccgggttccttgccaacctgttttatgcccataagatcaacgactcaggttgcccggagcgcatgagctcgtgtaggccccttacctcgtttgacaaggcatggggccctatcacctatgccaccatcacaggcccttctcatgacaggccatattgctggcactacgctccaagaccttgtggcgttgagccggccaaggacatttgtggccctgtttattgctttacaccatctcctgtagtcgttggcactacggacaggacaggtctccccacttacaactggggtgagaatgaaaccgacrtgwtcattctgacgagtatgcggcccccastggggggatggttcggctgtacctggatgaactctacggggttcgtcaagacatgcggagcacccccctgtaaattaatgtctggtaccaacmactccttggactgccccacggactgcttccggaagcatccgggagccacatacgccaagtgcggttctggtccgtggcttacgcctaagtgtctggttgattacccctataggctgtggcactacccatgcactctgaacttcaccgtgcacaagatccgcatgtatgttggcggggttgaacacagactcactgctgcttgcaattggacccgcggggacccctgcacgcttggggaccgggacagggctgagctcagcccgctgctgttctcgacaaccgagcttgcgatattgccttgcaccttcacacccatgccagccctctccactggcctcatccacttgcatcagaacatcgtggacgtacagtatctctatggtctgaccccttccgtcgtgtcgtggtcgatcaagtgggaataccttgtcctcgcgttcctggtgttagcggatgcgcgcatttgtgcctgtctgtggttgatgctgatgatagcccaggtggaggcggcgcttgagaatctcatcgtcctcaatgccgcctctgccgcaagcagtcatggctggatctggtgcattgccttcgtgtgctcggcctggtacatcagaggccggttcgtacccgctgccacctatggactactacagctgtggccgctcctcctgctcgtgctcgcgctcccacatcgagcgtacgcttacgacagggagcaggctgcctccttcggggtgttggtgatcattgtcatcaccattctatcactaacccccacttataagtggctgctcctgcagttcctgtggtggaaccagtacttcatagcacgcgccgaggctgtcctgcaagtgtgggttccaagcatgtctgtgcgaggcggtcgagacgctgtgatattactcacgtgcctcttccaccctgcgcttggatttgacattactaagatacttcttgccatcctaggacccctgtacatcctccaagcgggcttgctgcgagtaccgtactacgtgcgggctcaygctttgctgcgagtctgcttactctgccgcaggctgctatgcggcaaatgggtgcaggccttcttactgcggctcggggcytggactggcacctacatctatgaccatctggcaccaatgtctgactgggcatgtgaagggctgcgcgacctcgcrgttgcggtagagcccatcatattctcgcccatggagaagaaactgatcacctggggagccgacactgccgcttgyggtgacattatagctggcctgccagtctctgctcggcgaggcaacaccctcttggttggccccgccgatgatgccaagagcaagggctggaggctgctcgcccccataacagcctaccatcaacagactcgtggcttgctcggcacgatcgtcaccagcctgaccggccgagacaagaacgaagttgagggcgaggttcaggtgctctccactgcgactcagaccttcctagctagcagtatcaacggcgtgctgtggacggtctaccacggtgctggttcaaagaccttagctggcccgaaggggcccgtytgtcagatgtataccaatgtagaccaggacttggtaggttggcccgctcccccgggctctaggtcgttgacgccgtgtacctgtggcgccagtgatctctacctagttactaggaatgcagatgtcataccagccaggcgcagaggagataccagggcaggcctgcttagycctagacccctgagcattctaaagggctcgtcgggagggccgatcctgtgcccctcggggcatgcggtcgggctcttccgcgcggctgtatgcacacgcggtgttgctaaagccatagactttgtgcccgtagagagcatggagaccacaatgagatcaccggtcttcactgacaattcaaccccaccggccgtaccgcagacctaccaagtagggtacctccacgcccccaccgggagtggtaagagcacgaaggtgcctgcggcgtacgcgtctcagggctacaaggtcctagtactcaacccgtctgtagctgcaacgcttgctttcggccagtatatgagcaaggcctatggcatcgatccaaacatccggacgggcgtcagaacaattactactgggggtgcaattacctattccacatatggtaagttcttggcagacggcggctgctcggggggtgcatatgacatcatcatctgcgatgagtgccattccacggacgcaactacaatcctggggattggcactgtcctagatcaagcggaaacggctggggcccgtctcacggtcctagccaccgcaactccccccggctcagtaaccgttccacaccccaacatcactgagacagctctgcccctaacgggggaggtgccyttctacggcaaggccatccccctagaatacatcaaagggggcagacatctaatcttctgccattccaaaaagaaatgcgacgaactggccggccagttgagatccatgggcctaaatgccgtcgccttctatcgtggtgtcgatgtggcagttattccaacggcgggcgacgtagtcgtttgcgccaccgacgcccttatgaccgggtatacaggygatttcgactctgtcatagactgcaatgtttctgtgacacaggtagtcgacttcagcttggaccctacctttaccattgagaccacgactgtcccacaagatgctgtggccagaagtcaacggcgtggccggactggacggggaaaaccgggggtatataggtatgtctcgcagggggaacggccatctggcacgtttgacacgatcatactytgcgaagcctatgacacaggatgcgcgtggtatgagctcacgccgtttgagaccaccgtcagattacgggcataccttaacactcccgggctccctgtttgtcaagatcacctggagttctgggagggggtgttcactggtcttacccacattgacgcccactttctatcacaatgcaagcagagtggggagaacctttcatacctggtggcctatcaggctacagtatgcgctcgcgcgaaggcaccccccccctcatgggacactatgtggaaatgcctcacacggctaaagcccatgctaacgggcccgacccccttgctgtacaggcttggacctgtcagcaatgagatcacgaccacccatccgatcaccaaatacatcatgacctgtatgtcggctgatctagaggtaattactagcacttgggtggtggctggggggatcctggcggcgttggcggcgtactgcctaacagtaggtagcgttgtcatctgcggcaggattgtgacatcagggaaacccgtcccaatgccggatcgtgaggtcctttaccaacagtacgacgagatggaggagtgctcacggcacatcccttatctagtcgaaggtcaacaaatagctgaacagtttaagcagaaagtcctcgggctgctccaggccacgaccaagcaagccgaagagcttaagccagcggttcaatcggcttggcccaaggtggaacagttctggcagaagcatctatggaacttcgtcagcgggatacagtatctagcgggtctctctaccctgccgggcaatcccgccgttgcttccatgatggccttcacagcggccctaaccagccctctggctacgtccacaactctcctcctcaacatcttggggggctggatcgcctcccagctggccccgcctacggcatcgacggcctttgtcgtcagcggcatggctggcgctgctgtgggcagcattgggttgggcagagtcattgttgacatcctggcaggttacggagcaggtgtgtcaggcgctcttgtggcctttaagatcatgagcggcgaggcccccgcgcttgaggacatggtcaatctcctaccggcccttctttcgccgggcgccctagtcgtgggcgtggtatgtgctgccgttctacggcgccatattggaccttcggagggggccaatcagtggatgaacagactgatagyctttgcttctcggggcaatcacgtctcgcccactcattatgtgcctgagactgatgcatctgtggctgttacaaagatactcagttccctcaccatcaccagcctccttcggrgactccacgagtggatcaacggagattggacaactccgtgcgccacttcctggctaagagacatctgggactgggtttgcactgtcctgagtgacttcaagatgtggctcaaagcaaaaatagcgccatccctcccgggtatccccttcctctcatgccaacgagggtaccgggggacgtggcggggagatggtatctgccatacaacatgctcatgtggagcaaccatcacgggtcatgtgaaaaacgggaccatgaagatcgtaggtcccaggacgtgcagcaatatctggcatggcacgttccccatcaatgccactaccaccggccccagcgtacctactccatcgcccaactaccgcaaagccttgtggagagttgccgctgaggaatacgttgaggtcgtgcggcatggggacaaccactacatcgtggctgctacatcggacaacttgaaatgcccgtgtcaggtgccgtcccctgaatttttcactgaggtggacggcatcagactgcacaggtatgcaycggcatgtcgccctctacttagggacgagataacatactctgtcgggctttctacctacatcataggatcccagctcccgtgcgagccggagcctgatgttgtaacgctgacgtccatgctcacagatccagcccacatcaccgcagagacggcgggtcgacgcctcgcgagaggctccccaccgtcattggccagttcctccgcaagtcagctgtctgctccttcgttgaaggccacatgcaccacagctgatagacaccctgacgctgagctcatcgaagccaaccttttgtggaggcaagaggtgggtggaaacatcactcgggtcgagtctgagaacaaagtaatagttctcgactcattcgatcctctagtcgccgagacagacgacagagagatctcagtggctgctgaatgccatagaccacctagacccaaatatccacctgccctgcccatctgggcacggccggactacaacccaccgctggtggagacctggaagaagccagattacgacccacctacagtggcgggctgtgcgttgcccccctcgggrcaaccgccggtcccccctcctaggaggaaaagaacggtgttgctcgatagctccactgtctcacaggcgttagccgagctcgcccagaagtccttcccagaaggttccaccgcgtcacgagctgagtcggggatagactgttctattccgagctctgatgccgtgccccccctggacgacgacgacgccggctctgaggctggctcgttcagctcaatgccaccactcgagggcgagcctggtgacccagacctgagttccgggtcatggtctacggtcagtgacgaggacgacgcaaacagcagcgttgtctgctgctctatgtcatattcatggacaggagcactcattacaccatgcgctgcggaggaggagaagttgcccatcagtccgttgagcaactccctgattcgtcaccataacctggtgtactcaacaacatcacgcagcgcgtcccttcgtcaaaagaaagtgacctttgaccgtatccagatcctggaccaacattactctgatgttctcaaggaggtaaaagcccgagcctcccaggtgagcgctaggctcctctccacggaggaggcctgcgacctcacgcctgcgcactctgctcgatcaaagttcgggtacggggcaaaggaggttagggcccatgctagcaaggccatcaaccacatcaactccgtgtgggaggacttgctagaagacaactctacacctatacctactaccataatggccaagaatgaggtgttttgcgtcgaccttcaaaagggaggccgtaaacccgcccggctcatcgtataccctgacctaggggtaagggtgtgcgagaagcgggcgctttacgacgtcacacgtaagctgcctctggcggtgatgggaccggcttacggtttccagtactcgcctaagcagcgcgtagaacgtctcctccaaatgtggcgcgcaaagaagacaccgatgggattttcctatgacacgaggtgtttcgactccacagtcacggagcgcgacatccgcaccgaggaatccatctaccaatgctgccaattrgacccggaagcaagaaaggccatcacatcactcaatgaacggctgtattgcggaggccccatgtttaattctcgtaatcaatcatgtggctatcgcaggtgccgggccagtggcgttctcaccactagcctgggaaacaccctgacctgctacttgaaagcgcaagcagcctgcagagcagccaagctcaaagactatgacatgttggtctgcggagatgatctggtcgtgatttcggagagtgcgggagtcaccgaggatgccagtgcactgcgagccttcacggaggctatgaccagatactcggctcctccaggggacgaaccgcatcccgagtacgacctggagctcataacatcgtgctcatccaacgtttccgtagcccacgacaacaccggacagagatattactacctcacaagggaccccgtcacgccgctagcgcgagcagcttgggaaacagcccgccacactccagtgaattcatggctgggcaacatcatcatgtacgcacccaccatatgggtgcgtatggtgttgatgacgcacttctttgggatcttacagtctcaagaaacacyccacaaagcgctcgacttcgacatgtacggggtcacctactccataactccacttgatcttccacagatcattcagagattgcacggaatggccgctttttcactccatggttattcgccaggggaactcaatcgcgtggcagcaggcctcagaaagcttggggcyccaccgttgagagcttggcgacaccgagccagagcggtcagagccaaactcatcgctcagggggggaaagccgcaatatgtggtcggtacctctttaactgggctgtgagaacaaagctcaaactcactcctctgcgtgacgcgcaccgcttcgacttgtcggagtggttcgtggcaggcggaagcgggggggacatatttcacagcgtgtcccaggctcggccccgcactttactcctgtgcctactcctacttgcggtgggagtaggcatctttctgcttcctgctcgatagacagggagcataaataacactccatttt
>KM504111
gccagcccctaatggggcgacactccaccatgatcactcccctgtgaggaactactgtcttcacgcagaaagcgtctagccatggcgttagtatgagtgtcgtgcagcctccaggcccccccctcccgggagagccatagtggtctgcggaaccggtgagtacaccggaattgccaggacgaccgggtcctttcttggatcaacccgctcaatgcctggagatttgggcgtgcccccgcgagactgctagccgagtagtgttgggtcgcgaaaggccttgtggtactgcctgatagggtgcttgcgagtgccccgggaggtctcgtagaccgtgcatcatgagcacaattccaaaaccccaaagacaaaccaaaagaaacaccaaccgtcgcccacaggacgtcaagttcccgggcggcggccagatcgttggtggagtttacttgttgccgcgcaggggcccccggttgggtgtgcgcgcgacgaggaagacttctgaacggtcccagcccagaggcagacgccaaccaatacccaaagtgcgtcgccagacgggccgcacctgggctcagcctgggtacccttggcccctgtatgggaatgagggttgcggttgggcagggtggctcctgtccccccgcggctctcgccctaactggggccccaatgacccccggcggaggtcccgcaacttgggtaaggtcatcgatacccttacttgcggcttcgccgacctcatggggtacatccccgtcgtaggcgctccccttgggggcgtcgcggcggctctggcgcayggcgtcagagccatcgaggacgggattaattatgcaacagggaatctscccggttgctccttttctatcttcctcttggcacttctttcgtgccttacaacacctgcctcggccctgcagtatrccaayaaatctggggtctaccayctcaccaatgactgctctaatagcagtattgtrtatgaggcagaggacatcatcttgcatacgcccggatgcatcccctgygtcygggcgaacaacaaatccacatgttggctgccagttacacccaccctggcggtgccgaatgcatccgtgccgatcagaggattccgcaagcatgtggatcttatggtcggcgcggccgccctctgctccgccatgtaygtgggagacctrtgtggtggtgtgttcctrgttggacaacttttcaccttccggccccgcyaccayaatattgtccaggactgcaactgttccatctatacgggtcgtataactgggcatcgaatggcatgggacatgatgatgaattggtcgcctacagctgccctcattctatcatatgtcatgcgtattccccaggtgatcatcgacatttttgtcggtggccattggggtatcattcttggcatattgtattacagcatggtggctaattgggcgaaggtttttggcatcttgttcctgtttgccggcgtggatgctgacacttacgtgtccggcgcggttgctggcagaacattagggacccttgccgggttcctctcgcctggagccaaacaaaacatccaacttattaatagcaatgggagttggcacattaataggacggccctcaactgcaatgatagcctgaacaccggcttcattgctggcctaatctacgtccacaagtttaactcctcagggtgtcccgagcgtcttagctcgtgtaagcccctagcggagtttgaccagggctggggtcccatcacatatgccaacgtaactggatcatcacaagacagaccgtactgctggcattatgcgccgcgaccatgtaccatcgtgcctgccaaggatgtgtgtgggccggtctactgtttcactcctagtcccgtggtcgtgggcacgaccgaccggaggggggatccaacctacacatggggtggaaatgaatccgatgtgctcatcctgcagagcctaaggccgccggagggtggctggtatggttgcacttggatgaactcttcgggatacaccaaaacatgcggtgcaccgccctgtgtcatcgggtcgggcggyaacaactccctgargtgccccaccgactgcttcagaaaacacccggatgctacgtatgcgaggtgcggctctggcccytggctcacaccraggtgcctagtccactacccgtacaggctgtggcaytacccttgcactgttaatttcaccatccacaaagtgcgcctytttgytggcggcatagagcataggttcgatgccgcttgcaactggacccgaggtgaacgttgcgagctagaggacagagatcgggtcgacatgagtccacttctgttctcgacgaccgagctcgcaattctcccatgctcgtttaccactatgccggccttgtcraccggyttaatacatctacaccagaacattgttgacatccaatayctttacgggrtaacacccgctctggtgtcctgggctatcaagtgggagtatgtggtccttgctttcttgctactggctgatgcgcgcctgtgtgcatgtctctggcttatgatgcttatatctcaggctgaggcggctctagagaacttgrtcgtcctcaatgccgcctctgccgccagctgtaaygggtggctgtgctgtttcatcttcctatgcttcgcttggtacatcaaggggcgagccgtccccgtggttacctacggagtcttgcaattgtggccgctcctgctactggttgtggcgctccctcgccgcgcatacgcctatgatggcgaacagggggcatccatcggtatactggtgatcgtagctatcaccttgtttaccctgacccctgcctayaggcagctgcttatccagctgttgtggtggaaccagtacttcatagccagggcggaggccgcactgcaggtgtgggcccctagtcttcgggtccgagggggtcgtgatgcagtcatactgctaacatgcctggcacacccrgccttggggtttgacatcactaaagtgctcttggcaatactgggccccctctaccttttccaggcaagtctgctacatgtgccgtaytatgttcgagcacacgctctgttacgagcgtgtatgctgtttcggcgcattactggcggcaagtacatccaagcatgcctgctaagacttggagcctggacgggcacctacatttatgaccacttggcccccctytcgacatgggccagcagcgggttgcgtgaccttgccgtagcggttgagccggtcatcttttccccgatggagaagaaggtcatcacttggggggcggacaccgctgcatgcggcgacatcctggctggtctccctgtctctgctcgtcgtggacatcttcttttcctcggccctgctgatgatatgaagagtggaggttggaggctactcgctcccattacggcgtaccaccaacagacgcgcggcctgatggggacgatcgtcactagcctcactggccgtgacaagaatgaggtagagggtgagatacaagtcatctccacggcaacccagaccttcctaggcactacyataaatggtgtcctgtggacggtttaccacggtgctgggtctaaaactctggcaggcccgaagggaccggtatgccagatgtacaccaatgtcgaccaggacatggtgggttggccagcgcccgttggtgctaagtctccaacaccttgcacttgtggcgccagtgatctcttcttggtgaccaggaacgctgatgttatcccagcaagacgcaggggcgattcacgggccggtctccttagccccagacccataagtacgcttaaagggtcatcggggggtcctcttatgtgtccatcaggtcacgtagtgggtctcttccgagccgccgtgtgtacgcgcggcgtggcgaaggctttggatttcgtgcccgtggagaacatggaaaccaccatgcgttcccccrtcttcactgacaattcatcaccaccggccgtgcctcaatcctaccaggtggggtatctccatgctccaacaggtagtgggaaaagcaccaargtgccagctgcgtacgcttcccagggctacaaagtgttggtgctyaacccatccgtagctgccacgcttagctttgggagctacatgarcaaggcctacggygtcgaccctaatatcaggactggcgtcagaaccatcacaacgggaggcccyattacgtattccacctatggcaaatttctggcggacggagggtgttcaggaggtgcctatgacatcgtcatatgtgatgaatgccattctacagaccctaccacagtattgggtattggcaccgtcctggaccaagcagagacggctggtgttcgcctcacggtgttggcaacggcgactccccccgggtcrgttaccgtcccgcatccaaatataagggaagaggcattgcccaccaccggggaaatacccttctacgggaggggcatccctttacagtacatcaarggtggtaggcacttgatmttctgtcactcaaaaaagaagtgtgacgagctggcaggccaattacgatcccttggcctaaatgccgtcgcattctataggggtgtcgatgtgtcggtcatcccgacgtcaggagatgtagtcgtatgcgcgaccgacgctctcatgactgggtatactggtgacttcgataccgtcattgattgtaatgtggcagtgactcaagtggttgactttagccttgatcctacattctctattgagacaactaccgtcccccaggatgccgtcgcgcgaagccagcggcgaggacgcacggggagaggcaagccaggggtgtatagatacgtctcgcaaggcgagaggccgtctggtctttttgacaccgtcgtgctttgcgaggcgtatgatgttgggtgtgcatggtatgagttgacaccatcagaaacaaccgtcaggttacgtgcatacctcaacacccctggccttcccgtctgccaagaccatctggagttctgggagggcgtcttcactggactgaaacacattgatgctcatttcctgtctcagacaaagcaggggggggagaacttcgcataccttgtagcctaccaggccacggtgtgcgcgcgggcaaaggccccccccccctcatgggacgtgatgtggaagtgtctcacgcgcctcaagcctatgcttacggggcccacgcccctattgtataggctgggagccgttcagaacgagattaccaccacacatcccatcaccaaatacatcatgacttgcatgtcagctgatctagaagtcatcactagcacctgggtgcttgccggcggcattcttgckgccttggcggcctattgtctaacggttggcagtgctgtaatctgcggcagggttgtaacatctggcaagcccgtgccattgcccgaccgggaggtgctctaccggcagttcgacgagatggaggagtgctcacagcgtattccatacctcgccgaaggccagcagatcgctgaacaattcagacaaaaggtgcttggactgttgcagaccacagcaaaacaagcggaggaacttaaaccggcagttcattctgcctggccgaagcttgaacagttctggaaaaaacacctgtggaacttcgtcagcggggtacagtacctggccggcttatcgaccttgccgggaaatcccgctgttgcttccctgatgtctttctccgcagccttaaccagtccattgtccacttcaactaccctcctcctgaacatcttagggggttgggtagcttctcagcttgctccaccaaccgcgtccacggctttcgtcgtatcaggcctggccggtgctgctgtgggcagcatcggcttgggtaaggtcatyatygacatcttrgccggttacggggcgggagtatccggggctctcgtggcttttaaaattatgagcggcgaggcccccgctgtggaggacatggtcaacttactgcccgccttgctgtcaccaggagccctggttgtgggggtcgtttgtgccgctgtcttacggcgtcacgtcggcccatcagagggagcgaaccagtggatgaacaggcttatagcgtttgcgtcgcgaggcaaccatgtttcgccaacgcattaygtgcctgaaacagacgcttcccgagctgtgaccaccatactcagctccctcaccatcaccagccttctccgcaagctccatgagtggatcaatggagattggtcatcaccgtgtgctgattcctggctatggcaagtgtgggaatgggtctgcacggttctctctgactttaaaacttggctaaaggcaaagctcgtgcctgctctgcctggcatcccctttctctcgtgycaacgggggtttcggggtacttggcgtggtgatggcatatgccataccacatgcgggtgcggcgcacacatcgccggccatgtgaagaatgggaccatgaaaatcacgggcccccgaacgtgtagcaatgtgtggcatggaactttccccatcaatgctactacgaccggccctagcgtacccataccagagccagggtaccacaaagcattgtggagggtctctgcggaggaatacgttgaggtcgcacgggtgggggacttccactatatagtgggagccacagctgacaacttaaagtgcccgtgccaggtcccggcaccagaattcttcaccgaagtggatggaataagggtgcaccggtttgcaccgccktgccgtccrcttatcagagatgarataacatttagtgtgggrcttaccagttacgccatagggtcccagctcccttgcgagccggagccggacgttctggtactgacttccatgctttctgacccagaccacataactgcggagaccgcgggtcgacgcctcaaacggggatccccrccctctctagccagttcatctgcaagtcaattatcggctccatccytgaaggcaacatgtacaacaggcggcgtccatcccgacgctgagttgcttgaggcgaacctgctatggaggcaggaagtgggtggtaatataacacgggttgagtcagagaataagatcatagtcctcgactcgtttgaccccctagtcgcagaaacagatgacagggaaatgtctgtggccgctgagtgccataggcctcccaggcctacttttccacctgcgctgcccatttgggcgcggcctgattacaacccacctctgctgaaaccatggcaagcccctgactatgatcccccaacggtgcatggctgtgcccttcctcctaaggggttaccaccagtaccmccccccaggaggaagagagccgtacagcttgatgaagccaaggccgcrcaggcactggctgatctcgcccgtaagtcttttccatctgacacaagtgtttcacaggaagagtcgggggtaggagtctctgttgcgagctcagacgcgcagaccccctctgakgaggttgaccaggcatcggatgctgggtcctrtagctccatgccacctcttgaaggygagcctggagaccccgatttcgattcggggtcatgggccacggtcagcgaagaagagggtgacagcgtcgtctgttgttctatgtcatactcttggacaggagctcttatcacwccatgcgctgcygaggaagagaaattaccaatcagtccattgagtaattctctcatccgacatcataatttggtgtattccacctcttcacgcagcgcgtcccttcgacaaaagaaggtgacttttgaccgcgtccaggtacttgaccaacattatcaggacgtgcttaaggagattaaggcccgagcctcaggggttaccgccaagctgctgtcaacagaagaagcctgtgcgttgaccccgccacactctgctcgatctaagttcgggtacggtgctaaggaggtccggagccatgctagcaaggccattaaccacatcaactccgtgtgggaggacttgctagaggacaactgcacaccaattcctactacaatcatggcaaagaatgaggttttctgtgtgaacccccagaagggtggtcgaaagtcggctaggcttatcgtctatcctgatctgggggtgagggtctgcgagaagagggctctctatgacgtagcgcagaaactacccaccgctgctatgggggctgcttatggcttccaatattcacctaagcagcgagttgagtacctcctcaaagtgtggcgctcaaagaaagtccctatggggttttcctatgacacgaggtgtttcgactccactgtcacagagcgcgacatccgcactgaggaggaaatctaccagtgctgccaactcgacccggcggcgcgtaaagtcatagcttcactcacagagaggctgtactgtggaggccccatgttcaactcacggggccagtcatgcggctataggaggtgcagggccagtggtgttttcaccactagcatggggaataccataacctgctatctgaaagcacaagcggcatgcagagcagccaacctcaaggattttgacatgttggtctgcggagacgatttggtcgttatctcggagagcgtaggagtcgctgaggatgccaatgcactgagagccttcacggaggctatgaccaggtattcagctccccccggcgacgagccgcatccagaatacgatcttgagcttattacatcatgctcatcaaacgtatccgtagcccatgataacaatggacagagatactactacctcactagagatccagccacgccactgtcgagagctgcttgggaaacagcccgacatactccagtcaattcatggcttggcaacattatcatgtacgcccctacgatatgggtgcgcatggtgatgatgacccatttctttggaatactccagtcccaagaaacgctccacaaggttcttgacttcgacatgtacggagtcacttactctatcactccattggacctaccagccatcattcaacggctgcatggtatggccgccttttcactccatagttactctccaagtgagctcaatagagtggcatcatgcctcaggaagcttggggcacctcctttgagagcttggagacacagggccagggcggtcagggcgaagctcattgcccagggggggaaagccgctatatgcggyargtacctctttaactgggcagtgaagactaagtccagactcactccactgcgcggcgcgtcccaactcgacttgtcgggatggttcgtagccggcggaagcgggggggacatatttcacagcgtgtccaaggcccgaccccgcatgttactcctgtgcctactcctgctttcagtgggggtaggcatctttttactccccgctcggtagacggggagtttaaagctacactccaatagtttttttttttttttttttttttttt
>KM504112
gccagcccctaatggggcgacactccaccatratcactcccctgtgaggaactactgtcttcacgcagaaagcgtctagccatggcgttagtatgagtgttgtgcagcctccaggaccccccctcccgggagagccatagtggtctgcggaaccggtgagtacaccggaattgccaggacgaccgggtcctttcttggatcaacccgctcaatgcctggagatttgggcgtgcccccgcaagactgctagccgagtagcgttgggttgcgaaaggccttgtggtactgcctgatagggtgcttgcgagtgccccgggaggtctcgtagaccgtgcaccatgagcacactacctaaacctcaaagaaaaaccaaaagaaacaccaaccgtcgcccacaggacgtcaagttcccgggcggcggtcagatcgtcggtggagtttacctgttgccgcgcaggggccctcgattgggtgtgcgcgcgactaggaagacttcagaacggtcacagcccaggggtagacgacagcctataccaacggcgcgtcgccccacgggccgtacctgggcgcagcctgggtacccctggcccctttacggaaatgagggctgcgggtgggcagggtggctcctgtcccctcgcggctctcgtcctaactggggcccaaatgacccccggcggagatcacgcaacttgggtaaggtcatcgataccctaacctgcggcttcgccgacctcatggggtacatccccgtcgttggcgctccccttgggggcgtcgcgtcagccctggcacacggtgtccgggctatcgaagacgggattaattatgcgacagggaatcttcccggttgctctttctctatcttcctcttggcactcttttcgtgcctcaccacacctgcatcagccgtcaactatgctaacaggtctggcatttaccatctcaccaatgactgccctaacagcagcatcatttttgaggcgccggatgtcatcttgcatgcccctggatgtgttccttgtgtgagagtcggcaacgcctcccggtgttgggtgcccgcctcccctactctagctatcccgaacgcgtcggtagcagtgcgtgggttccgtaggcacgtggaccttatggtcggggctgccgcgctgtgctctgccatgtacgtgggggacctctgcggaggcatcttcctagtcgggcagctcttcacgtttaggccccgaacacattggaccgtccaagagtgcrattgttccatctacaycgggaaggtcaccgggcaccgcatggcgtgggacatgatgatgaactggtccccgactaytacgctggctgtctcctatctactcagaatcccgcagatggccatagacatgtttgccggtgggcattggggcgtgttggctggcctcctctactacagtatggtagccaattgggcgaaggttatcggcatcctcctcttgttcgccggtgttgacgccaccacatacaccactggaggcgtcacggcggcacaggctcagagcttcaccaagcttttcacgtcggggccgaagcagaacctccagctgattaacaccaatgggagttggcatatcaacagaacagctctaaactgcaatgatagcctcaataccgggttcttagcaggcttgttctattacaacaagttcaattcatctgggtgccccgagcggttggcggcgtgcaaaccgatcaccgagtttgcccaggggtggggccctctttctcacgccaacatatcgggtccttcaactgaaargccctactgctggcactatccccctcggccctgtgatattgagccggccggtcaggtctgckgcccagtatactgcttcacccccagccccgtggtgataggtaccaccgaccggaagggcctccccacctacaactggggagagaatgtgactgatgtgttcatgctagccagccagcgcccgcccaagggtgggtggtttggatgcacatggatgaacgcaacgggcttcactaaaacatgcggcgcgccgccatgtgtgcttggcccttccagtgcgagtaacaacaactccctcacttgccctaccgactgcttccgcaaacatccagaagcgacttatctcaagtgtggttctgggccctggcttacgccgagatgcatggtcgactatccctataggctgtggcattacccctgcactgtgaactacaccatacacaaggtccgcatgttcgttagcgggatcgaacaccggttcgacgccgcttgcaactggacacgaggggagcgttgcgacctcgacgaccgagacagagttgagatgagcccacttcttttctcgacgacagagctcgcggtcctcccgtgctctttctcgactatgccggccttgtccactggcctgatccacctgcaccagaacatcgttgatgtccaatacctgtacgggatatccccagccattacatcttgggtcattaagtgggagtacgtggtacttgcctttctgctgctggcggacgcgcggatatgtgcttgcctttggcttatgttgctcataggccaggcggaagcggctctcgagaacctcatagtcctcaatgctgcttccgccgccagcatgcaggggtggtggtgctgcctcgccttcctatgctgtgcctggtacatcaagggccggcttgtccccgctgccacctacgggttactgcagttgtggccctttctgctgctcgtcttgtctttgcccagacgagcgtttgctcaagaccaggagcaggcggcctcggttggggtggccgtgctcatagccctcaccatcttcacactgactccccattacaagtggatgcttgttaggttcttatggtggaaccaatacttgatagcgcgcgctgaggccgtgctgcaagtgtgggtcccggggttagtcgtgcgagggggccgggatgcagccatactcctcacctgcttggtccacccgtccttggggtttgatattactaaggtgcttttagcactaataggtccctattatctcctccagaacgccctgttgtgcgtaccatactacgtgcgcgcgcatgcgttgctccggttatgcatgctagtccgtcgcgcttgtggcggcaagtacatacaggcgtgcctcctgaaaatcggagcttggacagggacatayatctatgaccatcttgcacccttgtccacgtgggcaagtgacgggttgcaagacctggcagtggcggtggaaccagtcaccttctcccccatggagaagaagatcatcacctggggggcggacaccgctgcctgcggcgacatcttggcaggcctgccagtttcagcacgcaagggccgattactctttctcggtcctgcggacgacatgaaggacaaagggtggaggttgctggcccccatcacggcctaccaccaaccaacacgtggcttgattggcaccatagtcaccagtctcacaggtcgtgacaagaacgaagttgagggggagatacaggtgttgtctacggccacccagactttcctggcaaccgccatcaatggcgtgctctggacagtctaccacggagctggctctaagacgctagcaggcccgaaggggccagtatgccagatgtacaccaatgttgaccaggacctggtagggtggcctgcgcctccaggggcaaagtcgttgacaccgtgcacgtgcggtgctagcgatctctaccttgtcaccagaaatgctgacgtcatccccgcgaggcgtaggggggacacgcgggctggccttctcagtccaagaccgctgagcacgctcaagggttcgtcaggagggccagtcctctgctcttcagggcacgctgttgggctcttccgcgctgccgtgtgcacacgaggcgtggcgaaagcaatcgacttcgtgcctgtggagaacatggagactaccatgagatctccggtcttctctgacaactcgtctcctccggctgtaccacaatcctaccaggtggggtacctccatgctccgacgggtagcggcaagagtacgaaggtaccggccgcttacgcgtcccaaggatacaaagtactggtacttaatccatcagtggctgccaccctcgggtttggcgcctacatgagcaaggcccatggcatagacccgaacatcaggaccggtgccaggaccatcacaacagggggccccatcacgtactccacctatggcaagttcttggctgatgggggctgctcggggggagcctacgacatcataatctgtgatgaatgtcacgccaccgaccccacgaccgtcttgggcatcggcactgtcttggaccaagctgagtcagcaggggtgcgcctcactgtcttagctacggcaacgcctcctggctctgtcacygtcccccatccgaacatcacggaagctgcgctacccactacgggggagatacccttctatgggaagtgcatcccgttggagctcataaaggggggcaggcacttaattttctgccattccaagaagaaatgtgacgagctggctaaacagttgacatcgcttggcctaaatgccgtcgcattctacagaggtgtcgatgtggcagtgattccagcagccggcgacgtggtcgtctgtgccacagacgcgctcatgacagggtatacgggcgatttcgactccgtcatcgactgcaatgtagcggtgacccaggtggtggacttcagcctagaccctaccttctcaattgagaccactactgtcccccaagatgccgtggcccggagccaacggcgaggacgcacaggcagggggaagccgggggtgtacaggtrcgtctcgcagggcgaacggccgtcgggcatgttcgactccgtcgtgctttgcgaggcgtatgacataggttgtgcgtggtacgaactggcaccatcggagrccacagtcagactccgcgcataccttaacacacccgggctccccgtgtgccaggaccacctagagttctgggagggtgttttcaccggcctcacacacatcgatgcccacttcctctcgcaaaccaaacaagcaggggagaatctcgcatacttggtggcttaccaagcyaccgtgtgtgcacgggccaaggccccccccccatcatgggacatcatgtggaagtgtcttatacggctgaagcctatgcttacaggccccacccccctgctatacaggctggggcctgtgcaaaatgagaccactaccacacatccaatcaccaaatacattatgacttgcatgtccgctgacctggaggtcatcaccagcacttgggtaattgcaggggggatcctcgccgcgttggcggcttactgcctcaccgtaggtagtgtcgtcatctgtggcagggtcgtgacatcgggaaggcctgcggtgatgcctgatcgtgaagtgctttaccggcagttcgacgagatggaggagtgctcacaccgcattccctacctcgtcgagggccagcagatagcagagcagttcaagcaaaaagtcctcggtttgatacagactacaactaagcaagctgaggagctcaagccggcggttcacgccgcctggccaaagctagagcagttctggcataagcacctatggaacttcatcagtggcatccagtacctggctggcctctcaaccttgcctggtaatcctgcagtggcctctctgatgtcattctctgccgccctcaccagtccgctgtcgacttctaccaccctcctccttaacatccttggggggtgggttgcgtcccagttggcgccgcccacggcttccacggccttcgtcgtgagcgggatggcaggagcggcgatcggcagtataggcctgggcaaggtcatagtggacatcttggcagggtatggggcaggcgtgtccggagccctcgtagcttttaagatcatgagtggcgagtgcccgtctgcagaggacatggtcaacctcctacctgcccttctttcacctggtgccctggtagtgggggtggtctgtgctgcagtactgcggcggcacgtcggcccgtctgaaggggctgcccagtggatgaacaggctgatagcttttgcttcacgaggcaatcacgtgtcaccaactcactacgtgcctgagacggacgcctctagggcggtgactacgatcctaagttccctcaccataaccagcctcctacgcaagctccatgagtggatcaacggagagtggtctacaccatgtggcacgacctggytgcgggaggtttgggactgggtctgcacagtgttggctgacttcaargcatggctcaaggctaaactcgtgccaagcttgccgggaatccccttcatctcgtgtcagcgagggttccggggaatctggcgaggcgacggcattaacaacaccacatgcccctgtggggcagccctggcaggtcatgtcaggaatggaactatgaggaycattggtcccaagacatgcagcaatgtctggcacggtaccttcccagtaaacgctactacccagggccccagcatacccattccccagcccaactatcgtagggccttgtggagggtggcagctgaggagtacgttgaggtagtacgcgtaaatgactgccattacgtcgtgggggctactgctgacaatcttaaatgcccttgccaggtgccggcgccagaattcttcaccgaagtggacggcgtgaggatacacaggtatgctccgccctgtcggcctctcatcagagatgagatatcattttccgtggggctctccagctatgtgatagggtcgcagctcccctgcgagccagagcccgacgttatggtactcacctctatgctgactgatccagatcatataacagcagaggcagcgggtcggcgcctcaagagaggctctcccccctcactggcaagctcgtccgctagccagttatccgctctatctttgaggcccacgtgcactacgggtggggtacatcccgacgccgagttgattgaggccaatctcttgtggaggcaggaagtgggtggtgacatcacgagggtggagtctgagaacaaggtcatcgtgatcgactcctttgatcccttagttgcagagccggatgatagggagatatcagtgtctgcggagtgtcataatcctcccaggcaaaagtttccaccggctttgcccatctgggcaaggcctgattacaatccgcctctcgttgagacgtggaaggctcctggttacgagcctcccaccgtctcgggatgcgccctccccccaaaaaacctgccgccagttccaccacccaggcggaagagggttgtacaactcgacagttcatcggtggcagaggttcttgccaagctggctgaaaaatcattcccgcctaccccacaactgtcggagcagaactctggactggcccccccctccggagactccactgcgccggtggcctcgggggaggatgacaccacatccatccctgagtcatacagctcaatgcccccgcttgagggggrgccgggagaccccgaccttagttcggggtcctggtccacggttagcgaggaggrcgacggtgtcrtctgttgctccatgtcctactcttggaccggggccctcgttactccgtgtgcggctgaagaggagaaactacccatctctccgctgagcaacaccctcatccggcatcacaacatggtgtactccaccacgtcgcgcagtgccagtcttcggcagaagaaagtgacattcgatcgagttcaagtacttgatcagcactaccacgatgttcttaaggagatcaaggctcgtgcttccactgtgacggccaagctcctcaccactgaggaggyctgcgacctcacgcccccgcactcggcccgttcaaagtacgggtacrgggcaaaggaagttaggagccatgctagcaaggccgttaagcatatcaactccgtatgggaggacttgctagaggacaattccacaccaattccaacaaccatcatggcaaagaatgaggttttctgcctggacccccaaaagggcggccgcaagccagcccgcctcatcgtgtaccctgacctctccgtccgggtgtgcgagaaaatggcgctgtatgacatcacgcgcaaactgcccctggcagtcatgggcgagtcttacgggttccagtattcacctaaggcacgggtggatcacctcctcaagatgtggcgctccaagaagagtccgatgggattctcgtatgacaccagatgctttgactcaacggtcacagagcgcgacatcaagactgaacatgacatttaccaatctagcaaagccatcaaccatatcaccttgatgactgaacatgacatttaccaatcttgcaagcttgaccctacggccagcaaggtcattacgtcgctcaccgacaggctatactgcggcggccccatgtacaattctcggggccaaagctgcggatatcgccggtgtcgagctagcggcgtgctcactaccagtttgggaaacaccctgacctgctacctaaaggcccaggccgcttgtagggctgccaagctcaaggactttgacatgctggtttgcggagacgatttggtcataatctccgagagtgcgggtgttgacgaggacgctgcgaacctgagagcttttgctgaagctatgaccaggtattccrctcccccgggcgacgacccgcacccggagtatgacctcgagctgataacatcgtgctcatcaaacgtctccgtagcccaggatcataccggacagagatactactacctcacaagagacccagtcacgccgttgtcccgagccgcttgggagacggctcggcacactccagtgaactcgtggctgggtaacatcatcatgtacgcgcccaccatatgggtccgcatggtactgatgacacattgcttttctatactccagtcccaggaaacactccacaaagtacttgacttcgacatgtacggggtcacttactctatcactcccttagatttaccggcaatcatccagcggttgcacggtatggctgctttttcactccacggatactctccaggcgarctcaatagagtggcagcatgcctcaggaagcttggggcgccacccctgagagcctggaggcatcgggccagggcagtcagagccaaactcattgcccaaggaggtagggctgccatatgcggcaggtacctctttaactgggcagtgaggacaaagctcaaactcactccactgcgcgatgcagccagactcgatctctcgggatggtttacgtcgggcggacgcgggggggacatatttcacagcgtgtcccaggcccgaccccgcatgttactcctttgcctactcctactttccgtaggggtaggcatctttttgcttcccgctcggtaggcgagaggcgctaagcaacactccatactggctttttttttttttttttttttttttttttttttt
>KM504113
gccagccccctaatggggcgacactccaccataatcactcccctgtgaggaactactgtcttcacgcagaaagcgtctagccatggcgttagtatgagtgtcgtgcagcctccaggaccccccctcccgggagagccatagtggtctgcggaaccggtgagtacaccggaattgccaggacgaccgggtcctttcttggatttacccgctcaatgcctggagatttgggcgtgcccccgcgagactgctagccgagtagtgttgggtcgcgaaaggccttgtggtactgcctgatagggtgcttgcgagtgccccgggaggtctcgtagaccgtgcatcatgagcacactaccaaaacctcaaagaaaaaccaaaagaaacaccaaccgtcgcccacaggacgttaagttcccgggcggyggtcagatcgtyggcggagtttacttgttgccgcgcaggggcccccggttgggtgtgcgcgcgacgaggaagacttctgaacgatcccagcccagaggtaggcgycaaccaatacctaaagygcgycaccagacgggccggtcctgggctcarcccgggtacccatggcccctttacgggaatgagggttgyggytgggcagggtggctcctgtccccccgcggctctcgcccgcaytggggccccaatgacccccggcgaagatcccgcaacttgggtaaagtcatcgayaccttcacttgcggcttcgccgacctcatggggtacatcccagtcgtcggygccccccttgggggcgtygcggcggccttggcgcacggcgtcagggccatcgaggacgggatcaactacgcaacagggaatctccccggttgctccttttctatcttcctcttggcacttctctcgtgtctcactactcctgcctcggcggcgcactatgccaataagaccaacagctaccatctgactaatgactgtcctaacagcagcatcgtgttcgaggccgagaacatgattttgcacctccccggctgtgtcccatgcgttaaggttgaaaatcaatctaaatgctgggtatcggctacgcctacactggcggttccgaacgcctcggcgcccttcaccggattccgcagacatgtggatctgatggtgggtgccgccgcgttctgctccgctatgtacataggtgatctgtgcggaggtgctttcttggttgggcagctttttacaataagaccccgcctacacaacacggtccaggactgcaactgctccatatatgtgggtcatataacagggcataggatggcatgggatatgatgatgaactggtctcccacggctggtttgttggtgtcgtacgccctccgcatccccggatcgatctttgacatcttcgccggtggtcattggggcgtgctgggggcactgctatacttctgcatggtagccaactgggccaaagtccttgccgtccttctcctgtttgcaggcgtagaggggacaactcacgtaatcggctcccaggcgggcgcgggcacaagtgggctcgtaagcttgcttacacccggatccaaacagaatctgcagctcatcaacaccaatggtagctggcacattaacaggactgctctgaactgcaatgacagcctccacactggatttttggccggcctgctttaccatcgcaagtttaacgcctctggctgtcaggagcgcatgagctcgtgcaggcctatcacgttttttgacaaggggtggggccagatctcgtacgccaacaagagtggcccctcggaggacagaccatactgctggcactatgctccaagaccgtgcgatgttgtgccagctagcgaggtctgcggtcctgtttattgtttcacaccttcccccgtagtcgtgggcaccacagacagaacggggctccccacttacacctggggagrgaacgtgactgatgtgttcctgctggcaagcttgcgtccaccgcaaggcgggtggttcggctgcacctggatgaactctacaggcttcgtcaaaacgtgcggagcccccccctgcaacattggaccaagtggtaacgactccctgacctgccccacggactgyttccggaaacatccggaggctacgtacaataartgtggttccggtccttggcttacacccaggtgcctggttgactacccctacaggctatggcactacccgtgcacacagaacttcaccctccataaagtgcgcaccttcgtrggcggggttgagcacaggttcagtgctgcgtgcaactggactaggggggayccytgtgcacttgaagaccgagacagggccgaaatcagcccactgctgttctcgacaactcagctttccatactgccttgcagcttcacacccatgccagctctctcctccggcctyatccatctgcatcagaacatcgtrgacgtacagtacctctacggrctgaccccgtccattgtggcgtggkcrrtcaagtgggartacctcgtccttgcgtttctggtgctagcagaygcgcgcatctgcgcttgcttgtggctgatgatgttggtggctcaggcggaggcggcgcttgagaacttagtcgtcctcaatgccgcgtctgccgctagcaaccaaggttggctctggtgtctcacgtttgtgtgttttgcctggtacatcaaaggtcgctttgtccctgctgttacttacggtctgctacaactgtggccactcctcctgctcgtgctcgcgctcccgcagcgggcgtacgcgtatgaccgggagcaagcagcttccattggactcgtggtaatcatcgttgttacggtgttatcgctgacccctgcttataagtggctactgatgaacatcatgtggtggaaccagtatttyatagcacggrttgaggctgtgctgcaagtgtgggtcccgagtatgtccgcgcggggcgggcgggatgcagtgattytactcacctgcctycttcacccctcgctcgggtttgatgtcaccaagatactccttgccatyctgggacctttgtacatcctacaagcgagcttgacgcgcgtgccatattatgtgcgtgcgcacgctctgttacgagcctgcctrcttttycgccgggyrgtcggcggtaagtacgyacargcttgtttgttgargctcggggcttggacgggyacytacatttatgaycayctggctccaatgtccgactgggcaagcagcggcctgcgtgaccttgctgttgcagtggagcccatcatattctcacccatggagaagaagctgatcacctggggggccgacactgccgcttgtggagacatcttggctggcctgccggtttcagcccgtctgggtcgtgtcatcctgcttggcccagccgatgacgtcaaagacaagggctggaggttgttggcccccatcacagcctattgccaacagacccgtggcctgctcggtacgatcgtcaccagtctgactgggcgggataagaatgaggtcgagggtgaggtccaagtggtttccacagccactcaaaccttcctggccaccaccatcaatggcgtgctgtggacggtctactatggwgccggttcaaagacccttgctggccctaaaggacctgtctgccagatgtacaccaaygtggatcaagatatggtaggctggccagccccrccrgggkcaaggtctytgacaccgtgcacytgtggcgccagcgacctctacttgrtcaccaggaatgcagatgttatacctgccaggcgcagaggggacacccgggcaggcttactcagccctaggccgctgagtacgctaaaagggtcgtcgggagggcccgtyatgtgcccttcggggcacgcagtygggctcttccgcgcrgccgtctgcacccgtggtgtcgccaaagccatagactttgtgcctgtggagartatggagactacgatgagatcaccggtcttcactgacaattcaactccgcctgcggtgccgcaatcttaccaggtgggctatcttcacgctccgaccggcagcggtaagagcaccaaggtgcccgcggcatacgcttcccagggctacaaggttctggtrttgaayccatctgtggccgcracgctygcgttcggccagtacatgagcaaagcctatgggatygatccgaacatycggacaggcgtcaggaccatwacrackgggggtgcyatcacytaytccacatatggcaagttcctggcggacggcggttgctcggggggcgcatatgatattatcatatgcgatgagtgtcattccacggacgcaacaacagtcctaggaattggcaccgtcttggatcaggctgagacggctggggttcgcctcaccgtcttagccaccgcgactccccccgggtcggtgaccgtcccgcatcccaacattacagagacagccttaccccttacaggggaggtacccttctatggcaagggcatccccatggcgtacatcaagggggggaggcatttaatcttttgccattcaaagaagaaatgcgacgagctagcaagccagctacgtgcacttggcctgaatgccgtcgctttctatcggggcgtggatgtggcagtcattccaaccgcaggcgatgtggtcgtctgcgccacggacgccctcatgaccgggtacacaggtgatttcgactccgtcatagactgcaatgtgtcggtgacgcaggtagtcgacttcagcctagaccccactttcaccatagagacaaccacagttccacaggacgctgtggccaggagccagcggcgtgggcggacagggcgggggaagccgggggtgtataggtacgtctcgcaaggtgagcggccgtctggcacgttygacacyatygtgctttgcgaggcgtacgacactggatgcgcgtggtaygagctyacaccatcagagaccaccgtcaggttgcgcgcgtacctyaacacccctggcctgcccgtctgtcaggaccacctggaattttgggagggggtgttcaccggcctcacccacattgacgcccacttcttgtcacagtgtaaacagagcggggagaaccttgcgtatctggtggcataccaagccacggtgtgcgctcgggcgaaggctccccctccctcatgggacactatgtggaaatgtctccaacggctgaagcccatgctaacaggtccgacccccctgctttaccggcttggggccgtccaaaatgarattgtcaccactcacccaatcaccaagtacatcatgaccygtatgtcagcagacctagaagtcatcaccagcacttgggtggtagctggrgggatcctygctgcgctagcggcatactgcctaacrgtgggcagygtcgttatctgcggcaggatcgtracatcagggaagcctgcyccactaccagaccgagaggtcctctaccaacaatacgacgagatggaggagtgttctcracacatcccctatctcgtcgagggacaacacttagcygaacagttcaagcaaaargtcctcgggctgctccagaccacgrcyaagcaagcagargaactgaaaccagtggttcactcggcttggccgaaggtggagcagttctggcagaaacacctgtggaacctcatcagcggaatacagtatctggcgggtctctcgaccctgccgggcaatcccgctgttgcgtccatgatgtcattcactgctgccctgaccagtcctctgtccacatctacgaccctcctccttaacatcctagggggttgggttgcctcccagctcgctcccccaacagcakcgacggcctttgtcgtcagcggcatggccggcgctgctgtgggcagcatcgggctaggcaaggtcattgttgacatcctggcaggctacggggcaggcgtgtcgggtgccctcgtggctttcaagatcatgagcggcgagaccccctccatggaggatctagtcaatcttttgccagctctcctgtcaccgggggctctagtcgtgggtgtcgtgtgtgcggccrttctacggcggcacattggcccgtcggagggggctaaccagtggatgaaccggctgatagccttcgcctcaaggggcaaccacgtttcgcccacgcactatgtgcctgagactgatgcttctgtggccgtaaccaaaatactcagttctctcaccattacagccatgctccggaggctccacgagtggattaacggagattggacaaccccgtgcgctacttcctggttgagggatgtctgggattgggtttgcgtcgtcctgagcgacttcaaggagtggctcaaaggcaagctgacgcctgccctcccgggcattcctttcctttcrtgccaacgagggtaccagggggtttggcggggcgatggcgtctgctctacgacgtgcccctgcggagctgtaatcactggtcatgtcaagaatgggtcgatgagaattgtgggttcaaagtggtgcagcaatgtctggcatggcagattcccaatcaatgccacyaccaccggccctagcgtgcctataccatcgcccaactaccgcagggccctgtggagggtcgctgccgaggaatatgtagaggttttgaaacatcaggataaccactacattgtgggagtcacgtcagaaracctgaaatgcccttgccaggtgccggccccygagtttttcactgargtggacggcgtcagactgcayaggtacgcgccrccatgycgsccyctcctgcgggaggagacgacattcagcgtcgggctctctacctatgtcataggrtcacagctcccctgcgagccagagccygatgttgcggtgctyacgtccatgctcactgatcctgcccacatcactgcagagacrgcgcgtcgacgcctcgraagaggytccccgccgtctcaggccagytcytctgcaagccagctgtcggcgccttccttgaaggcgacgtgcacaacagccggcagacatcctgacgctgagctacttgaagctaaycttctctggagacaggaggtgggtggaaacatcacyagggtcgagtcygagaacaaaataatygtcctcgattcattcgacccgctggtcgccgaaactgatgayagrgagatctcagtggcggcygartgtcacaggccayccaggccyaagtacccgccwgcyctacccatctgggcraggccggactacaayccccctctactrgagagctggaaagcyccagrctatgacccacctgtggtggcaggytgtgcactgcctcctccgggacgaccacctgtccckcctcccaggagaaagaggatggtccagctcgacagctcaaatgtctcacaagtgctggcggaactcgcccagaaatccttccccgggggttcggtagcatcgcaagaagagtcgggaagaggtgactctctccagagctctgacgcggtgctttctcccgggggagacgatgctggctctgaagctggctcgttcagttcaatgccaccactcgagggcgaacctggggatccggatctcagttccggatcttggtccacggtcagtgatgaggacgacagcgttgtctgttgctccatgtcctactcatggacgggggccctcgtcacaccttgcgctgcagaggaagagaaattgccaatcagcccgctgagcaattctctaattcgccatcayaacttggtgtattcgaccacatcacgcagcgcgtccctccgccagaagaaggtgaccttcgaccgtgtccaggtrgtagaccagcactaccatgatgtcctaaaggagataaaagctcgagcctccaaggtgagcgccaggcttctctccacggaggaagcttgtgacctcacgcccgcgcattccgctcgatctaagtttggatacggggcaaaggaggttagagctcacgctagcaaggccattaaccacatcaactccgtgtgggaggacttgctagaagacaactctacacctatacctacaaccataatggccaagaatgaggtgttctgcgtggacgcacagaagggaggccgtaaacctgctcgacttattgtgttccccgaccttggagtgagggtatgcgagaagcgagcactttacgacatcacgcgcaagcttcctgtggcagtaatgggaccrkcatacggtttccagtactcgcccaagcaacgcgtagactacctccttagcttgtggcgttccaagaagacaccaatgggattttcctatgacaccarrtgttttgactccacggtgacagaacgtgacatccrcaytgaggagtccatctaccartgctgtcagttagatccgacggcacggaaggycattacatcattgamcgagcggctgtactgygggggccccatgttcaactcccggggccaatcctgtggctaccgcaggtgccgagctagcggtgtyctcaccactagtcttggaaacaccttgacctgctacctaaaggcgcaggcrgcctgcagagcagccaagctcaaaractttgayatgttggtctgcggagatgatttggtcgtgattgcagaragcgcrggggttgccgaggatgcgagtgcactgcgagccttcacrgaggctatgaccagatactcrgctcctccgggcgacgatccgcrccctgaatacgacctrgagctrataacatcttgctcgtccaacgtctccgtggcccatgacaacaacggacagagatactattacctcacacgtgaccccgtcacaccattgacrcgagcagcttgggaaacagcccggcacactccagtgaactcatggctgggcaatatcatcatgtacgcgcccacgatctgggtacgcatggtactgatgacccacttcttcgggatcttgcaatcccaggaaacactccacaargcgctcgayttcgatatgtacggggtcacctattcagtcactccactygatctaccacagatcatccaaagactscacggaatggccgctttttcactccatggttactcgccgggcgaactcaatcgggtggcagcagccctcagaaaacttggggcyccaccgttgagagcttggcgacaccgggccagagcggtcagagctaaactcattgcccagggggggaaagccgcaatatgcggcaagtacctcttcaaytgggcggtgaggacgaagctcaaactcactcctctgcgtgaygcacaccgcttcgatttatcggagtggtttgtrtcaggyggaagcgggggggacatatttcacagcgtgtcccaggcccggccccgcacrttactcctgtgcctactcctactcgctgtaggggtaggcatcttcctgctccccgcccgataggcggggagaagaaataacactccactttcattttactttttttttttccctgccaattcttttttttttttttttttttttttttttkk
>KM504115
gccagcccctaatggggcgacactccaccatgatcactcccctgtgaggaactactgtcttcacgcagaaagcgtctagccatggcgttagtatgagtgtcgtgcagcctccaggactccccctcccgggagagccatagtggtctgcggaaccggtgagtacaccggaattgccaggacgaccgggtcctttcttggatcaaacccgctcaatgcctggagatttgggcgtgcccccgcgagactgctagccgagtagtgttgggtcgcgaaaggccttgtggtactgcctgatagggtgcttgcgagtgccccgggaggtctcgtagaccgtgsmacatgagcacacttccaaaaccccaaagacaaaccaaaagaaacaccaaccgccgcccacaggacgtcaagttcccgggcggtggtcagatcgtcggtggagtttacttgttgccgcgcaggggccccaggttgggtgtgcgcgcgacgaggaagacttcagaacggtcscagcccagaggcaggcgccagcccataccaaaggcgcgccgccaaacgggccgtacctgggctcagcctgggtacccctggcccctttacgggaatgargggtgcgggtgggcaggatggctcctgtcacctcgtggctctcgcccgaactggggccccaatgacccccggcggaggtcgcgcaatttgggtaaagtcatcgataccctcacgtgcggcttcgccgacctcatggggtacattcccgtcgtgggcgctcccctcgggggcgtcgcggcggccctggctcatggagtcagggccatcgaggacgggatcaattatgcaacagggaacctacccggttgctccttctctatcttcctcttggcacttctctcgtgcctcactgtgcccgcttcggcggtgcaccacgccaacaagtctggtctctatcatctgaccaacgactgccccaactccagcatcgtgtacgaggcagaaaccgtgatcttgcacctgcccggctgtgtcccttgcgttagggtcgacaacaaatccacatgctggctctctgtttcacccacgttggctgtgccgaatgcgaccactcccgtccatgggttccgcagacatgtggacctcatggtgggggcggctacgttctgctctgctatgtacatgggcgacctgtgcggrggtttattcttggctgggcagttagtcaccatgaggccccggatacaccagaccacccaggactgtaactgctccatctactcagggcagatcactggacatcgcatggcgtgggatatgatgatgaactggtctccgaccacgacgttgatcttgtcctacgttatgcgcatcccccagttgatcattgacgtttttgccggcggtcactggggtgtgcttgcgggcctgctgtactacagcatggtgggaaactgggtgaaggtcctcgctgtcatcctcctatttgcgggagtagatgcaaacacccacatcatcggaggagtaactggcggtacaacccaaggtttaaccagtctcttcactctcggggctaaacagcgcatccagctaatcaacagcaatgggagctggcatgtcaacaggacggcgctgaactgtaacgacagcctccacaccgggttcatagcaggactgttctacgcccatagtttcaactcctcggggtgtgtggaccgcatgagctcgtgcagccctcttaccgcctttgatcaagggtggggccccatctcatacgccaacatctcagggcctcaggaggacaagccatactgctggcactacggcccgcggccgtgtaacaycgtyccagcctccagygtgtgcggcccggtgtactgctttaccccgagccccgtggttgtaggaaccaccgaccgcaggggcagccccacctacaactggggggacaacgagtctgatgttttcttgttggcttcccagagaccacctaccggtgggtggtacgggtgcacctggatgaactctacggggtttgtcaagacgtgtggggctcccccctgcacgtttgcgtcatctggcaacaggtctctgacctgccctactgattgcttccggaaacatccggagacaacgtacggcaggtgcgggtcgggaccttggctgactcccaggtgccttgtacactatccatacaggctgtggcactatccgtgcaccgtcaattttaccatccataaggtgcgcatgtttgtggggggggtagagcacaggttggaggccgcatgcaactggactcgcgggcagcggtgtgagctggaggaccgggacagagccgaccttagtccgctcttgttctcgacgaccgagctcgcaatccttccctgcacattcactactatgccagccctgtcaaccgggctcatacatttacatcaaaatgtggtggatgtccaatacctgtacgggatctctacctctatagtggcatgggccatcaagtgggaatacgtcgtcctygccttcctggttctggccgacgcgcgcgtttgcgcgtgtctttggcttatgctactcataggccaggcggaggctgcgctcgagaacctaatcgtcctcaacgcggcttctgctgccagtatccaggggtggggatggtgtctcctcttcttgtgctgcgcytggcacataaarggtaggcttgttccagctgccacatatggggttttgcagttgtggccactcctgctcctggtgcttttccttccgcaccgagcttatgctcaagaccaggaacaggcagctagcatcggggtctcagtcatcttgctccttaccatcttcactctcaccccgcactacaagtggttgcttatgcagttgctgtggtggaatcaatacttcattgcaaggatagaggccacactttttgtgtgggttcccggtctctccgtcaggggaggtcgcgacgccatcatactcctcacttgcttgttgcacccatctctcgggttcgatgtgaccaaggtactgttggccctcattggccccttttacctgctccaagccagcctgctgcgcataccctactatgtgcgcgcgcaagctctgcttagagtttgcctgctggtacgccaactagccggagcaaagtacattcaggcctgtttactgagagttggagcatggactggcacttacatttatgatcacctctcccctttggccgattgggccagcgacggcttgcgtgaccttgccgttgctgtcgagccggtcattttctctcctatggagaagagagtcatcacttggggagcagacacagctgcatgcggtgacatccttgctggccttccagtctctgcccggagagggcgtctcctcctcctcggccctgctgatggtatgagggacatgggctggagacttctcgcgcctataaccgcgtatagccaacaaactcgcggtttgttagggacgattgtcaccagcctcactgggcgcgacaaaaacgaggttgagggtgaggtacaagtgatctccacagctactcaaaccttcttggcatccaccatcaatggggtgctttggacsgtctaccatggygctgggtcsaagaccctggcgggyccgaargggcccgtctgccagatgtacaccaatgtagaccaagacytggtaggatggccggcaccgrcaggtgccaggtcytacaccccttgtacgtgtggagctagtgacctctatytggtgacwcggaacgccgatgtcatccctgcgagacgcaggggtgacactcgggccagccttcttagtcccagaccgttgagcaccctcaaagggtcatcgggagggcccgtcctgtgctcggcagggcatgctgtcggactcttccgcgcagcrgtttgcaccaggggcgttgccaaggcaattgactttgtgccggtggagaacatggagaccacgatgcgatccccggtcttcacagayaaytcagyaccacccgccgtgccgcagacctaccaagtgggrtatctacacgcgcccactggcagtggtaagagcaccaaagtccctgcggcttatgcagcccaggggtataaggtgcttgtgctcaatccgtctgtggccgcgactcttggcttcggcgcctacatgtccaaagcacatggaatagaccctaacatcaggacaggtgtaagaaccatcacaacgggagggccgattacctactccacctatgggaaattcctggccgatggggggtgctctggcggagcgtatgatrtmatyatatgcgaygartgycattccaytgaccccacaaccgttctagggattggcaccgtgttggaccaggcggagacagctggcgtacggctcaccgtgttagccactgcaactcctcccggttcaattacggttccacacccgaacatcacagaggtcgcgttaccgacaacaggcgaaatcccattctacgggaagggaattcccctggaatacttgaaaggcggcagacacctgatcttttgtcactcaaagaagaagtgcgatgagttggccaaccagctccggacgctcggactcaacgctgtcgccttctacagaggcgtggacgtggcagtcattcccacgagtggggatgttgtcgtctgcgcaactgatgccctcatgactggatacacaggagactttgactctgtcatagactgcaacgtggcggtgactcaggtggtggacttcagtctagaccccacattcacgatcgagaccaccacagttccacaggatgccgtggcaaggagtcagaggcgaggccgcactggtagggggaagcatggggtgtataggtacgtctcgcagggggaacgaccgtctggtatgttcgattccatcgtcctctgcgaggcgtacgatactggttgygcgtggtacgaactaacaccctcagagaccaccgtcaggctacgcgcatacctcaacacccctggactgccagtgtgccaggatcatcttgagttctgggagggtgtcttcacaggcctcactcacattgacgcccayttcctttcacaaaccaaacaggcgggggagaatttcgcgtatctggtggcctaccaggccacggtgtgcgcgcgggccaaagcccctccaccytcctgggacactatgtggaagtgcctcacacggctgaagcctatgctcacaggcccaacgcctttgttgtacaggcttggrgccgtgcaaaatgagattaccaccacacatccaatcacaaagtacatcatgacctgcatgtccgctgatctagaggtgattaccagcacatgggtgatagctggaggggttctcgcagctctggcggcctactgtctgtgcgtgggcagcgcagttatctgcggccggatcgtgacttccgggaaaccggcagtgatgccggacagggaggtcttgtaccagcaatacgacgagatggaggagtgctctcagcgcttaccctacctcgccgaaggccagcagatagctgaacagttcaagcaaaagatcttaggcttgctccagaacactgcaaagcaggctgaagaactcaagccggcagtccagtcggcgtggccgaggctcgagcagttttggcagaaacacctctggaatttcgtcagtgggatacagtacctagccggattgtccaccttgccgggtaaccctgctgtggcttctctcatgtcattctccgctgccttaaccagcccactgtctacgtcaaccaccctccttcttaacattctgggggggtgggtagcgtcccagctagcgccgccctcggcgtccacggcgtttgtcgtgagcggcctggccggcgccgctgttggcagcattggtctggggaaggtaatcgtggacatcttggctgggtacggagcaggagtgtctggtgcacttgtagcttttaaaatcatgagcggcgaggctcctgccctagaggacatggttaaccttctgcccgccttgttgtcacccggcgcgcttgtggtaggcgtcgtatgtgccgccgtgttgcggcggcatgttggcccctcygagggggccaaccagtggatgaacaggctcatagcatttgcctcacgtggcaatcatgtatcacccacacactatgtgcctgagactgacgcttccaaagctgtgactaccattctcagctccctgaccataactagccttctccgtagactccatgagtggataaacggagactggacaacaccatgcgctatgtcatggttaagggatatctgggattgggtctgcaccgtgctgtctgacttcaagacctggctgaaggccaggctagtgccgtcgctaccgggcattcctttcctctcgtgccagcgggggtttaggggtgcctggcgaggcgatggcatctgccataccacgtgcccttgtggggctaacattacaggtcatgtgaagcacgggaccatgaagatccacggtcctaagacgtgtagtaacatctggcatggtacattccccatcaacgcgaccacgacgggccccagcgtgcccatcccagagcccaactatcggagggctctgtggagggtgtccgctgaggaatatgtcgaggttgcccgtattaatgactgccattacatagtgggggcaacagctgataatctagagtgcccctgccaggtcccggccccagagttcttcactgaggtggacggcgtgcggttgcatagatatgcacccccctgccgcccacttatcagagatgatgtcacctttactgtggggctgtccagctacgtcatggggtcccaactcccatgcgagccmgaacctgatgtgatggtactcgcgtccatgctcactgacccagaccacatcactgccgaaacggcgggtcgacgcctcgcacggggctccccgccgtcattggctagttcctctgcaagtcagctttccgccccatcattgaaggcgacctgtacaacggacgcccgacatcctgatgcggagctactggaagctaatcttctgtggagacargaggttgggggcaacatcacrcgggttgagtctgagaataagatcatagtgcttgactcctttgatcccttggttgccgaggtggatgacagggaaatttcaacagctgctgaatgtcaccgaccsccgagaccaaaatatccacctgccctgcccatatgggcgaggcctgactacaacccacctttgatagagacctggaaaaagccggattatgaccctcccacggtggccgggtgygctctcccccccaaaggactgccacccgtaccaccccccaggaggaagaaggtcgtgcagctagatgagtcgtcggcgtcggcggctctcgcagcactggccctcaaggcwtttccacccgatgattcgggctcccaagacgagtctgggaagggtacctctgtcccaacctctgatgaacaaccatcacctgacgacgaggacgctgcgtctgartctgactcttgtagctctatgccccccctggagggggagcctggagatcctgacctgagctccggctcatggtctacagtcgaagaggaggacascarcgtcgtgtgctgctcaatgtcctattcatggacagggataccagttacaccttgcgctgccgaagaggataagctgcccattagcgcgctgagtaactctctcatacgccatcacaacttggtgtattccactacatcacgcagygcttccctgcgccagaaaaaagtgacttttgaccggctccaggtgttggaccaacattaccaagatgttcttaaggagatcaaagcccgggcttccggggtgagtgctagactcctctccacggaggaggcatgcagcctcacacccccgcattcagcccgatccaagttcgggtacggggcgaaggaagtccggagccatgctagcaaggccattaaccacatcaactccgtgtgggaggacttgctggaggacagttctacaccaattcctacaacaattatggcaaaaaatgaggtgttttgcgtagacccgcgtaaggggggtcgcaagcctgctcgactcatcgtgtatccagacctgggggtgagggtatgcgagaagagagctctctacgaccttacgcaaaagctacccgtggcgttgatgggagccgcatacggtttccagtactcgcccaagcaaagggtagatcaactcctcaaaatgtggcgctcaaagaagacccccatggggttttcctatgacaccaggtgctttgactcaacagtcacggagcgcgacatacagactgaacatgccatctatcagtgctgccagttagatccggcagcgcgcaaagtcatcacttcgctcactgaacggctgtactgcggtggccccatgtacaactctcgrggccaatcatgcgggacgcggagatgcagggccagtggtgttctyaccaccagcctgggyaataccctgacctgcttcctmaaagcaagtgcagcgtgcagagcagcgaatctcaaaratcctgacatgttggtctgcggagacgatttggttatcatctcagagagtgtgggcgtgtctgaggacattggagcactgcgagccttcacggaagctatgaccagatactccgcccccccaggcgacgaacctcaccctgagtatgaccttgagctgattacatcttgctcatcaaacgtatccgtggcccacgaccacactggacagagatactactacctcacaagagaccctaccacaccattagtccgggctgcttgggaaacagcacggcacactccagtcaattcgtggttgggtaacatcatcatgtacgcgcccacaatatgggtgcgtatggtactgatgactcactttttcagtatactccagtcccaagaaacactccacaaagtgcttgacttcgacatgtacggagtcacttactccatcaccccactggacttgccacggatcatccagagactccatggcatggccgctttttcactccacggttactccccaggcgaactcaatagagtggcgtcgtgcctcaggaaacttggggccccaccattgagagcttggaggcatcgggccagagcggtcagagctaaactcgtcgcccagggggggaaagccgctgaatgcggtaagtacctcttcaactgggcggtgaggacaaagctcaaactcactccactgcgtggtgcaggcaccctcgacttgtcggggtggtttgcaccaggcggacgcgggggggacatatttcacagcgtgtcccgggcccgaccccgcacttttctcctgttcctactcctactaacagtaggggtagggatctttttgctccctgctcggtaagcagggggcctaaagctacgctccattagcttttcatcttttttttttttttttttttttttttttttt
>KM504117
gccagcccctaatggggcgacactccaccatgatcactcccctgtgaggaactactgtcttcacgcagaaagcgtctagccatggcgttagtatgagtgtcgtgcagcctccaggaccccccctcccgggagagccatagtggtctgcggaaccggtgagtacaccggaattgccaggacgaccgggtcctttcttggattaacccgctcaatgcctggagatttgggcgtgcccccgcgagactgctagccgagtagtgttgggtcgcgaaaggccttgtggtactgcctgatagggtgcttgcgagtgccccgggaggtctcgtagaccgtgcatcatgagcacacttccaaacccccaaagaaaaaccaaaagaaacacctaccgccgcccacaggacgttaagttcccgggcggtggtcagatcgtcggtggagtttacttgttgccgcgcaggggccccaggttgggtgtgcgcgcgacgaggaagacttcagaacggtcacagcccagaggtaggcgccagccaataccaaaggcgcgccaccaatcgggccgtacttgggctcagcccgggtacccttggcccctttacgggaatgagggctgcgggtgggcaggatggctcctgtcaccccgcggctcccgcccgaattggggccccaatgacccccggcggagggcgcgcaatttgggtaargtcatcgacaccctcacgtgcggcttcgccgacctcatggggtacattcccgtcgttggcgctccccttgggggcgtcgcggcagccctggctcatggagttagggctatcgaggacgggattaactacgcaacagggaatcttcccggttgctccttttctatcttcctcttggcactactctcgtgccttactgtgcccgcctcggcccagcattatgccaatagatcaggcatttaccatctgaccaatgactgccccaatgccagcattgtgtatgaagcagagactgtcatcttgcatctgcctggttgcgtcccatgcgttaaggttggcaatagttctacatgttgggtatctgccgcacctacactggccgtcccgaatgcgactacccccatccatgggttccgcagacatgtggatctcatggtgggggcagctgccttctgctcggctatgtacataggtgacctgtgcggcggtatattcttggtagggcagctcgtcaccatgaggccccggctgcaccagaccgtgcaagaatgcaattgctccatctacacgggacacattaccggccaccgcatggcgtgggatatgatgatgaactggtctccgaccgcgacgttgatcgtgtcctatgctatgcgggtgcctcaattgatcatcgacattattgccggtggtcattggggcgtgcttgctggtctactgtattactctatggtgaccaattgggcgaaggtcctagcagtccttttcctgtttgcaggggtggacgctaccacccgtaccgtcggggcagcgacgggccaaaccaccaacagcctcgtctccttgttcgctccggggcctcaacagaatatccagcttatcaactcaaacggtagctggcatgtcaacaggacggcgctgaactgcaatgatagtctcaacactgggttcatagcagggcttctctactcccgtaattttaactcytcggggtgtctggagcgtctgagcgcttgcaagcccatcacccattttgaccaggggtggggcgcgctgacctatgctaacatttccggcccccaggaggacaagccctattgctggcattacgcaccaagaccgtgtggcatcgtaccagcagctaatgtgtgtggacccgtgtattgttttaccccgagccctgtggttgtggggaccactgacaagagaggccttccaacctacaattggggggagaacgagtcagatgtcttcctgctggcgtccccacgaccgccagcgggcgggtggttcggctgtacttggatgaactcctcaggctttgttaaagcgtgtggagctccgccttgtgcgctcgaatcgtccggcaataacaccttgacttgtcccacagactgttttcggaaacatccagatgccacatatgcaaggtgtgggtcggggccctggctgacccccaggtgccttgtgcactacccatacaggttgtggcattacccatgtaccgtcaattttaccattcacaaggtgcgcatgtacgtgggagggttagagcacagactgcaggtggcttgtaactggactcgcggggagcgctgtgagttggatgatcgagacagagctgatgtcagtccgcttctgttttcgacgaccgagcttgcaattctcccctgctcttttaccactatgccagccttgtccaccgggctgatacatttacaccagaacatagtggacgtccagtacttgtacgggatttcctcgtctgtagtaaactttgccatcaagtgggagtatgtggtcctggccttcctcgtcctggcggacgcccgcgtttgcgcgtgtctttggcttatgctcctcgtaggccaagcagaggccgcgcttgggaacttgatcaccctcaacgctggctccgccgccagtatgcaagggtggggttggtgcctgctctttttgtgttgcgcttggcacattcgaggcaggttcgtccccgctgtcacctacagcctagtgcagctgtggcctctcctgttactggttctggcgttaccgcggcgtgcttacgctcaaagcgaagatcaagccgcttgccttggggtgtcggtcattgtggccataaccatcttcaccctcaccccgcactacaagtggttgctcatgcgactgctgtggtggaaccagtacttcattgcacggctggaagccatactccatgtgtggatcccaggtctctccgttcgggggggccgggacgctgccatactccttacctgtctgttgcacccctcgctcgggtttgatgtcaccaaagtgctgttagccctccttggcccgctctacctgttccaggccagtctgctgcgcgtaccatactacgtgcgcgcgcatgctctgttgcgggcctgcctgcttgtgcgccagctcgctggagcaaagtacatccaagcctgcctcttgagagtgggggcgtggaccgggacctatgtctatgaccatctaagccccttgaaggactgggctagcgacggcctccgtgatctcgctgttgctgtcgagccagtcatcttctcacccatggagaaaaaggtcatcacctggggagcagacacggcagcgtgtggcgacatactcgctggccttccggtctccgctcgtagaggtcaccttctcttgctcgggcctgctgatgacgcaaagggcaaaggttggaggctgcttgcccccataaccgcgtattgccagcaaacgcggggtctaatggggacgattgtcaccagccttaccggccgggacaggaatgaggtcgagggcgaggtgcaaataatatccacggccacccagaccttcctagggaccactataaatggtgtgctctggactgtctatcacggagcggggtccaagaccctagcgggcccaaaaggccctgtgtgccagatgtacaccaatgtggaccaggatatggtagggtggccagcaccaccaggcgccaggtcgttgacaccctgcacatgcggcgccagtracctttatctagtgaccaggaacgccgatgtcatccccgcgaggcgtaagggcgacactcgtgccagtctcctcagtcctagaccactgagcacgctcaagggatcatctggaggccccctcttgtgcccctcggggcatgctgtagggctctttcgtgcagcggtgtgcactagaggtgttgccaaagcgatcgactttgtgcctgtggagaatatggagaccacgatgagatcaccggtcttcactgacaactcatctccacctgttgtgccacaaacctaccaagtggggtacctccacgcacccactgggagtgggaagagtaccaaagtgcccgcggcatacgcggcccaggggtataaggtgctcgtgttgaatccatcagtggccgccactctagggtttggcgcctacatgagcaaggcttatggaatagatccaaacatcaggactggtgtcaggacgatcacaacggggggggcgattacctactccacctatggtaaattcttggctgatgggggctgctccggaggcgcgtatgatatcatcatatgcgatgagtgtcattctacagaccccacaacggtccttgggatcggaacggtcctggaccaggcggagacagccggcgtacgcctcacagtgttagccactgcaaccccccccgggtcggtgacggtccctcatccaaacatcacagaagtcgccctacctacaacgggggaaatccctttctatgggaaggggattccactcgagtatattaagggcggcagacacctgattttctgccactcaaagaagaaatgtgatgagttggccggccaactccggtcgatgggactgaatgccgtcgcattttacaggggtgttgatgyggcggtgatccccacggycggggacgttgtcgtctgcgccaccgacgccctcatgaccggctacacaggggactttgattccgtcatagactgcaacgtggcagtgacccaggtggttgacttcagtctagaccccacctttaccatagagaccaccacagtcccacaggacgccgttgcccgaagccagaggaggggccggactggtaggggaaagccgggggtgtacaggtttgtctcgcaaggggaacggccgtctggcatgttcgactcagtcgtcctctgcgaggcatacgacactggctgtgcttggtacgaattgtcgccctctgagaccaccgtcagactgcgcgcgtacctcaacacccctggacttccagtgtgtcaggaccatctagagttctgggaaggggtcttcacaggcctcactcacatcgatgcccatttcctctcccaaaccaagcaggggggggagaactttgcgtacctggtggcctatcaggccacagtgtgcgctagggctaaggcaccccctccgtcctgggacaacacgtggaaatgcctgatacgactgaaacccatgctcacaggccccactcccttgctatacaggcttggggccgtgcagaatgagatcaccaccacgcatccaatcacaaaatacatcatgacatgcatgtctgcggacctggaagtgatcactagcacatgggtgattgctgggggggtccttgcagcattggcagcctactgcctatgtgtgggcagcgcagtcatttgcggccggattgtgacctccgggaagccggcagtgatgccggaccgagaggtattgtaccaacaattcgacgagatggaggagtgctctcagcgcataccctatctcgccgaaggccagcaaatagctgaacaatttaggcagaagatcctagggctgcttcagaacacggcaaaacaagcagaggaactcaagccagcagttcaatcggcatggccaaagcttgaagccttttggcaaaaacacctctggaactttgtcagcgggatacagtacctagctggcctgtcaacattgccaggtaacccagcagtagcttctctcatgtcattctctgccgctctaaccagtccgctgtccaccaccactaccctcctccttaatatcctgggaggttgggtagcgtcacagctcgcgccacccacggcatctacagcatttgttgtgagtggccttgcgggcgctgccattggtagtattgggttggggaaggtcattgttgacattctggctggctacggggccggcgttgccggcgccctcacagcttttaaratcatgagcggcgagacccctgctatggaagacataatcaatctcttgcctgccctcttgtcacctggtgcacttgttgtaggcgttgtctgtgctgcagtactgcggcgccacattgggccctctgagggggccaaccagtggatgaacaggctcatagcgtttgcctcacgtggcaatcacgtttcaccaacacactatgtgcctgagacagacgcctccaaggctgtgaccgctatcctcagttccctaaccataaccagccttctccgtaggctccacgagtggataaacggggactggtcaacgccttgtgccacatcgtggctaagggatatctgggactgggtctgcaccgtattgtctgacttcaaagtctggctcaagagcaagctcgtgccatcattgccagggatcccctttctctcgtgccagcgggggttcagaggcgtttggagaggagatggcatgtgctacaccacgtgcccctgtggggcacagattacgggtcacgtgaagaatgggaccatgaagatcattggccccaaaacatgcagcaacgtctggcatggtagatttcccatcaatgcgactacgacgggccccagcgtacccatcccggagcccagctaccgtagggctctgtggagggtgtcagcggaggagtacgtcgaagtcgtccgagtgggaggtcaccactatgtcgtgggggcaacagctgacaacctgaagtgtccctgccaagtaccagccccagaatttttcaccgaggtggacggcgtgaggctgcatagatatgctcccccctgccgcccgctcattaaggacgatatttcgttctctgtggggctgtccagctatgctatagggtcccaactcccttgcgagccggagccagacgtgatggtgcttacatccatgctcactgacccagaccacatcactgctgaggcggcaggtcgacgcctcgcacgaggctcccccccgtccttggctagttcatcagccagccaactctctgctccatctttgaaggcgacctgtactacagaagcgcgccatcctgatgcagagttgttggaggccaaccttttgtttgagcacctgaaaaggaagcaagaagtcggcggtaacatcacacgggtcgagactgagaatgagatcataaccctcgactcatttgaccccttcgtcgccgaggtggacgatagagagatctcaacggctgccgagtgccatcggcctcccaggtcgaagtatccacctgccctgcccatatgggcgaggcccgactacaacccaccaactttggagacttggaagagaccggattacaccccacccgtggtggctgggtgtgctctccccccgaagggagggccgccagtgccaccgccgcggaggaaaagagtcgtgcagctcgacgagtcatcagcttcggcagctctcgcagcgctagctcttaaggcgtttccgcccccccaggcggactcgcagggtgaatccagcaaagggactcccgtctcgccttccactgacacatcatcmcctgatgacgacggggcggcgtcggaggctggctcctacagttccatgccccctcttgagggggaacctggagatcctgacctgagctccggctcgtggtcgacggtcagtgaggagggtgacagcgtcgtgtgctgttcaatgtcctactcgtggacggggatacccatcaccccctgcgctgctgaagaagagaaattgcccatcagtccgttgagcaattccctcatacggcaccataacatggtgtactctaccacctcacgcagcgctgccacgcgccagaagaaagtgacatttgacagacttcaggtgcttgatcaacattaccaagatgtccttaaggagattaaggcccgggcttctggggtgaccgctaggctcctctcaaccgaggaggcgtgcgacctcacacccccgcactcagctcgttccaaatacgggtatggtgcaaaagatgtccggggccatgctagcaaggccattaaccacatcaactccgtgtgggaggacttgctagaagacagttctacaccaattcctacaaccatcatggcaaaaaatgaggtattctgtgtaaacccccaaaagggtggtcgtaaacctgcccgactgatcgtatacccagacctaggggtgcgggtgtgcgagaagagggctctctacgacataacgcagaagctgcccgtggccgtaatgggagcagcgtatggcttccaatactcgcccaaacaacgggtggagcagctcctcaaaatgtggcgctcaaagaagacccccatggggttttcctatgacaccaagtgctttgactctactgtgacagagcgcgacatccagacagagagttccatctaccagtgctgcaacctagagcctgcggcacgtaaggctattactgccctcactgaccggctgtactgcggcggccctatgtataactctcggggccagtcatgtggaactcggaggtgcagggccagtggtgtcctcaccactagccttggtaatactctgacttgcttcctgaaagcgagtgcagcatgcagggcagcaaacctaaagaatcctgacatgttggtctgcggggacgatttgatcatcatctcagagagcatgggcgtatccgaggacgttggagcactgcgagctttcacggaggctatgaccagatactccgctcctccgggagacgagccccatcctgagtatgacctcgagctgatagcatcatgctcctcaaacgtttccgtagcccacgaccacaccggacagagatattactacctcacaaggaacccaaccacaccactagcgcgtgccgcttgggaaacggcgcgacacactccagttaacacatggttgggcaatatcatcatgtacgcgcctaccatatgggtgcgtatggtgctgatgacacatttttttggaatactccagtcccaagaaacactccacaaagtacttgacttcgatatgtacggggtcacttactctatcactccattggatttgccgcggatcattcagcgtctccacggcatggccgccttttcactccatggttactccccaggtgaacttaacagggtggctgcaagcctcagacaacttggggccccaccgctaagagcctggagacatcgggccagggcggtcagagctaaacttatcgcgcagggggggaaggccgctgagtgcggcatgtacctctttaactgggcggtaagaacaaagctcaaactcactccactgcgtggcgcggacaacctcgatctatccgggtggtttgtgtcaggcggacgcgggggggacatatttcacagcgtgtcccgggcccgaccccgctcattactcctgttcctactcctactttcagtaggggtaggcatctttttgctccctgctcggtaggcagggagcctaaagcaacactccatcttctttagtttttttttttgtatttttcgattttttttttttttttttttttttttt
>KM504120
gccagcccctaatggggcgacactccaccatgatcactcccctgtgaggaactactgtcttcacgcagaaagcgtctagccatggcgttagtatgagtgtcgtgcagcctccaggatcccccctcccgggagagccatagtggtctgcggaaccggtgagtacaccggaattgccaggacgaccgggtcctttcttggatcaacccgctcaatgcctggagatttgggcgtgcccccgcgagactgctagccgagtagtgttgggtcgcgaaaggccttgtggtactgcctgatagggtgcttgcgagtgccccgggaggtctcgtagaccgtgcatcatgagcacatttccaaaaccccaaagaaaaaccaaaagaaacactaaccgccgcccacaggacatcaagttcccgggtggtggtcagatcgttggtggagtttacttgttaccgcgcaggggccccaggttgggtgtgcgcgcgacgagaaagacttcagaacgatcacagcccagaggtaggcgccagcccataccaaaggcgcgccaccagtcgggccggtcctgggcgcagcccgggtacccttggcccctttatgggaatgagggctgcgggtgggcaggatggctcytrtcacctcgcggctctcgcccaaattggggccccaatgacccccggcggagatcacgcaatttgggtaaggtcatcgacacccttacatgcggcttcgccgatctcatggggtacatccccgtcgtrggcgcccccctyggaggcgtcgcggcggccctggctcatgggrtcagggccatcgaagacggggtcaattatgcaacagggaaycttcccggttgctctttctctatcttccttttggcactactctcgtgccttactgtgcctgcttcggcagtgcattataccaacacatctggtctttaccatctgaccaatgactgcccgaactccagcattgtgtacgaggcagagaccgcgattctacacctacctgggtgtgtcccgtgtgtgaaggtcggtaatacgacttcatgctgggcgcctgccacccctacactggctgtccctaacgcatccactcccattaccgggttccgtaaacacgtggatctcatggtgggagcggctgcgttttgttcggctatgtatataggtgatttatgcggaggcatattcctagctgggcaactctttaccatcagaccccggatacaccagaccgtccaagagtgcaattgttccatctactcgggacggataacaggccatcgtatggcgtgggatatgatgatgaattggtccccggccgctacattgatcttgtcctacgccatgcgtgtgcctcaactgatccttgacatctttatgggcggtcattggggtgtacttgcaggcctactgtattacagcatggtagccaattgggcgaaggttattgcgatcctcttcctgttcgcgggagtggatgcaaaaacctacgccactggagccgttgctggtagagccgccagtgggcttaccggccttttcagccaaggatcccagcagaatattcagctcatgaacaccaacgggagctggcatatcaaccgaacagcgttgaactgtaatgacagcctccagactgggttcattgcggctctgttttatcacaacaaattcaactcctcaggatgttcagatcggatggcagcatgcaggtcccttgacagttttgatcaagggtggggccctatcacatatgctaacatctcgggaccccagaaagacaaaccgtactgctggcattacgctccgcgaccgtgcgaagtcgtgccagccgctagtgtttgtggtccagtgtactgctttaccccgagccccgttgttgtaggaaccaccgatcgcaggggcaatccaacctattcttggggagagaatgagacagatgtcttcctgcttgggtctcagcgaccacccgtcggggggtggttcggctgcacttggatgaatggcacggggttcgttaagacgtgcggcgccccgccgtgtaccttccagacatccaatgaaacctggaactgccctactgactgtttccggaagcatccgggcacarcgtttgttaagtgcgggtccgggccctggttgacccccagatgccttgtcgactacccatacaggttatggcactacccatgcactgtcaactttaccatccacaaggtgcgtgtgtttgtggcaggggtggaacacagatttgaggcagcgtgcaactggactcgcggggatcgctgtgagctggaggaccgggacagggccgatatgagcccgctcttgttctcgacaactgagctctcgattctcccttgcactttcactactatgccggccctatccaccgggctgatacacttgcatcagaacatagtagatgtccagttcctgtacgggatctcccctgctattgtgagctgggctatcaagtgggagtatgtagtccttgcattcttggtcccggctgatgcgcgtctttgtgcgtgtctctggcttatgctcctcataggccaggcggaagccgcacttgagaacttgatcgtcctcaatgcggcttctgctgctagcctccaggggtgggggtggtgcctgctttatttgtgctgcgcttggcacattagaggcagactcgtccctgccaccacctacggggtcttgcagttgtggccacttctactcttgattttggcccttccaccacgcgcctttgctcaggaccaagagcaagcggcttgcattggggtctcggtcattgtagccttaactatctttactctcactccacactacaagtggttgctcatgcagctactttggtggaaccagtactttattgcaagactcgaggcctatctccaggtgtggattccgagcctctctgtcagagggggtcgtgatgccgtcatactcctcacctgcttgttacatccatctctcgggtttgatgtcactaaagtactcctggccattcttggtcctctctacttgttccaagccagcctgttgcgtgtgccgtattacatccgtgcgcatgccttgttgagagcttgcttgcttgtacgccagcttgctggagccaagtatgtccaagccctcatgctaaggrttggagcgtggaccggcacttacatctatgaccaccttagcccgctagctgactgggccggcgatggcctgcgtgatctggctgtcgccgttgagccagttatcttctcccccatggagaagaargtcatcacttggggggcagacacagctgcttgcggtgacattctcgctggtcttccggtttccgcccggagaggtcgtctccttctcctcggccctgctgatgatatgaagggtaaggggtggaggctccttgctcctataaccgcgtattgtcagcagactcgcgggatattggggacaattgtcaccagcttgaccggccgagacaagaatgaggtcgagggtgaggtgcagataatctccacggccacccagaccttcctgggaactgccatcaacggagtgctgtggactgtctaccatggtgccgggtctaaaacrctggcaggctcgaaggggcccatttgccagatgtacaccaatgtagatcaagacatggtaggatggccagcgccgccaggtgcyaggtcttayaccccctgcacttgtggcgctagcgatctctacctggtgacccggaatgccgatgtcatccctgcaaggcgtaggggtgacactcgggccagtctcctcagtcctagaccgctgagtacactcaaaggatcttcaggaggtcctgtcttgtgtccatcaggacacgccgttgggctcttccgcgcagctgtgtgcaccaggggcgtcgctaaggcggttgactttgtgcccgtggagaatatggagaccacgatgagatccccggtcttcactgacaactcgactccacccgccgtgccacaaacttaccaagtgggctacctccacgcacctaccggtagcggcaagagcactaaggtaccagcggcttatgcggcccagggatacaaagtgcttgtgttgaatccgtcagtggcagccacactaggcttcggtgcttacatgtcccaggcatacggagtagatcctaacatcaggactggtgttagaactgtcacgacgggagggcccatcacctactccacctacggcaagtttttagccgacggggggtgttctggcggagcgtatgatattatcatatgcgatgaatgccactccacggaccccacaaccgtcctggggataggtaccgtcttagaccaagcagagacggctggtgtgcggcttaccgtccttgcgaccgcgaccccaccaggatcagtgacggttcctcacccgaacatcacagagaccgctctgcctacaacgggggagatcccattctatggaaagggaatccccctggagtacatcaaaggcggtagacacctgattttctgccattcaaagaagaaatgtgacgagttagccaagcagcttcggacgctcggacttaacgccgtcgctttctacaggggtgttgacgtggcagtcatccccaccagtggagatgttgtcatctgcgccactgacgccctcatgacagggtatacaggggacttcgactccgtcatagactgcaacgtggcagtgacccaagtggtggacttcagtttggaccccacattcaccattgagaccaccacagtcccgcaggacgctgttgcgaggagtcaaagacggggccgtacaggtagagggaagccggggacatacagatttgtctcacaaggagaacgaccgtccggcatgttcgactcggttgttctatgtgaggcgtatgacactggttgcgcgtggtatgagctaacacctgcagaaaccaccgtcaggctacgtgcatatcttaacacccccggcttaccagtgtgtcaagaccatctggaattttgggagggagttttcacaggcctcactcacattgatgcccacttcctctcgcaaactaagcaagggggagagaacttcgcgtacctagttgcctatcaggctacagtgtgtgcgcgtgctaaggccccccccccctcttgggacaacatgtggaagtgtctcatacgattaaaacctatgctcacaggccctacgccattgctatataggcttggaccggtgcagaatgaggtcacgaccacacatccaattacaaaatacattatgacctgcatgtctgcagacctggaggtgattacgagcacgtgggtgctcgcaggggggattcttgcagccctggcagcctattgcctatgtgtgggcagcgtggttatttgtggccggattgtgacttccgggaaaccggcactggtgccggaccgtgaagtactataccagcaatacgacgagatggaggaatgctcacgtcacataccctatctcgctgaaggccaacagatagccgagcagttcagacagaaggtgttaggactgttacagactactgcgaagcaggcagaggagctcaagccggcagttcagtcggcatggccaaaacttgagcagttctggcagaaacatctctggaactttatcagcgggatacaatacctcgctgggttatccaccttgccgggcaaccccgctgtggcctccctcatgtcattctccgctgcgttgaccagccctttgtctacgtcaaccacccttctccttaacatcttgggagggtgggtggcatcccagctagcaccgcccacggcatcgacagcttttgttgtgagcggtcttgctggtgctgcaattggtagtataggcttagggaaggtcatcgttgacatactggctggttatggggccggtgtgtctggcgctcttgttgcctttaagatcatgagcggcgagaccccagctcttgaggacatggtcaatcttctgcctgctattttgtcacccggtgcgctcgtggtaggcgtcgtttgtgccgctgtactgaggcggcacgttggcccctctgaaggagccaaccagtggatgaacaggctcatagcatttgcctcacgcggcaatcatgtgtcacccacgcactatgtgcctgaaacagacgcctccaaggctgtgaccaccatactcagctccctcaccataactagcctcctccgtagactccacgagtggataaacggggactggacaacaccttgtgctacatcatggctaagggacatttgggactgggtgtgcaccgtgttgtctgatttcaaaacctggcttaagtctaaaatcatgccatcgctgccgggagtcccgttcttctcgtgtcaacgagggttcagaggcacctggcgtggtgatggcatatgtcacaccacatgcccctgcggggcgtcgcttacgggtcatgtaaagaatgggaccatgaagatccttggccccaagacatgtagtaacacctggcatggcacattcccaattaacgcgactacgacgggtcccagcgttcccattccggagcccaactatcgtagggccctgtggagggtgtccgctgaggagtacgttgaggtcgcgcgtgtgaatgactaccactacatagtaggggcaacggctgacaatctcaagtgcccctgccaggtaccggccccagaattcttcactgaggtagacggtgtgaggttgcacaggtatgcgcccccatgccgcccgcttctcagggatgaaatcactttctctgtggggctgtctagctacgtcatggggtcccaactcccatgcgagccagaacctgatgtgatggtgctcacatccatgcttactgacccagaccatatcactgctgaaacagcggccaggcgtcttgcccggggttcccccccctcgctggctagttcatctgcaagccaactctctgccccctcgctcaaagccacctgcaccacaggtgctcaccatgctgatgctgagttgatagaagccaaccttctatggaggcaggaggtcgggggtaacatcacgcgggtcgagtctgagaacaagatcatagtcctcgactcgttcgatcccctggtagctgaagtagacgatagagagatctctacggcagctgagtgccatagaccacctaggccaaagtatccaccagccttgcccatatgggcgaggcctgactataacccgcccttactggagacctggaaaaaaccggattacactcctcctatggtagctgggtgtgctctcccctccaaggggcttccaccggtgccacctccgaggagaaagagggtcgtgcagcttgatgaatcatctgcagcagcagccctcgcatccctggctctcaaggcgtttccaccagcccaggagagccctcaggaagaatccggtaagggctcttccatcacaacttctgatgatccatcaccacccgatgagggagacgctatgtccgaggctggctcttatagctccatgcccccccttgagggggaacctggagaccccgacctgagctccggctcgtggtctacagtcagtgaggaggacgatagcgttgtgtgctgctcaatgtcatattcgtggacgggaatccccatcacaccttgcgtcgctgaagaggagaaactacccatcagcgcgctaagtaattccctcatacgacaccataacctggtgtattccacaacatcgcgcagtgcttccctacgccagaagaaagtcactttcgatcgacttcaggtgttggaccaacattaccaagatgtacttaaggaggtcaaggctcgggcttccggagtgagtgccaaactcctctccatagaggatgcttgcgatctcactcccccacactcagctcgatctaagtttgggtatggggcgaaggatgtccgaagccatgccagcaaggccgttaaccacatccgctccgtgtgggaggacttgctggaagacgaatccacgccaattcctacaaccatcatggcaaagaatgaggtgttctgtgtagacccgcacaagggtggtcggaaaccgtcccgtctcatcgtatacccagacctaggggtgagggtgtgcgagaagcgggctctttacgacataacgcagaaactacccctggcgataatgggagctgcatacggtttccaatactcgcccaagcaargggtggaccaactcctcagaatgtggcgctctaaaaagacccccatggggttctcatatgacaccagatgctttgactccacagtcacggagcgcgacataagaacagagacagacatttaccagtgctgccaattggagccggcagcgcggaaagtcattactgccctcacygarcggctgtactgcggtggccccatgtacaactctcggggtcaatcatgcgggactaggagatgcagggccagcggtgtcctcaccactagcctgggcaataccttgacctgctacctaaaagcaagtgcagcttgcagggcagcaaatttaaaagaccctgacatgttggtgtgcggagacgacttggttatcatctcagagagyataggcgtatccgaggacgccggagcgctgcgagccttcacggaggccatgaccagatactccgctcctccgggggatgagcctcatcctgagtatgayctcgagctaataacatcttgctcgtccaacgtctccgtagcccacgaccacactggacagagatattactacctcacaagagacccgaccacaccaatagcccgagctgcctgggaaacagcacggcacactccagtcaattcatggttgggcaacatcatcatgtatgcgcctacratatgggtgcgtatggtgctgatgacacatttcttcagtatactccagtcccaagaaacactccayaaagccctcgacttcgacatgtacggggttacctattctgtcactccacttgacttaccgcggatcattcagcgactccacggtatggccgccttttcactccatggttattctccgggcgaactcaacagggtggcggcatgcctcagaaaacttgggtccccaccattgagagcctggagacatcgggccagggcggtcagagctaaactcatcgcacagggggggaaagccagcgagtgcggcaagtacctcttcaactgggcggtgaggacaaagctaaaactcactccactgcgtggcgccgacgccctcgatttatcggggtggtttgcgccaggcggccgcgggggagacatatttcacagcatgtctcgggcccgaccccgcactttcctcctgttcctactcctactttccgtaggggtaggaatcttcttgcttcctgctcggtaggcagggagcctaaagctacactccattagcttctggctttttttttttttttttttttttttttt
>KM504123
gccagcccctaatggggcgacactccaccatgatcactcccctgtgaggaactactgtcttcacgcagaaagcgtctagccatggcgttagtatgagtgtcgtgcagcctccaggaccccccctcccgggagagccatagtggtctgcggaaccggtgagtacaccggaattgccaggacgaccgggtcctttcttggatcaacccgctccatgcctggtcatttgggcgtgcccccgcgagactgctagccgagtagtgttgggtcgcgaaaggccttgtggtactgcctgatagggtgcttgcgagtgccccgggaggtctcgtagaccgtgcatcatgagcacacttccaaaaccccaaagaaaaaccaaaagaaacactaaccgtcgcccacaggacgttaagttcccgggtggcggccagatcgttggtggagtatacctgttgccgcgcaggggccccaggttgggtgtgcgcgcgactaggaaaacttccgaacggtcccagcccagaggcaggcgccagccaatacctaaggcgcgtagccgaacgggccgttcctgggctcagcccgggtatccctggcccctttatggcaacgagggctgcgggtgggcaggatggctcttgtccccccgtggttcccggccaaattggggccccaatgacccccggcgtaggtcacgcaatttgggtaaagtcatcgatacccttacgtgcggcctagccgatctcatggggtacatcccggtcgtcggcgcccccctcgggggcgttgccgcagctctcgcgcatggcgttcgagctgtggaggacgggatcaactacgcaacagggaatcttcccggttgctccttttctatctttcttttagctatactttcatgcctcaccgtgccggcttcawcattaaattatgccaayacatcaggcatataycaygtcaccaacgaytgtcccaacgcgagcatcgtgtatgaagctgastctgtcatyytrcacctgccaggatgtgtgccgtgtgtcaaggygcwcaacmagtcyacttgttgggtacctgtgtctcccacattggccgtcyccaacrcctccgtrccgtttcagagcttccgtggccrtgtcgaccttatggtcggcgttgctacgttttgctctgcaatgtacgtgggcgatctctgtggaagygtctttttggcggggcagctytttacctggcagccgcgcaagcaccagaccatgcaggactgtaactgttccatctattctgggcacattacgggccacagaatggcctgggacatgatgatgaattggtcacccacggttaccctgattgtgtccagtgcactcagggtcccgcaactcgtcatcgatgtttttgtgggcggccactggggcatcatagctggcttgctgtactacggtatggtgggcaattggctgaaaatgatagggatcttgcttctagttgctggcaccgatgcgcataccaccaccataggaggtcagaccgcccatagtgcctacgggcttgtcagtctctttacgcggggtgctaggcaaaatcttcagttgatcaacaccaacggcagttggcatatcaaccgcactgcgctcaactgcaatgattcccttcasacgggkttymtcgctggtctgttctattacaacaawttyaactccacaggctgcccrcagcgcatgtcrtcatgtaaagcgctrcggtcttttgatcaaggctggggtccgctcacttatgccaacattastggcycgtcgracgacaagccttactgctggcattacgcccccagaccttgcgaggycgtgcragcggrgartgtgtgtggkccagtctattgcttcacaccaagcccggtcgttgtcggcacgaccgayargaggggaraccccacctwcacctggggcgmgaatgygtcagacktcttcttrctggcaagcttgcggcccccaaatggaggrtggttcgggtgtacttggatgaactccactgggttcgtcaagacgtgcggygccccyccatgcatcttgggaccgarccrttytaacaacacyttgwcctgccccacagactgctttcggaaacacccggaygcracttacactcgctgcggctcagggccttggctcacgccgcggtgccttgtggactatccatacmgactgtggcactacccctgcacaatcaatttcaccmtycacaaagtgcgcctgtatgtgggcggcrtygagcagcggttcrccgccgcctgcaattggactaggggtgatccgtgtgagctagaagacagrgacagggttgaaatgagcccactgttgttttccaccactgagctttcaatattgccttgcagcttcaccacgatgcctgcgctatccaccggtcttatccatctgcaccagaatgtcgtggatgttcagtacctctacggaatctccccgataacgatagsgtgggccrtgaagtgggagtacgtggtcctggccttcttggtgcttgcygacgcgcgyatttgcgcctgcctgtggattatgttratggtttctcaggtggaagccgctttggagaatgtgrtagtcctcaatgctgcwtctgcrgctggygctcaagggtggccctggtgcctcgctgtrgtgtgtctcgcctggtatatcaaaggccgccttgtcccagcaggtacctattgtgccttacagatgtggccccttytactgctcctcctggcaytgcctcaaagagcgtatgcttatgacggcgagcaagcrgcctcyatyggggtcytygtcatcggcgcattgactatcttcaccataacgccgytgtacaaggtaatgcttgcccgcctgatatggtggaaccagtattttattgcgagggcagaagccgcgttacaggtttgggtccccccactycaggtgcggggggcycgagattcaatcatcctgctaacatgtttcctycatccgcggctggtctttgagataactaagatcatcctcgccgtcttagggcccatgtacttgctgcaggccagtcttctgcgggtgccgtactttgtgagggcacacgcactcctycgggtgtgcatgctcttccgycgccttgccggcggcaagtacrtgcaagcactattgctgaagattggttcttggactggyacctatatttatgaccacttatcccccttgtccacttgggcgagtgacgggctccgggacctcgctgtcgccgttgagcctgttattttctcgcccatggagaagaaagtcattacttggggggctgacactgctgcttgtggtgacatcatctccggcctgcccgtgtccgccagacgcggtaacctagtgctgctyggccctgccgacagcttragggaratgggctggcgtytgctrgcgcccattacggcctacacgcagcaaacacgtgggctggtgggcaccatcgtaaccagyctaacgggccgggataagaatgaagttgagggggaaatacaggtactttcaacggccacacagacattycttggcaccaccrttaayggtgtaatgtggacagttttccayggcgccggcagcaagaccctygccgggccyaaagggccwgtatgtcaaatgtacacyaatgtggaccaagaccttgtgggctggcctgctcccccrggggccaggtcgttaacaccttgcacytgcgggtccagtgacttgtacctggtaacrcggggygcrgacgtcatccctgccagacgcaggggygacagtcgagcaagcctgctcagccccaggccactaagcaccctcaagggrtcctctggygggccagtgatgtgtccctcgggacatgccgtcggtgtgttccgrgccgccgtgtgcactcgaggcgtcgctaaggcgattgactttgtgccagtagagaacatggaaaccaccatgagrtccccagtcttcactgacaaytcgtctccyccggcygtgcctcaaacrtaccaggtagggtacctccacgctcccacgggtagcgggaagagyactaaagtcccggcggcttatgcggcccagggctacaaggtcttrgtgctgaacccctcggtggctgccacactagggttyggcgcttatatgagcaaggcccatggtatcgatcctaacatcaggaccggagtyaggacyataaccaccggtggtccyatwacatactctacctayggcaaattcctggcygatgggggrtgytcgggcggagcgtacgacgtcatyatatgtgacgagtgccactccactgacccgaccacggttctcggcatygggaccgtgcttgatcaggcagagaccgctggcgcgcgcctyacagtgcttgccacggctacacctcccggatctgtcacggtccctcatccyaacatcactgagrtrgccctctcttcyacgggtgaagttcccttctacggtaaagcyataccgttagaatacatcaaggggggaagacatctgattttctgccattcgaagaagaaatgygacgaactggcgaagcaattgtcatcgcttggcctcaacgccgtcgcgttctataggggcattgatgtgtcggtyatccccactrstggggacgtggttgtytgtgccaccgatgcccttatgacaggttacaccggtgattttgacagcgtcatcgattgtaacgtggcagtaactcaagttgtygayttcagcctggaycccacattttcaattgagaccacaaccgtcccgcaagacgccgtgtcycgyagtcaacgacgcggccgtacgggcaggggtaaaccrggggtatataggtaygtagcccaaggggagcgaccttcagggatgtttgattcggtagtactrtgtgaagcctatgacacyggctgygcctggtacgagytaactccctctgagaccaccgttaggttgcgtgcgtaccttaatacccctggccttcckgtctgtcaagaccacctcgagttctgggagggggtatttacgggcctgactcacatygatgcccatttcctctcccagacgaagcaggggggggagaattttgcatatcttgtggcctaccaggccacygtgtgcgcaagggctaaggcaccccccccctcctgggacgytatgtggaaatgtctcattcggcttaagccgacccttacaggaccgaccccgttgctttataggctaggggccgtccaaaatgagatcaccactacacacccgatcaccaaatatatttccacctgtatggcagcygatttggaggtggttaccagtacatgggtgattgccggcggcattctcgcggctttggcagcatactgccttacagtgggcagtgttgtcatytgtggcaggattgtaacgtcgggcaagcccgtgttrgtgcctgatcgggaagtcttgtatcaacaattcgacgagatggaggagtgttcacaccacattccatatctcgccgagggacaacatttggccgagcagttcaagcagaaggtgcttggcctaatycaaacyactaccaaacaagcggaggaratcaagcccgcygtcacagccgcatggccwaagctggagcaattctggcagaagcatttgtggaactttgtcagcgggatacaatacctggcagggttatcaaccctgccgggyaatccagctgtggcrtccctyatggccttctccgccgctttgacctctcccctgrccacatccaccaccctcctcctcaacatcttgggggggtgggttgcrtcccaaytagccccgccctccgcctcaacggcrtttgtcgtgagtggyttrgctggggctgctgtggggagcattggcttggggaaggtcatwgttgacattttggcagggtatggygcgggggtctcaggggccctcgtagcatttaaaatcatgagcggcgaggccccggcggtagaagacatggtcaatctccttcccgccatcttgtccccaggcgcgctggtcgtgggtgtagtgtgtgccgccgtcttgcggaggcacgttggtccctctgagggagccaaccaatggatgaataggctaatygcgtttgcctcacgcggcaaccacgtatcgcctacccactacgtgcccgagacagacgcgtcgcgyacagtcacaaacattctaagctcgctcaccatcaccagcctcctccgtaagctccatgagtggatcaacagcgattggtcatctccttgttcyacatcatggctgtgggagatctggaactgggtatgcacagtccttgyagactttaaagcgtggctgagggctaagatcttgccytccytgccgggsgtccccttcttytcctgccaacgaggcttcaaaggagtttggaggggcgacggcgtstgccacacaaaatgcccatgcggagctgaaattacaggacatgtcaaaaatgggactatgaagatcgtaggtcctaaaacatgchgcaacacctggcacggtacattccccatcaatgccaccaccacyggcccragcgtgcccgttccrgggcctaactatcggaaggccttgctccgggtatckgcggaggaataygtggaggtgttgcgggtgggagactaccactatgtgataggcgtcaccgccgaccagttgaaatgtccttgccaagtgccggcccctgaatttttcaccgaggtygacggcgtacgtytgcayagatttgcaccmtcatgccgtcccctcctacgcgatgaagtgaccttcagcgtggggttgaccacttatgcsatagggtcgcagctcccgtgygagcctgagcctgataccgtagtattgacatccatgctacgtgacccagaccacatcacygccgaaacagcagcgcggcgactagggagggggtcgcccccgtcccttgccagctcatcagcaagtcagctctcagctccctcactgcgtgccacctgtactactgcaggcgtgcaccctgatgctgagctgatcgaagctaatttgctatggaggcaagagatgggtggtaacattacaagagtggagtcagagaacaaaatagtgattctcgactyatttgaccctctggtcgccgagactgacgatagggagatctcaatacccgcwgaatgtcacaggcctcctaggcctaagtttccaccagcgctccctatttgggcccggccagactacaacccaccattgctcgaaacgtggaaggccccagattacgaccctcccgtagtgtcaggatgtgctttgccccctcaggggttgccacccgtccctccgcctcggcggaaaaggatggtgcgccttgacgactccaccgtttcggccgcattggcacaactggcagcgaaatctttccccccggaatcttcatcgtccggagaggcagattcgggagtcacttccacgggagcaacgtcggccgcggccgatggaccctgctctgacgcatcygatgacgactcytgcagttcaatgccgcccttggaaggcgagcccggygatcccgacttcgactcgggctcctgggccacagtcagtgaagagggcgatagcgttgtrtgctgctcgatgtcgtattcctggacaggagcactcataacaccttgtgctgccgaggargagaaattgcctataagccccctaagcaattctcttatacgccatcacaacttggtgtactctaccacttctcgcaccgcgagtcttcggcaaaagaaagtgacttttgataggatccaggtcctagaccagcactacaatgatgttctcaaggaggtaaaagctcgggctgcgagcgtgagcgcaaagctcctctcaacggaggatgcctgtgatctcacgcctcctcactccgcccgctctaagtacgggtacggagctaaggaagtccgtagccattctagcaaggccattaaccacatcaactccgtgtgggaggacttgctagaagacaataacacacccatacctaccacaataatggccaaaaatgaggtgttctgtgtggagccctcaaagggygggcgaaagcctgcccgacttatcgtgtacccagacctaggggttcgggtgtgcgagaaaagggcactgtatgacatcacacgcaagttgcccttggccaccatgggggctgcctayggcttccagtactccccgaaacaacgggtagagcaccttctgaagctgtggcgctccaaaaagacaccagttggcttctcatacgacactaggtgttttgactcgactgtcacggaaagagacatccgtacagaaggggatatataccagtgttgccaactcgamccagaagccaggacagttatmtcatcaytgactgagaggctgtacgttgggggccctatgttaaactccaagggccaatcctgcggctacaggagatgccgcgctagcggcactctcacgacgagycttggtaacaccttgacktgctacattaaggccgaggccgcatgccgtgcagccaaactcaagaattttgacatgttggtctgtggggacgacttagtcgtcatagccgaaagcggtggcgttcctgaggatgaggctgctctgcgagcatttacggatgctatgaccagatactcagcccctcctggggatgctccgcggcccacgtacgacctggagctgataacatcatgctcatcaaacgtgtccgtggccactgacaataccgggcgccggtattactacctcactcgtgatccagccactccactatcgcgggcagcttgggaaactgcccgccayacaccggtcaattcctggttaggaaacatcatcatgtacgcgcccacgatttgggtgcggatggtgatgatgacccatttcttctcaatactccagtcccaagaaatrctccatagggccctcgactttgatatgtacggggttacctattcagtcactccgctggatcttccrgagatcatycaacgtttacayggattggccgccttttcactccataactactctccacaygaacttaatcgggtggctgcytgcctcaggaagcttggggcgcccccgttaagggcgtggagacatcgggcaagggcggtcagagccaaactcattgctcagggggggaaagcggcgaactgcggcaagtacctctttaactgggckgtgagaactaagctcaarctcaytcctctbccccgtgcgggcgacctcgacttgtcggggtggttcgtagtgggtggacgcgggggggacatacttcacagcgtgtcccgtgcccgaccccgcctgttacttctctgcctactcctactgtccgtaggggtaggcgtcatcttgctccctaaccggtgagcgagagactaaggcaacactccactgtttt
>KM504124
gccagcccctaatggggcgacactccaccatgatcactcccctgtgaggaactactgtcttcacgcagaaagcgtctagccatggcgttagtatgagtgtcgtacagcctccaggcccccccctcccgggagagccatagtggtctgcggaaccggtgagtacaccggaattgccaggatgaccgggtcctttcttggactaaacccgctcaatgcctggagatttgggcgtgcccccgcgagactgctagccgagtagtgttgggtcgcgaaaggccttgtggtactgcctgatagggtgcttgcgagtgccccgggaggtctcgtagaccgtgcatcatgagcacacttccaaaaccccaaagaaaaaccaaaagaaacaccaaccgtcgcccacaggacgtcaagttcccgggtggcggtcagatcgttggtggagtttacttgttgccgcgcaggggcccccggttgggtgtgcgcgcgacaagaaagacttcagaacggtcccagcccagagggaggcggcagcccataccaaaggcgcgccaccagacgggccgtacctgggcacagcccgggtacccctggcccctgtatggaaatgagggctgcgggtgggcaggatggctcctgtctccccgcggctctcgccctaactggggccctaatgacccccggcgaagatcccgcaacctgggtaaggtcatcgatacccttacttgcggctttgccgacctcatggggtacatcccagtcgtcggcgctcccctagggggcgtcgcggcggcactggcgcatggcgtcagggccatcgaagacgggattaactatgcaacagggaaccttcctggttgctccttttctatcttcctcttggcacttttctcgtgccttaccacgcccgcctcagcggccaactatgccaacaaatctggaatttaccatctgaccaatgactgccccaatagtagcattgtgtatgaggcggacgatgtcatcatgcaccttccggggtgcgttccttgtgtcaagtctggcaacgtttccaaatgctggttgcctgccacgctcaccatagcggtaccgaatgcgtccgtgccgattcaggggttccgcaagcacgtggacctcatggttggcgctgccgctttttgttctgccatgtacatcggtgatttatgcggtggcgtgttcctggtcggccaactgttygccatcaggcctcggcaacatgagaccgttcaggactgcaactgctctatctatgtaggccacatcaccgggcacaggatggcgtgggatatgatgatgaactggtccccgaccaccaccctgctgttgtcgtacgctatgcggataccccagctgatcatcgacatttttgttggtggtcattggggcgtccttgctggtctactgtactacagtatggtggcgaatygggctaaagtccttggcatcttgttcctatttgctggcgtagatgctagcacgaccgtgrgacatgctgccggccaaactacagcgggcattgcaaatttatttacaccaggggccaggcaacacrtgcagcttatcaacagcaacggaagcyggcacgtcaacaggacagctttaaactgtaatgacagcctccagaccggcttcattgctggcctgctttaccgccacagattcaacagctcagggtgtcctgaacggctcgccgcgtgtaagcccatcacatactatgaccaaggatggggtcccatctcgtacgccaacgtgagtgggtctacccaggagcgtccgtactgctggcattacccgccacgaccatgtggcgtcgtgccggccagggatgtgtgtggaccagtttactgcttcacgccgagccccgtggtcgtaggcactacggaccggcggggggtgcccacctactcgtttggcgacaacgagactgatgtcttcctgctggagagcctgcggccacctgacggcggttggtatggctgcacctggatgaacgcaacaggctatacaaagacatgtggtgcaccgccctgtgtcatcgggcccaccaccaatacgtcactgatctgtcccactgactgtttccggaaacatccaggagccacttatgggaagtgcggctctggtccctggatcacgcccaggtgcctagtcgactacccgtacaggctctggcattacccctgtactgtcaattacaccatccacaaggtccgcgttttcctgggtggactcgagcatcgatttgaagcggcgtgcaattggacgcggggtgagcgttgtgagctagaggatagggaccgcattgagatgagtcccctcctgttttcaacaactgagcttgcaatcttgccctgctcatttactaccatgcccgcactgtcaacaggattgatacacctgcaccaaaacattgtggacgttcaatacctttacggcatatcgcccgcattggtgtcctgggccatcaagtgggagtacgtggtccttgcatttctagtgttggcagatgcacgcatttgtgcgtgcttgtggttgatgatgctcatagcacaggcggaggctgccctggagaacctgatcgtgctcaacgctgcatctgcagccgctgggcagggatggatctgttgtgttgccttcgtctgttttgcctggtacatcaaggggcgtgccgttcctgccttcacatatggcttgttacaactatggcccctcttgctactggttctggccctaccccagcgcgcctacgcttacgaccgcgagcaggcagcgtctattggggcagtggtgcttgtagccatcaccgtgctcactctgaccccactgtataaacagttgcttgtccagctgctgtggtggtcccagtacttcatagcgcgggcagaagccatgctgcaggtgtgggttcccagtctccatgtccgggggggtcgagatgccgtgatactcctcacctgcttgctccacccctccttagggtttgacatcaccaaagtgttcttagcactgctgggccctctgtacatcttacaggctagcctgttgtccgtgccgtactacgtgcgcgcgcatgcattgctgcggttatgcatactcgtacgccgtgtggtgtgtggcaggtacgttcaggcttgcctgttgaagctgggagcttggacgggcacttacatctatgaccatctggcccccttgtcgacatgggccagtgagggcctgcgtgacctcgcggtggcggttgagccggtcgttttctcccccatggagaagaagatcataacctggggagcagacaccgctgcgtgcggtgatatcttggccgggcttccagtgtcagcgcggcgtggccgcctccttctcttgggccctgctgatggcatgcaggacgcgggctggagactacttgcccccataacggcgtactgccaacagacacgcgggttggtggggacgattgtcaccagcctcaccggccgcgataagaatgaagttgagggcgagatacaagtggtttccaccgccacccagtctttcctagcgtccaccataaatggggtcatgtggacggtctatcacggcgcggggtccaagaccctggccggtccgaaaggaccggtctgtcaaatgtacaccaatgtggaccaggaccttgtaggctggccagcaccgcccggagcaaagtcattaacaccatgcagctgtggcgcaagcgacctctacctagtgacccgaaatgctgacatcatcccggcgagacgcaggggcgattctcgcgcaggccttctcagccccaggcccctgagcacacttaaggggtcatcgggagggcctctcctgtgtccgtcaggtcacgtggtcgggctctttcgcgccgccgtctgcacacggggtgtggccaaagctctggactttgtgcctgtggagaatatggaaaccaccatgaggacaccyatcttcactgacaactccacaccacctgccgtgccccagacctatcaggtggggtatctccatgccccaacaggcagcggcaagagcacgaaagtgccagctgcgtatgcctctcaaggctacaaggtgctggtgcttaatccatcagtggctgccacattaggttttggggcctatatgagcaaagcctacggcatagacccaaacatcaggactggtgttagaaccatcacgacaggtggtcccatcacatactccacctatggcaagtttctggccgacggggggtgctcgggtggcgcatatgatatcatcatctgtgacgagtgccatgccacagaccccacaacggtcttggggatcggcaccgtcctagaccaagcagagacagcgggtgtacgcctcacagttctggcgaccgccacgcctcccgggtcagttactgtcccacacccaaacataacagagacagccctatccaccacgggggaagtgcctttttacgggaaggctatccccctcgagtgcatccgcggtggtaggcacctcatcttctgtcactcaaagaaaaaatgcgacgaactggcttgccagttgcggggccttggcctaracgcagtcgcgttttaccggggtgtagacgtatcggtaatcccagtcgcgggagacgtggtcatctgtgccactgatgccctcatgactgggttcaccggtgatttcgactctgtaattgactgcaatgttgcggttacccaggtagtcgacttcagtctagaccccactttctcaattgagacaactacagtccctcaggacgccgttgcgagaagccagcggcgtgggcgcactgggagggggaagccgggggtgtataggtacgtctcgcagggcgaacgtccatctggcatgtttgacactgtcgtgctctgcgaggcatacgatgtggggtgtgcatggtatgaattgacaccatctgagaccaccgttaggttgcgtgcatatctcaataccccgggactccccgtgtgccaggaccatctagagttttgggagggagtatttacgggcttgacacacatcgatgcccacttcctgtcacaagccaaacaggggggagagaatttcgcgtacctcgtggcttaccaagccacagtttgcgcgcgggcgaaagccccccccccctcatgggacactatgtggaagtgcctcatacgcttaaagcctatgctcgcggggcctacgcccctgctgtacaggcttggagccgtacaaaatgagatcacgaccacacatccaatcaccaaatatatcatgacctgcatggctgctgacttagaagtaatcaccagcacttgggtactcgccggagggatcctagctgccttggcggcttactgcctaacagtgggcagtgtcgtcatatgcggcagggtcattgtatccggcaaacctgcaccaatgccagatcgtgaggttctctttcggcagttcgacgagatggaggagtgctctcagcgtattccttatcttgccgaggggcaacaaattgccgagcagttcagacagaagattctgggtctgctgcagagtacggctaagcaggctgaagagctaaaacccgccgtccagtctgcttggccgaaacttgaacaattctggcagaaacacctgtggaacttcatcagcggcatacaatacctggctggcctatccacattaccgggcaacccggctgtagcatcactgatgtctttctctgcagccttgaccagcccgctgtccacttcaaccaccctccttcttaatatcctaggagggtgggtggcatcacaaatagctccaccttcggcgtccacagcattcgttgtgagcggattggcaggagctgctgtgggtagcattgggttgggcaaggtcattgtggacatccttgccgggtatggagcgggcgtgtctggmgctcttgtggctttyaagatcatgagcggcgaagctcctgctatggaagacatggtcaatctactgccggctcttttgtcacctggcgcgctcgttgtgggcgtcgtctgcgctgctatcctgcggcgccatgttggcccaacagagggcgctgcccagtggatgaacaggctcatagcatttgcctcacgtggcaatcacgtgtcgcccacgcactacgtgcctgaaacagacgcctcccgtgcagttaccaccatactcagttccctcaccataaccagccttcttcgaagactccatgagtggatcaactcagattggtccacaccatgtaacaccacatggttgagggaggtttgggactgggtttgcacagtgttgtctgattttaaggtgtggttgaagtcaaaacttgtgcccaccctgccgggcatccccttcctctcgtgtcaacgggggtttaggggggtctggcgaggtgatggcatatgccataccacatgtgggtgcggtgccaacatcgttggccacgtgaaaaatgggaccatgaaaatcaatgggcccaagacatgcagcaacgtctggcgtggcacgtttcccatcaaccctacaacaactggccccagcgtgcccatccctgagccaaactaccatacagcattgtggagggtctctgcggaggattacgttgaggtcacgcgtgtaggagatcatcactacgtgacagctgccactgccgacaatcttaaatgtccttgccaggtcccagcacctgagttctttactgaggtagacggcgtcagactacacaggtacgcgccgccatgccgccccctcattagggacgagttatctttcagtgtgggactcaatagtttcgcccttggctcccagctcccttgcgagccggagccggacgttttggtgctggcgtccatgctaactgacccaagccatataactgctgagacagcgggtcgacgcctcgcacgaggatccccgccgtccttagctagctcttctgcaagtcaactctctgccccgtccctgaagggtaggtgcacaacggctggggtacaccccgatgctgagttgattgaggctaacctattgtggagacaagaggtgggcggcaacatcacacgagtcgagtctgagaacaagatcatagtgctcgactcctttgatcccctagtcgctgagacagacgacagggagatatccgtggccgccgagtgccacagaccgcccagaccaaaatttccaccagccctgcccatatgggcgcgaccagactacaatcctccgctactacaatcatggcaaaagcccgattatgaaccccctgtggtacatgggtgcgccttgcctcctaagggaccaccacctatcccgcctcctaggaggaagagggttgtcaaacttgacgaggcaacggccgagaaagccttggctgaccttgctaagaagtcatttccacccagctcgcagggttcgcaagaagagtcgggcaaggggacatccgtcgtggactccaatatgacgccctctcttgagggggctgatggggtctcagatgatggttcgtacgactcaatgccgccccttgagggtgagcccggcgatcccgatcttgactctgggtcatggtccacagtcagcgaggatgaacccagtgttgtctgctgttctatgtcatactcctggacgggggcgctcatcacaccctgtgctgctgaggaggagaagctgccaatcagcccactgagcaactccctcattcggcaccataacatggtatatagcactacatcacgtagtgcctcccttcgtcagaagaaggtgacttttgaccgtgtccaggtgtttgaccaacattaccatgatgtcttaaaggaggctaaggctcgagcctcaaaggtgagcgctaacctactractgtagaggaagcatgctccctaacccctcctcattcagcccgatccaaatttggatatggtgctaaggaggttcgagctcatgccagcaaagccgtcaaccacatcaactccgtgtgggaggacttgctggaagacaattgtacaccaattcctactaccataatggccaagaatgaggtgttctgtgtagatcctcagaagggaggccggaaaccagcccggctcatcgtgtatcctgacctatcggtaagggtgtgcgagaagatggccctgtatgacatcacacagaaactccccgctgcagtgatgggatccgcatatggcttccaatattcacctaaacagcgggtcgagcagctcctcaagatgtggcgcttgaagaaatgcccgatggggttctcttatgacaccagatgctttgactccacagtcacagagcgcgacattcgtaccgaggaggacatctatcagtgttgccagttagatccggcagcgcgcaaggccataacatcactcactgagcggctgtactgcgggggccctatgttcaactcaaagggccagtcatgtggctatcgcaggtgtcgtgccagtggtgtccttactaccagtctggggaacactctgacatgctacctgaaagctcaagccgcgtgcagagcagcagggctcaaagattttgacatgttggtctgcggagacgatttggtcgtcatatcggagagcgcgggggtttctgaggacgctagtgcactgcgagccttcacggaggccatgaccaggtactcagccccacccggagacgaaccgcacccggaatacgacctcgagctgataacatcctgctcttccaacgtttccgtagcccacgacaacaccggacagagatattactacctcacaagagacccaaccacaccactcacacgagctgcttgggaaacagctcgccacactccagtcaattcatggttgggcaacatcatcatgtatgctcccacgatatgggtgcgtatggtgctgatgactcatttttttggaatactccagtcccaagaaacactccataaagcacttgacttcgatatgtacggggtcacttactccatcactcccttggacctgccagccatcatccagcggctgcatggtatggccgccttttcgcttcacggctattctccaggagagctcaatagagtggctgccagcctcaggaagcttggggcaccacctttgagagcctggagacatcgggycagggcggtcagagctaagctcattgctcagggggggaaagccgccatttgcggcagatacctcttcaattgggccgtgagaacgaagctcaaactcactccactccgcgacgcagccaacctggatttatccggatggttcgttgcgggcggaagcgggggggacatatttcacagcgtgtcccgggcccgaccccgcacattactcctgtgcctactcctacttgcggtaggggtaggcatcttcttactccccgctcgatagacggggagcacaaagctacactccattaggctttttttttttttttttttttttttttttt
>KM587615
gccagcccccgattgggggcgacactccaccatagatcactcccctgtgaggaactactgtcttcacgcagaaagcgtctagccatggcgttagtatgagtgtcgtgcagcctccaggaccccccctcccgggagagccatagtggtctgcggaaccggtgagtacaccggaattgccaggacgaccgggtcctttcttggatcaacccgctcaatgcctggagatttgggcgtgcccccgcgagactgctagccgagtagtgttgggtcgcgaaaggccttgtggtactgcctgatagggtgcttgcgagtgccccgggaggtctcgtagaccgtgcaccatgagcacgaatcctaaacctcaaagaaaaaccaaacgtaacaccaaccgccgcccacaggacgtcaagttcccgggcggtggccagatcgttggtggagtttacctgttgccgcgcaggggccccaggttgggtgtgcgcgcgactaggaagacttccgagcggtcgcaacctcgtggaaggcgacaacctatccccaaggctcgccagcccgagggcagggcctgggctcagcccgggtacccttggcccctctatggcaatgagggcatggggtgggcaggatggctcctgtcaccccgtggctctcggcctagctggggccccacggacccccggcgtaggtcgcgtaatttgggtaaggtcatcgatacccttacatgcggcttcgccgatctcatggggtacatcccgctcgtcggcgcccccctagggggcgctgccagggccctggcgcatggcgtccgggttctggaggacggcgtgaactatgcaacagggaatctgcccggttgctctttctctatcttcctcttggctttgctgtcctgcttgaccatcccagcttccgcttttgaagtgcgcaacgtgtccggagtgtaccatgtcacgaacgactgctccaacgcaagtattgtgtatgaggcagcggacatgatcatgcatgcccccgggtgcgtgccctgcgttcgggagaacaattcctcycgttgctgggtagcgctcactcccacgcttgcggccaggaacgccagcgtccccactacgacaatacgacaycatgtcgatttgctcgttggggcggctgctttctgctccgctatgtacgtgggagatctctgcggatctgtcttccttgtctctcagctgttcaccttctcgcctcgtcggcatgagacagtgcaggactgcaattgctcaatctatcccggccacataacaggtcaccgcatggcttgggatatgatgatgaactggtcacctacgacagccctagtggtgtcgcagttactccggatcccacaagccgtcgtggatatggtggcgggggcccactggggagtcctggcgggcctcgcctactattccatggtgggaaactgggctaaggtcttaattgtgatgctactctttgccggtgttgacggggccacctacacgacggggggggcggcagcccataccgctcgtgggttttcgtccctcttctcggtcggggcgtcccagaaaatccagctcrtaaataccaacggcagctggcacatcaacaggactgctctgaactgcaacgactcccttcagactgggttccttgccgcgctgttctacacacayaggttcaactcgtccggatgcccagagcgcatggccagctgycaccccattgactacttcgctcaagggtggggtcccatcacctacgctgagccgcccagctcggaccagaggccctattgctggcactacgcgcctcgaccgtgcggtatcgtacccgcgtcggaggtgtgtggtccrgtgtattgcttcaccccaagccctgttgtggtggggacgaccgatcggttcggcgtccctacgtacagttggggggagaatcagacggacgtgctgcttctcaacaacacgcggccgccgcaaggcaactggttcggctgtacatggatgaatagcactgggttcaccaagacgtgcgggggtcccccgtgtgacatcgggggggccggcaataacaccttgacctgccccacggattgcttccggaagcaccccgaggccacctacgccaagtgcggttcggggccttggttgacacctaggtgcctagttgactacccatacaggctttggcactacccctgcactgtcaactttaccatcttcaatgttaggatgtatgtggggggtgtggagcacaggctcaccgccgcatgcaactggacgcgaggagagcgttgcaacttggaggacagggatagatcagagctcagcccgctactgctgtctacgacagagtggcagatattgccctgttccttcaccaccctaccggctctgtccactggtttgatccacctccatcagaacatcgtggacgtgcagtacctgtacggtatagggtcagcggttgtctcctttgcaatcaaatgggagtayatcctgttgctcttccttctcctggcagacgcgcgcgtctgtgcttgcctgtggatgatgctgctggtagctcaggccgaggccgccttagagaacctggtggtcctaaatgctgcgtccgtggctggagcgcatggcattctctccttcctcgtgttcttctgtgctgcctggtacatcaagggcaggctggtccctggggcggcatatgccttctatggcgtatggccgttactcctgctccttttggcgttaccaccacgagcatacgccatggaccgggaaatggctgcatcgtgcggaggcgcggttttcataggyctggcactcttgaccttgtcaccgcactataaagtgttcctcgctaggctcatatggtggttrcagtattttatcaccagagccgaggcgcacttgcaagtgtgggtcccccctctcaacgttcgggggggccgcgatgccatcatcctcctcacgtgtgcgatccacccagagctaatctttaccatcaccaaaatcttgctcgccatactcggyccgctcatggtgctccaggctggcataaccaaggtgccatacttcgtgcgcgcccacgggctcattcgtgcatgcatgctggtgcggaaagtcgctgggggccattatgtccaaatggctttcatgaagctggccgcgctgacaggtacgtacgtttataaccaccttactccactgcgggactgggcccacacgggcctgcgagatctcgcggtggcagtcgagcccgttgtgttctctgacatggagaccaaggtcatcacctggggggcagacaccgcggcgtgcggggacatcatcatgggcctgcccgtttccgcccgcagggggagggagatactcctggggccggcagatagtctcgagggacaggggtggcgactcctcgcgcctattacggcctacgcccaacagacgcggggcctacttggctgcatcatcaccagcctcacaggccgggacaagaaccaggtcgagggggaggtccaagtggtctccaccgcgacacaatccttcctggcgacctgcgtcaacggcgtgtgctggactgtctaccatggtgccggctcaaagaccctcgccggcccaaagggcccaatcacccaaatgtacaccaatgtagaccaggacctcgtcggctggcaggcgccccctggggcgcgttccttgacaccatgcacctgcggcagctcggacctttacttggtcacgaggcatgctgatgtcattccggtgcgccggcggggcgacaacagggggagcctactttcccccaggcccatctcctacttgaagggctcttcgggtggtccactgctttgyccctcagggcacgctgtgggcatcttccgggctgccgtgtgcacccggggggtggccaaggcggtggactttgtacccgttgagtctatggaaactactatgcggtctccggtcttcacggacaattcgtcccctccggccgtaccgcagacattccaagtggcccatctacacgctcctactggcagcggcaaaagcactaaggtgccggctgcctatgcagcccaagggtacaaggtactcgtcctcaacccgtccgttgccgccaccctaggtttcggrgcgtatatgtctaaagcacatggtgtcgaccctaacattagaactggggtaaggaccatcaccacaggtgcctccatcacgtactccacttatggcaagtttcttgccgacggtggttgctctgggggcgcctacgacatcataatatgcgatgagtgccactccactgactcgactaccatcttrggcattggcacagtcctggaccaagcggagacggctggagcgcgactcgtcgtactcgccaccgctacgcctccaggatcggtcaccgtgccacatcccaacattgaggaggtggctctgtccaacactggagagatccccttctatggcaaagccatccccatygaaaccatcaagggggggaggcaccttattttctgtcattccaggaagaaatgtgatgagctcgctgcaaagctatcaggcctcggactcaacgctgtagcgtattaccggggccttgatgtgtccgtcataccgrccagcggagacgtcgttgtcgtggcaacagacgctctaatgacgggctttaccggcgactttgactcagtgatcgactgtaatacatgtgtcacccagacagtcgatttcagcttggaccctaccttcaccattgagacgacaacygtgccccaagacgcrgtgtcgcgctcgcagcggcgaggcaggactggtaggggcaggatgggcatctacaggtttgtgactccrggagaacggccctcaggcatgttcgattcctcggtcctgtgtgagtgctatgacgcgggctgtgcttggtatgagctcacgcctgccgagacttctgtcaggttgcgggcctacctaaacacgccagggttgcccgtttgccaggaccatttggagttctgggagagcgtctttacaggcctcacccatatagatgcccacttcttgtcccagactaagcaggcaggagacaacttcccctacctggtggcataccaagctacggtgtgcgccagagcycaggcgccccccccatcgtgggaccaaatgtggaagtgtctcrtacggctaaaacctacgctgcacgggccaacacccctgctgtataggctgggagccgtccaaaatgaggtcatcctcacacaccccataaccaaatacatcatggcatgcatgtcggctgacctggaggtcgtcacgagcacctgggtgctggtcggcggggtcctcgcggctctggctgcgtattgcctgacaacaggcagcgtggtcattgtgggcaggatcatcttgtccggaaagccggcagttgttcccgacagggaagtcctctaccgggagttcgatgagatggaagagtgcgccacacacctcccttacatcgaacaaggaatgcagctcgccgagcaattcaagcagaaagcactcgggttgctgcaaacagccaccaaacaagcggaggctgctgttcccgtggtggagtccaagtggcgaacccttgagaccttctgggcgaagcacatgtggaacttcatcagcgggatacagtacytagcgggcttatccactctgcccgggaaccccgcaatagcatcactgatggcattcacagcctctgtcaccagcccgctcaccactcagagtaccctcctgttcaacatcttggggggatgggtggctgcccaactcgcccctcccagcgctgcttctgctttcgtaggcgccggcatcgccggcgcggccgttggcagtataggccttgggaaggtgcttgtggacatcttggcgggttatggagcaggggtggcaggcgcactcgtggcctttaaggtcatgagtggcgagatgccctccactgaggacctagtcaacttacttcctgccatcctctcccctggtgccctagtcgtcggggtygtgtgcgcagcaatactgcgccggcacgtgggcccaggagagggggcygtgcagtggatgaaccggctgatagcgttcgcttcgcggggcaaccacgtctcccccacgcactatgtgcctgagagcgacgctgcggcgcgtgtcactcagatcctctccagccttaccatcactcagctgttgaggaggctccaccagtggattaacgaggactgctccacgccatgctcmggctcgtggctaagggatgtttgggastggatatgcacggtgttgactgayttcaagacctggctccagtccaagctcctaccacggwtgccgggastccccttcctctcatgtcaacgtggatataagggagtctggcggggagacggtatyatgcaaaccacctgcccatgtggagcgcagattgccggacatgtcaaaaatggttccatgaggatcgtcgggcccagaacctgtagcaacacgtggcatggaacatttcccatcaacgcatacaccacgggcccctgcacaccctccccggcaccaagttattccagggcgctgtggcgggtggctgctgaggagtacgtggaggttacgcgggtgggggatttccactacgtgacgggcatgaccactgacaacataaagtgcccgtgccaggtaccggcccccgaattcttcacggaagtggatggggtacggttacacaggtatgctccgrcgtgcaaacctctcctacgggaggaggtcacattccaggtcgggctcaaccaatacttggttgggtcacagctcccatgygagcccgaaccggatgtcgcggtgcttacttccatgcttaccgacccctcccacatcacagcagagacggctaagcgcaggctggccagggggtctcccccctccttggccagctcttcagctagccagttgtctgcgccctccctgaaggcgacatgcactacccatcatgactccccggacgctgacctcatcgaggccaatctcctgtggcggcaggagatgggcgggaacatcacccgcgtggagtcagagaataaggtagtaattctggactctttcgagccgcttcgagcggaggaggatgagagggaagtatccgttccggcggaaatcctgcgraaaaccaggaagttcccccaggcgatgcccatatgggcacgcccagattacaaccctccactgatagagtcctggaaggacccggactacgtccctccggtggtgcacgggtgcccattgccacctaccaaggygcccccaataccacctccacggaggaagaagacagttgtcctgacagaatccaccgtgtcttctgccttggcggagctcgccacaaagacctttggcagctccgaatcatcggccgccgacagcggcacggcctccgcccctcctgaccagccctccgacaacggcgacgcaggatccgacgctgactcgtactcctccatgcccccccttgagggggagccgggggaccccgatctcagcgacgggtcttggtctaccgtgagcgaggaggctggtgaggacgtcgtctgctgttcgatgtcctatacatggacaggcgctttgatcacrccatgcgccgcggaggaaaccaagctgcccatcaatgcaytgagcaactctttgctgcgccaccataacatggtctatgctacaacatctcgcagcgcaagccagcggcagaagaaggtcacttttgacagactgcaagtcctggatgaccactaccgggacgtgcttaaggagatgaaggcgaaggcgtccacagtcaaggctaacctyctatcygtagaggaagcctgcaagctgacgcccccacattcrgccagatccaaatttggctatggggcaaaggacgtccggaacctatcyggcaaggccgttaaccacatccgctccgtgtggaaggacttgctrgaagacacagagacaccaattgacaccaccatcatggcgaaaaatgaggttttctgcgtccagccagagaaaggaggccgcaagccagctcgccttatcgtgttcccagacttgggggttcgtgtgtgcgagaagatggccctttacgatgtggtctccacccttcctcaggccgtgatgggctcctcatacgggtttcagtactctcctggacagcgggtcgaattcctggtgaacgcctggaaatcaaagaaaacccctatgggattygcatatgacacccgctgttttgactcaacggtcaccgagaatgacatccgtgttgaggagtcaatctaccaatgttgtgacttggcccccgaagccagacaggccataaggtcgctcacagagcggctttatatcgggggccccctgactaattcaaaagggcagaactgcggctatcgccggtgccgtgcaagcggtgtgctgacgaccagctgtggtaatacccttacytgttacttgaaggccactgcagcctgtcgagctgcaaagctccaggactgcacaatgcttgtgtgcggagacgaccttgtcgttatctgtgagagygcggggacccaagaggacgaggcgagcctacgagtcttcacggaggctatgactaggtactctgccccccccggggacccgcccaaaccagaatacgacttggagctgataacatcatgctcttccaatgtgtcggtcgcgcacgatgcatctggcaaaagggtatactacctcacccgtgaccccaccacccccctcgcgcgggctgcgtgggagacagctagacacactccagtcaactcctggctaggcaacattatcatgtatgcgcccaccctatgggcgaggatgattctgatgactcacttcttctccatcctyctagctcaggaacaacttgaaaaagccctggactgccagatctacggggcytgttactccattgagccacttgacctacctcagatcattcaacgactccatggtcttagcgcattttcactccatagttactctccaggtgaaatcaatagggtggcttcatgcctcaggaaacttggggtaccgcccttgcgagtctggagacatcgggccagaagtgtccgcgctaagctgctgtcccagggggggagggccgccacttgcggcaaatacctcttcaactgggcagtaaggaccaagctcaaactcactccaattccggctgcgtcccagttggacttgtccaactggttcgttgctggttacagcgggggagacatatatcacagcgtgtctcgtgcccgaccccgctggttcatgttgtgcctactcctactttctgtaggggtaggcatctayctgctccccaaccgatgagyggggagctaaacactccaggccaataggccatcctgtbttt
>KM587619
cccgcccctaaaaggggcgacactccgccatgaatcactcccctgtgaggaactactgtcttcacgcagaaagcgtctagccatggcgttagtatgagtgtcgtacagcctccaggcccccccctcccgggagagccatagtggtctgcggaaccggtgagtacaccggaattgccgggaagactgggtcctttcttggataaacccactctatgcccggtcatttgggcgtgcccccgcaagactgctagccgagtagcgttgggttgcgaaaggccttgtggtactgcctgatagggtgcttgcgagtgccccgggaggtctcgtagaccgtgcatcatgagcacaaatcctaaacctcaaagaaaaaccaaaagaaacachaaccgtcgcccacaggacgtcaagttcccgggcggcggccagatcgttggcggggtgtacttgttgccgcgcaggggcccragattgggtgtgcgcgcgacgaggaaaacctccgagcggtcccagccacgtggraggcgccagcccatccctaaagatcggcgctccactggcaagtcctggggaaggccaggatacccttggcccctgtatgggaatgagggcctcggctgggcagggtggctcctgtccccccgcggttctcgcccttcatggggccccactgacccccggcatagrtcgcgcaacttgggtaragtcgtmgacaccctaacgtgcggtctwgccgacctcatggggtacattcccgtcgttggtggccccgttggtggcgttgccagagctctcgcccatggggtgagggtyctggaggacgggataaattatgcaacagggaatytgcccggttgctctttytctatctttctcctagccctyctgtcttgtgtctctgtacccgtytctgccgtggaagtcaggaacaccagcamttcctacatggygaccaacgattgctcyaactccagcatcgtctggcagmttmrwggcgcggtgctccacacycctggatgtgtcccttgtgaacagrtcggcaacrygtctcggtgttggataccggttggcccyaatatggccataagymaacccggtgctctcacyragggattgcgagcgcacatcgatstcatcgtgatgtcygcyacgctctgttctgccctttacgtgggggatrtatgtggcgcgttgatgatagccgstcargtygtcgtcgtgtcgccgcaayaccacacctttgtccagractgyaattgttccatctacccrggtcgcattacgggacaccgcatggcttgggatatgatgatgaactggtcgcccaccaccaccatgctcctggcgtacytggtrcgtgttccrgaggtcatcctggatatyatcacaggaggtcaytggggygtgatgtttggcctggcctacttttccatgcagggatcgtgggcgaaggtyatcgycatcctcctgttgaccgctggggtggaggcggmcacttayrycaccggagggactgcaggacasaccgcaagaggccttwctggcctcttctctycgggtgctcaacaacgcmttcagctyrtcmacgmcaacggcagttggcacatcaatcgtacggcyctgaactgcaatgayagcmtrcasaccggcttchtcgcrgctctgttctayaccmrmtctttyaactcctcagggtgccccgagcgtgtggcgrsttgycggaacatygagcaattccccataggatggggytcccttaartatgaggagaatgtcaccaatgatgcagayatgagrccgtactgytggcactatcctcctargccgtgtggcatagttycygcacagactgtgtgtggcccggtgtactgyttcactcctagcccagtcgtggtaggcaccaccgatagagccggggygcctacctacaattggggggagaaygagacagatgtcttcctgctcaacagcactcgcccrccaaagggygcttggtttgggtgtacgtggatgaacggcaccggatwcaccaagacctgcggcgcgccaccctgccgcatcagggaagacttcaacgccagtagggacctrttgtgccccacagattgcttcagaaaacatcctgaggcgacwtacaccaagtgtggggcygggccatggttaacrccccggtgcctggtccactacccctacagactgtggcattacccrtgcacagtcaattwyaccatcttcaaaatacggatgttygtggggggtgttgarcacaggctygaagcagcytgcaacttcactcgtggrgaccgctgcaatcttgaggatagggataggtgtcarctaagcccattgctgcactccaccacwgaatgggctatcctaccctgtacrttctcagacctaccagctttgtcaactggcctrctycacctccaycaaaacatcgtggatgtgcagtacttrtatggcctgtcaccagccatcataaagtacgtcgtcaagtgggaatggrtygtcctcctattcctgctcttggcggaygccagggtctgcgcctgcctttggatgctcatyctattgggycaggctgaagcrgctctggagaagttggtcattttgcacgcrgccagygctgccagytccartggccttctrtatttcatcctcttcttcatagctgcwtggcayatcaagggtcgcgcggtcccaatggcaacgtattccytgctrggatrctggtcytttgtcctgctactcrtagcgttgcctcamcaggcttacgccctygagatggcagagcaaggccagatyggcrtggtgttaytrgtcatcataaccgccttcacgatcacaccrgcatayaaratcctyctcacccggagtttgtggtggacatgctacatgctyryyctggcggaagccctartycargattgggtaccgccaytgcaagyrcggggcggccgtgacggtgtcatatgggccgcgaccatgytctayccgggtgtggtgtttgatataaccaagtggctgttggcgatcctyggacccggctacctccttagrkckgctttaacgcrcacrccatacttcgttagggcgcatgccctyytgaggatgtgygcagtggtgaagcaratcgtgggaggcaagtacgtccaggtrgcwctaatcacccttggcaagtggacaggcacgtacatmtatgaccacctatcccccatgtcagactgggctgccgatggtctacgtgacttagcggtggccgttgarccyatcgtcttcagcccaatggagaggaaagtcatcgtgtggggggcggagacrgcggcatgtggtgacatcatacrtgggctccccgtmtccgcccggctyggccgagaggtcctgctrggycccgctgatgrgtatacctctaaaggytggaagcttctcgcccccatcaccgcataygcccarcaaacccgagggctgctgrgcacyatagtggtgagyatgacggggcgcgacaagacagaccaggctggggaggttcaggttttgtccactgtcacacaatctttccttggaacatcaatctcrggggttctgtggactgtcttycacggygcyggraacaaracgctagccggctctcgtggcccggtcacgcagatgtattccagcgccgarggrgacctcgtgggrtggccyagcccycccggyaccagatccctggagccytgcacttgyggggcgtgcgacctctacctygtcactcgaaacgccgaygtcatcccggcccgragacgaggggawcgaaggggggcgctgctctccccgaggcccttgtcctctcttaargggtcrtcgggaggacctgtcctctgccctaggggccaygctgtcggaattttccgggcagccgtgtgctccaggggggtcgccaagtccatcgacttcatccccgtcgagtctctcgatgttgtgacyaggtctccaaacttcacygacaacagtacacccccagctgtgccccagacctaccaagtgggatacctccatgcccccactggtagcgggaagagcacyaaggtccctgcagcgtacgccgctcaggggtayaaggtgctggtactgaayccytcrgtggccgcyaccctrggcttyggggcctacatgtcaaaagcgcatggaatyaatcccaacatyaggacgggggtccgcacagtgacaacyggagatgccatyacctaytccacatatggcaaattcctcgcggatggrggctgctccggcggygcctatgacatcataatatgcgaygaatgccattcagtggattcyacgaccatcctcggcatcggraccgtccttgaccaagctgagacagcaggagttaggttggtagtcttagccacggcgactccgccagggtcygtgacaacwcctcaccccaacatagaggaggtagccctcggscacgagggcgaaatycccttctacgggaaggctatccccctctctttcatcaagggagggcgacacctaatcttctgccactcgaagaaraartgcgacgaacttgcggcggccctccgagggatggggctcaacgcagtggcatactacagagggctcgacgtctcggtaataccaacacarggagacgtggtggtcgtcgctaccgacgccctcatgactggatatactggagacttygactcygtgattgactgcaacgtsgcggtcactcaagtcgcggacttcagcttggacccyacttttacyataaccacacaaactgtcccccaagactccgtgtcccgcagccaacgccggggcagracgggcaggggaaagttgggyayatataggtaygtctstyccggtgagagggcgtcggggatgttcgacaccgtggtgctctgtgagtgctaygaygccggcgcggcttggtacgaactcactccggcagagacyactgtcaggytgcgggcgtacttcaacacacccggattgccygtgtgccaagaccacctrgaattctgggaggccgtgtttactggcctcacacayattgatgcccatttcctttcmcagacgaagcaggcaggggagggttttccgtacctggtggcctaycaggccacggtgtgcgccagagcyaargctccccccccatcctgggacgttatgtggaartgcctgatycggctcaaacccacacttgtgggwcctacgcccctgctatatcgcctaggctckgtcaccaatgaggtyaccctcactcaccccgtractaagtacatcgccacatgcatgcargctgatcttgagatcatgacaagcacgtgggtycttgcggggggagttttggcagctstagctgcctaytgcctagctacwgggtgcgtragcatcatcggccgcatccatctyaatcagaggacggtcatcgctcccgacaaagaggtcctwtatgaagcatttgatgagatggaggagtgtgcttctrggaccgccctcatcgaggagggrcaycggatagccgagatgctaaagtccaaaatacagggtctaatgcaacaagcctccaggcaggcacaggacatacaacccgctatccaaacyacgtggccyaagctrgaacaattttgggcyaaacacatgtggaacttcatcagtggcatccagtacctcgcggggttgtccacactaccgggaaatcctgctgtggcctcgatgatgtccttcagtgccgccctcaccagcccgctctctaccagtactactatcctcctcaacatcatgggrggrtggctagcttcccaaattgctccycctgcaggggctactggctttgttgtcagtggtctagtaggggctgcygtgggtagcataggyctgggcaaaataytggtggacgtrctggccggrtacggtgcgggtatctcgggggctctygtcgcyttcaaaatcatgtctggcgagaarccctccgtggaggacgtcgtcaacctgctaccagccatyctttctcccggcgctttagtggtgggggtgatctgtgcagccattctgcgccgccaygtggggcaaggggaaggcgcggtccaatggatgaataggctcatcgccttygcgtccagaggraaccatgtcgccccgacacactacgtggcggagtcggaygcrtcacggcgggtcacccagctgcttrgctcycttactataacyagcctrctcaggaggcttcaccaatggatcacagaagaytgccctgtcccctgctctagctcgtggctccgagatgtgtgggactgggtytgttcratcctgacagactttaaraattggctatctgccaaattgtttcctaarttccctggtctccctttcatttcctgccagaagggytacagggggrtatgggccggcactggcattatgaccacacggtgtccatgcggtgccaacatcacyggcaacgtycgcttgggcaccatgaggttatcwgggcctaaracctgcttgaacacctggcaggggacatttccyatcaactgttacacagagggmccgtgcgtgccyaaacccgctcccaatttcaagaccgccatctggagrgtggcrgcagcagaatatgcggagataacacagcacggcwcccacgcgtatgtgacagggttgacagcagacaacctaaaggttccytgccagctrccatgyccagagttyttctcctgggtggacggggttcagatccatcggttcgctcccacgccgaaggcytttatgagggacgaggtatcgtttagcgtgggtctcaactcctacgtggtcggatcacagctcccttgcgagcctgagccggacacggaggtgttggcatccatgctgacggacccgtcccacatcacagccgaggcggcggcgagacgcctggccmggggytcacccccctctgaggctagttcctcagctagtcagctgtcagcgccgtcrttgcgagccacctgcaccacccatgccaaaggytatgacattgacatggtggacgcyaryctcttyatgggrggygatgtgactcgcatagagtcccagtctaaggtgctcgtcctcgactccytcgatcccgtggtcgatgaggaggatgagcgcgagccctcaataccatcagaatatctgcttcccaaatgcaagtttccrccggctctrccaccctgggcrcggcctgattacaacccwcckctcctggagacttggaaaaraccagaytaccaaccaccagtggtcgccgggtgygcgctccccccttctggraccaccccagtgccgcccccyaggaggcggcgarctgtcgtgctggaccagagtaacgtgggrgaggcyctcaargcccttgccatyaagagctttggctgccccycccctarcggmgactcaggccactctacgggggarggtaccaccggcgayaccarcaakycacyaccagacgarmctgatgattcggagacrggrtccatgtcytccatgccccccctkgagggggagcctggagacccggacctagagtcygagcaggtagagcrccaysccctcccgccagagggggrggcygctcccggctcggactccgggtcttggtccacgtrctccgrggaggaygactctgtgnnntgttgctccatgtcgtactcctggacyggggcgttaataactccctgtagtccagargaggaaaagttgccrattaaccctctgagyaactcaytgwtrcgrtaycacaayaargtgtaccgcactacatcaaagagtgcctcacaacgggcgaaaaaggtgactttcgacagggtgcaactactggactcttactatgactcagtcttgaaggacgtyaagcaggcrgcytccaaggtyagtgctaggctcctctccattgaggargcmtgygcattgaccccgccccattccgctaggtcaaartacggattcggggcgaaggaggtycgcagcttgtccagragrgccgttaaccacatcaagtccgtgtgggaggacctcctggaagaccactgttcaccaattgatacaaccatcatggccaaaaaygaggtgttctgcgttgaccccaccaaaggtggraaaaaakcagctcgcctyatcgtgtacccygatytaggcgtcagggtttgcgagaagatggccctytatgacataacacagaagcttcccgtcgcggtgatggggcgttcctatggattccagtactctccggcycagcgggtcgatttcctcctacaagcctggaaggaraagaagkcccctatgggcttytcctatgacacccgctgytttgactctacagtcacggagagggacatcagarctgaggagtccatttatctgtcctgytcrctgcctmaggaggctcrgactgctatacactcattgactgagagactrtacgtaggggggccyatgacaaacagcaaagggcaaccctgcggrtataggcgttgccgcgcgagcggagtgctcaccaccagcatgggtaatacactcacgtgytacgtgaaagccagrgcrgcgtgygacgcygcrggcattgtwgctcccactatgttggtgtgcggcgacgacctagtcgtcatctcagagagccarggggctgaggaggacgagcggaacctgagagtcttcacggaggctatgaccaggtactccgcccctcccggcgaccctcctagagcagaatatgacctggagctgattacatcttgctcctccaacgtatccgtggcgctggacccgcgaggccgccgcaggtactacctgactagagaccccaccactccactcgccagggctgcctgggagacagcaagacactcccctgtcaattcatggttgggcaacatcatccagtacgccccaacaatttgggtgcgcatggtyctratgacacactttttctccgtcttgatggyccaggacwccttggaccaggatctcaacttcgaaatgtacggagcagtgtactcagtyagtcccttggacctcccagccataattgaragattacatgggcttgaagccttytcactgcacacatactctccccacgaactcactcgggtggctgcagctctcagaaaacttggagcgcctccccttagagcgtggaagagtcgagctcgtgtagtgagggcttccctymtcagccggggggggagggcggccacatgtggcctytacctcttcaactgggctgtgaagacgaagctcaaactcactccattgccggcggcgcgcctcctggacttgtccagttggttcaccgtcagcgctggcgggggcgacatatatcacagcgtgtcgcgagctcgaccccgcmttttactccttagcctactcctactttgtgtaggggtaggcatctttytactccccgctcggtagagcggcacacttagctacactccatagctaactgttttttttttttttttttttttttttttttttwtttttttttttttttttttttttttttttttttttttttttttttcctcctttactttctctaacctattttctaacttggtggctccatcttagccctagtcacggctagctgtgaaaggtccgtgag
>KM587620
acccgcccctaaaaggggcgacactccgccatgaatcactcccctgtgaggaactactgtcttcacgcagaaagcgtctagccatggcgttagtatgagtgtcgtacagcctccaggcccccccctcccgggagagccatagtggtctgcggaaccggtgagtacaccggaattgccgggaagactgggtcctttcttggataaacccactctatgcccggccatttgggcgtgcccccgcaagactgctagccgagtagcgttgggttgcgaaaggccttgtggtactgcctgatagggtgcttgcgagtgccccgggaggtctcgtagaccgtgcatcatgagcacaaatcctaaacctcaaagaaaaaccaaaagaaacaccaaccgccgcccacaggacgtcaagttcccgggcggtggccagatcgttggcggagtatacttgytgccgcgcaggggccctagattgggtgtgcgcgcgccgaggaaaacttccgaacggtcccagccacgtggtaggcgccaacccatccccaaagaccggcgcaccactggcaagtcctggggaagaccaggatayccttggcccctgtatgggaatgagggcctyggctgggcaggatggctcctgtccccccgcggctcccgcccttcatggggccccactgacccccggcatagatcgcgcaatttgggtaaggtcatcgataccctaacgtgcggytttgccgacctcatggggtacatacccgtcgttggcgcccccgttggaggygttgccagggctctcgcycatggggtgagagttctggaggacgggataaaytatgcaacggggaacctgcccggttgctctttctctatcttcctcttagccctgctgtcttgtatctctgtgccagtttccgccatagaagtcaagaacaacagygacytttatatggcgaccaacgattgctccaactccagcatcgtwtggcagcttcagggcgcagtgctccacgttcctggatgtgtcccttgtgagwtgatcggcaacayatctcggtgctggmtcccggtcacccccaacatagccgtrgaccracccggcgccctcactrcgggcytgcgrgcgcacatcgatgtcatcgtgatgtccgctacggtatgttctgccctttaygtgggggatgtgtgtggagcattgatgatagccgctcaggtcgtcgtcatatcmccacagcaccacacgtttgtycaggagtgcaaytgttccatatacccaggccatattacaggacaccgcatggcttgggatatgatgatgaactggtcgcccackgccaccatactcctggcatacctggtgcgcatcccggaggtcgtcctggatatcatcgcaggaggtcattggggcgtgatgtttggtctggcttacttcgccatgcagggagcgtgggcaaaggtcgtcgtcatccttttgttgaccgccggggtggatgccggtacgcacgtcatcggaggacaaaccgcacgcgcggtgagtgattttgccrgamtgttcastcgggggtcccagcaaaacgtccagctcattaacaccaatggcagttggcacatcaatcgcacggccctgaactgcaacgacagtcttcaaaccggcttcmtcgcgtccctgttctatgtcagatctttcaactcctcaggatgccccgagcgcatggcggcctgccggagcattgagcacttccgcataggatggggctccctyaagyatgaggagaatgtcactaatgatgcagatatgagaccgtactgctggcattaccctccyaarccatgtggcatagtyccagcgcaatccgtgtgcggcccggtrtactgtttcacccccagcccagttgtggtgggcaccactgataggaagggggygcccacttacacttggggggagaacgagacagatgtcttcttgctcaacagcacccgcccaccraagggtgcttggttcgggtgcacgtggatgaacggcactgggttcaccaagacttgcggcgcaccaccatgccgcatcagggsagatgttaatgaaactgcrgacctrctatgccccaccgattgcttcagaaaacaccctgaggcgacctacatcaaatgtggggcygggccatggttaacaccccggtgyctggtccactacccctacagactgtggcattacccgtgcacagtcaactataccatcttyaaggtacgaatgttygtggggggtgtggaacacagacttgargccgcttgcaacttcacccgcggagagcgctgcgatcttgaggacagggataggagtcagttragtccgctgctgcattctaccaccgaatgggccatcctaccctgtacattcacagacctgccagctttgtcgaccggcctgctgcaccttcaccaaaacatcgtggatgtgcagtatttgtayggcctatcaccagctatcacaaagtacatcgtcaagtgggagtggrtcatcctcctatttctgctcytggcggacgctaggatctgygcctgcctttggatgctcatcctattaggtcaggcygaagcggccctggagaagctggtcatcttgcacgcggctagcgccgctagctccaatggccttttgtacttcatcctcttcttcatggctgcctggtgcattaagggtcgtgtggtyccgatggccacgtattctttgctgggatgctggtcctttgttttgctacttgtggcgttgccccaacaggcttacgccctcgacatggcagagcaaggccagattggtatggtgctgctggctatcataactgccttcacaattacaccggcatataagatcctyctcacccggagtttgtggtggacgtgctacctactggtcctggcggaagccctgatacaagattgggtgccgccgctgcaagcgcggggcggccgagacggtgttatatgggctatgaccatgttctgtccgggtgtggtgtttgasataaccaagtggttgttggcgatccttggacccggctacctccttagagctgccttgacgcgcacgccatacttcgttagggcgaacgcccttttgagagtgtgtgcactggygaagcagctcgcggggggtaagtacatccargtagcactaattacccttggcaggtggacaggcacgtacatctatgatcatctatcccccatgtcagactgggctgccaacggtctacgcgacctagcagtggccgtcgagcccatcgtcttcagtccaatggagaggaargtcatcgtgtggggtgcggagacgacggcttgtggtgacatcatacaygggctccctgtctccgcccggctcggtcgggagatcttgctaggtcccgcygatgaatacacytctaaaggttggagacttcttgcccccatcaccgcgtatgctcagcaaacccgagggttgctgggcactatagtggtgagcatgacggggcgtgacaagacagaccaggctggygaaattcaggttttgtccaccgtcacacagtcttttcttggaacatcaatctcaggggttctgtggaccgtctttcacggtgccggaaacaaaacgctggctggccttcgcggtcccgtcacgcagatgtattccagcgccgaaggagacctcgtgggatggcccagcccccccggtaccagatccctggaaccttgcacctgtggggcagtcgacctctaccttgtcacccggaacgccgatgtcatcccggcccgcagrcggggggaccggagaggggckctgctctcccccaggcccttgtcctctctcaagggatcgtcggggggacccgtcctctgccctaggggccacgccgtcgggatcttccgagcggctgtgtgttccaggggagttgccaagtccatcgacttcatccctgtcgagactcttgacgttgtgactaggtctccaaattttactgacaacagcacacctccagcygtaccccagacttaccaagtaggatacctccacgctcccactggcagcgggaaaagtaccaaggtccccgcrgcgtaygcagctcagggatacaaggtgctggtgctgaacccctcggtggccgccaccttagggtttggggcttayatgtcaaaagcgtatggagtcaatcccaayataagaacyggggttcgtacggtgacaactggagaagccattacctactccacytatggcaaattcctcgcagatgggggctgttccggcggygcctatgacatcataatgtgcgacgaatgccaytcaatggaytctacaaccatccttggyatcgggaccgtccttgaccaagctgagacggcaggagtcaggttagtggtcttggccacggcgaccccgccagggtctgtgacaactcctcacccaaacatagaggaagtggccctcggacaagagggcgaaatccccttttatgggaaggccatccctctctcagccatcaagggaggccgacatttaattttttgccactcaaaaaagaaatgcgacgagctcgcagcggccctccgagcgatgggcctyaatgcagtggcatactacagagggcttgacgtctcggtaataccagcacaaggagacgtagtggttgtcgctaccgacgccctcatgacaggatttactggggacttcgactctgtggtcgactgcaacgttgcggtcactcaggtcgcggacttcagcttggaccctacttttaccataacaacacagactgtcccccaagattctgtgtcccgcagtcaacgccgcggcaggacaggcagggggaggttgggcatatataggtatgtctcctctggtgagagggcgtcggggatgttcgataccgtagtgctctgtgagtgctatgaygccggcytggcctggtacgaacttaccccggcggagactacggttaggctgcgggcwtatttyaatacacctggactgcccgtgtgccaagatcacctggagttttgggaggccgtgttcactggcctcacacacattgatgcccatttcctctctcagacraagcaggcaggggagaactttccatacctggtggcctaccaagccacggtatgcgccagggccaaggctcctcccccatcttgggatgttatgtggaagtgtctgattcggctcaaacctacrcttataggccccacacccttgctataccgcctaggctcggttactaatgaggtcaccctcactcaccccgtaaccaagtacatcgccacgtgcatgcaagctgatcttgagatcatgacaagcacgtgggtccttgcggggggagttttggccgctttggccgcttattgcctagccactgggtgtgtaagyatcatcggccgcatccatctcaaycagagaacggtcatcgctcctgacaaggaggtcctttatgaagcgtttgatgaaatggaggagtgcgcttctaggacygccctcatcgargaggggcatcggatagccgagatgctaaaatctaaaatacagggcctattgcaacargcctccaaacaggcacaggacatacaacccgctgcccaagcrgcatggcccaagttggaacaattttgggccaagcacatgtggaacttcatcagcggtatccaatacctcgcagggttgtccacgttgccggggaacccygctgtrgcctcgatgatgtctttcagtgccgctctcaccagcccgctrtctaccagcactaccatcctccttaacatcatgggggggtggctggcttcccaaatcgcyccccccgcgggggccactggctttgttgttagcggcctggtaggggccgccgtgggcagcataggcttgggcaaaatactggtggacgtgttggccgggtatggcgcgggyatttcgggggctctcgtcgctttcaagatcatgtctggcgagargcccaccgtggaggacgtcgtcaacctrttaccagccatcctttctccaggcgctctagtggtgggggtgatctgtgcagctattctgcgccgccatgtggggcarggrgagggcgcggtccaatggatgaataggctcattgcctttgcrtccagagggaaccacgtcgcccccacacactacgtggcggagtcagatgcgtcgcagcgggtcacccagytgcttggctccctcacyataactagcctgctyaggagacttcaccaatggatcacagaggattgccctgtcccctgctccggctcatggcttcgagaygtgtgggactgggtytgctcaatcctaacagacttyaaaaattggttgtctgccaaattgtgccctaagatgccyggcctccccttcgtttcctgtcaaaagggctacagaggggtgtgggccggyactggcatcatgactacacggtgtccgtgcggcgccgayatcaccggcaatgtccgcttgggcaccatgagattgtcagggcctaaaacatgcttgaacacctggcagggaacatttcccatcaactgttacacggagggttcatgcgtgcctaaacccgctcccaacttcaagaccgccatctggagggtagcggcatcagaatacgcggagataacgcagcatggcgcgcacgcgtatgtgacagggttgacaacagataacctaaaggttccttgccagctgccatgtccggagttcttctcctgggtggacggggttcagatccatcggttcgcccccaagccgaaggcgtttatgagggatgaagtatcgttcagcgtgggtctcaactcctacgtggtcgggtcacagctcccttgtgagcctgagccggacacggaggtgttggcatccatgttaacggacccgtcccacatcacagctgagacagcagcgagacgyctggcccggggttcacccccctctgaggcyagttcctcggctagtcagctgtcagcgccgtcgttgcgggccacctgcaccacccatgccaaaggccctgacattgacatggtggacgccaayctyttcatggggggtagtgtcactcgcatagagtcacagtctaaggtgctcgtcctcgactcctttgaccctatggttgatgaggaggacgaacgcgagccctcaataccatcagaatayctgctccccaaaagcaaatttccaccggcattaccaccctgggcgcggcctgattayaatccgccgctcctggagacytggaaaagaccagactaccaaccaccgatggtcgccgggtgtgctctccccccctccaaagccactccagtgccgccacctaggaggcgacgagctgtggtgttggaccagaccaacgtgggagaggctctcagagagcttgccatcaagagctttggctgcccccyccccagcggcgactcaggccactccacgggggagggtaccaccggcgagaccagcaagtcaccaccagacgaacctgatgattcrgaaacgggatctgcgtcttctatgcccccccttgagggggagcctggagacccggacctggagcctgagcaggtagagcgccacgccccccagcaggagggggaagatgctcccggctcggactccgggtcttggtccacgtgttccgaggaggatgactctgtggtgtgttgttccatgtcgtattcctggaccggggcgttgataactccctgtagtccggaagaagaaaagttgccaatcaaccccctgagtaactcattrctgcggtaccacaacaaggtgtactgcactacatcaaagagtgcctcactacgggcgaaaaaggtaaccttcgacagggtgcaactactagactctyactatgactcagtcttgaaggacgtcaagcaggcagcctccaaggttagtgctaagctcctctccatcgaggaggcttgtgctttgaccccgccccattccgctagatcaaaatacggattcggggcgaaggaggttcgcagcttgtccaggagggccgttaaccacatcaagtccgtgtgggaggacctcctggaagaccactgtacaccaattgacacaaccatcatggccaagaacgaggtgttctgcgttgayaccgccaarggcggraaaaaaccagctcgcctcatcgtataycctgatctaggcgtcagggtctgcgaraagatggccctttatgacataacacagaagctccccacygcagtgatggggcgtgcytayggattccagtactctcctgcccagcgggtcgatttcctcctgcaagcgtggaaggaaaagaagacycctatgggttttgcytatgacacccgctgttttgactctacggtcacggagagggacatcagaacygaagaatccatytacctgtcctgttcactgcctgargaggcycggactgctatacactcactgactgagagactatacgtaggggggcccatgacaaacagcaaagggcaatcctgcggrtacaggcgttgccgcgcgagcggagtgctcaccaccagcatgggcaacacactcacgtgctacgtgaaagccagggcggcttgcaatgccgcgggcattgttgcccccaccatgttggtgtgcggcgacgacttrgtcgtcatatcagagagtcagggggcagaggaggacgagcggaacctgagagtcttcacggaggctatgaccaggtactccgcccctcccggcgaccctcctaaagcagaatatgacttggagctgataacatcttgctcctccaacgtgtctgtggcgctggacccgcarggccgccgcaggtactacctgactagagaccctaccactccactcgccagggctgcctgggagacagcaagacactcccctgtcaattcatggctrggtaacatcattcagtacgccccgacratctgggtgcgtatggtcctaatgacgcactttttctccgtcttratggcccaggacaccctggaccgggatctccacttcgagatgtacggagcagtgtactcagtcaatcccttggacctcccagccataattgaragactacacgggcttgaggccttttcactgcatacatactctccccacgaactcactcgggtggctgccgctctcagaaaacttggagcaccaccccttagagcgtggaagagtcgagctcgagcagtgagggcctccctcatcagtcggggggggagggcggccacatgtggtcgctacctcttcaactgggctgtgaggacgaagctcaaactcactccattgccggcggcgcgcctcctggatttgtccagttggttcaccgtcagcgctggcgggggcgacatatatcacagcgtgtcgcgagctcgaccccgcctcttactccttggcctactcctactttgtgtaggggtaggcatcttyctactccccgctcggtagagcggcacatttagctacactccatagctaactgtcccctttttttttttttttttttttttttttttttttttttttttttttttttttttttttttttttttttttcccttctatcttcttaacctattttctaacttggtggctccatcttagccctagtcacrgctagcygtgaaaggtccgtgagcc
>KM587621
acccgcccctaaaaggggcgacactccgccatgaatcactcccctgtgaggaactactgtcttcacgcagaaagcgtctagccatggcgttagtatgagtgtcgtacagcctccaggcccccccctcccgggagagccatagtggtctgcggaaccggtgagtacaccggaattgccgggaagactgggtcctttcttggataaacccactctatgcccggccatttgggcgtgcccccgcaagactgctagccgagtagcgttgggttgcgaaaggccttgtggtactgcctgatagggtgcttgcgagtgccccgggaggtctcgtagaccgtgcatcatgagcacaaatcctaaacctcaaagaaaaaccaaaagaaacactaaccgtcgcccacaggacgttaagttcccgggcggcggccagatcgttggcggagtatacttgttgccgcgcaggggcccccggttgggtgtgcgcgcgacgaggaagacttccgaacggtcccagccgcgtgrgagrcgccagcccatccccaaagatcggcgcaccaccggcaagtcctggggacgcccaggatatccttggcccctgtatgggaatgagggcctcggctgggcaggrtggctcctgtccccccggggctctcgcccttcttggggcccaactgacccccggcacagatcacgcaatttgggtaaagtcatcgacacccttacatgcggatttgccgacctcatggggtatatacccgtcattggtgctcctgttggtggagtcgccagagccctcgcacayggtgtgagggtcctggaggacggggtaaattatgcgacagggaatttgcccggttgctctttttctatcttcctcttagctcttctatcctgcatctcarttccagtctccgccatccaagtcaaraacacgagcgagtcctatatggttaccaacgattgctccaatagcagtatcgtttggcagctgcaggacgccgttctccatgttccaggatgtgttccatgcgagcggtggggcaatgcgtcccggtgttggataccggttacgcctaacatagccattagccaacccggtgccctcacaaaggggctacggacgcacattgataccatcgtagtgtctgccacgctttgctctgccctctacgttggggacgcctgcggtgcggtgatgatagcggctcagcttttcatcgtctcgccgcgataccacacgttcgtgcaggactgtaactgttccatatacccaggccacattacaggacaacgtatggcgtgggatatgatgatgaattggtcaccaacatccgcaatggctctggcatatctgctgcgcatccctgagactgtcctggagatcatcaccggaggacattggggcgttatgtttggcctggcctatttttccatgcaaggggcatgggcaaaggtcattgtcatcytactcctgaccgcgggagtagaggcgactaccaacgtcgtcggaggccraacagcgcaakccrcgcggagcattgycggcctytttagcccaggggctcaacagaacattcagctcatccactctaatggcagctggcacatcaaccgcacagctttgaactgtaatgacagtctgcacactggtttcatcgcgtccctgttctacacccacaaattcaactcttcggggtgtccagagcgcctggcctcttgtcgtcgactggaggacttccgtattggatggggagctctagagtatgaggacaacgttaccaayagcggtgacatgagaccttactgctggcattacccgcctaaaccatgcggcatagtacccgcaaggtctgtctgtggcccggtgtattgcttcactcctagcccggtcgtggtgggtaccaccgacaggcgcggggtgcccacttacaattggggggagaatgagacagatgtcttcctactgaacagtactcggccaccacagggtgcttggtttgggtgtacctggatgaatggcaccgggttcaccaaaacctgcggcgcaccaccctgccgtgtcaggggrgacttcaatgccagtgtggacttgttgtgccccacggattgcttcaggaagcatcccgaggcgacatacctcaagtgtggggccgggccctggttgacacctaaatgcttggttgattacccctacagactgtggcactacccgtgcacggtcaactttaccatcttcaagatacggatgtacgtagggggagttgagcacaggctgagtgcggcctgtaatttcacccgcggggaccgctgcgagttgcaggacagggacaggagtcagctgagtccactgctacacagcaccacagagtgggccgtcctaccttgcacgttctcagatttaccagcactgtccaccggccttttgcaccttcaccaaaacatcgtggacgtgcagtacatgtatggcctatcaccagccatcacgaagtacgtcgtcaagtgggagtgggtggtcctcttattcctgctgctagcggatgctagagtctgtgcttgtttgtggatgctcctcttgctaggccaggttgaagcagcactggagaaactaatcactctgcacgcggctagcgccgctagctcccatggcttactgtacttctttttgttttttgtgacggcctggyacatcaagggccgagtggttcctttcactacctattccttgctaggcatgtggcccttygcyttgctgctcctggcgttgccccaacaggcctacgccctcaacgcggaagagcaaggccaaatcggccttgtgcttttagcaatcatctctgycgtcacgctaaccccggcgtataagatcctcatttgccggtgcttgtggtggctgagctatatgctagtcttggcagargccctgatccagcagtgggytccgccgcttgaagttcggggcggccgtgatggcatgatatgggccgcraccatgttytgtccaggcgtggtgtttgacataaccaagtggctcttggcgatcctgggtcctggctatctcctcaggcatgtcctgacgamtacaccatactttgtcagggcgcgagccctgctcaggatatgcgccgcggtgaagcacctcgccgggggcaagtacatccagatggcgctaatcgccattggcaactggactggcacatacatctatgatcacctctccccaatggctgrttgggctgccaccggcctacgagatctggccatcgccgtggaacctatagtttttagcccgatggagaagaaagtcatcatctggggggcagagacggcagcmtgtggtgacatcatatatggactccccgtgtccgctcgattgggccgrgaagttttgctaggccccgcagacgagtacgtctcyaagggttggaagctccttgctcccatcaccgcttatgctcagcagacccgtggtctgctgggtgctatagtggtgagtttgacggggcgygacaaaacggagtgtgccggagaggttcaagtcctgtccacagttactcaatccttcctcggaacatcaatttcgggggctctctggaccgtcttccatggtgctggaaacaagacactggctggctcgcgggggccagtcactcagatgtataccagcgccgaaggagacctygtggggtggcctagcccccccggaaccaagtccttcgagccatgcacatgtggggctgttgacctctaccttgtcactcggaatgctgatgtcatcycagctcggaggcggggggaccgccggggagcgctgctctctccaaggcccctatcgtctctaaaagggtcatcgggaggaccggtcctctgcycyagggggcatgcagttggaattttccgggcggccgtgtgctctaggggagtagcaaagtctattgacttcattcccgttgagacgcttgacatcgtcgccaggtcccccagtttcactgacaacagcacgcccccagctgtgccccagrcttaccaagtggggtacttgcacgctcccactggtagtgggaaaagcaccaaggtccctgctgcatacgcygcccagggatacaaggtgctggtgctgaacccctccgtggctgccaccctgggatttggggcctacatgtcaaaagcatatgggatcaaccccaatatcagaacaggagtccgcaccgtgacaactggagaktccatcacttaytccacgtatggcaaatttctcgcagatggaggctgctcyggaggagcctatgacatcataatatgcgatgaatgccatgctgtggattccacaacyattcttggcattgggacagttctagatcaggctgagacagcaggagttaggttaacggtcctggcaacagcgacgccacctggctccgtgactactccgcaccctaacatagaggaagtggctctcggccatgagggggagatccccttctacgggaaggccattcctcttgctaacatcaagggagggaggcatttgatcttttgccactcaaagaaaaaatgcgatgagctagcagccgcattacgaggcatgggtctcaaygcagtggcatactacagggggctggacgtttccataattccaacccaaggagacgtggtggttgtcgccaccgacgccctcatgacggggtacactggtgacttcgactctgtgatygattgcaatgtagcagtcacccaggtcgttgacttcagcttagaccccaccttcaccataaccacacagactgttccccaagatgctgtgtcgcgcagccagcgccgaggaagracgggcagrggacgcctgggcatatacaggtatgtytctgccggtgagagagcytcaggaatgttygactccgtggtgctctgtgaatgctacgacgctggtgccgcgtggtatgagctcacaccagcggagacaacagttaggctccgagcgtatttcaatacgcccgggttgcctgtgtgccaagatcatytggagttttgggaggctgtcttcaccggacttacacacatggatgctcacttcctctctcagacaaagcaatcgggggagaacttcccgtacctagtggcctaccaggccactgtrtgtgctagggcgaaggctccgcccccgtcctgggacactatgtggaagtgcctgatycgacttaagcccactctcgtgggcccaacacccttgctgtatcgccttggrgcagtcagcaatgaggtcaccctcacccaccccgtgacaaagtacatcgccacgtgcatgcaggccgaccttgaggtwatgacgagcacgtgggtcctcgcgggaggagtgctggctgccgtagctgcctactgcctagcgaccggctgtgttgtcatcattggtcgcgtgtgtgtcaaccawaggacggtcattgcccctgataaggaggtcctttatgaggcgtttgatgagatggaggagtgcgcttctagrgccgttctcatcgargaggggcaacgaatagccgaaatgctaaagtccaagatacaaggcctagtacaacaggcttcaaggcaggcccaagacatacaaccaaccgtccaatcagcctggcccaaactggagcagttttgggctaagcacatgtggaacttcatcagtggcatccaataccttgcggggctctccacgttaccagggaaccctgccgtggcctcaatgatggcattcagcgcggcccttactagcccgctgtccaccagcaccaccatcctcttgaacatcatgggggggtggcttgcctcacaaattgcgccccctgcrggggccactggcttcgttgtcagcggcttagtgggggctgccataggcagcataggtctgggcaagataytggtggacgtcttggccgggtacggtgccgggatctccggagctctcgtggctttcaagatcatgtcaggcgagaaaccctccgtggaggatgtcgtcaacttgctgcccggtatcctctctcctggcgccctggtggtgggagtcatctgcgcggscatcctgcgccgtcacgtagggcaaggggagggcgcggtccagtggatgaataggcttatcgcctttgcgtccagaggaaaccacgtcgccccgacccactatgtggcagagtcggacgcgtcgcagcgagtcactcagatgctgagctctctcaccataacarscttgctcaggargktacatcagtggatcactgaggactgtcccgtcccgtgcagcggctcttggctccgcgatgtgtgggactggatttgcwccatcttagttgacttcaaraaytggctgtcatccaaattrttcccaaaaatgcctggcatcccctttatctcttgccaaaggggttacaagggggtgtggtctggcacaggcatcatgaccacaagatgcccatgcggtgctgctatatccggcaatgtccgcttgggctccatgcgcattacgggacccaaaacctgcatgaacacctggcagggaacattycccatcaactgctacacagaaggccaatgtgtgcccaagcccgcatgcaatttcaaaactgccatctggagggtggcggcgtcagagtatgcggagataacacagcatggtccctatgcatatgtgacaggrttgacaacagacaaccttaagctcccttgccagataccagctcccgagttcttctcgtgggtggacggggtgcagattcaccggttcgctcccacgccgaagccattgattagggatgaggtgtcattcagcgtgggcctcaactccttcgtggtcggatctcagcttccttgtgaccctgagcccgacacggaggtgctggcgtccatgttgacagacccgtcccatatcacggcagaggcggcaagaaggcgyctggcgcggggttcgcctccrtccgaggcgagttcctcrgcaagccagctgtctgccccgtcactgcgggctacctgcaccgyacacggtgaaggccccgacgttgacatggtagatgtcarccttttcatgggaggcgatgtgacccgggtggagtccgacascaaagtgcttatcctagactctctcgactcaatggtcgaggaggaggaygagcgcgaaccttcggtgccatccgagtatttgctccccaagargaggtttccaccggcactaccgccctgggcgcggcctgattacaacccrccgctcgtggagaactggaagagaccggactaccaaccgccgacagtggcggggtgtgccctacctccctcacaacaagctccrgtgccgcctccacggagacggcggcctgtrgtcctcgatcagagcactgtgggggaggctcttaaggaattggccataaaaagctttggccaaccacctcccagcggtgaytccggtcactcyacrggagcacacaccaccgacagtaccaaccaaccaattccagaagagtcctgtgattcggagacgggatccctatcctccatgccccccytagagggtgagcctggagatcctgacctagagcatgagacggtagagcgccracccccttccygggagggggaagcagctcccgactcgsactcyrgktcctggtccacgtgctctgaggaggrcrmytctrtgatttgctgttctatgtcatactcctggacwggagcactaataacycctagtgcrccagaggaggagaagttgcctatcaatcccttgagcaactcgctattgcgatttcacaacaaggtgtattgtacaacatctaaaagcgcctcattgagggcaaagaaggtgacttttgacagagtgcagctacttgactcataytatgactcaaccctgaaggacattaagctagccgcctccaaagttagtgccaggcttctcacrattgaagaagcatgtgctctgacccctccccattccgctagatcgaaatacgggttcggagcaaaggaggttcgcagcttagccaagagggccgttaaccacatcaagtccgtgtgggaggaccttttggcggactcagacacaccaattcctacaaccatcatggccaagaacgaggtgttctgygtggatcccgccaaaggtgggaagaagccagcacggctcatcgtataccctgacctcggcgtcagggtttgcgagaaaatggccctttatgacatcacacaaaaactccctcaggcagtgatgggggaatcctacgggttccagtactctcctgcacagcgggtggatttyctyctgaaagcatggaagcagaggaaaagccctatgggtttttcatatgacacccgctgcttcgattcaacagtgacggagagtgacatcagaaccgaggaggccatatatctcgcctgttcgctgcctgaagaggctcggaaggccatacaytcacttactgagagactctacgtgggagggcccatgctaaacagcaagggccagtcctgcggatacaggcgctgccgcgccagcggggtgctcaccactagcatgggaaataccatcacttgctatgtgaaggccttagctgcctgtaaggctgcgggcattgtcgctcccacgatgctggtgtgcggcgacgacctcgttgtcatctcagagagtcagggagctgaggaggacgagcggaacctgagagtcttcacggaggctatgaccaggtactccgccccccccggcgatcccccaaaagcagaatatgacctggagctgataacatcttgctcctccaatgtgtctgtggcgttagacgctcatggccgccgcagatactatctgactagagaccctaccactccacttgccagagcagcctgggaaactgcaaaacactcccctgtcaactcatggctaggaaacatcatccagtacgctccaacagtatgggcccgcatggtcttaatgccacatttcttctccattctgatggcccaggacatcctggaccaaaatcttaattttgaaatgtatggggccgtatactcagtcactccactggatcttcctgccattattgaaaggctgcatggccttgaggccttttcactgcatacgtactctccccatgaactcacaagggtggcagccgtcctcaggaaacttggggcgccgcccttgagggcatggaagagtcgggctcgtgcagtgagagcgtccctcattgtycggggagggagggcggccatatgtggccgctacctcttcaactgggcagtgaggacaaagctcaaactcactccattgccagaggcgagccggctggacttgtccagttggttcaccgtyggcgccggcgggggcgacatatatcacagcgtgtcgcgagcccgaccccgcctcttactctttrgcctactcctgcttctcgcgggggtaggcatctttttactccccgctcggtagagcggcacacttagctacactccatagctaactgttttttttttttttttttttttttttttttttttttttttttttttttttttttttttttttttttttttttttt
>KM587622
cgaggcgacactccaccatrgatcactcccctgtgaggaacttctgtcttcacgcggaaagcgcctagccatggcgttagtacgagtgtcgtgcagcctccaggcccccccctcccgggagagccatagtggtctgcggaaccggtgagtacaccggaatcgctggggtgaccgggtcctttcttggagtaacccgctcaatacccagaaatttgggcgtgcccccgcaagatcactagccgagtagtgttgggtcgcgaaaggccttgtggtactgcctgatagggtgcttgcgagtgccccgggaggtctcgtagaccgtgcaacatgagcacacttcctaaacctcaaagaaaaacccatagaaacaccatccgtcgcccacaggacgtcaagttcccgggtggcggacagatcgttggtggagtatacgtgttgccgcgcaggggcccacgattgggtgtgcgcgcgacgcgtaaaacttctgaacggtcacagccccgcggccgacgacagcctatccccaaggcgcgtcggagcgagggccggtcctgggctcagcccgggtacccttggcccctctatggtaacgagggctgcgggtgggcagggtggctcctgtccccgcgtggctcccgtccatcttggggcccaaatgacccccggcgaaggtctcgcaatttgggtaaggtcatcgatacccttacttgcggattcgccgacctcatggggtacatcccgctcgtcggcgcccccgtaggaggcgtcgcaagagccctcgcgcatggcgtgagggcccttgaagacgggataaatttcgcaacagggaacttgcccggttgctccttttctatctttcttcttgctctgctttcttgcttaatccatccagcagctagtttagagtggcggaatacgtctggcctttatgtccttaccaacgactgtcccaatagcagtattgtgtatgaggccgaygaagttattctgcacacacccggctgtataccttgtgtycrggwcggcaatacatccacgtgytggaccgcagtgacaccyacagtggcagtcaaatacgtcggagcatccaccgcttcaatacgtagtcatgtggacctaytagtgggcgcggccacgatgtgttcygcgctctacgtgggcgacatgtgtggggccgtcttcctcgtgggacaagccttcacgttyagaccccgtcrccatcaaacggtccaracctgcaactgctcgctgtacccaggccatatttcgggacatcgaatggcttgggatatgatgatgaattggtccccygccgtgggtatggtggtggcgcacgtcctgcggytgcctcagaccttgttcgacataatagccggggcccattggggcatcttggcrggcctagcctattactctatgcagggcaactgggccaaggtcgctatcatcatggtcatgttttcaggggtcgatgccarcacatatrccwccggtggtgctgyggctcrtcaagcccacrcayttaccagcctttttastytgggtsccaatcagaatttrcagctratcaacaccaacggctcgtggcacatcaacagaactgccctgaaytgcaatgattccataaacaccgggttcatagctgggctattttattatcacaggttcaattccaccggatgccctggaaggctcagcagctgcaggcccatcacttccttcaggcaagggtggggccccttgacagatgctaacatcagcggttcctctgctgacaaaccgtactgctggcactacgcacctagacyttgcgatattgtcccagcagcaaatgtctgtggccccgtgtattgcttcacaccatcgccagtggtcgtaggcactactgatgttaagggcgtcccaacctacacctggggcgagaatgaaacagatgtgttcctgctgaagtccctgcggcctcccagcggtcagtggtttgggtgtgcgtggatgaactccacagggtttctcaagacgtgcggaggccccccttgtgacatctatgggggtgggggaaaccrgrvgaatgagtcagacctcttctgccccaccgattgcttcaggaaacatcctgaggccacatacagccggtgtggtgcagggccctggttgacacctcgatgcatggtcgactayccataccgactttggcattacccatgtacagtcaatttcacattgttcaaggtgaggatgtttgtgggcgggtttgarcaccggtttaccgccgcttgcaactggaccaggggggagcgwtgygatatcgaggatcgcgaccgcagcgagcaacatccgctgctgcattcaacaactgagcttgctatactaccttgctctttcacgcccatgcckgcattgtcaacaggtctaatacacctccaccaaaacatcgtggatgtccaatacctttatggtgttgggtctggcatggtgggctgggcgttgaaatgggagttcgtcatcctcgtcttcctcctcctagcagacgcacgcgtgtgtgttgccctttggctgatgctgatgatatcacaagcagaagcggccctggagaaccttgtcacgctgaacgctgtagctgctgccggcacacatggtatcggctggtacctggtagctttttgcgcggcgtggtacgtgcggggtaaacttgtcccgctggtgacctacagcctgacgggtctttggtccctagcattgctcgtcctcttgctcccccaaagggcgtatgcttggtcgggtgaagacagtgctacyatcggcgctggggtcttagtcctcttcggcttctttaccctgtcaccttggtacaagcattggatcggccgtctcatgtggtggaatcagtacaccatatgtagatgcgagtccgccctgcatgtgtgggtcccccccttacttgcacgtgggagtagggacggtgtcatcctgctaacaagcctgctttatccatctttaatttttgacatcacyaagctgctgmtagcaatattgggcccattgtacttaatacaggctaccatcactasyaccccctactttgtgcgcgcgcatgtactggttcgcctttgcaygctcgtgcgcaccgtgacggggggaaaatacttycagatgrttatactgagcattggcagatggtttaacacctayctatacgaccacctagcgccgatgcaacattgggccgcagctggcctcaaagacctagcagtggccactgaacctgtaatatttagtcccatggaaatcaaggttatcacctggggcgcggayacagcggcttgtggagatattctttgcgggctgcccgtctccgcgcggttaggccgtgaggtgttgctgggacctgctgatgactatcgggagatgggttggcgtctgttggcaccgatcacagcatacgcccagcaaactaggggcctttttgggactattgtgaccagcttgactggcaaggataagaatgtggtgaccggtgaagtgcaggtactttccacggccacccagaccttcctaggcacaacagtagggggggttatgtggactgtttaccatggtgcaggttcgaggacacttgcgggcgtcaaacatcctgcgctccaaatgtacacaaatgtagatcaggacctcgttgggtggccagcccctccgggggctaagtcccttgaaccgtgcacctgcgggtctgcagacttatacttggtcacycgcgaygctgacgtcatccccgctcgacgcaggggggactccacrgcgagcttgctcagtccwaggcctatcgcctgtctcaaaggttcctctggaggtcctgttatgtgcccttcgggacatgttgcggggatctttagggctgctgtgtgcaccagaggtgtagcaaaarccctacagttcataccagtggaaacccttarcacacaggctaggtctccytctttctcagacaattcaactcctcctgccgttccacagagctatcaagtaggataccttcatgctccgaccggcagcggcaagagcacaaaggtcccggccgcctatgtagcacarggatataatgtcctcgtgctgaatccatcggtggcggccacactgggctttggctctttcatgtcgcgtgcttatgggatcgaccccaacatccgcactgggaaccgcaccgttacaactggtgctaaactgacctattccacctatggcaagtttcttgcggacgggggttgctccgggggagcatatgatgtgattatctgtgatgagtgtcatgcccaagacgctaccagcatattgggtataggcacggtcttggatcaggctgagacggccggggtgaggctgacggttttagcaacagcaacccccccaggcagcatcactgtgccacattctaacatcgaagaagtggctctgggctctgaaggtgagatccccttctacggcaaggctataccaatagctctgctcaagggggggaggcaccttatcttttgccattccaagaagaaatgcgatgaggtggcatctaaactcagaggtatggggctcaacgctgtagcgtactataggggtcttgatgtttccgtcataccaacagcaggagacgtcgtggtctgcgccactgacgccctcatgactggattcaccggagacttcgattctgtcatagattgcaacgtggctgttgaacagtacgttgacttcagcctggaccctaccttttccatcgagactcgcactgctccccaagacgctgtttctcgcagccaacgtcgcggccgtacgggccgaggtagactcggtacataccggtacgtcgcccccggtgaaagaccgtctggaatgtttgactctgttgttctctgtgagtgctatgacgcaggctgctcgtggtacgacctgcagcccgctgagaccacagttagactgagggcttacttgtccacgccgggattacctgtctgccaagaccatctagacttttgggagagcgtcttcactggactaactcacatagatgcccattttctgtcacagaccaagcagcagggactcaacttctcatacctagctgcctaccaagccactgtgtgcgcccgtgcgcaggctcctcccccaagctgggacgaaacatggaagtgcctcgtgcggcttaagccaacactacagggacctacgccccttctgtatcggttggggcctgtccaaaatgaaatctgcttgacacaccccgtcactaaatacattatggcatgcatgtcagctgacctggaagtaaccaccagtacctgggtgttgcttgggggggtcctcgcggccgtagcagcctactgcttgtcagtcggctgcgttgtgattgtgggtcayatcgagctggggggcaagccggcacttgttccagacaaagargtgttgtatcaacaatacgaygagatggaagagtgctcgcaagccgccccatatatcgaacaagctcaggtaatagcccaccaattcaaggaaaaagtccttggattgttgcarcgagccacccaacaacaagctgtcattgagcctatagtggtttccaactggaagaagcttgaggycttctggcacaagcacatgtggaactttgtgagtgggatccagtacctagcaggcctttctactttrcctggcaaccctgctgtggcgtctcttatggcgttcactgcttcagtcaccagccccctgacaaccaaccagactatgttttttaacatactcggggggtgggttgctacccacttggcaggcccccaggcctcttccgcgtttgtggtgagcggcatggccggcgctgccatagggggtataggcctgggcagggtcttgcttgacatcctggcaggatayggagctggtgtctcaggcgccttggtggcttttaagatcatgggaggagaactccccaccactgaggacatggtcaacctgttgcccgccatactatccccgggcgctctcgtcgtcggtgtgatatgcgctgccatactacgtcgacacgtaggacctggggagggagcagtacagtggatgaacaggctcattgcgttcgcatctcgaggcaaccaygtctcrccaacgcactatgtgcccgagagcgaygctgcagcgagagtcaccrcattgctgagttctctaactgtcacaagtctgctccggcggttacaccagtggatcaatgaagactacccaagtccttgcagcgacgaytggctgcgtaccatctgggactgggtttgctcggtgttgtctgacttcaagacatggctcgctgctaagatcatgccagcgctccccggactgccctttatctcctgtcagaagggatacaagggcgtgtggcggggggacggcgtgatgtcgacacgctgtccttgcggggcatcaatatctggccatgtgaagaatgggtctatgcggcttgcggggccgcgtacatgtgctaacatgtggcacggtactttccccatcaatgagtacaccaccggacccagcacaccctgccctccacccaactacactcgcgcgytatggcgcgtrgctgccaacagctacgttgaggtgcgccgggtgggagacttccattacattacgggggccacagaagatgagctcaagtgtccgtgtcaagtgccggctcctgagttctttaccgaagtggacggggtgaggctccatcgttacgcccctccatgtaagcccctgttgagagatgagatcactttcacggtagggttgaactcctacgcgataggatctcaactcccttgtgagcctgaaccggatgtttctgtgctgacctcgatgttgagagacccttcccatatcaccgctgagacggctgcacgccgcctagcgcgtgggtcccctccatcagaggcaagctcatctgccagccaactatcggctccgtcattgaaggccacttgccagacgcacaggcctcatccggacgctgagctggtagatgccaacttgctatggcggcaagaaatgggcagcaacattacacgggtagagtctgaaacaaaggttgtgattctcgattcattcgaacctctgagagctgaagctgatgacgccgagctctcggtggctgcagagtgtttcaagaaacctcccaagtatcctccagcccttcccatctgggctaggccagactataaccctccgctgttggaccgctggaaatcaccggattatgtaccaccaactgtccatggatgtgccttaccaccacggggcgctccaccggtgcctccccctcggaggaaaagaacagttcagctggatggttccaatgtgtccgcggcgctagctgcgctagcagaaaaatcattcccatcctcgaagccgcaggaagagaatagctcatcctcaggagtcgacacacagtccagcactacttccaaggtgcccccctcaccgggggaggagtctgactcagagtcgtgctcgtccatgcctcctctcgagggggagccgggcgacccggacttgagttgcgactcttggtccaccgttagtgacagcgaggagcagagcgtggtctgctgttctatgtcgtactcttggaccggcgccctggtaacaccatgtagtgccgaggaggagaaactgcccatcagcccactcagcaactctttgttgagacatcataacctagtctactcaacgtcgtctagaagcgcttcccagcgtcagaagaaggttaccttcgacaggctgcaggtgctcgacgaccactacaagactgcattacaggaggtaaaggagcgagcgtccagggtaaaggctcgcatgctcaccatcgaggaagcgtgcgcgcttgtccccccccactctgcccgatcgaagttcgggtatggtgcgaaggatgttcgctccttgtccagcaaggccgttaaccagatccgctccgtctgggaggacttgctggaagacaccacaactccgattccaactaccatcatggcgaagaacgaggtgttctgcgtagaccccattaaagggggccgcaagcccgctcgcctcattgtgtaccctgacctgggggtgcgtgtctgtgagaaacgcgccctatatgacgtgatacagaagctgtcaattgagacgatgggtcctgcttacggattccagtattcgcctcagcagcgggtcgaacgtctgctraagatgtggacctcaaagaaaacccccttggggttctcgtatgacactcgctgctttgactcgactgtcactgaacaggacatcagggtggaagaggagatataccaatgttgtaatcttgagccggaagccaggaaagtgatctcctccctcacggagcggctttactgcgggggccctatgttcaacagcaaaggggcccagtgtggttatcgccgctgccgtgctagtggagttctgcctaccagcttcggcaacacaatcacttgttacatcaaggccacagcggctgcgagggcygcaggcctccaaaacccggactttcttgtctgcggagacgatctggtcgtggtggctgagagtggtggcgtygacgaggatagagcaaccctgagagccttcacggaggctatgaccaggtactctgctccrcccggagatgctccacaacccacctatgaccttgagctcattacatcttgctcctcyaacgtctccgtygcacgggacgacaaggggaagaggtactattacctcacccgtgatgccactactcctctggcccgtgcagcttgggaaacagctcgtcacactccagttaactcctggttgggcaacatcatcatgtacgcgcctaccatctgggtgcgcatggtaatgatgacccactttttctccatactccagtcccaggagatacttgatcgaccccttgactttgaaatgtacggggccacttactctgtcactccactggatctaccagcaatcattgagagactccatggtctgagcgcgtttacactccacagttactctccagtagagctcaatagggttgcggggacactcaggaaacttgggtgcccccccctacgagcttggagacatcgggcacgagcagtgcgcgccaagcttattgctcagggaggaagggctaaaatatgtggcctttacctctttaactgggcagtacgcaccaagaccagactcactccattgccagccgctggccagttggatttatccagctggtttacggttggtatcggcgggaacgacatttatcacagcgtgtcgcgtgcccgaacccgccatttgctgctttgcctactcctactaacagtaggggtaggcatctttctcctgccagcacgatgagctggtaggataacactccattttcttttttktttttttttttttttttttttttttttttttttttttttttttttttttttttttttttttttttttttttttttttttt
>KM587623
acctgcctctttcgaggcgacactccaccatggatcactcccctgtgaggaacttctgtcttcacgcggaaagcgcctagccatggcgttagtacgagtgtcgtgcagcctccaggcccccccctcccgggagagccatagtggtctgcggaaccggtgagtacaccggaatcgccggggtgaccgggtcctttcttggaatcaacccgctcaatacccggaaatttgggcgtgcccccgcaagatcactagccgagtagtgttgggtcgcgaaaggccttgtggtactgcctgatagggtgcttgcgagtgccccgggaggtctcgtagaccgtgcaacatgagcacacttccyaaacctcaaagacaaaccaaaagaaacacaccccgtcgcccacagaacgttaagttcccgggtggcgggcagatcgttggtggagtatacatactgccgcgcaggggcccgcgattgggtgtgcgcgcagtgcgtaagacttccgagcggtcgcaacctcgcggacggcggcagcctatccccaaggcgcgccagagcgagggccggtcctgggcacagcctgggtacccttggcccctctatgggaacgagggctgcgggtgggcgggatggctgctgtccccccgtggttcccgccctagttggggccccaatgacccccggcgtagatcgcgcaatttgggtaaggtcatcgataccctcacatgcggattcgccgacctcatggggtacattccgctcgttggcgcccccgtaggaggcgtcgcaagggccctcgcacatggtgtgagggctcttgaggacggaataaactttgcaacagggaacttgcctggttgcgccttttctatctttctccttgctctcttctcatgtttgtcttgccctgccactggactggagtataggaactcatccggtctctacacacttaccaacgactgcgccaacagcagtatcgtgtatgaggccgatgatgttatcctacatttacccggctgygtgccctgcaccaatgagtctggrcgcccgacgtgctggatatcagtaacgccgacggtagctattagataycctggcgctgccactgcgtcgatccgcagacatgtggatttgttagtgggtgcggctacgctgtgttcagcactytatgttggagatctatgtggaggcgtgttccttgtgggacaagcctttaatttcaggtctcgtcagcactggactgtccaagagtgcaattgctcactatacccaggccacattacaggacatcgtatggcttgggatatgatgatgaactggtctccaactgttggcctggtagtgtcacacttgttgcgtctcccacagaccgtgttcgacctgatcgcaggagctcactggggtgtgatggcaggtctggcctacttttccatgcagggcaattgggccaaggtctttattaccttgctgctgttttcaggggtggacgcgrrcacgtwtgtcaycggtgsggwgtctgsccgtactacctccggccttgygtcgttgttcaccycgggtccacaacaaaatctgcagttggtcaacaccaatgggtcatggcacataaaccgcacggccctaaactgcaacgattctttacagactgggtttattgcagggttattttaccacaacaaatttaactcctcagggtgcccagctcggctttctcattgtaagccccttgcgtggttccgccarggatggggtccgttgaggtatgcaaayatctctaaytcctccgragacaraccgtattgctggcactacgcccctgggccttgtagcaacatcraagcacgatccgtctgtggaccagtctactgttttactccctcaccggtggtggtaggtaccaccgayaggaagggarcaccaacttataattttggtgrgaatgmcacggacgtgtttatgctgtcgtctgcgcgacctcccaaagggcggtggtttggttgcacgtggatgagtgacaaggggtttgtaaraacgtgcggagctcctccctgcaacatctatggggggggtgatgccccggayaacaacaagtccctcacgtgccctacagactgtttcaggaaacatccagaagctacatacagtcggtgcggatccggcccctggcttacaccgaggtgcttggttsactacccgtaccggctgtggcactatccatgtactgtaaacttcacccttcacaaaatcagaatgttcgtaggcggcattgaacatcggttcaacgctgcctgcaactggactagaggggaacgctgtgacctggaagatcgagaccgcagtgagcwaaatccgctgctccattccacaacagagctcgccatactcccgtgctcattcacgcccatgcccgctttgtcaacgggccttatacatctmcaccagaacattgtggacgtacaatacctctatggtgtcgggtcyggaattgtgggttgggcgttaaagtgggagtttgtcgttctcatattcctgcttttggcggatgcacgtgtgtgcgttgccctctggatgatgctgatgatctcccaggcagaagcagcgatggagaatttgatcatgttaaacgccgtctctgctgcaggagtgcagggtcccctctggtatatagttgccttctgcgctgcttggcatgtgcgggggaaacttgttccactagtgacatacagtctgacaggcctctggtccctagccctgctcgtcctcctgcttccccagcgcgcctacgcatggacgggcgaggatagtgcaactcttggagctgggatcttattactctttgggttctttaccttgtcaccgtggtataagcactggcttggccgtcttatttggtggaatcagtacgccataagcaggtgtgaggcctccttgcatgtgtgggtcccctccctacttgcgcgcggaagccgtgacggcgtcattttgctagccagtctcctgtatccttccctggtatttgacatcaccaagytgctaattgccatcttaggaccaatgtacctagtgcaggccgccctcactgggaccccttactttgtgcgcgcccacgctttgattcgtctctgcatgctggtgcgctcggtggcagggggaaaatacatccaaatggtcctgctcactgttgggcgctggttcaacacttacctttatgaccacctttctccaatgcgggattgggctgcagacggtcttaaagacctagctgtagccactgaaccygtgatctttagccccatggagattaaagtcattacctggggtgccgacacggcagcctgcggggacatcctgtgcgggytgcctgtctcggcgcgcctgggacgggaggtactattgggcccggccgatgattataaaacaatgggatggcggttgttatccccaatcacggcgtatgctcagcaaaccagagggcttctagggactrtagtcactagcttgacaggcagagacaacaatatagtgactggtgaagtgcaggtactatctacaaccactcagacctttctaggtacaactgtggggggggtcatgtggactgtctatcatggtgccgggtcaaggtcgcttgctgccaataagcggcccgcgctccaaatgtacaccaatgtggagcaagatctagtyggatggccagcacctgcggggaccaagtcccttgacccttgcacgtgcggctcctccgacttgtatctggtgacacgtgaagctgatgttataccggcgcgccgcagaggrgaytccactgcgagcctacttagtcccagacccatctcctgcctcaagggctcttctggaggccctataatgtgccctgcggggcatgtcgcagggatctttagagcagctgtctgcaccagaggtgtcgcgaaggccctgcagtttgtgccagtagaggctttggcctctcaggtcagatctccatctttcagtgacaactcagttcccccagcrgtcccggaggcatatcaagtgggctacttgcacgcgcccactggtagtggtaagagcaccaaggtccctgccgcctatgtggcacaaggttacactgtcctggtgttaaatccatcggtagccgccaccttaggctttggcatgtacatgtccaaggcttatggaatygaccccaacatccgcactgggacacgaaccgttacaactggagcaaaactcacgtactccacgtacggtaagttycttgctgacgggggctgttctggaggagcttatgatgtgatcatctgtgatgagtgccacgctcaggatgccacctctatattgggcataggcacggtgctggaccaggcagagaccgctggagtaaggctgacrgtcttrgctactgcaaccccccccgggagcgttaccgtgccgcactctaacattgaagaagtggccttaactaatgaaggagagatccccttttatggcaaggccctccctattacgcaactcaagggggggagacacctagtgttttgccattcaaagaagaagtgtgatgagctagcctccaagctcagggctatggggctaaacgcggtggcgtattacagaggtcttgacgtatccgtaattccaatgacaggagacgtcgtagtgtgcgccaccgacgcccttatgactgggtttacaggrgattttgattctgtaatagactgcaacgtagctgtagaacagtacgttgattttagtctggatcctaccttttccatcgagacacgcactgccccccaagatgcagtgtcccgcagtcaacgcagaggacgcacgggccgtggtaggcaaggtatataccgattcgtctctctgggggagcgaccatccggtatgttcgacacagttgtactttgtgagtgytatgacgcgggctgcgcctggtatggcttaacgcccgccgagatcactgtacggctaagagcttacctatctacccctgggctgcccgtctgccaagaccatctggacttctgggagggcgtgttcactggattgacacacatagatgcccacttcttgtcacaaacaaaacaacaaggtctcaacttcgcatacttggtagcgtatcaggccactgtctgtgcccgcgcgcaagcaagcccgccaagctgggacgagatgtggaagtgcttaatacggctcaagccaacattgcatggtcccacccctctcctatacaggttaggaccggttcaaaatgatgtctgcacctctcaccccgtcactaaatacatcatgacctgcatgtcagctgacttggaagtcacaacaagtacctgggtgctgttggggggcgttctggccgccctcgcagcctactgtttatcagtcggttgcgtcgtcattgtgggacacattgagttggggggcaagccagttcttgtccccgatagacaagtattgtaccaacaatatgatgagatggaagagtgctcccaagctgctccctatatcgagcaagcgcaggtcatagctcaacagttcaaggacaaggtcctcggcttgctgcagcgggctaaccaacaacaagctgacatccagcccctgatgatgtccaattggcagaagctggaaggtttctggcacaagcatatgtggaactttgtcagtggcatccagtatttagccggcctctctacactgccaggtaacccygctgtagcatctctcatggcattcactgcttcggttacgagccccttaaccactaaccagaccatgttctttaacatactggggggctgggttgccacccacttggcgggacccacrgcgtcctccgcattcgtggtgagcggactagctggtgccgccgtgggtggcataggcttgggcagggtgctgcttgacatacttgcagggtacggggccggagtttctggtgctctrgttgccttcaaaatcatgggcggggaggccccctctacggaggacatggtaaacctgctgcctgctatactgtcccccggggccttggttgtcggtgtgatatgcgcaggagtattgcgccggcacgtaggaccaggggagggtgcggtgcagtggatgaacaggctcatagcattcgcgtctcggggcaaccatgtatcacccacacattatgttcccgagagcgatgctgccgcgaaggtgacggcattattgagctccctgactgtcacccgactactacgccggttacaccaatggatcaacgaggactatccgagcccttgtgctggtgactggctatatgacatctggaactggatctgcactgtgctcagtgatttcaaaayctggctttcatctaagatcatgcccaagctgccgggagttcccttcctctcatgtcagaaggggtacaaaggtgtctggcgtggagatggggtaatgacaacgcgctgyccctgtgggaagatgttgaccggacatgtcaagaacgggtccatgagaatggtggggtcgagtctatgtgctaacatatggcacggcacctttcctataaatgaatacaccaccggaccctctgtcccyactccggcatacgactactcacgtgggttgtggcgcgtggcttctgacagctatgtggaggtgcgccgggtgggagacgcccactacattgtaggagccacagatgayaacctaaaatgtccatgtcaagtcccagcgccagagttcttcaccgagctggatggggtcaggcttcatcgctatgcccctccatgcagacctctgcttagagatgagatctccttttccgtmgggctgcattcctatgcgataggatcccaactgccatgcgagcctgagccagacgtctcggtgctgacctcaatgttgcgagacccctcccacatyacagccgaracagcggctcggcgtctcgcacgaggttctcctccatcggaagccagttcttctgccagtcagctgtcagctccgtcgatgaaggccacgtgcaagacgcacggaccacatcctgacgttgagttgatagacgctaacttgctttggcggcaggaaatgggcagcaacatcacccgggtggagtctgagacaaaggtggtaattcttgattcattcgagcctttgagagccgaggcggatggtgatgaaccctcagtggctgcagattgcttcaagaaaccgcccaagtatcctcctgcccttcctatctgggctagacctgactataacccaccattgatagagaattggaaagacccgggctataagccacccgttgttcacgggtgttccctaccaccagctcgccctacaccggtgccccccccccgcaagaagcggacakttcagcttgatggatcgaacgtatctgcagcgctccgagcgcttgcagagaaatcctttccgtcatctggactacaggaggcaagtggctcatcctcaggagtcagcacrcaatccaccggcggatccactggcccgccaaaagcagacggggrgtctgatacagagtcatgctcgtccatgccccccctcgagggggagccaggcgacccggacttgagttgtgactcctggtccaccgtcagcgactctgaagaacaaagtgtggtctgctgctccatgtcttattcttggactggcgctataataacaccttgtagtgccgaggaggagaaattgcccatcagtccactcagcaattctttgctgaggcaccacaatttagtatattcaacgtcatctcgaagcgctgctctacgccagaagaaggtcaccttcgacagactgcaggtgcttgatgaccattacaagagtgtacttaaggaggtgaaggagcgagcatctgaggtgaaggggcgtctactcacttttgaggaggcgtgtgccctggtccctccccactctgcccgttcaaaatatgggtatagtgcaaaagatgtycgctccttagccagcaaggccgtagaccagatccgctccgtttgggaggacttgctggaagacactattacaccaattcctactaccatcatggcgaagaacgaggtgtttagcgtgaaccctgcyaaaggaggccgcaagcccgctcgcctaattgtctaccctgacctgggggtacgagtctgtgagaaacgtgccctgtatgacgtgatacagaaactgtcaactgctacaatgggagycgcttatgggtttcaatattcccccaagcagcgagtggaacaactcttgaaaatgtggacagctaagaagactccattggggttctcatatgacactcgatgctttgactccactgtcactgaacaggatatcagggtggaagaggaaatttaccaatgttgtgacctcgaaccggaggctaggcgggcgattaaggcactgacggaacggctctacatcgggggccctatgttcaacagcaagggactcaaatgtggatatcgccgytgccgtgccagtggcgtgttgcctaccagcttcggtaatacaatcacctgttacatcaaggctaaggcggcttcccgagccgcaggccttcaagacccatctttccttgtctgcggwgacgacttagtcgtggtagctgagagccgtggtgtcgaggaggacaaagtagccctgagagccttcacggaggctatgaccaggtactctgccccccccggtgacgcgccacagcccacctacgacttggagctaattacatcatgctcctcaaacgtctctgtagcgcatgayaactcggggaagaggtattattatctcacccgagatccagaaattcccctggcccgcgcggcctgggaaactgctcgccacactccggtaaactcctggttagggaacattatcatgtacgcgcccaccatctgggtgcgcatggtgatgatgacccactttttctccatattgcaatcccaggagcaacttgaaaaggccctcgactttgaaatgtacggggctacctattcagtcactccgctggacttaccagctatcattgaaagactccatggtttggctgcgttctcgctccatagttactctcctactgagctcaacagggtggctggcgctctcagaaagcttgggagccctccyctacgagcatggagacatcgggcacgagcagtgcgcgccaaacttatcgcccagggagggaaggccaaaatatgtggtctatacctcttcaactgggcggtacgcacaaaaaccaaactcactccactgccggctgcaggcctgctggatttatccagttggttcacggtcggtgtcggcgggaacgacatttatcacagcgtgtcacgtgcccggtcccgccatttgctgctttgcctactcctacttactgtgggggtaggcatctttctcctaccggcacgataagtcggtaggttaacactccattttttttttttttttttttttttttttttttttttttttttttttttttttttttttttttttt
>KM587624
atgagagcaacactccaccatgaaccgctcccctgtgaggaactactgtcttcacgcagaaagcgtctagccatggcgttagtatgagtgttgtacagcctccaggaccccccctcccgggagagccatagtggtctgcggaaccggtgagtacaccggaatcgccgggatgaccgggtcctttcttggatyaacccgctcaatgcccggaaatttgggcgtgcccccgcgagactgctagccgagtagtgttgggtcgcgaaaggccttgtggtactgcctgatagggtgcttgcgagtgccccgggaggtctcgtagaccgtgcaccatgagcacgaatcctaaacctcaaagaaaaaccaaacgtaacaccaaccgccgccccatggacgtcaagttcccgggtggtggccagatcgttggcggagtttacttgttgccgcgcaggggcccccggttgggtgtgcgcgcgactcggaagacttcggagcggtcgcaacctcgtgggagacgccaacctatccccaaggcgcgtcgatccgagggaaggtcctgggcacaaccaggatatccatggcctctttacggtaatgagggttgtgggtgggcaggatggctcttgtccccccgtggctctcgaccgtcttggggcccaaatgatccccggcggaggtcccgcaatttgggtaaggtcatcgataccctaacctgcggcttcgccgacctcatgggatacatcccgctcgtgggcgcccccgtcggtggcgtcgccagggccttggcacacggtgtcagggccgtggaagacgggattaactatgcgacagggaatcttcccggttgctctttttctatcttcctcttggcacttctctcgtgcttgactgtccccgcttcggccattaactatcgtaatgtctcgggcatctatcatatcaccaatgactgcccgaatgcaagcatagtttatgaagccgaccatcacatcttacaccttccaggttgcgtgccctgcgtgaggacggggaatcagtcacgttgctgggtggcccttacccctaccgtcgcagcgccatacatcggcgctccacttgagtctctgcggagtcatgtggatttgatggtgggaactgccactgtttgctcggccctttacatcggggatttgtgtggcggcttgtttttagttggccagatgttttctttccgaccacgacgccattggactacccaggattgcaattgttccatctacacagggcacatcactggccacagaatggcctgggacatgatgatgaactggagtccaacaactactctagtccttagccaggtcatgagaatcccaggcaccctggtggacttgctcgctgggggccactggggcgtcctcgtgggagtggcctatttcagcatgcaagctaattgggccaaggttatcctggtcctgttcctctttgcaggggttgacgctgacacccacaccattggaggcgcggccggccgcaccactgctggcctgtcttccatattyacccctggagcccagcaaaacctgcagctcatcaacagcaatgggagctggcatataaacaggactgctctcaactgcaatgacagtttgaacactgggttccttgctagcttattctacacccacaagttcaacagctcagggtgccccgaccggctcgcaagctgcaagaaccttgacacatttgaccaaggatggggtccactcggggtcgctaacattaccggctcgtctgatgacaggccatattgctggcactacccgcctcgattgtgcgggattgtgccggcacgcagtgtgtgcggccccgtgtattgcttcacccccagccctgtcgtggtcggaacaactgatcgcttcggggtccctacttacacctggggggagaacgagactgacgtcttccttttgaactcgactagaccgccacaaggcgcgtggtttggatgcgtgtggatgaatagcaccgggtttacaaaagcctgtggtgctcctccatgcgaggttaagaccagcaatggatcctggcactgccccaccgactgcttcaggaaacacccagagaccacatacgccaaatgcgggtcggggccctggatcacaccacgatgcctgattcattattcgtatcggctgtggcattacccatgcactttcaactttactgtctttaaggtcagaacctttattggcggtatagagcatcggatggaagtggcatgtaattggaccaggggagaagcctgcgggctggagcatagggaccgcgcagaactgtcgcctctgctcctttccactacaacgtggcaagtcctcccctgctctttcaccactctacctgccctttccactggcttaatccacctccaccaaaatatcgtggacgtccagtacctttacggtgttggatccgcagtggtatcttgggccctcaagtgggaatatgtggtgctcgcgttcctgcttcttgcagacgcgagggtctcagcttgcctgtggatgatgttcatggtatctcaagttgaggcggctctgtccaacttaattaacatcaatgctgcttcagctgctggcacccacggcttctggtacgccatcttcttcatctgcatcgcctggtacgtcaagggtcggctcccggctgctgccacctacgtggtctgcgggatgtggcccttacttcttctactcctaatgctgcccgaaagggcttatgcatttgaccaggaggtggcagggtcccttggtggcgcggtcgttgttgcgctgaccattctgacattgtctccatactacaagtcatggttggctaggggactatggtggatccagtattttatagccagggccgaggccatgctgcatgtctatgttccatcctttgacgtgcgtgggtctcgtgactctctggtcatccttactgtcctggcttgtccacacctgatatttgacatcacaaagtatctcctagccatcttagggcccctctacatactccaggcctcgctcctacgcgtcccttacttcgtgagggcacacgcgctggttaaaatctgcggcttgttgcgcggggtagtccatggcaagtattgccagatggccgtactaaagctaggggctttgactggtacttacatctatgaccatcttactcccctgtcagactgggccgcagagggcctccgcgatttagcggtagccctggagccggttgtgttcacggccatggagaagaaagtcatcgtctggggtgccgacaccgccgcgtgcggcgacatcataaaagggctgcctgtctcggctaggctgggcaatgagatcttgctcgggccggccgactcagaaacatccaaggggtggagactccttgcccccatcacggcgtacgcgcagcagacccgcggcttgttcagtactatcataacgagccttactggcagggacaccaatgaaaattgtggtgaagtacaggtcctgtccaccgccacgcagtccttcctgggtactgcggtcaacggcgtgatgtggactgtctatcatggggcgggtagcaagaccatcagcggcccaaagggacctgtcaatcagatgtacaccaatgttgaccaagacttagtggggtggcctgcgccccccggagtcaagtctctcacaccttgcacctgtggctcgtctgacttgtacttagtcaccaggcatgcagacgtggtgcctgtgcgcaggaggggggacaccaggggagctcttttgagccccaggcctatatccactcttaaagggtcttccggtggtccgctactgtgccccatgggacacgccgcaggcgtgttccgcgcggcggtgtgtacccgaggggtagctaaagcggtggactttattccggtcgaatcacttgagaccactatgaggtcaccggtgttcactgacaactcaacacctcctgctgtgcctcagacctaccaggtcgcgcatctgcacgcgccaacagggagtggyaagagcaccaaagtccctgcagcatacgcagctcagggatacaaagtgctagtgcttaacccctcggttgcggccacactgggctttggggcgtacatgtccaaggcatacggcattgacccgaacattcggtcaggagtcaggactattaccacgggtgcgccgatcacgtactccacgtatggtaagttcctggctgatggaggttgcagcgggggggcatacgacataatcatctgtgaygagtgccactccactgactccacgacgatccttggcataggcacagtcctggaccaagcggagactgctggagtacgcctcaccgtgctcgcaaccgctaccccgccagggtcagtgactacaccccattccaacatagaggaggtcgccctgccgacaacgggggaaatacccttttacggcaaggcgattcccctagagctaattaagggaggcagacacctcatcttctgccactcaaagaaaaagtgtgatgaactggccaaacaactaacatctctcggtcttaacgctgtagcctactacagaggcttagacgtttcggtgattcctacgtctggggacgtcgtggtatgcgccacggacgccctcatgacggggtttaccggcgactttgactcagtgatagactgcaacacatctgtaatacagaccgttgacttcagcttggaccccaccttctccatagagactacaaccgtcccccaggacgcggtgtcccgcagccagcggagaggccgtactggcagggggaggttgggcatataccggtatgtcaccccgggggagagaccatcgggcatattcgacacttcagtgctctgcgagtgctacgatgctgggtgtgcctggtacgagctgacaccggctgagactacaacgaggctgagagcttacttcaacacaccaggccttcctgtgtgccaggaccatctagagttctgggagagcgtctttacggggctaacccaaatagacggtcatttcctatcccagaccaagcaatcgggtgagaatttcccataccttgttgcttatcaggccacagtgtgcgccagagctctggcgcccccaccaagctgggacatcatgtggaagtgcctactccgcctcaagcctaccctgcatggccccacacctctcctctacagactggggtctgtgcagaatgaagtgacacttacccatcctattaccaaatacatcatggcttgcatgtcagctgacctcgaggtagtgacgagcacgtgggtcttggtgggcggcgtcctggcagccctagccgcttactgtctctcagtgggcagcgtggtgattgtcgggagagttgtcctgtcgggccaacctgccatcattcctgaccgcgaggtgctctaccaacagttcgacgaaatggaggagtgctccaarcatcttccactagttgagcacgggttacaactggcagagcaattcaagcagaaggccataggtcttctaaacttcgctggcaagcaagctcaagaggcaacaccagtgatacagtccaatttcgccaaactcgaacaattctgggcgaagcacatgtggaatttcatcagtggcattcaatatctcgctggactgtctaccctgccaggcaatcctgccattgcctccctcatgtcctttaccgctgccgttacaagccctttgaccacccaacaaacccttcttttcaacatcttggggggatgggtagcctcacagatcgcaactccgacagcttctacagcatttgtcgtgagtggtctggcgggggcggcagtcggcagtgtgggccttggcaagattctagtggacatcctcgctggctacggcgccggcgtagccggtgctgtggtcaccttcaagatcatgagtggcgagatgccatccacagaggacttggtgaatttgctccctgctatcctatcacctggagcattagtagtgggggtggtgtgcgccgcaattctgcgccgccacgtggggccgggcgaaggagctgtgcagtggatgaaccgtttaattgcgttcgcttcgcgaggcaatcacgtgtctcccacgcattatgtccctgagtccgacgcggcagcccgcgtgtcccagatactaacatccctcactgtgacatcccttctcagacgcctccacaagtggatcaatgaagactgttccaccccatgcgccgaatcttggctatgggagatatgggattgggtctgcaccgtgctgagtgacttcaagacgtggcttaaagccaagctgctgccttctatgccaggtatccccttcctctcgtgccagagaggttacaggggagagtggcgtggagatggcgtaatgcacaccagatgcccctgtggggcagagctggctggccacatcaaaaacggctcgatgagaatcaccggcccgaaaacttgcagcaacacgtggcatggaaccttccccatcaatgcttacaccacaggccccggcgtacccatcccagcgccaaactacaagtttgcgctttggagggtgtccgctgaggagtacgtggaggttcgcagagtgggtgatttccattatgtcactggggtaacacaagacaacatcaagtgcccctgccaagttccggccccagagttcttcacggaggtagacggcatcaggctacaccgccacgccccgaagtgcaaacccttgctgcgggacgaagtgtcgttctcggtaggactcaattcgttcgtagtgggatcacaactcccatgcgagccggagccggacgtggccgtattgacatccatgttaacagacccatcacacataacagcggaggcggcgggccggaggctggctcgagggtcaccaccctcgctagctagttcttcggctagccagctgtccgccccgtctctcaaggccacatgcaccgatcgccatgactcccccggtaccgatctcctcgaggctaacctcttgtgggggtctgccgttaccagggttgagacagacgagaaggtgataatactggattcttttgagtcacgggcggctgactcggatgatgacagagaagtctcggtcgccgcagaaattctgcatccggtcaagaggtttcccccagctctaccgatctgggctcgaccagattacaatccacctctcaccgaaacgtggaagcaacaagattacaaacctccaaccgtccacgggtgtgccttgcctcccagcaagcaaccccccgttcctcctcctaggagaaagcggacggttcagctgacagagtccgttgtttccactgctttggcagaattggctgcaaagaccttcggccaatctgagctgggytcggactccggtgcagacctcaccactccgactgagaccacagactcgggccccatcctcgtggatgacgcatctgatgacggatcttattcgtcaatgcctccactagagggggagcctggtgacccggacttgacatcagattcttggtccactgttagcggatcggaggacgtcgtgtgctgctcaatgtcgtactcatggactggggcgcttgtgacaccctgtgcagctgaagaatcaaagctgccaattagccccctgagcaactcactcttacgccatcacaacatggtgtatgccacgactacccgttctgccgtaactcggcagaagaaggtaaccttcgaccgcctgcaggtggtggacaattactacaatgagacactcaaggagatcaaggcacgagcatccaaagtgaaggcacgcttgcttactacagaggaagcttgcgacctgacgcccccccattccgccagatcaaaatttggctacggggcaaaggatgttcgcagccattcccgcaaggccattaaccacatcaactccgtgtgggaggacttgctggaagacaataataccccaatatcaacaacaatcatggccaaaaatgaggttttcgctgtaaacccagcgaagggcggtcggaagcccgctcgtctgatcgtgtatccggatctcggggtccgggtttgcgaaaagagggcgcttcacgacgtcgtcaaccaactacctaaggccgtgatgggagccgcttacggcttccagtactcaccagcgcagcgggtggaatttcttctgacttcctggaagtcaaagaagactcctatggggttctcttatgatacccgctgctttgactccactgtaaccgaaaaggacatcagggtcgaggaagaggtctatcagtgttgtgacctggagcccgaagcccgcaaggttattgccgccctcacagaaagactctatgtgggcggccccatgcacaatagcaagggagacctttgtgggtaccggagatgccgcgcaagcggcgtctacacaaccagcttcggaaacacactgacatgctatctcaaagccacagctgctatcaaagcagcgggactgagagactgctctatgctggtttgcggcgacgacttagtcgtcatcgctgagagcgacggcgtagaggaggacaaccgagctctccgagccttcacggaggctatgacgagatactcggctcccccaggagacgccccgcagccggcatatgacctagaactgataacatcatgttcatccaaygtctcggtcgcgcatgacgcgacgggtaagaaggtgtactacctgacccgagaccctgaaactcccctggcgcgagccgcgtgggagacagttcgacacactccagtcaattcctggttgggcaacatcatagtctacgctcccacaatatgggtgcgcatggtgctgatgacccactttttctcaatactccagagccaggaagcccttgagaaagcactcgacttcgacatgtacggagtcacttactctatcactccgctggacctaccggcaatcattcaaagactccatggcttaagcgcgttcacactgcacggatactctccacacgaactcaatcgggtggccggaagcctcaggaaacttggggtacccccattgagagcgtggagacatcgggcccgagcagtccgcgctaagcttatcgctcagggaggcaaagccaagatctgtggcatatacctctttaactgggcggtaaaaaccaagctcaaactcactccactgcctgccgctgccaacctcgayttgtcgagttggttcacggtgggcgctggcgggggagacatttatcacagcatgtctcgtgcccgaccccgctattttctcctgtgcctactcctactatccgtaggggtaggcatctttctgctgcctgctcggtaggcagcttaacactccgaccttagggtcctagtttkttttttttttttttttttttttttttttttttytyttt
>KM587625
acctgctctctatgagagcaacactccaccatgaaccgctcccctgtgaggaactactgtcttcacgcagaaagcgtctagccatggcgttagtatgagtgttgtacagcctccaggaccccccctcccgggagagccatagtggtctgcggaaccggtgagtacaccggaatcgccgggatgaccgggtcctttcttggataaacccgctcaatgcccggaaatttgggcgtgcccccgcaagactgctagccgagtagtgttgggtcgcgaaaggccttgtggtactgcctgatagggtgcttgcgagtgccccgggaggtctcgtagaccgtgcaccatgagcacgaatcctaaacctcaaagaaaaaccaaacgtaacaccaaccgccgcccaatggacgttaagttcccgggtggtggccagatcgttggcggagtttacttgttgccgcgcaggggccccagattgggtgtgcgcgcgactaggaagacttcggagcggtcacaacctcgtgggaggcgccaacctatccccaaggcgcgccaacccgagggcaggtcctgggctcagcctgggtacccttggcccctttacggcaatgagggctgcgggtgggcgggatggctcctgtcaccccgcggctctcggccgtcttggggcccgaatgatccccggcggaggtctcgcaacctgggtaaggtcatcgataccctaacttgcggcttcgccgacctcatgggatacatcccggtcgtaggcgcccccgtgggtggcgtcgccagggccctggcgcatggcgtcaggctcctggaggacggggtcaattatgcaacagggaatctccccggttgctctttctctatcttcctcttggcactgctctcgtgcctgactgttcccgcttcggcctacaactatcgcaacagctcgggtgtctaccacatcaccaacgactgcccgaattcaagcatagtctatgaagccgatcaccacatcttgcacctcccgggatgcgttccttgtgtgaggaccgggaacaagtcyacatgctgggtggctctcacccccaccgtggccgcgccgtacctgaatgctccgcttgagtctttgagacgtcatgtggatctgatggtgggcagcgccaccctttgctccgccttttatgtcggagatttgtgtgggggcgtgttcttagtcggtcagctgttyaccttccaaccccgccgtcactggactactcaagactgcaactgttccatctacacaggacacatcacggggcacagaatggcctgggatatgatgatgaattggagccccaccacgacgctggtcctcgcccaactcatgaggattccaggcgccatcgtcgacctgcttgcaggcggccattggggtatcctggctggtctagcgtacttcagcatgcaagccaactgggccaaggtcatcctggtcctgtttcttttcgctggagttgatgctgacacccacatcaccggaggccaggcgagtcggaccgtgtaygggctctcctcatttttcaccccgggttccaagcagaacatacagctcatcaacaccaacgggagctggcacatcaacaggactgccctcaattgtaacgacagtctgaacacaggattcctggctagtctgttttatacccacaagtttaacagctcygggtgccctgagaggcttgccagctgcagtggcctcgacagcctcccacagggctggggccccctgggggcctaccaggccaatgagtccgacacaagaccttactgctggaactacacgcctctaccctgcgggatagtgcgcgcttccaccgtgtgtggccccgtgtactgttttacacccagccctgtggtggtcgggacaaccgaccgtcttggggttccaacatatacgtggggcgagaatgagaccgatgtattcttgctaaactcaactaagcctcctcggggtgcttggttcggctgcacgtggatgaacggcacagggttcacaaagtcctgcggcggccccccctgcagtgtgaccacgaacaacggcacctggggatgccccactgactgcttcaggaagcatccagaagccacctacaccaaatgtggctctgggccttggcttacgccaagatgcctagtcgattatccttaccggctgtggcactatccgtgcacagtcaactacaccatctttaaggtcaggatgtatrtcggcgggatagagcatcggctggacgcggcctgcaactggacyagaggggagccttgcaacttggaacacagagaccgcacggagctatctccgttgctcctgtctaccacgcagtggcaggttctcccttgctctttcaccacgctgcccgccctctcgactggcttgatycacctccaccaaaacatcgttgacgtccaatacctttacggtgttggctcwgcagtggtgtcctgggccctcaagtgggagtacattgtgcttgctttcctgctgttggcagacgccaggatctgcgcgtgcttgtggatgatgctgctggtctcgcaagtcgaggcagcgctcgctaacttgatcaccatcaatgctgtctcagccgccggcacccacggattctggtacgccatctttgtcatctgcatcgcctggcatgtgaagggcaggattccggccgctgccacctacgccgcatgcgggatgtggcccttgctgcttctcgtcttaatgctccccgagagggcgtatgccttcgatcgggaagtagcggggtctgttggtggtggtgtcctagtcctgctaactttgctgactttgtctccgcactacaaactgtggctagctcgaggtatttggtggttgcagtacttcattgctagagccgaggccagtatccatgtctttgtgccacctctggacgtgcgcgggcctcgcgattccatcatcatcctcgctgccttggcattcccacacgtggtatttgatactacaaaacacctccttgccgtccttggccccttgtacatactccaggcctcactcctgcgcgtcccttacttcgtgagagcgcacgcgctggtcaagatatgcagcctagtccgtggggtggtgtgtggtaagtattgtcagatggccctgctsaaggtaggggcgctgaccggaacatacctctataaccacctcactcctctatcagactgggcggctgaggggcttagtgacctggcagtggcacttgaaccggtcgtgtttacgcccatggagaagaaaatcataacctggggcgccgacaccgctgcgtgcggcgacattcttcagggcttgcctgtctcagcgaggctgggcaatgagatcttgctcggcccggctgatgcgcacacgtcgaaggggtggaggctgcttgcccccatcactgcgtacgcgcagcagacccgagggatgctaggcaccatwatcacaagcctcaccggcagagacaccaatgagaactgcggcgaggtccaggtgttgtccacggcgacgcagtccttccttggcactgcggtcaacggcgtcatgtggacggtttaccacggggcgggcagcaagaccatcagcggcccgaaaggaccggtcaaccaaatgtacaccaatgtcgaccaagacctggtgggttggcctgctccccccggagtgaagtccttgaccccgtgcacctgtggctcgtcggacttgttcctggtaaccaggcatgccgacgtggtgcccgtgcgcagaaggggcgacacccgtggcgccctcataagccccaggccgatttcgactcttaagggatcatctggtggaccactgttgtgcccccttggtcacgccgccggcatcttccgagcygcggtgtgtacccggggtgtggctaaagcggtggayttcgtgccagtcgaatcccttgaaaccaccatgaggtctccagtatttactgacaattccactccacccgctgtgccccagacataccaagtagcccayttgcacgcgccaacgggaagtggcaagagcacaaaagtccctgccgcgtatgcggctcagggctacaacgtgctagtgctaaacccctctgttgccgcaaccctgggcttcggggcatacatgtccaaggcayatggcattgatcccaatatacgatcaggggtcagaactatcaccacaggcgcgcctattacgtactccacatacgggaaattcctggctgatggaggttgcgcaggaggcgcgtatgacatcatcatctgtgatgagtgccactcaactgatgcaacaacagtcctgggcataggcacggtcctagaccaagcggaaaccgctggagcgcgtcttgtcgtgctcgcgaccgctacgccgcccgggtcrgtgacaacgccccactccaatatagaggaggtcgctttgccgacgacgggagagatacccttctatggcaaggcgatccccctatctttgatcaaggggggcagacacctcatcttctgtcattcaaaaaagaaatgtgacgagctggccaaacaactgtcatctcttggcctcaatgcggtagcctattatagggggcttgacgtctcagtgataccattatctggtgacgtcgtggtttgcgccacagaygccctcatgacaggcttcaccggtgactttgacacagtgatagactgcaacacgtctgtcatacaaacagttgacttcagtctagaccccaccttctccatagagaccacgaccgtrccccaggacgcagtgtcccggagccagcggaggggtcgaactggtagggggaggctaggcatataccggtatgtcaccccaggagagaggccgtccggcatatttgacacctcagtgctctgcgagtgctacgatgctggatgcgcctggtatgaactgacaccggcagaaacaacartcaggttaagggcttacttcaactswccaggccttcccgtctgtcaggatcacctggaattctgggagagtgtctttacgggtcttacccatatagacggtcacttcctatcccagaccaaacaggcgggtgacaacttcccttacctggttgcttaccaggcaacagtctgtgccaaggcattggcacccccacccagttgggacaccatgtggaaatgcctcctccgcctcaaaccaactttgcggggaccgacccccctcctttacaggctggggtccgtacaaaatgaggtgacactcacacacccgatcacgaagtacatcatggcctgcatgtctgccgatcttgaggtcgtgactagcacgtgggtcatggtaggcggccttctggcggccctcgctgcctattgcttgtcagtgggcagcgtggtgatcattggaagggtcgttctatcaggccaacctgctatcattcccgatcgggaggtgctatacaaacagttcgacgaaatggaagagtgctccgcgcacgttccactagtcgagcatggcctacagctagcrgagcaattcaagcagaaggccatgggccttatgagcatcgctagcaagcaggcccaggaagcagcaccagtggtccagtcaaattttgccaaacttgaacaattttgggcgaagcatatgtggaacttcatcagtggtattcaataccttgccgggctgtcgaccttgccgggcaacccaaccattgcttccctcatggcgtttaccgccgcagtcactagccccctaacgacccatcagactctcctattcaacatcttrggaggttgggtggcctcacagatcgcgacccccacagcctctacggctttcgtcgtaagcggcattgcgggggctgcggtcgggagtgttggcctggggaagatcctagtggacattcttgctggctatggtgccggygtggccggcgccgtggtcaccttcaagatcatgagcggygagacgccatcaacagaagacttggtgaacttgctcccagcaatactatcgccgggagccctggttgtaggggtggtatgtgccgcaatcttgcggcgtcacgtggggccgggtgagggagcagtccagtggatgaaccgcttgatcgcgttcgcgtcaaggggcaaccacgtggctcccacgcactacgtccccgagtccgacgcagcggctcgtgtgactgccatactatcatccctgacagtgacctcccttctcagacgcctccacaagtggatcaacgaggactgctctactccttgtgatcgctcttggctgtgggagatctgggactgggtatgcacagtactgagtgactttaaaacgtggctgaaggccaagctgctgcctcgyatgcctggcatccccttcttctcctgccaaaaggggtacagaggagtatggcggggggatggggtgatgcatacaacatgcacatgcggcgcagagctggccggccacgtcaaaaacggctcgatgaggatcgtcgggcccaagacctgcagcaatacttggcatgggactttccctatcaatgcttacaccacgggtcccagcgtgcctatcccggcgcctaactacaagtttgcgctgtggagggtgtccgcagaggaatacgtggaggttcgcagagtaggggagttccactatatcaccggggtcacacaggacaacatcaagtgcccctgccaagtacccgcacctgagttcttcactgaggtggatggcgtcaggctccatcgtcacgcccctgcatgtaagcccttactaagggacgaggtgacttttacggtgggccttaacacatttgtggtrgggtcccagctcccctgcgagcccgagccagacgttgcagtgttgacatctatgctgacagatccatctcacatcacagcggaggcggcacgtcgtaggctgggaagggggtcaccgccctccttagccagctcctcggcgagccagctgtctgcgccgtcccttaaagccacatgccctcatcacgaagactcccctggaacagacctcatcgaggctaatctcctctggggtgctaacgcyaccagggttgagtcggatgataaggtgctgatcttggactcctttgagcccctcgtagccgagactgatgacagggaggtctctgtcccagcagagatcctgcggacttctaggaagttcccgagggccataccaatttgggctcagccggcttataacccgcctcttattgagacgtggaaacagccaggctatcaaccaccagtcgtccatggctgcgcgttgcccccggacaaaccaactcctattcccccccccaggaggaagcgggcaatcgcgctctcggagtccaacatttcagcagcattggcgagcttggcagacaagacctttagccaaccagatgccagctccgattcaggggcggcccttaccaccccaactgagacttctgagccagaccccatcgttgtggacgacaaatcagatgacgagtcctactcgtcaatgcctccacttgagggggagcctggcgatccggacttgtcttcaggttcctggtccaccgtcagcgactcggaggatgtagtgtgctgctcaatgtcatactcatggacgggggcacttgtcaccccttgcgcggctgaggaaaccaagctgcccatyaaccccctgagcaactcactgctacgccaccacaacatggtgtactccacgacttctcgttccgccgtcgcccggcagaagaaagtcaccttcgatcgcatgcaagtagtggacaaccattataacagtgtacttaaggagattaaggcacgagcctccacagtgaaggcgcggttactcacagtcgaggaagcctgcagcctgacgcccccccactcggccagatccaaatttggctacggggcgaaggaggttcggagccatgcycgcaaggccattaaccacatcaactccgtgtgggaggacttgcgggacgacaacactacccctattcctacaaccatcatggccaagaatgaggtcttctccgtcaaaccggagaagggcggcagaaagccggcycgcctgatcgtatacccggacctgggggtrcgggtgtgcgagaagagggctctatatgacgccgtcaaacaactytctttggcygtgatgggagactcctacggtttccagtattcgccatcgcarcgggtcgaatttcttctgaacgcctggcggtcgaagaagamccccatggggttctcatatgacacccgctgctttgactccactgtaaccgaaaaggacatcagggtcgaggaggaggtctatcagtgttgtgacctagagcccgaagcccgcaaggtcatatccgccctcacagagagactctacgtgggcggccccatgtataacagcaagggagacctttgcgggattcgaagatgccgcgcaagcggtgtttttaccaccagctttgggaacacactgacgtgctatcttaaggccaccgcagccactagggctgcaggcctaaaagactgcaccatgctggtctgtggtgacgacttrgtcgttatcgctgaaagtgatggcgtggaggaggacaagcgtgctctcggagccttcacggaggctatgacgaggtactcggccccccccggagacgccccacaaccagcatatgacctggagctcataacatcgtgctcctccaatgtttccgtcgcacacgacgggactgggaaaagggtctactacctgacccgtgaccctgagactcccttggcacgagctgcctgggagacagctcgacacactccagtcaactcttggcttgggaacatcataatctatgcgcccaccatttgggtgcgtatggttttgatgacccacttcttctcaatactccagagccaggaggcccttgagaaagcactggacttcgacatgtacggagtcacatactctatcactccgctggacttgccagccataatccaaagactccatggcttaagcgcatttacactgcatggatactctccacacgaactcaaccgggtggccggaagcctcagaaaacttggggtaccaccgttgagagcgtggagacatcgggcccgagcagtccgcgctaagcttatcgctcaggggggtagagccagaatctgtggtatatacctcttcaactgggcggtaaaaaccaaamtyaaactcactccattgcctgccgctgccaagctcgacttgtcgagttggtttacggtgggcgcyggcgggggggacatttatcacagcgtgtcccatgcccgaccccgctatttactcctgtgcctactcctactttccgtaggggtaggcatcttcctgctgcccgctcgataggcagcttaacactccgaccttagggtccctctgttttttttttttttttttttttttttttttttttttttttttccttccttctttccttctttccttctttttcttccttaggtggctccatcttagccctagtcacggctagctgtgaaaggtccgtgag
>KM587626
acccgccccttattggggcgacactccaccatgatcactcccctgtgaggaactactgtcttcacgcagaaagcgtctagccatggcgttagtatgagtgtcgaacagcctccaggaccccccctcccgggagagccatagtggtctgcggaaccggtgagtacaccggaattgccgggaygaccgggtcctttcttggataaacccgctcaatgcccggagatttgggcgtgcccccgcgagactgctagccgagtagtgttgggtcgcgaaaggccttgtggtactgcctgatagggtgcttgcgagtgccccgggaggtctcgtagaccgtgcaccatgagcacgaatcctaaacctcaaagaaaaaccaaaagaaacaccaaccgtcgcccacaggacgtyaagttcccgggcggtggtcagatcgttggcggagtttacttgttgccgcgcaggggcccyaggttgggtgtgcgcgcgactcggaagacttcggagcggtcgcaaccccgtggacggcgccagcctattcccaaggcgcgccaatccacgggccggtcctggggtcaacccgggtacccttggccyctttatggcaatgagggcctcgggtgggcagggtggttgctctccccccraggctctcggcctagttggggccccagtgacccccggcgaaaatcgcgcaatttgggyaaggtcatcgayaccctaacgtgcggattcgccgacctcatggggtacatcccgttcgtaggcggccctgttgggggcgtcgcaagggctctcgcacacggtgtgagggttcttgaggacggggtaaactacgcaacagggaatttacccggttgctctttctctatcttcattcttgcacttctctcgtgcctgactgtcccggcctctgcagtccattaccggaatgcttccggagtttatcatgttaccaatgactgcccggactcttccatcgtctatgaggctgataacctgatcctacacgcaccyggttgcgtgccttgtgtcaccggamaagacaattccagtargtgctgggtycaaatcacccccacactgtcagccccgagctttggagcggtcacggctcctcttcggaaggccgttgactacttggcgggaggggctgccctctgctctgcgttgtacgtcggagacgtgtgcggggcggtgtttttggtaggccaaatgttcacctataggcctcgccagcttaatctaacgcagggytgcaactgttccatctacagcggccatattaccggccaccggatggcttgggacatgatgatgaattggtcacccacgacagccttgctggcggcccagttactacggattccccaggtggtcgttgacatcatcaccgggggccactggggggtcttgttcgccgccgcatactttgcgtcagcggctaactgggccaaggttgcgctggtcttgttcctgtttgctggggtcgacgccgggacccacaytrcgggcggtrttgctggcyacacyacgggaggartgrcatcgttgttcactcccggggcrargcagaatytgcagctcgtsramtccaacgggagytggcayatcaacagaaccgccctyaactgcaatgacagcctccaaactgggttcttcgccggcctcttctatgtcmataggttcaactctwctggatgtccggagcggatggcgagctgtaagccccttgccgcgttcgaccaaggctggggaccyatcagctaygccaacatatcgggctccagtaatgacaagccatactgctggcactatcccccacgyccgtgyggggtggtgtcagctcaaaaagtctgcggtccagtctactgttttacacctagcccggtggtcgttggcactaccgaccgcacagggtatcccacttacaactggggcgtgaatgagactgacgtcytcatcctgaacaatacaaggccccctactggcaattggtttggctgcacctggatgaatgccacagggtatgtgaagacttgcggggccccgccttgcaacttagggccgacaggcaayaacagtcttaagtgtcctactgattgcttccgcaagcacccaggcgctacctacgccaartgcgggtcagggccctggctcaccccccggtgtttggtgcactacccttaccggttgtggcattacccgtgcaccataaattacaccatctttaaggtgcgcatgtacattgggggcctagagcacaggcttgaggcagcatgtaactggacccgcggtgagcggtgcgatctcgargacagagayagggccgagctgagcccgctcctacattccaccacacagtgggccatattgccktgctctttcacacccacgcccgctctgagtaccggccttatacacttacatcaraayatagtagacacccagtacctttacggtctgagttccagcattgtctcgtgggctgtcaagtgggagtacatagtactggtcttyttactactggctgatgcccgcatctgcacttgcttgtggatcatgctcctagtttgtcaggctgaagcagccctggagaacgtcattgtcctaaacgcggctgcggccgcagggactcatgggttyttctgggcyctgctcgtcatctgcttcgcctggcatttcaagggaaggttggtccctggggccacctacctttacttgggcatttggccactactcctgctyctcctcctcctgcctcatagggccctggccytagactcaagcgatggcgggactgtggggtgtcttgtgctgrtcatccttacaatctttacactcacccctgggtacaagaagatgatagtgctggccatgtggtggctccagtatttcatagcccgagtggaggccattatttacgtctgggtgccccccytgcaggtcaggggyggtcgagacgctgtcattctgctcacatgcctcyttcaccctgctttggggtttgaggtcacaaaaatcctcctcgggatactgggccccttgtacttgttgcagcattcgctcatcaagmtrccttacttcgtcagggcacgygccctgctgaggttgtgcatgctagcgaagcacctggtatgcggcaagtacgtgcaggcggccttactccaccttggyaggctgaccggaacctacatytatgaccaccttgcccctatgaaggattgggcagcatctgggctgcgcgacttggcggtggccacagaacccatcatattctccrctatggagacaaaggtcatcacgtggggggcygacacrgccgcgtgtggggacatacttgcaggcctyccagtgtcagcaagacggggccgcgaaattttcctggggccrgccgatgacatcaaatcggcrggttggcgacttctcgcccctatcaccgcgtacgcgcagcaaacgcgaggggtactgggcgccatagttgtcagcctaactggccgagacaaaaatgaagccgagggtgaggtgcaggtcttatccacggctactcaaacatttcttggtacttgcatcaacggggtaatgtggacagtcttccacggggctggctccaagacccttgcyggccccaaaggcccagtrgtgcaaatgtacaccaatgtggacaaagatctggtgggatggccttccccccctggaacgcgctcgctcactccgtgtacttgcggatcggcggatctgtacctggttaccaggcatgcagacgtcattcccgctcgtagrcggggcgatactcgcgcctccctgctcagtccaagacccrtcagttacctcaagggttcctcaggcggcccggtcatgtgcccytctgggcacgtggtgggtatcttcagggctgccgtgtgcacgcggggcgttgcraaagcgctcgacttcgtyccggttgaraatctggagaccacaatgcgctcgcccgtgttcaccgacaacagcacaccccctgcggtccctcaagaattccaagtggggcatctccatgcacccactgggagtggaaagagcacgaargtacctgcygcctatgcggcccagggrtacaaggtgctggtgctgaacccgtctgtcgctgcgacgctcgggttcggggcatacatgtcaagagcatatggcgtggaccccaacatcaggactggagttaggaccatcaccaccggagctgctatcacatactccacytacggcaagttcctcgctgacggggggtgctcaggcggcgcgtatgacgtgatcatgtgcgacgagtgccaytcccaggatgctaccaccgttcttgggataggyacggtcctygaccaggcagagacggctggagcyagactcgtygtcttggccacagccaccccccccggcagcgtgacaacaccccaccccaacatcgaggaggtggccctgccttcggagggggaaatccccttctacggcagagctatccccctcgctctcataaagggtggcaggcatctcatcttctgccactctaagaaraaatgtgacgagcttgccaaacaattgactagccagggcgtgaacgccgtggcttattatagaggtctggacgtcgccgtcatacccrcgrcaggagaygtggtcgtgtgcagcactgacgcgctcatgacggggtayaccggcgactttgattctgtcatagactgcaactcggccgtcatacagacggtagacttcagtctggatcccaccttcaccattgagactaccacagtgccccaggacgcagtgtccagaagccaacgtaggggccgcacggggagaggtaggcayggcatataccggtatgtttcggctggggagagaccatctggcattttcgactccgtggtgctctgtgagtgctacgatgccggatgtgcatggtatgatctcacccctgctgagactactgtgaggttgcgtgcttacctgaacacccccgggctccctgtctgtcaagaccatctggaattttgggagggggtgttcacagggctcactmacatcgatgcccacatgctgtcacagaccaaacagggtggggagaacttyccctaccttgtcgcgtaccaagcaacagtctgtgttcgcgcgaaagcgcccccccccagctgggacacaatgtggaagtgcwtgctccgtctcaaaccgactctaactggccccactcccctcctgtacaggctaggggctgtccagaatgagatcacactgacgcaccccatcaccaagtacattatggcttgcatgtccgcggacttggaggtcattaccagcacttgggtyttggtagggggtgtcgtggcggccttggcggcctactgcttgacggtgggctcagtagccatagtcggtagaatcatcctatctgggagacctgcygtcattccygacagggaagtcttataccagcaatttgatgagatggaggagtgctcggcctcgctgccctatatggacgaggcacgtgccattgccggacaattcaaggagaaagtgctcggcctcattggcacggctggccagaaagctgaaactctgaagccggcagccacgtctatgtggascagggctgagcagttctgggcaaaacatatgtggaactttgtcagtgggatccaatacctggccggtctctcgaccttgccrggyaatcccgccgtggccacgctaatgtccttcaccgctgcagtgacctccccccttacgacacaacagaccctcctctttaacatcttaggagggtgggtggcctcrcaratcgcgccacccacggccgccaccgcgttygtcgttagtggaatggccggggctgcagttggwagcgtcgggctgggtagggtcctcattgacatcttagctggrtayggagcaggggtggctggagcactcgtcgcctttaaaatcatgtgcggggagaagcckacagccgaagacctagtaaacctcctrccatcaatactctgccctggggccttagtggttggggtcatatgcgccgcggttctgcggcgccatattggcccaggtgagggggccgtgcagtggatgaataggctgatcgcgttygcatcccgtggcaaccaygtgtcyccgacacactacgtgcccgagacggacgcgtcggccaaggtcacacaactgctcagctccatcacagtaacatctctcctgaaaaggctccacacatggatcggtgaggactactccacgccctgtgayggcacatggcttagggccatctgggattgggtctgcacggcactaacagactttaaagcctggttgcaggcaaaactcctcccgcaactccccggactgcccttcctctcatgccagagagggtacaagggcgtgtggcgcggggatggagtcaataccaccaagtgcccgtgyggcgcgacgatatctggtcacgtgaagaacggaaccatgagaatcgtcggcycaaaaatgtgcagtaacacctggcacgggaccttcccaatcaatgctacgacracagggcccagtgtgcctrccccagctcccaactacaagtttgccttgtggagggtgggcgccwcggactacgcggaagtacgccgcgtgggggactaccactacattacgggggtgacacaggacaatctgaaatgcccctgtcaagtaccatccccagagttcttcacggagytggatggygtgaggatccaccgtttcgcgccaccctgcagccccctcctaagggaggaggtctgcttctctgtggggttrcactcctatgtggtagggtcccagttaccctgtgagccagaacctgatgtgaccgtcctgacgtcaatgctgtcagatcctgcccatatcacggcggagacggccaagcgcaggctagatcgagggtccccgccctctctggctagctcctcggccagtcaactttcggccccctcccttaaggctacttgcactacacaaggtcaccacccagatgcagacctcatagaggctaatctgctatggaggcagtgcatgggaggcaatatcacacgagtggaggccgagaayaargtcgtgatccttgactccttcgagccgctcaaggcggaagacgacgacagggagatttctgtgtctgctgactgctttaggaggggaccagcgtttccccccgccttgccggtatgggcraggccggggtatgacccacccctcctggagacctggaagcggccggattatgatcccccccaggtatcaggctgcccgctaccacctgcgggccttccgcctgtcccacctccgcggaggaagargaagccaatagaactatctgactctaccgtgtcccaagtcttggctgacytggcrgacgccagattcaagactgacacgccgtccattgaaggccaggattctgcgttgggcactgctagccaacccgactcrgggcctgaggagaggcgtgacaacgactcggacgcggcttcatattcttccatgcctccgctggagggcgagcctggggaccccgacctctcgtcggggtcgtggtcaaccgtcrrmgaagaggacagygtggtgtgttgctccatgtcatacagctggactggagcactcatcaccccttgctccgctgaggaggagaaactacctatcaatcctttaagcaacaccctattgcgccaccacaaycttgtgtactccacttcctcccgaagygcaggtcagaggcagaagaaggtcacttttgacaggctacargtcctcgaygaccactacagrgaggttgtggacgagatgagacgattggcttccaaggtcaaggctggactactgtccctagaggaagcttgcaagttaacaccaccccattccgctcgttccaaatatggatacggtgcgaaggaggttcgctctctcgacaagaaagccctcaaacacatcgagggcgtgtggcaagacttactaaatgactctgataccccattgccgacaaccatcatggcgaaaaacgaggtattcgcagtggagccgtccaagggggggaagaarccagcacggctgatagtctaccccgaccttggagtccgtgtctgygagaagcgggcactgtatgatatagctcaaaaactgccaacagccctcatggggccctcgtatgggtttcagtactccccagcgcagcgggtcgaattcttgctgaaggcgtggaggtccaaraagacccccatggctttctcctatgacacccgctgctttgactcgaccattaccgaacatgacataatgactgaagagtccatttaccaatcatgtgacttgcagcctgatgctcgcgcagyaatacggtctctcacccaacgcctgtattgtggaggccctatgtacaacagcaagggrcaacartgtggctatcgtagatgccgcgccagcggygtcttcaccactagtatgggcaacaccatgacgtgctatatcaaggcyttagcctcctgtagagctgcaaagctccgggaytgcacgctyctggtgtgtggtgatgacctagtggccatttgcgagagccaggggacacaagaggatgaagcgggcctgagagctttcacggaggctatgaccaggtactctgctcccccgggtgatcccccggttcctgcttatgacctggagctagtaacatcttgctcctcaaacgtgtccgtygctcgcgacgcttcaggcaacagagtttactaccttacgcgggacccccargtaccacttgcgagggccgcgtgggaaactgctaaacactccccggttaactcctggttagggaacatcatcatgtacgcgccgaccctgtgggttcggatagtgctaatgacgcacttcttcagcgtactgcagagccaggagcaactggaaaaagccctagcatttgaaatgtatgggtcagtctactctgtcactccgctggatctaccagccatcattcagagactccatggacttagcgcgttctcactccattcataytctcctagcgaaatcaatcgggtggctagttgcctcaggaagcttggggtacccccgttgagagcttggagacatcgggctcgagccgtacgcgctaagctcatcgcccaggggggtagggccgccgtytgcggcatctatctcttcaactgggcggtgaraacaaaacgcaaactcactccattagctgatgctgaccggttggacttgtccagctggttcacygtcggcgctggcgggggggacatttatcacagcatgtcccgtgcccgaccccgctacttactcctgtgcctactcctactcagcgtaggggtaggcatctttttactcccggctcggtgagctgggggctaaacactc
>KM587630
gccagcccctaatggggcgacactccaccatgatcactcccctgtgaggaactactgtcttcacgcagaaagcgtctagccatggcgttagtatgagtgtcgtgcagcctccaggaccccccctcccgggagagccatagtggtctgcggaaccggtgagtacaccggaattgccaggacgaccgggtcctttcttggattaacccgctcaatgcctggagatttgggcgtgcccccgcgagactgctagccgagtagtgttgggtcgcgaaaggccttgtggtactgcctgatagggtgcttgcgagtgccccgggaggtctcgtagaccgtgcatcatgagcacacttccaaaaccccaaagaaaaaccaaaagaaacacaaaccgtcgccctatggacgtcaagttcccgggcggtggtcagatcgttggtggagtctacttgttgccgcgcaggggcccgagattgggtgtgcgcgcgacgaggaagacctctgaacggtcccagcccagaggtaggcgccagcccataccaaaggcgcgcccgccgacgggccgtagctggggtcarcccggctacccctggcccctatacggaaatgagggctgtggatgggcagggtggctcctgtccccccgcggttctcgtccgaattggggccccaatgacccccggcgaaggtcccgcaacttgggtaaggtcatcgatacccttacttgcggcctagccgacctcatggggtacatccctgtcctaggcgggccacttggtggcgtcgcggctgccctggcacacggtgttagggcactcgaggacggggtcaactatgcaacagggaatctacccggttgctctttctctatcttcatcttggcacttctttcgtgcctcaccacccctgcgtctgcggtccatgttaggaatgtgtcaggaatttaccacctcaccaatgactgtcctaatgccagtattgtgtacgaggcagacaccatgatcttacatcttccagggtgtgtcccgtgcattaagtcaggcaatagatcgcaatgttggttgcccgttacaccgaccttggcaatcccaaacagctcagtgccagtccacgggtttcgcaggcatgtggacctccttgttggcgctgcggctttttgttcagccatgtacattggggatctctgtggcggcgtcttccttgtggggcaggcgttcgcccttagacccagtgtgcatcaagccgtccaggaatgtaactgttccatctacgctggccatgttaccggccacaggatggcatgggacatgatgatgaactggtctcctacagtggcttatgtggtttccagcgccttgagagtaccacagttgctcctcgagatttttctcggagcacactggggtgtcctcggagccgtggtgtattacagcatggtggccaactgggcgaaggtgatagccgtcctcctcctattcggaggagttgatgcgracacctatatcaccggtagcagcgcggcgtccagtacgagcgcgttcgccaaattgtttcaaccaggagcccagcagaaactaatgctcatcaacactaatggcagctggcacgtcaaccgyaccgcacttaactgcaacgactcactgcagacggggtttcttgccggattgttctactcctttaagttcaattcgtcagggtgccctgagcgcatgagcagttgcaagcctttgcacgcgttcgaccagggttgggggcctatatcatatgtcaacaaatcgggcccgtccgaggacaraccctattgctggcactatgcacctaggccctgtgrggttgtcgatgcgcggaccgtgtgcgggcctgtctactgttttacacccagcccagtagttgttggtaccaccgacagaagagggaatcctacgtatacttggggggaaaatgagaccgatgtgtttctgcttgccagcgcacgccccccccatgggtattggttcgggtgtacgtggatgaacrgcaccgggttcgtcaaaacatgtggggctcccccctgtctgactcgacccagtgaggagaacaacaccttggtgtgtcccaccgactgcttccgcaaacatccggatgccacctttgagaagtgcggctcaggcccttggttaaccccacggtgcttggtgcactatccctaccggctatggcactatccttgcactgtgaacttcaccatacacaaggtcagaacgtatgtgggtggcgttgagcataggtttgaagctgcatgcaactggactcgtggggagcggtgcgagctggaggacagggataggttcgacatgagcccgctcttgttttccactacgcaggcggccattctcccctgctcgttcaccaacatgcctgcactgtcaaccggcctaatccatctccaccagaacatagtggacgtgcaatacatctatggagtctctgcagccattgtgtcgtgggcaattaaatgggagtatgtggtccttgctttcctggttttggctgactcgcgcatctgtgcatgcctgtggctcatgttcttagttggccaagcggaggcagcgttggagaacctggttgtcctcaacgctgcctctgctgccagctgccatggtctgttctggggcttggtctttatctgcttcgcgtggcacgtgcgtgggcggcttgtccccctcgccacctacgcgatcttgcaggtgtggcctctcttgttgctagtgctcactctaccccggagggcttacgcccaagacactgatcaggcggtgacggcaggccttttagccttgggccttattaccatctttaccctcaccccggcctacaaacagcttcttgtgggcgcgctttggtggaaccaatatttcatcgcgcgcgcagaggccatgctccatgactgggcgccctctctccgggttaggggcggtcgtgatgcagtcattctactcacctgtgttctccaccctcagctcgggtttgaggtgacaaaaatcctgcttgccctgcttggctccacatatttgctccaatacagtttgctcaaaacgccgtactttgtgcgggcacacattttgttgcgcgcctgcatgttcttccgcggcatagcttgcggcaaatatgctcaagccattttgctgcgatttggagcgtggacgggcacttatatttatgaccatcttgcccccctctctgactgggcctgcarcggacttcgagatcttgccgttgcggtggagccggttgttttctctccaatggagaagaaggtcattacctggggtgctgatacagctgcttgtggcgatatcattgccggccttccagtctcagctaggcgtggcaactatctgttccttggtcctgctgacgacgtcaagggcaaagggtggaggctcctcgctcccatcacggcatacgcccagcagactcggggcttggtaggaactatcgtcaccagtctcacggggcgcgataagaacgtggtggagggtgagatccaggttgtgtcaacggctacccaatctttcctcgccaccgccgttaatggcgtcctgtggacagtctaccatggggccggctcgaagaccctcgccggcccaaagggccctgtttgccaaatgtacaccaatgttgaccaggaccttgtgggttggcctgcgcctcccgggtcgcgctccctaacaccatgcagttgcggctcgagcgacctttatttggtcacaagaaacgccgatgtcattccagcaaggcgtaggggagataaccgagcagctctacttagtccacggcccctgagtacccttaaagggtcttctggtggccctgtactgtgcccctctggccacgtcgcagggattttccgtgcggcagtgtgyaccaggggtgtggcaaaatcgctggactttgtgccggtggagagcatgcagaccacccaacggtccccatccttttctgacaactcatcaccacctgcggtaccacagacctaccaggtagggtatctccacgctcccacagggagcgggaagagcaccaaggtcccggcggcctatgcggcccaaggatataatgtcctggtgctgaatccatcagttgcagctaccttaggctttggtgcctacatgtcccaggctcatggcatagatcccaatatccgcactggggtgagaaccatcaccactggcggaaaaatcacatactccacttatggcaagttcctcgccgatggtgggtgctccggcggagcgtatgacatcatcatttgtgacgagtgtcactcgactgaccccaccacgattttggggatagggaccgtcctcgatcaggcggagaccagcggagtgagacttacggtcctcgcaaccgctactccccctggctcggttacagttcctcacccgaacataacagaagaggccttgcctaccactggagagatccccttctatgggagggctattcccctcgattacatcaagggggggaggcatttgatcttctgccactctaaaaagaagtgcgacgagcttgccaaacagctcacaacgctcggcatcaatgccgttgcattctataggggagtggacgttgccgtcataccaacgaatggcgacgtggttatctgtgctactgatgctttaatgactggctatacaggcaacttcgacagcgtgatagactgtaatgtgtctgttacgcaggtcgtcgattttagccttgatccaacttttaccatcgagactaccactgtgccccaggatgcwgtgtcccgcagtcagaggagaggcaggacaggcagagggaagcatggggtgtataggtacgtctcgctaggggaacgaccgtcgggcttgttcgacacagttgtcctatgcgaggcgtacgatacgggttgcgcgtggtatgagctaacaccagccgaaaccacggtccgactgcgcgcttacctcaacaccccggggctccctgtatgccaagaccatcttgagttctgggagggagtgttcactggactaacccacattgacgcccacttcctatcccagacaaaacaggggggggagaactttgcgtaccttgtcgcttaccaagccacagtttgcgctagggcgaaggcccctcctccctcatgggatgttatgtggaaatgtctcatacggctcaagcccatgctcacggggccaacccccttgttgtacaggatagggccggtacaaaatgagatcattaccacccatccaattaccaaatacatcatgacatgcatgtccgctgacctggaggtggtcacaagcacatgggtgctagtggggggggtccttgcagccttagcagcctactgcttgtcggtgggctgcgttgttatctgcggcaggatctccactaccggccaaccagtgctaattcctgaccgggaggtgctataccaacaatttgatgagatggaggagtgctccaagcacatcccttayctccctgaggctcaggccattgctgagcagttcagacagaaggtcctcggccttctccagacctcagccaagcaggcggaggagctgaaaccagcagtcaccgcagcatggccaaagcttgaacaattttggcaaaagcacttgtggaacttcgtcagcggcatacagtacttagccggcttgtcaacgttgccgggcaacccagcaattgcctctctcatgtccttctcagcatcacttacaagcccactttccacctccacaaccctattgtttaacatcttgggtgggtgggtggcatcacaactagccacgccgacagcctctaccagctttgtaataagcggtttagcaggcgcagcagtgggaagtattgggcttgggaaagtcattgtcgacattcttgcggggtatggggcaggcatatctggagcacttgttgggtttaagatcatgtgcggtgagaccccgtctgctgaagacatggtcaacttgctccctgctctattgtcacctggagccctcgtggtgggagtggtctgcgctgcgatattgcggcgccacgccggtcctgccgagggmgccaatcagtggatgaacaggctcatagcctttgcctctaggggcaaccacgtgtctccaacgcactacattcctgaaactgacacctctcagaaaatcaccaacatactcagttccttaaccgtgaccagcctcctacggaagctgcacgcgtggatcaacggtgagtggtctactccgtgctctggttcttggctacgtgacatttgggactgggtctgcatggtgttatcagacttcaagtgttggctcaagacaaaactcgtcccggcgctgcctggtgtccccttcctctcgtgtcagcgagggtttagggggacctggcgaggcgacgggatctgccacactacatgtgcctgcggggcagagatcactggacatgtgaagaacggaaccatgarggtgtccggctccagttggtgcagcaatatctggcacggtactttccccatcaatgcaaccacgactggtcccagtrtacctatccctgagcccaattacacaagggctttatggagggtgtccgctgaggaatatgtcgaggtcaaaagggtaggggatagtcacttcgtggtgggcgccactggggacaacctgaaatgcccatgccaggtccccgctcccgagttcttcaccgaggttgatggtgtgaggatacatcgctacgcacccaagtgcaaaccacttctgagggacgaggttacattctccgtgggcatgtccacctacaccatggggtcccaactcccgtgcgagcctgaaccggacgtcgtggtcgtgacatccatgttgaccgacccgtcacatgtgactgctgagaccgcggcacggcgcctgaggcgcgggtcacccccctcggaggcaagctcgtctgcaagccagctctcggctccatcactcaaggctacgtgcaccacgcacggccctcatcctgatgctgagctgattgaggcgaatttgctgtggaggcaggagatgggtagtaacatcacccgggtggagtctgagagcaaagtcgtcattctggactcctttgatcccatctatccagagtatgatgacagggaaccgtcagtgccagctgaatgtcatcggccgaataggccaaaatacccgccggcattgcccgtatgggccaggcctgactacaatccgcccctcctggagtcttggaagtctccggactacgatcctccagcagtccacggctgcgccctacctcccccggccacgacccctatcccgccgccacggcggaagcgggtagtgcagctcgacgattccaacgtgtcgactgtgcttgctcagctggccgaaaagacctttccgcaacctgcgtcctcgacgacaggatacggatcaggccaggcagctcacagttcggggtcaggagcgcaatctgaggatgatggcgcggtctctgaggccgactcttayagctccatgccgcctcttgaaggcgagccaggagatcctgatcttagttcaggatcatggtccacggttagtgaagagggcgacagcgtagtatgctgttcgtactcctatagctggacaggagcactcattacaccatgtgccgccgaagaggagaagctacccataaaccctctgagcaattccctcattcggcaccacaatttagtgtattgcacctcttctaagagcgcctcactgcgccagaagaaggtgacttttgaccgagtccagcttgtggaccaacactactatgacacattgaaggagattaagctccgagcttcacaggtccaagccaggctcctcaccactgaggaagcctgtgatctgactcctccacattcagcccgttccaagttcgggtatggagcgaaggaagttcggagtcatgccagtaaggccattaaccacatcaactccgtgtgggaggacttgctggaagacaaagacacaccaatacctacaaccatcatggcaaaaaatgaagtcttttgcgtggacgcgtcgaagggggggcgcaaaccagcgcgcttaatcgtatacccggatcttggtgtccgggtgtgcgaaaagaaggcccttttcgatgtcacccgcaagctgccggcggctgttatgggagatgcatacggtttccaatattcacccaagcagcgagtagaacgcttgctcaaaatgtggaaatctaagaagaccccgatggggttctcctatgacaccaggtgtttcgactccacagtcacggagcgagacatacgcgccgagcgagacatctacctgtcttgccagctggacccagaggctcaacaggccatcgagtctctcaccgagaggctctatgttggggggcccatgtacaactcaaaaggccaactctgtggtcaacgcaggtgccgggcaagcggggtgcttcccactagcatgggcaacaccctgacgtgctttctgaaggcaacagccgcgtgccgcgcagcaggcttctccaactttgacatgttggtctgcggagacgatttggtggtcgtagctgagagcgcgggcgtcaacgaggatatcgccaaccttcgagccttcacggaggctatgaccaggtattcggcgacccccggagatccgcctagcccatcatatgacctggagctaataacatcatgctcctccaacgtttccgtagcccatgacggggatgggaaaaaatactattacctcacccgcgacccagtcacacctctttcccgggcagcctgggagactgctcggcacactccagtgaattcgtggctggggaacatcatcatgtacgctcccgctatttgggttcgcatggtactgatgacccatttctttcaaatactccaagcgcaggagacgctagayaaggtgcttgacttcgacatatacggagtcacctattcaatcactccgcttgatctcccagcaattatccaaagactccatggcatggccgcattttcactccatgggtactctcccggcgaactcaatcgcgtggcatcatgcctcagaaaacttggggctccccctttgagagcctggagacaccgagcccgagcggtcagagcccagcttatcacccgagggggaaaagccgcaatctgcggcaagtacctcttyaattgggcggtaagaaccaaactcaaactcactccattgcgcggcgcgtccaacctggacttatcaggatggttcgcggcgggcttcagcgggggggacgtttatcacagcgcgtcccgggctcgaccccgcatgttactcctgtgcctactcctactttctgtaggggtaggcatctttttgctcccagcccgataggctgagagtcgtacactc
>EU643834
ggccttgtggtactgcctgatagggtgcttgcgagtgccccgggaggtctcgtagaccgtgcatcatgagcacacttcctaaacctcaaagaaaaaccaaaagaaacaccaaccgtcgcccacaggacgtcaagttcccgggcggcggccagatcgttggtggagtttacttgttgccgcgcaggggccctagattgggtgtgcgcgcgacgagaaagacttcggaacggtcccagcccagaggcaggcgccaacctatccccaaggcgcgccagcccgcgggccgtacctgggggcaacccgggtacccctggcccctgtatgggaatgagggctgcgggtgggcagggtggctcctgtccccccgcggctctcgcccgacgtggggccccaatgacccccggcgcagatcccgcaatttgggtaaagtcatcgataccttcacttgcggtctcgccgacctcatggggtacatccctgtcttaggcggtcccttagggggcgttgctgcagctctggcacacggtgtccgagttgtggaagacgggattaattacgcaacagggaatctacccggttgctctttctctatcctcctcttggccctcctctcatgccttactgtgcccacctctgctcttaactatgccaataagagcggcatataccaccttaccaatgactgccccaacagcagtatcatttatgaagcagaaacggccatactccacttgccggggtgtgttccgtgtgtgaaagtgggcaataagtccaattgctggactcctgcgacgcccacattggctgtccaggacgcttcaacaccagctattgggttccgtggccacgtggatgttatggcaggcgccgcagtcgcgtgttccgctctgtatgtgggggacctgtgcggaggcgccttcttgatgggccaacttttcaccattcgccctcgtcgccaccagactgtgcaggattgtaattgctccatctatcctggccacatcaccggccccagaatggcttgggacatgatgatgaactggtctcccaccaccacttacataatatccagcatcctgagaattccgcaggtgctcatcgaggttttcaccggcggccactggggtatcatcggtgctgtggtgtatttctccatggtgggcagctgggtaaaagtcctcctggtcctgctccttttcgccggcgtggatgcacgcaccaccaccgtgggacacgcgatgggccataccgtgggcagactcaccgggcttttcaccgcgggcccctctcagaagctgaaccttgttaacaccaatggcagctggcacattaatcgtacagctcttaattgtaatgatactctgcacaccgggttcatcgcgggcctattgtatgcccacaagtttaattctaccggctgcccggagcgtttgtcccattgcaagccacttacacatttccatcaagggtggggtcccatttcttatgccaacgtgtccggtccgtctgaagacaagccttactgctggcactaccccccccgtccgtgcggggtggtgcaggcaaaggacgtgtgcggcccggtctattgttttacacccagtccagtcgtggttggcaccaccgaccggaggggcaccccaacatacaactggggggataacgagactgacgtctttttgttatccagccagagacctccatcaggcgggaggtacggatgcacctggatgaacgcgacggggttcgtcaagacttgcggtgctccgccgtgctacatcagaccccagcagaatgacaccgaccccgcggagctgaggtgccccaccgactgtttcaggaaacatcccggagcaacatacgctcggtgtggctcagggccttggctaactcccaggtgtttggtagactacccctacaggctatggcactatccatgcacagtcaatttcaccattcacaccatccgcatgtttgtggctggcttagagcataggttgaaagcggcttgcaactggactcgtggtgagcgttgcgagttggacgaccgggacaggatcgagatgcaccctctcctgttctccaccacggagcttgctattctgccatgctcgttcaccaccatgcctgcgctgtcaaccgggctgatccacctccaccagaatgttgtggacgtgcagtacctgtatggagtgtccacgagcaccaccagctgggtgatcaaatgggagtacatcgttctcctgtttctctacctagctgacgctcgcctctgcacctgcttgtggctgatgttcttagtgggtaaggccgaggcagccctggagaacctcatcaatctgaatgctgcagcagctgcgggcattcacgggtgggtgtggggtttagtcttcatctgtcttgcttggcatgtcagaggtcgacttgcccccgcagccgcctatggagccttgcagctatggccccttcttttgcttgtcctcgcactgccacggcgggcgtatgcctacgatggggagcaggcagcatctctaggtgcggtggtcatcgtcatcctgacccttgtcactcttactccgcattataaggccctgctgacggggtgtctctggtggatccaatactttatagctcggctagaagctgagctacatgtgtgggttccacccttgtcagtccgggggggccgtgatgctgtgatactgctcacctgcttgctccatccaactctggggttcgagatcaccaaaatacttcttgccttgattggcccgttgtatttactccaggagggcctgctgcgggtgccgtactacgtgcgggcgcatgcgcttttgcgcttgtgcctactcgtgcgtcggatagcagcgggcaagtatgtgcagatgctccttctcaaagtcggcgcggcaactggcacctacatctatgaccatctctcacctctcgctgactgggccagcgacggtttacgcgacctcgctgtcgcggttgaaccggtcgttttttcaccaatggagaagaaggtcattatctggggcgctgacactattgcctgtggtgatatactatctggtcttcctgtctcagctaggcgggggaaccttgttttcctgggcccggctgacgacgtgaaggggaagggttggtccctcctagctcccatcacggcctatgtgcaacaaacacggggcctattgggcaccatcgtcacgagcctcactggcagggacaaaaaccaagtggaaggggaggtccaggtgttgtccaccgccacccagactttcctaggtacaaccatcaatggtgtgttgtggaccgtctaccacggagccgggtcgaagaccctggccggcccaaagaaacccatatgccaaatgtacaccaatgtggaccaagacctagtgggatggcctgcccccgcgggcgctaggtcgtatacggcctgcacctgtggagcgaatgacgcatatctggtcacgaggaacggtgatgtcatacccgctaggcgtaggggggatagccgcgcagcacttttaagcccacggccgattagcacgctaaagggttcgtcgggtgggcccgtcctttgcccctcggggcacgtggtgggccttttccgcgcggctgtctgcactaggggcgtcgccaaggccattgactttgtcccggtggagaacatggaaaccaccatgcgctccccgactttttcagacaattccaccccgcctgctgtaccacagagttatcaagtggggtatctccatgctccgactggaagcgggaagagcactaaggtccctgcagcttatgccagtcagggatataaggtattagtgctaaacccgtccgttgctgccaccctcagctttggtagcttcatgagccgggcctatggaatcgaccccaatataagaactggggtcaggacaatcacgacaggcggccccatcacttactcaacctacggcaaattccttgccgatggcggatgtagtgggggcgcgtatgacgtaatcatctgtgatgagtgccactctacggatcctaccaccgtcctgggcataggtacggtcctggaccaggcggagactgcaggcgttcggctcaccgtcccggccactgcaacaccgcctggatccgtcaccgttccacacccgaatatacaagaaattgctttgcccacgacaggggaggtccccttctacggcaaagctatacccctagaatacatcaaagggggtaggcatctcatcttttgtcattcaaagaagaagtgtgacgagcttgccggccaattgagacagttggggctgaacgctgtagccttctataggggtatagacgtttcagttatccccacctccggcgatgtcgtcgtttgcgctacagacgcccttatgactggttatacgggcgattttgatagcgtaatcgactgcaacgtcgccgtcacgcaggtcgtcgacttcagtcttgaccccaccttttccatagagacaaccactgtccctcaagatgctgtgtcccgcagtcaacggcgtggccgcacggggagggggaagccgggggtgtataggtacgtatcgcagggagagcgcccatcagggacgttcgacaccgtcatcctctgcgaggcctatgacaccggatgctcttggtacgaattgacaccttcagagaccactgtccggctacgcgcatacctcaacacgcctgggctccctgtatgtcaggaccaccttgagttctgggaggcagtgtttaccgggctcacccacatcgatgcccacttcctctctcagacaaagcaggcgggagaaaactttgcgtatttggtggcttatcaagccaccgtctgcgcacgggcaaaagccccccccccgtcctgggaccaaatgtggaaatgtcttatcaggctcaagcctaccctcacagggcccacgcccttgttgtacaggcttggagcggtgcagaatgacatcacgacaacacacccagtcaccaagtacatcatggcttgcatgtcggcggacttagaggtcatcaccagcacgtgggtactggccggtggggtccttgccgccttggccgcctattgtctcacgatgggcagcgtcgtcatctgcggcaggattataaccagcggcaggccagccgtcatgcctgaccgggaggtcatgtaccaacagtatgatgagatggaagagtgctctagtcgcattccatatctcgtcgaagggcagcatatagccgaacagttcagacaaaaggtgctgggcctgatgcagaccacggccaagcaagcggaagacttaaagcctgccgttacttctgcctggccaaaggtggagcagttctggcacaagcacatgtggaactttatcagcggaatacagtatctggcgggtttgtccaccttgcccggcaatccggctgtagccgctctcatgtccttctcggcctcattgacgagcccgttagccacatccacaactctcctcctgaatgtcttagggggttgggtagcttcacaactgggacctgccccagctgccaccgcctttgtggcaagcggcctagcaggcgcggccataggcggtataggtctgggcaaggtcatcgtggacattctggcgggctatggagcgggcgtttccggagctctcgtagcattcaagatcatgagcggcgagactcccgcagtcgaagacatggttaacttattaccagccctgttgagccccggcgctctcgttgtgggcgtcgtatgtgctgctatcctccggcgacatgtgggcccctctgaaggagctgcccaatggatgaaccggttgatagcttttgcatctcggggtaatcatgtctcgcccacgcattacgttccagagaccgacgcgtcgcgggctgtgaccaacatactcagttccctcaccatcactagtcttctccgcaagcttcatcagtggatccacgaagactatgcctcaccttgttcaacgtcttggttaaaagatgtctgggactgggtgtgtaccgtactttctgacttcaagacatggctcaaggcaaagctcttcccggccctccctgggattcccttttactcgtgtcaacggggttacaaggggacatggaagggtgacggtgtctgccatactacgtgtccatgtggcgcggatatagcgggccacgtaaagaacgggtctatgaagatcctaggcccgcggacctgcagtaacgtgtggcacggcaccttccccatcaatgcgaccacgactggtccgagcgtgccaaccccctcgcccaactacaccagggctttgtggagagtggccgcggaggagtacgtcgaggttctaagggttgaggacagccactacgtggtgggcgttaccgctgacaacgtaaaatgcccctgccaagtccccgctccggagttcttcactgagatagatggcgtgaggatacaccgctatgcaccgaggtgcaagccacttctcaaggacgaggtctccttcagcgtggggcttaacacgtacgtggtggggtctcgattgccctgtgaccccgagccagacgtcctagtggtaacatcaatgctgacagacccagaccacatcacagcagaggcggcggggcgacgcctcgctagaggctctcctccatcgctggccagttcctctgcaagccagttgtccgcgccgtcgctaaaagccacgtgcaccacccactgtgacgatcctgacgctgaactcatcagcgccaatctcctgtggaggcaggagatgggtggaaacatcaccagagtggagtcagaaaacaaggttgtggtgctcgactcctttgagccgttgacagctgaatatgatgacagggaaatatcaactgcggcggagtgccatagacctcgacgacctgcatttccggccgctctccctgtgtgggcccgtccggattacaaccccccgctcttggagccgtggaaggcacccgattacaagcctcccatggtatccggatgtgccctacctcctacaccatcacctcctatccctcccccaaggaggaagaagctgatacggcttgatgagtcaaaagtggcacaagctctggcggagctggcaagccggacgttccaaccatctccagagcaggccatcagcaaatctgattcaggactgggatctggtgtgggggagtctccggaccacgacgcagaggaggaaacatcagacgtggactcgtgtagctccatgccaccccttgagggtgagccaggagaccctgacttaagttcagggtcgtggtccacagtcagtgatgatgaaaccagtgtggtctgctgttccatgtcttattcatggaccggcgctcccatcaccccttgcgcagcagaggaggaaaagttgccaataagtcccttgagcaacggtctattacggcatcataacctggtgtactccaccacctcccgcagcgcgcctctgcgccagaaaaaagtgactttcgaccggttacaggtcctagattcctattattatgatacagtcaaggagataaagaccctggcatcgggagtaaaggccaagctcctctctatagaggaggcttgtgacctcactcccccgcgatcggcccggtccaagtttggatacggggcgaaggatgtcagggcccatgccagcaaggccgtacaccacatcagctccgtgtgggaggacttgctggaagacagctcaacacccattcctaccactgtgatggccaaaaatgaagtgttctgtgtagacagttcaaaggggggccgaaagcccgcccggcttatcgtgtacccggacctctcagttcgggtgtgcgaaaagagagctctctacgacattacgcagaagttgcccgcggccatcatgggagccgcttatggcttccaatactcacctaatcagagagtggagtatctcctcaaagtgtggcgctccaagaaaactcctatggggttctcctatgacaccaggtgttttgactcaacagtgactgagcgcgacatccgcacagaggagtccatttaccaatgctgccagctagacccgcaggcccgcaaggctataacatccctgactgaacggctctatgtcggtggtcctatgtataattcaaagggccagtgttgcggataccgtcgatgcagggccagcggggttcttccaactagcttaggcaacaccatgacatgctacatcaaagctatggcagcctgcagggccgccaagctgaaaaactttgacatgctagtctgcggtgacgatctagtcgtgatttctgagagcgacggcgtccaggaggacataagtgccctgcgagctttcacggaagctatgaccaggtactccgcaccccctggcgacgaacctcatccagagtacgacttggagcggataacatcttgctctgcaaacgtctccgtagcccatgaccaaaatggacgtaggtattactacctcacacgagacccagttacacctctggctagagctgcttgggaaacagctcgtcacactcctgtgaactcttggttggggaacattattatgtatgcccctgctatctgggtccgtatggtccttatgacacatttcttcggtatactccagtcccaagaaacgctccatcaagcactcgacttcgatctttacggagtcacatactccatcactccgcttgatctacctcagatcatacagcgcctacacggcatggctgctttctcactccatggttactctcctggcgaactcaaccgggtggcttcatgtctcaggaagcttggggtgcccccgttgagggcttggagacatcgggcaagagcagtcagagctaggcttatcgcccagggggggaaggccgctatatgcggcaggtacctctttaactgggccgttaaaaccaagctcaaactcactccattggccgacgctcaccgtctcgatctgtcgggatggtttgtcgccggttacagcgggggggacatttttcacagcgtgtcctatgcccgaccccgcgcattactcctgtgcctactcctactcaccgtaggggtaggcatcttcctgcttcctgctcggtaagcaggaggccttaagcaacact
>EU643836
ggccttgtggtactgcctgatagggtgcttgcgagtgccccgggaggtctcgtagaccgtgcatcatgagcacacttcctaaacctcaaagaaaaaccaaaagaaacaccaaccgtcgcccgcaggacgttaagttcccgggcggcggccagatcgtgggtggagtttacttgttaccgcgcaggggccctagattgggtgtgcgcgcgacgaggaaaacttccgaacggtcccagcccagaggcaggcgccaacctatccccaaggtgcgtcatgccacgggccgtacctgggggcaacccgggtacccttggcccctgtacgggaatgagggctgcgggtgggcagggtggctcctgtctccccgcggctctcgcccgacgtggggccccaatgacccccggcgcagatcccgcaatttgggtaaagtcatcgatacctttacttgcggtctcgccgatctcatggggtacatccctgtcttaggcggccccttagggggcgttgccgcagctttcgcacacggtgtccgagctgtagaagacgggattaattatgcaacagggaatctacccggttgctctttctctatcttcctcttggccctcctctcatgccttactgtgcccacctctgccctcaattatgccaataagagcggcatataccatcttaccaatgactgcctcaacagcagtattgtctatgaggcagagacggccatcctccacttgccggggtgtgttccgtgcgtcaaggtgggcaatgagtccacgtgctgggtccccgtgacgcctacgttggctgtcaaggacgcttcaacaccagctattggattccgtagccacgcggacgttatggcgggcgccgcagttatgtgttctgctctgtacgtgggggatttgtgcggaggagcctttttggtgggccaacttttcacctttcgccctcgtttccaccagactgtgcaggactgtaattgctccatctaccctggccacgtcaccggccacaggatggcttgggacatgatgatgaactggtctcctaccaccactttcatactatccagcatcttgagaatcccgcaggtgctcattgaggtttttaccggtggccactggggtatcattggtgctgtggtgtatttctctatggtgggcagttgggtaaaagtcctcctagtcatgctccttttcgccggcgtggacgcatacaccaccgtggggcacgctgtcagccacagtgcgcgtggccttgtcagccttttctctccgggcccttcccagaggctcagccttgttaacaccaatggcagttggcacatcaaccgtacagctctcaattgcaatgatagtctgcagactgggttcattgcaggcctattttactaccacaagcttaatgacaccggatgctatgagcggttgtccagttgtaagccactcacacatttccatcaagggtggggttccatttcttacgccaacatatccggctcgtccaatgataagccttattgctggcactaccccccccgcccgtgtggcgtggtaccagctaaggaagtgtgtggcccagtctactgcttcacacctagcccagtcgtggttggcaccactgaccggagaggccaacccacattcacctggggggaaaacgagactgatgtctttttgctcagcagccagaggcctccatcaggcgggtggtacggatgtacctggatgaacgcgacggggttcgttaagacctgcggcgctccgccgtgtaacatcaggcccgagccaaatgaaactgacccagcagagctgagatgtcccaccgactgcttcaggaaacatcccgaggcaacgtatgctcggtgtggctcgggaccctggctgactcccaggtgtctggtagactacccctacagactgtggcactatccgtgtacggtcaattttaccattcacgccatccgcatgttcgtgggtggtctggagcataggctgcgtgcggcttgcaactggacccacggtgcccgttgcgagctggatgatcgggacaggatcgagatgcaccctctcctgttctcgaccacggaacttgctatcttgccatgtgcttttaccactatgcctgcactgtcatctggactgatccgcctccaccagaatgttgtagacgtgcaatacctgtatggagtgtccacgagcactgtcagctgggtgattagatgggagtacattgtcctcctgtttctctatctagctgatgctcgcctctgcacctgtttgtggctgatgttcttagtgggtaaagccgaggcggctttggagaatctcatcaatctgaatgttgcagctgctgcgagcattcatgggtgggcgtggggtttagccttcatctgtcttgcttggcatgtccgaggtcgacttgcccccgcggctgcctacggagccctgcagctatggccccttcttttgcttgtcctcgcactgccaccgcgggcgtatgcctacgacggggagcaggcggcatctctaggtgcagtggtcattgtcatcctgacccttgtcactctcactccacattataaggccctgctcacggggtgcctctggtggatccagtactttatagcacgcctagaagccgagctgtatgtatgggttccatcttcggcagtccggaggagccgtgatgctgtgatactgctcacctgcttactccatccggccttggggttcgaggtcaccaagatactacttgccttaattggcccgttgtatttgctccatgaaggtctgctgcgggtgccgtactacgtgcgggcgcacgcgcttttgcgcctgtgcttgcccgtgcgtcggatagcagcgggcaagtatgtccagatgctccttcttaaagtcggcgcggcaactggtacttacatctatgaccatctatctcctctcgctgactgggccagcgacggcttgcgtgacctcgctgttgcggtcgaaccggtcgttttttcaccaatggagaagaaggtcattgtctggggcgctgacactattgcctgtggtgacatactatctggccttcctgtctcagctaggcggggaaacctcgtcttcctgggcccggctgacgacgtgaaggggaagggctggtccctcctagctcccatcacggcctatgtgcagcagacacgaggcttattgggcaccatcgtcacgagcctcactggcagggacaagaaccaagtggaaggggaggtccaggtgctgtctactgccactcaaacttttctgggcacaaccatcaatggcgtactgtggactgtctatcacggggccgggtcgaagaccttagccggcccaaagaaacccgtatgccagatgtacaccaatgtagaccaagacctagtaggatggcccgcccccgcgggcgctagatcgtacacagcctgcggctgcggggcgagtgatacgtatctggtcacaagaaacggtgatgtcatacctgctaggcgtaggggggatagccgcgcggcactcttgagcccacgacccattagcacgctgaagggttcgtcgggcgggcccgtcctctgcccgtcagggcacgtggtgggcattttccgtgcggctgtctgcactaggggcgttgctaaggccattgactttgtgcctgtggagaacatggaaactaccatgcgctccccaactttctctgacaattccactccgcccgctgtgccacagacctatcaggtggggtacctccatgctccgactggaagcgggaagagcactaaggtccccgcggcttatgccagtcagggatataaggtgttagtgctaaacccatctgttgctgccaccctcagctttggtagcttcatgagccgggcctacggcatcgaccctaatataagaacaggggtcaggacaatcacgacgggtggccctatcacttactcaacctacggcaaattccttgctgacggcggatgtagtgggggcgcctacgacataatcatctgtgatgagtgccactctacggaccctaccaccgtcctgggtataggtacggtcttggaccaggcggagactgcaggcgtccggctcaccgtcctggctactgcgacaccgcctggttccgtcaccgttccacacccgaacatacaagagattgccttgcccacgacaggggaggtccctttctacggcaaggctatacccctagaatacatcaaggggggtaggcatctcatcttttgtcattcaaagaagaagtgcgacgagcttgctggccaactgaggcagttggggctgaacgccgtagccttctatagaggcgtcgacgtctcagttatccctacctctggcgatgttgtcgtttgcgctacggacgccctcatgactgggtacacgggcgatttcgatagtgtgatcgactgcaacgtcgccgttacgcaggtcgtcgacttcagtctggatcccaccttttccatagaaacaaccactgtcccccaagacgctgtatcccgcagtcaacggcgtggccgcacggggagggggaagccaggggtgtataggtacgtgtcgcagggagagcgcccatcagggacgttcgacaccgtcattctctgcgaggcctacgacaccgggtgctcctggtatgaactgacaccttcagagactactgtccgattacgggcatatctcaacacgcctggactccccgtatgtcaggaccatcttgagttctgggaggcagtgtttactgggctcactcacatcgacgcccatttcctttctcagacaaagcagacgggggagaactttgcgtatttagtggcttatcaagccactgtctgcgcacgagcaaaagccccccccccgccctgggaccaaatgtggaaatgtctcaccaggctcaagcctactctcacagggcctacgcccctgctgtacaggcttggagcggtgcagaatgacatcacaacaacacacccagtcaccaagtacattatggcttgcatgtcggcggacttagaggtcattaccagcacgtgggtgctggctggtggagtccttgccgccttggctgcctattgtctcacaatgggcagcgttgtcatctgcggtaggattgtaaccagcggcaggcccgccatcatgcctgaccgagaggtcatgtaccaacagtacgatgagatggaagagtgctccagtcgcattccatatctcgtcgaagggcagcatatagccgaacagttcaggcagaaggtgctgggcctgatgcagactacggccaagcaagcggaagacttgaagcccgccgttacttctgcctggccgaaagtagaacagttctggcacaagcacatgtggaacttcatcagtgggatacagtatttggcgggtttatccaccttacccggcaacccggctgtagctgctctcatgtccttctcggcctcactaacgagcccgctggtcacatctacaaccctcctcctgaatgttttggggggctgggtagcttcacaactgggacctgccccggctgccacggccttcgtggcgagcggcctagcaggcgcagccataggtggcataggcctgggtaaggtcatcgtggacattctggccggctatggagcaggcgtctccggggctctcgtagcatttaaaatcatgagcggcgagagccccgcagttgaggacatggttaacctactaccggccctgttgagccccggcgctctcgtcgtgggcgttgtatgcgctgctatcctccggcgacatgtgggcccttccgaaggagctgcccaatggatgaaccggttgatagctttcgcatctcggggtaaccatgtctcgcccacgcattacgttccagagaccgacgcatcacgggctgtgaccaacatactcagttcccttaccattactagtcttctccgcaagcttcaccagtggattcacgaagactacgcctcaccttgttcgacatcttggttgaaggatatttgggactgggtgtgcactgtactctctgacttcaagacatggctcaaggcaaaactcttcccagccctcccagggatccccttctactcgtgccaacggggttacaaggggacgtggaggggcgacggtgtctgccataccagttgcccttgtggcgcggacatagcgggccacgtaaagaacgggtctatgaagatcgttggcccgcggacctgcagtaacgtgtggcatggcacttttcccatcaatgcgaccacgacaggtccaagcataccaaccccctcgcccaactacaccagggccctgtggagagtggccgcagaggagtacgtcgaggttctaaaggttagggacaaccactacgtggtgggcgttaccgctgacaacgtgaaatgcccttgtcaagtccccgctccggagttcttcactgagatagatggcgtgaggatacaccgctatgcaccgaggtgcaagccacttctcaaggatgaggtctcctttagcgtggggctcaacacatacgtggtggggtctcaactaccttgtgaccctgagccagatgtcctggtggtaacatcaatgttgacagatccagatcatatcacggcggaggcggcggggcggcgcctcgctagaggctctcctccatcgctcgccagttcttccgccagccaactgtccgcaccgtcgttgaaagccacatgcaccacccaccgtgagcatcctgacgctgaactcattagcgctaatctcctgtggaggcaggagatgggtggaaacatcacaagggtggagtcagaaaacaaagttgtggtgctcgactccttcgagccgttgaaagctgagtatgatgacagggaaatatcaactgcggcggaatgccataggcctcgacggcctgcgtttccgcccgctctccctgtgtgggcccgtccggactacaaccccccgctcttagagccatggaaggcacctgactacgagcctcccatggtatccggatgtgccctaccgcctgcaccatcacctccagtccctcccccgaggaggaagaagctgatacggctcgatgagtcaagcgtggcgcaagctttggcggagctggcatcccggacgttccaaacaactccagagcaggccgccaacaacactgattcaggactaggatctggcgcaggggagtctgtggaccatgacgcagaggaggaaccatcagacgcggactcctatagctccatgcccccccttgagggtgagccaggagaccctgacttaagctcaggatcgtggtccacagtcagtgatgacgaaaccagtgtggtttgctgttccatgtcctattcatggaccggcgctcccatcaccccttgcgcagctgaagaggaaaaactgccaataagtcccttgagcaacggtctgttgcggcaccacaacctagtgtactccaccacctcccgtagcgcgcccttgcgccagaaaaaggtgaccttcgaccggatgcaggtcctggattcattttatcatgatgtagtcaaggaggtaaagaccctggcatcgggggtaaaggccagactcctctccacagaggaggcttgcgacctcactcccccgcggtcggcccggtccaagtttggatacggggcaaaggatgtcagggcccatgccagcaaggccgtagaccacatcagctccgtgtgggaggacttgctggaagacaactcaacacccattcctactactgtgatggccaaaaacgaggtgttctgtgtagacagctcaaaaggaggccgaaagcctgcccggctcatcgtatacccggacctctcagtccgagtgtgcgagaagagagctctctatgacatcacgcagaagctgcccgtagccatcatgggggccgcttacggcttccaatattcacctaatcagagagtggaatatctcctcaaagtgtggcgctccaagaaaattcctatggggttctcctacgacaccaggtgttttgattcaacagtgactgagcgcgacatccgtacagaggagtccatctaccaatgctgccagctagacccgcaggcccgcaaagccataacatccctaactgaacggctctatgtcggtggtcctatgtacaactcaaagggccagtgctgcggataccgccgatgcagggcctgcggggttcttccaactagcttaggcaacaccatgacatgctacatcaaggctatggcggcctgcagggctgccaagctgagagattttgacatgctagtctgcggtgacgatctagtcgtaatttctgagagcgacggcgtccaggaggacataagtgccttgcgagctttcacggaagctatgaccaggtactctgcgccccctggtgacgagcctcacccagagtatgacctagagcggataacatcttgctccgcaaacgtctccgtagcccatgaccaaaatggacgtagatactactacctcacacgagacccagttacacccttagctcgagctgcttgggaaacagctcgtcacactcctgtgaactcttggttggggaacattattatgtatgcccccgccatctgggtccgtatggtccttatgacacatttctttggaatactccagtcccaagaaacgctccatcaagcacttgattttgatctctacggagtcacatattccatcactccacttgatctacctcagatcacacagcgcctacatggcatggctgctttctcactccacggttactctcccggcgaactcaaccgagtggcttcatgtctcagaaaacttgggatgcccccgttgagagcttggagacatcgggcaagagcagtcagagctaggcttatcgcccagggggggaaggccgctatatgcggcaggtacctctttaactgggccgttaagaccaagctcaaactcactccattggccgacgctcaccgtctcgacttgtcgggatggtttgttgccggttacagcgggggggacatttttcacagcgtgtcctatgcccgaccccgcgtattactcctgtgcctactcctacttaccgtaggagtaggcatcttcctgcttcctgctcggtaggcaggaggccttaagcaacact
>KJ439767
gccagccccctgatgggggcgacactccaccatgaatcactcccctgtgaggaactactgtcttcacgcagaaagcgtctagccatggcgttagtatgagtgtcgtgcagcctccaggaccccccctcccgggagagccatagtggtctgcggaaccggtgagtacaccggaattgccaggacgaccgggtcctttcttggattaacccgctcaatgcctggagatttgggcgtgcccccgcgagactgctagccgagtagtgttgggtcgcgaaaggccttgtggtactgcctgatagggtgcttgcgagtgccccgggaggtctcgtagaccgtgcaccatgagcacgaatcctaaacctcaaagaaaaaccaaccgtaacaccaaccgccgcccacaggacgttaagttcccgggtggcggccagatcgttggcggagtttacttgttgccgcgcaggggccctagaatgggtgtgcgcgcgacgaggaagacttccgagcggtcgcaacctcgtggaaggcgtcagcctattcccaaggcccgccgacccgagggcaggtcctgggcgcagcccgggtacccttggcccctctatggcaatgagggctgtgggtgggcgggatggctcctgtccccccgcggttctcggcctagttggggcccctctgacccccggcggaggtcacgcaatttgggtaaggtcatcgataccctcacgtgtggcttcgccgacctcatggggtacatcccgctcgtcggtgctcctttagggggcgctgccagagctctggcacacggtgttagagttctggaagacggcgtgaattacgcaacagggaatcttcctggttgctctttctctatcttcttgcttgctcttctatcctgcctgacagtccctgcttcggccgtcgaagtgcgcaactcttcggggatataccatgtcaccaatgattgtcccaaygcgtctgttgtgtacgagacaggaagcctgatcatacatctgcctgggtgtgtgccctgcgtacgcgagggcaaygcctcgaggtgttgggtctcccttagtcccaccgtagccgctaagaatgtgagcgtccccgtcagtgagattcggcgtcacgtcgacttgatygtcggggctgctrcactctgctcggctatgtaygtaggggacctatgtggctccatcttcctcgttggccagcttttcaccttctctcccagrcgccactggacgacgcaggactgcaattgctccatctacccgggccatgtgacgggtcatcgaatggcctgggacatgatgatgaattggtcacctactggcgccttagtagtggcgcagctactccggatcccacaagctgtcgtggatatggtagccggtgcccactggggtgtcctagcgggcctggcatactactccatggtagggaattgggctaaggttgtggttgtgctgctgcttttcgctggcgtcgacgcagagaccacggtcacaggaggctctgctgcccataccacgagcggcattgctggcctcttccaaccaggcgctaagcaaaacatccagctcataaataccaacggcagctggcacatcaacaggactgccttgaactgtaatgatagcctacacaccggctggctagcatcgctgttctacacccacaagttcaactcttcsgggtgtcctgaaaggatggctaagtgccggcctcttacckacttcggccaaggctgggggcccattacttacggggggtctcctgacaktgaacaacggccatattgctggcactatgccccacccccatgtggtattgtgccagcgagagaggtttgtggccctgtatactgtttcacacctagtcccgtggtagtggggacgacggataggaccggcgttccyacctactcatggggcgagaatgagacagatgtactactcctcaacaactctaggccgccaatggggaattggtttgggtgcacgtggatgaattccaccggcttcaccaagacgtgcggggctcctgcctgtaacatcggcgggaatgggaacaagaccctgctgtgccccacagattgcttccgcaaacatccggacgcaacgtatatcaggtgcggctctggcccctggcttacccctcgatgtttggtggactatccatacaggctctggcactacccctgcacagtcaattacacccttttcaaggtcaggatgttcgtgggcggggttgagcacaggctcaccgccgcgtgcaactggacgcggggagagcgttgcgatttggaagacagggatcgagccgagttgagccccctgttgctgtccaccacgcaatggcagattctcccctgctcatttacaacactgcccgccctgtcaaccggcctgatacacctccaccagaacatcgtggacgtgcagtacctttacgggctgagctcggtagtcacatcctgggccataaagtgggagtacgtcgtgctcctcttcttgttgctagcggatgcccgcatttgtgcctgcttatggatgatgcttctcatatctcaggtagaggcggcgctagagaacttgatagtcctcaacgctgcttccctggctgggacacatggcatcgtccctttcttcatcttcttctttgcagcctggtacctgaaaggcaagtgggcccctggactcgcctactccatctacgggatgtggccactactcctgcttctcctggcgttgccccaacgggcgtacgccttggatcaggagttggccgcgtcgtgtgggaccgtggtcttcgtctgcctagcggtacttacgctgtcgccgtactacaaacagtacatggcccgcggcatctggtggctgcaatacatgctaaccagaacggaggcgctcctgcaggtttgggtcccctcgctcaacgcccgaggagggcgtgatggagtcatactgcttatgtgtgtgctccacccgcacttgctctttgaaatcaccaagattgtgctggccattgtcgggcccctgtgggtcttgcaggccagtctcctcagagtgccttacttcgtgcgtgcccacggtctcattaggctctgcatgctggcgcgcaaggtagcgggcggtcagtatgtgcagatggctctgctgaagatgggagcgtttactggcacctacatctacaaccacctttccccactccgagactgggcccatagctgtctacgtgatctggcagtggccaccgagcccgtcatcttctccccgatggaaatcaaaactatcacctggggggcagacaccgcggcctgtggagacatcatcaacgggctgcctgtctctgcccggaggggaagagaggtgttgctgggaccagccgatgccctgactgacaaaggatggaggcttttagcccccatcacggcttacgcccaacagacacggggtctcttgggctgtatcgtcaccagcctcaccggtcgggacaaaaatcaagtggagggggaagtccaaattgtgtctaccgcaacccagacattcttggctacttgtatcaatggagtctgctggactgtgtatcatggggccggatcaaggaccctcgcttcggcgtcgggccctgtgatccagatgtacaccaacgtggaccaggatttggtgggctggccagcgccccagggagcgcgctccttgatgccgtgcacatgcggtgcctcggacctgtatttggtcacgaggcacgcggatgtcatcccagtgcggcgtcgaggcgataacaggggaagtttactctccccccggcccatttcatatctaaaaggatcctcgggaggccccctgctctgccccatgggacacgccgcgggcattttcmgggccgcagtatgcacccgcggggttgcaaaggcggtcgactttgtgcccgttgaatccttagaaaccaccatgaggtctccagtgttcaccgacaattccagccctccaacagtgccccagagctaccaggtagcgcacctgcatgcacccaccggaagtggtaagagcacgaaggtgccggccgcctatgcagctcaggggtacaaggtacttgtgctgaacccgtctgttgctgccaccttagggttcggtgcttatatgtcaaaggcccatgggatagatccaaacatcaggacaggcgtgaggaccatcaccacaggctcccccatcacctactccacctayggcaaatttctggctgacggcgggtgttcaggaggtgcatatgacatcataatatgtgacgaatgtcactcagtggacgccacctcggttctgggcatagggactgccttggatcaagcggagacggcgggggtcaggctcactatcctvgccaccgctacaccacctggttctgtcaccgtgcctcatcccaacatcgaggaagttgcactgtccgctgacggggaaataccattttatggtaaggccatccccctaagttatatcaggggggggaggcatctcattttctgccattccaagaagaagtgcgacgagctcgccgcaaagctggttagcctgggtgtcaacgcagtggcctactaccgcggcctcgacgtgtcagtcattccaacctcgggagacgtcgttgttgtggcgaccgacgccttaatgaccggctacaccggcgatttcgactctgtgatagactgcaacacctgtgtcgtccagacagtcgattttagcctagaccccacattctctattgagacttccaccgtgccccaggacgccgtgtcccgctctcagcggagaggtaggaccggtcgagggaaacatggtatctacagatatgtgtcacccggggagcggccgtctggcatgttcgactctgtagtcctctgtgagtgctatgacgcgggttgtgcttggtacgagcttacacccgccgagaccacagttaggttacgggcataccttaacaccccaggactgcccgtgtgccaggaccacttggagttttgggagagcgtcttcaccggcctcacccatatagatgcccacttcctgtcccagacgaaacagagtggggagaacttcccttacctagtcgcataccaagccaccgtgtgcgctagagctaaagctccccccccatcatgggaccaaatgtggaagtgcttgatacggctcaagcccaccctcactggggctactcccctactatacagactgggtggtgtgcagaatgagatcgtcctaacacacccaatcaccaaatacatcatggcttgcatgtcggcggatctggaggtcgtcactagcacgtgggtgctggtgggcggcgtcctggccgctttggctgcatactgcctgtctacaggcagcgtggtcatagtggggaggatagtcctaaacgggaagccggcagtcatacctgacagggaggttctctataaagagtttgatgagatggaggagtgcgccgcccacatcccctaccttgagcaggggatgcatttggcggagcagttcaagcagaaagctgtcgggttgctccagatagcatccaagcaagcagagacgatcactcccgttgtccagaccaattggcagaaactcgagtctttctgggcyaagcacatgtggaactttgttagcgggatacaatacctggcgggcctgtcaacgctgcccggcaaccccgctatagcgtcgctgatgtcgtttacggccgcggtgacgagtccactaaccacccagcaaaccctcctcttcaacatcttgggggggtgggtggctgcccagctagctgccccacctgccgccactgctttcgtcggtgctggtatcaccggcgccgttgttggcagtgtgggcttagggaaggttctagtggacattcttgctggctacggggctggtgtggcgggggccctcgtggctttcaagatcatgagcggggaggctcccaccaccgaggatctagtcaaccttctgcccgccatcctctcgccaggagctctcgttgtcggcgtggtgtgcgcagcgatactacgccggcacgtgggccctggcgagggcgccgtgcagtggatgaaccgactgatagcgtttgcttctcggggtaaccacgtttcccccacgcactatgtgccagagagcgacgcgtcggttcgtgtcacacaaatcctcactagcctcactgttactcagcttctgaaaaggctccacgtgtggataagctcggattgcaccaccccgtgtgctggttcttggcttagagatgtctgggactggatatgcgaggtgctgagcgacttcaagtgttggctgaaggccaaacttgtaccacagctgcctgggatcccattcttatcctgccaacgcgggtaccgtggggtctggcaggccgagggcatcatgcacactcgttgcccgtgtggagccgatataactggacatgtcaagaacggttcgatgagaatcgtcggcccaaagacttgcagcaatacctggcgtggatcattccccatcaacgccaacactacgggcccttgcacgccctccccggcgccgaactacacgttcgcgctatggagggtgtccgcagaggagtacgtagaggtaaggcggttgggggacttccattacatcacgggagtgaccactgataagatcaagtgtccatgccaggtcccctcacccgagtttttcacagaggtggacggggtacggctacacaggtacgcccccccctgcaaacctttgctacgggatgaggtgacgtttagcgtcgggtgcaatgactayctggtggggtctcagttgccctgcgaacccgagccagacgtagcagttctgacatctatgcttacagacccctcccacatcactgctgagacggcggcgcgtagactaaagcgggggtcccccccctctctggctagctcttccgccagccagttgtccgcgccgtccttaaaagcaacatgcactacctgccatgactctccagacgctgacctcatagaagccaacctcctgtggaggcaggagatgggggggaacatcaccagggtggagtcggagaacaagattgtcattctggattctttcgacccgctcgtggcggaggaggatgatcgggagatctctgttccagctgagatcctgcggaagtctaagaagtttccccccgccatgcccatatgggcgcggccagattacaatcctccccttctggaatcatggaagcacccggactatgaaccacccttagttcacgggtgccccctaccacctctcaagccaactccggtgccgccacctcggaggaagaggacggtggtgctggatgagtctacagtatcatctgctctggctgagcttgccacyaaractttcggcagctctacaacctcaggcgtgaygagtggtgaagcggctgagccgtcctcggcgccctcctgcgacggcgaactggactccgaagctgaatcttactcctccatgcctcctcttgagggggagccgggggaccctgatctcagcgacggatcttggtctaccgtaagcagcgatggtggtaaggaggacgtcgtgtgctgctcgatgtcctactcgtggacgggcgctctaatcacgccctgtgccgcggaggaaaccaaactccccatcaacgcattgagtaactcgctgctgcgccatcacaatttggtgtattccaccacctctcgcagcgctggccagaggcagaaaaaagtcacatttgacagactgcaagtcctggacgaccattaccgggacgtgctcaaggaggctaaggccaaggcatccagagtgaaggctaaactgctatccgtagaggaagcatgcagcctgacgcccccacattctgccagatcgaaatttggctacggggcgaaggatgtccgaagccattccagcaaggccatacgccacatcaactccgtgtggcaagaccttctggaggacaatacaacacccatagacaccaccatcatggcaaagaatgaggtcttctgcgtgaagcccgaaaaggggggtcgcaagcccgctcgtcttatcgtgtaccccgacctgggagtgcgcgtgtgcgagaagagggctttgtatgacgtgatcaaacagctccccattgccgtgatgggagcctcctacgggttccagtactcaccagcgcagcgggtcgacttcctgcttaacgcgtggaaatcaaagaaaaaccctatggggttctcctatgacacccgttgctttgactcaacagtcactgaggctgacatccgtacggaggaagatctctaccaatcttgtgacctggaccctgaggcccgcacggccataaagtctctcacagagaggctctacatcgggggcccacttaccaattctaagggacaaaactgcggctatcggcgctgccgcgcaagcggcgtgctgaccaccagctgcggcaacaccataacttgttatctcaaagccagtgcagcctgtcgagctgcgaagctccaggactacaccatgctcgtgtgcggcgacgaccttgtcgttatctgcgagagcgccggtgtccaggaggacgctgcgggcctgagagccttcacggaggctatgaccaggtactccgctcccccgggagacccgccccagccagaatacgacttggagcttataacatcctgctcctccaatgtgtcagtcgcgcacgacggcactggcaaaagggtctactatctgacccgcgatcctgagactcccctcgcgcgtgccgcttgggagacagcaagacacactccagtgaactcctggctaggcaacatcatcatgtttgctcctaccttgtgggtacggatgatcctcatgacccattttttctccatgcttatagcccaggagcaccttgaaaaggctctagattgcgaaatctatggagccgtacactccgtccaaccgttggacctacctgaaatcattcaaagactccacggcctcagcgcgttttcgctccacagttactctccaggtgaaatcaatagggtggctgcatgcctcaggaaacttggggttccgcccttgcgagcttggagacaccgggcccggagcgtccgcgccacactcctatcccagggagggaaagccgctatatgcggcaagtacctcttcaactgggcggtgaaaaccaaacttaaactcactccattaccgtccgcgtctcagttggacttgtccaattggttcacgggcggctacagcgggggagacatttatcacagcgtgtctcatgtccggccccgttggttcttctggtgcctactcctactttcggtaggggtaggcatctatctcctccccaaccgatagacggttgggcaatcactccaagcctttaggccctatttaaacactccaggcctttaggcccccctttttttttttycytttttttttttttttttttttttttttt
>KJ439768
gccagccccctgatgggggcgacactccaccatagatcactcccctgtgaggaactactgtcttcacgcagaaagcgtctagccatggcgttagtatgagtgtcgtgcagcctccaggatcccccctcccgggagagccatagtggtctgcggaaccggtgagtacaccggaattgccaggatgaccgggtcctttcttggataaccccgctcaatgcctggagatttgggcatgcccccgcaagactgctagccgagtagtgttgggtcgcgaaaggccttgtggtactgcctgatagggtgcttgcgagtgccccgggaggtctcgtagaccgtgcaccatgagcacaaatcctaaacctcaaagaaaaaccaaacgtaacaccaaccgccgcccacaggacgtcaagttcccgggtggtggtcagatcgttggtggagtttacctgttgccgcgcaggggccccaggttgggtgtgcgcgcgactaggaagacttccgagcggtcgcaacctcgtggcaggcgacagcctattcccaaggctcgtcggcccgagggcaggtcctgggctcagcccgggtatccttggcccctctatggcaatgagggctgcgggtgggcggggtggctcctgtccccccgcggctctcggcctagctggggcccctcagacccccggcgtaggtcgcgcaatttgggtaaggtcatcgataccctcacgtgcggcttcgccgacctcatggggtacattccgctcgtcggcgcccccctagggggtgctgccagggccttggcgcatggcgtccgggttctggaagacggcgtgaactacgcaacagggaatttgcccggttgctctttctctatcttcctcttagccttgctgtcctgcttgacggttccaactaccgctcacgaggtgcgcaacgcatccggggtgtaccatgtcaccaacgactgttccaactcgagtatcatctatgagatggaagatatgatcatgcatgccccggggtgtgtcccctgcgttcaggagaacaactcctctcgttgctggatggcgctcacccccacgcttgcggtcagaaacgctagcgtccccactgcagcaattcggcgtcacgtcgacttgcttgtcggggcagctacgctttgttccgctatgtacgtgggggacctttgcgggtccatcttccttgttggccagctattcacccttagaccccgcatataccatacaacacaggattgcaactgctccatctattctggccatgtgacgggtcaccgtatggcatgggatatgatgatgaactggtcacccactacagccttggtagtgtcgcagctgctccgaatccctcaggctgtcgtggacatggtggcgggggcccactggggagttctagcgggcttagcttactattccatggtcggcaattgggccaaggttctggttgtgatgctactgttcgctggcgctgacgctaccacctacacgacgggggcggcggcaggtcacacagcgcgaggctttaccaggttcttttaccccggggcgtcccagaacattcagctcatacataccaacggcagttggcacatcaatcgtactgccctcaattgtaatgactccctccacaccgggttcattgccgcgctgttatacgtcaacaagttcaactcgtctggatgtagcgagcgcatggccagctgccgacccattgactcgtttgatcaagggtggggccctgtcactcacaacgagacccggccacttgaccagaggccctattgctggcactacgcgccagagcggtgtggtatcgtccccgcgtcgcaggtgtgtggtccagtgtactgtttcaccccgagtcctgttgtagtggggacgaccgatcggaccggcgtccccacgtataattggggggaaaatgagacggacgtgctgctactcaacaacacgcggccgccgctcggcaactggtttggttgcacctggatgaacaacaccgggttcaccaagacatgtgggggtcccccgtgtaacatcggggggaccggtaataacaccttgacctgccctacggactgcttccgaaagcatccagaggctacctacgccaagtgcggttcaggcccctggctaacgcccaggtgtttggtcgattatccgtacaggctatggcactacccttgcactgtcaacttctccatctttaaggtcaggatgtatgtgggtggcgtggaacacaggctgaacgccgcatgcaactggacacgaggggagcgctgcaatttagatgacagggacagatcggagctcagccccctgctgctctctacaacggagtggcaggtkctgccctgttccttcaccaccttaccggccctgtccacaggcttaatccatctccaccaaaacatcgtggacatacaatatttgtatgggatagggtcagcagttgtctcctatgcaatcaagtgggagtatgtcgtgctgctcttyctyctcctagcagacgcccgtgtrtgcgcctgcttgtggatgatgctgctgatagctcaagcagaggccgcgttggagaacctggtggtcctcaatgcggcatccctggctgggacgcatggcattctctccttccttgtgttyttctgygcygcttggtacatcaagggcagactggttcccggrgcggcctacgcgctctacggcaygtggccgctgcttttgctcctgctggcactgcctccacgagcttatgctttggaccgggaaatggccgcgtcatgcggaggcgcggtcctcataggcctgacccttctcaccttgtcaccgtgttataaaatgtttctggccaaacttatatggtggctgcagtacttcataaccaggaccgaggcaggattgcatgagtgggtcccctccctgaacgctcggggaggccgcgacgctgtcatccttctcgcggccgcgatccacccttggctgctctttgacattaccaaactgttactagcaataattggtcctttgatggtgctccaagcatgcctggttagggtgccatacttcgtgcgcgcccaggggctcatccggttgtgcatgctggtgcgcaaagtttatggaggccactacatgcagatggccttcatgaagctgggcgcgctaacaggcacttacctctatgaccacctcaccccgatgcgagactgggcccacgcgagcttgcgcgacctcacggtggcggtcgagcccgttgtcttytccgacatggaaaataagatcatcacctggggggcggacaccgcggcgtgtggggacatcctccarggactgcctgtctctgctcggagaggaagggagatactcttgggcccggccgacaacctggaagacccaggctggcggctccttgcaccaatcacggcctatactcagcagacacgaggtctcctgggytgcatcatcaccagccttacaggtagggacagaaatgaggtcgaaggagaggtccagatagtttccaccgcgacgcagaccttcctggcgagctgcatcaacggtgtgtgttggtccgtgtatcacggtgccggcacgaagctcctagctggggcaaaggggcccatcacccaaatgtacaccaatgttgacaaagacctcgtcggctggccagcgcctcctggagcgcgatccttgacaccctgcacctgcggcagcgcggatctrttcttgatcacgcgacacgctgatgtcatcccggtgcgccgacgtggtgacagcaggggagccctgttgtctccccggcccatctcatayctgaaaggatcrtcggggggyccattgctatgcccctctgggcatgccgtgggcatcttccgggccgctgtatgcacccggggggtcgcgaaggcagttgacttcgtgcccgtcgagtgcatggaaaccaccgcgcggtccccgatctttacagacaattcatctccaccagctgtgccccagacgttccaagtcgctcatttacatgcccctacwggtagcggcaaaagcaccaaggtacctgctgcatacgcagcccaaggytacaaggtccttgtgttgaatccatctgtcgccgccactctgagcttcggagcgtacatgtccaaggcgcacgggattgacccgagtattaggaccggggtaagaaccatcactacaggcgcccctatcacttactccacctacggcaagttccttgctgacggcggttgtgccggaggtgcctatgacatcataatatgtgatgagtgccactccactgactcgacctctatactgggtatcggcaccgtcctggatcaggcggagacggcgggggcgcgacttgtcgtgctcgccaccgctacgcccccagggtcagtcaccgtgccacatcccaacattgaggaagtcgcgctgtccaacagcggagagatcccgttctatggcaaggccatccccctagaaaccatcaaggggggaaggcaccttatcttctgccattccaagaaaaagtgtgaagagctcgccgcgaarctgtctagccagggtctcaacgctgtggcgtactaccgaggccttgatgtgtctgttataccatccagtggggacgtcgtcgtggtagcgactgacgccctaatgacaggtttcaccggcgactttgactcagtgatcgactgcaacgtgtgcgtcacccagacagtcgatttcagcctagaccctaccttcaccatcgacacgacgaccatgccccaagacgcggtgtctcgctcccagaggcggggcaggacgggcaggggcaggccgggcatctataggtatgtcactccaggagaacgaccctctggtatgtttgactcctcggtcctctgcgagtgctatgacgcgggctgcgcttggtatgagctcacgcctgctgagacctctgtcaggctacgggcgtacctgaatacaccagggttrcccgtatgtcaggaccatttggagttctgggagagcgtctttacaggcctcacccacatagaygcccatttcctgtcccagacaaarcaagctggagayaaccttccctacttggtggcgtaccaggccacggtgtgcgccagggcccaggccccgccaccatcatgggaccaaatgtggaagtgtctcacacggctgaaacctacgctacatgggcctacgcccytgttgtataggttgggtgccgtccagaatgaggtcactctcacacatcccataaccaagtacatcatggcrtgcatgtcggctgacctrgaggtcgtcgccagcacytgggtgctggtrggcgggattcttgccgctctggccgcgtactgcttrtcaacaggctgcgtggtcatagtgggcaggatagtcttgtccggcaagccggctgtcgtgcctgatagggaagtcctctaccaagcgttcgatgaaatggaggagtgtgcttcgcacctcccctacatcgagcagggcatgcagctcgctgagcaattcaagcagaaagcgctcggcttgctgcaaacagcaacaaagcaggcggaggccgtggcccccgcagtgcagacaaaatggcaaggcctcgagaagttctgggcaaagcacatgtggaacttcattagcgggatacaatacctggcaggcttgtcaacactgcccgggaatcctgcgatagcatcattgatggcatttacagcttccatcaccagcccattaaccacccagcaaaccctcctgtttaacatcttgggaggatgggtggctgcccagcttgctgcccccagtgctgcctcggccttcgtaggcgccggcattgccggagcagccgtyggcagtataggacttgggaaggtgctcattgacatcctggcgggttatggggcgggagtggcaggcgcactcgtggcctttaagatcatgagtggcgaggtcccytccaccgaggacytagtcaacttgctgcctgccattctctcccctggtgcyctggtagtcggggtagtctgcgcggcaatactgcgtcggcacgtagggccaggtgagggrgctgtccagtggatgaaccgcttgatagcgttcgcttcacgaggcaaccacgtctcccccacgcactatgtgcctgagagcgatgctgccgcacgtgtaacccaaatcctttccagtctcaccatcacacaactgctgaagaggctccaccagtggattaacgaggactgctccactccgtgctccggttcatggctacgagacatctgggactggatatgcacagtgttgagcgacttcaagacctggcttaaagcaaarctcctaccgcgcatgccaggagtccctttcttgtcgtgccagcgtgggtacaagggcgtctggcggggggatggcgtcatgcagaccacctgtccatgcggggcacagataactggacatgtcaaaaacgggtccatgaggatcgtcgggccaagaacctgtagcaacacctggcatggaacgttccccatcaacgcgtacaccacgggccccagcacgccttccccggcgcccaactacacgagggcgctgtggcgagtggctgctgaggaatacgtggaggttagacgagtgggggacttccattacataacgggcatgactactgacaacctgaaatgcccttgccaggttccttctcccgagttcttcacagaggtggacggggtgcggctgcacaggtacgctccggtatgcggacccctcctacgggaggaggtctcgttccaagttggtcttaaccaatacttggtcgggtcgcaactcccatgtgagcccgagccggacgtagcagtgctaacttccatgctgaccgatcctgcccacatcaccgcagaagcggctagacgcaggctaggtagagggtcccctccttccctggccagctcgtccgctagtcaactgtctgcaccatccttaaaagcaacatgcactacccaccatgactccccagatgctgacctcattgaagccaatctactgtggaggcagcagatgggcgggaacatcacccgtgtggagtcagagaacaaggtagtcattttggactcttttgacccgcttgtggcggaggaggatgatagggagccttctgttccagcagagattctacggaaatctaagaagttccctgcagcactgcccatatgggcccggccggattacaacccccctctgttggagtcctggaaaargccggattacactcctcccctagtaagtgggtgccctctaccaccagctggggcccctcccataccacctccacggaggaagaggacagttgtcctgactgagtccaccgtgtcgtctgctctggccgagcttgctgagaagacctttagcagctccggggcttcgggygtcgacagtggtacggcgtccgcccctcctgactcctccccagatagcggcgacgcgggatccgacgttgggtcgtactcctccatgccccccctcgagggggagccgggggatcccgacctcagcgacggatcctggtctacagtgagtggggaagccagcgaggatgtggtatgctgttcaatgtcttacacctggacgggcgccttgatcacaccgtgctccgcggaggagagcaaacttcccatcaacgcgttgagcaactccttgctgcgacatcacaatatggtctacgctacgacctcccgcagcgcgagccagagacagaaaaaagtcacatttgacagactgcaggtcctggacaatcactaccgggacgtgcttcaggagattaaggcgaaggcgtccacagtgaaggccaggctactctcagtggaggaagcttgcagcctgacgcccccgcactcggctaaatccaagttcgggtacggggcgaaggacgtccggagcctatccagcagggccgtaaaccacatcaactccgtgtggaaggacctcctggaagacaatgtaacaccaatagacactaccatcatggccaaraaygaggtcttctgtgtccaaccagagaaaggaggccgcaagccagctcgccttatcgtgttccccgacttgtcggttcgcgtytgcgagaagatggctctctaygacgtggtctccacgcttcctcaggccgtgatgggatcctcgtacgggtttcagtactcgccggggcaacgggtcgaattcctagtgaatgcttggaagtccaagaaaacccctatgggcttctcgtatgayacccgctgcttygactcsacagttactgagaacgacatccgtgtcgaggaatccatctatcaatgttgtgacttagcccccgaggcccgcaaggccataaagtcgctcaccgagcggctgtacatcgggggccccctraccaattcaaaagggcagaactgcggctaccgtcggtgccgcgccagcggcgtgctgactaccagctgcggtaacaccctcacatgytatttgaaagccagggcggcctgtcgagctgcaaagctccaggactgcacaatgctcgtgtgcggagacgaccttgtcgttatctgtgagagcgcrggggtcgaggaggacgcggcgagcctacgagccttcacggaggctatgactaggtattccgccccccccggagatccgcctcaaccagartacgacttggagctgataacatcatgctcctccaacgtgtcggtcgcgcacgatgcagctggcaaaagggtctactatctgacccgtgacccaaccactcccctcgcacgagctgcgtgggagacatcaagrcacactccwgtcaactcctggctaggcaacatcattatgtttgcccccactctatgggcgaggactattctratgactcacttcttctccatcctcatagcccaggagcaacttggaaaagccctagactgtcaaatctacggggcttactactccattgagccacttgatctacctcaaatcattcaacgactccatggtcttagcgcattctcactccatagttactctccaggtgaaatcaatagggtggctgcatgcctcaggaaacttggggtaccgcccttgcgagtctggagacatcgggccagaagtgtccgcgctaagttgctgtcccagggggggagggctgctacctgcggcaagtacctcttcaactgggcagtaaggaccaagctcaaactcactccaattccggcggcgtcccagctagatttrtctggctggttcgtcgccggytacagcgggggagacatatatcacagcgtgtctcgtgcccgaccccgctggtacatgtggtgcctactcctactctctgtgggggtaggcatctacctgcttcccaaccgatagttgggaagctatacactccaggccaataggccattctgttytttttttttttttttttttttttttttttttgtact
>KJ439769
gccagccccctgatgggggcgacactccaccatagatcactcccctgtgaggaactactgtcttcacgcagaaagcgtctagccatggcgttagtatgagtgtcgtgcagcctccaggaccccccctcccgggagagccatagtggtctgcggaaccggtgagtacaccggaattgccaggacgaccgggtcctttcttggatcaacccgctcaatgcctggagatttgggcgtgcccccgcaagactgctagccgagtagtgttgggtcgcgaaaggccttgtggtactgcctgatagggtgcttgcgagtgccccgggaggtctcgtagaccgtgcaccatgagcacgaatcctaaacctcaaagaaaaaccaaaagaaacaccaaccgccgcccacaggacgtcaagttcccgggcggtggccagatcgttggtggagtctacttgctgccrcgcaggggccctagattgggtgtgcgcgcagcgcgaaagacttcagagcggtcgcaacctcgtgggaggcgccaacctatccccaaggcgcgccgacccgagggcaggtcctgggcgcagcccgggtacccctggcccctctatggtaacgagggatgygggtgggcagggtggctcctgtccccycgcggctcccgtcctagttggggcccyactgacccccggcgtaggtcgcgcaacttgggtaaggtcatcgataccctcacgtgcggcttcgccgacctcatggggtacataccgctcgtcggcgcccccctagggggcgctgccagggccctggcgcatggcgtcagggtcctggaagacggcgtgaaytatgcaacagggaatcttcccggttgctccttttctatcttcctcttggccctgctctcttgtcttacggttccagcctccgcctatgaagttcgcaatgyctcgggcatctaccacgtcaccaacgactgtggcaactccagcattgtgtacgagatggatggcgcgatcctrcacttgccgggatgtgtcccttgcgttcgcgaggacaatgtgtcccggtgttggctgtcgctcacccctaccctcgcggcgcgaaacgtcagcttccctgtccagacgatcaggcgtcatgtcgatctgatggtgggggctgctgtgttttgctccgcgatgtatgtgggggatgtctgtggagccgtgtttctygtgggccaaatgttcaccttctcccctcggcgrtactggaccacccaagactgcaattgctccatctacgcaggtcacgtcaccggccaccgtatggcatgggacatgatgatgaactggtctcctaccgcggccctcctgttgagtcaagtcctccggattccgggagctgtcatggacatgatcgcggggtcccactggggtgtcctagcggggctagcgtatttttccatggcgggcaattgggccaaggtggtggtcgtgctgctcctcttcgctggcgttgacgcggccacttataccaccgggggacaggcagggcgcgccgcgttggggcttgcctccytcttccagcaggggtcgaagcagtctctgcagctcattaataccaacggcagctggcacataaatcgcactgccctgaattgcaatgacagcctcagcaccggctttctggttagcctgttctacacccaacggttcaactccactgggtgtcctgagaggctcgctagctgccgtcccctcagctactggtcccagggcttcgggccgatcaccttcggcaagcctgatcacgagccggaggccgaggaccagcgaccatactgctggcattatgccccacgcccctgcggggtggtgagagcgcagaccgtctgtgggccggtctattgctttacacctagccccgtcgtggtgggaacaactgacaggacagggctccccacgtacacctggggggagaacgagaccgatgtcttcattctaaacagcaccagaccacccgctggaggttggttcggttgtacatggatgaacggcaccggcttcaccaagacatgcgggagtcctccgtgtaacatcggaggctcgggtaatagaactctccggtgtcccactgactgcttccgcaaacacccggaagccacctacgctaagtgtggctccggcccgtggctcactccgagatgcctggtgcactatgaatacagactatggcactacccctgcactgtcaacttcaccatcttcaaagtcaggatgtatgtggggggagtcgagcacaggwtggatgtcgcatgcaactggacacgaggcgaaccgtgcgccctagaggacagagacagawcagagctgagccccctgctgcttagtaccacccagtggcaggtgcttccatgctcattcacamccttgcccgccatatcaaccggcctgatccacctccaccagaacattgtggatrtccaatacttgtacggggttggctcggtcctcgtttcttgggccatcaagtgggagtacgtggtgcttctgttcctgctgcttgcggacgctcgcgtctgcgcttgcctgtggatggcgttcctcgtatcccaggcggaagctgctctggaaaacttggtggtgctcaacgcggcgtcgttagccgggacgcatggcgtcttggctttcctcatcttcttctgcgccgcatggtacatcaagggcaagtgtgtccccatgactgcgtatgccctctacgggatgtggccgctcctcctccttgtgttggcgctgcctcagcaggcgtacgccttcgatcgtgagctggccgcgtcgtgtgggggcattgtcctcatttgtctgaccatcttctccctcactcctgcctacaaacgcctgatcatctttgtcatctggtggctccagtacttcctggccagggcggaagctatgatacgtgtgtgggccccccccctccaagttagagggggtcgggacgctgccattctcctcatgtgtgtcattcacccgcacctaatgtttgacatcaccaagctcctgctagccattttggggcccgcttggcttttgcaggccagcctcctgaaggtaccatacttcgtgcgcgcccaggctctgctgggtgcgtgcgcgttggctcggagggtcgcgggcggccactacgtgcagatggtgctcattaagatcggagcgtgggcgggaacatacatatatgaccatttgtcaccactacacacctgggcccataacgggctgcatgacctcgcggttgcggtagagcccgtggtgttttcccccatggagaccaaactgatcaccaccggggccgacgcggctgcgtgcggtgacatcatccaaggcttacctgtttctgcccgcagaggtagggaggtcctcttagggccagccgacggccttacagataagggttggaggctcctggcgccgataacagcgtatgcccagcaaacaagaggcctcttggggtgtatagtcaccagcctcactggccgggacaggaacacggtagaaggggagatccaaatcttgtccaccgccactcagacgtttctaggaacaactgtcaacggcgtcttgtggtccgtctaccatggtgctgggacgaggttccttgctggactgaaggggcctacgactcaaatgtacactaatgtggaccaggaccttgtcgggtggcaggccccgcagggggcacgctccctcacaccgtgctcgtgcgggtctgcggacctgtaccttgtcacaaggcacgctgatgttgtccctgtccgccggcggggcgacactagaggagctttactgtcccctcggtctgtatcatacttcaaaggctcgtcaggcggcccgctactctgcccatcagggcacgttgcgggcctcttcagagccgcggtgtgcacgcgtggggtcgcaaaggcgatcgactttgtgcccgtggagagcctygaaaccaccatgaggtcccctgtgttcactgacaactcaactccgccggctgtgccccagacctaccaggtggcycacctacacgctcctacggggagcggaaaaagcaccaaggtgccggccgcctatgcagcccagggttataaagttctcgtgctgaacccctcggttgccgccaccctgggctttggcgcttatatgtccaaggctcatgggatagatcctaacatcaggactggggtgcggaccattacaacagggtcccccattacatattctacctacggcaagtttcttgctgacgggggctgctcgggcggagcatatgacatcatcatctgtgacgagtgccattccactgacgctacaagcatcttggggataggcacagtcctggaccaagcggaaacggctggagcgcgtcttaccgtgctcgccaccgccacaccacctggatcagtcaccgtgccccaccccaacattgaggaggtgggcctaaccaatgatggggagatccccttctatggcaaggccatacccctagcagtcatcaagggcgggaggcacctcattttttgtcattcaaaaagaaaatgtgatgagttggccgcgaagctaactagtctcggggtcaatgccgtcgcctactacagagggctcgatgtctccgtgatcccatctagcggggacgtcgtcgttgtggcgaccgatgctctaatgactggcttcaccggcgattttgactcggtgatagactgcaacacctgtgtcacccagacggtcgacttcagtctcgaccccaccttcactattgagacaaccacactgccccaagacgcggtgtctcgggcacagcggcggggtagaaccgggagagggaggcacggcatctacaggtttgtgtcgccaggggagcgaccgtccggcatgtttgactcttcagtgctatgcgagtgctacgacgctggttgcgcgtggtacgagcttacgcctgccgagaccacggtcagactgcgagcgtacctgaatacaccagggttgcccgtatgccaggaccacctggagttttgggagggcgtgttcacaggcctcacccacattgatgcccacttcctttctcagaccaagcaggggggggaaaacttcccctayctggtggcttatcaggctaccgtgtgtgctagagctcaggccccacccccatcatgggatcagatgtggaagtgcttgatcaggttgaaacctaccttgcacgggcctacccccctgctatacagactgggtgctgtgcaaaatgaggtaaccctcacacaccccgtgaccaaatacataatgacatgcatggcagccgacttggaagtcgtcaccagcacctgggtgctggtgggcggcgtcctggccgctctggccgcatactgcttgacaacaggctgtgtggtcgtagtgggcaggattgtcctttccggcaaacctgcagttgtgccagacagagaggtcctctaccaggagttcgatgagatggaggaatgcgccgcccacctgccctatttggagcagggaatgcagctggctgaacarttcaaacagaaagcaattggcctcctgcaaacagcatccaagcaggcagacgcaaccgtccccgtcgtacagtctcactggcagaagcttgagaccttctgggcaaaacacatgtggaacttcatcagtgggatacaatacctagcaggactatcaacactgcctggtaacccraccatagcatcgctgatggcattcaccgcctcagttaccagccctctcactacccagcagacccttctcttcaacatcatgggagggtgggtggccgcccagctcgcggccccgggtgctgcctcggctttcgtgggcgccggcatcgtcggcgccgcagtcggtagcattggcgttggtaagatgcttgtggatattcttgcagggtacggtgctggggtggcgggggctctcgtcgcttttaagatcatgagcggtgagacccccaccactgaggatttggtcaacctactgccagccatcttgtcgcctggagccttagtggtgggcgtcgtgtgcgcagcagtactgcgccgccacgtgggtccgggcgaaggtgctgtgcagtggatgaaccggctgatagcattcgcctctcggggtaatcacgtctctccgtcgcactatgtgccggaggacgatgcctcgaggcgcgtgataaccatcctcagctccctcactgtcacccagctgctgagaaggctccacacatggatcactgaggactgcaccacaccatgctctgggtcttggctcagagagatttgggattgggtatgcacggtgcttagtgacttcaagaactggctgcgagccaagctcatgccacaattgcccggaatccccttcctgtcatgccaacgagggtataggggagtctggcggggcgatggtgtcatgaacacctcctgtccctgcggggcccagatatccggacatgtcaagaacgggtcgatgaggatcatcggcccgaaaacctgcagtaacacatggcacgggaccttccctataaacacctacaccacgggcccatgtacacccgctcctacaccgaattacacgcgtgcattgtggcgcgtatcagcggaggagtacgtggaaataaggcgagtgggagatttccactacgtaacgggcatgacatcagataacatcaaatgcccatgccaggtcccgttgcccgaattcttcaccgagctggacggggtacgcctccataggtatgccccaccgtgcaagcctctgttgcgtgatgaggtcagcttccaagttggcctcaacagctacgtggtggggtcccagctcccctgcgagccagagccggacgtaacggtgctaacgtccatgctcacagacccatcacacatcaccgcagagactgcgaagcgcaggctgggtcgaggatctcctccctccctagccagctcgtcagccagccaattgtctgccccctctctgaaggcgacatgcaccactcatcatgactccccggacgccgaactcattgaggccaacctcctgtggaggcaggagatgggcggaaacatcaccagggtagagtcggagaacaaggtcgtcattctggactctttcgacccactagtggcagagcaggacgacagggaagtatcggtgcccgcggagatgctgcggaagaccaagaagttccctccttgcctacccgtgtgggcttcaccggactacaacccaccattattggagacatggaagaagcccgactacgaaccacccgtggtccacggatgtcctcttccacctgccaagcctcctccagtgccacctccaaggaggagaaagcaggtcatcctgacagagtccaccgtgtcagcagctctagccgagcttgcgacgcggaccttcagccagtcaacaacctccggcgtttccagtgacgtaccgtccccggtccccaaagaggagcccgatggatctgatgcggggtcagaggctgagtcattttcctccatgccccccctcgagggggagcctggggatcccgacctcagcgacggatcctgggagaccacgagttcccttgatgattccggggaggtcgtctgctgctccatgtcctattcttggacgggggcactggtgaccccatgcgctgcggaggagtccaaactgccaatcaatgcgctgagcaactcgctcttgcgccatcacaacatggtctattccaccacctctcgcagcgccagccagaggcagaaaaaagtaacatttgacagagtgcaggtccttgatgatcactacaaggacgtgctaaaggaggtaaaggcaaaagcgtccacagtcaaggcagacttgctatccgtcgaggatgcatgcgccctgacgcccccacattcagccagatccaagtttggctacggggcaaargacgtccggagccttgccagcaaagccgtgcgccacatcaactccgtgtggcaagacttgctggaagacaatgtaacaccaattgacaccaccatcatggcaaagaatgaggttttctgcgtgcaacctgaaaagggcggcaggaagccggctcgcctcatcgtgtaccccgatctgggggtgcgagtgtgcgagaagagagctttgtatgatgtcaccaaaaagctccccatagccgtgatgggaagctcctacgggtttcagtactcaccggctcagcgggttaagttcctagtggatgcttggaagtcgaagaagagcccaatgggtttttcttatgacacccgctgttttgactcaacagtcactgaggctgatatccggacagaggagtccatataccaatgctgtgacctgcaccccgaagcgcgtgccgccatcaagtccttgaccgagaggctgtacgtcggggggcccctgactaattcaaaaggggagaactgcggctatcgcagatgccgtgccagcggcgttctgacgaccagctgcggtaacaccctcacctgctacatcaaggccctagcagcctgtagagcagcaaagctccaggactgcaccatgctcgtctgtggcgatgacctagtcgtgatctgtgagagcatggggacccaggaggatgcggcgagcctgcgagccttcacggaggctatgaccaggtactcagccccccccggggacccccctcaaccggagtacgacctggagcacataacatcgtgctcctccaacgtgtcagtcgctcacgacggaactgggaagagggtctactacctgactcgtgaccctaccactcctctcgcgcgcgctgcgtgggaaacagcaagacacactccaatcaactcctggcttggcaacataataatgtttgcccccacactgtgggtgaggatggttctgatgacccacttcttctctatcctcatcacccaggagcagctcgaaaaggccctagactgtgagatctacggggcctgctactccatcgagccattagatctacctccaatcattgaaagactccatggcttaggcgcgttttcactccacagttactctccaagtgaaatcaacagggtggctgcatgcctcaggaaacttggggtaccgcccttgcgaacttggagacaccgggcccggtccgttcgcgccaagctactgtcccargggggtaaagccgctatatgcggcaaataccttttcaactgggcagtgaggaccaagytaaaactcactccattaccagctgctgcacggttggacctgtcyaactggttcacagctggatacagcgggggggacatatatcacagcgtgtcctacgcccggccccgctggttttggtgcttcctactcctactttcagtaggggtaggcatctacctgctccccaaccgataggtggggagctaaacactccagcctcataggctaaa
>KJ439770
gccagccccctgatgggggcgacactccaccatggatcactcccctgtgaggaactactgtcttcacgcagaaagcgtctagccatggcgttagtatgagtgtcgtacagcctccaggaccccccctcccgggagagccatagtggtctgcggaaccggtgagtacaccggaatcgccaggacgaccgggtcctttcttggataaacccgctcaatgcctggaaatttgggcgtgcccccgcgagactgctagccgagtagtgttgggtcgcgaaaggccttgtggtactgcctgatagggtgcttgcgagtgccccgggaggtctcgtagaccgtgcaccatgagcacgaatcctaaacctcaaagaaaaaccaaaagaaacaccaaccgccgcccacaggacgtcaagttcccgggcggtggccagatcgttggtggagtttacttgctgccgcgcaggggccctagattgggtgtgcgcgcggcgaggaagacttcagagcggtcgcaacctcgtgggaggcgacaacctattcccaaggctcgtcgacccgagggcaggacctgggcgcagcctgggtacccatggcccctctatggcaacgagggctgcgggtgggcagggtggctcctgtccccccgcggctcccggcctagctggggccccwctgacccccggcgtaggtcacgcaatttgggtaaggtcatcgacaccctcacgtgtggcttcgccgacctcatggggtacataccgctcgtcggcgcccccctagggggtgctgccagagccctggcgcatggcgtccgggtcctggaagacggcgtcaactatgcaacagggaaccttcccggttgctccttttctatcttccttttggcccttctctcatgcctgacagttccagcctctgcctacgaaatccgcaacgtctcaggcatctaccacgtcaccaacgactgtggaaatggcagcatcgtgtatgagatggatgacgcgatcttacatctgccgggatgcgtgccctgcgtccgcgagggcaacgtctctagatgctggataatgttcacccctacgctcgcggcacgggacccaggcttctctactaagagcgtcaggcatcatgtcgacctcttggtgggggctgccgtgttctgttccgcgatgtatgtgggagacctttgcggatctcttttcctcgtgggccaactgttcaccttctctccccgcaaacactggaccacccaggactgcaactgttccatctatgcaggccacgtcaccggccatcgtatggcgtgggacatgatgatgaactggtccccctcggtagccctcctgttgagccaggtgctccgcgtccctggagccatttgggatatggtagctggatcccactggggcgttctagcggggttggcttactattccatggttggcaattgggccaaggtggtggttgtgttgctgctcttcgcgggcgttgatgcgaacacgtacatcactggggccgccgtggggcggaacctggacagcttccacggactcttcacgcgggggtcggcccagcractgcagcttatcaacaccaatggcagctggcatatcaaccgcactgccttgagctgcaatgacagcctcaacaccggcttcatcgcaggcctgttctacgcccacagaatyaatagctccgggtgtcctgagaggttggctagttgccgcccccttaaggactttgctcaaggctgggggccgatcaccttcaacgggtctgaccgtggacagaacatcgaggaccagcggccgtattgctggcactaccctccgcgaccctgcggggtggtggaggcgagcaccatttgcggcccggtttattgtttcacgcccagccctgtggtggtggggacgactgacaggcaggggctccccacgtacaactggggagcgaacgtctcagacgttgtcatcctgaacagcaccaggccgcccggtggggcgtggtttggatgcacgtggatgaacggcactgggttcaccaagacatgcggaagccccccatgcaatatcgggggcttaggcaacaacaccctcttgtgtcccaccgactgcttccgcaagcatccggaggctacttacaccaaatgtggctctggcccctggctcacccccaggtgtctagtgcattatccatacaggctgtggcactacccctgcaccgtcaaytattccatctttaaggtcaggatgtttgtgggaggggttgagcacaggttggatgtagcgtgcaattggacgcggggcgaaccatgtgccctggaagacagggayaggacagagctaagcccattgctgctcagtaccacccagtggcaggtactcccctgctcctttaccaccctgcccgccatatcgaccggtctgatccatctgcaccaaaacatcgtggacgtgcagtacttgtacgggatagggtcggccgttgtttcatgggctataaagtgggagtacgtggtgctcttgttcctgctgctggcggacgctcgcgtctgtgcctgcctgtggatgatgttcctcgtgtcccaggcggaggcagccttggagaacctgatcgtgcttaacgcggcatcattggccggggtgcacggcaccgtggcatttctcatcttcttctgcgccgcgtggtacatcaagggcaggtgggttcccggggctgcgtacgccctctatgggatgtggccacttctcctygttttggtagcactgccccagcgggcgtatgccttcaaccaggagatggctgcgtcatgtggaggcgtcgtcctcgtctgcctgaccatcctttccctgactccgctatacaagagactaatcattctgaccctttggtggctccaatacttyctgaccatgaccgaggcrtgtctgcgcgtrtgggccccctcccttcaagtcagggggggccgcgacgccatcatcctcctcatgtgtgtgctccacccgcacctggtgtttgacattactaagtatytattggccgtcctcgggcccgcttgggttttacaagccagccttttgaaggtaccatacttcgtgcgcgctcaggcgctcctgagtgtgtgcggaatggcccggaaggttgcgggcggccagtatgtgcagatggcactcatcaaactcggtgcgtggacgggcacctacatatatgatcacctctcgccactgcgtgactgggcccacaacgggctgcgcgacctcacggtcgcggtagagcccgtrgtgttctcccccatggagaccaagttgattaccactggggcagatgcagcggcgtgcggcgacatcatccagggcctgcctgtctctgcccgcaggggcagggaggtacttctgggaccggctgacagtctaaccagcaaaggctggcggctcctggcgccgataacagcatacgcccagcaaacaagaggcctgatggggtgcattgtcaccagcctcactggccgagacaagaacacagtggagggggaagtgcagattgtgtcgactgcaaaccagactttcctggcawcgtgcgtcaacggtgttctctggtccgtctaccacggggctggtacacggttcctcgcagcgaggaagggccccgtcgcwcagatgtacaccaacgtcgaccaagacctygtgggatggcaggccccagctggggcgcgctcccttacaccttgcacatgtggtgcctcggacctctatttagtcacgagacacgctgacgtcgtcccggtccgccggcgcggygacagcaggggagctctattgagccctcggtccgtgtcttacttcaagggttcatccggcggyccattgctctgcccttccgggcacatcgcgggcctttttagggccgcggtgtgcacgcgtggggtcgcaaaggccgtcgattttgtgcccgtggagtctcttgagaccaccatgaggtcccctgtatacactgacaattctaccccaccagccgtaccccagacctttcaggtggcgcacctgcacgccccaacagggagcgggaaaagcactaaggtgccagccgcatacgcagctcaggggtacaaggtgcttgtgctaaacccctcagtygctgccaccctgggttttggagcttacatgtccarggcccatgggatygatcccaacatcaggaccggggtgcgaaccatcaccacggggtcccccatcacatactccacctacggcaagttccttgctgatggrggttgttcggggggrgcttatgacatcatcatgtgtgacgagtgccactccactgactccacgagtatcttgggaataggcaccgtcttggaccaggcggaaacggctggagctcgacttgtcgtgctcgccaccgccacaccacctggatcggtcacagtgccccactcraacatagaggaagtggcgttgacccatgagggggagatccccttctatggcaaggccattcctcttgctgccatcaaaggtggaaggcacctcatcttttgccactcgaagcgcaagtgtgatgagatcgctgcaaagctaacaactctcggggtcaacgccgttgcctattacagagggcttgacgtctccgttataccaaccagcggagacgtcgtcgtcgtggcgaccgacgccttgatgaccggctacaccggcgacttcgactcggtgatagactgcaacacctgtgtgacccaagcggtcgacttcagtcttgatccyactttcaccattgagacagtcacgcagccccaggatgcggtgtcccgcgcgcagcggcggggtaggaccgggagagggaggcatggcgtctacaggttcgtgtcgccgggggagcgaccatctggcatgtttgactcgtcggtgctctgtgagtgctatgacgcggggtgtgcttggtatgagctcacacctgccgagaccacagtcagactgcgggcgtatctaaacacaccaggattgcccgtgtgccaggatcacctggagttttgggaaggtgttttcacaggccttacccacattgacgcgcactttctctctcaracaaagcaggggggggaaaatttcccctatctggtggcttaccaggccaccgtgtgtgctagggcccaggccccacctccatcgtgggaccaaatgtggaagtgcttgatcaggttgaagcctaccttgcacgggcccacccccctactgtacagactgggagctgtccagaatgaagtgactctgacacacccaataactaagtacataatgacatgcatggcagctgacctggaagtcgtcaccagcacctgggtgttggtgggcggcgtcctggccgctctggccgcgtattgcctggcgacgggctccgtggtcatagtgggcaggatagtcctttccaacaagcccgcggtcatacctgacagagaggtcctctatcaagagtttgatgagatggaagartgtgctgcccatttgccctacctggagcatgggatgcagctcgcggagcaattcaagcagaaagctctcggcctgctacagacagcgtctacgcaagctgaagcagctgttcccattgtgcaatccaactggcagaaggtcgaggctttctgggcaaaacacatgtggaacttcattagtgggatacaatacctagcaggactgtcaacactgcccggtaatccggccatagcatcgctaatggcatttactgcatcagtcaccagcccgctaaccactcaacagactcttctcttcaacatcctgggaggctgggtggccgcccagctcgcggcrccgagtgctgcctcggcattcgtaggcgctggcatcgtcggcgccgccgtcggcagcatcggaatcgggaaaatgcttgtggacatcctcgccggttatggcgcgggggtggcgggagcccttgtagccttcaaaatcatgagcggcgaggctcccaccactgaagacctagtcaacctactgccagccatcctatcgcctggagccctcgtggtaggcgtcgtgtgcgcagccatactacgccgccacgtgggcccgggcgagggtgctgtgcagtggatgaaccggctgatagcatttgcttcccgaggcaaccatgtctccccaacgcactacgtgcctgaggacgacgctgcgaagcgtgtcacaaacatcctcagttccctcacagtcacccaactgttgaggcgactccacacatggatcaatgaagactgcaccacgccatgctccggctcctggctcagcgagatctgggactggatttgcatggtattgagtgacttcaagacctggctacgtgctaaactcctaccccaactaccaggagtccccttcctgtcctgccaacgcgggtacagaggggtctggcggggggatggtgtcatgaacaccgtctgcccctgcggagcacagataacagggcatgtcaagaacgggacaatgaaactcgttggcccgaagacctgcagcaacacgtggtacgggtcgtttcccataaacgccttcaccacgggcccctgcacacccacccccgcgccgaactattcgcgcgcgttgtggcgagtgtccgcagaggaatacgtggaggtgaggcgagtgggcgacttccactacgtgacaggcatgacagcggataacatcaaatgcccgtgccaggtcccatcacctgaattcttcaccgagctggacggggtgcgccttcacaggtacgccccgccatgcaaacctctgctgcgagaggaggtcaccttcagcgttggcctcaactcctacgtggtggggtctcagctgccttgtgaacctgagccggacgtgacggtactaacgtccatgctcacagacccatcacacatcaccgcagagactgcgaggcggaggctaaaccgagggtcccctccctctttggccagctcatcagcyagtcaactgtctgctccctctctgaaagcgacatgcaccacccaccacgactcccctgacgcagacctcatcgaggccaacctcctgtggaggcaggagatgggcggaaacatcaccagggtggagtcggagaacaaagtggttgtcttggattcctttgacccgctggtaccagaatatgacgatagggaggtgtcagtgcccgcggagatactaaggaagaccaagaaattccctcctagcatacccgtctgggcctcacccagttacaatccaccattgctcgagccatggaagagacccggctacgagccgcctgtggtccacgggtgtccacttccgcctgccaagactcctcccataccaccgccgagacggaggaagcaggtggtcctaacagagtccactgtatccgcagctcttgccgagcttgcggagaagtcctttggccagccaactccttcaggtgtcaccagcgatacgccatccccggcgccggaggaggggctccacgagctcgacgcggggtctgaagctgggtcgtactcttccatgccccccctagagggggagcctggagaccccgacctcagcgacgggtcctggtcgaccgtgagctccaccaacggttccgaggatgtcgtctgctgctccatgtcctattcgtggacaggagctttggtaaccccgtgcgccgcagaggaggccaagctgcctatcaatgcgctgagcaattcgctcttgcgccaccacaacatggtctattccaccacctctcgcagcgcgggccagaggcagaaaaaagtcacttttgacagactccaggtccttgatgatcattacaaggacgtggtaaaggagataaaggcaaaggcgtccacagtcagggcggacttgctgtccgttgaggaagcatgtgccctgacgcccccacactcggccagatcaaaatttggctatggggcgaaggacgtccgaagcctttccagcaaagccgtacgccacatcaactccgtgtggcaagacttgctggaggacaatcaaacacctattgacactaccatcatggcaaagaatgaggttttctgcgtccaaccagaaaagggcggtaggaagccagcacgcctcatcgtataccccgacctgggggtacgggtgtgcgagaagagggctttatatgacgtagtcaagaagctccctctggccgtgatggggggctcttacgggttccagtactcaccagcgcagcgagtagaatacctggtcaaggcctggaaatcaaagaagacccctatgggtttttcctatgacactcgctgctttgactcaacagtcactgaggctgacatccgtatggaggagtccatataccaaagttgtgacctgcaccccgacgcacgtgttgccatcaaaaatctcactgagagattgtacgtcggagggcccctgaccaattcaaaaggcgagaactgcggctaccgcaggtgtcgcgccagcggcgtcctgaccaccagctgcggaaacactctcacctgctacatcaaggccctagcagcctgtcgagccgcagggctccgggactgcaccatgctcgtgtgcggcgacgacttggtcgttatctgtgaaagcgtgggaacccaggaggacgcggcgaacctgcgagccttcacggaggctatgaccaggtactcggccccccccggggacccaccccagccagaatacgacctggagcgcataacatcatgctcctccaatgtatcagtcgcccacgacgcaactgggaaaagggtctactacctgactcgtgaccctaccactcctctcgcgcgtgctgcgtgggaaacagctagacacactcctgttaactcctggctgggcaacattataatgtttgcccccacactgtgggcgaggatgatcctgatgactcacttcttttccatcctcattgcccaggagcaactccacaaggctctggagtgcgagatctacggagcttgctactctatcgagccattagacctacctccaataattgaaagactccacggcctaggcgcattttcactccatagttactctccaagtgagatcaacagggtggccgcttgcctcagaaaacttggggtaccgcccttgcgaacttggagacaccgagctcgagctgttcgcgccaggctactgtcccagggggggaaggccgctatttgcggcaagtacctctttaactgggcggtgagaaccaagctcaaactcactccattgccggccgctgcacagttggacctgtccaactggttcacggctggyttcagcgggggggacatatatcacagcgtgtcccgygctcggccccgcctcttctggttctgcctactcctactttccgtaggggtaggcgttttcctgctccccaaccggtaggtggggagttaaacactccagcctcataggctaaccctgctttttttttttttttttttttttttttttkycc
>KJ439771
gccagccccctgatgggggcgacactccaccatgaatcactcccctgtgaggaactactgtcttcacgcagaaagcgtctagccatggcgttagtatgagtgtcgtgcagcctccaggatcccccctcccgggagagccatagtggtctgcggaaccggtgagtacaccggaattgccaggacgaccgggtcctttcttggatcaacccgctcaatgcctggagatttgggcgtgcccccgcgagactgctagccgagtagtgttgggtcgcgaaaggccttgtggtactgcctgatagggtgcttgcgagtgccccgggaggtctcgtagaccgtgcatcatgagcacaaatcctaaacctcaaagaaaaaccaaacgtaacaccaaccgccgcccacaggacgttaagttcccgggcggtggtcagatcgttggtggagtttacttgctgccgcgcaggggccccaggttgggtgtgcgcgcggcgaggaagacttccgagcggtcgcaacctcgtggcaagcgacagcctatccccaaggctcgccggcccgagggcaggacctgggctcagcctgggtatccttggcccctctatggtaacgagggctgcgggtgggcaggatggctcctgtcccctcgcggctcacgtcctagctggggcccatctgacccccggcgtaggtcgcgcaatttgggtaaggtcatcgataccctcacgtgcggcttcgccgacctcatggggtacattccgcttgtcggcgcccccctagggggcgctgccagrgccctcgcgcatggcgtgcgggtcctggaagacggcgtgaattatgcaacagggaatcttcctggttgctctttctctatcttcttgcttgctttgctctcttgcctgacggtccccgcctccgccatcgaggtgcgcaacgcgtccgggatttaccatatcacgaacgactgctccaactctagcatcatctatgaagcggacggtgtgattatgcacatgcccgggtgcgtgccctgcgtccgggagggtaacacctcccgatgttggttacagctcacccccacggttgcagccagggacatcagctcctccactgtggcgcttcgacgacatgtcgatttgctcgttgggggggcggtgttctgttctgccatgtacgtgggagatctctgcggggccgtcttccttgttggccagctgttcaccttttcacctcggcgccattggacaacacaggactgcaattgctccatctacccaggccatgtaacgggtcaccgtatggcgtgggatatgatgatgaactggtcacctaccgcagccctggtgatgtcgcaggtactccggatcccacaagctatcgtggacatcgtagcaggggcccactggggaatcctagcgggcctggcttactactccatggtagcgaactgggcgaaggtcctgattgtgttgctactgttcactggcgtcgatgcgcacaccaccaccatcgggggacaagcggcccgcaccacgagtgcctttaccggcttcttcgcaccgggtgcgaggcagaacattcaacttgtaaacaccaacggcagctggcacatcaataggactgccttaaactgcaacgactcccttaacaccggattcattgctgcgctgttctacacacacaggttcaattcgtccggctgccccgagaggatggccagttgccgacctattacagactttgcccaggggtcgggtcccatcacgcatgctgacgtcaacggaagtgaccatcggccgtattgttggcattacccgccgcaacgttgtggcatcgtccccgcaagcaaggtctgcgggccagtatactgtttcacccccagcccggtcgtggtgggtaccaccgatcgggcgggcgtgcccacctatacgtggggggagaatgagacagatgtgttactgctcaacaacacgaggcccccggcgggcaactggttcggctgcacctggatgaatgctaccgggtttaccaaaacttgcggggcccccccatgcaacatcgggggggggaacggcaacaacaccttgatctgccctactgactgcttccgcaaacacccggaagccacttattctaagtgcggctccggcccgtggctcacccccaggtgcttggttgactatccgtacagactgtggcattacccctgcactgttaactttaccacctttaaggttcggatgtatgtgggcggagtggagcacaggttgaccgccgcatgcaactggacccggggggagcgctgcgacctagaggacagggacagatccgagctcagccctctgctgctatctacaactgagtggcagattttgccgtgctcgttcaccaccttgcccgccttatccacaggtctaatccatctccaccaaaacatcgtggatatacagtacctgtacggaatagggtcggcagtcgtgaattttgccatcaagtgggagtatgtcgtgctgctgttcctcctgttagcagatgctcgcgtttgcgcgtgcttgtggatgatgttgctggtctcccaggtggaagcggctctggagaacctggtggtactgaacgcagcatcccttgccggggtgcatggcgtcatttccttccttgtgttcttctgcgccgcatggtatgtgaaaggcagatgggttcctggcgcaacctacgccctctacggcgcgtggccgctcttcctgcttctgttggtgctgcctcaacgggcatacgccgcagatcgggaggtagccgcgtcctgtggcggtgctgtcctcgtttgccttatggtcctcactttgtcaccatattacaagcaaatcatcacaaaaatcatttggtggctccagtacttcctcacgagatcggaagcagagcygcgagtctgggtcccctcccttgaagtgcggggcggccgcgatgccatcatcctcctcgcgtgcttggtccaccctggtcttatgtttgacatcaccaagctgttgcttgctgttctyggtccactctggctattacagcacagcttgattagggtgccgtactttgtgcgcgcgcagggccttatccgcatgtgcatgttggtgcgcaagcttgtggggggccattacattcagatggccctcgtcaggctgggcgcgctgactggcacctacatctatgaccatctcactcccttgcaggattgggctcacaggggcctgcgcgacctcgcagtggcggtcgagccggtcgtgttctcccaaatggagacgaaagtcatcacctggggggcagacaccgccgcatgtggagacatcattgcggggctgcctgtttccgcgcgcagggggagggagctgtatttgggacctgctgatggtatgaccagcaagggatggaggcttcttgcgcccatcacggcttacgctcaacagacgcggggccttttcgggtgcatcattacgagcctaaccggtcgggacaagaaccaagtagagggtgaaatccagattgtgtccaccgcgacgcaaaccttcctggcaacttgcgtcaatggcgtgtgctggaccgtctaccatggggccggggccaggtccatagctggacagaaggggccaatcctgcagatgtacaccaatgtagaccaagaccttgtcggttggccagcgccccccggggcgcggtcgttgacaccatgtacctgcggctccgcagacctttatctggtcacaaggcatgccgatgtcatcccggtacgccggcggggcgacagcagagggagcttgctctctccccggccagtgtcttacttgaagggctcttcgggcgggccgttgctttgcccctccggccatgcggtaggcatctttagggctgccgtctgcactcggggggtcgcgaaagcggtcgactttgtgcccgtggagtccatggagaccacgatgcgctctccaatttttactgacaattcatccccacctgtcgtgccccagacataccaagtggcgcacctccatgctcccaccggcagcggtaagagtacgaaggtgccggccgcgtatgcggcccaaggctacaaggtgttggtcctgaatccctccgtcgccgctaccctcggcttcggcgcttatatgtccaaagcgcacgggatagatccaaacataaggaccggcgtgaggaccatcaccacgggctctgccatcacatattccacctatggcaaattcttggccgacggcggttgctcaggtggggcctacgacataatcatctgtgatgagtgccactcaactgacgcgacctcggtattgggcattggcacggtcctggaccaggcagagacggctggagcacgtcttactgtgctcgccactgctacacctccagggtcggtcactgtgccccatccgaacatcgaagaggtcgccctgggcagtacgggagaaatccccttttatgggaaaggaatccccctcgagcacatcaagggggggagacatctcatattctgccattccaagaagaagtgtgacgagctcgctgcgaagttgtcctccatgggcgtcaatgccgtagcgtactatcggggcctcgacgtgtccgttattccatctagcggtgacgtcgtcgttgtttccaccgatgccctgatgacaggtttcactggcgatttcgactcagtcattgactgtaacgtctgtgtcacccagacagtcgatttcagcctagaccctaccttcaccattgagacaacaaccctgccccaagacgccgtgtcccgctcccagcgacggggcagaaccggcaggggcaggcctggcatctacaggtttgtgacgccgggggagcgaccatccggcatgtttgattcctcggtcttatgtgagtgctatgacgctggctgtgcttggtacgagctcacgcccgctgagacctcagtaaggctacgggcataccttaacaccccaggactgcccgtttgtcaagatcacttggaattctgggagagcgtcttcaccggcctcacccacatagatgcccatttcctatctcaaacaaagcaggcaggggaaaacttcccctacctgacggcatatcaagccactgtgtgtgccagagccgcggctcctcccccatcatgggaccaaatgtggaaatgcctcatacggcttaagccgacgctgcatgggcctacgcccctgctgtacaggcttggtgccgttcaaaacgaggttaccctgacacatcccataactaagtacatcatggcatgcatgtcggccgacctagaggttgtcaccagcacctgggtgctggtggggggcgtcctcgccgccctggctgcgtactgtttaactacaggtagcgtggtcatagtgggcaggatcgtgctctccggaaagccggctgtaatacctgacagggaggtcctttaccaacagttcgatgagatggaggagtgtgcaacacatctcccctacattgaacaggggatgcacctcgcggagcagttcaaacagaaggcactcggcttgttacagacggcctctaagcaagcagaggccgcagccccgattgtgcagactaaatggcagagccttgaggcgttctgggccaaacacatgtggaattttatcagtggaatacagtacttagcgggcctgtcgacgctacctgggaatccagcaatagcggcgctgatggcctttacatcggccgtcactagcccactgagtacgcaacaaaccctcctgtttaacatcttgggaggatgggtggccgcccaactagcggccccccccgccgccaccgcttttgtgggcgccggcttagtcggcgccgccgtcggcagtgtgggtatcgggaaggtactcgttgacatccttgccggctatggcgcgggggtggctggtgccctcgtggcgttcaaagtcatgagcggggaggttcccaccactgaagacttagtaaacctattgcctgccatactatcgccgggagctctggtggtcggcgtcgtttgcgcagcaattctgcgcagacacgtaggccccggcgaaggagcggtgcagtggatgaaccggctgatagcgttcgcttcacgggggaaccatgtttcccccacgcactatgtgcccgaaagtgacgctgcggcccgtgtgactgccatacttagcagccttacagtcacgcagctgctaaagaggctccatcaatggatcactgaggactgctccaccccgtgttccggttcctggctaagagacatctgggactggatatgcgaggtgttgaccgacttcaagacctggctccaagccaagctcctgccgcgcctcccaggcctcccgttcgtatcatgccaacgggggtacaaaggagtctggcggggagacggcatcatgaacacccaatgcccatgtggagccaacatcactggacatgtcaaaaacgggtctatgagaattgccggcccgaaaacttgcagcaacacgtggcatggcacgtttcccattaacgcttacaccacgggcccttgcactccttctccagcgcacaattactcacgcgcgctgtggagggtgtctgccgaggagtacgtggaggtgacgcgggtgggagactaccattacgtgacaggcatgacggccgacaacttaaagtgcccatgtcaagtcccttcaccggagttctttacagagctggacggagtgaggctgcacaggtttgcaccaccatgtaaagccatgctgcgtgatgatgtcactttccaagtgggccttcatagctacgtggtagggtcgcaactcccttgcgaacccgaacctgatgtagcagtattgacatccatgctcactgacccctctcacatcaccgcagaggcagccaagcgcagactggatagggggtcacccccctccctggctagctcttcggctagccagttgtccgctccgtctttgaaggcgacatgtaccacccaccaccagtctccggacgccgacctcattgaggccaacctcctttggcggcaggagatgggcggaaacattacccgtgtggaatctgaaaacaaggtggtcatcctggactcttttgacccactggtggctgaggaggacacgcctgaggtctccgttcccgcggagatcctgcggaagaccaagaggttccctcctgccatgcccgtatgggcaaccccggactacaatccccctctgctggagccatggaagagggatgactacgtaccaccggtggtccatggctgccctcttccacccagcgacagtcctccagtgcctcccccgcggaggaagaagagaaccatcatactcacagaatccactgtgtcctctgccctggctgagctcgctagtaagacctttagcgactctagcacctccggcgtcgacagcggcaccacggcacctccgcctgacccaccgtctgctgagggcgacacagggtccgacgctgggtcgtactcctccatgcctcctcttgaaggggagccgggggatcccgacctcagcgacgggtcctggtctaccgtaagcgatggggccagcgaggacgtcgtgtgctgctcaatgtcgtactcttggacgggctccttaatcacaccatgtgctgcagaggaggagaagctgcccatcaatgcgctaagcaacaccctgctgcgccaccgcaacatggtgtatgccaccacctctcgcagcgccagccagaggcagaaaaaagtcacatttgacagaatgcaggtcctggacaatcactaccaggacgtactgaaggaggctaaggcgaaggcatccacggtaaaggcgaggctgctctccgtagaggaagcgtgccgcctaacacccccccactccgccagatccaaatttggctatggggcgaaggatgtccgggacctaaccagtaaggccgtacgccacatcaactccgtgtggcaagaccttctggaagacaaccatacaccaattgacaccaccatyatggcaaaaaatgaagtgttctgtgtggacccttcgaagggaggccgtaaaccagcccgcctcatcgtattccctgacctgggagtgcgcgtgtgcgagaagatggctttatacgatgtcatctctaagcttccccaagccgtgatgggtgcttcctacggattccaatactcaccggggcagcgggttgagttccttgtgaagacttggaagtccaaagccaaccctatgggcttctcatatgatacccgctgttttgattcaaccgtcactgagcatgacatccgtgtggaagagtctatttaccaatcttgtgacttggaccccgatgctcgcaaagcgatagcctctctcaccgagaggctttacatcgggggtcctcttaccaactcaaggggggagaactgcggctaccggcgatgccgtgcaagcggcgtcttgaccactagctgcgggaacaccctcacatgctacctgaaagccatggcggcctgtcgagctgcgaagctccgggacgtctccatgctcgtgtgcggcgacgacctcgtcgtcatctgcgagagcgatgggactcaggaggatgtagcgaacctgcgagtcttcacggaggctatgaccaggtattcagctccccccggggatccgcctcaaccagaatacgacctagagcgcatatcatcctgctcttccaatgtgtcggtcgcgcatgatgctactggcaaaagagtctactacctgacccgtgaccccaccactccactcgcgcgagccgcgtgggaaacagcaagacacactccagtgaactcctggctgggcaacattatcatgtatgcccccacgttgtgggtgaggatggtcctgatgacccattttttctccgtcctcatagcacaggaccaacttgagaaggccctggattttgagatctatggggccaactactccattgaaccactagacctacctcctatcattcaacgactccatggccttagcgcgttttcactccatagttactctccaggtgaaatcaatagggtggctgcatgcctcaggaagcttggggtaccgcccttgcgaacctggagacaccgggccaggaacgttcgcgctaagttactgtcccagggagggagggccgctatatgcggtaaatacctctttaactgggcagtaaaaaccaaaatgaaactcactccaatttcagctgctcgccggttcgacctgtctaactggtttgtggctggttacagcgggggagacatatatcacagcgtgtctcatgcccggccccgctggttgatgttttgcctactcctactttccgtaggggtaggcatctacctgctccccaatcgatgattggggagctaaacactccggccctttaggccatctgttttttttttttttttttttttttttttttttgtact
>KJ439772
gccagccccctgatgggggcgacactccaccatagatcactcccctgtgaggaactactgtcttcacgcagaaagcgtctagccatggcgttagtatgagtgtcgtgcagcctccaggaccccccctcccgggagagccatagtggtctgcggaaccggtgagtacaccggaattgccaggacgaccgggtcctttcttggatcaacccgctcaatgcctggagatttgggcgtgcccccgcaagactgctagccgagtagtgttgggtcgcgaaaggccttgtggtactgcctgatagggtgcttgcgagtgccccgggaggtctcgtagaccgtgcaccatgagcacgaatcctaaacctcaaagaaaaaccaaacgtaacaccaaccgccgcccacaggacgtcaagttcccgggcggtggtcagatcgtcggtggagtttacttgttgccgcgcaggggccctagattgggtgtgcgcgcgactaggaagtcttccgagcggtcgcaacctcgtgggaggcgacagcctatccccaaggctcgccgatccgagggcaggtcctgggctcagcccgggtacccttggcccctctatggtaacgagggcctgggttgggcagggtggctcctgtccccccgtggctcccggcctagttggggccccacagacccccggcgtaggtcgcgtaatttgggtaaggtcatcgataccctcacatgcggcttcgccgacctcatggggtacattccgctcgtcggcgcccccctagggggcgccgccagggccctggcgcatggcgtccgggttctggaggacggcgtgaattatgcaacagggaatttacccggttgctctttttctatcttcctcttggctttgctgtcttgcttgacggtcccagcctctgcctatgaggtgcgcaacggttccgggatataccatgtcaccaacgattgttccaatgggagcatcgtgtatgaggtgcagggcttgatcatgcatctccccgggtgcgtgccctgcgttcgggagggtaatgcctctcgttgctgggtagcgcttacccccacgctcgcagccagggatgctggagtccccactcaagcgattcggcgtcatgtcgacttgctcgtcggggcggccacactctgctctgctatgtatgtgggggacctctgtgggtccgtcttcctcgtcggccaactgttcaccttctcacctcgcctgcactggacagagcagggctgcaattgttccatctaccccggccacataacgggtcaccgtatggcatgggacatgatgatgaactggtcacctactgcagccctcgtagtatctcagctactccgaatcccacaagccatcgtggatatgatagcgggggcccactggggtgtcctggcgggcttggcttactattccatggtggggaactgggccaaggtctttgctgtgctgctactctttgccggcgtcgacggaagtactcagacagtggggggaacagcgggcttcaccgtaagcggctttgcacgtctcttcacccccggggcccagcaaaatatccagctcattaacaccaacggcagttggcacatcaatagaacagcyttgaactgtaacgactccctccagactgggtttattgctgcattgatttatgcacgcaaattcaactcgtctggatgtgtggagcgcatggccagctgccgatcccttgactcgtttgctcaggggtggggccccatcacctatgccaacaccagtctagaagggtctagaccagaccggaggccctactgctggcactacgcacctcagccgtgcggcattgttcctgcgcggacagtgtgcggtccagtatattgcttcaccccaagccccgtcgtggtggggacgactgaccgcctcggcgcccccacatataattggggagagaatgagacggacgtgctgctccttaacaactcgcggccgccgctcggcaactggtttggctgtacctggatgaacagcaccgggtttaccaagacatgtggtgcccccccatgcaacatcgggggcagtggcaataacaccttgacttgccccacggattgtttccggaagcatccagaggcaacgtacgctaaatgcggatcggggccttggttaacacccagatgcttggttgactatccatacaggctttggcactacccctgcactgtgaattataccatctttaagatcagaatgtatgtggggggcgtggaacacaggttgaatgccgcatgcaactggactcgaggagagcgctgcaacttggatgacagggacagaatagagatgagcccactgctgctgtctacaacagagtggcagatactcccctgttccttcaccaccctgccggccttgtccactggtctaatccacctccaccagaacatcgtggacatacagtatttgtatggggtggggtcggcagttgtcaaccttgccataaagtgggagtacattgtgctggtcttcctcctcctggcggacgctcgcgtctgcgcctgtttgtggatgatgctgctagtagctcaggcagaggccgccctggagaacttggtggtccttaacgcggcgtccctggccggggcgcatggcatcctctctttcctcctgttcttctgtgccgcgtggtacataaagggcaggctggtgcctggggtagcttatgcgctctacggcgtgtggccgctgctcctgctcctgctggcgttgcccccccgggcttacgccatggacggggaggtggccgcgtcatgcgggggcgcggtcctcgtgtgcctgacgctcctgaccttgtcaccattctataagaagtttctcgccctgctcatatggtggttgcagtatttcatcacaatgaccgaggcgtgcttgcaggtgtgggtcccccccctcaatgtccggggggggcgcgacgccgtcatcctcctcgcgtgcgtggtccggccggagctaatctttgatatcaccaagctgttgctcgccataatcggccccctaatggtgctccaagccagcctcatcagggtcccgtacttcgtgcgtgctcaggggctcattcggctctgcatgctggcgcgcaaggtcattgggggccaatatgtccaaatggccctcatgaagctaggcgcgctaacgggcacctacatctatgaccacctcaccccgttgcaggactgggcccacgcgagcctgcgcgacctcgcggtcgcggtcgagcccgtcgttttctccgaaatggaaaccaagatcatcacctggggcgcggacaccgcagcatgcggggatatcatccagggcctgcccgtctccgcccggaaggggagggagatattcctgggaccggctgacgggttggaccagcaagggtggcggctccttgcacctattacggcctatgcacaacaaacgcgaggcctgttagggtgcatcgtcaccagcctcaccggccgggacaaaaatgaagtcgagggggaggtccagatagtgtccactgctacgcagaccttcctagcgacctgcgttaatggtgtgtgctggaccgtctaccacggtgccggctcgagaactttggctggacccaaaggccccgtcatccagatgtacaccaacgtggaccaagatctcgtcggctggccagcgccccccggagcgcgctccttaacaccatgcacctgcggcagttcggacctctayttggtcacgaggcatgcggatgttgttccagtgcgccggcggggcgatagcaggggagccttactctcccctcggcctatctcatacctgaaaggctcttcaggcggtcccctactctgcccccagggacatgtcacaggcatcttccgggccgctgtctgtacgcggggggtggcgaaggcggtggacttcgtgcccgtggagtccatggaaactaccatgcggtccccggttttcacagacaactcatctccgccggctgtgccccagaccttccaagtggcccatttgcacgcgcccactggcagcggcaaaagcactaaagtgccagccgcgtatgcggatcaggggtacaaggtcctcgtcttgaacccatctgttgctgccactctgggcttcggggcgtacatgtccaaggcccatgggatagatcccaacatcaggacgggggtgagaaccatcactactggcgccgccattacatactccacttacggcaagttccttgccgatgggggttgttctgggggcgcctatgacatcataatatgtgatgagtgccattcaactgattcgacctctattctgggcattggcacggtcctggaccaggcagagtcagctttagtgcgactagtcgtgcttgctaccgccactcctccgggatcggttacggtgccgcaccccaacattgaggaggtcgcactgtccaacaccggtgaaattcccttttatgggaaggccatccccctggaggccatcaagggggggaggcatctcatcttttgtcactctaaaaagaagtgcgacgagctcgccgcgaaactaacaggccttggactcaacgctgtggcgtactaccgaggcctcgacgtgtccgtcataccaactagcggggacgtcgttgttgtggcaacagatgccttgatgacaggttttaccggcgacttcgattcagtgatcgactgcaatgtgtgcgtcacccagacagttgacttcagcctggaccctaccttcaccattgaaacgacaactgtgccccaagatgcggtgtcgcgttcgcagcggcgaggcaggactggcaggggcaggacgggtatctataggtttgtgacaccgggagaaagaccctccggtatgtttgactcctcggtcctatgcgagtgctatgacgcgggctgtgcttggtacgagctcacgcccgccgagacctcggttcggttgcgggcttacctaaatacaccagggttgcccgtgtgccaggaccacttggagttttgggagagcgtcttcacaggcctcacccacatagatgcccatttcctatcccagacaaaacaagcaggagacaacctcccttacttggtcgcataccaggccacggtgtgcgcaagggctgcggccccacctccatcttgggatcaaatgtggaggtgtctcatacggttgaagcccacactgcatgggcccacgcccctgctttataggctgggagccgtccaaaacgagatcaccctcacacatcctgtgacaaaatacatcatggcatgcatgtcggccgacctagaggtcgtcaccagcacttgggtgttggtgggcggaatcctcgcggccctagccgcgtactgcctaacaacaggctgtgcggtcatcgtgggcagagtcatcctgtccgggaggccggctgtcatacctgatagggaagtcctctaccaagagttcgatgagatggaggagtgtgcctcacacctcccttacatcgagcaagggatgcagcttgccgagcagttcaagcagaaagcactcggcttgctacagacggcaactaagcaggcagaggccgccacccccgtgatgcagtcaaagtggaaagccatcgagactctctgggcgaagcatatgtggaatttcattagcgggatacagtacttagcaggcttgtccacactacctgggaaccccgctatagcatcgctgatggcttttacagcttctatcaccagcccactaaacaccaagcaaactctcctgtttaacatcttgggagggtgggtggccgcccagctggccgcccccactgcagcctcagccttcgtggcctctggcatggtcggcgcggccattggcagcataggaattgggaaggtgctcattgatatcttggcaggctacggggcaggggtagcgggagcgcttgtggccttcaagatcatgagcggcgaggtcccttccaccgaggacctggtcaatttactacccgccatcctatccccaggcgccctggtcgtcggagtcgtgtgtgcagcaatactgcgccgacacgtaggcccgggcgagggggctgtgcagtggatgaaccggctgatagcgtttgcctcgcggggcaaccacgtctctcccacgcactacgtgcctgagagcgacgctgcagcacgtgtcacccaaatcctttccaaccttaccatcacccagctcctgagaaggctccatcaatggattaatgaggactgctccaccccgtgctctggctcatggctaagagacatttgggactgggtatgtgtggtgctaagtgactttaagacctggctccagtccaaactcctgccacggttgccaggagtcccattcatttcatgccaacgcgggtacaagggagtctggcggggggacggcatcatgcacaccacctgcccatgtggagcacaaataaccggacatgtcaaaaatgggtccatgaggatcgtcgggcctagaacctgtagcaacacgtggcacgggacattccccatcaacgcatacaccacgggtcctagcacaccctccccggcgcccaattatacgagcgcgttgtggcgggtggctgccgaggagtacgtggaggtaaggcgcgtgggggacttccactacgtgacgggcatgaccactgacaacttgaagtgcccgtgccaggtcccggcccccgagtttttcacagaagtggatggggtacggttgcatagatatgctccagcatgcaagcctcttctgcgggaagaggtttcattccaagttgggcttaaccactacgtggtcgggtcacagctcccttgtgaacctgagccagacgtggcggtgctcacttccatgcttaccgaccccgcccacatcactgcagagacagctaagcgcagactaggtaggggatctcccccctccctggccagctcttcagctagccaactgtctgcgccttccctcaaagcgacgtgcaccacccgtcacgagtccccagacgctgacctcgtcgaggccaacctcctgtggagacaggagatgggtggaaacatccttcgcgtcgaatcagaaaacaaggtggttattctggactcctttgacccgcttcgagcggaggaagacgagagggaaatgtccgtaccagcggaaatcttgcggaaatccaagaagttccctccgtcgttgcccatatgggcgcgtccagattacaaccctcctatcctccagaactggaaggaccctgactacgtcccccctacggtgcacgggtgcgccctaccacctacgaaggcgcccccaataccacctccgcggaggaagaggacggttgtcctaacagaatccactgtgtccactgccctggctgagctcgccgcgaagaccttcagcagctctgagacatcgggcgtcgacagcggcacagcaaccgttccccctgaccagccctccgacagcggcgacgcagggtccgacgttgagtcgtactcctctatgccccccctcgagggggagccaggggaccccgacctcagcgacgggtcttggtctaccgtaagtgaggaggccagtgaggacgttgtgtgctgctccatgtcctatacgtggactggcgccttgatcacaccatgctccgcagaagaaagcaagctgcccatcaatgcgttgagcaactctctactgcgtcatcacaacatggtctatgccaccacgtctcgtagcgcaagccagaggcaaaagaaagtcacatttgacaggcagcaggtcctggacgaccattaccgggacgtgctgaaggagatcaaggcgaaggcatccacagtgaaagctaggctgctctctatagaggaagcctgtaagctgacgcccccacactcggccaaatcagaatttggctatggggcgaaggatgtccggagcctatccaggaaggccgttaaccacatccgctccgtgtgggaggacctcctggaagacaatgttacacccataaaaaccaccatcatggcaaagaatgaggtcttctgtgtacaaccagaaaagggaggccgcaaacctgctcgtcttatcgtattccctgacctgggagtgcgcgtatgcgagaaagtggctctttatgacgtggtctctaccttgcctcaggccgtgatgggaagctcatacggatttcaatactcacctagccagcgggttgagttccttgtaaacgcttggaagtccaagaaagtccccatgggcttttcgtatgayacccgctgctttgactccacagtcactgagaatgatatccgtgttgaggagtccatttaccaatgctgtgacttggcccccgaggctcgcgtagccataaagtcgctcactgagcggctctatatcgggggccccctcaccaactcaaaaggacaaaactgcggctatcgccggtgccgcgcgagcggcgtactgaccactagctgcggaaacaccctcacatgctacctgaaagccgttgcgtcctgtcgagccgcgaagctccaggactgcacgatgctcgtgtgtggcgacgacctcgtcgttatctgtgagagcgcgggagtccaggaggacgctgcaagcctacgagtcttcacggaggctatgactaggtattctgctcctccgggtgacccgcctcagccagagtacgacttggagctgataacatcgtgctcctcgaacgtgtcggtcgcccacgatgcaaacaacaagagggtgtattacctaacccgtgaccccaccactcctctcgcgcgagctgcgtgggaaacagcaaggcacactcctgtcaactcctggctaggcaacatcatcatgtatgcccccactttgtgggcgaggatgatcctaatgactcacttcttttctatcctcatggcccaggagcagcttgaacaggctctggactgtcagatctacggggcctgttactccatacagccactcgatctacctcagatcatccaacgactccatggtctcagcgcatttacactccatagttactctccaggtgaactcaatagggtggcctcgtgcctcagaaaacttggggtaccgcccttgcgagcctggagacatcgggccagaagtgttcgcgctaagctgctagcccggggggggagggctgccatttgcggcaaatacctcttcaactgggcagtgcggaccaaactcaagctcactccaatagcggcggcgtcccggctagacttgtctggctggttcgtcgctggctacagcgggggagacatatatcacagcgtgtctcgtgcccgaccccgctggttcatctgttgcctactcctactttctgtaggggtaggcatctacctgcttcccaatcgatgatcgggaagctatacactccaggccatatggytatt
>KJ439774
gccagccccctgatgggggcgacactccaccatgaatcactcccctgtgaggaactactgtcttcacgcagaaagcgtctagccatggcgttagtatgagtgtcgtgcagcctccaggaccccccctcccgggagagccatagtggtctgcggaaccggtgagtacaccggaattgccaggacgaccgggtcctttcttggatcaacccgctcaatgcctggagatttgggcgtgcccccgcgagactgctagccgagtagtgttgggtcgcgaaaggccttgtggtactgcctgatagggtgcttgcgagtgccccgggaggtctcgtagaccgtgcaccatgagcacgaatcctaaacctcaaagaaaaaccaaacgtaacaccaaccgccgcccacaggacgtcaagttcccgggtggtggtcagatcgttggtggagtttacttgttgccgcgcaggggccccaggttgggtgtgcgcgcagcgaggaagacttccgagcggtcgcaacctcgaggcaggcgtcagcctatccccaaggcgcgccagtccgagggcagggcctgggcacagcccgggtatccttggcccctctatggtaacgagggatgcgggtgggcaggatggctcctgtccccacgcggctctcggcctagttggggccccacagacccccggcgcaggtcacgcaatttgggtaaggtcatcgataccctcacgtgtggcttcgccgacctcatggggtacattccgctcgtcggcgcccctctagggggcgctgccagagccctggcgcatggcgtccgggtcctggaagacggcgtgaattatgcaacagggaaccttcccggttgctcyttctctatcttcctcttggcactgctctcttgcttgactgtgcccgcctccgcctatcaagtgcgcaactcctcagggctctaccacgtcaccaacgactgccccaattcgagcgttgtgtacgaggcggacgacgttatcctgcacactccggggtgtgtgccgtgcgtacgcactggcaacgtctcgaggtgttgggtaccgttgacccccacagtagccaccagtgatggtaggctccctatgacgcagcttcgacggcatatcgatctgctcgttgggtccgccacactctgctcggctctgtacgtgggggacctgtgcggcgccgtcttccttgccagccagctcttcacgttttccccccgacgccactggaccacgcaagattgcaattgttctctctatcctgggcacataacggggcaccgtatggcctgggatatgatgatgaactggtctcccaccctggcgttagtaacaagccagctactccggatcccacaagccgtcgtggatatggtgaccggggcccactggggagtcctagcgggcctggcatacttttctatggcggggaactgggcgaaggtgttggttgtgatgttgctctttgcgggcgttgacgccagcaccaccaccacggggggatctgcagcccatgcgacatcgggcttagtaagcctcttctctccgggtgccagccaggacgtccagctcatcaataccaacggtagctggcacgtcaaccggactgccctgaactgcaatgacagcctcaacactgggttcttggcggggcttttctactacaacaaattcaattcatcaggttgccccgagaggctggctagctgccggcccatcacccacttcgcgcagggctggggccctctcggctatgccaatagccgtgagagcgaccaacgcccgtattgctggcactaccccccaaaaccgtgtggtatggtgcccgcgcggagtgtgtgcggcccagtgtattgtttcactcccagccccgtggtggttgggacgacagacaagtctggcgcccccacttacacctggggcgagaacgagacagatgttttcatcctcaacaacactaggccgccagtgggcaattggtttggctgcacctggatgaacaccaccrgatttaccaagacatgtggaggacctccctgccgcatcgggggagtgggcaacaacaccttgctctgccccacagactgcttccgcaaacatccggaggccacttatgcgaggtgcggctctggcccctggctcacccccaggtgcatggttgactatccctacaggctttggcactacccctgcacactcaactacactctgttcaagatcaggatgtatgtagggggggttgagcacaggctaacagccgcgtgcaactggacgcggggggaacgctgtgacctagaggacagagataggtctgagcttagcccactgctgctgagtaccacccagtggcaggtcctcccgtgctcctttacaaccctgccagccttgtccactggtctcatccaccttcaccagaacatcgtggacgtgcagtatctttacgggctggggtcgagtgtcgtgtcctgggccatcaaatgggagtacattgtcctcctcttcctgctgcttgcagatgcgcgcatctgcgcctgcctttggatgatgttactcatatcccaggtggaggcagctttggagaatctcatactcctcaacgcagcatctttggccgggacgcacggcatcgtgtccttcctcgtattcttctgctttgcatggtacctaaaaggcagatgggtgcccggggccgcttacgccttgtacggggcgtggccactcctcatgctcctgctggcgttgccccaacgggcgtacgctatggatgctgaggtggccgcgtcgtgtggcggcgctgtccttgtgtgcttgatgatattcaccctctcaccgcactacaaacagcgcatcggcttgttcatatggtggctccaatattttctgaccaggacagaggcattggtgcaagtgtgggtccctccccttgacgttcgagggggacgtgacgctgtcatcctgctcacgtgtgtggcccacccgcacctgatgtttgacatcaccaagttgctgctcgccatcatcgggcccctttgggtcctccaggccagcctgctcagggtgccatacttcgtgcgcgctcagggyctcctccgggcctgcgcgatggtgcgcggggtagccgggggtcagtacgcgcagatggccatcatcaggttgggagctctcactggcacctacatctatgaccacctctccccactgcgggactgggcccacaacggcctgcgagatctcgcggtagccgtcgagcctgtggtcttctccccaatggagaccaagctcattacgtggggggccgataccgccgcttgcggagatatcatcaacggcctgcccgtctctgctcggaaggggaatgagatactgctgggtcctgctgacaagatggtttccaagggctggaggcttctggcccctattacagcatatgcccaacaaacaaggggcctcttgggttgcatagtcaccagcctcactggccgggacaagaaccaagtggagggtgagatccagatcgtctccaccgcggcccaaactttcctggccacatgtatcaacggggtgtgctggaccgtctatcatggggccggaccaaggacccttgcctcgtctaggggacctgtcatccaaatgtacwmcaatgtggaccaagacctcgtaggctggccggcaccccagggagcttcctccttggtgccctgcacttgcgggtcatcagacctgtacctggtcacgaggcatgccgacgtcattccggtgcgccggcgaggggacactagaggtagcctgctctccccacgacccatttcatacttgaaagggtcctcgggtggtccgctgctgtgcccctcgggtcacgccgtgggcctcttcagggctgcggtgtgtactcgtggggtcgccaaggcggtggacttcatccccgtggaggctctagcaacatccatgaggtccccggtgttctcagacaattcaactccacctgctgtgcctcagacttaccaggtagcccatctgcatgcccccaccggcagcggcaagagcaccaaggttccggccgcatacgcatcacaggggtacaaggtgttggtgcttaatccctctgttgctgcgacgctggggtttggggcatacatgtctaaggcccatggaatagatcctaacatcaggaccggggtcaggactattaccacaggcagccccatcacatactccacctacggcaagttccttgccgacggtggttgttcagggggcgcctatgacataataatttgtgatgagtgccattccacagatgctacttcaatcctgggcattggcaccgtcctggaccaggcagaaactgccggggcaaggctcgtcgtgcttgccactgccaccccccccggctccatcaccgtgcctcacgccaacattgaggaggtcgccctgtctaccaccggggagattcccttctacggcaaggctatcccccttgaggtcatcaaggggggaagacacctcatcttctgccactcaaagaagaaatgtgacgagctcgccgcaaagttggttgccttaggcgtcaatgccgtggcctactaccgcggcctcgacgtgtcagtcatccccaccagcggcgacgtcgtcgtcgtggcaaccgacgctctcatgaccggctacacgggcgatttcgactcagtgatagattgcaacacatgtgtcacccagacagtcgatttcagccttgaccccaccttttccattgagacaactacagtaccacaggatgctgtttcccgctcgcaacgtcgaggcaggaccggcagggggaagcacggcatctacaggtttgtgaccccaggggagcgaccatctggcatgtttgactcatctgttctctgtgagtgctatgacgcgggttgtgcctggtatgagctcacgcccgccgagaccacagtcagattacgagcctacatgaacaccccaggactgcccgtgtgccaggaccatctggaattttgggagggtatgttcacaggcctcacccayatagatgcmcactttctgtcccagacaaagcagagcggggaaaactttccataccttgtggcgtaccaggccactgtgtgcgccagggcgcaagcccctcccccgtcatgggaccagatgtggaaatgcctgttgcggctcaagcccaccctccacgggccaacgcccttgctgtataggctcggtgctgttcagaatgaagtcaccctcacgcaccccatcaccaagtacatcatgacatgcatgtccgccgacctggaggtcgttacgagcacctgggtgctggtcggcggcgtcctggccgctctggccgcatactgcctgtctacaggctgtgtggtcatagtcggtaggattgtcctgtccgggaagccagcagtcatacccgacaggacggtcctgtaccaggagttcgatgaaatggaggagtgctcgtcgcaccttccgtacatcgagcaggggatgcacctcgccgagcagttcaagcagaaggcgctcggcttactacagacggcgtcccgccaggctgagaccgtggcccctgccgtccagaccaactggcaaaagctcgaggccttctgggcgaagcacatgtggaacttcatcagtgggatacaatacctggcgggtctgtcgacgttacccggcaaccccgccatagcatcattgatggcttttacagctgccgtcaccagcccactaaccaccagccaaaccctcctgttcaacatcttagggggatgggtggccgcccagcttgccgcccccagcgccgccacggccttcgtgggtgccggcttgaccggcgccgctatcggcagtgtcgggctggggaaggtccttgtggacattcttgctggatatggcgcgggcgtggcgggagctctcgtcgcattcaagatcatgagcggcgagaccccstctgctgaagacctagtcaacctactgcctgccatcttgtcccccggcgctcttgtggtcggcgtcgtctgcgcggcaatactgcgcaggcacgtcggccctggcgagggggccgtgcagtggatgaaccggctgatcgcgtttgcctcgcggggaaaccacgtatcccccacgcactacgtgcctgagagcgacgctgctgcccgcgttactactatactgactaacctcactgtcacccagctcctgaggcgactccaccagtgggtgagctcagactgcaccaccccatgttccggttcctggttaagggaaatctgggactggatatgtgaggtgctgtgcgatttcaaatcctggctcaaggccaagctcgcaccacaattgccagggatccccttcatatcctgccaacgcgggtaccggggagtctggcgaggggacggcataatgaacacccgctgcccctgtggagctgaaataactggacatgtcaaaaacgggtcgatgaggattgttggctccaagacctgcaggaacacctggaacgggacgttccccatcaacgcctacaccacgggcccctgcacacccctcccagcgccgaattacacgttcgcgctgtggagagtggctgcagaggaatatgtggaagtaaggcgagtgggggatttccactacgtgacgggcatgacaacagacaacctgaaatgcccatgccaggtcccatcacccgaattcttcacagaattggacggggtgcgccttcacaggttcgccccaccttgcaaacccctgttgcgggaggaggtcacgttcagagtcggactccatgagtacctggtggggtcgcagcttccctgcgagcctgaaccagatgtatccgtgttgacgtccatgctcacggacccctcccacataacggcggaggctgctgcccggagactggcaagagggagtcctccctcgctggcaagttcatcggccagccagctgtccgccccatctcttaaggcgacctgtaccgccaaccatgactcccctgacgccgacctcatcgaggccaacctcctgtggaggcaggagatgggcggaaacatcaccagggtagagtcagagaacaaggtggtaatcctggactcatttgaaccactcagagcggaggaggaggaccgggaaatatcggttcccgcggagatcctacgggtaaccaaaaaattccccccagctttgcccatttgggcatcgccagattataaccctccactgctagagtcatggaaaagacctgactacgaaccacctgtcgtccatggctgtccgctgccacctgacaagcccgctcccgtaccgccgccccggaagaagaggacggtggtgctgagcgagtcaactgtttcttccgccctggctgagctcgccaccaagagctttggcagctcctcgccacctggcactgtgagcgatgcagctaccgcgccctccgagcccgcgaccccagaccctggcccagagtccgacgctgagtcatattcttccatgcccccccttgagggggagcctggggatcctgatcttagcgacggctcgtggtcgacggtcagtagcgaggctgacgcggaggatgttgtgtgctgctcgatgtcctattcatggacgggcgcgcttgtcaccccgtgcgccgcagaggagaccaagctgcctatcaatgctctaagcaattccctgctgcgccaccataacctggtttactccaccacctcgcgcagcgccagccaaaggcagaagaaagtcacatttgacagactgcaaatcctggatgaccactaccgggatgtgctaaaggaggttaaggccaaggcgtcaacagtgaaggccaacttgctgtccgtggaggaagcttgtagcctgacgccccctcactcagccagatctaaatttggctacggggcaaaagacgtccgaagccatgccagaaaggccgtaaaccacatcaactccgtgtggcaagaccttctggaagacaatgagacgccaattgacaccaccatcatggcaaagaacgaggtcttctgcgtcgcacctgaaaagggagggcgcaaacccgcacgactaatcgtgtaccccgatctgggtgtgcgcgtgtgcgagaagatggccttgtacgaggtagtaaagaaactccctccagccgtgatgggaagtgcctacggattccagtactcaccatcgcagcgggtcgacttcctcgtgaatgcgtggaaatccaagaagactccactggggttctcgtatgacacccgctgctttgattcaacagttactgagagtgacatccgtacggaagaggcgatctaccaatgctgtgacctggaccctcaggcccgygtggccatcaagtctctcacagagaggctatacgttgggggtccccttaccaactccagaggggagagctgcggctatcgcagatgccgtgcaagcggcgtcttaacaaccagctgcggcaacaccctcacatgctacatcaaagccaaagcagcctgtcgagccgcagggctccgggactgcaccatgctcgtgtgcggcgatgacctgatcattatctgtgagagcgatggagtccaggaggacgcggcacacctgagagccttcacggaggctatgaccaggtactccgcccctcccggggaccccccgcaaccagaatatgatctggagcgcataacatcgtgctcctcaaacgtgtccgtcgcgcatgatggcactgggaagagggtctattacctgacccgcgaccctacaactcccctcgctcgagctgcgtgggaaacagcaagacacactccagtcaactcctggctaggcaacataattatgtttgcccccacattgtgggtgaggatggtgctgatgactcacttcttctcaatcctcatagcccaagaccaactccaacaggccttaaactgtgaaattcacggggcctgctactccatagaaccactagacctacctctaatcattcaaagactccacggccttagtgccttttcactccacagttactctccaagtgaaatcaatagggtggctgcatgcctcagaaagcttggggttccgcccttgcgaacttggagacaccgggcccggagcgtacgagctaggctcatgtccatgggggggagggctgccacgtgtggcaaatacctcttcaactgggcagtgagaaccaagctcaaactcactccaatcccggccgctagcctgctggacttgtccagctggttcacggccggttacagcgggggagacatatatcacagcgtgtctcgtgcccggccccgctggttcttctggtgcctactcctactcagcgtaggggtaggcgtctacctccttcccaaccgatgaaggttgggataaacactccggcctcctaggccaatcctgcttttttttttttttttttttttttttttt
>KJ439778
gccagccccctgatgggggcgacactccaccatgaatcactcccctgtgaggaactactgtcttcacgcagaaagcgtctagccatggcgttagtatgagtgtcgtgcagcctccaggaccccccctcccgggagagccatagtggtctgcggaaccggtgagtacaccggaattgccaggacgaccgggtcctttcttggatcaacccgctcaatgcctggagatttgggcgtgcccccgcgagactgctagccgagtagtgttgggtcgcgaaaggccttgtggtactgcctgatagggtgcttgcgagtgccccgggaggtctcgtagaccgtgcaccatgagcacgaatcctaaacctcaaagaaaaaccaaacgtaacaccaaccgccgcccacaggacgtcaagttcccgggtggtggtcagatcgttggtggagtttacttgttgccgcgcaggggccctagattgggtgtgcgcgcgacgaggaagacttccgagcggtcgcaacctcgtggtagacgtcagcctatccccaaggctcgtccatccgagggcagagcctgggctcagcccgggtatccttggcccctctatggcaatgagggctgcggctgggcaggttggctcctgtccccccgtggatctcggcctagttggggccctacagacccccggcgtaggtcgcgcaatttgggtaaagtcatcgataccctcacgtgcggcttcgccgacctcatggggtacattccgctcgtcggcgctcccctcgggggcgctgccagggctttggcgcatggcgtccgagtcctggaggacggcgtgaactatgcaacagggaatcttcccggttgctctttctctatcttcctcttagctttactgtcctgcctgacggtgcctgcatcagcccaacaggtgcgcaattcctcggggatttatcacgtcaccaatgattgccccaactcgagcattgtgtacgagacgcaagatttcattctgcacaccgcaggatgtgtgccctgcgttagggagggcagcacgtcgcagtgctgggtagcgctctctcccacggtggcttccaaggacggcaagctccctacgtcgcagcttcgacgtcacatcgatctgcttgtggggggcgccgcgctttgctcagccttgtacgtgggagacctgtgcggctccgtctttctcgttggccaggtgttcaccttcacccccaggcgccactggaccacacaagagtgcaactgttccatctaccccgggcacatcaccggacatcgtatggcctgggatatgatgatgaactggtcccccacaggagcactgataatggctcagctcctccggattccacaatccatcgtggacatgatagccggggcccactggggtgtcctggcgggcctggcgtactactctatggtggggaactgggcgaaagttgtgatagtgttgctgctcttcgctggcgttgacgcggaaacctacaccacaggaggggcggtagcctctacaacccggggcctcaccagccttttcacgcccgggcctagccagaaggttcagctcgtaaacaccaatggcagctggcacatcaacagcaccgccctgaattgcaatgccagtttggagaccgggtggttagcagcactcttttacagccgctccttcaactcttcgggttgtgctgagagggtatccagttgtcgtccccttagtggtttcgaccagggctggggtcctattgggtatgctaatgtcaccggcacagaacaacgcccctactgctggcactaccctccaaggccgtgcgggattgtgcccgccagaaacgtgtgcggcccggtgtattgcttcacccccagccctgtggtggtgggaacgaccgacagtctgggtgtccccacctacacctggggcgagcatgagtcggatgtgttccttctcaacaacaccagaccaccattgggcaactggtttggctgcacctggatgaattcatctggctataccaagacatgtggagcccccccttgccgcatcgggggaacgggcggcaacaacaccttgctctgccccaccgactgtttccgcaaacatccggaagcaacatacacacggtgtggttccggcccttggctgaccccccggtgcatcgttgactacccttacaggctatggcactacccttgcactgtcaactacagcctgttcaagatcaggatgtacgtgggaggggttgagcataggctgacagccgcctgcaactggacgcggggggagccctgcgctctggatgacagggacaggtctgagctcagcccattgctgctcaccaccacgcagtggcaggtgctcccatgctcttttaccaccttgccagccttgtccactggtcttattcacctccatcagaacatcgtggatgtgcagtacttgtatgggataggatcaagcatcacaacttgggcaatcaagtgggattacatcgtcctcctattcttgctgcttgcagacgcacgtgtctgcgcctgcctgtggatgatgttcctcatatcccaggcagaggcagccttggagaacctcgtggtgctcaatgccgcggccctagccgggacgcatggcatcgtgtcctttctcatattcttctgctttgcgtggtacctgaagggcagatgggtgcctggggccgcgtacgccatctacgggatgtggccccttcttctgctcctcttggcgttgcctcaacgggcatacgccatggacacggaggtggccgcgtcctgcggtggtgcggtcctggtctgcttgatggtactcacgctgtcgccacactataagtggtgcattgcccgctgtctttggtggctccaatacttcctgactagagcagaagcagcactgcaggtgtggatccctccccttaacgttcggggggggcgcgacgccatcatcttgatcacgtgcatggcccacccgagcttagtgtttgacatcaccaagctgctgctggccattcttgggcctttgtgggtcctgcaggccagcctgctcagggtcccctacttcgtgcgcgtccagggtctcctccgactctgtgcactcgtacgcaagatggctggcggccattacgcacaaatggttatcatcaggctgggggcgtttgctggcacctacatctacaaccacctcaccccgctacaggactgggcccacaacagcttgcgagatcttgcgacggccgtggagccggtcgtcttctctgagatggagaccaagctcatcacatggggggcggacaccgctgcgtgcggggatatcatcgacggtctgcccgtctccgcccgtaggggcagggagatattgctgggccctgctgacaagatggtctccaaggggtggaggcttctggcacccatcactgcatatgcccaacagacaagaggcctcttgggatgcataatcaccagcctcactggccgggataagaaccaggtggagggtgagattcagatcgtgtccaccgccacccagactttcctggccacgtgcatcaatggggcgtgctggactgtctaccatggggccgggtcgaaaactctcgcctcacccaggggccccgtcatccagatgtacaccaatgttgaccaagacctcgtaggctggccggcacctcagggagcgcgctccctggtgccttgcacctgcggctcctcggacctatatctggtaacgaggcacgccgatgtcatcccggtgcggaggcggggggattccagaggcagtctgctctctccccgccccatttcatacctaaaaggttcctcgggcggtccgctrctgtgtccctcgggtcacgctgtaggcatattcagagccgcagtgtgcactcggggrgtcgccaaggcggtagacttcatccccgtggaatccctggagacaaccatgaggtccccggtcttcacagacaattcctctccacctgctgtgccccaaaccttccaagtagcccacctgcatgctcccactggcagtggtaagagcaccaaggtcccggctgcgtacgcggctcaggggtataaagtactagtgcttaacccctccgtcgctgcaactctgggcttcggcgcctacatgtccaaagcccacggggtagaccccaacatcaggaccggggttaggaccatcaccacaggtagccccatcacgtactccacttacggcaagttccttgctgacggaggatgctcagggggcgcctatgacataataatttgtgacgagtgccactccacagatgccacctcgatcttgggcataggcaccgtccttgaccaagctgagacagccggagcgagacttgtagtcctcgccaccgccactcctccgggttccatcacggtgcctcattccaacattgaggaggttgctctgtcaaccaccggagagatccctttctatggcaaagccatccccctagaagtcatcaaggggggacgacacctcatcttttgccattcaaagaagaaatgcgacgaactcgccgcaaagctggttggcatgggcgttaacgccgtggcttactaccgtggccttgacgtgtccgtcataccgtccagcggcgatgttgtcgttgtggcgacagatgctctcatgaccggctacaccggagacttcgactcggtgatagactgcaatgtgtgtgtcactcagacggtcgatttcagtcttgaccccactttcaccattgagactaccacgctgccccaagacgctgtgtctcgttcccagcgtcggggcaggactggcaggggaaggccgggcatttacagatttgtggcacccggagagcggccctccggcatgtttgactcgtctgtcctctgtgagtgctatgacgcgggctgtgcttggtatgagctcacacccgccgagaccacggttagactacgagcatacataaacacaccgggactacccgtgtgtcaggaccatctggaattttgggagggcgtgtttacgggcctcacccacatagatgcccattttctgtcccagacgaagcagagcggggagaatttcccctacctggtagcgtaccaagccaccgtgtgcgctagggcccatgcccctcctccgtcttgggaccagatgtggaagtgcttaatacgactcaagcccactctccacggaccaacccctctactgtacagactgggtgccatccagaacgagatcaccatgacgcacccaatcaccaaatatatcatgacatgcatgtcggctgacctggaagtcgtcacgagcacctgggtgctcgtgggcggtgttctggctgccttggccgcgtattgcctgtctacaggctgcgtggtcatagtgggcaggatcaatctctccggaaagccggcagttatacctgacagagaggtcctctacagggaattcgatgaaatggaggagtgctcagggcaccttccgtacatcgaacaggggatgcacattgcagagcagttcaagcaaaaagcgctcggactgttgcataacgcgtcccgccaggctgaggtcatcacccctgttgtccactccaactggcagaagcttgaggccttctgggcgaagcacatgtggaactttatcagtgggatacagtacttggcgggcttgtcaacgttgcccggcaaccctgcaatagcgtcactgatggcgtttacagctgctgttaccagcccactgaccactggccagaccctcctattyaacatcttaggagggtgggtggcctcccaactcgccgcccccggcgccgccactgcttttgtaggcgccggyttagccggcgccgccatcggcagcgtggggttggggaaggtccttgtggacatcctcgcgggttacggcgcgggcgtggccggggctctcgtagcattcaagatcatgagcggcgaggccccttccattgaggacatggtcaacctgcttcctgccatcctttcgcctggtgccctcgtagttggcgtggtctgcgcggcgatactgcgccgacacgtcggcccgggcgagggtgctgtgcagtggatgaaccggctgatagcgtttgcctcgaggggaaaccacgtctcccccacgcactacgtgcccgagagcgacgcagctgcccgtgtcaccgccatactcactgacctgactgtcacccagctcctgaaacgtctacaccagtggataagttctgattgctctaccccgtgcgccggctcctggttgaaagaaatctgggagtgggtgtgtgaggtattgagcgacttcaaaacctggttgaaggctaagctcatgccgcagatgcccgggatcccctggttctcttgccagcgcgggtatcgaggcgtttggcgaggggacggcataatgaacacccgctgtccatgtggagctgatataactggacatgtcaaaaacgggacgatgaggatcgttggcccaaggacctgcaggaacacctgggatgggtcgttccccattaacgcctgtaccacgggcccctgcactccctccccggcgccgaactacaagttcgcgctctggagggtgtctgcggaggagtacgtggaagtaaggcgagtgggggacttccactacataacaggtatgactgctgacaacctcaagtgtccgtgccaagtcccatcacccgaattcttcacagagctggatggggtgcgcctgcataggtacgcgcccccctgcaaacccctattgcgggaggaggtcacgtttcaggttggactccacgaatacctggtggggtcgcagctaccctgcgagcccgaaccagatgtggcagtgttgacgtccatgctcactgacccctcccacataacagcagaatcagctgcgcgcaggctamagcgggggtcgcccccctcactggccagctcgtcggcaagtcagttatctgccccttccctcaaggcgacctgtacggccaaccatgactcccctgacgccgacctcatagaggccaacctcctgtggagacaggaaatgggcggaaacatcaccagggtagagtcggaaaacaaagtagtaatcttggactcctttgagccgttacgggcggaggaagaggagcgggaggtgtctgtcccagcggagatcctgcggaagactaagaagttcccccccgccctacctatctgggcgagggaagactacaaccccccgctgctcgaggtgtggaagagaccagactatgaaccacccgtagtccatggctgcccactacctcctccaaagcctacccctgtgccaccgcctcgaaggaagcgggtagtagcactgactgattcaaccatatcatctgccttggctgagctcgccgttaagacctttggcagctcatcaacctctggtattacaggcgacgacaccacctcgtcctccgagcccccccctctcgactgtgctccagaatccgacgctgagtcctactcttccatgcccccccttgagggggagccgggggatccagatcttagcgacgggtcgtggtcgacggtcagtagcgagggcggcaaggaggacgtcgtgtgctgctcgatgtcctatacctggacaggcgctcttgtcacaccgtgcgccgcagaagagaccaaactgcccattaatgcgctgagcaattccttgctgcgtcaccacaacttggtgtattccaccacgtcacgcagtgcagcacaaaggcagaagaaagttacatttgacagactgcaggtcctggacaatcactaccaggatgtgctcaaggaggttaaggcaaaggcgtcaacagtgaaggctgacctgctgtccgtagaggaagcttgcagcctgacgccccctcactcagccaaatctaagtttggctatggggcaaaggacgtccgaagccatgccagaaaggccgtaacccacatccgctccgtgtggcgtgaccttctggaagacaatgtgacacccatagataccaccatcatggcaaagaacgaggtcttctgcgtccaacctgaaaagggagggcgcaaaccagctcggctcatcgtgttccccgacctgggggtgcgcgtgtgcgagaagatggccttgtatgacgtgatcaaaaaattgcccgtcgccgtgatgggcccctcctacgggttccagtactcaccaggccagcgggtcgaattccttgtgaatgcatggaaatccaagaagagccccatggggttctcgtatgacacccgctgctttgactcaacagtcactgagaatgacatccgtacggaggaggcaatctaccagtgttgtgacctggacccccaggctcgcgtggccatcaagtctctcaccgagaggctttacgtggggggccccctgaccaattcaagaggggagaactgtggctatcgcagatgccgcgcaagcggcgttctgacgactagctgtggtaacaccctcacatgtttcatcaaggcaaccgcagcctgtcgagccgcagggctccrggactgcacsatgctcgtgtgcggcgacgacttggtcgttatctgcgagagcgtgggagtccatgaggacgcggccaacctgagagctttcacacaagctatgaccaggtactccgcgccccccggagacccacctcagccagaatacgacctagagcatataacatcgtgctcctctaatgtgtccgtcgcgcatgatgccactgggaagcgggtctattacctgacccgcgaccctacgacccccctcgcccgcgcggcgtgggaaccagcaagacacactccagtcaactcctggttaggcaacataatcatgtttgcccccacactgtgggtgaggatggtgctagcaactcacttcttctccatcctcatagctcaggagacccttgaacaggccttgaactgcgagatctacggggcctgctactccattgaaccattagatctacctccaatcattcaaagactccatggccttagcgcttttacactccatagttactctccaggtgagaccaatagggtggctgcatgcctcaggaaacttggggtaccgcccttgcggacctggagacaccgggcccggagcgtccgcgctaagctcctgtccatgggagggagagctgccacatgtggcaagtatctctttaactgggcagtgaaaaccaagctccgactcactccaattgcggctgcgagccagctagacttgtctggctggttcacggccggttacagcgggggagacgtatatcacagcgcgtcttttgcccggccccgctggtttacctggtgcctactcctacttgctgtaggggtaggcatctacctgcttcccaaccgatgaaggttgggctaaacactccggccttttaggccactcctgctttttttttttttttttttttttttttt
>KJ439780
gccagccccctgatgggggcgacactccaccatgaatcactcccctgtgaggaactactgtcttcacgcagaaagcgtctagccatggcgttagtatgagtgtcgtgcagcctccaggaccccccctcccgggagagccatagtggtctgcggaaccggtgagtacaccggaattgccaggacgaccgggtcctttcttggatcaacccgctcaatgcctggagatttgggcgtgcccccgcgagactgctagccgagtagtgttgggtcgcgaaaggccttgtggtactgcctgatagggtgcttgcgagtgccccgggaggtctcgtagaccgtgcaccatgagcacgaatcctaaacctcaaagacaaaccaaacgtaacaccaaccgtcgcccacaggacgttaagttcccgggtggcggtcagatcgttggtggagtttacttgttgccgcgcaggggccccaggttgggtgtgcgcgcgacgaggaagacttccgagcggtcgcaacctcgaggtagacgccagcctatccccaaggcgcgtcgacccgagggcaggtcctgggcccagcccgggtacccatggcccctctatggcaatgagggctgcggatgggcagggtggctcctgtccccccgcggytctcggcctagttggggccccacagacccccggcgtaggtcacgcaatttgggtaaggtcatcgataccctcacgtgtggcttcgccgacctcatggggtacattccgctcgtcggcgcccccctcgggggcgctgccaaggccttggcgcatggcgtccgggtcttggaagacggcgtgaactatgcgacagggaatattcccggttgctccttttctatcttcctcttggctcttctctcctgcttgacggtgcccgcctcagcctacgaagtgcgcaactcctcggggctctatcatgtcaccaatgattgtcccaatgcgagtattgtgtacgaagcaggcgatgccatcctgcacctcccgggctgcgtcccttgcgttcgtgagggcaacacctcgaggtgttgggtgccggtgacccctacggtagctaccaaagacggggggctccctacgacgcaacttcggcgccacgtcgatttgctcgtggggagtgccacgctctgttcggcactgtacgtgggggacttctgcggagccgtctttctcgttggccagctcttttctttcacgcccaggcagcactggaccacgcaggagtgcaattgttccatctacactggccacgtgaccggccaccggatggcctgggacatgatgatgaattggtctcccacagtggcgctggtgacggcccaggtgctccggatcccccagaccgtcatgggcattatcaccggagcccactggggagtccttgcgggattggcctacttttctatggtggggaactgggcgaaggtactggtggtgctgctcctcttctctggtgtcgacgcggtgacgaccaccacggggggggctgcagcccacaccgccaatactcttacctcactcttcactcgaggctcccagcagaacatccaactggtgaacaccaacggcagctggcacatcaataggacggccctcaattgtaatgacagccttaacaccgggtttattgctgcattgttctacacccacaaattcaactcctcggggtgtgttgagagaatggccagctgtcttcctcttgcccacttcgctcagggttcgggccccatcagttacgccgatgagcgtccctccgaccagcgcccatactgttggcactaccctccccggaggtgtggcattgtgccggcgcagagcgtgtgcggccctgtgtactgcttcacccctagccctgtcgtggtgggtaccaccgacaagcgcggtgtaccaacctacagctggggtgagaatgagacggatgtattcatcctcaacaccaccaggccgccagcgggcaattggttcggttgcacctggatgaacagcaccgggttcaccaagacgtgtggcgcacctccatgcagtatcgggggggcgggtaacaacaccttgctctgccccaccgactgtttccgcaaacatccggaggccacgtactcgaagtgtgggtccggtccgtggctcaccccgcggtgcctggttgactatccctacaggctttggcactacccgtgtactgtcaactacaccttgtttaagatcaggatgtatgtggggggggtcgagcacaggctgacggccgcgtgcaactggacgcgcggggaacgttgtgatctggaggatagggacaggtccgaactcagcccgttgctgctatccaccacccagtggcaaattctcccatgctctttcacgaccctaccggccctgtccactggcttgatacatctccaccaaaacatcgtggacgtgcaatatctgtatggagtgggctcggctatcgtgtcttgggccataaagtgggagtacattgttctcctgttcttgctgctggcagacgctcgggtctgtgcctgcttgtggatgatgatgctcgtggcccaggcagaggcagcactggaaaacctggtggtgctcaatgcggcatccctggccggggcacatggcatcgtgcccttcctcgtgttcttctgctgtgcatggtacctgaagggtagatgggcccctggcgccgcctatgccttctacggggtgtggccccttctcttgcttcttttggcgttgccgcaaagggcgtatgctatggaggcagagacagccgcatcgtgtgggggcgctgtgctcgtgtgcttgatagtgttgacactgtcgccagagtacaagcgttgcatctttctctgtctgtggtggctccagtactttttggccagggccgaggcagcgttgcatacatgggtcccccctcttatcgccaggggagggcgtgacggcgtgatcctgctcatgtgcgtgatccatccgcgcctggtctttgacatcaccaagctgctgttggccgttctcgggcccctatgggtcttccaagccagtctactcagagtgccctactttgtgcgcgctcacgccctccttagggcctgcgcgctggtgcgtaaggtggtcggaggccactacgtgcaaatggccatcctcaagataggggcgcttaccggcacttacatctacaatcatcttaccccgctgcaggattgggctcacagcggtttgcgagacttcgctaccgctgtagaaccggtcaccttctcccaaatggaaaccaaactcatcacatggggagcggataccgtcgcgtgcggagacatcataaacggcttgcccgtgtccgctcggagggggaaggagatattattgggtcctgccgacgggatggtctccaaggggtggaggctcctcgcaccaatcacagcctacgcccagcagacgaggggtctcttggggtgcatagtcaccagccttaccggccgggacaaaaaccaagtggagggcgaagtccagatcgtatccactgcatcccagaccttcctggcgacaaccatcaatggggttctctggaccgtctaccacggggccgggtcaaagacccttgctacagcaagagggcctgccatccaaatgtacaccaacgtggacaaagaccttgtgggctgggcggcgccggggggagcacactccctggtgccttgcacctgcggctcctcagacctgtacctggtcacgaggcacgctgacgtcatcccagtgcgccgccgcggggacggcagaggcagcctcttgtctcctagacccatttcatatctgaagggctcctcgggcggtccactgctgtgcccctccggtcacgctgtgggtctatttagggctgcagtgtgcactcgtggggttgcaaaagcggtggattttattcccgtcgaggctttggagacagctcagaggtccccggtgttcacagacaactcctcaccacccgccgtgccccagacctatcaggtggcgtacttacatgctcccactggcagcggcaagagcaccaaagtccccgccgcgtacgcggcacaggggtacaaggtgctggtgctcaatccttccgtcgccgcgacgctgggtttcggagcgtacatgtccagggcccacgggatcgaccctaacatcaggaccggagtgcgcactatcaccactgggagctccatcacgtactctacctacggcaagttccttgccgacggtggatgcggggggggcgcctatgatataataatctgtgatgagtgtcactccacagacgccaccacgatcttgggcataggcactgttcttgaccaggcggagactgccggagcgcggctcacagtcctcgccaccgcgactcctcccggttctgtcacagtaccgcatcctaacatcgaggaggttgctctgtccaccactggggaaattcctttctatggcaaagccatccccctcgaggtcatcaaggggggaaggcatctcatcttttgccattcaaagaagaaatgcgatgagcttgctgcgaagttagtcggcttgggcgttaacgccgtagcctactaccgcggcctcgacgtgtccatcatccccaccagcggtgatgtcgtcgttgtggcgacggacgccctcatgactggctatactggcgatttcgactcagtgatagactgcaacacgtgtgtcactcaaacagtcgatttcagcctcgaccctaccttcaccattgagacaaccacactgccccaggacgccgtgtcccgcacccaacggcgcggtagraccggcagagggaggccgggcatctacagattcgtggcacccggggaacgaccctcaggcatgttcgactcctcagttttgtgtgagtgctatgacgcgggttgtgcttggtatgagctcacacccgctgagaccacagtcagactgcgagcgtacatgaacaccccgggactgcccgtgtgccaggaccacttagagttctgggagggcgtgttcacgggtctcacccacatagatgcccatttcctgtcccagacgaagcaggcaggggagaacttcccctacctggtggcgtaccaggcaactgtgtgcgcccgggctcaggccccccccccgtcatgggaccagatgtggaaatgcttgatacgactcaaacccaccctccatgggccaacaccactactttacagactggggggcgtccagaatgaggtcaccctgacgcaccctataaccaaatacatcatgacatgcatgtcggccgacctggaagtcgtcacgagcacctgggtgcttgttggcggcgttccggccgctttggcagcatactgcctgtctacaggttgtgttgtcatagtgggcaggatagtcctgtccgggaagccggcggttatacctgacagagaggtcctctaccgagagttcgacgaaatggaggagtgctccacacacctcccatacatcgaacaggggatggcattggcggagcagtttaagcagaaagcccttggcctgctgcagacggcgtcccgccaagccgagaccatcgcccccgctgctcaaaccacctggcagaagctcgagaccttctgggcgaagcatatgtggaacttcatcagcgggatacaatatctggcgggcttgtctacgctgcccggaaaccccgccattgcatcattgatggcattcaccgccgccgtcaccagcccgctgactaccagccaaactctcctattcaacatcttggggggttgggtggccgcccagctcgccgcccccggcgccgcaacaaccttcgtgggtgctggcctagccggcgccgccgtcggcagtgtgggcctggggaagatcctcgtggacatccttgcggggtacggtgcgggggttgccggggctctcgtggcttttaagatcatgagcggcgaggtcccctcaactgaggacttgattaacctgattccttccatcctgtcgcccggagctctcgtggttggcgtcgtttgcgcagcgatactgcgccgccatgttggcccgggcgagggagctgtgcagtggatgaaccggttgatagcgttcgcctcgaggggaaaccacgtctcccccacgcactatgtgcccgagagcgacgcatcggcccgtgtcactgcaatcctcagcagtctcactgtcacccaactcctaaaacggctccaccaatggatcagctcagattgcactactccatgctccggctcctggttgcgagacatctgggactgggtatgcgaggtgctgagcgacttcaagasytggytgaaggccaagatcttaccacaaatgcctggaatccccctgctgtcctgccaacgcgggtaccgggggatatggcgaggggacggcatcatgaacacccgatgcccctgtggagccgacatatccggacatgtcaaaaacgggtcgatgaggatagttgggcctaagacctgcagcaacacctggcgtgggtcgttcccaatcaatgcttacaccacgggcccctgcaccccccttcccgccccgaactaccggttcgcgctgtggagggtatctgcggaggagtacgtggaggtcaggcaagtgggagactaccactacgtgacgggcatgaccacggacaatcttaagtgcccgtgccaggtcccagcacccgaattcttcacagagctggacggtgtgcgcctacataggtacgcaccaccatgcaagccattgttgcgggatgaggtctcctttcaagtcgggctccatagctacccggtggggtcgcagctaccctgcgagcccgaaccagatgtatctgtggtaacatcaatgctcactgacccttcccacataacggcggaagccgctggccggaggctgaggaggggatctcccccctcccttgccagctcctcagccagtcagctatctgccccatctctcaaagcaacctgctccgccaatcacaactcccctgacacagacctcgtagaggccaacctcctgtggtggcaggagatgggcggaaacatcaccagggtggagtcggagaacaaggtggtgatyctggactccttcgagccacttaagacggaggagcctgagcgggaggtgtccgttcctgcggaaatcttacggcggtccaagagattcaccgcagcgctgcccgtatgggcgtcrccggactacaaccccccgcttctggagacgtggaagaggcctgactacgaaccgcccgtggtccatggctgtccacttccacccaaaccaatcccacctgtgccaccacctcggaagaagcggacagtggtgctgactgaatcaactgtatcctctgccttggctgagctcgccacaaagacctttggtggccctycgtcctctggcgtcgccagtgacgccacaccctcgtcctctgaacctgctccccaagaccgcggccaggagtccgacgctgagtcatactcttccatgcccccccttgagggggagccyggagatcctgacctcagcgatggctcatggtcaacggtcagtggcgagtctaacgcggaggatgttgtgtgttgctcaatgtcctacacctggacgggcgcacttgtyacaccatgtgctgccgaggagagcaagctgcccatcaacgcgctgagcaactccctactgcgccatcacaacctggtgtattccaccacttcgcgcagtgccagccaaagacagaagaaagtcacatttgacagactgcaagtcctggaccaacattaccaggacgtgctcaaggaggttaaggcgaaggcgtccacggtgaaggctaaattgctatccgtagaggaagcttgyagcctgacgccccctcattcagccagatccaagtttggctatggggcgaaggacgtccggagccatgccagaaaggccgtaaaccacatccgctccgtgtggcaagaccttctggaagacaatgaaacaccaatagacaccaccatcatggcaaagaacgaggtcttctgcgtcgccccygagaagggggggcgcaagccagctcggcttatcgtgttccccgatctgggtgtacgcgtatgtgagaagatggccttgtatgatgtggtgaagaccctccccaccaaagtgatgggggaagcctacggattccagtactccccaacgcagcgggtcgacttcctcgtgaaagcgtggaaatccaagaggaccccaatggggttttcgtatgacacccgctgctttgactcaacagtcactgagcacgatatccgtacggaggaggaaatctaccagtgttgtgacctggacccccaggctcgcgtggccataaagtctctcaccgagagactttacgtcgggggtcccttgaccaattcaaaaggggaaaactgcggctatcgtaggtgccgtgccagcggcgtcctaactactagctgtggtaacaccctcacctgctacatcaaggccagagcagcctgtcgagccgccgggctccgggactgcaccatgcttgtgtgcggcgacgacttagtcgttatctgtgagagtgtgggcatccaggaggatgcggcgagcctgcgagctttcacggaggctatgaccaggtactccgccccccctggggacccaccacaaccagaatacgacttggagagcatcacatcatgctcctcaaacgtgtccgtrgcacatgatggcactggcaagagagtctactacctgacccgtgaccctaccactccactcgcacgcgccgcgtgggagactgcaagacacactccagtcaactcctggctaggcaacataattatgtttgcccccacattgtgggcgaggatgatmctgatgactcatttcttttccatcctcatagcccaggacaccctcgagcaggctctggattgcgaaatctacgggacctgctactccatagaaccactggacctacctccaatcattcaaagactccacggcctcagcgcattttcactccacagttactctccgggcgagatcaacagggtggctgcatgcctcaggaagcttggggttccacccttgagagcctggagacatcgggcccgaagcgtccgcgctaggcttctgtccagggggggaagggccgccatctgtggcaggtacctcttcaactgggcagtaaaaaccaagctcaaactcactccaatagcggctgcaagccggctggatttatccggctggtttacggctggcttcagcgggggagacatttatcacagcgtgtctcgtgcccgaccccgctggttgtactgtagcctactcctactagtcgtaggggtaggcatctacctccttcccaaccgatgaaggttgggmyaaacactccgga
>KJ439781
[truncated: 23,611,292 more chars]
