# Supplementary material for: Comprehensive survey of conserved RNA secondary structures in full-genome alignment of Hepatitis C virus
Source: Sci Rep. 2024 Jul 2;14:15145. doi: 10.1038/s41598-024-62897-0 (PMC11219754; doi:10.1038/s41598-024-62897-0)
Supplement: Supplementary file 2 — Supplementary Information 2. [file 41598_2024_62897_MOESM2_ESM.zip › ST_HCV_supplementary_files/F2_hcv_prefiltered.fasta]

>KY620731 
GGGTATTGAGCGGGTTGTTCCAAGAAAGGACCCGGTCACCCCAGCGATTCCGGTGTACTCACCGGTTCCGCAGACCACTATGGCTCTCCCGGGAGAGCCATAGTGGTCTGCGGAACCGGTGAGTACACCGGAATCGCTGGGGTGACCGGGTCCTTTCTTGGAACAACCCGCTCAATACCCAGAAATTTGGGCGTGCCCCCGCAAGATCACTAGCCGAGTAGTGTTGGGTCGCGAAAGGCCTTGTGGTACTGCCTGATAGGGTGCTTGCGAGTGCCCCGGGAGGTCTCGTAGATCGTGCAACATGAGCACACTTCCTAAACCTCAAAGAAAAACCAAAAGAAACACCATCCGTCGCCCACCGGACGTTAAGTTCCCGGGTGGCGGACAGATCGTTGGTGGAGTATACGTGTTGCCGCGCAGGGGCCCACGATTGGGTGTGCGCGCGACGCGTAAGACTTCTGAACGGTCACAGCCTCGCGGACGGCGGCAGCCTATTCCCAAGGCGCGTCAGAGCGAAGGCCGGTCCTGGGCCCAGCCCGGGTACCCTTGGCCCCTCTATGGTAACGAGGGCTGCGGGTGGGCAGGGTGGCTCCTGTCCCCACGCGGCTCCCGTCCATCTTGGGGCCCAAACGACCCCCGGCGAAGGTCCCGCAACTTGGGTAAGGTCATCGATACCCTCACGTGCGGATTTGCCGACCTCATGGGGTACATCCCGCTTGTCGGCGCCCCCGTAGGAGGCGTCGCAAGAGCTCTCGCGCATGGCGTGAGGGCCCTTGAAGACGGGATAAATTTCGCAACAGGGAACTTGCCCGGTTGCTCTTTCTCTATTTTCCTTCTTGCTCTGTTCTCTTGCTTAATCCATCCAGCAGCTAGTTTAGAATGGCGGAATACGTCTGGCCTCTACATTCTTACCAACGACTGTCCCAACAGCAGTATTGTGTATGAAGCCGACGATGTCATTCTGCATACACCCGGCTGTATACCCTGTGTTCAGGACGGCAACAAATCCACGTGCTGGACCCCAGTGACACCTACAGTGGCAGTCAGGTATGTCGGAGCAACCACCGCTTCGATACGCAGTCATGTGGACTTGCTAGTGGGCGCGGCCACGATGTGTTCTGCGCTCTACGTGGGCGATATGTGTGGGGCCGTCTTCCTTGTGGGACAAGCCTTCACGCTCAGACCTCGTCGCCATCAAACTGTCCAGACCTGTAACTGCTCGCTGTACCCAGGTCACCTCACAGGGCATCGAATGGCTTGGGATATGATGATGAATTGGTCCCCCGCTGTGGGTATGGTGGTGGCGCACGTACTGCGTCTGCCCCAGACCTTGTTCGATGTCATGGCCGGGGCCCATTGGGGTATCTTAGCGGGCCTGGCCTATTATTCCATGCAGGGCAATTGGGCCAAGGTCGCTATCATCATGATTATGTTTTCAGGGGTCGATGCCAACACGTATACCACCGGTGGCGCTATAGCTCGTAGTACTGATGGCCTTGTCAGTCTTTTCCACCGGGGTGCCCAACAGAAGCTAGAGCTAGTCAACACCAACGGCTCGTGGCACATTAACAGGACTGCCCTGAACTGTAATGAGTCCATAAACACAGGGTTCATAGCTGGGTTGTTTTACTATCATAGGTTCAACTCTACTGGTTGCCCTCAAATGCTCAGCAGCTGCAGGCCCATCACTAAGTTCAATCAGGGATGGGGCTCCTTGACAGATGCCAATATCACCGGTCCCTCCGCTGATAAACCATACTGCTGGCACTACCCACCTAGACCTTGTGAAACTGTCTCAGCATTGAATGTTTGCGGCCCTGTGTACTGTTTTACACCGTCGCCAGTGGTCGTAGGCACTACTGATGCTAGGGGCGCCCCAACCTACACCTGGGGCACGAATGAGACTGACGTGTTCCTGCTGAATTCCCTGCGGCCTCCTAGTGGTCGGTGGTTCGGGTGTACGTGGATGAACTCCACGGGGTTTGTCAAGACGTGCGGAGCTCCCCCTTGCAATATCTATGGGGGTGGGGGGAATCTCAGCAGTGATTCAGACCTCTTCTGTCCCACCGACTGCTTCAGGAAACATCCTGATGCCACATACAGCCGGTGTGGTGCGGGGCCCTGGTTGACACCTCGATGCATGGTCGACTATCCATACCGGCTCTGGCACTACCCGTGTACCATCAATTTCACATTGTTCAAAGTGAGGATGTTCGTGGGCGGGTTTGAACACCGGTTTACCGCCGCTTGCAACTGGACCAGGGGGGAGCGTTGCGATATCGAGGATCGTGACCGTAGCGAGCAACATCCGCTGCTGCATTCAACAACTGAGCTTGCTATACTGCCTTGCTCCTTCACGCCCATGCCTGCATTGTCAACAGGTCTAATACACCTCCACCAAAACATCGTGGATGTTCAATACCTTTATGGCGTTGGTTCTGGCATGGTGGGATGGGCGTTGAAGTGGGAGTTCGTTATCCTCGTGTTCCTCCTCCTAGCAGACGCACGCGTGTGCGTTGCCATTTGGTTGATGCTGATGGTATCACAAGCAGAAGCAGCCCTGGAGAACCTCGTCACGCTGAACGCCATCTCTGCTGCCGGGACACATGGTATCGGTTGGTACCTGGTAGCTTTTTGCGCGGCGTGGTACGTGCGGGGTAAACTTGTCCCGCTGGTGACCTATAGCCTGACGGGTCTGTGGTCTTTAGCATTACTCGTCCTCTTGCTCCCTCAACGGGCGTATGCTTGGTCGGGTGAGGACAGCGCCACCCTTGGCGCCGGGATCTTGGTCCTCTTTGGCTTCTTTACCTTATCACCTTGGTACAAGCATTGGATCAGTCGCCTCATGTGGTGGAACCAGTACACCATATGTAGATGCGAGGCTGCCCTCCAAGTGTGGGTCCCCCCCCTACTTGCACGCGGGAGTAGGGACGGTGTTATCCTGCTAATGAGTCTGCTTTATCCATCTTTAATTTTTGACATCACTAAGCTGCTGATAGCAGTATTGGGCCCGTTATACCTAACGCAGGCTGCCATCACTACCACCCCCTATTTTGTGCGTGCACATGTACTGGTCCGCCTTTGCATGCTCGTGCGCTCTGTAACGGGGGGAAAATACTTCCAGATGGTCATACTGAGCATTGGCAGATGGTTTAACACCTACCTATACGACCACCTAGCACCAATGCAGCATTGGGCCGCAGCTGGCCTTAAAGACCTAGCAGTAGCTACTGAACCTGTAATATTCAGTCCCATGGAAATCAAGGTCATCACCTGGGGCGCGGATACAGCAGCTTGCGGAGATATTCTTTGCGGGCTGCCTGTCTCTGCGCGATTAGGCCGTGAGGTGTTGTTGGGACCTGCTGATGACTATCAGCAGATGGGTTGGCATTTGTTGGCCCCGATCACAGCATATACCCAGCAGACTAGAGGCCTTCTTGGGACTATTGTGACCAGCTTGACCGGCAGGGATAAGAATGTGGTGACCGGTGAAGTACAGGTGCTTTCTACGGCCACCCAGACCTTCCTAGGTACAACAATAGGGGGAGTTATGTGGACTGTTTACCATGGTGCAGGCTCAAGGAACCTTGCGGGCGCTAAACATCCTGCGCTCCAAATGTACACAAATGTAGATCAGGACCTCGTTGGGTGGCCAGCTCCTCCAGGAGCCAAGTCTCTTGAACCGTGCGCCTGCGGGTCTGTAGACTTATACTTGGTTACCCGCGATGCTGATGTCATCCCTGCTCGGCGCAGGGGGGACTCCACAGCAAGCTTGCTCAGTCCTAGGCCTCTCGCCTGTCTCAAAGGTTCTTCTGGCGGCCCCGTTATGTGCCCTTCGGGACATGTCGCGGGGATCTTTAGGGCCGCTGTGTGCACCAGAGGTGTAGCAAAAGCTCTACAATTCATACCAGTGGAAACCCTAAGCACACAGGCTAGGTCTCCATCATTCTCCGACAATTCAACTCCTCCTGCCGTCCCACAGAGTTACCAAGTCGGGTATCTTCATGCCCCGACCGGCAGTGGTAAGAGCACGAAGGTTCCGGCCGCCTATGTAGCACAAGGATACAATGTCCTCGTGTTGAATCCATCAGTAGCGGCCACACTAGGCTTCGGCTCTTTCATGTCACGTGCCTACGGGATCGACCCCAACATCCGCACTGGGAACCGCACCGTTACGACTGGTGCTAAACTTACCTATTCCACCTACGGTAAGTTTCTCGCGGACGGGGGTTGCTCCGGAGGAGCATATGATGTGATTATCTGTGATGAATGTCATGCCCAAGACGCTACCAGCATATTGGGTATAGGCACGGTCTTAGATCAGGCTGAGACAGCCGGGGTGAGGCTGACGGTCTTAGCGACAGCTACTCCCCCAGGCAGCATCACTGTGCCACATTCTAACATCGAAGAAGTGGCCTTGGGCTCTGAAGGTGAGATCCCTTTCTATGGTAAGGCTATACCGATAGCCCAGCTTAAGGGGGGGAGGCACCTTATCTTTTGCCATTCCAAGAAAAAATGTGATGAGATAGCAGCCAAACTCAGAGGGATGGGGCTCAACGCTGTAGCGTACTATAGGGGTCTTGATGTGTCCGTCATACCAACAGCAGGAGACGTCGTGGTTTGCGCCACTGACGCACTCATGACTGGATTCACCGGAGACTTCGATTCTGTCATAGACTGCAACGTGGCTGTTGAGCAGTACGTTGATTTCAGCCTAGACCCCACCTTTTCCATCGAGACTCGCACCGCTCCCCAAGACGCGGTTTCTCGTAGCCAACGCCGTGGGCGTACGGGCCGAGGCAGACTCGGTACGTACCGCTACGTCACCCCGGGTGAGAGACCGTCTGGAATGTTTGACTCGGTTGTTCTCTGTGAGTGCTATGACGCGGGCTGCTCGTGGTACGATCTGCAGCCCGCTGAGACCACAGTCAGACTGCGAGCTTACTTGTCCACGCCGGGACTACCAGTCTGCCAAGACCATTTGGACTTTTGGGAGAGCGTCTTCACCGGACTAACTCACATAGATGCCCACTTTCTATCACAGACTAAGCAGCAGGGTCTCAACTTCTCGTACCTAGCTGCCTACCAAGCCACGGTGTGCGCCCGCGCACAGGCTCCTCCCCCGAGTTGGGATGAGACGTGGAAATGTCTCATACGGCTTAAGCCAACACTGCATGGGCCTACGCCCCTTCTATATCGGTTGGGGCCCGTCCAAAATGAAACCTGCTTGACACACCCCGTAACAAAATACATCATGGCATGCATGTCAGCTGATCTGGAAGTGACCACTAGCACCTGGGTGTTGCTTGGAGGGGTCCTTGCGGCCTTAGCGGCCTACTGCTTGTCAGTCGGCTGCGTTGTGATTGTGGGCCACATTGAGCTGGGGGGCAAGCCAGCACTCGTTCCAGACAAAGAGGTGTTGTATCAACAATACGATGAGATGGAGGAGTGCTCGCAAGCTGCCCCATATATCGAGCAAGCTCAGGCAATAGCCCACCAGTTCAAGGAGAAAGTCCTTGGATTGCTGCAGCGAGCCACCCAACAACAAGCTGTCATTGAGCCCATAGTAGCTACCAACTGGCAGAAACTTGAGGCCTTCTGGCACAAGCATATGTGGAATTTTGTGAGTGGGATTCAGTACCTGGCAGGCCTCTCCACCTTGCCTGGCAACCCTGCTGTGGCGTCTCTTATGGCGTTCACTGCTTCAGTCACCAGTCCCCTGACGACCAACCAAACTATGTTTTTTAACATACTCGGGGGGTGGGTTGCTACCCATTTGGCAGGGCCCCAGAGCTCTTCCGCGTTCGTGGTAAGCGGCTTGGCCGGCGCTGCCATAGGGGGCATAGGTTTGGGCAGGGTCTTGCTTGACGTCCTAGCAGGGTATGGAGCTGGTGTCTCAGGCGCCTTGGTGGCTTTTAAGATCATGGGAGGGGAACTTCCCACCGCTGAAGACATGGTCAATCTGTTGCCCGCCATACTATCTCCGGGCGCCCTCGTCGTCGGTGTGATATGTGCTGCCATACTACGTCGACACGTAGGACCTGGAGAGGGGGCGGTGCAGTGGATGAACAGGCTTATAGCATTCGCTTCCCGGGGTAACCACGTTTCACCAACGCACTATGTCCCCGAGAGCGACGCTGCGGCGAGAGTCACTGCATTGCTGAGCTCTCTAACCGTCACAAGCCTGCTTCGGCGGTTGCACAAATGGATCAATGAAGACTACCCAAGTCCTTGCAGCGGTGATTGGCTGCGTACCATCTGGGACTGGGTTTGCACGGTGTTGTCTGACTTCAAAACATGGCTCTCCGCTAAGATTATGCCAGCGCTCCCTGGGTTGCCCTTCATTTCCTGTCAGAAGGGATACAAGGGCGTGTGGCGGGGGGACGGTGTAATGTCAACACGCTGTCCCTGCGGGGCATCAATAACCGGTCATGTGAAGAATGGGTCCATGCGGCTTGCAGGGCCGCGCAAATGTGCTAATATGTGGCATGGTACTTTCCCCATCAATGAGTACACCACTGGACCCAGCACACCTTGCCCATCACCCAACTACGCTCGCGCGCTATGGCGCGTGGCTGCTAGCAGCTACGTTGAGGTGCGCAGGGTGGGGGACTTCCATTACATTACGGGGGCCACGGAAGATGAGCTCAAGTGTCCGTGCCAAGTGCCGGCTGCTGAGTTCTTTACTGAAGTGGATGGGGTGAGACTTCACCGTTACGCCCCTCCATGCAAGCCCCTGTTAAGGGATGACATCACTTTCATAGTGGGATTGAATTCCTACGCGATAGGATCTCAACTCCCTTGTGAGCCCGAACCAGATGTTTCTGTGCTGACCTCGATGTTGAGAGACCCTTCCCATATCACTGCCGAGACGGCAGCGCGCCGCCTTGCGCGCGGGTCCCCTCCATCAGAGGCAAGCTCATCCGCCAGCCAGCTGTCGGCTCCATCGCTGAAGGCAACTTGCCAGACGCATAGGCCTCATCCAGACGTTGAGCTAGTGGACGCCAACTTGTTATGGCGGCAAGAGATGGGTAGCAACATCACACGGGTAGAGTCTGAAACAAAGGTTGTGATTCTTGATTCATTCGAACCTCTGAGAGCCGAAACTGATGACACCGAGCTCTCGGTGGCCGCAGAGTGTTTCAAGAAACCTCCCAAGTATCCTCCAGCCCTTCCTATCTGGGCTAGGCCAGACTACAATCCTCCACTGTTGGACCGCTGGAAAGCACCGGATTATGTACCACCAACTGTCCATGGATGTGCCTTGCCACCACGGGGCGCTCCGCCGGTGCCTCCCCCTCGGAGGAAGAAGACAATCCAGCTAGATGGTTCCAATGTGTCCGCGGCACTAGCTGCGCTTGCGGAAAAGTCATTTCCATCTTCGGAACCGCAAGGAGGGAGCAGCTCAACCTCAGGGGTTGACACACAGCCCAGCACTACTTCTGAGGTGCCCCCTTCTCCAGAAGGGGAGTCCGACTCAGAGTCATGCTCGTCCATGCCTCCTCTCGAGGGAGAGCCGGGCGACCCGGACTTGAGTTGCGACTCTTGGTCCACTGTTAGTGACAGCGAGGAGCAGAGCGTGGTCTGCTGCTCTATGTCGTACTCTTGGACCGGCGCCTTGGTAACACCATGTAATGCCGAGGAGGAGAAGCTGCCCATTAGCCCACTCAGCAACTCCTTGCTGAGACATCATAACCTAGTCTATTCAACGTCGTCTAGAAGCGCCTCTCAGCGCCAGAAGAAGGTCACCTTTGACAGGCTGCAGGTGCTCGACGACCATTACAAGACTGTATTAAAGGAGGTAAAGGAGCGAGCGTCCGGGGTAAAGGCTCGCATGCTCACCATCGAGGAAGCGTGCGCGCTTGTCCCCCCCCACTCTGCCCGTTCGAAGTTCGGGTATAGTGCGAGGGACGTTCGCTCCTTGTCCAGCAAGGCCATTAACCAGATCCGCTCCGTCTGGGAGGACTTGCTGGAAGACACTACAACTCCAATTCCAACCACCATCATGGCGAAGAACGAGGTGTTTTGTGTGGACCCCGCCAAAGGGGGCCGCAAGCCTGCTCGCCTCATTGTATACCCTGACCTAGGAGTGCGTGTCTGTGAGAAACGCGCCCTATATGATGTGATACAGAAGTTGTCAATTGCGACGATGGGTTCCGCTTATGGATTCCAATACTCGCCCCAGCAGCGGGTCGAACGTCTGTTGAAGATGTGGACCTCAAAGAAAACCCCCTTGGGGTTCTCGTATGACACCCGCTGCTTTGACTCGACTGTCACTGAACAGGACATCAGGGTGGAAGAGGAGATATACCAATGTTGTAACCTTGAACCGGAGGCCAGGAAAGTGATCTCCTCCCTCACGGAGCGGCTATACTGCGGGGGTCCTATGTTTAACAGCAAAGGGGCCCAATGCGGTTATCGCCGTTGCCGTGCTAGTGGAGTTCTGCCTACCAGCTTCGGCAACACAATCACTTGTTACATCAAGGCTACGGCGGCTGCAAGGGCCGCATGCCTCCGGAACCCGGACTTTCTCGTCTGCGGAGACGATTTAGTCGTGGTGGCTGAGAGTGATGGCGTCAACGAGGATAGAGCAGCCCTGAGAGCCTTCACGGAGGCTATGACCAGGTATTCTGCTCCACCCGGAGATGCCCCACAGCCTACCTACGACCTTGAGCTCATTACATCTTGCTCATCTAACGTCTCCGTGGCACTTGACAACAAGGGGAAGAGGTACTATTACCTCACCCGTGATGCCACTACTCCCCTGGCTCGTGCAGCTTGGGAAACAGTTCGTCACACTCCAGTTAACTCCTGGTTGGGTAACATCATCATGTACGCGCCTACCATCTGGGTGCGCATGGTAATGATGACCCACTTTTTCTCCATACTCCAATCCCAGGAGATACTTGACCGACCCCTTGACTTTGAAATGTACGGGGCCACTTACTCTGTCACTCCGCTGGATTTACCAGCTATCATTGAAAGACTCCATGGTCTAAGCGCGTTCACGCTCCACAGTTACTCTCCAGTAGAGCTCAATAGGGTCGCGGGGACACTCAGGAAGCTTGGGTGCCCCCCTCTACGAGCTTGGAGACATCGGGCACGAGCAGTGCGCGCCAAGCTTATCGCCCAGGGAGGGAAGGCCAAAATATGCGGCCTTTATCTCTTTAATTGGGCGGTACGCACCAAGACCAATCTCACTCCATTGCCAGCCGCTGGCCAGCTGGATTTGTCCAGTTGGTTTGCGGTTGGCGTCGGCGGGAACGACATTTATCACAGCGTGTCACGTGCCCGAACCCGCTATTTGCTGCTTTGCCTACTCCTACTAACGGTAGGGGTAGGCATCTTTCTCCTGCCAGCTCGGTGAGCTGGTAGAATAACACTCCATT
>KY620732 
CGGGCCACCTGCCTCCTAGGAGGCGACACTCCACCATGGATCACTCCCCTGTGAGGAACTTCTGTCTTCACGCGGAAAGCGCCTAGCCATGGCGTTAGTACGAGTGTCGTGCAGCCTCCAGGACCCCCCCTCCCGGGAGAGCCATAGTGGTCTGCGGAACCGGTGAGTACACCGGAATCGCTGGGATGACCGGGTCCTTTCTTGGAACAACCCGCTCAATGCCCAGAAATTTGGGCGTGCCCCCGCAAGATCACTAGCCGAGTAGTGTTGGGTCGCGAAAGGCCTTGTGGTACTGCCTGATAGGGTGCTTGCGAGTGCCCCGGGAGGTCTCGTAGACCGTGCAACATGAGCACACTTCCTAAACCCCAAAGAAAAACCAAAAGAAACACCATCCGTCGCCCACCGGACGTCAAGTTCCCGGGTGGCGGACAGATCGTTGGTGGAGTATACGTGTTGCCGCGCAGGGGCCCACGGTTGGGTGTGCGCGCGACGCGTAAAACTTCTGAACGGTCGCAGCCTCGCGGACGGCGGCAGCCTATTCCCAAGGCGCGTCGGAGCGATGGCCGGTCCTGGGCCCAGCCCGGGTACCCTTGGCCCCTCTATGGTAACGAGGGCTGCGGGTGGGCAGGGTGGCTCCTGTCCCCACGCGGCTCCCGTCCATCTTGGGGCCCAAACGACCCCCGGCGAAGGTCCCGCAACTTGGGTAAAGTCATCGATACCCTCACGTGCGGATTCGCCGACCTCATGGGGTACATCCCGCTCGTCGGCGCCCCCGTAGGGGGCGTCGCAAGAGCCCTCGCGCATGGTGTGAGGGCCCTTGAAGACGGGATAAATTTCGCAACAGGGAATTTGCCCGGTTGCTCTTTTTCTATCTTCCTCCTTGCTCTGTTCTCTTGCTTAATTCATCCAGCAGCTAGTTTAGAATGGCGGAACACGTCTGGCCTCTACATCCTTACTAACGACTGTTCCAACAGCAGTATTGTGTATGAGGCCGAAGAAGTCATTCTGCACACGCCCGGCTGTGTACCTTGTGTCCATGACAACAATAAAACCACGTGCTGGACCCCAGTGACACCTACAGTGGCAGTCAAGTACGTCGGAGCAACCACCGCTTCGATACGCAGTCACGTGGACTTGCTAGTGGGCACGGCCACGATGTGTTCTGCGCTCTACGTAGGTGATATGTGTGGAGCCGTCTTCCTTGTGGGACAAGCCTTCACGTTCAGACCTCGTCGCCATCAAACGGTCCAGACCTGTAACTGCTCGCTGTACCCAGGCCATCTCACAGGGCATCGAATGGCTTGGGATATGATGATGAATTGGTCCCCAGCTGTGGGTATGGTGGTAGCGCACGTCTTGCGCCTGCCCCAGACCTTGTTCGACATCATAGCCGGGGCCCATTGGGGCATCTTGGCGGGCCTAGCCTATTATTCCATGCAGGGCAATTGGGCTAAGGTCGCTATCATCATAATTATGTTTTCAGGGGTCGATGCCGAGACACATACCATCGCTGGCAAGACGGCTCAGGGCGTTCGTTCTTTCGTTGGTCTTTTTGACATGGGTCCCAACCAGAAGCTACATCTAGTCAACACCAACGGCTCGTGGCACATCAACAGGACTGCCCTGAACTGTAATGAGTCCATAAACACAGGGTTCATAGCTGGGTTGTTTTATTATAACAAGTTCAACTCTACTGGTTGCCCTCAAAGGCTCAGCAGCTGCAAGCCCATCACTTTCTTCAAGCAGGGGTGGGGTTCCTTGACAGATGCTAACATCACCGGCCCCTCTGATGACAAACCATACTGCTGGCACTACCCACCTAGACCTTGTAGAACTGTCCCAGCATCAAGTGTTTGCGGCCCTGTGTACTGCTTCACACCGTCGCCAGTGGTCGTAGGAACTACTGATGCTAAGGGCGCCCCAACCTACACCTGGGGCGAGAATGAGACAGACGTGTTCCTGCTAGACTCCATGCGGCCCCCTAGTGGTCGGTGGTTCGGGTGCACGTGGATGAACTCCACGGGGTTTGTCAAGACGTGCGGAGCCCCCCCTTGTAATATCTATGGGGGTGGGGGGAATCCCAGCAATGAGTCAGACCTCTTCTGTCCCACCGACTGCTTCAGGAAACATCCTGAGGCCACATATACCCGGTGTGGTGCGGGGCCCTGGCTAACACCTCGATGCTTGGTCGACTATCCATACCGGCTTTGGCATTACCCATGTACAGTCAATTTTACATTGTTCAAGGTGAGGATGTTCGTGGCCGGGTTTGAACACCGGTTCTCTGCCGCTTGCAACTGGACCAGAGGGGAGCGCTGCGATATCGAGGATCGTGACCGTAGCGAGCAACATCCGCTGCTGCATTCAACAACTGAGCTTGCTATACTGCCTTGCTCCTTCACGCCCATGCCTGCATTGTCAACGGGTCTAATACACCTCCACCAAAACATCGTGGATGTCCAGTACCTTTACGGCGTTGGTTCTGGCATGGTGGGATGGGCGTTGAAGTGGGAGTTCGTTATCCTCGTGTTCCTCCTCCTAGCAGACGCGCGCGTGTGCGTTGCCGTTTGGTTGATGCTGATGATATCACAAGCAGAAGCAGCCCTGGAGAACCTTGTCACGCTGAACGCCGTCGCTGCTGCCGGGACACATGGTATCGGCTGGTATCTGGTGGCCTTTTGCGCGGCGTGGTACGTGCGGGGTAAATTTGTCCCGCTGGTGACCTATAGCCTAACGGGTCTTTGGTCCCTAGCAGTACTTGTCCTTTTGCTCCCTCAACGGGCGTATGCTTGGTCGGGCGAAGACAGCGCCACTCTCGGCGCCGGGATCTTAGCCCTCTTTGGCTTCTTTACCTTATCACCTTGGTATAAGCATTGGATTAGCCGCCTCATATGGTGGAACCAGTACACCATATGTAGGTGCGAGGCCGCCCTCCAAGTGTGGGTCCCCCCCTTGCTTGCACGCGGGAGTAGGGACGGTGTCATCCTGCTAACAAGCCTGCTTCATCCATCTTTAATTTTTGACATCACTAAGCTGCTGATAGCAGTACTGGGCCCATTATACCTAATACAGGCCGCCCTCACTGCCACCCCCTACTTCGTGCGTGCACATGTACTGGTTCGCCTTTGCATGTTCGTGCGCTCTGTGATGGGGGGAAAATACATCCAGATGGCCATACTGAGCATTGGCAGATTGTGTAATACCTACCTATACGACCATCTAGCGCCAATGCAACATTGGGCCGCAGCCGGCCTCAAAGACCTAGCAGTGGCCACCGAACCTGTAATATTTAGTCCCATGGAAATCAAGGTCATCACCTGGGGTGCGGATACAGCAGCTTGCGGAGATATTCTTTGCGGGCTGCCTGTCTCTGCGCGATTAGGCCGTGAGGTGTTGTTGGGACCTGCTGATGACTATCGGGAGATGGGTTGGCGGTTGTTGGCCCCGATCACAGCATATACCCAGCAAACTAGAGGCCTTCTTGGGACTATTGTAACCAGCTTGACTGGCAGGGATAAGAATGTGGTGACCGGTGAAGTGCAGGTGCTTTCTACGGCCACCCAGACCTTCCTAGGTACTACAATAGGGGGGGTTATGTGGACTGTTTACCATGGCGCAGGCTCGAGGAACCTTGCGGGCGCTAAACATCCTGCGCTCCAAATGTACACAAATGTAGATCAGGACCTCGTTGGGTGGCCAGCTCCTCCAGGGGCCAAGTCTCTTGAACCGTGCACCTGCGGATCTGCAGACTTATACTTGGTTACCCGCGAAGCTGATGTCATCCCTGCTCGGCGCAGGGGGGACTCCACAGCGAGCTTGCTCAGTCCTAGGCCTCTCTCCAGCCTCAAAGGTTCCTCTGGCGGCCCCGTTATGTGCCCTTCGGGGCATGCTGCGGGGCTCTTTAGGGCTGCTGTGTGCACCAGAGGTGTAGCAAAAGCCCTACAGTTCATACCAGTGGAAACCCTTAGCACACAATCTAGGTCTCCATCATTCTCTGACAATTCAACTCCTCCTGCCGTCCCACAGAGCTATCAAGTCGGGTATCTCCATGCCCCGACCGGCAGTGGTAAGAGCACGAAGGTTCCGGCCGCCTATGTAGCACAAGGATACAATGTTCTCGTGTTGAATCCATCGGTGGCGGCCACACTAGGCTTCGGCTCTTTCATGTCGCATGCCTATGGGATCGACCCCAACATCCGCACTGGGAACCGCACCGTTACAACTGGTGCTAAACTGACCTATTCCACCTACGGTAAGTTTCTCGCGGACGGGGGTTGCTCCGGGGGAGCATATGATGTGATTATCTGTGATGAATGTCATGCCCAAGACGCTACCAGTATATTGGGTATAGGCACGGTCTTAGATCAGGCTGAGACGGCCGGGGTGAGGCTGACGGTTTTAGCGACAGCAACTCCCCCAGGCAGCATCACTGTGCCACATTCCAACATCGAAGAAGTGGCCCTGGGCTCTGAAGGTGAGATCCCCTTCTATGGTAAGGCTATACCGATAGCCCAGCTTAAGGGGGGAAGGCACCTTATCTTTTGCCATTCCAAGAAAAAATGTGATGAGATAGCATCCAAACTCAGAGGGATGGGGCTCAACGCTGTAGCATACTATAGAGGTCTTGATGTGTCCGTCATACCAACAGCAGGTGACGTCGTGGTCTGTGCTACTGACGCCCTCATGACTGGATTCACCGGAGACTTCGATTCTGTCATAGACTGCAACGTGGCTGTTGAACAGTACGTTGACTTCAGCCTGGACCCCACCTTTTCCATCGAGACTCGTACCGCTCCCCAAGACGCGGTTTCTCGCAGTCAACGCCGTGGGCGTACGGGCCGAGGCAGACTCGGTACGTACCGATACGTCACCCCGGGTGAGAGACCGTCTGGAATGTTTGACTCGGCTGTTCTCTGTGAGTGCTATGACGCGGGCTGCTCGTGGTACGATCTACAGCCCGCTGAGACCACAGTCAGACTGAGAGCTTACTTGTCCACGCCGGGATTACCCGTCTGCCAAGACCATTTGGAGTTTTGGGAGAGCGTCTTCACTGGACTAACTCACATAGATGCTCACTTTCTATCACAGACCAAGCAGCAGGGACTCAACTTCCCGTACCTAACTGCCTACCAAGCCACTGTGTGCGCCCGCGCACAGGCTCCTCCCCCGAGTTGGGACGAGACGTGGAAATGTCTCTTGCGGCTTAAGCCAACTCTACATGGATCTACGCCCCTTCTATATCGGTTGGGGCCTGTCCAAAATGAAGTCTGCTTGACACATCCCGTCACAAAGTACATCATGGCATGCATGTCAGCTGATCTGGAAGTGACCACTAGCACCTGGGTGCTGCTTGGAGGGGTCCTCGCGGCCTTAGCGGCCTACTGCTTGTCAGTCGGCTGCGTTGTGATTGTGGGTCACATTGAGCTGAGGGGCAAGCCAGCACTCGTTCCAGACAAAGAGGTGTTGTATCAACAATACGATGAGATGGAGGAGTGCTCGCAAGCTGCCCCATATATCGAACAAGCTCAGGTAATAGCCCACCAGTTCAAGGAGAAAATCCTTGGATTGCTGCAGCGAGCCACCCAACAACAAGCTATCATTGAGCCCATAGTAGCTACCAACTGGCAAAAACTTGAGGCCTTCTGGCACAAGCATATGTGGAATTTCGTGAGTGGAATTCAGTACCTGGCGGGCCTCTCCACCTTGCCTGGCAACCCTGCTGTGGCGTCTCTTATGGCGTTCACTGCTTCAGTCACCAGTCCCCTGACGACTAACCAAACTATGTTTTTCAACATACTCGGGGGGTGGGTTGCTACCCATTTGGCAGGGCCCCAGAGCTCTTCCGCGTTCGTGGTAAGCGGCTTGGCCGGCGCTGCCATAGGGGGTATAGGCCTGGGCAGGGTCCTGCTTGACATCCTGGCAGGATATGGAGCCGGTGTTTCAGGCGCCTTGGTGGCTTTTAAGATCATGGGAGGAGAATTCCCCACCGCAGAGGACATGGTCAACCTGTTGCCCGCTATACTATCTCCGGGCGCCCTCGTTGTCGGTGTGATATGTGCTGCCATATTACGTCGACACGTAGGACCTGGAGAGGGGGCGGTGCAGTGGATGAACAGGCTTATAGCATTTGCATCCCGGGGCAACCACGTTTCACCAACACACTATGTTCCCGAGAGCGATGCTGCAGTGAGAGTCACTGCATTGCTGAGCTCTCTGACCGTCACAAGTCTGCTCCGGCGGTTGCACCAGTGGATCAATGAAGACTACCCAAGTCCTTGCAGCGGTGATTGGCTGCGTACCATCTGGGACTGGGTTTGCATGGTGTTGTCTGACTTCAAGACATGGCTCTCCGCTAAGATTATGCCAGCGCTCCCTGGGCTTCCCTTCATTTCCTGTCAGAGGGGATACAAGGGCGTGTGGCGGGGGGACGGTATAATGTCAACACGCTGTCCTTGCGGGGCGTTGATAACCGGCCATGTGAAGAATGGGTCCATGCGGCTTGCAGGGCCGCGCAAATGCGCTAACATGTGGTATGGTACTTTCCCCATCAATGAGTACACCACTGGACCCAGTACACCTTGTCCATCACCCGATTACACCCGCGCACTATGGCGCGTGGCTGCCAACAGCTACGTTGAGGTGCGTCGGGTGGGGGACTTCCATTACATTACGGGGGCTACAGAAGATGAGCTCAAGTGTCCGTGCCAAGTGCCGGCTGCTGAGTTCTTCACTGAAGTGGATGGGGTGAGAATTCACCGTTACGCCCCTCCATGTAAGCCCCTGTTAAGAGATGACATCACTTTCATGGTAGGGTTGAATTCTTATGCGATAGGATCTCAACTCCCCTGTGAGCCCGAACCAGATGTTTCTGTGTTGACCTCGATGTTGAGAGACCCCTCCCATATTACCGCCGAGACGGCAGCGCGCCGCCTCGCGCGCGGGTCCCCTCCATCAGAGGCAAGCTCATCTGCCAGCCAGCTATCGGCTCCGTCGTTGAAGGCAACTTGCCAGACGCATAGGCCTCATCCAGACGCTGAGCTAGTGGACGCCAACTTGTTATGGCGGCAAGAGATGGGCAGCAACATCACACGGGTAGAGTCTGAAACAAAAGTTGTGATCCTTGATTCATTCGAACCTCTGAGAGCCGAAACTGATGACGCCGAGCTCTCGGTGGCTGCAGAGTGTTTCAAGAAACCACCCAAGTATCCTCCAGCCCTTCCCATCTGGGCTAGGCCAGACTACAATCCTCCACTGTTGGACCGCTGGAAAGCACCGGATTATGTACCACCAACTGTCCATGGATGCGCCTTACCACCACGTGGTGCTCCACCGGTGCCCCCCCCTCGAAGGAAGAGGACAATCCAGCTGGATGGTTCCAACGTGTCCGCGGCCCTAGCTGCGCTCGCGGAAAAGTCATTCCCATCTCCGGAACCGCGGGGAGAGAGCAGCTCAACCTCAGGGGTCGACACACAGTCCAGCACTACTTCCAAGGTGCTCCCTTCCCCAGGAGGGGAGTCCGACTCGGAGTCATGCTCGTCCATGCCTCCTCTCGAGGGAGAGCCGGGCGACCCGGACTTGAGTTGCGACTCATGGTCCACCGTTAGTGACAGCGAGGAGCAGAGCGTGGTCTGCTGCTCTATGTCGTACTCTTGGACCGGCGCCTTGATAACACCATGTAATGCTGAGGAGGAGAAGCTGCCCATTAGCCCACTCAGCAACTCCTTGCTGAGACATCATAACCTAGTCTATTCAACGTCGTCTAGAAGCGCCTCTCAGCGCCAGAAGAAGGTTACCTTTGACAGGCTGCAGGTGCTCGACGACCATTACAAGACTGCATTAAAGGAGGTAAAGGAGCGAGCGTCCGGGGTAAAGGCTCGCATGCTCACCATCGAGGAAGCGTGCGCGCTCGTCCCTCCCAACTCTGCCCGTTCGAAGTTCGGGTATAGTGCAAAGGACGTTCGCTCCTTGTCCAACAAGGCCATTGCCCAGATCCGCTCCGTCTGGGAGGACTTGCTGGAAGACACTACAACTCCAATTCCAACCACCATCATGGCGAAGAATGAGGTGTTCTGCGTGGACCCCACCAAAGGGGGCCGCAAGCCCGCTCGCCTCATTGTATACCCTGACCTGGGAGTGCGTGTCTGTGAGAAACGTGCTCTATATGATGTGATACAGAAGTTGTCAATTGCGACGATGGGTTCCGCTTACGGATTCCAATACTCGCCTCAGCAGCGGGTCGAACGTCTGTTGAAGATGTGGACCTCAAAGAAAACCCCCTTAGGGTTCTCGTATGACACCCGCTGCTTTGACTCGACTGTCACTGAACAGGACATCAGGGTGGAAGAGGAGATATACCAATGTTGTAACCTTGAACCGGAGGCCAGGAAAGTGATCTCCTCCCTCACGGATCGGCTTTACTGCGGAGGCCCTATGTTCAATAGCAAAGGGGTCCAGTGCGGTTATCGCCGTTGCCGTGCTAGCGGAGTTCTGCCTACCAGCTTCGGCAATACAATCACTTGTTACATCAAGGCCACAGCGGCTGCAAAGGCCGCAGGCCTCCGCAACCCGGACTTTCTTGTTTGCGGAGATGATCTAGTCGTGGTAGCTGAGAGTGACGGCGTCGGCGAGGATAGAGCAGCCCTGAGAGCCTTCACGGAGGCTATGACCAGGTATTCTGCTCCACCCGGTGATGCCCCACAGCCTACCTACGACCTTGAGCTCATTACATCTTGCTCCTCTAACGTCTCCGTGGCACATGACAACAAGGGGAAGAGGTACTATTACCTCACCCGTGATGCCACTACTCCCCTGGCCCGTGCGGCTTGGGAAACAGCTCGTCACACTCCAGTTAACTCCTGGTTGGGCAACATCATCATGTACGCGCCTACCATCTGGGTACGCATGGTAATGATGACGCACTTTTTCTCCATACTCCAATCCCAGGAGATACTTGATCGACCCCTTGACTTTGAAATGTACGGGGCCACTTACTCTGTCACTCCGCTGGATTTACCAGCTATTATTGAAAGACTCCACGGTCTAAGCGCGTTCACGCTCCATAGTTACTCTCCAGTAGAGCTCAACAGGGTCGCGGGGACACTCAGGAAGCTTGGGTGCCCCCCCCTGCGAGCTTGGAGACATCGGGCACGAGCAGTGCGCGCCAAGCTTATCGCCCAGGGAGGAAAGGCCAAAACATGTGGCCTTTATCTCTTTAATTGGGCGGTACGCACCAAGACCAATCTCACTCCATTGCCAGCCGCTGGCCAGCTGGATTTGTCCAGTTGGTTTACGGTTGGCGTCGGCGGGAACGACATTTATCACAGCGTGTCACGTGCCCGAACCCGCCATTTGCTGCTTTGCCTACTCCTACTAACGGTAGGGGTAGGCATCTTTCTCCTGCCAGCCCGATAGGCTGGTAGAATAACACTCCATTCC
>KY620733 
CCTGGAGGCTGCACGACACTCGACACTCCACCATGGATCACTCCCCTGTGAGGAACTTCTGTCTTCACGCGGAAAGCGCCTAGCCATGGCGTTAGTACGAGTGTCGTGCAGCCTCCAGGACCCCCCCTCCCGGGAGAGCCATAGTGGTCTGCGGAACCGGTGAGTACACCGGAATCGCTGGGGTGACCGGGTCCTTTCTTGGAACAAACCCGCTCAATACCCAGAAATTTGGGCGTGCCCCCGCGAGATCACTAGCCGAGTAGTGTTGGGTCGCGAAAGGCCTTGTGGTACTGCCTGATAGGGTGCTTGCGAGTGCCCCGGGAGGTCTCGTAGACCGTGCAACATGAGCACACTTCCTAAACCTCAAAGAAAAACCAAAAGAAACACCATCCGTCGCCCACAGGACGTCAAGTTCCCGGGTGGCGGACAGATCGTTGGTGGAGTATACGTGTTGCCGCGCAGGGGCCCACGATTGGGTGTGTGCGCGACGCGTAAAACTTCTGAACGGTCACAGCCTCGCGGACGGCGGCAGCCTATCCCCAAGGCGCGTCGGAGCGAAGGCCGGTCCTGGGCTCAGCCCGGGTACCCTTGGCCCCTCTATGGTAATGAGGGCTGCGGGTGGGCAGGGTGGCTCCTGTCCCCACGCGGCTCTCGTCCATCTTGGGGCCCAAACGACCCCCGGCGGAGGTCCCGCAATTTGGGTAAAGTCATCGATACCCTTACGTGCGGCTTCGCCGACCTCATGGGGTACATCCCGCTCGTCGGCGCTCCTGTAGGGGGCGTCGCAAGAGCGCTCGCGCATGGTGTGAGGGCTCTTGAAGACGGGATAAATTTCGCAACAGGGAACTTGCCCGGTTGCTCTTTTTCTATCTTCCTTCTTGCTCTGTTCTCTTGCTTAATTCATCCAGCAGCTAGTTTAGAGTGGCGGAATACGTCTGGCCTCTATGTCCTTACCAACGACTGTCCCAATAGCAGTATTGTGTATGAGGCTGATGACGTCATTCTGCACACACCTGGCTGTATACCTTGTGTTCAGGACGGCAATAGATCCACGTGCTGGACCTCAGTGACACCCACAGTGGCAGTCAGGTACATCGGAGCAACTACTGCTTCGATACGCAGCCATGTAGACCTGCTGGTGGGCGCGGCCACGATGTGTTCTGCGCTCTACGTGGGTGATGTGTGTGGGGCCGTCTTCCTTGTGGGACAAGCCTTCACGTTCAGACCCCGTCACCACCAAACGGTCCAGACCTGCAACTGCTCGCTGTACCCAGGCCACCTCACGGGTCATCGAATGGCTTGGGATATGATGATGAACTGGTCCCCCGCTGTGGGCATGGTGGTAGCGCACGTCCTGCGTCTGCCCCAGACCTTGTTCGACATAATAGCCGGGGCCCATTGGGGCATCTTGGCGGGCCTAGCCTATTACTCCATGCAGGGTAACTGGGCCAAGGTTGCTATCATCATGGTTATGTTCTCAGGGGTCGATGCCCATACATATGTCTCCGGTGGCTCTGCAGCCAGGGGTGCCCTCGGGTTAACTAGCCTTTTTTCTCCGGGCTCCAGGCAGAACCTACAGCTGGTCAACAAAAATGGTTCGTGGCACATCAACAGCACTGCCTTGAATTGCAATGAGTCCATAAACACGGGGTTCATAGCTGGGTTGTTTTACTATCATAAGTTCAACTCTACCGGATGCCCTCAAAGGCTCAGCAGCTGCAAGCCCATCACTCACTTCAGACAGGGGTGGGGCCCCCTGACAGATGCTAATATCACTGGCTCCTCCAATGACAAACCTTATTGCTGGCACTACCCACCTAAACCTTGTGAAGTTGTTCCAGCGTCAAGTGTCTGCGGCCCTGTGTACTGCTTCACACCCTCGCCAGTGGTTGTAGGCACTACTGATGCTAAGGGCGTCCCAACTTACAACTGGGGCGCGAATGTCACAGACGTGTTCCTGCTACGATCCCTGCGGCCTCCCAGGGGTTCGTGGTTCGGGTGCACATGGATGAACTCCACGGGGTTTACCAAGACATGTGGAGCTCCCCCTTGTAACATCTATGAGGGTGGGGGGGATCCCAGAAACGAGTCAGACCTCTTCTGCCCCACCGACTGCTTCAGGAAACATCCCGAGGCTACATACGGTCGGTGCGGTGCGGGGCCTTGGTTGACACCCCGATGCATGGTCGACTACCCGTACCGGCTTTGGCATTACCCATGTACAGTCAATTTTACATTGTTCAAGGTGAGGATGTTTGTGGGTGGGTTTGAGCACCGGTTCACAGCTGCCTGCAACTGGACCAGAGGGGAACGCTGTAATATCGAGGATCGTGATCGCAGCGAGCAACATCCACTGCTGCATTCAACAACTGAGCTTGCTATACTGCCTTGCTCCTTCACGCCCATGCCTGCATTGTCAACAGGTCTAATACATCTCCACCAAAACATCGTGGATGTCCAATACCTTTATGGCGTTGGATCCGGCATGGTGGGATGGGCGCTGAAATGGGAGTTCGTTGTCCTCGTGTTCCTCCTCCTAGCTGACGCACGTGTGTGCGTTGCTCTTTGGCTGATGTTGATGATATCACAAGCAGAAGCAGCCTTGGAGAACCTTGTCACGCTGAACGCCGTCGCTGCTGCCGGAACACATGGTATCGGCTGGTACCTGGTAGCTTTTTGCGCGGCGTGGTACGTGCGGGGTAAACTTGTCCCGCTAGTGACCTACAGCCTGACAGGTCTCTGGTCTCTAGCATTGCTCGTCCTCATGCTCCCCCAGCGGGCGTATGCTTGGTCGGGTGAAGACAGCGCTACTCTCGGCGCCGGGATCTTGGCCCTCTTCGGCTTCTTTACCTTGTCACCTTGGTATAAGCATTGGATCAGCCGTCTCATGTGGTGGAACCAGTACACCATATGTAGATGCGAGGCCGCCCTTCAAGTGTGGGTCCCCCCCCTGCTTGCACGTGGGAGTAGGGACGGTGTCATCCTGCTAACAAGCCTGTTATATCCATCTTTAATTTTTGACATCACTAAGCTGCTGATAGCAGTGTTGGGCCCATTATACTTAATACAGGCTGCCATCACTACTGCCCCCTACTTCGTGCGTGCACATGTACTGGTCCGCCTTTGCATGCTCGTGCGCTCCATGACGGGGGGAAAATATTTCCAGATGGTCATACTGAGCATTGGCAGATGGTTTAACACCTACCTATACGACCACCTAGCGCCGATGCAACATTGGGCCGCAGCCGGCCTCAAAGACCTAGCAGTGGCCACTGAACCAGTAATATTCAGTCCCATGGAAACCAAGGTCATCACCTGGGGCGCGGATACAGCGGCTTGCGGAGATATTCTCTGCGGGCTGCCCGTCTCTGCGCGGTTGGGCCGTGAGGTGTTGTTGGGACCTGCTGATGACTATCGGGAGATGGGTTGGCACCTGTTAGCCCCGATTACAGCATACGCCCAGCAAACTCGAGGCCTTCTTGGGACTATTGTGACCAGCTTGACTGGCAGGGACAAGAACGTGGTGACCGGTGAAGTGCAGGTGCTTTCCACGGCTACCCAAACCTTCCTAGGTACAACATTAGGGGGGGTTATGTGGACCGTCTACCACGGCGCAGGTTCAAGGACACTTGCGGGCGTTAAACATCCTGCGCTCCAAATGTACACAAATGTAGATCAGGACCTTGTTGGGTGGCCAGCTCCTCCAGGGGCTAAGTCTCTTGAACCGTGCACCTGCGGGTCCGCAGACTTATACTTGGTTACCCGCGACGCTGATGTCATCCCTGCTCGGCGCAGGGGAGACTCCACAGCGAGCTTGCTCAGTCCTAGGCCTCTCGCCTGTCTCAAAGGCTCCTCCGGAGGTCCTGTTATGTGTCCTTCGGGGCATGTTGCGGGGATCTTTAGGGCTGCTGTGTGCACCAGAGGTGTAGCAAAAACCCTACAGTTCGTACCAGTGGAAACCCTTAACACACAGGCTAGGTCTCCATCCTTCTCTGACAATTCAACTCCCCCTGCCGTCCCACAGAGCTATCAAGTGGGGTACCTTCATGCCCCGACCGGCAGTGGTAAGAGCACAAAGGTCCCGGCCGCCTATGTAGCACAAGGATATAATGTTCTCGTGTTGAATCCATCGGTGGCGGCCACACTAGGCTTCGGCTCTTTCATGTCGCGTGCCTATGGGATCGACCCCAACATCCGCACTGGGAACCGCACCGTCACAACTGGTGCTAAACTGACCTATTCCACCTACGGTAAGTTTCTCGCGGACGGGGGTTGCTCCGGGGGAGCATATGATGTGATCATCTGTGATGAGTGCCATGCCCAAGACGCTACTAGCATATTGGGTATAGGCACGGTCTTAGATCAGGCTGAGACGGCTGGGGTGAGGCTGACGGTTTTAGCGACAGCTACTCCCCCAGGCAGCATTACTGTGCCACATTCTAACATCGAAGAAGTGGCCCTGGGCTCTGAAGGTGAGATCCCCTTCTACGGCAAGGCTATACCAATAGCCCAGCTCAAGGGGGGGAGGCACCTTATCTTTTGTCATTCCAAGAAAAAATGTGATGAGTTAGCAACCAAACTCAGAGGCATGGGGCTCAACGCTGTAGCGTACTACAGGGGTCTTGATGTGTCCGTCATACCAACAGCAGGAGACGTCGTGGTTTGCGCTACTGACGCCCTCATGACTGGATACACCGGAGACTTCGATTCTGTCATAGACTGCAACGTGGCTGTTGAACAGTACGTTGACTTCAGCTTGGACCCCACCTTTTCCATTGAGACTCGCACTGCTCCCCAAGACGCGGTTTCACGCAGCCAACGTCGTGGCCGTACGGGCCGAGGTAGACTCGGCACGTACCGATACGTCGCCCCGGGCGAGAGACCGTCTGGAATGCTCGACTCGGTTGTTCTCTGTGAGTGCTATGACGCGGGCTGCTCGTGGTACAATTTGCAGCCCGCTGAGACCACAGTCAGACTGAGAGCTTACTTGTCCACACCGGGGTTACCCGTCTGTCAAGACCATTTGGACTTTTGGGAGAGCGTCTTTACTGGACTAACTCACATAGATGCCCACTTTCTGTCACAGACCAAGCAGCAGGGACTCAACTTCGCGTACCTAACTGCCTACCAAGCCACTGTGTGCGCCCGCGCGCAGGCTCCTCCTCCAAGTTGGGACGAGATGTGGAAATGTCTTGTGCGGCTTAAGCCAACATTACATGGACCTACACCCCTTCTATATCGGTTGGGGCCTGTCCAAAATGAGGTCTGTTTGACACACCCCGTCACAAAATACATCGTGGCATGCATGTCAGCTGATCTGGAAGTAACCACCAGCACCTGGGTACTACTCGGAGGGGTCCTCGCGGCCCTAGCGGCCTACTGCTTGTCAGTCGGCTGCGTTGTGATTGTGGGTCACATTGAGCTGGGGGGCAAGCCAGCACTCGTTCCGGATAAGGAGGTGTTGTATCAACAATATGATGAGATGGAGGAGTGCTCGCAAGCCGCCCCATACATCGAACAAGCTCAGGTAATAGCCCACCAGTTCAAGGAGAAGGTCCTTGGACTGCTGCAGCGAGCTACCCAACAACAGGCTGTCATTGAGCCCATAGTAGTCTCCAACTGGCAAAAACTTGAGGCCTTCTGGCACAAGCATATGTGGAATTTTGTGAGTGGGATCCAGTACCTAGCAGGCCTCTCCACTTTGCCCGGCAACCCCGCTGTGGCGTCTCTTATGGCGTTCACTGCCTCGGTCACCAGTCCCCTGACGACCAACCAAACTTTGTTTTTCAACATACTCGGGGGGTGGGTTGCTACCCATTTGGCAGGGCCCCAGAGCTCTTCCGCATTTGTGGTAAGCGGCTTGGCCGGTGCTGCCATAGGGGGCATAGGCCTGGGTAAGGTCTTGCTTGACATCCTGGCAGGATACGGAGCTGGTGTCTCAGGCGCCTTGGTGGCTTTTAAGATCATGGGAGGAGAACTCCCCACCACTGAGGACATGGTCAACCTGCTGCCCGCCATACTATCTCCTGGCGCCCTCGTCGTCGGTGTGATATGCGCTGCCATACTACGTCGACACGTAGGACCTGGGGAGGGGGCGGTGCAGTGGATGAACAGGCTCATCGCGTTCGCATCCCGGGGTAATCATGTCTCACCAACACACTACGTCCCCGAGAGCGACGCTGCAACAAGGGTCACCGCATTGCTGAGTTCTCTGACTGTCACAAGTCTGCTCCGGCGGTTGCACCAGTGGATCAATGAAGACTACCCAAGTCCCTGCAGCGGTGATTGGCTGCGTGACATCTGGGAGTGGGTTTGCACGGTGTTGTCTGACTTCAAGACATGGCTCTCCGCTAAGATTATGCCAAAGCTCCCCGGACTGCCTTTCATTTCCTGTCAAAAGGGATACAAGGGCGTATGGCGGGGGGACGGCGTGATGTCAACGCGCTGCCCTTGCGGAGCATCAATAACCGGTCATGTGAAGAATGGGTCCATGCGGCTCGCAGGGCCGCGTACATGTGCTAATATGTGGCACGGTACTTTCCCCATCAATGAGTACACCACTGGACCCAGCACACCTTGCCCAGCACCCAATTACACTCGCGCACTATGGCGCGTGGCTGCCAACAGCTACGTTGAGGTGCGCCAGGTGGGGGACTTCCATTACATTACAGGGGCCACAGAAGATGAGCTCAAGTGTCCGTGCCAAGTGCCGGCTCCTGAGTTCTTTACTGAAGTGGACGGGGTGAGGCTCCACCGTTACGCCCCTCCATGTAAGCCCCTGTTGAGGGATGAAATCACCTTCGTAGTAGGGCTGCACTCCTACGCGATAGGATCTCAACTCCCCTGTGAGCCCGAACCAGATGTGTCTGTGCTGACCTCGATGTTGAGGGACCCTTCTCATATCACCGCCGAGACGGCAGCACGCCGCCTTGCGCGTGGGTCTTCTCCATCGGAGGCAAGCTCATCCGCCAGCCAATTATCGGCTCCGTCGCTGAAGGCCACTTGCGGGACGCATTGGCCTCACCTAGACGCTGAGCTAGTGGATGCCAACTTGTTATGGCGACAAGAGATGGGCAGCAACATTACACGTGTAGAGTCTGAAACAAAGGTTGTGATTCTTGATTCATTCGAACCTCTGAGAGCTGAAGATAGTGACGCTGAGCTCTCGGTGGCCGCAGAGTGTTTCAAGAAACCTCCCAAGTATCCTCCAGCCCTTCCCATCTGGGCTAGGCCAGACTACAATCCTCCACTGTTGGACCGCTGGAAAGCACCGGATTATGAACCACCAACTGTCCATGGATGCGCCTTACCACCACGGGGCGCCCCACCGGTGCCTCCTCCTCGGAGGAAGAGAACAATTCAGCTGGATGGCTCCAATGTGTCCGCGGCGCTAGCTGCGCTAGCGGAAAAGTCATTCCCGTCCTCGAAACCACAGGAAGAGAACAGCTCGTCCTCAGGGGTCGACACACAGTCCAGTACTACTTCCAAGGTGCTCCCCTCTCCGGGAGGGGATTCTGACTCAGAGTCGTGCTCGTCTATGCCCCCCCTCGAGGGAGAGCCGGGCGATCCGGACTTGAGTTGTGACTCTTGGTCCACCGTTAGTGACAGTGAGGAGCAGAGCGTAGTCTGCTGTTCCATGTCGTACTCTTGGACCGGCGCTTTAGTAACACCATGTAGCGCTGAGGAGGAAAAACTGCCCATCAGCCCACTCAGCAACTCCTTGCTGAGACATCATAACCTAGTCTATTCAACGTCGTCTAGAAGCGCTTCTCTGCGTCAGAAGAAGGTTACCTTCGACAGGCTGCAAGTGCTCGACGACCATTACAAGACTGCATTAAAGGAGGTAAAGGAGCGAGCGTCTAGGGTAAAAGCTCGCATGCTCACCATCGAGGAAGCGTGCGCGCTTGTCCCTCCTCACTCTGCCCGTTCGAAGTTCGGGTATAGTGCGAAGGACGTTCGTTCCTTGTCCAGCAAGGCCGTTAACCAGATCCGCTCCGTCTGGGAGGACTTGCTGGAAGACACTACAACTCCAATTCCAACCACCATCATGGCGAAGAACGAGGTGTTTTGTGTGGACCCCGTTAAGGGGGGCCGCAAGCCTGCTCGCCTCATTGTGTACCCTGACCTGGGAGTGCGTGTCTGTGAGAAACGCGCTCTGTATGACGTGATACAGAAGTTGTCAATTGAGACGATGGGTCCCGCTTACGGGTTCCAATATTCGCCTCAGCAGCGGGTCGAACGTCTGTTGAAGATGTGGACCTCAAAGAAAACCCCCTTGGGGTTCTCGTATGACACCCGCTGCTTTGACTCGACTGTCACTGAACAGGACATCAGGGTGGAAGAGGAGATATACCAATGCTGTAACCTTGAACCGGAGGCCAGGAAAGTGATCTCCTCCCTTACGGAGCGGCTTTACTGCGGGGGCCCTATGTTTAACAGCAAAGGAGCCCAGTGCGGTTATCGCCGCTGCCGTGCCAGTGGAGTTTTGCCTACCAGCTTCGGCAACACAATCACTTGTTACATCAAGGCCACGGCAGCTGCGAGGGCCGCAGGCCTTCGGAACCCGGACTTTCTTGTCTGCGGAGATGATCTAGTCGTGGTGGCTGAGAGTGATGGCGTCGACGAGGATAAAGCAGCCCTGAGAGCCTTCACGGAGGCTATGACCAGGTATTCTGCTCCACCCGGAGATGCCCCACAGCCTACCTACGACCTTGAGCTCATTACATCTTGCTCTTCCAACGTCTCTGTAGCAGTGGACAACAAGGGGAAGAGGTACTATTACCTCACCCGTGATGCTACCACCCCCCTGGCCCGCGCGGCTTGGGAGACAGCTCGTCACACTCCAGTTAACTCCTGGTTGGGCAACATCATCATGTACGCGCCTACCATCTGGGTGCGCATGGTGATGATGACGCACTTTTTCTCCATACTCCAATCCCAGGAGATACTTGACCGCCCCCTTGACTTTGAAATGTACGGGGCCACTTACTCTGTCACTCCGCTGGATTTACCAGCAATCATTGAAAGACTCCATGGTCTAAGCGCGTTCACGCTCCACAGTTACTCTCCAGTAGAGCTCAATAGGGTCGCGGGGACACTCAGGAAGCTTGGGTGCCCCCCCCTACGAGCTTGGAGACATCGGGCACGAGCAGTGCGCGCTAAGCTTATCGCCCAGGGAGGGAAGGCCAAAATATGCGGCCTTTACCTCTTTAATTGGGCGGTACGCACCAAGACCAATCTCACTCCATTGCCAGCCGCTAGCCACCTGGATTTATCCAGTTGGTTTACGGTTGGCGTCGGCGGGAACGACATTTATCACAGCGTGTCACATGCCCGAACCCGCCATTTGCTGCTTTGCCTACTCCTACTAACAGTAGGGGTAGGCATCTTTCTCCTGCCAGCTCGATAAGCTGGTAGGATAACACTCCG
>KY620734 
GCCCCCCCTCCCGGGAGACCTGCCTCTTACGAGGCGACACTCCACCATGGATCACTCCCCTGTGAGGAACTTCTGTCTTCACGCGGAAAGCGCCTAGCCATGGCGTTAGTACGAGTGTCGTGCAGCCTCCAGGACCCCCCCCTCCCGGGAGAGCCATAGTGGTCTGCGGAACCGGTGAGTACACCGGAATCGCTGGGGTGACCGGGTCCTTTCTTGGAACAACCCGCTCAATACCCAGAAATTTGGGCGTGCCCCCGCGAGATCACTAGCCGAGTAGTGTTGGGTCGCGAAAGGCCTTGTGGTACTGCCTGATAGGGTGCTTGCGAGTGCCCCGGGAGGTCTCGTAGACCGTGCAACATGAGCACACTTCCTAAACCCCAAAGAAAAACCAAAAGAAACACCATCCGTCGCCCACAGGACGTCAAGTTCCCGGGTGGCGGACAGATCGTTGGTGGAGTATACGTGTTGCCGCGCAGGGGCCTACGATTAGGTGTGCGCGCAGCGCGTAAAACTTCTGAACGGTCACAGCCTCGCGGACGGCGGCAGCCTATCCCCAAGGCGCGTCGGAGCGATGGCCGATCCTGGGCTCAGCCCGGATACCCTTGGCCCCTCTATGGTAACGAGGGCTGCGGGTGGGCAGGGTGGCTCCTGTCCCCACGCGGCTCCCGTCCATCTTGGGGCCCAAACGACCCCCGGCGGAGGTCCCGCAATTTGGGTAAAGTCATTGATACCCTCACGTGCGGATTCGCCGACCTCATGGGGTACATCCCGCTCGTCGGCGCTCCCGTGGGAGGCGTCGCAAGAGCCCTCGCGCATGGCGTGAGGGCCCTTGAGGACGGGATAAATTTCGCAACAGGGAACTTACCTGGTTGCTCTTTTTCTATTTTCCTTCTTGCTCTATTCTCTTGCTTGATTCATCCAGCAGCTAGTTTAGAGTGGCGGAATACGTCTGGCCTTTACATCCTTACCAACGACTGTTCCAATAGCAGTATTGTGTATGAGGCCGATGACGTTATTCTGCATACACCTGGCTGTATACCTTGTGTTCAGGACACCAATTCATCCAAGTGCTGGACCCCAGTGACACCTACAGTGGCAGTCAAATACGTCGGAGCAACCACCGCTTCAATACGCAGTCATGTGGACCTGCTAGTGGGCGCGGCCACAATGTGTTCTGCGCTCTACGTGGGTGATGTGTGTGGGGCCGTCTTCCTCGTGGGACAAGCCTTCACGCTCAGACCTCGTCGCCATCAAACGGTCCAGACCTGTAACTGCTCGCTGTACCCAGGCCATCTCTCAGGCCATCGAATGGCTTGGGATATGATGATGAACTGGTCCCCCGCTGTGGGTATGGTGGTAGCGCACGTCTTGCGTCTGCCTCAGACCTTGTTCGACATAATAGCCGGGGCCCATTGGGGCATCTTGGCGGGCTTGGCCTATTACTCCATGCAGGGTAACTGGGCCAAGGTCGCTATCATCATGGTTATGTTCTCAGGGGTCGATGCTCAAACACATATCACCGGCGGCTCTGTTGCCCGCAGTGCCTATGGGCTTACTAGCCTTCTTTCTCCAGGTTCCAGACAGAACCTGCAGCTGGTCAAGAGCAATGGCTCGTGGCATATCAACAGGACTGCCCTGAACTGCAATGATTCCATAAACACAGGGTTCATAGCTGGGTTGTTTTATTATCATAAGTTCAACTCTTCTGGATGTCCTGAAAGGCTCAGTAGCTGCAAGCCCATCACTTACTTCAGGCAAGGGTGGGGCTCTTTGACAGACACCAACATCACTGGTTCCTCTAATGACAAACCGTACTGCTGGCACTACCCACCTAGACCTTGTACGACTGTCAAGGCATCAAGTGTCTGCGGCCCTGTGTACTGTTTTACACCTTCGCCAGTGGTTGTAGGCACTACTGATGCTAAGGGCGCCCCAACCTACAACTGGGGCGAGAATGAGACAGACTTGTTCCTGCTGGAGTCCCTACGGCCTCCCAGTGGCCAGTGGTTCGGGTGCACATGGATGAACTCCACGGGGTTTACCAAAACGTGCGGAGCTCCCCCTTGTAACATCTATGGGGGTGGAGGGGATATCAACAATGATACATACCTCTTCTGCCCCACCGACTGCTTCAGGAAACATCCTGAGGCCACATACGGCCGGTGTGGTGCAGGGCCCTGGTTGACACCTCGCTGCTTGGTCGACTATCCATACCGGCTTTGGCATTACCCATGTACTGTCAATTTTACATTGTTCAAGGTGAGGATGTTCGTGGGTGGGTTTGAACACCGGTTTACAGCTGCTTGCAACTGGACCAGAGGGGAGCGCTGCGATATCGAGGATCGCGACCGCAGCGAGCTACATCCGCTGCTGCATTCAACAACTGAGCTTGCCATACTGCCTTGCTCCTTCACGCCCATGCCTGCATTGTCAACGGGTCTAATACATCTCCACCAAAACATCGTGGATGTCCAGTACCTTTATGGCGTTGGATCTGGCATAGTGGGATGGGCGTTGAAATGGGAGTTTGTTGTTCTCGTGTTCCTCCTTCTAGCAGACGCACGTGTGTGCGTTGCCCTTTGGCTGATGTTGATGATATCACAAGCAGAAGCAGCCTTAGAGAACCTCGTCACGCTGAATGCCGTCGCAGCTGCCGGGACACACGGTATCGGCTGGTACCTAGTGGCCTTTTGCGCGGCGTGGCACGTGCGGGGCAGACTTGTCCCGCTGGTGACCTACGGCCTGACAGGTCTCTGGTCTCTGGCATTGCTCGTCCTCTTGCTCCCACAACGGGCGTATGCTTGGTCGGGTGAAGACAGTGCTACTCTTGGCGCTGGGATCTTGGCCCTCTTCGGCTTCTTTACCTTATCACCTTGGTATAAGCACTGGATCAGCCGCCTCATGTGGTGGAACCAGTACACCATATGTAGGTGCGAGGCCGCCCTCCAAGTGTGGGTCCCCCCCCTACTTGCACGCGGGGGTAGGGACGGTGTCATCCTGCTAACAAGCCTGCTTTACCCGTCCTTAATTTTTGACGTCACGAAGCTGCTGATAGCAGTATTGGGCCCATTATACCTAATACAGGCTGCCATCACTACCACCCCCTACTTTGTGCGTGCACATGTACTGATCCGCCTTTGCATGCTCGTGCGCTCCGTGATGGGGGGAAAGTACTTCCAGATGATCATACTAAGCATTGGCAGATGGTTTAACACCTACCTATACGACCACCTGGCGCCAATGCAGCATTGGGCCGCAGCTGGCCTTAAAGACCTAGCAGTGGCTACTGAGCCTGTAATATTTAGTCCCATGGAAATCAAAGTCATCACTTGGGGCGCAGATACGGCGGCTTGTGGAGATATTCTTTGCGGGCTGCCTGTCTCTGCGCGTTTAGGCCGTGAGGTGTTATTGGGGCCTGCTGATGATTATCGGGAGATGGGTTGGCGTTTGTTAGCCCCGATTACAGCATACGCCCAACAAACTAGAGGCCTACTTGGGACTATTGTGACTAGCTTGACTGGCAGGGATAAGAACGTGGTGACCGGTGAAGTGCAGGTGCTTTCTACGGCTACCCAGACCTTCCTAGGCACAACATTAGGGGGAGTTACGTGGACTGTCTACCATGGTGCAGGTTCAAGGACACTTGCGGGCGCTAAACATCCCGCGCTCCAAATGTACACAAATGTGGATCAAGACCTCGTTGGGTGGCCAGCTCCTCCAGGAGCTAAATCTCTTGAACCGTGTACCTGCGGGTCTGCAGACTTATACTTGGTTACCCGCGATGCTGATGTCATCCCTGCTCGGCGCAGGGGAGACTCCACAGCGAGCTTGATCAGTCCTAGGCCTCTCGCCTGTCTCAAAGGCTCCTCTGGAGGCCCTGTTATGTGCCCTTCGGGGCACGTCGCAGGGATCTTTAGGGCCGCTGTGTGCACCAGAGGTGTAGCAAAAGCCCTACAGTTCATACCAGTGGAAACCCTTAGCACACAGGCTAGATCTCCATCTTTCTCTGACAATTCAACCCCTCCTGCTGTCCCACAGAGCTATCAAGTAGGGTATCTTCATGCCCCAACCGGCAGTGGTAAGAGCACAAAGGTCCCGGCCGCTTATGTAGCACAAGGATATAATGTCCTCGTGTTGAATCCATCGGTGGCAGCCACACTGGGTTTCGGCTCTTTCATGTCGCGTGCCTATGGGATCGACCCCAACATCCGCACTGGGACCCGCACCGTCACAACTGGTGCTAAACTGACCTATTCCACCTACGGTAAGTTTCTCGCGGACGGGGGTTGCTCCGGGGGAGCATATGATGTGATTATCTGTGATGAATGTCATGCCCAAGACGCTACTAGCATATTGGGTATAGGCACGGTCTTGGATCAGGCTGAAACAGCTGGGGTGAGGCTGACGGTTTTAGCGACGGCAACTCCCCCAGGCAGCATTACTGTGCCACATTCTAACATCGAAGAGGTGGCCCTGGGCTCTGAAGGTGAGATCCCCTTCTACGGTAAGGCTATACCACTAGCCCAGCTCAAGGGGGGGAGGCACCTCATCTTTTGCCATTCCAAGAAAAAATGTGATGAGTTAGCATCCAAACTCAGAGGCATGGGGCTCAACGCTGTAGAGTACTATAGGGGTCTCGATGTGTCCGTCATACCAACAACAGGAGACGTCGTGGTTTGCGCTACTGACGCCCTCATGACTGGGTTCACCGGAGACTTCGATTCTGTCATAGACTGCAACGTGGCTGTTGAACAGTACGTTGACTTCAGCCTGGACCCTACCTTTTCCATTGAGACTCGCACAGCTCCCCAAGACGCGGTTTCCCGCAGCCAACGTCGTGGCCGTACGGGCCGGGGTAGACCCGGTACGTACCGGTATGTCTCCCCGGGTGAGAGACCGTCTGGAATGTTTGACTCGGTCGTCCTCTGTGAGTGCTATGACGCGGGCTGCTCGTGGTACGATCTGCAACCCGCTGAGACCACAGTCAGACTGAGAGCTTACTTGTCCACGCCGGGATTACCTGTTTGCCAAGACCATTTAGACTTTTGGGAGAGCGTCTTTACTGGACTAACTCACATAGATGCCCACTTTCTGTCACAGACTAAGCAGCAGGGACTCAACTTCTCGTACCTAACTGCCTACCAAGCTACTGTGTGCGCCCGCGCACAGGCTTCTCCCCCAAGTTGGGACGAGATGTGGAAATGTCTCGTGCGGCTTAAGCCAACACTACATGGACCTACACCCCTTCTATATCGGTTGGGGCCTGTCCAAAATGAAATCTGCTTGACGCACCCCATCACCAAATATATCATGGCATGCATGTCAGCTGATCTGGAAGTAACCACCAGTACCTGGGTGTTGCTTGGAGGGGTCCTCGCGGCCCTGGCGGCCTATTGTTTGTCGGTCGGCTGCGTTGTGATTGTGGGTCATATTGAGCTGGGGGGCAAGCCAGCACTCGTTCCAGACAAGGAGGTGTTGTATCAACAATATGATGAGATGGAGGAGTGCTCGCAAGCCGCCCCATACATCGAGCAAGCTCAAGCAATAGCCCACCAGTTCAAGGAGAAAATCCATGGACTGCTACAGCGAGCCACCCAACAACAAGCTGTCATTGAACCCATAGTAGCTACCAACTGGCAAAAACTTGAGGCCTTCTGGCACAAGCATATGTGGAATTTTGTGAGTGGAATCCAGTACCTAGCAGGCCTATCCACTTTGCCTGGCAACCCTGCTGTGGCGTCTCTTATGGCGTTCACTGCTTCAGTCACCAGTCCCCTGACGACCAACCAAACTATGTTTTTTAACATACTCGGGGGGTGGGTTGCTACCCATTTAGCAGGGCCCCAGAGCTCTTCCGCGTTCGTGGTAAGCGGCTTGGCCGGCGCTGCCATAGGGGGTATAGGCCTGGGTAGGGTCTTGCTTGACATCCTGGCAGGATACGGAGCTGGTGTCTCAGGCGCCTTGGTGGCTTTTAAGATCATGGGAGGAGAACTCCCCACTGCTGAGGACATGGTCAACCTGTTGCCCGCCATACTATCTCCGGGCGCCCTCGTCGTCGGTGTGATATGCGCTGCCATACTACGCCGACATGTAGGACCTGGGGAAGGAGCGGTGCAGTGGATGAACAGGCTCATTGCATTCGCATCCCGGGGTAACCACGTCTCACCAACACACTATGTCCCCGAGAGCGATGCTGCAGCAAGGGTCACTGCATTGCTGAGTTCTCTAACTGTCACAAGTCTGCTCCGGCGGTTGCACAAGTGGATCAATGAAGACTACCCAAGTCCTTGCAGTGGTGATTGGCTGCGTACCATCTGGGACTGGGTCTGCACGGTGTTGTCAGACTTCAAGACATGGCTCTCCGCCAAGATCATGCCGGCGCTCCCCGGGCTACCCTTCATTTCCTGTCAGAAGGGATACAAGGGCGTGTGGCGGGGAGACGGCGTGATGTCGACGCGCTGTCCTTGCGGAGCATCAATAACCGGTCATGTGAAGAATGGGTCCATGCGGCTTGCAGGGCCGCGTACGTGTGCTAACATGTGGCACGGTACTTTCCCCATCAATGAGTACACCACTGGACCCAGTACACCTTGCCCATCACCCAATTACACTCGCGCACTATGGCGCGTGGCTGCCAACAGCTACGTTGAGGTGCGCCAGGTGGGGGACTTCCATTACATTACGGGGGCCACAGAAGATGAGCTCAAGTGTCCGTGCCAAGTGCCGGCTCCTGAGTTCTTTACTGAACTGGATGGGGTGAGACTTCACCGTTACGCCCCTCCGTGTAAGCCCCTGTTGAGGGATGAAATCACTTTCATGGTAGGGCTGAATTCCTATGCGATAGGATCTCAGCTCCCCTGTGAGCCTGAACCAGATGTGTCAGTGCTAACCTCGATGTTGAGAGACCCTTCCCATATCACCGCCGAGACGGCAGCGCGCCGCCTAGCGCGTGGGTCCCCTCCATCAGAGGCAAGCTCATCCGCCAGCCAACTATCGGCTCCGTCGTTGAAAGCCACTTGCCAAACGCATAGGCCTCATCCAGACGCTGAGCTAGTGGAAGCCAACTTGTTATGGCGACAAGAGATGGGCAGCAACATTACACGGGTGGAGTCTGAAACGAAGGTTGTGATTCTTGATTCATTCGAGCCCCTGAGAGCCGAGCCTGATGATGCCGAGCCCTCGGTGGCTGCAGAGTGCTTCAAGAAACCTCCCAAGTATCCTCCAGCCCTTCCTATCTGGGCTAGGCCGGACTACAACCCTCCACTGTTGGATCGATGGAAGGCACCGGACTACGTACCACCAACTGTCCATGGATGCGCCTTGTCACCACGGGGCGCTCCGCCGGTGCCTCCTCCTCGGAGGAAAAGAATAATTCAGCTGGATGACTCCAGTGTGTCCACGGCGCTGGCTGCGCTGGCGGAAAAGTCATTCCCCCCCTCGAAACCGGAGGAAGGAACCAGCTCATCCTCAGGAGTCGATACACAGTCCAGCACTACTTCCAAGGTGCCCCCCTCTCCGGGAGGGGAGTCCGACTCAGAGTCATGCTCGTCCATGCCTCCCCTTGAGGGGGAGCCGGGCGATCCGGACTTGAGTTGCGACTCTTGGTCCACCGTTAGTGACAGCGAGGAGCAGAGCGTGGTCTGCTGCTCTATGTCGTACTCTTGGACCGGCGCTCTGATAACACCATGTAGTGCCGAGGAGGAGAAACTGCCTATCAGCCCACTCAGCAACTCCTTGTTGAGACATCATAATCTAGTCTATTCAACGTCGTCTAGAAGCGCTTCTCAGCGTCAGAAGAAGGTTACCTTCGACAGGCTGCAAGTGCTCGACGACCATTACAAGACTGCACTAAAGGAGGTAAAGGAGCGAGCGTCTAGGGTAAAGGCTCGCATGCTCACCATCGAGGAAGCGTGCGCGCTCGTCCCCCCTCACTCTGCCCGTTCGAAGTTCGGGTATAGTGCGAAGGACGTTCGCTCCTTGTCCAGCAAGGCCATTAACCAGATCCGCTCCGTCTGGGAGGACTTGCTGGAAGACACCACAACTCCAATCCCAACCACCATCATGGCGAAGAACGAGGTGTTTTGTGTGGACCCCGTTAAAGGGGGCCGCAAGCCCGCTCGCCTCATTGTATACCCTGACCTGGGGGTGCGTGTCTGTGAGAAACGCGCTCTGTATGACGTGATACAGAAGCTGTCAATTGAGACGATGGGTTCCGCTTATGGATTCCAATATTCGCCTCAGCAGCGGGTCGAACGTCTATTGAAGATGTGGACCTCAAAGAAAACCCCTTTGGGGTTTTCGTATGACACCCGCTGCTTTGACTCGACTGTCACTGAACAGGACATCAGGGTAGAAGAGGAGATATACCAATGCTGTAACCTTGAACCGGAGGCCAGGAAGGTGATTTCCTCCCTCACGGAGCGGCTTTACTGCGGGGGCCCTATGTTCAACAGCAAGGGGGCCCAGTGCGGTTATCGCCGTTGCCGTGCCAGTGGAGTTTTGCCTACTAGCTTTGGCAACACAATCACTTGTTACATCAAGGCCACAGCAGCTGCGAGGGCCGCAGGCCTCCGGAACCCGGACTTTCTCGTCTGCGGAGATGATCTAGTCGTGGTGGCCGAAAGTGATGGCGTCGACGAGGATAAAGCAGCCCTGAGAGCCTTCACAGAAGCTATGACCAGGTATTCTGCTCCACCCGGAGATGCTCCACAGCCTACCTACGACCTTGAGCTCATTACATCTTGCTCTTCCAACGTCTCCGTAGCACATGACAACAAGGGGAAGAGGTACTATTACCTCACTCGTGATGCTACTACTCCCCTGGCCCGTGCGGCTTGGGAAACAGCTCGTCACACTCCAGTTAACTCCTGGTTAGGCAACATCATCATGTACGCGCCTACCATCTGGGTGCGCATGGTAATGATGACACACTTTTTCTCCATACTTCAATCCCAGGAGGTACTTGACCGACCCCTTGACTTTGAAATGTACGGGGCCACTTACTCTGTCACTCCGCTGGATTTACCAGCAATCATTGAAAGACTCCATGGTCTAAGCGCGTTCACGCTCCACAGTTACTCTCCAGTAGAGCTCAATAGGGTCGCGGGGACACTCAGGAAACTTGGGTGCCCCCCCCTACGAGCTTGGAGACATCGGGCACGAGCAGTACGCGCCAAGCTTATTGCCCAGGGAGGGAAGGCCAAAATATGTGGCCTTTACCTCTTTAATTGGGCGGTACGCACCAAGACCAATCTCACTCCATTGCCAGCCGCTGGCCAATTGGATTTATCCAGTTGGTTTACGGTTGGCGTCGGCGGGAACGACATTTATCACAGCGTGTCACGTGCCCGGACCCGCCATTTGCTGCTTTGCCTACTCCTACTAACAGTAGGGGTAGGCATCTTTCTCCTGCCAGCACGGTGAGCTGGTAGGATAACACTCCATTTTTTTTTTTTGTGTTTTTTTTTTTTTTTTTTTTTT
>KY620735 
GGGGGTCCTTACGAGGCGACACTCCACCACGGATCACTCCCCTGTGAGGAACTTCTGTCTTCACGCGGAAAGCGCCTAGCCATGGCGTTAGTACGAGTGTCGTGCAGCCTCCAGGACCCCCCCTCCCGGGAGAGCCATAGTGGTCTGCGGAACCGGTGAGTACACCGGAATCGCTGGGGTGACCGGGTCCTTTCTTGGAACAACCCGCTCAATACCCAGAAATTTGGGCGTGCCCCCGCGAGATCACTAGCCGAGTAGTGTTGGGTCGCGAAAGGCCTTGTGGTACTGCCTGATAGGGTGCTTGCGAGTGCCCCGGGAGGTCTCGTAGACCGTGCAACATGAGCACACTTCCTAAACCCCAAAGAAAAACCAAAAGAAATACCATCCGTCGCCCACAGGACGTCAAGTTCCCGGGTGGCGGACAGATCGTTGGTGGAGTATACGTGTTGCCGCGCAGGGGCCCACGACTGGGTGTGCGCGCGACGCGTAAAACTTCTGAACGGTCACAGCCTCGCGGACGGCGACAGCCTATCCCCAAGGCGCGTCGAAGCGAAGGCCGCTCCTGGGCTCAGCCCGGGTATCCTTGGCCCCTTTATGGTAACGAGGGCTGTGGGTGGGCAGGGTGGCTCCTGTCCCCGCGCGGCTCCCGTCCATCTTGGGGCCCAAATGACCCCCGGCGGAGGTCCCGCAATTTGGGTAAAGTCATCGATACCCTCACGTGCGGATTCGCCGACCTCATGGGGTACATCCCGCTCGTCGGCGCTCCCGTAGGAGGCGTCGCAAGAGCTCTCGCACATGGTGTGAGGGCCCTTGAAGACGGGATAAATTTCGCAACAGGGAATTTGCCCGGTTGCTCTTTTTCTATTTTCCTTCTTGCTCTGTTCTCTTGTTTGATTCATCCAACAGCTAGTTTAGAGTGGCGGAATACGTCTGGCCTCTACATCCTTACCAACGACTGCCCCAACAGCAGTATTGTGTATGAGGCCGATAACGTTATTCTGCACACACCTGGCTGCGTACCTTGTGTTCAAGTCGGCAATGAATCCAAGTGCTGGACCCCAGTGACACCTACAGTAGCAGTCAAGTACGTCGGAGCGACTACCACTTCGATACGCAAGCATGTGGACCTGCTAGTGGGCGCGGCCACGATGTGCTCTGCGCTCTACGTGGGTGATATGTGTGGGGCCGTCTTCCTTGTGGGACAAGCCTTCACGTTCAGACCCCGTAGCCATCAAACGGTCCAGACTTGTAACTGCTCGCTGTACCCAGGCCATCTCTCAGGCCATCGAATGGCTTGGGATATGATGATGAATTGGTCCCCCGCTGTGGGTATGGTGGTAGCGCACGTTCTGCGTCTGCCCCAGACCTTGTTCGACATAATAGCCGGGGCCCATTGGGGCATCTTGGCGGGCTTAGCCTATTACTCCATGCAGGGCAACTGGGCCAAGGTCACTATCATCATGGTTATGTTTTCAGGGGTCGACGCCAGTGCATACGGCTATGGTACCAGTGCAGCTCGAAATACCTTGAGGGTCGCCAACTTGTTCAGTCAGGGTGCCCACCAGAATCTGCAGCTGATTAACACCAATGGCTCGTGGCATATCAACAGGACTGCCCTGAACTGCAATGATTCCATAAACACAGGGTTTATAGCTGGGTTATTTAGTTATCATAAGTTCAACTCTACTGGATGCCCTCAAAGGCTCAGCAGCTGCAAACCCATTACTTTCTTCAAGCAGGGGTGGGGCTCTTTGACAGATGCTAACATCTCCGGTCCCTCTGACGATAAGCCTTATTGCTGGCACTACCCACCTAGACCTTGTGACACTGTCTCGGCACGAAGTGTCTGTGGCCCTGTGTACTGCTTTACACCCTCGCCAGTGGTTGTAGGCACTACTGATAAGAAGGGTGCCCCAACCTACAGCTGGGGTGCGAATGAAACAGATGTGTTCCTGCTGCAGTCCCTGAGGCCTCCCAGTGGTCGGTGGTTCGGGTGCACGTGGATGAACTCCACGGGGTTTACCAAGACGTGCGGAGCTCCCCCTTGTAACATCTATGGGGGTGGGGGGAATTCCAGTAATGAGTCAGACCTGTTCTGCCCCACCGACTGCTTCAGGAAACATCCTGAGGCCACATACAGCCGGTGTGGTGCGGGACCCTGGTTGACGCCCCGATGCTTGGTTGACTATCCATACCGGCTCTGGCATTACCCATGTACAGTCAATTTTACATTGTTCAAGGTGAGGATGTTTGTGGGTGGGTTTGAACACCGATTTACAGCTGCTTGCAACTGGACCAGAGGGGAACGCTGCGATATCGAGGATCGTGACCGCAGCGAGCAACATCCGCTGCTGCATTCAACAACTGAGCTTGCTATACTGCCTTGCTCCTTCACGCCCATGCCTGCATTGTCAACGGGTCTAATACATCTCCACCAAAACATCGTGGATGTCCAATACCTTTATGGCGTTGGATCTGGCATGGTGGGGTGGGCGTTGAAATGGGAGTTCATCGTCCTCGTGTTCCTCCTCTTGGCAGACGCACGCGTGTGCGTTGCCCTTTGGCTGATGTTGATGGTATCACAAACAGAGGCAGCCTTGGAGAATCTTGTCACGCTGAACGCCGTCGCTGCTGCCGGGACACATGGTATCGGTTGGTACCTGGTAGCCTTTTGCGCGGCGTGGCACGTGCGGGGTAAACTTGTCCCGCTGGTGACCTATGGCCTAACGGGTCTCTGGTCTCTAGCATTGCTCGTCCTCTTGCTCCCCCAACGGGCGTATGCTTGGTCGGGCGAAGACAGCGCTACCCTTGGTGCTGGGATCTTGGTCCTCTTTGGCTTCTTTACCTTATCACCTTGGTACAAACATTGGATCGGCCGCCTCATGTGGTGGAACCAGTACACCATATGTAGATGCGAGGCCGCCCTTCAAGTGTGGGTTCCTCCCCTACTTGTACGTGGGGGTAGGGACGGTGTCATCCTGCTAACAAGCCTGCTCTATCCATCCTTAATTTTTGACATCACTAAGCTGCTAATAGCAGTACTAGGCCCATTATACTTAATACAGGCTGCTATCACTACCACCCCCTACTTTGTGCGTGCACATGTACTGGTCCGCCTTTGCATGCTCGTGCGCTCCGTGATGGGGGGGAAATACTTCCAGATGATCATACTGAGCATTGGCAGATGGTTTAACACCTACTTATATGACCACCTAGCGCCAATGCAACATTGGGCTGCAGCTGGCCTTAAAGACCTAGCAGTGGCCACTGAACCTGTAATATTTAGTCCCATGGAAATCAAGGTCATCACCTGGGGCGCGGATACAGCGGCGTGCGGAGACATTCTCTGCGGGCTGCCCGTCTCTGCGCGATTAGGCCGTGAGGTGTTGTTGGGACCTGCTGATGACTATCGGGAGATGGGTTGGCGTCTGTTAGCCCCGATCACAGCATACGCTCAGCAGACAAGAGGCCTTCTTGGGACTATTGTGACCAGCTTGACTGGCAGGGATAAGAACATGGTGACCGGTGAAGTGCAGGTGCTTTCTACGGCTACTCAGACCTTCCTAGGTACAACATTAGGGGGGGTTACGTGGACTGTTTACCATGGTGCAGGTTCGAGGACACTTGCGGGCGCTAAACATCCTGCGCTCCAAATGTATACAAATGTAGACCAGGACCTCGTTGGGTGGCCAGCTCCTCCAGGGGCTAAGTCTCTTGAACCGTGCACCTGCGGGTCTGTAGACTTATACTTGGTTACCCGCGATGCTGATGTCATCCCTGCTCGGCGCAGGGGAGACTCTACAGCGAGCTTGCTCAGTCCTAGGCCCCTCGCCTGTCTCAAGGGCTCCTCTGGAGGTCCCGTTATGTGCCCCTCGGGGCACGTTGCGGGAATCTTTAGGGCTGCTGTATGCACCAGAGGTGTAGCAAAAGCCCTACAGTTCATACCAGTGGAAACCCTTAGTACACAGGCTAGGTCTCCATCTTTCTCTGACAATTCAACTCCCCCCGCCGTACCACAGAGCTATCAAGTAGGGTATCTTCATGCCCCGACTGGCAGTGGTAAGAGCACAAAGGTTCCGGCTGCTTATGTAGCACAAGGATACACTGTCCTCGTGTTGAATCCATCGGTAGCAGCCACACTGGGCTTCGGCTCTTTCATGTCGCGTGCTTATGGGATCGACCCCAACATCCGCACCGGGAACCGCACCGTTACAACTGGTGCTAAACTCACCTATTCCACCTACGGTAAGTTTCTCGCGGACGGGGGTTGCTCCGGGGGGGCATATGATGTGATTATCTGTGATGAATGTCATGCCCAAGACGCCACTAGCATATTGGGTATAGGCACGGTCTTAGATCAGGCTGAGACGGCTGGGGTGAGGCTGACGGTTTTAGCAACAGCAACTCCCCCAGGCAGCATTACTGTGCCACATTCCAACATCGAAGAAGTGGCCCTGGGCTCTGAAGGTGAGATCCCCTTCTACGGCAAGGCCATACCAATGGCCCAGCTCAAGGGGGGGAGGCATCTCATCTTCTGCCATTCCAAGAAAAAATGTGATGAGATAGCGGCCAAACTCAGAGGCATGGGGCTCAACGCTGTGGCGTACTATAGGGGTCTCGATGTGTCCGTCATACCAGCAGCAGGGGACGTCGTGGTTTGCGCTACTGACGCCCTCATGACTGGGTACACCGGAGACTTCGACTCTGTCATAGATTGCAACGTGGCTGTTGAACAGTACGTCGATTTCAGCCTAGACCCCACCTTCTCCATTGAGACCCGCACTGCTCCTCAAGACGCGGTTTCTCGCAGCCAGCGTCGTGGCCGTACGGGCCGAGGTAGACTCGGTACGTACCGATATGTTTCCTCGGGTGAAAGACCGTCTGGAATGTTTGACTCGGTTGTTCTCTGTGAGTGCTATGACGCGGGCTGTTCGTGGTACGATCTACAGCCCGCTGAGACCACAGTCAGACTGAGAGCTTACTTGTCCACCCCGGGGTTACCTGTCTGCCAAGACCACTTGGACTTTTGGGAGAGCGTCTTCACTGGACTGACTCATATAGATGCCCACTTTCTGTCACAGACTAAGCAGCAGGGACTCAACTTCTCGTACCTAACTGCCTACCAAGCCACAGTGTGCGCCCGCGCACAGGCTCCTCCCCCAAGTTGGGACGAGATGTGGAAATGTCTCGTGCGGCTTAAGCCAACACTACATGGACCTACACCCCTTCTATATCGGTTGGGCCCTGTCCAAAATGAAATCTGCTTGACACACCCCGTCACCAAATACATCATGGCATGCATGTCAGCCGATCTGGAAGTAACCACCAGTACCTGGGTGTTGCTTGGAGGGGTCCTCGCGGCCCTAGCGGCCTACTGCTTGTCAGTCGGCTGCGTTGTGATTGTGGGCCATATTGAGCTGGGGGGCAAGCCGGCACTCGTTCCAGACAAGGAGGTGTTGTATCAACAATATGATGAGATGGAGGAGTGCTCGCAAGCTGCCCCATATATTGAACAAGCTCAGGTAATAGCCCACCAGTTCAAGGAGAAAGTCCTTGGGTTGCTGCAGCGAGCCACCCAACAACAAGCTGTCATTGAGCCCATAGTAGCTACCAACTGGCAAAAACTTGAGGCCTTTTGGCACAAGCACATGTGGAATTTTGTGAGTGGGATCCAGTACCTAGCAGGCCTCTCCACCTTGCCTGGCAACCCTGCTGTGGCGTCTCTCATGGCGTTCACTGCTTCAGTTACCAGTCCCCTGACGACCAACCAGACTATGTTTTTTAACATACTCGGGGGGTGGGTTGCTACTCATTTGGCAGGGCCCCAGGGCTCATCCGCGTTCGTGGTGAGCGGCCTGGCCGGCGCTGCCATAGGGGGTATAGGCCTGGGTAGGGTCCTGCTTGACATTTTGGCAGGATATGGAGCTGGTGTCTCAGGTGCCTTGGTGGCTTTTAAGATCATGGGAGGAGATTGCCCCACTGCTGAGGACATGGTCAACCTGTTGCCCGCCATACTATCTCCGGGCGCCCTCGTCGTCGGTGTGATATGCGCTGCTATACTACGACGACACGTAGGACCTGGGGAGGGGGCGGTGCAGTGGATGAACAGGCTCATCGCATTCGCATCCCGGGGTAACCATGTCTCACCAACGCATTATGTCCCCGAGAGCGATGCTGCAGCAAGGGTCACTGCATTGCTGAGTTCTCTAACTGTCACAAGTCTGCTCCGGCGGCTGCACCAGTGGATCAATGAAGACTACCCAAGTCCTTGCAGCGGTGACTGGCTGCGTACCATCTGGGACTGGGTTTGCATAGTGTTGTCTGACTTCAAGACATGGCTCTCTGCTAAGATCATGCCAGCGCTCCCTGGGCTGCCCTTTATTTCCTGTCAGAAGGGGTACAAGGGCGTGTGGCGGGGAGACGGCGTGATGTCGACGCGCTGTCCTTGCGGCGCGTCAATAGCCGGTCATGTGAAGAATGGGTCCATGCGGCTTGCAGGGCCGCGTACATGTGCTAACATGTGGTACGGTACTTTCCCCATCAACGAGTACACCACTGGACCCAGCACACCTTGCCCATCACCGAATTACACTCGCGCACTATGGCGCGTGGCTGCCAACAGCTACGTTGAGGTGCGCCAGGTGGGAGACTTCCATTACATCACGGGGGCCACAGAAGATGAGCTCAAATGTCCGTGCCAAGTGCCGGCTCCTGAGTTCTTTACTGAAGTGGATGGGGTGAGACTTCACCGCTACGCCCCTCCATGTAAGCCCCTGTTGAGGGATGAAATCACTTTCATGGTAGGGTTGAATTCCTATGCGATAGGATCTCAACTCCCCTGTGAGCCTGAACCAGATGTGTCTGTGCTGACCTCGATGTTGAGTGACCCTTCCCATATCACTGCTGAGACGGCGGCACGCCGCCTCGCTCGTGGGTCCCCTCCATCAGAGGCAAGCTCATCTGCCAGCCAACTATCGGCTCCGTCGCTGAAGGCCACTTGCCAGACGCATAGGCCTCATCCAGACGCTGAGCTAGTGGATGCCAACTTGTTATGGCGACAAGAGATGGGCAGCAACATTACACGGGTGGAGTCTGAAACAAAGGTTGTGATTCTTGATTCATTCGAACCTCTGAGAGCCGAAACTGATGACGCTGAGCTCTCGGTGGCTGCGGAGTGTTTCAAGAAACCTCCCAAGTATCCTCCAGCCCTTCCTATCTGGGCTAGGCCAGACTACAACCCTCCACTGTTGGACCGATGGAAAGCACCGGACTATGAACCACCAACTGTTCATGGGTGCGCCTTACCACCACGGGGCGCCCCACCGGTGCCTCCGCCCCGGAGGAAAAGAACAATTCAGCTGGATGGCTCCAACGTGTCGGCGGCGTTAGCTGCGCTAGCGGAAAAGTCATTCCCATCCTCGAAACCGCAGGAAGAGAACAGCTCATCCTCAGGGGTCGATACGCAGTCCAGCACTACTTCCAAGGTGCCCCCTTCTCCGGGAGGGGAGTCTGACTCAGAGTCATGCTCGTCCATGCCTCCCCTCGAGGGGGAGCCGGGCGATCCGGACTTGAGTTGCGACTCTTGGTCCACCGTCAGTGACAACGAGGAGCAGAGCGTGGTCTGCTGCTCTATGTCGTACTCTTGGACCGGCGCGTTGATAACACCATGTAGTGCTGAGGAGGAGAAACTGCCCATCAGCCCGCTCAGCAACTCCCTGCTGAGACATCATAACCTGGTCTATTCAACGTCGTCTAGAAGCGCTTCTCAGCGCCAGAAGAAGGTTACCTTCGACAGGCTGCAAGTGCTCGACGACCATTACAAGACTGCATTAAAGGAGGTAAAGGAGCGGGCGTCTAGGGTAAAGGCTCGCATGCTGACTATTGAGGAAGCGTGCGCGCTCGTCCCCCCTCACTCTGCCCGTTCGAGGTTCGGGTATAGTGCGAAGGACGTTCGCTCCTTGTCCAGCAAGGCCATCAACCAGATCCGCTCCGTCTGGGAGGACTTACTGGAAGACACTACAACTCCAATTCCAACTACCATCATGGCAAAGAATGAGGTGTTTTGTGTGGACCCTGCTAAAGGGGGCCGCAAATCCGCTCGCCTCATTGTATACCCTGACCTGGGGGTGCGTGTCTGTGAGAAACGCGCCCTATATGACGTGATACAGAAATTGTCAATTGAGACGATGGGTTCTGCTTATGGATTCCAATATTCGCCTCAGCAGCGGGTCGAACGTCTATTGAAGATGTGGACCTCAAAGAAAACCCCATTGGGGTTCTCGTATGACACCCGCTGCTTTGACTCGACTGTCACTGAACAGGATATCAGGGTGGAAGAGGAGATATACCAATGCTGTAACCTTGAGCCGGAGGCCAAGAAAGTGATTTCCTCCCTCACGGAGCGGCTTTACTGCGGGGGCCCTATGTTCAACAGCAAAGGGGCCCAGTGTGGTTATCGCCGTTGCCGTGCCAGTGGAGTGCTGCCTACCAGCTTCGGCAACACAATCACTTGTTACATCAAGGCCACAGCAGCTGCAAGGGCTGCAGGCCTCCGGAGCCCGGACTTCCTTGTCTGCGGAGATGATCTAGTCGTGGTAGCTGAGAGTGATGGCGTCGACGAGGATAAAGCAGCCCTGAGAGCCTTCACGGAGGCTATGACCAGGTATTCTGCTCCACCCGGAGATGCCCCACAGCCTACCTACGACCTTGAGCTCATAACATCTTGCTCTTCTAACGTCTCCGTGGCACTAGACAACAAGGGGAAGAGGTACTATTACCTCACCCGTGATGCCACTACTCCCCTGGCCCGTGCGGCTTGGGAAACAGCTCGTCACACTCCAGTTAACTCCTGGTTGGGCAACATCATCATGTACGCGCCTACCATCTGGGTGCGCATGGTAATGTTGACACATTTTTTTTCCATACTCCAATCCCAGGAGGTACTAGATCGGCCCCTTGATTTTGAAATGTACGGGGCCACTTACTCTGTCACTCCGCTGGATTTACCAGCAATCATTGAAAGACTCCATGGTCTAAGCGCGTTCACGCTCCACAGTTATTCTCCAGTAGAGCTCAATAGGGTCGCGGGGACACTCAGGAAGCTTGGGTGCCCCCCCCTACGAGCTTGGAGACATCGGGCACGAGCAGTACGCGCCAAGCTTATCGCCCAGGGGGGGAAGGCCAAAATATGTGGCCTTTATCTCTTTAATTGGGCGGTACGCACCAAGACCAATCTCACTCCATTGCCAGCCGCTGGCCAATTGGATTTATCCAGTTGGTTTACGGTTGGCGTCGGCGGGAACGACATTTATCACAGCGTGTCACGTGCCCGAACCCGCCATTTGCTGCTTTGCCTACTCCTACTAACAGTAGGGGTAGGCATCTTCCTCCTGCCAGCACGGTGAGCTGGTAGGATAACACTCCATTTTTTCTTTTCCCTTTTCCTTCTTTTCTGACCTTTAATTTTCCTTTCT
>KY620736 
GGGGGGGACCTGCCTCTTACGAGGCGACACTCCACCATGGATCACTCCCCTGTGAGGAACTTCTGTCTTCACGCGGAAAGCGCCTAGCCATGGCGTTAGTACGAGTGTCGTGCAGCCTCCAGGACCCCCCCTCCCGGGAGAGCCATAGTGGTCTGCGGAACCGGTGAGTACACCGGAATCGCTGGGGTGACCGGGTCCTTTCTTGGAGCAACCCGCTCAATACCCAGAAATTTGGGCGTGCCCCCGCAAGATCACTAGCCGAGTAGTGTTGGGTCGCGAAAGGCCTTGTGGTACTGCCTGATAGGGTGCTTGCGAGTGCCCCGGGAGGTCTCGTAGACCGTGCAACATGAGCACACTTCCTAAACCTCAAAGAAAAACCAAAAGAAACACCATCCGTCGCCCACAGGACATCAAGTTCCCGGGTGGCGGACAGATCGTTGGTGGAGTATACGTGTTGCCGCGCAGGGGCCCACGATTGGGTGTGCGCGCGACGCGTAAAACTTCAGAGCGGTCACAGCCCCGCGGCCGACGACAGCCTATCCCCAAGGCGCGTCGGAGCGAAGGCCGGTCCTGGGCTCAGCCCGGGTACCCTTGGCCCCTCTATGGTAACGAGGGCTGCGGGTGGGCAGGGTGGCTCCTGTCCCCACGCGGCTCCCGTCCATCTTGGGGCCCAAACGACCCCCGGCGGAGGTCCCGCAATTTGGGTAAAGTCATCGATACCCTCACGTGCGGATTCGCCGACCTCATGGGGTACATCCCGCTCGTCGGCGCTCCCGTAGGAGGCGTCGCAAGGGCTCTCGCGCATGGCGTGAGGGCCCTTGAAGACGGGATAAATTTCGCAACAGGGAACTTGCCTGGTTGCTCTTTTTCTATCTTCCTTCTTGCTCTGTTCTCTTGCTTAATCCATCCAGCAGCTAGTCTAGAGTGGCGGAATACATCTGGTCTCTACGTCCTTACCAACGACTGTTCTAACAGCAGCATTGTGTATGAGGCCGATGACGTTATTCTGCACACACCTGGCTGTATACCTTGTGTCCAGGACGGCAATACATCCAAGTGTTGGACCCCAGTAACACCTACAGTGGCAGTCAGGTACGTCGGAGCGACCACCGCTTCGATACGCAGCCATGTGGACCTGCTCGTAGGCGCGGCCACGATGTGCTCCGCGCTCTACGTGGGCGATATGTGTGGGGCCGTCTTCCTTGTGGGACAAGCCTTCACGTTCAGACCTCGTCGCCATCAAACGGTTCAGACCTGTAACTGCTCGCTGTACCCAGGCCATCTCTCGGGTCATCGAATGGCTTGGGATATGATGATGAATTGGTCCCCCGCTGTGGGTATGGTGGTGGCGCACATCCTGCGTCTACCCCAGACCTTGTTCGACATAATAGCCGGGGCCCATTGGGGCATCATGGCGGGCCTAGCCTATTACTCCATGCAGGGTAACTGGGCCAAGGTCGCTATCATCATGGTCATGTTTTCAGGGGTCGATGCCGAAACACATACCATCGGTGGCACTGCGGCCCATGCTGTCCGCAGACTTACTAGCATTTTTAGTTCGGGCCCCAGCCAGAACCTGCAGCTGGTCAACACCAACGGCTCGTGGCATATAAATAGGACTGCCCTGAACTGCAACGAGTCCATAAACACAGGATTCGTAGCTGGGTTGTTTTATTATCATAGGTTCAACTCTACTGGATGTCCTGATAGGCTCAGAAGCTGCAAACCCATCACTTCCTTCAACCAGGGGTGGGGCTCCTTGACAGATGCTAACATCACCGGTCCCTCCGAAGACAGACCGTACTGCTGGCACTACCCACCTAGACCTTGTAAACTTGTCCAGGCATCAAGTGTCTGTGGCCCTGTGTACTGCTTCACACCATCACCAGTGGTCGTAGGCACTACTGATAGAAAGGGCGTCCCAACTTACACCTGGGGTGAGAATGAAACAGACGTGTTCCTGCTGGAGTCCCTGCGGCCTCCCGCCGGTCGGTGGTTCGGGTGCACGTGGATGAACTCCACGGGGTTTACCAAGACGTGCGGAGCACCCCCTTGTAACATCTATGGGGGTGAGGAGAAACCCGGGAATGAGTCAGACCTCTTCTGCCCCACCGACTGCTTCAGGAAACATCCTGAGGCCACATACGGCCGGTGTGGTGCGGGGCCTTGGTTGACACCTCGATGCTTGGTCGACTACCCATACCGGCTTTGGCATTATCCATGTACAGTCAATTTTACATTGTTCAAGGTGAGGATGTTCGTGGGTGGGTTCGAGCACCGGTTTACCGCTGCTTGCAACTGGACCAGAGGGGAACGCTGCAACATTGAGGACCGTGATCGCAGCGAGCAACACCCGCTGCTGCATTCAACAACTGAGCTTGCTATACTGCCCTGCTCCTTCACGCCCATGCCTGCATTGTCAACAGGTCTAATACATCTCCACCAAAACATCGTGGATGTCCAATACCTTTATGGTGTTGGGTCTGGCATGGTGGGATGGGCGTTGAAGTGGGAGTTCGTCATCCTCGTGTTCCTCCTCCTGGCAGACGCACGCGTGTGCGTTGCCATTTGGCTGATGCTGATGATATCACAAGCAGAAGCAGCTCTGGAGAACCTTGTCACGCTGAACGCCGTCGCCGCTGCCGGGACACACGGTATCGGCTGGTACCTGGTAGTCTTTTGCGCGGCGTGGTACGTGCGGGGCAAGCTTGTCCCGCTGGTGACCTACAGTCTGACGGGTCTTTGGTCCCTAGCACTGCTCGTCCTCTTGCTTCCCCAACGGGCGTATGCTTGGTCGGGTGAAGACAGTGCCACTCTCGGTGGTGGGATCTTGGCCCTCTTCGGCTTTTTCACCTTATCACCTTGGTACAAGAATTGGATCGGCCGCCTCATGTGGTGGAACCAGTACACCATATGTAGATGCGAGGCCGCCCTTCAGGTGTGGGTCCCCCCCCTACTTGCGCGCGGGAGTAGGGACGGTGTCATCCTGCTAACAAGTCTGCTTTATCCATCTTTAGTTTTTGACATCACTAAGCTGCTGATAGCAGTATTGGGCCCATTATACTTAATACAGGCCGCCATCACTACCACCCCCTACTTTGTGCGTGCACATGTACTGGTCCGCCTTTGCATGCTTGTGCGCTCCGTGATTGGGGGAAAATACTTCCAGATGGCCATACTAAGCATTGGCAGATGGTTTAACACCTACCTATATGACCACTTAGCTCCAATGCAACATTGGGCTGCAGCTGGCCTCAAAGACCTAGCAGTGGCTATTGAACCTGTAATATTTAGTCCCATGGAAATCAAGGTCATCACCTGGGGCGCGGATACGGCGGCTTGCGGGGATATTCTTTGCGGGCTGCCTGTCTCTGCGCGATTAGGCCGTGAGGTATTGTTGGGACCTGCTGATGACTACCGGGAGATGGGTTGGCATCTGTTGGCCCCGATCACAGCATATGCCCAGCAAACTAGGGGCCTTCTTGGGACCATTGTGACCAGCTTGACCGGCAGGGATAAGAATGTGGTGACCGGTGAAGTGCAGGTGCTTTCTACGGCTACCCAGACTTTCCTAGGTACAACATTGGGGGGGGTCATGTGGACTGTTTACCACGGTGCAGGATCAAGGACACTCGCGGGCGCTAAACATCCTGCGCTCCAAATGTACACAAATGTAGATCAAGACCTCGTTGGGTGGCCAGCTCCTCCAGGAGCTAAGTCTCTTGAACCGTGCACCTGCGGGTCTACAGACTTATACTTGGTTACCCGCGATGCCGATGTCATCCCTGCCCGGCGCAGGGGGGACTCCACAGCGAGCTTACTCAGTCCTAGGCCTCTCGCTTGTCTCAAAGGCTCCTCTGGTGGTCCTGTTATGTGCCCTTCGGGACATGTTGCAGGGATCTTTAGGGCCGCTGTGTGCACCAGAGGTGTAGCAAAAGCCCTACAGTTCATACCAGTGGAGACCCTTAGCACACAGGCTAGGTCCCCATCTTTCTCTGACAATTCAACTCCTCCTGCTGTCCCACAGAGCTATCAAGTGGGGTACCTTCATGCTCCGACCGGCAGTGGTAAGAGCACAAAGGTTCCGGCCGCTTATGTAGCACAAGGATATAATGTTCTCGTGTTGAATCCATCAGTGGCGGCCACGCTAGGCTTCGGCTCTTTCATGTCACGTGCCTATGGAATCGACCCCAACATCCGCACCGGGAATCGCACTGTAACAACTGGTGCTAAACTGACCTATTCCACCTACGGTAAGTTTCTCGCGGACGGGGGTTGTTCCGGGGGAGCGTATGATGTGATTATCTGTGATGAATGCCATGCCCAAGACGCTACTAGCATATTGGGTATTGGCACAGTCTTGGATCAGGCTGAGACGGCTGGGGTGAGGCTGACGGTTCTAGCGACGGCAACTCCCCCAGGCAGCATCACTGTGCCACATTCTAACATCGAAGAAGTGGCTCTGGGCTCTGAAGGTGAGATCCCTTTCTACGGTAAGGCTATACCATTAGCCCAGCTCAAGGGGGGGAGGCACCTTATCTTTTGCCATTCCAAGAAAAAATGTGATGAGGTGGCATCCAAGCTCAGAGGTATGGGGCTCAATGCTGTAGCGTACTATAGGGGTCTCGATGTGTCCGTCATACCAACAGCAGGAGACGTCGTGGTTTGCGCCACTGATGCCCTCATGACCGGATTCACCGGAGACTTCGACTCTGTTATAGATTGCAACGTAGCTGTTGAACAGTACGTTGACTTCAGCTTGGACCCCACCTTTTCCATTGAGACTCGCACTGCTCCCCAAGACGCGGTTTCTCGCAGCCAACGTCGTGGCCGTACGGGCCGAGGTAGACTCGGTACGTACCGATATGTCACCCCGGGTGAGAGACCATCTGGAATGTTTGACTCGGCTGTTCTCTGTGAGTGCTATGACGCGGGCTGCTCGTGGTACGATCTGCAGCCCGCTGAGACCACAGTTAGACTGAGAGCTTACTTGTCCACGCCGGGGTTACCTGTCTGCCAAGACCATTTGGACTTTTGGGAGAGCGTCTTTACCGGACTGACTCACATAGATGCCCATTTCCTGTCACAGACTAAACAGCAGGGACTCAACTTCTCGTACCTGACTGCCTACCAAGCCACTGTGTGCGCTCGCGCGCAGGCTCCTCCACCAAGTTGGGACGAGACGTGGAAATGTCTCGTGCGGCTTAAGCCAACACTACATGGGCCTACGCCCCTTCTATATCGGTTGGGGCCTATTCAAAATGAAATCTGCTTGACACACCCCGTCACAAAGTACATCACGGCATGCATGTCAGCTGACCTGGAAGTAACCACCAGCACCTGGGTGTTGCTCGGAGGGGTCCTCGCGGCCCTAGCAGCCTACTGCTTGTCAGTCGGCTGCGTTGTGATTGTGGGTCACATTGAGCTGGGGGGCAAGCCGGCACTCGTTCCAGACAAGGAGGTGTTGTATCAACAGTATGATGAGATGGAGGAGTGCTCGCAAGCCGCCCCATATATCGAACAAGCTCAGGTAATAGCCCACCAGTTCAAGGAGAAAATCCTTGGATTGTTACAGCGAGCCACCCAACAACAAGCTGTCATTCAGCCCATAGTGGCTACCAACTGGCAAAAACTTGAGGTCTTCTGGCACAAGCATATGTGGAATTTTGTGAGCGGGATCCAGTACCTAGCGGGCCTCTCCACCTTGCCTGGCAACCCTGCTGTGGCGTCTCTTATGGCGTTCACTGCTTCAGTCACTAGTCCCCTGACGACCAACCAAACTATGTTTTTTAACATACTCGGGGGGTGGGTTGCTACCCATTTGGCAGGGCCCCAGAGCTCTTCCGCGTTTGTGGTAAGCGGCTTGGCCGGCGCTGCCATAGGGGGTATAGGCCTGGGTAGGGTCCTGCTTGACATCCTGGCAGGATACGGAGCTGGTGTCTCAGGTGCCCTGGTGGCTTTTAAGATCATGGGAGGAGAACTCCCCACTGCTGAGGACGTGGTCAACTTGTTGCCCGCCATACTGTCTCCGGGCGCCCTCGTCGTCGGTGTGATATGCGCTGCCATACTACGTCGACACGTGGGGCCTGGGGAGGGTGCGGTGCAATGGATGAATAGGCTCATCGCATTCGCATCCCGGGGTAACCATGTCTCACCAACACACTATGTCCCCGAGAGCGATGCTGCAGCGAAGGTCACTGCATTGCTGAGTTCTCTAACTGTCACAAGTCTGCTCCGGCGGTTACACCAGTGGATCAATGAGGACTACCCAAGTCCTTGCAGCGGTGACTGGCTGCATACCATCTGGGACTGGGTTTGCATGGTATTGTCTGACTTCAAGACATGGCTCTCCGCTAAGATCATGCCAGCGCTCCCTGGGCTGCCCTTCATTTCCTGTCAGAAGGGATACAAGGGCGTGTGGCGGGGGGACGGTGTGATGTCGACACGCTGCCCTTGCGGAGCATCAATAACCGGCCATGTGAAGAATGGGTCCATGCGGCTTGCGGGGCCGCGTACATGTGCCAACATGTGGCACGGTACTTTTCCCATCAATGAGTATACCACTGGGCCCAGCACACCTTGCCCATCACCTAACTACACTCGTGCGCTGTGGCGCGTGGCTGCCAACAGCTACGTTGAGGTGCGCCGGGTGGGAGACTTCCATTACATCATAGGGGCCACAGAAGATGAGCTCAAGTGTCCGTGCCAAGTGCCGGCTCCAGAGTTCTTTACTGCAGTGGATGGGGTGAGACTTCACCGTTACGCCCCTCCATGTAAACCCCTGTTGAGGGATGATATCACTTTCACAGTAGGGCTGAATTCCTACGTGATAGGATCTCAACTCCCCTGTGAGCCCGAACCAGATGTGTCTGTGCTGACCTCGATGTTGAGAGACCCTTCCCATATCACCGCCGAGACGGCAGCACGCCGCCTTGCGCGCGGGTCCCCTCCATCAGAGGCAAGCTCATCCGCCAGCCAACTATCGGCTCCGTCGCTGAAGGCCACTTGTCAGACGCATAGGCCTCATCCAGACGCTGAGCTGGTAGACGCCAACTTGTTATGGCGGCAAGAGATGGGCAGCAACATTACACGGGTGGAGTCTGAAACAAAGGTTGTGATTCTTGATTCATTCGAACCTCTGAGAGCCGAACTTGACGACGCCGAGCTCTCGGTGGCTGCAGAGTGCTTCAAGAAACCTCCCAAGTATCCTCCAGCCCTCCCTATCTGGGCCAGGCCAGACTATAACCCTCCACTGTTGGACCGCTGGAAAGCACCGGATTATACACCACCAACTGTCCATGGATGCGCTTTACCACCGCGGGGCGCTCCACCGGTGCCTCCTCCTCGGAGGAAAAGAACAATTCAGCTGGATGACTCCAATGTGTCCACGGCGCTAGCTGCGCTAGCGGAAAAGTCATTCCCGCCCTCAAAACCGCAGGAAGAGAACAGCTCATCCTCGGGGGTCGACACACAGTCCAGCACTACTTCAAAGATGCCCCCCTCTCCAGGAGGGGAGTCTGATGCAGAGTCATGCTCGTCCATGCCTCCTCTCGAGGGAGAGCCGGGCGATCCGGACTTGAGCTGCGACTCTTGGTCCACCGTCAGCGACAGTGAGGAGCAGAGCGTGGTCTGCTGCTCCATGTCGTACTCTTGGACCGGCGCTTTGATAACACCATGTAGTGCTGAGGAGGAAAAACTGCCCATTAGCCCACTCAGCAACTCCCTGCTGAGACATCATAACCTAGTCTATTCAACGTCGTCTAGAAGCGCTTCTCAGCGTCAGAAGAAGGTCACCTTCGACAGGCTGCAGGTGCTCGACGACCATTACAAGACTGCATTAAAGGAGGTAAAGGAGCGAGCGTCTAGGGTAAAGGCTCGCATGCTCACCATCGAGGAAGCGTGCGCGCTCGTCCCCCCTCACTCTGCCCGTTCGAAGTTCGGGTATAGTGCGAAGGACGTTCGCTCCTTGTCCAGCAAGGCCGTTAACCAGATCCGCTCCGTCTGGGAGGACTTGCTGGAAGACACCACAACTCCAATTCCAACCACCATCATGGCGAAGAACGAGGTGTTTTGTGTGGACCCCGCTAAAGGGGGCCGCAAGCCCGCTCGCCTCATTGTATACCCTGATCTGGGAGTGCGTGTCTGTGAGAAACGCGCTCTATATGACGTGATACAGAAGTTGTCAATTGAGACGATGGGTTCCGCTTATGGATTCCAGTACTCGCCTCAGCAGCGGGTCGAACATCTATTAAAGATGTGGACCTCAAAGAAAACCCCCTTGGGGTTCTCGTATGACACCCGCTGCTTTGACTCAACTGTCACTGAACAGGACATCAGGGTGGAAGAGGAGATATACCAATGCTGCAACCTTGAACCGGAGGCCAGGAAAGTGATCTCCTCCCTCACGGAGCGGCTCTACTGCGGAGGCCCTATGTTCAATAGCAAAGGGGCTTCGTGCGGTTACCGCCGTTGCCGTGCCAGTGGAGTTTTGCCTACCAGCTTTGGCAACACAATCACTTGTTACATCAAGGCCACAGCGGCTGCGAGAGCCGCAGGCCTCCAGAACCCGGACTTTCTCGTCTGCGGGGATGATCTAGTCGTGGTGGCTGAAAGTGATGGCGTCGACGAGGATAAAGCAGCCCTGAGAGCCTTCACGGAGGCTATGACCAGGTACTCTGCTCCACCCGGAGATGCTCCACAGCCTACCTACGACCTTGAGCTCATTACATCTTGCTCCTCCAACGTCTCCGTAGCACTGGACAACAAGGGGAAGAGGTACTATTACCTCACCCGTGATCCCACTACTCCCCTGGCCCGTGCGGCTTGGGAAACAGCTCGTCACACTCCAGTTAACTCCTGGTTGGGCAACATCATCATGTACGCGCCTACCATTTGGGTGCGCATGGTAATGATGACACACTTCTTCTCCATACTCCAGTCCCAGGAGATACTTGATCGACCCCTTGACTTTGAAATGTACGGGGCCACTTACTCTGTCACTCCGCTGGATTTGCCAGCAATCATTGAAAGACTCCATGGCTTGAGCGCGTTCACACTCCACAGTTACTCTCCAGTAGAGCTCAATAGGGTCGCGGGGACACTCAGGAAGCTTGGGTGCCCCCCCCTACGAGCTTGGAGACATCGGGCACGAGCAGTGCGCGCCAAGCTTATCGCCCAGGGAGGGAGGGCCAGAATATGTGGCCTTTACCTCTTTAACTGGGCGGTACGCACCAAGACCAATCTCACTCCATTGCCAGCCGCTGGCCAGTTGGATTTATCCAGTTGGTTTACGGTTGGTGTCGGCGGGAACGACATTTATCACAGCGTGTCGCGTGCCCGAACCCGCCATTTGCTGCTTTGCCTACTCCTACTAACAGTAGGGGTAGGCATCTTTCTCCTGCCAGCTCGGTGAGCTGGTAGAATAACACTCCATGTCCCTTTTTCCCTTTTTC
>KY620737 
CCTGCCTCTTACGAGGCGACACTCCACCACGGATCACTCCCCTGTGAGGAACTTCTGTCTTCACGCGGAAAGCGCCTAGCCATGGCGTTAGTACGAGTGTCGTGCAGCCTCCAGGACCCCCCCTCCCGGGAGAGCCATAGTGGTCTGCGGAACCGGTGAGTACACCGGAATCGCTGGGGTGACCGGGTCCTTTCTTGGAACAACCCGCTCAATACCCAGAAATTTGGGCGTGCCCCCGCGAGACCACTAGCCGAGTAGTGTTGGGTCGCGAAAGGCCTTGTGGTACTGCCTGATAGGGTGCTTGCGAGTGCCCCGGGAGGTCTCGTAGACCGTGCAACATGAGCACACTTCCTAAACCTCAAAGAAAAACCAAAAGAAACACCATCCGTCGCCCACAGGACGTTAAGTTCCCGGGTGGCGGACAGATCGTTGGTGGAGTATACGTGTTGCCGCGCAGGGGCCCACGATTGGGTGTGCGCGCGACGCGTAAAACTTCTGAACGGTCACAGCCTCGCGGACGACGACAGCCTATCCCCAAGGCGCGTCGGAGCGAAGGCCGGTCCTGGGCTCAGCCCGGGTACCCTTGGCCCCTCTATGGTAACGAGGGCTGTGGGTGGGCAGGGTGGCTCCTGTCCCCACGCGGTTCCCGTCCATCTTGGGGCCCAAACGACCCCCGGCGGAGGTCCCGCAATTTGGGTAAGGTCATCGATACCCTCACATGCGGATTCGCCGACCTCATGGGGTACATCCCGCTCGTCGGCGCTCCTGTAGGAGGCGTCGCAAGAGCCCTTGCGCATGGCGTGAGGGCCCTTGAAGACGGGATAAATTTCGCAACAGGGAACTTGCCCGGTTGCTCCTTTTCTATCTTCCTTCTCGCTCTGTTTTCTTGCTTAATCCATCCAGCAGCTAGTTTAGAGTGGCGGAATACGTCTGGCCTCTACGTCCTTACCAACGACTGTTCCAATAGCAGTATTGTGTATGAGGCCGATGACGTTATTCTGCACACACCCGGCTGTATACCTTGCGTTCAGGACGGCAATACATCTACGTGCTGGACCCCAGTGACACCTACAGTGGCAGTTAAGTATGTAGGAGCAACCACCGCTTCGATACGCAGTCATGTTGACCTGTTAGTGGGCGCGGCCACAATGTGTTCTGCGCTCTACGTGGGTGACATGTGTGGGGCCGTCTTCCTCGTGGGACAAGCCTTCACGTTCAGACCTCGTCGCCATCAAACGGTCCAGACTTGCAACTGCTCGCTGTACCCAGGCCATCTTACAGGACATCGAATGGCTTGGGATATGATGATGAATTGGTCCCCCGCTGTGGGTATGGTGGTAGCGCACGTCCTGCGTCTGCCCCAGACCTTGTTAGACATAATAACCGGGGCTCATTGGGGCATCTTGGCGGGCCTAGCCTATTACTCCATGCAGGGCAACTGGGCCAAGGTCGCTATCATCATGATTATGTTCTCAGGGGTCGATGCCACCACACATACCACTGGTAGCGTAGCAGCGCACACTGCGAAAGGGTTTGCTGGGCTTTTTACATCGGGTCCCAAGCAGGATCTGCAGCTAGTCAACACCAATGGCTCGTGGCACATCAACAGGACTGCCCTGAACTGCGATGAGTCCATAAACACGGGGTTCATAGCTGGGTTGTTTTATTATAACAGGTTCAACTCTACTGGGTGTCCCCAAAGGCTCAGCAGCTGCAAGTCTATCGCTACCTTTAAGCAGGGGTGGGGTTCCTTGACAGATGCTAACATCACCGGCTCTTCTGATGACAAACCGTATTGCTGGCACTATCCGCCTAGGCCCTGTGAAATTGTCCCAGCGTCAACTGTCTGCGGTCCTGTGTACTGCTTTACACCATCGCCAGTGGTGGTGGGCACTACTGATGCTAAGGGTGTCCCAACCTACACCTGGGGTGAAAATGAGTCAGATGTGTTCCTGCTGAAGTCCCTGCGGCCTCCCGGTGGTCGGTGGTTCGGGTGCACGTGGATGAACTCCACGGGGTTTACCAAGACGTGCGGAGCTCCCCCTTGTGATATCTACGGGGGTGAGGGGAATCGCACCGATCCATCGCACCTCTTCTGCCCCTCTGACTGCTTCAGGAAACATCCTGGGGCCACATATAGCCGGTGTGGTGCGGGGCCCTGGTTGACACCTCGGTGCTTGGTCGACTATCCGTACCGGCTTTGGCATTACCCATGTACAATCAACTTTACATTGTTCAAAGTAAGGATGTTTGTGGCCGGGTTTGAACACCGGTTTACTGCTGCTTGCAACTGGACTAGGGGGGAGCGCTGCGACATCGAGGACCGTGATCGCAGCGAGCAACATCCGCTGCTGCATTCAACAACTGAGCTTGCTATACTGCCTTGCTCCTTCACGCCTATGCCTGCATTGTCAACAGGCCTAATACACCTCCACCAAAACATCGTAGATGTCCAATACCTTTATGGTGTTGGATCTGGCATGGTGGGATGGGCGTTGAAATGGGAGTTCGTTGTCCTCGTGTTCCTCCTCCTAGCAGACGCACGTGTGTGCGTTGCTCTCTGGCTGATGCTAATGATATCACAAGCAGAAGCAGCTTTGGAGAACCTTGTCACGCTGAACGCTATCGCTGCTGCCGGAACACACGGTATCGGCTGGTATCTGGTAGCCTTTTGCGCGGCATGGCACTTGCGGGGCAAGCTTGTCCCTCTGGTGATCTACAGCCTGACGGGTCTTTGGTCCCTAGCATTGCTCGTCCTTTTGCTCCCCCAACGGGCGTACGCTTGGTCAGGCGAGGACAGCGCCTCTCTCGGCGCCGGGATCTTGGTCCTCTTCGGCTTCTTTACCTTATCACCTTGGTATAAGCAGTGGATAGGCCGCCTCATGTGGTGGAACCAGTACACCATATGTAGATGCGAGGCCGCCCTTCAAGTGTGGGTCCCTCCTTTACTTGCACGCGGAAGTAGGGACGGTGTCATCCTGCTAACAAGCCTGCTTTATCCATCCTTAATTTTTGACATCACCAAGCTGCTGATAGCAGTATTGGGCCCACTATACTTAGTACAGGCCGCCATCACCACCACCCCCTACTTCGTGCGTGCACATATACTGGTCCGCCTCTGCATGCTCGTGCGCACCGTGATGGGGGGAAAATATTTCCAAATGATCATACTGAGCATTGGCAGATGGTTTAACACCTACCTATATGACCACCTAGCACCGATGCAGCATTGGGCCGCGGCTGGCCTCAAAGACCTAGCAGTGGCTACTGAACCTGTAATATTCAGTCCCATGGAAATCAAGGTCATCACCTGGGGCGCGGACACAGCGGCTTGCGGAGATATTCTTTGCGGGCTGCCTGTATCTGCGCGATTAGGCCGCGAGGTGTTGTTGGGACCTGCTGATGACTATCGGGAGATGGGTTGGCGCCTGTTGGCCCCGATCACAGCATACGCCCAGCAAACTAGAGGCCTTCTTGGTACTATTGTGACCAGCTTGACCGGTAGGGATAAGAACGTGGTGACCGGTGAAGTGCAGGTGCTTTCCACGGCTACCCAGACCTTCCTAGGTACAACAATAGGGGGGGTCATGTGGACTGTTTACCATGGTGCAGGTTCGAGGACACTTGCGGGCGCTAAACATCCTGCGCTCCAAATGTACACAAATGTAGATCAGGACCTCGTTGGGTGGCCAGCTCCTCCAGGGGCTAAGTCTCTTGAACCGTGCACCTGCGGGTCTGCAGACTTATACTTGGTTACCCGCGATGCTGATGTCATCCCTGCTCGGCGCAGGGGGGACTCCACAGCGAGCTTGATCAGCCCTAGGCCTCTCGCCAGTCTCAAGGGCTCCTCTGGAGGTCCTGTTATGTGCCCTTCGGGGCATGTCGCGGGGATCTTTAGGGCTGCTGTGTGCACCAGAGGTGTAGCAAAAGCCCTACAGTTCGTGCCAGTGGAAACCCTTAGCACACAGGCTAGGTCTCCATCTTTCTCTGACAATTCAACTCCTCCTGCCGTCCCACAGAGCTATCAAGTAGGGTACCTTCATGCCCCGACCGGCAGTGGTAAGAGCACAAAGGTTCCGGCCGCTTATGTGGCACAAGGATATACTGTCCTCGTGTTGAATCCATCGGTAGCGGCCACACTGGGCTTCGGCTCTTTCATGTCACGTGCCTATGGGATCGACCCCAACATCCGCACTGGGAACCGCACTGTTACAACTGGTGCTAAACTGACCTATTCCACCTACGGTAAGTTTCTCGCGGATGGGGGTTGCTCCGGGGGAGCATATGATGTGATTATCTGTGATGAATGTCATGCCCAAGACGCCACCAGCATATTAGGTATAGGCACGGTCTTAGATCAGGCCGAAACGGCCGGGGTGAGGCTGACGGTTTTGGCGACAGCAACTCCCCCAGGCAGCATCACTGTACCACATTCTAACATCGAAGAAGTGGCCCTGGGCTCTGAAGGTGAGATCCCTTTCTACGGTAAGGCTATACCGATAGCCCAGCTCAAGGGGGGGAGGCACCTTATCTTTTGCCATTCCAAGAAGAAATGTGATGAAATAGCATCCAAACTTAGAGGCATGGGGCTCAACGCTGTAGCATACTATAGGGGTCTTGATGTATCCGTCATACCAACATCAGGAGACGTCGTGGTTTGCGCTACTGACGCCCTCATGACTGGATTCACCGGAGACTTCGATTCTGTCATAGACTGTAACGTAGCTGTTGAACAGTACGTTGACTTCAGCCTGGACCCCACCTTTTCCATTGAGACTCGCACTGCTCCCCAAGACGCAGTTTCTCGCAGCCAACGTCGTGGCCGTACGGGCCGAGGTAGACTCGGTACGTACCGGTACGTCACCCCGGGCGAGAGACCGTCTGGAATGTTTGACTCGGTTGTTCTCTGTGAGTGCTATGATGCGGGCTGCTCGTGGTACGATCTGCAGCCCGCTGAGACCACTGTTAGGCTGAGAGCTTACCTGTCCACTCCGGGGTTACCTGTCTGCCAAGACCATTTAGACTTTTGGGAGAGTGTCTTCACTGGACTAACTCACATAGATGCCCACTTTCTGTCACAGACTAAGCAGCAGGGACTTAACTTCTCGTACCTAACTGCCTACCAAGCTACTGTGTGCGCCCGCGCGCAGGCTCCTCCACCATGTTGGGACGAGACGTGGAAATGTCTTATGCGGCTTAAACCAACACTACATGGACCCACGCCCCTCCTATATCGGCTGGGGCCTGTCCAAAATGAAATCTGCCAGACACACCCCGTAACAAAATATATCACGGCATGCATGTCAGCTGATCTGGAAGTAACCACCAGTACCTGGGTGTTGCTGGGGGGGGTTCTTGCAGCCCTAGCGGCCTACTGCTTGTCGGTCGGCAGCGTTGTGATTGTAGGTCACATTGAGCTGGGGGGTAAGCCGGCACTCGTCCCAGACAAGGAGGTGTTGTATCAACAGTACGATGAGATGGAGGAGTGCTCGCAAGCCGCCCCATATATCGAACAAGCTCAGGTAATAGCCCACCAGTTCAAGGAGAAAGTCCTTGGACTGTTGCAGCGAGCCACCCAACAACAAGCTGTCATCGAGCCCATAGTAGCTACCAACTGGCAAAAGCTTGAGGCCTTCTGGCACAAGCATATGTGGAATTTTGTGAGTGGGATCCAGTATCTGGCAGGCCTCTCTACCTTGCCTGGCAACCCTGCTGTGGCGTCTCTTATGGCGTTCACTGCCTCAGTCACCAGTCCCCTGACGACCAACCAAACTATGTTTTTCAACATACTCGGGGGGTGGGTCGCCACCCATTTGGCAGGGCCCCAAGGTGCTTCCGCGTTCGTGGTAAGCGGTTTGGCCGGCGCTGCCATAGGGGGTATAGGTCTAGGCAGGGTCTTGCTTGACATCTTGGCAGGATACGGAGCTGGTGTCTCAGGCGCCTTGGTGGCTTTTAAGATCATGGGAGGGGAACTTCCCACCACTGAAGACATGGTCAACCTGCTGCCCGCCATACTATCCCCGGGCGCCCTCGTCGTCGGTGTGATATGCGCTGCCATACTGCGTCGACACGTAGGGCCTGGAGAGGGGGCGGTGCAGTGGATGAACAGGCTCATCGCATTCGCATCCCGGGGTAACCACGTTTCACCAACACACTATGTCCCCGAGAGCGATGCTGCAGCGAGGGTCACTGCATTGCTGAGTTCTCTGACTGTCACAAGTCTACTCCGGCGCCTGCACAAGTGGATCAATGAGGACTACCCAAGTCCTTGCAGCGGTGATTGGCTGCGTACCATCTGGGACTGGGTTTGCACGGCGTTGTCTGACTTCAAAACATGGCTCTCTGCTAAGATTATGCCAGCGCTCCCTGGGCTGCCCTTCTTTTCCTGTCAGAAGGGATACAAGGGCGTGTGGCGGGGAGACGGTGTAATGTCAACACGCTGTCCTTGCGGGGCGTCAATAACTGGTCATGTGAAGAATGGGTCCATGCGGCTTGCGGGGCCGCGCACATGTGCTAACATGTGGTATGGTACTTTCCCCATCAATGAGTACACCACAGGACCCGGCATACCTTGCCCACCACCCAACTACACTCGCGCACTATGGCGCGTGGCTGCTAACAGCTACGTTGAGGTGCGCCGGGTGGGGGACTTTCATTACATTACGGGGGCCACAGAAGATGAGCTCAAATGTCCGTGCCAAGTGCCGGCTGCTGAGTTCTTTACCGAGGTGGACGGGGTGAGACTGCACCGGTTCGCCCCTCCATGTAAGCCTCTGTTGAGGGATGAGATCACTTTCATGGTAGGGTTGAACTCTTACGCGATAGGGTCTCAACTCCCCTGTGAGCCCGAACCAGATGTTTCTGTGCTAACCTCGATGTTGCGAGACCCTTCCCACATCACCGCCGAGACGGCAGCGCGCCGCCTTGCTCGTGGGTCTCCTCCATCAGAGGCAAGCTCATCCGCCAGCCAACTATCGGCTCCGTCGCTGAAGGCCACCTGCCAGACACATAGGCCTCATCCAGACGCTGAGCTGGTGGACGCCAACCTGTTATGGCGGCAAGAGATGGGCAGCAACATCACAAGGGTGGAGTCTGAATCAAAGGTTGTGATTCTTGACTCATTCGAACCTCTGAGAGCCGAAACTGACGACGCTGAGCTCTCGGTGGCTGCAGAGTGTTTCAAGAAGCCTCCCAAGTATCCTCCAGCCCTTCCCATCTGGGCTAGGCCAGACTACAATCCTCCACTGCTAGACCGCTGGAAAGCACCGGACTATGTACCACCAACTGTCCATGGATGCGCTTTACCACCACGGGGTGCTCCGCCGGTGCCTCCTCCCCGGAGGAAAAGAACAATCCAGCTGGATGGCTCCAATGTGTCCGCGGCACTAGCTGCGCTGGCGGAAAAGTCATTCCCGCCTCCGAAACCGCAGGAAGAGAACAGCTCATCCTCAGGGGTTGACACACAGTCTAGCACTACTTCCAGGGTACCGCCCTCTCCGGGAGAGGAGTCCGACTCAGAGTCATGCTCGTCCATGCCTCCTCTCGAGGGAGAGCCGGGCGATCCAGACTTGAGTTGTGACTCTTGGTCCACTGTCAGTGACAATGATGAGCAGAGTGTGGTCTGCTGCTCTATGTCATACTCTTGGACCGGCGCCTTGATAACACCATGTAGTGCTGAGGAGGAGAAACTGCCCATCAGCCCACTCAGCAATTCCTTGTTGAGACATCACAACCTAGTCTATTCAACGTCGTCTAGAAGCGCCTCTCAGCGTCAGAGGAAGGTCACCTTCGACAGGCTGCAGGTGCTCGACGACCATTACAAGACTGCATTAAAGGAGGTAAAGGAGCGAGCGTCTGGGGTAAAGGCCCGCATGCTCACCATTGAGGAAGCGTGCGCGCTCGTCCCCCCTCACTCTGCCCGTTCGAAGTTCGGGTATAGTGCGAAGGATGTTCGCTCCTTGTCCAGCAGGGCCATTAACCAGATCCGCTCCGTCTGGGAGGACTTGCTGGAAGACACTACAACTCCAATTCCAACCACCATCATGGCGAAGACCGAGGTGTTTTGTGTGGACCCCATTAAGGGGGGCCGCAAGCCCGCTCGCCTCATTGTATACCCTGACCTGGGGGTGCGTGTCTGTGAGAAACGCGCCCTATATGATGTGATACAGAAGTTGTCGATTGCGACGATGGGTTCCGCTTATGGATTCCAATACTCGCCTCAGCAGCGGGTCGAACGTCTGTTAGAGATGTGGACCTCAAAGAAAACCCCCTTGGGGTTCTCGTATGACACCCGCTGCTTTGACTCGACTGTCACTGAACAGGATATCAGGGTGGAAGAGGAGATATACCAATGTTGCAACCTTGAATCGGAGGCCAGGAAAGTGATTTCCTCCCTCACGGAGCGGCTTTACTGCGGGGGCCCTATGTTTAACAGCAAGGGGGTCCAGTGTGGTTATCGCCGTTGCCGCGCGAGTGGAGTTTTGCCTACCAGCTTCGGCAATACAATCACTTGCTACATCAAGGCCACAGCGGCTGCAAGGGCCGCAGGTCTCCGGAACCCGGACTTTCTTGTCTGCGGAGATGATCTGGTCGTGGTGGCTGAGAGTGATGGCGTCGACGAGGATAGAGCAGCCCTGAGAGCCTTCACGGAGGCTATGACCAGGTATTCTGCTCCGCCCGGAGATGCTCCACAACCTACCTACGACCTTGAGCTCATCACATCTTGCTCTTCTAACGTCTCCGTGGCGCGAGATAACAAGGGGAAGAGGTATTACTACCTCACCCGTGATGCCACCACTCCCCTGGCCCGTGCGGCTTGGGAAACAGCTCGTCACACTCCGGTCAACTCCTGGTTGGGCAACATCATCATGTACGCGCCTACCATCTGGGTGCGCATGGTAATGATGACACACTTTTTCTCCATACTCCAATCCCAGGAGATACTTGACCGGCCCCTTGACTTTGAAATGTACGGGGCCACTTATTCTGTCACTCCGCTGGATTTACCAGCAATCATTGAAAGACTCCATGGTCTAAGCGCGTTCACGCTCCACAGTTACTCTCCAGTAGAGCTCAATAGGGTTGCGGGGACACTCAGGAAGCTTGGGTGCCCCCCCCTACGAGCTTGGAGACATCGGGCACGAGCAGTGCGCGCCAAGCTTATCGCCCAGGGGGGAAAGGCCAGAACATGTGGCCTTTACCTCTTTAATTGGGCGGTACGCACCAAGACCAATCTCACTCCACTGCCAGCCGCTGGCCAATTGGATTTATCCAGTTGGTTTACGGTTGGCGTCGGCGGGAACGACATTTATCACAGCGTGTCACGTGCCCGAACCCGCCATTTGCTGCTTTGCCTACTCCTACTAACAGTAGGGGTAGGCATCTTTCTCCTGCCAGCACGTTAAGCTGGTAGGATAACACTCCATTCCTTTTGTTTCCCTTTTTCCTTTTTTTTTTTTTTTTTTCTTTTT
>KY620738 
AGGGGGGTGAGCGGGGAGGGGGGGTCCTGGAGGCTGCACGACACTCCACCACGGATCACTCCCCTGTGAGGAACTTCTGTCTTCACGCGGAAAGCGCCTAGCCATGGCGTTAGTACGAGTGTCGTGCAGCCTCCAGGACCCCCCCCCTCCCGGGAGAGCCATAGTGGTCTGCGGAACCGGTGAGTACACCGGAATCGCTGGGGTGACCGGGTCCTTTCTTGGAGTAACCCGCTCAATACCCAGAAATTTGGGCGTGCCCCCGCGAGATCACTAGCCGAGTAGTGTTGGGTCGCGAAAGGCCTTGTGGTACTGCCTGATAGGGTGCTTGCGAGTGCCCCGGGAGGTCTCGTAGACCGTGCAACATGAGCACACATCCTAAACCTCAAAGAAAAACCAAAAGAAACACCATCCGTCGCCCACAGGACGTTAAGTTCCCGGGTGGCGGACAGATCGTTGGTGGAGTATACGTGTTACCGCGCAGGGGCCCACGATTGGGTGTGCGCGCGACGCGTAAAACTTCTGAACGGTCACAGCCCCGCGAACGGCGACAGCCTATCCCCAAGGCGCGTCGGAGCGGAGGCCGGTCCTGGGCTCAGCCCGGGTACCCTTGGCCCCTCTACGGTAACGAGGGCTGCGGGTGGGCAGGGTGGCTCCTGTCCCCGCGCGGCTCCCGTCCGACTTGGGGCCCAAACGACCCCCGGCGGAGGTCCCGCAATTTGGGTAAAGTCATCGATACCCTCACGTGCGGATTCGCCGACCTCATGGGGTACATCCCGCTCGTCGGCGCCCCCGTAGGAGGCGTCGCAAGAGCTCTCGCGCATGGCGTGAGGGCCCTTGAAGACGGGATAAATTTTGCAACAGGGAACTTGCCCGGTTGCTCTTTTTCTATCTTCCTTCTTACTCTGTTCTCTTGCTTAATTCATCCAGCAGCTAGTTTGGAGTGGCGGAATACGTCTGACCTCTACATCCTTACCAACGACTGCCCTAATAGCAGTATCGTGTATGAGGCCGATGACGTCATACTGCACACACCCGGCTGTATACCTTGTGTTCAGGATGGCAACACATCCACGTGCTGGACCCCAGTGACACCTACAGTGGCAGTCAAGTATGTGGGAGCAACCACCGCTTCGGTACGCAGTCATGTGGACCTGCTAGTGGGCGCGGCTACGATGTGTTCTGCGCTCTACGTGGGTGATATGTGTGGGGCCGTCTTCCTTGTGGGACAAGCCTTCACACTCAGACCCCGTCGCCATCACACGGTCCAGACTTGTAACTGCTCGTTGTACCCAGGCCATCTTACAGGACATCGAATGGCTTGGGATATGATGATGAATTGGTCCCCCGCTGTGGGTATGGTGGTAGCGCACGTCCTGCGGCTGCCCCAGACCTTGTTCGACATAATAGCCGGGGCCCATTGGGGCATTTTGGCGGGCCTAGCCTATTACTCCATGCAGGGCAACTGGGCCAAGGTCGCTATCATCATGATCATGTTTTCAGGGGTCGATGCCGAGACATATACCACCGGTGGCGCCGCGGCGCAGCAAGCCCGGGGGTTTACTAGTCTTTTCACTGCAGGTGCCAAACAGAACCTGCAGCTAGTTAACACCAGTGGATCGTGGCACATCAACCGGACTGCCCTGAACTGCAATGATTCCTTAAACACAGGGTTCTTAGCTGGGTTGTTTTACTATCATAGGTTCAACTCTACTGGGTGTCCTCAAAGGCTTAGCAGCTGCAAGCCTATCACCTTCTTCAGGCAGGGGTGGGGCTCCTTGGCAGACGCTAACATCACCGGCTCCTCTGGAGACAAACCGTACTGCTGGCATTACGCACCTAGACCTTGTGGAGTTGTCCCAGCGCGGGATGTCTGCGGCCCTGTGTACTGCTTCACACCATCGCCGGTGGTGGTAGGCACTACTGATGCTAAGGGCGCCCCAACCTACAACTGGGGTGAGAATGAGACAGACGTGTTCCTGCTAAACTCCCTGCGACCTCCCAGTGGTCAGTGGTTCGGGTGCACGTGGATGAACTCCACGGGGTTTACCAAGACATGCGGAGCTCCCCCTTGTAAAATCTATGGGGGTGAGGGGAACCCCAGCAATGAATCAGACCTCGTCTGCCCCACCGACTGCTTCAGAAAACATCCTGGGGCCACATACAGCCGGTGTGGTGCGGGGCCGTGGTTGACACCTCGATGCTTGGTCGACTATCCGTACCGGCTTTGGCATTACCCGTGTACAGTCAATTTTACATTGTTCAAGGTGAGGATGTTTGTGGGCGGGTTTGAGCACCGGTTTACCGCCGCTTGTAACTGGACCAGGGGGGAACGCTGCGACATCGAGGATCGTGACCGCAGCGAGCAACATCCGCTGCTGCATTCGACAACTGAGCTTGCTATACTGCCTTGCTCCTTCACGCCCATGCCTGCATTGTCAACAGGTCTAATACACCTCCATCAAAACATCGTGGATGTCCAATACCTCTACGGTGTTGGATCCGGCATGGTGGGATGGGCGTTGAAATGGGAGTTCGTCATCCTCGTGTTCCTCCTCCTAGCAGACGCACGCGTGTGCGTCGCCCTTTGGTTGATGCTGATGATATCACAAGCAGAAGCAGCCTTGGAGAACCTTGTCATGCTGAACGCTGTCGCTGCTGCCGGGACACATGGTATCGGCTGGTACCTAGCAGCCTTTTGCGCGGCGTGGTATGTGCGGGGTAAACTTGTCCCGCTGGTGACCTACAGCCTGACGGGTCTTTGGTCCCTAGCATTGCTCGTCCTCTTGCTCCCCCAGCGGGCGTACGCTTGGTCGGGTGAAGACAGCGCCACTCTCGGCGCTGGGATCTTGGTCCTCTTCGGCTTCTTTACCTTATCACCTTGGTATAAGCATTGGATCGGCCGCCTCATGTGGTGGAACCAGTACGCCATATGCAGATGCGAGGCCGCCCTTCAAGTGTGGGTCCCCCCCTTACTTGCACGCGGGAGTAGGGACGGTGCCATCCTGGTAATAAGCCTACTTTATCCATCCTTAATTTTTGACATCACTAAGTTGCTGATAGCAGTACTGGGCCCATTATATTTAATACAGGCCGCCCTTACTACCACCCCCTACTTTGTGCGTGCACATGTACTGGTCCGCCTTTGCATGCTCGTGCGCTCTGTGACGGGGGGAAAATACTTCCAGATGGTCATACTGAGCATTGGCAGATGGTTTAACACCTACCTATACGACCACCTAGCGCCGATGCAACATTGGGCCGCGGCTGGCCTCAAAGACCTAGCGGTGGCTACTGAACCTGTAATATTTAGTCCCATGGAAATCAAGGTCATCACCTGGGGTGCGGATACAGCGGCTTGCGGGGATATTCTTTGCGGGCTGCCCGTATCTGCGCGATTAGGCCGTGAGGTACTGTTGGGACCCGCTGATGACTATCGGGAGATGGGTTGGCATCTGTTGGCCCCGATCACAGCATATGCTCAGCAAACTAGGGGCCTTCTTGGGACTATTGTGACCAGTTTGACCGGCAGGGATAAGAACGTGGTGACCGGTGAAGTGCAGGTGCTTTCCACGACTACCCAGACCTTCCTAGGTACAACAATAGGGGGGGTTATGTGGACTGTTTACCACGGTGCAGGCTCAAGGACACTTGCGGGCGCTAAACATCCTGCGCTCCAAATGTACACAAATGTAGATCAGGACCTCGTTGGGTGGCCAGCTCCTCCGGGGGCTAAGTCTCTTGAACCGTGCACCTGCGGCTCTGTAGACTTATACTTGGTTACCCGCGATGCTGATGTCATCCCTGCTCGGCGCAGGGGGGACTCCACAGCGAGCTTGCTCAGCCCTAGGCCTCTCGCCTGTCTCAAAGGTTCCTCTGGAGGTCCTGTCATGTGCCCCTCGGGGCATGTTGCAGGGATCTTTAGGGCTGCTGTGTGCACCAGGGGTGTAGCAAAAGCCCTACAGTTCATACCAGTGGAAACCCTTAGTACACAGGCTAGGTCTCCATCTTTCTCTGACAACTCAACTCCTCCTGTCGTCCCTCAGAGTTATCAAGTAGGGTACCTTCATGCCCCGACCGGCAGTGGTAAGAGCACAAAGGTCCCGGCCGCCTATGTAGCACAAGGATATACTGTCCTCGTGTTGAATCCATCAGTGGCGGCCACACTAGGCTTTGGCTCTTTCATGTCGCGTGCCTATGGGATCGACCCCAACATCCGCACTGGGAACCGCACTGTCACTACTGGTGCTAAACTGACCTATTCCACCTACGGTAAGTTTCTCGCGGACGGGGGTTGTTCCGGAGGAGCGTATGATGTGATTATCTGTGATGAATGTCATGCTCAGGACGCCACCAGCATATTAGGTATAGGCACGGTCTTAGATCAGGCCGAGACGGCTGGGGTGCGGTTGACGGTTTTAGCGACAGCAACTCCCCCAGGCAGCATCACTGTACCACATTCTAACATCGAAGAAGTGGCCCTGGGCTCTGAAGGTGAGATCCCCTTCTACGGTAAGGCTATACCGCTAGCCCAGCTCAAAGGGGGAAGGCACCTCATTTTTTGCCATTCCAAGAAAAAATGTGATGAGATAGCATCTAAACTCAGAGGCATGGGGCTCAACGCTGTAGCGTACTATAGGGGTCTCGATGTGTCCGTCATACCAACATCAGGAGACGTCGTGGTTTGCGCTACTGACGCCCTTATGACTGGATTCACCGGAGACTTCGATTCTGTCATAGACTGCAACGTAGCTGTTGAACAGTACGTTGACTTCAGCCTGGACCCCACCTTTTCCATTGAGACTCGCACTGCTCCCCAAGATGCGGTTTCCCGCAGCCAACGTCGTGGCCGTACGGGCCGAGGTAGACTCGGTACGTACCGATACGTCACCCCGGGTGAGAGACCGTCTGGAATGTTTGACTCGGTTGTTCTCTGTGAGTGCTATGACGCGGGCTGCTCGTGGTACGATCTGCAGCCCGCTGAGACCACAGTCAGACTGAGAGCTTACTTGTCCACGCCGGGGTTACCTGTCTGCCAAGACCATTTAGACTTTTGGGAGAGCGTCTTCACTGGACTAACTCACATAGATGCCCACTTCCTGTCACAGACTAAGCAGCAGGGACTCAACTTCTCGTACCTAACTGCCTACCAGGCCACTGTGTGCGCCCGCGCGCAGGCTCCTCCTCCAAGTTGGGACGAGACGTGGAAATGTCTCGTGCGGCTCAAGCCAACACTACATGGACCCACGCCCCTTCTATATCGGTTGGGGCCCGTCCAAAATGAGATCTGCTCGACACACCCCATCACAAAATATATCATGGCATGTATGTCAGCTGATCTGGAAGTAACCACCAGCACCTGGGTGTTGCTTGGAGGGGTCCTCGCAGCCCTAGCGGCCTACTGTTTGTCGGTTGGCTGCGTTGTGATTGTGGGCCATATTGAGCTGGGGGGTAAGCCGGCACTCGTTCCAGACAAGGAGGTGTTGTACCAACAATACGATGAGATGGAGGAGTGCTCGCAAGCCGCCCCATATATCGAACAAGCTCAGATAATAGCCCACCAGTTCAAGGAGAAGGTCCTTGGATTGCTGCAGCGAGCCACCCAACAACAAGCTGTCATTGAGCCCATAGTAGCTACCAACTGGCAAAAGCTTGAGGTCTTCTGGCACAAGCATATGTGGAACTTCGTAAGTGGGATCCAGTATCTGGCAGGCCTCTCCACCTTGCCTGGTAACCCTGCTGTGGCGTCTCTTATGGCGTTCACTGCTTCAGTCACCAGTCCCCTGACGACCAACCAGACTATGTTTTTTAACATACTCGGGGGATGGGTTGCCACCCATTTGGCAGGGCCCCAGAGCTCTTCCGCGTTCGTGGTAAGCGGCTTGGCTGGCGCTGCCATAGGGGGTATAGGTCTGGGTAGGGTCTTGCTTGACATCCTGGCAGGATATGGAGCTGGTGTCTCAGGCGCCTTGGTGGCTTTTAAGATCATGGGAGGAGAATTCCCCACCGCTGAGGACATGGTCAACCTGTTGCCCGCCATACTATCTCCGGGCGCCCTCGTCGTCGGTGTGATATGCGCTGCCATACTACGTCGACACGTAGGACCTGGGGAGGGGGCGGTGCAGTGGATGAACAGGCTCATCGCATTCGCATCCCGGGGTAACCACGTCTCACCGACGCACTATGTCCCCGAGAGCGATGCTGCGGCGAGGGTCACTGCATTGCTGAGCTCCATAACTGTCACACGCCTGCTTCGGCGGTTACACCAGTGGATCAATGAGGACTACCCAAGTCCTTGCAGCGGTGATTGGCTGCGTACCATCTGGGACTGGGTTTGCATAGTGTTGTCTGACTTCAAGACATGGCTCTCTGCTAAGATCATGCCAGCGCTCCCTGGGCTGCCCTTCTTCTCCTGTCAGAAGGGATACAAGGGCGTGTGGCGGGGGGACGGTGTGATGTCGACACGCTGCCCTTGTGGGGCGTCAATAACCGGTCATGTGAAGAATGGGTCCATGCGGCTTGCAGGGCCGCGTACATGTGCTAATATGTGGTACGGTACTTTCCCCATCAATGAGTACACCACTGGACCCGGCACACCTTGCCCATCACCCAACTACACTCGCGCGCTGTGGCGCGTGGCTGCCAACAGCTACGTTGAGGTACGCCGGGTGGGGGACTTCCATTACATTACGGGGGCCACAGAAGATGAGCTCAAGTGTCCATGCCAAGTGCCGGCTGCTGAGTTCTTTACTGAAGTGGACGGGGTGAGACTTCACCGTTTCGCCCCTCCATGCAAGCCCCTGTTGAGGGATGAGATCACTTTCATGGTGGGATTGAATTCTTACGCGATAGGATCCCAACTCCCCTGTGAGCCCGAACCCGACGTTTCTGTGCTGACCTCGATGTTGAGGGACCCTTCCCATATCACCGCCGAGACGGCAGCGCGCCGCCTTGCGCGCGGGTCTCCTCCGTCAGAGGCAAGCTCATCCGCCAGCCAACTATCGGCTCCGTCATTGAAGGCCACTTGCCAGACGCATAGGCCTCACCCAGACGCTGAGCTGGTGGACGCCAACCTGTTATGGCGGCAAGAGATGGGCAGCAACATTACAAGGGTAGAGTCTGAAACAAAGGTTGTGATTCTTGATTCATTCGAACCTCTGAGAGCCGAAACTGACGATGCCGAGCTCTCGGTGGCTGCAGAGTGCTTCAAGAAGCCTCCCAAGTATCCTCCAGCCCTTCCCATCTGGGCTAGGCCAGACTATAATCCTCCACTGCTGGACCGCTGGAAAGCACCGGATTATGTACCACCAACTGTCCATGGATGCGCTTTACCACCACAGGGAGCTCCACCGGTGCCTCCTCCTCGGAGGAAAAGAACAATCCAGCTGGATGGCTCTAATGTGTCCGCGGCGCTGGCCGCGCTGGCAGAAAAGTCATTCCCGGCTCCGAAACCGCAGGAAGAGAATAGCTCATCCTCAGGGGTCGACACACAGTCTAGCACTACTTCCAAGGTGCCCCCCTCTCCGGGAGGGGAGTCTGACTCGGAGTCATGTTCATCCATGCCTCCTCTCGAGGGAGAGCCGGGTGATCCAGACTTGAGTTGCGACTCTTGGTCCACTGTTAGCGACAGCGAGGAGCAGAGCGTGGTCTGCTGCTCTATGTCGTACTCTTGGACCGGCGCCTTGATAACACCATGTAGTGCTGAGGAGGAGAAACTGCCCATTAGCCCACTCAGCAATTCCTTGTTGAGACATCATAACCTAGTCTATTCAACGTCGTCTAGAAGCGCTTCTCAGCGCCAGAAGAAGGTTACCTTCGACAGGCTGCAGGTGCTCGACGACCATTACAAGACTGCATTAAAGGAGGTAAAGGAGCGAGCGTCTGGAGTAAAGGCTCGCATGCTCACCATCGAGGAAGCGTGCGCGCTCGTCCCTCCACACTCTGCCCGTTCGAAGTTCGGGTATAGTGCGAAAGACGTTCGTTCCTTGTCCAGCAGGGCCATTGACCAGATCCGCTCCGTCTGGGAGGACCTGCTGGAAGACACTACAACTCCAATTCCAACCACCATCATGGCAAAGAGCGAGGTTTTCTGTGTGGACCCTACTAAGGGGGGCCGCAAGCCCGCTCGCCTCATTGTATACCCTGACCTGGGGGTGCGCGTCTGTGAGAAACGCGCCCTATATGACGTGATACAGAAGTTGTCAATTGAGACGATGGGTCCTGCTTATGGATTCCAATACTCGCCTCAGCAGCGGGTCGAACGTCTGTTGAAGATGTGGACCTCAAAGAAAACCCCCTTGGGGTTCTCGTATGACACCCGCTGCTTTGACTCGACTGTCACTGAACAGGATATCAGGGTGGAAGAGGAGATATACCAATGCTGTAACCTTGAACCGGAGGCCAGGAAAGTGATCTCCTCCCTCACGGAGCGGCTTTACTGCGGGGGCCCCATGTTTAATAGCAAAGGGGCTCAGTGTGGTTACCGCCGTTGCCGTGCAAGTGGAGTTTTGCCTACCAGCTTTGGCAACACAATCACTTGTTACATCAAGGCCACAGCGGCTGCGAGGGCCGCAGGTCTCCGGAACCCGGACTTTCTAGTCTGCGGAGACGACCTGGTCGTGGTGGCTGAGAGTGATGGAGTCGACGAGGATAGAGCAACCCTGAGAGCCTTCACGGAGGCTATGACCAGGTATTCTGCTCCACCCGGCGATGCTCCACAGCCCACCTACGACCTTGAGCTCATCACATCTTGCTCCTCCAACGTCTCCGTGGCACGGGACAACAAGGGGAAGAGGTACTATTACCTCACCCGTGATGCCACTACTCCCCTAGCCCGCGCGGCTTGGGAAACAGCTCGTCACACTCCAGTTAACTCCTGGTTGGGCAACATCATCATGTACGCGCCTACCATCTGGGTGCGCATGGTAATGATGACACACTTTTTCTCCATACTCCAATCCCAGGAGATACTTGATCGCCCCCTTGACTTTGAAATGTACGGGGCCACTTACTCTGTCACTCCGCTGGATTTACCAGCAATCATTGAAAGACTCCATGGTCTAAGCGCGTTCACGCTCCACAGTTACTCTCCAGTAGAGCTCAATAGGGTTGCGGGGACACTCAGGAAGCTTGGGTGCCCCCCCCTACGAGCTTGGAGACATCGGGCACGAGCTGTGCGCGCCAAGCTTATCGCCCAAGGAGGGAAGGCCAAAACATGCGGCCTTTATCTCTTCAATTGGGCGGTACGCACCAAGACCAATCTCACTCCACTGCCAGCCGCTGGCCAATTGGATTTATCCAGTTGGTTTACGGTTGGCGTCGGCGGGAACGACATTTATCACAGCGTGTCACGTGCCCGAACCCGCCATTTGCTGCTTTGCCTACTCCTACTAACGGTAGGGGTAGGCATCTTTCTCCTGCCAGCACGGTAAGCTGGTAGGATAACACTCCATTCCNNNNNNNNNNNNNNNTTTTTTTTTTTTTTTTTTTCCTTCTTTTCCTTTCTTTTCTGACTTTTAATTTCCCTTCTTAAGGTGGCTCCATCTTAGCCCTAGTCACGGCTAGCTGTGAAAGGTCCGTGAGCCGCTTGACTGCAGAGAGTGCCGATACTGGCCTCTCTGCAGATCAAGTGGCTCAC
>KY620739 
ACCATGGAGCACTCCCCTGTGAGGAACTTCTGTCTTCACGCGGAAAGCGCCTAGCCATGGCGTTAGTACGAGTGTCGTGCAGCCTCCAGGACCCCCCCTCCCGGGAGAGCCATAGTGGTCTGCGGAACCGGTGAGTACACCGGAATCGCTGGGGTGACCGGGTCCTTTCTTGGAGTAACCCGCTCAATACCCAGAAATTTGGGCGTGCCCCCGCGAGATCACTAGCCGAGTAGTGTTGGGTCGCGAAAGGCCTTGTGGTACTGCCTGATAGGGTGCTTGCGAGTGCCCCGGGAGGTCTCGTAGACCGTGCAACATGAGCACACTTCCTAAACCTCAAAGAAAAACCAAAAGAAACACCATCCGTCGCCCACAGGACGTTAAGTTCCCGGGTGGCGGACAGATCGTTGGTGGAGTATACGTGTTGCCGCGCAGGGGCCCAAGATTGGGTGTGCGCGCGACGCGTAAAACTTCCGAGCGGTCACAGCCTCGCGGACGGCGACAGCCTATCCCCAAGGCGCGTCGGAGCGAAGGCCGGTCCTGGGCTCAGCCCGGGTACCCTTGGCCCCTCTATGGTAACGAGGGCTGCGGGTGGGCAGGGTGGCTCCTGTCCCCGCGCGGCTCCCGTCCATCCTGGGGCCCAAATGACCCCCGGCGAAGGTCCCGCAACTTGGGTAAAGTCATCGATACTCTTACGTGCGGATTCGCCGACCTCATGGGGTACATCCCGCTCGTCGGCGCTCCCGTAGGGGGCGTCGCAAGAGCCCTCGCGCATGGCGTGAGGGCTCTTGAAGACGGGATAAACTTTGCAACAGGGAACTTGCCCGGTTGCTCTTTTTCTATCTTCCTCCTTGCTTTGCTCTCTTGCTTAATCCATCCAGCAGCTAGTTTAGAGTGGCGGAATACGTCTGGCCTCTACATTCTCACCAACGACTGTTCCAATAGCAGTATTGTGTATGAGGCCGATGACGTTATTTTGCACACGCCTGGCTGCGTACCTTGTGTCCAGGACGGCAATACATCTAGGTGCTGGACCTCAGTGACACCCACAGTGGCAGTCAAGTACGTCGGAGCAACCACCGCTTCGATACGTAATCATGTGGACCTGCTAGTGGGCGCGGCCACGATGTGCTCTGCGCTCTACGTGGGTGATATGTGTGGGGCCGTCTTCCTTGTGGGACAAGCCTTCACGTTCAGACCTCGCCGCCATCAAACGGTCCAGACTTGCAACTGCTCACTGTACCCAGGCCATCTTTCAGGACATCGAATGGCTTGGGATATGATGATGAATTGGTCCCCCGCTGCGGGTATGGTGGTAGCGCATATCCTGCGTCTGCCCCAGACCGTGTTTGACATAATAGCCGGGGCCCATTGGGGCATCTTGGCGGGCCTAGCCTATTACTCCATGCAGGGCAACTGGGCCAAGGTCATTATCATCATGATCATGTTTTCGGGGGTCGATGCCACCACGCACACCATCGGTGGCAGTGCAGCTCAAGTCACCCGAGGTCTCACTAGCCTCTTTGTTACAGGCCCCAAACAGAACCTGCAGCTGATCAACACCAATGGCTCGTGGCATATCAACAGGACTGCCCTGAACTGCAATGATTCCCTAAACACGGGGTTCTTAGCTGGGTTGTTTTATTATCATAAGTTCAACTCCACTGGATGCCCTGAAAGGCTCACCAGCTGCAAGCCCATCACTTTCTTCAAGCAGGGGTGGGGCTCCTTGACAGATGCTAACATCACCGGTTCGTCTGAAGACAAGCCGTACTGCTGGCACTACGCACCTAGACCCTGTGACACTGTCCAAGCATCAGAAGTCTGCGGCCCTGTGTACTGCTTCACGCCATCACCAGTGGTTGTGGGCACTACTGATGCTAAAGGCAACCCAACCTTCGACTGGGGTGCAAATGAGACAGATGTGTTCCTGCTGGAGTCCCTGCGGCCTCCCAGTGGTCGGTGGTTTGGGCANNNNNNNNNNNNNNNNNCGGGGTTTGTCAAGACGTGCGGGGCTCCTCCTTGTAACATCTATGGGGGTGGGGGGAATCTCAGCAATGAGTCAGACCTCTTCTGCCCCACCGACTGCTTCAGGAAACATCCTGAGGCCACATATAGCCGGTGTGGTGCGGGGCCTTGGTTGACACCTCGATGCTTGGTCGACTACCCATACCGGCTTTGGCATTACCCATGTACAATCAATTTTACATTGTTCAAGGTGAGGATGTTTGTGGGTGGGTTTGAGCACCGGTTCGACGCCGCTTGCAACTGGACCAGGGGGGAGCGCTGTGACATCGAGGATCGTGACCGCAGCGAGCAACATCCACTACTGTTTTCAACAACTGAGTTTGCTATACTGCCTTGCTCCTTCACGCCCATGCCTGCATTGTCAACAGGTCTAATACACCTCCACCAAAACATTGTGGATGTCCAGTACCTTTATGGCGNNNNNNCTGGCATGGTGGGATGGGCGTTGAAATGGGAGTTCGTCATCCTTGTGTTCCTCCTCCTAGCAGACGCACGCGTGTGCGTCGCTCTTTGGCTGATGCTGATGATATCGCAAGCGGAAGCAGCCATGGAGAACATCATCACGCTGAACGCCATCGCTGCTGCCGGGACACATGGTATCTGCTGGTACTTGGTGGCCTTTTGCGCGGCGTGGTACGTGCGGGGTAAACTTGTCCCGCTGGTGACCTACAGCCTGACGGGTCTTTGGTCCCTAGCATTGCTTGTCCTCTTGCTCCCCCAACGGGCGTATGCTTGGTCGGGTGAGGACAGCGCCACTCTCGGCGCTGGGATCTTGGTCCTCTTCGGCTTCTTTACCTTATCACCTTGGTATAAGCATTGGATTGGCCGCCTCATGTGGTGGAATCAGTACGCCATATGTAGATGCGAGGCCGCCCTACAAGTGTGGGTCCCCCCCTTACTTGCACGCGGGAGTAGGGACGGTGTCATCCTGCTAACAAGCCTGCTTTATCCATCTTTAATTTTTGACATCTCTAAGCTGCTGATAGCAGTATTGGGCCCGTTATATCTAATACAAGCTGCCATCACTACCACCCCCTACTTTGTGCGCGCACATGTACTGGTCCGCCTTTGCATGCTTGTGCGCTCCGTGATGGGGGGGAAGTACTTCCAGATGATCATACTGAGCGTTGGCAGATGGTTTAACACCTACCTATATGACCACCTAGCACCAATGCAACATTGGGCCGCAGCTGGCCTTAAAGACCTCGCAGTGGCCACTGAACCTGTAATATTTAGTCCCATGGAAATCAAGATCATTACCTGGGGCGCGGATACGGCGACTTGTGGAGATATTCTCTGCGGGCTGCCCGTCTCTGCGCGACTAGGCCGTGAGGTGTTGTTGGGACCTGCTGATGATTATCGGCAGATGGGTTGGCATTTGTTGGCCCCGATCACAGCATACGCCCAGCAAACTAGGGGCCTTCTTGGGACTATTGTGACCAGCTTGACTGGCAGGGATAAGAACGTGGTGACCGGTGAAGTGCAGGTGCTTTCTACGGCCACTCAGACCTTCCTAGGTACAACGATAGGGGGGGTTATGTGGACCGTTTATCATGGTGCTGGCTCAAGGACACTTGCAGGCACTAAACGTCCTGCGCTCCAAATGTACACAAATGTAGATCAGGACCTTGTTGGATGGCCAGCTCCTCCAGGGGCTAAGTCTCTTGAACCGTGTACCTGCGGGTCTGCAGACCTGTACTTGGTTACCCGCGATGCTGATGTCATCCCAGCTCGGCGCAAGGGGGACTCCACAGCAAGCTTACTCAGTCCTAGGCCTCTCGCCTGTCTCAAGGGCTCCTCTGGAGGTCCTGTTATGTGCCCTTCGGGGCATGTTGCGGGGATCTTTAGGGCTGCTGTGTGCACCAGAGGTGTAGCGAAAGCCCTACAGTTCATACCAGTGGAAACTCTTAGCACACAGGCTAGGTCTCCATCTTTCACTGACAATTCAACTCCTCCTGCCGTCCCACAGAGCTACCAAGTAGGGTACTTGCATGCCCCGACCGGCAGTGGTAAGAGCACAAAGGTCCCGGCCGCTTACGTAGCACAAGGATACAATGTTCTCGTGCTGAATCCATCAGTGGCCGCCACACTAGGCTTCGGCACTTTCATGTCGCGTGCCTATGGGATTGACCCCAACATCCGCACCGGGAACCGCACCGTTACAACCGGTGCTAAACTGACCTATTCCACCTACGGTAAGTTTCTCGCGGACGGGGGTTGCTCTGGGGGAGCATATGATGTGATCATCTGTGACGAATGCCATGCCCAAGACGCCACTAGCATATTGGGTATAGGCACAGTCTTAGATCAGGCTGAGACAGCTGGGGTGAGGCTGACGGTCTTAGCGACAGCAACTCCCCCGGGGAGCATCACTGTACCACATTCTAACATCGAAGAAGTGGCCCTGGGTTCTGAAGGTGAGATCCCTTTCTATGGTAAGGCTATACCGTTAGCCCAGCTCAAGGGGGGGAGGCACCTTATCTTTTGTCATTCCAAGAAGAAGTGTGACGAGATAGCATCCAAACTCAGGGGCATGGGGCTCAACGCTGTAGCGTACTATAGGGGTCTTGATGTGTCTGTCATACCAACAGCAGGAGACGTCGTGGTTTGTGCTACTGACGCCCTCATGACTGGATTCACCGGAGACTTCGACTCTGTCATAGATTGCAACGTGGCTGTTGAACAGTACGTTGACTTCAGCCTGGACCCCACCTTTTCCATCGAGACTCGCACTGCTCCCCAAGACGCGGTCTCCCGCAGCCAACGTCGTGGCCGCACGGGCCGAGGTAGACTCGGCACGTACCGATATGTTACCCCCGGTGAGAGACCGTCCGGAATGTTTGACTCGGTTGTCCTCTGTGAGTGCTATGACGCGGGCTGTTCGTGGTACGACCTACAGCCTGCTGAGACCACAGTCAGACTGAGAGCTTACTTGTCCACACCAGGGTTACCTGTCTGTCAAGACCATTTGGACTTTTGGGAGAGCGTCTTTACTGGACTAACTCACATAGATGCCCACTTTCTGTCACAGACTAAGCAGCAGGGACTCAACTTCTCGTACCTAACTGCTTACCAAGCCACTGTGTGCGCCCGCGCGCAGGCTCCCCCCCCGAGTTGGGACGAGACGTGGAAATGTCTCGTGCGGCTTAAGCCAACACTACATGGACCTACGCCCCTTCTATATCGGCTGGGGCCTGTCCAAAATGAAATCTGCTTGACACACCCCATCACAAAATACGTCATGGCATGCATGTCAGCTGACCTGGAAGTAACCACCAGCACCTGGGTGTTGCTTGGAGGGGTCCTCGCAGCCCTAGCGGCCTACTGCTTGTCGGTTGGCTGCGTTGTGATTGTGGGTCATATTGAGCTGGGGGGCAAGCCGGCACTCGTTCCAGACAAAGAGGTGTTGTATCAACAATACGATGAGATGGAGGAGTGCTCGCAATCCGCCCCATATATCGAACAAGCTCAGGTAATAGCCCACCAGTTCAAGGAGAAAGTCCTTGGACTATTGCAGCGAGCCACCCAACAACAAGCTGTCATTGAGCCTATAGTAGCTACCAACTGGCAAAAGCTTGAGGCCTTCTGGCACAAGCATATGTGGAATTTTGTGAGTGGGATCCAATACCTAGCAGGCCTCTCTACTTTGCCTGGCAACCCTGCTGTGGCGTCTCTCATGGCGTTCACTGCTTCAGTCACCAGTCCCCTGACGACCAACCAAACTATGTTTTTTAACATACTCGGGGGGTGGGTTGCTACTCATCTGGCGGGACCCCAGAGCTCTTCCGCGTTCGTGGTAAGTGGCTTGGCCGGTGCCGCCATAGGGGGTATAGGCCTGGGCAGGGTCTTGCTTGACATCTTGGCAGGATACGGAGCTGGTGTCTCAGGCGCCTTGGTGGCTTTTAAGATCATGGGAGGAGAACTCCCCACTACTGAGGACATGGTCAACCTGTTGCCCGCCATACTATCTCCGGGCGCCCTCGTCGTCGGTGTGATATGCGCTGCCATACTACGTCGACATGTAGGACCAGGGGAGGGGGCGGTACAGTGGATGAACAGGCTCATCGCATTCGCATCCCGGGGTAACCACGTCTCACCAACACACTATGTCCCCGAGAGCGACGCTGCGACGAGGGTCACTGCATTGCTGAGTTCCCTAACTGTCACAAGCCTGCTCCGGCGGTTGCACCAGTGGATCAATGAAGACTACCCAAGTCCTTGCAGCGGCGATTGGCTGCGTACCATCTGGGATTGGGTTTGCACGGTGTTGTCTGACTTCAAGACATGGCTCTCTGCTAAGATCATGCCAGCGCTCCCCGGGCTGCCCTTCATCTCTTGTCAGAAGGGATATAAGGGCGTGTGGCGAGGGGACGGTGTAATGTCAACACGCTGTCCTTGCGGGGCAACAATAGCCGGTCATGTGAAGAACGGGTCCATGCGGCTTGCAGGGCCGCGTACATGTGCCAACATGTGGTACGGTACTTTCCCCATCAATGAGTACACCACTGGACCCAGTACACCTTGCCCATCACCCAATTACACTCGCGCACTATGGCGCGTGGCTGCCAACAGCTACGTTGAGGTGCGCCGGGTGGGGGACTTCCATTACATTACCGGGGCTACAGAAGATGAGCTCAAGTGTCCGTGCCAAGTGCCGGCTGCTGAGTTCTTCACTGAAGTGGATGGGGTGAGAATTCACCGTTACGCCCCTCCATGTAAGCCCCTGCTGAGGGATGAAATCACTTTCACGGTAGGGTTGAATTCCTATGCGATAGGATCTCAACTCCCCTGTGAGCCCGAACCAGACGTTTCTGTGCTGACCTCGATGCTGAGAGACCCTTCCCATATCACCGCCGAGACGGCAGCTCGCCGCCTTGCGCGCGGGTCCCCTCCATCTGAGGCAAGCTCATCCGCCAGCCAACTATCGGCACCGTCGCTGAAGGCCACTTGCCAAACGCATAGGCCTCATCCAGACGCCGAGCTGGTGGACGCTAACTTGCTATGGCGGCAAGAGATGGGCAGCAACATTACACGGGTAGAGTCTGAAACAAAGGTTGTGATTCTTGATTCATTCGAACCTCTGAGAGCCGAAACTGATGACGCCGAGCTCTCGGTGGCTGCAGAGTGTTTCAAGAAGCCCCCCAAATATCCTCCAGCCCTTCCTATCTGGGCTAGACCAGACTACAACCCTCCACTGTTGGACCGCTGGAAAGCACCGGATTATGTAGCACCAACTGTCCATGGATGCGCCTTACCACCACGGGGCGCTCCACCGGTGCCTCCTCCTCGGAGGAAAAGAACAATTCAGCTGGATGGCTCCAATGTGTCCGCGGCGCTAGCTGCGCTAGCGGAAAAGTCATTCCCGTCCACGAAACCGCAGGAAGAGAACAGCTCATCCTCAGGGGTCGACACACAGTCTAGCACTACTTCCAAGGTGCCCCCTCCTCCGGGAGAGGAGTCTGACTCAGAGTCATGTTCGTCTATGCCTCCTCTCGAGGGGGAACCGGGCGATCCTGACTTGANNNNNNNNTCTTGGTCCACTGTTAGTGACAGCGAGGAGCAGAGCGTGGTCTGCTGCTCTATGTCGTACTCTTGGACCGGCGCCTTGGTAACACCATGTAGTGCTGAGGAGGAGAAGCTGCCCATCAGCCCACTCAGCAACTCTTTGTTGAGACACCACAACCTAGTCTACTCAACGTCGTCTAGAAGCGCTTCTCAGCGTCAGAAGAAAGTTACCTTCGACAGGCTGCAGGTGCTCGACGACCATTACAAGACTGCATTAAAGGAGGTAAAGGANNNNNNNNNNNNNNNNNNNNNNNNNNNNNNNNNNNNNNNNNNNNNNNNNNNNNNNNNNNNNNNNNNNNNNNNNNNNNNNNNNNNNNNNNNNNNNNNNNNNNNNNNNNNNNNNNNNNNNNNNNNNNNNNNNNNNNNNNNNNNNNNNNNNNNNNNNNNNNNNNNNNNNNNNNNNNNNNNNNNNNNNNNNNNNNNNNNNNNNNNNNNNNNNNNNNNNNNNNNNNNNNNNNNNNNNNNNNNNNNNNNNNNNNNNNNNNNNNNNATTGTATGCCCTGACCTGGGGGTGCGTGTCTGTGAGAAACGCGCCCTGTATGACGTGATACAGAAGTTGTCAACTGCGACGATGGGTCCTGCTTATGGATTCCAGTACTCGCCTCAGCAGCGGGTCGAACGTCTATTGAAGATGTGGACCTCAAAGAAAACCCCCTTGGGGTTCTCGTATGACACTCGCTGCTTTGACTCAACTGTCACTGAACAGGACATCAGGGTAGAAGAGGAGATATATCAATGCTGCAACCTTGAACCGGAGGCCCGGAAAGTGATTTCCTCCCTCACGGAGCGGCTTTACTGCGGGGGCCCTATGTTTAACAGCAAAGGGGCCCAATGTGGTTATCGCCGTTGCCGTGCCAGTGGAGTTCTGCCTACCAGCTTTGGCAACACAATCACTTGTTACATCAAGGCCACGGCGGCTGCGAGAGCCGCAGGCCTCCGGAACCCGNNNNNNNNNNNNNNNNNNNNNNNNNNNNNNNNNNNNNNNGAGAGCGCTGGCGTCGACGAGGATGGAGCGGCCCTGAGAGCCTTCACGGAGGCTATGACCAGGTACTCTGCTCCACCCGGAGATGCTCCCCAGCCCACCTATGACCTTGAGCTCATTACATCTTGCTCCTCTAACGTCTCCGTGGCACATGACAACAAGGGGAAGAGGTATTATTACCTCACCCGTGATGCTACCACTCCCCTGGCCCGTGCGGCTTGGGAAACAGCTCGTCACACTCCAGTTAACTCCTGGTTGGGCAACATCATCATGTACGCGCCTACCATCTGGGTGCGCATGGTAATGATGACACACTTTTTCTCCATACTCCAGTCCCAGGAGATACTTGATCGGCCCCTTGACTTTGAGATGTACGGGGCCACTTACTCTGTCACTCCGCTGGATTTACCAGCAATCATTGAAAGACTCCACGGTCTAAGCGCGTTCACGCTCCACAGTTACTCTCCAATAGAGCTCAACAGGGTCGCGGGGACACTCAGGAAACTTGGGTGCCCCCCCCTACGGGCTTGGAGACATCGGGCACGAGCAGTGCGCGCCAAGCTTATCGCCCAGGGAGGGAAGGCCAGAACATGTGGCCTTTACCTCTTTAATTGGGCGGTACGCACCAAGACCAAACTCACTCCATTGCCAGCCGCTAGCCAGTTGGACTTATCCGATTGGTTTACGGTTGGCGTCGGCGGGAACGACATTTATCACAGCGTGTCGCGTGCCCGAACCCGCCATTTGCTGCTTTGCCTACTCCTACTAACGGTAGGGGTAGGCATCTTCCTCCTACCAGCACGGTGAGCTGGTAGGATTACACTCCAG
>KY620740 
GGGAGACCTGCCTCTTATGAGGCGACACTCCACCATGGATCACTCCCCTGTGAGGAACTTCTGTCTTCACGCGGAAAGCGCCTAGCCATGGCGTTAGTACGAGTGTCGTGCAGCCTCCAGGACCCCCCCTCCCGGGAGAGCCATAGTGGTCTGCGGAACCGGTGAGTACACCGGAATCGCTGGGGTGACCGGGTCCTTTCTTGGAACAACCCGCTCAATACCCAGAAATTTGGGCGTGCCCCCGCGAGATCACTAGCCGAGTAGTGTTGGGTCGCGAAAGGCCTTGTGGTACTGCCTGATAGGGTGCTTGCGAGTGCCCCGGGAGGTCTCGTAGACCGTGCAACATGAGCACACTTCCTAAACCTCAAAGAAAAACCAAAAGAAACACCATCCGTCGCCCACAGGACGTTAAGTTCCCGGGTGGCGGACAGATCGTTGGTGGAGTATACGTGTTACCGCGCAGGGGCCCACGGTTGGGTGTGCGCGCGACGCGTAAAACTTCAGAGCGGTCGCAGCCTCGCGAACGGCGACAGCCTATCCCCAAGGCACGTCGGAGCGAAGGCCGGTCCTGGGCTCAGCCCGGATACCCTTGGCCCCTTTATGGTAACGAGGGCTGCGGGTGGGCAGGGTGGCTCCTGTCCCCACGCGGCTCCCGCCCATCTTGGGGCCCAAATGACCCCCGGCGAAGGTCCCGCAACTTGGGTAAGGTCATCGATACCCTCACGTGCGGATTCGCCGACCTCATGGGGTACATCCCGCTCGTCGGCGCTCCAGTAGGAGGCGTCGCAAGAGCTCTCGCGCATGGCGTGAGGGCCCTTGAAGACGGGATAAATTTCGCAACAGGGAACTTGCCCGGTTGCTCCTTTTCTATCTTTCTTCTTGCTCTGTTCTCTTGCTTAATCCATCCAGCAGCTAGTTTAGAATGGCGGAATACGTCTGGCCTCTACGTCCTTACCAACGACTGTCCCAATAGCAGTATTGTGTATGAGGCCGATGACGTCATTCTGCACACACCTGGCTGTATACCTTGTGTCCAGGATGGCAATACATCCATGTGCTGGACCCCAGTTACACCTACAGTGGCAGTCAAGTACGTCGGAGCAACCACCGCTTCGATACGCAGTCATGTGGACCTGCTAGTGGGCGCGGCCACGATGTGTTCTGCGCTCTACGTGGGTGATATGTGCGGGGCCGTCTTCCTCGTGGGACAAGCCTTCACGTTCAGACCTCGTCGCCATCAAACGGTCCAGACCTGTAACTGCTCACTGTACCCAGGCCACCTTACAGGACATCGAATGGCTTGGGATATGATGATGAATTGGTCCCCTGCTGTGGGTATGGTGGTAGCGCACGTCCTGCGCCTGCCCCAGACCCTGTTTGACATAATAGCCGGGGCCCATTGGGGCATCATGGCGGGCCTAGCCTATTACTCCATGCAGGGCAATTGGGCCAAGGTCGCTATCGTCATGATCATGTTTTCAGGAGTCGATGCTACTACATACACCACCGGCGGCAGTCTAGCTCGTGGAGCCGGGGGGCTAGTTAGCCTTTTCAGTCCGGGTGCCAAACAAAACCTACAGCTGGTCAACACCAATGGCTCGTGGCACATCAACAGGACTGCCCTGAACTGCAATGATTCCATAAACACGGGGTTTGTAGCTGGGCTGTTTTATTACCATAAGTTCAACTCTACTGGATGTCCCCAAAGGCTCAGCAGCTGCAAGCCTATCACTTTCTTCAGACAGGGGTGGGGCTCCTTGACAGATGCTAACATCAGCGGTTCCTCCGATGACAAACCGTACTGCTGGCACTACGCACCTAGACCTTGTAGAACCGTCTCGGCATTAGATGTCTGCGGCCCTGTATACTGCTTTACACCATCACCAGTGGTTGTAGGCACTACTGATGCTAAGGGCGCCCCAACCTACAACTGGGGTGAAAATGAAACAGACGTGTTCCTGCTGGAGTCCTTGCGGCCTCCCAGTGGTCGATGGTTTGGGTGCACATGGATGAACTCTACGGGGTTTACCAAGACGTGCGGAGCTCCCCCTTGTAATATCTATGGGGGTGGGGGGGATCGCTACAATGAGTCAGACCTCTTCTGCCCCACTGACTGCTTCAGAAAACATCCTGAGGCTACATATAGCCGGTGTGGTGCTGGGCCCTGGTTAACACCTCGATGCATGGTCGACTATCCATACCGGCTTTGGCATTACCCATGTACAATCAATTTTACATTGTTCCAGGTGAGGATGTTCGTGGGCGGGTTTGAACACCGGTTTACTGCCGCTTGCAACTGGACCAGGGGGGAGCGCTGTGATATCGAGGATCGTGACCGCAGTGAGCAACATCCGCTGCTGCATTCAACAACCGAGCTTGCTATACTGCCCTGCTCCTTCACGCCCATGCCTGCATTGTCAACAGGTCTAATACACCTCCACCAAAACATCGTGGATGTCCAATACCTTTATGGCGTTGGATCTGGCGTGGTGGGATGGGCGCTGAAGTGGGAGTTTGTCATCCTCGTGTTCCTCCTCCTAGCAGATGCACGCGTGTGCGTCGCCCTTTGGCTGATGCTAATGATATCACAAGCAGAAGCAGCCTTGGAGAACCTTGTCACGCTGAACGCCATTGCTGCTGCCGGAACACATGGTATCGGCTGGTACCTAGTGGCTTTTTGCGCGGCGTGGCACGTGCGGGGTAGACTCGTTCCGCTGGTGACCTACAGCCTGACGGGTCTTTGGTCCCTAGCGGTGCTCGTCCTCCTACTCCCTCAGCGGGCATATGCCTGGTCGGGTGAAGACAGTGCCACTCTCGGCGCTGGGATCATGGTCCTCTTCGGCTTCTTTACCCTGTCACCTTGGTACAAACATTGGATTGGCCGCCTCATGTGGTGGAACCAGTACACCATATGTAGATGCGAGGCCGCCCTTCAAGTGTGGGTCCCTCCCCTACTTGCACGCGGGAGTAGGGACGGTGTCATCCTGTTAACAAGCCTGCTTTATCCATCTTTAGTTTTTGACATCACTAAGCTGCTAATAGCAGTATTGGGCCCATTATACTTAATACAGACAGCCATCACCACTGCTCCCTACTTCGTGCGTGCGCATGTATTGGTTCGCCTTTGCATGCTCGTGCGCTCTGCGGTGGGGGGAAAGTACTTCCAGATGATCATACTCAGTGTTGGCAGATGGTTTAACACCTATCTATACGACCATCTAACGCCAATGCGAGATTGGGCCGCAGCTGGCCTCAAAGACCTAGCAGTGGCCACTGAACCTGTGATATTTAGTCCCATGGAAATCAAAGTCATCACCTGGGGCGCAGACACAGCAGCTTGCGGAGATATTCTTTGCGGGCTGCCCGTCTCTGCGCGATTAGGCCGTGAGGTGTTGTTGGGACCCGCTGATGACTATCGGGAGATGGGTTGGCGATTGTTGGCCCCGATCACAGCGTATGCCCAGCAAACTAGAGGTCTTCTTGGGACTATTGTGACCAGTTTGACTGGTAGGGACAAGAACGTGGTGACCGGTGAAGTGCAGGTGCTTTCCACGGCTACCCAGACCTTCCTAGGTACAACAGTAGGGGGAGTTATGTGGACTGTTTACCATGGTGCAGGCTCAAGGACACTTGCGGGCGCTAAACATCCTGCGCTCCAAATGTACACAAATGTAGATCAGGACCTCGTTGGGTGGCCAGCTCCTCCAGGGACTAAGTCTCTTGAACCGTGCGCCTGCGGGTCTGCAGACTTATACCTGGTTACCCGCGATGCTGATGTCATCCCTGCTCGGCGCAGGGGGGACTCCACAGCGAGCTTGCTCAGTCCTAGGCCTCTCGCCTGTCTCAAGGGCTCCTCTGGAGGTCCTGTCATGTGCCCTTCGGGGCATGTTGCAGGGATCTTTAGGGCTGCTGTGTGCACCAGAGGTGTAGCAAAAGCCCTGCAGTTCATACCAGTGGAAACCCTTAGTACACAGGCTAGGTCTCCATCTTTCTCTGACAATTCAACTCCTCCTGCCGTCCCACAGAGCTATCAAGTAGGGTATCTTCATGCCCCGACCGGCAGTGGTAAGAGCACAAAGGTCCCAGCCGCATATGTAGCACAGGGATACAATGTCCTCGTGTTGAACCCATCAGTGGCGGCCACGCTAGGCTTCGGCTCTTTCATGTCGCGTGCTTATGGGATCGACCCCAACATCCGCACTGGGAACCGCACTGTTACAACTGGTGCTAAACTGACCTATTCCACCTACGGCAAGTTTCTCGCGGACGGGGGTTGCTCTGGGGGAGCATATGATGTAATTATCTGTGATGAATGCCATGCCCAGGATGCTACTAGCATATTGGGTATAGGCACGGTCTTAGATCAGGCTGAGACAGCTGGGGTGAGGCTGACGGTTTTGGCGACAGCAACTCCTCCAGGTAGTATCACTGTGCCACATTCTAACATCGAAGAAGTGGCCCTGGGCTCCGAAGGTGAGGTTCCTTTCTATGGTAAGGCTATACCGATAGCCCAGATCAAGGGGGGAAGGCACCTTATTTTTTGCCATTCCAAGAAGAAATGTGATGAGATAGCATCCAAACTCAGAGGCATGGGGCTCAACGCTGTAGCATACTATAGAGGTCTTGATGTATCCGTCATACCAACGACAGGAGACGTCGTGGTTTGCGCTACTGACGCCCTCATGACTGGATTCACCGGAGACTTCGATTCTGTCATAGATTGCAACGTGGCTGTTGAACAGTACGTTGACTTCAGCCTGGACCCTACCTTTTCCATTGAGACACGCACTGCTCCCCAAGACGCGGTTTCTCGCAGCCAGCGTCGTGGCCGTACGGGCCGAGGTAGACTCGGTACGTATCGATACGTCACCCCGGGTGAGAGACCATCTGGAATGTTTGACTCGGTTGTTCTCTGTGAGTGCTATGACGCGGGCTGTTCGTGGTACGATCTGCAGCCCGCTGAGACCACAGTCAGATTGAGAGCTTACTTGTCCACACCGGGGTTACCTGTCTGCCAAGACCATCTAGACTTTTGGGAGAGCGTCTTCACCGGACTGACTCACATAGATGCCCATTTCCTGTCACAAACTAAGCAGCAAGGACTCAACTTCTCGTATCTAACTGCTTACCAAGCCACTGTGTGCGCTCGCGCGCAGGCTCCCCCCCCATGTTGGGACGAGATGTGGAAATGTCTTGTGCGGCTTAAGCCAACACTACATGGGCCCACGCCCCTTCTATATCGGTTGGGGCCTGTCCAAAATGAAATTTGCTCGACACACCCCATCACAAAATATGTCATGGCATGCATGTCAGCTGATTTGGAAGTAACCACCAGCACCTGGGTGTTGCTTGGAGGGGTCCTCGCGGCCCTAGCGGCCTACTGCTTGTCAGTCGGCTGCGTTGTGATCGTGGGCCACATTGAGCTGGGGGGTAAGCCAGCACTCGTTCCAGACAAAGAGGTGTTGTATCAACAATTCGATGAGATGGAAGAGTGCTCGCAAGCCGCTCCTTATATCGAACAAGCTCAGATAATAGCCCACCAGTTCAAGGAGAAAGTCCTTGGATTGCTGCAGCGAGCCACCCAGCAACAAGCTGTCATTGAGCCCATAGTAGCTACCAACTGGCAAAAGCTTGAAGCCTTCTGGCACAAGCATATGTGGAACTTTGTGAGTGGGATTCAATACCTAGCAGGCCTCTCTACCTTACCTGGCAACCCTACTGTGGCGTCTCTTATGGCGTTCACTGCTTCAGTCACCAGTCCCCTGACGACTAACCAAACTATGTTTTTTAACATACTCGGGGGATGGGTTGCTACCCATTTGGCAGGGCCCCAGAGCTCATCCGCGTTCGTGGTGAGCGGCTTGGCTGGCGCTGCCATAGGGGGTATAGGCCTGGGCAGGGTCTTGCTTGACATCCTGGCAGGATATGGAGCCGGCGTCTCAGGCGCCTTGGTGGCTTTTAAGATCATGGGAGGAGAATTCCCCACCGCCGAGGACATGGTTAACCTGTTGCCCGCTATACTATCTCCGGGCGCCCTCGTCGTCGGTGTGATATGTGCTGCCATACTACGTCGACACTCGGGACCTGGAGAGGGGGCGGTGCAATGGATGAACAGGCTCATCGCGTTTGCGTCCCGGGGTAACCACGTCTCACCGACGCACTATGTCCCCGAGAGCGACGCTGCAGCGAGAGTCACTGCATTGCTGAGTTCTCTAACTGTCACCAGCTTGCTCCGGCGGTTGCACCAGTGGATCAATGAAGACTACCCAAGTCCCTGCAGTGGAGATTGGCTGCGTACCATCTGGGACTGGGTGTGCATGGTGCTGTCCGACTTCAAGACATGGCTCTCTGCCAAGATCATGCCAGCACTCCCCGGGCTGCCCTTCATCTCCTGTCAAAAGGGATACAAGGGCGTGTGGCGGGGGGACGGCGTAATGTCAACACGCTGTCCTTGCGGGGCAACAATAACCGGTCATGTGAAGAATGGGTCCATGCGGCTTGCAGGGCCGCGTACATGTGCTAACATGTGGCACGGTACTTTTCCCATCAATGAGTACACCACTGGACCCGGCACACCTTGCCCACCGCCCAATTACACTCGCGCGCTATGGCGCGTGGCTGCCAGCAGCTACGTTGAAGTGCGCCGGGTGGGGGACTTCCACTACATTACGGGGGCCACAGAAGATGGGCTCAAGTGTCCGTGCCAAGTGCCGGCTGCCGAGTTCTTCACTGAAGTGGACGGGGTGAGACTTCACCGTTACGCTCCTCCATGTAAGCCCCTGTTGAGGGATGAAATCACTTTCACGGTAGGGTTAAATTCCTACGCGATAGGATCTCAACTCCCTTGTGAACCTGAACCGGACGTTTCTGTACTGACCTCGATGCTAAGAGACCCTTCTCATATCACCGCCGAGACGGCAGCGCGCCGCCTTGCGCGCGGGTCCCCTCCATCAGAGGCAAGCTCATCTGCCAGCCAATTGTCGGCTCCGTCGTTGAAAGCCACTTGCCAGACGCATAGGCCTCATCCAGACGCTGAGCTGATAGACGCCAACTTGTTGTGGCGGCAAGAGATGGGCAGCAACATTACACGGGTAGAGTCTGAGTCTAAGGTAGTGATTCTTGATTCATTCGAACCTCTGAGAGCCGAAACTGATGACATCGAGCTCTCGGTGGCTGCAGAGTGTTTCAAGAAACCTCCCAAGTATCCTCCAGCCCTCCCTATCTGGGCTAGACCAGACTACAATCCTCCACTGTTGGACCGCTGGAAAGCACCGGATTATGTACCACCAACTGTCCATGGATGCGCTTTACCACCACAGGGCGCTCCGCCGGTGCCTCCCCCTCGGAGGAAGAGGACAATTCAGCTGGATGGTTCCAATGTATCCGCGGCGTTAGCTGCGTTGGCAGAAAAGTCATTCCCGTCCTCGGAACCGCAGGGAGAGAATAGCTCATCCTCAGGGGTTGACACACAGTCCAGCACTACTTCCAAGGTGCCCCCCTCTCCAGGAGGGGAGTCCGACTCAGAGTCATGCTCGTCCATGCCTCCTCTCGAGGGAGAGCCGGGCGATCCAGACTTGAGTTGCGACTCTTGGTCCACTGTTAGTGACAGCGAGGAGCAGAGCGTGGTCTGTTGCTCTATGTCGTACTCTTGGACCGGTGCCTTGATAACACCATGCAGTGCTGAGGAGGAGAAACTGCCCATCAGTCCACTCAGCAACTCCTTGCTGAGACACCATAATTTAGTCTATTCAACGTCGTCTAGAAGCGCCTCTCAGCGCCAGAAGAAGGTCACCTTCGATAGGCTGCAAGTGCTCGACGACCATTACAAGACTGCATTAAAGGAGGTAAAGGACCGAGCGTCCAGGGTAAAGGCTCGCATGCTCACCATTGAGGAAGCGTGCGCGCTCGTCCCCCCTCACTCTGCCCGTTCGAGGTTCGGGTATAGTGCGAAGGACGTTCGCTCCTTATCCAGCAAGGCCGTTAACCAGATCCGCTCCGTCTGGGAGGACTTGCTGGAAGACACTACAACTCCAATTCCAACCACCATCATGGCAAAGAACGAGGTGTTCTGCGTGGACCCTGTCAAAGGGGGCCGCAAGCCCGCTCGCCTCATTGTATACCCTGACCTGGGAGTGCGTGTCTGTGAGAAGCGCGCTCTATATGATGTGATACAGAAGTTGTCAATTGAGACGATGGGCTCTGCTTATGGGTTCCAATATTCGCCTCAGCAGCGGGTCGAACGTCTATTGAAGATGTGGACCTCGAAGAAGACCCCCTTGGGGTTCTCGTATGACACTCGCTGCTTTGACTCAACTGTCACTGAACAGGACATCAGGGTGGAAGAGGAGATATACCAATGCTGTAACCTTGAACCGGAGGCCAGGAAAGTGATCTCCTCCCTCACGGAGCGGCTTTACTGCGGAGGCCCTATGTTTAACAGCAAAGGGGCCCAGTGTGGTTATCGCCGTTGCCGTGCCAGCGGAGTTCTGCCTACCAGCTTCGGCAACACAATCACTTGTTACATCAAGGCCACAGCGGCCGCGAGGGCCGCGGGCCTCCGGAACCCGGACTTTCTTGTCTGCGGAGACGATCTAGTTGTAGTGGCTGAGAGTGACGGCGTCGACGAGGATAGAGCAGCCCTGAGAGCCTTCACGGAGGCTATGACCAGGTATTCTGCTCCACCCGGAGATGCTCCACAGCCTACTTATGACCTTGAGCTCATTACATCTTGCTCCTCTAACGTCTCCGTGGCGCTGGACAACAAGGGGAAGAGGTACTATTACCTCACCCGTGATGCCACAACTCCCCTGGCCCGCGCGGCTTGGGAAACAGCTCGTCACACTCCAGTCAACTCCTGGTTAGGCAACATCATCATGTATGCGCCTACCATCTGGGTGCGCATGGTAATGATGACGCACTTTTTCTCCATACTCCAATCCCAGGAGATACTTGATCGCCCCCTTGACTTTGAAATGTACGGGGCCACTTATTCAGTCACTCCGCTGGATTTACCAGCTATCATTGAAAGACTCCATGGTCTAAGCGCGTTCACGCTCCACAGTTACTCTCCAACAGAGCTCAATAGGGTTGCGGGAACACTCAGGAAGCTTGGGTGCCCCCCCCTACGGGCTTGGAGACATCGGGCACGAGCAGTGCGCGCCAAGCTTATCGCCCAGGGAGGGAAGGCCAAAACATGCGGCCTTTACCTCTTTAATTGGGCGGTACGCACCAAAACCAAACTCACTCCATTGCCAGCCGCTGGCCAGCTGGATTTATCCAGTTGGTTTACGGTTGGCGTCGGCGGGAACGACATTTATCACAGCGTGTCGCGTGCCCGAACCCGCCATTTGCTGCTTTGCCTACTCCTACTAACGGTAGGGGTAGGCATTTTCCTCCTGCCAGCACGATGAGCTGGTAGGATAACACTCCATTTTTTTTTTTTTTTTTTTTTTTTTTT
>KY620741 
CTTCCGATCTCCTCCCGGGACCTGCCTCTTACGAGGCGACACTCCACCATGGATCACTCCCCTGTGAGGAACTTCTGTCTTCACGCGGAAAGCGCCTAGCCATGGCGTTAGTACGAGTGTCGTGCAGCCTCCAGGCCCCCCCCTCCCGGGAGAGCCATAGTGGTCTGCGGAACCGGTGAGTACACCGGAATCGCTGGGGTGACCGGGTCCTTTCTTGGAGCAACCCGCTCAATACCCAGAAATTTGGGCGTGCCCCCGCGAGATCACTAGCCGAGTAGTGTTGGGTCGCGAAAGGCCTTGTGGTACTGCCTGATAGGGTGCTTGCGAGTGCCCCGGGAGGTCTCGTAGACCGTGCAACATGAGCACACTTCCTAAACCTCAAAGAAAAACCAAAAGAAACACCATCCGTCGCCCACAGGACGTTAAGTTCCCGGGTGGCGGACAGATCGTTGATGGAGTATACGTGTTGCCGCGCAGGGGCCCACGATTGGGTGTGCGCGCGCCGCGTAAAACTTCTGAACGGTCACAGCCTCGCGGACGGCGACAGCCTATCCCCAAGGCGCGTCGGAGCGAAGGCCGGTCCTGGGCTCAGCCCGGGTACCCCTGGCCCCTCTATGGTAACGAGGGCTGCGGGTGGGCAGGGTGGCTCCTGTCCCCACGCGGCTCCCGTCCATCTTGGGGCCAAAACGACCCCCGGCGAAGGTCCCGCAACTTGGGTAAAGTCATCGACACCCTTACGTGCGGATTCGCCGACCTCATGGGGTACATCCCGCTCGTCGGCGCTCCTGTAGGAGGCGTCGCAAGAGCCCTCGCGCACGGCGTGAGGGCCCTTGAAGACGGGATAAATTTCGCAACAGGGAACTTGCCCGGTTGCTCCTTTTCTATCTTCCTTCTTGCTCTTCTCTCTTGCTTAATCCATCCAGCAGCTAGTTTAGAATGGCGGAATACGTCTGGTCTCTACGTCCTTACCAACGACTGTTCCAATAGCAGTATTGTGTATGAGGCCGATGACGTTATTCTGCACACGCCCGGCTGTATACCTTGTGTTCAGGACGGCAATAAGTCCACATGCTGGACCCCAGTGACACCTACAGTGGCAGTCAAGTACGTCGGAGCAACCACCGCTTCGGTACGCAGTCATGTGGACCTGCTGGTGGGCGCGGCCACGATGTGCTCTGCGCTCTACGTGGGCGATGTGTGCGGAGCAGTCTTCCTCGCGGGACAAGCCCTCACGCTCAGATCTCGTCGCCATCAAACGGTCCAGACTTGTAACTGCTCACTGTACCCAGGCCACCTTACAGGACATCGAATGGCTTGGGATATGATGATGAATTGGTCCCCCGCTGTGGGTATGGTGGTAGCGCACGTCCTACGTTTGCCCCAGACTCTGTTCGACATAGTAGTTGGGGCCCATTGGGGCATCTTGGCGGGCCTAGCCTATTACTCCATGCAGGGTAATTGGGCCAAGGTCGCTATCATCATGATTATGTTTTCAGGGGTCGATGCCGCCACATATACCACTGGTGGCAGTCAAGCTCGCACTACCAGCTTCGTAGCCGGTCTTTTCAGCACAGGTGCCCAACAGAAACTGGAGCTGGTCAACACCAATGGCTCGTGGCACATTAACAGGACTGCCCTGAACTGCAATGACTCCATAAACACGGGGTTTATAGCTGGGTTGATTTACTACCATAAGTTCAACTCTACTGGATGTCCTCACAGGCTTAACAGCTGCAAGCCCATCACCTACTTCAGACAGGGGTGGGGCTCCTTGACAGATGCTAACATCACTGGCCCCTCTGATGACAAACCGTACTGCTGGCACTACGCACCCAGATCTTGTGCCACTGTCTCAGCGTCAAGTGTCTGCGGTCCTGTGTACTGCTTCACACCATCGCCAGTGGTTGTAGGCACTACTGATGCTAAGGGCGCTCCAACCTACAACTGGGGTGCGAATGAGACAGATGTGTTCCTGCTGGACTCCCTGCGGCCTCCCAGGGGTCGGTGGTTCGGGTGCACGTGGATGAACTCCACGGGATTCACCAAGACGTGTGGAGCTCCCCCTTGTAACATCTACGGGGGTGGGGGGAACAGCAGCGTTGACACAGACCTCTTCTGCCCCACCGACTGTTTCAGAAAACATCCCGAGGCCACGTACGGCCGGTGCGGTGCAGGGCCCTGGTTGACACCCCGATGCATAGTCGACTACCCATACCGGCTTTGGCATTACCCATGCACAGTCAACTTTACACTGTTCAAGGTGAGGATGTTCGTGGGCGGGTTTGAGCACCGGTTTACCGCCGCTTGCAATTGGACCAGGGGGGAGCGCTGCAATATCGAGGATCGTGACCGCAGCGAGCTACATCCGCTGCTGCATTCGACAACTGAGCTTGCTATACTCCCTTGCTCCTTCACGCCCATGCCCGCATTGTCAACAGGCCTAATACACCTCCACCAAAACATCGTGGATGTCCAATACCTTTATGGCGTTGGATCTGGCATGGTGGGATGGGCGTTGAAATGGGAGTTTGTTATCCTCGTGTTTCTTCTCCTAGCAGACGCACGCGTGTGTGTTGCCCTCTGGTTAATGCTGATGATATCACAAGCAGAAGCAGCATTGGAGAACCTTGTCACACTGAACGCCATCGCTGCTGCCGGGACGCATGGTGTCGGCTGGTACTTGGTAGCCTTTTACGCGGCGTGGTACGTGCGGGGTAAACTTGTCCCGCTGGTGACCTACAGCCTGACGGGTCTTTGGTCCCTAGCATTGCTCGTCCTCTTGCTCCCCCAACGGGCGTACGCTTGGTCGGGTGAAGACAGCGCTACTCTCGGCGCTGGGATCTTGGTCCTCTTCGGCTTCTTTACCTTATCACCTTGGTATAAGCATTGGATCGGCCGCCTCATGTGGTGGAATCAGTACGCCATATGTAGATGCGAGGCCACCCTCCAAGTGTGGGTCCCCCCCCTGCTCGCACGCGGGGGTAGGGACGGTGTCATCCTGCTAACAAGCCTGTTTTATCCATCTTTAATTTTTGACATCACTAAGCTGCTGATAGCAGTATTGGGCCCATTATACTTAATACAGGCCGCCATCACTACCACCCCCTACTTTGTGCGTGCACATGTACTGGTCCGCCTCTGCATGCTCGTGCGCTCCGTGATGGGGGGAAAATACTTCCAGATGATCATATTGAGTATTGGCAGATGGTTTAACACCTACCTATACGACCACCTAACGCCAATGCAACATTGGGCTGCGGCTGGTCTCAAAGACCTGGCAGTGGCCACTGAGCCTGTGATATTTAGTCCCATGGAAATCAAGGTCATCACCTGGGGCGCAGACACAGCGGCTTGCGGAGATATTCTTTGTGGGCTGCCTGTCTCTGCGCGGTTAGGTCGTGAGGTGCTGTTGGGACCCGCTGATGATTATCGGGAGATGGGTTGGCGTCTGTTGGCCCCGATCACAGCATATGCCCAGCAAACTAGGGGCCTTCTTGGGACTATTGTGACCAGCTTGACTGGCAGAGACAAGAATGTGGTGACCGGTGAAGTGCAGGTGCTTTCTACGGCTACCCAGACCTTCCTAGGTACAACAGTAGGGGGGGTTATGTGGACCGTTTACCATGGTGCAGGCTCAAGGACACTTGCGGGCGCTAAACATCCCGCGCTCCAAATGTACACAAATGTAGATCAGGACCTCGTTGGGTGGCCAGCTCCCCCAGGGACTAAGTCTCTTGAACCGTGCGCCTGCGGGTCTGCAGACTTGTACTTGGTTACCCGCGATGCTGATGTCATCCCTGCTCGGCGCAGGGGGGACTCTACAGCGAGCTTGCTCAGTCCTAGGCCTCTCGCCTGTCTCAAAGGCTCCTCTGGAGGTCCTGTTATGTGCCCTTCGGGGCACGTTGCAGGGATCTTTAGGGCTGCTGTGTGCACCAGAGGTGTAGCAAAAGCCCTACAGTTCATACCAGTGGAAACCCTTAGCACACAGGTTAGGTCTCCATCTTTCTCTGACAATTCAACTCCTCCTGCTGTCCCACAGAGCTATCAGGTGGGATACCTCCATGCCCCGACCGGCAGCGGCAAGAGCACAAAGGTTCCGGCCGCTTATGTAGCACAAGGATACCATGTCCTCGTGTTGAATCCATCGGTGGCGGCCACACTAGGCTTCGGCTCTTTCATGTCGCGTGCCTATGGGATCGACCCCAACATCCGCACCGGGAACCGCACCGTTACAACTGGTGCCAAACTCACCTATTCTACCTACGGTAAGTTTCTCGCGGACGGGGGTTGCTCCGGGGGAGCATATGATGTGATTATCTGTGATGAATGCCATGCCCAAGACGCTACTAGCATATTGGGTATAGGCACGGTCTTGGATCAGGCTGAGACGGCTGGGGTGAGACTGACGGTTCTAGCGACAGCAACTCCCCCGGGCAGCATCACTGTGCCACATTCTAACATCGAAGAAGTGGCCTTGGGCTCTGAAGGTGAGATCCCTTTCTACGGTAAGGCTATACCGATAGCCCAGCTCAAGGGAGGGAGGCACCTTATCTTTTGCCATTCCAAGAAAAAATGTGATGAGATAGCAACCAAACTCAGAGGTATGGGGCTCAACGCTGTAGCGTACTATAGGGGTCTTGATGTGTCCGTCATACCAACGGCAGGAGACGTCGTGGTTTGCGCTACTGACGCCCTCATGACTGGATACACCGGAGACTTCGATTCTGTCATAGACTGCAACGTCTCTGTTGAACAGTACGTTGATTTCAGCCTGGACCCCACCTTTTCCATTGAGACTCACACTGCTCCCCAAGACGCGGTTTCCCGCAGCCAGCGTCGTGGCCGTACGGGCCGAGGTAGACTCGGTACGTACCGATACGTCGCCCCGGGTGAGAGACCGTCTGGAATGTTTGACTCGGTTGTTCTCTGTGAGTGCTATGACGCGGGCTGCTCGTGGTACGATCTGCAGCCCGCTGAGACCACTGTCAGACTGAGAGCTTACCTGTCCACGCCGGGGTTACCTGTCTGTCAAGACCACCTAGACTTTTGGGAGAGTGTCTTCACTGGACTGACTCATATAGATGCCCACTTTCTGTCACAAACTAAGCAGCAGGGACTTAACTTCCCGTACCTAGCTGCCTACCAAGCTACTGTGTGCGCCCGCGCGCAGGCTCTCCCCCCAAGTTGGGACGAGACGTGGAAATGTCTCATACGGCTTAAGCCAACACTACATGGACCTACGCCCCTCCTATATCGATTGGGACCTGTCCAAAATGAAATCTGCTCGACACACCCCGTCACAAAATACATCATGGCATGCATGTCAGCTGATTTGGAAGTGACCACCAGCACCTGGGTGTTGCTCGGAGGGGTCCTCGCGGCCCTAGCGGCCTACTGCTTGTCAGTTGGCTGCGTTGTGATTGTGGGTCATATTGAGCTGGGAGGCAAGCCAGCGCTCGTTCCAGACAAGGACGTGTTGTATCAACAATACGATGAAATGGAGGAGTGCTCGCAGGCCACCCCATATATCGAGCAAGCTCAGGTAATAGCCCACCAGTTCAAGGAGAAAGTCCTTGGATTGTTGCAGCGAGCCACCCAGCAGCAAGCCGTCATTGAGCCCATAGTAGCTACCAACTGGCAAAAGCTTGAGGCCTTCTGGCACAAGCACATGTGGAATTTTGTGAGTGGGATCCAGTACCTAGCAGGCCTCTCCACCTTGCCTGGCAACCCTGCCGTGGCGTCTCTTATGGCGTTCACGGCTTCAGTCACCAGTCCCCTGACGACCAACCAAACTATGTTTTTCAACATACTCGGAGGGTGGGTCGCTACCCACTTGGCGGGGCCTCAAAGCTCTTCCGCGTTCGTGGTGAGCGGCCTGGCTGGAGCTGCCATAGGGGGCATAGGCCTGGGCAGGGTCTTGCTTGACATCCTGGCAGGATACGGAGCTGGCGTCTCAGGCGCCTTGGTGGCTTTTAAAATCATGGGAGGAGAACTCCCCAATGCTGAGGACATGGTCAACCTGTTGCCCGCCATACTATCTCCGGGTGCCCTCGTCGTCGGTGTGATATGCGCTGCCATACTACGTCGACACGTGGGACCTGGGGAGGGGGCGGTGCAGTGGATGAACAGGCTCATTGCATTCGCATCCCGGGGTAACCACGTTTCACCAACACACTATGTCCCCGAGAGCGATGCTGCAGCGAGAGTCACTACATTGCTGACTTCTCTAACTGTCACAAGTCTGCTCCGGCGGTTGCACCAGTGGATCAATGAAGACTACCCAAGTCCTTGCAGCGGTGATTGGCTGCGTACCATCTGGGACTGGATTTGCACGGTGTTGTCTGACTTCAAGACATGGCTCTCTGCTAAGATCATGCCAGCGCTCCCTGGGCTGCCCTTCATATCCTGTCAGAAAGGGTACAAGGGCGTGTGGCGGGGGGACGGTGTGATGTCGACACGCTGTCCCTGCGGGGCAAAAATAGCCGGTCATGTGAGGAATGGGTCCATGCGGATTGTAGGGCCGCGTACATGTGCTAACATGTGGCACGGTACTTTCCCCATCAATGAGTACACCACTGGGCCCAGTACACCTTGCCCACCACCCAACTATACTCGCGCACTACTGCGCGTGGCTGCTGACAGTTACGTTGAGGTGCGTCAGGTTGGGGACTTCCATTACATTACAGGGGCCACAGAAGATGCGCTCAAGTGTCCTTGCCAAGTGCCGGCTGCTGAGTTCTTCACTGAAGTGGATGGGGTGAGACTCCACCGTTACGCCCCTCCATGTAGGCCCCTGTTGAGGGATGAAATCACTTTCATGGTGGGGTTGAATTCCTACGTGATAGGGTCCCAGCTCCCCTGTGAGCCTGAACCAGATGTTTCTGTGCTGACCTCGATGTTGAGAGACCCCTCTCACATCACTGCCGAGACGGCAGCGCGTCGCCTTGCGCGCGGGTCCCCTCCATCAGAGGCGAGCTCATCCGCCAGCCAACTATCGGCTCCGTCGCTGAAGGCCACTTGCCAGACACATGGGCTTCATCCAGACGCTGAGCTGGTAGATGCCAACCTACTATGGCGGCAAGAGATGGGCAGCAATATTACACGGGTGGAGTCTGAGACAAAGGTCGTGATTCTTGATTCACTCGAACCTCTGAGAACCGACGATGATGGCGCCGAGCTCTCGGTGGCTGCAGAGTGTTTCAAGAAACCTCCCAAGTATCCTCCAGCCCTTCCTATCTGGGCTAGGCCAGACTACAATCCTCCACTGTTGGACCGCTGGAAAGCGCCGGATTATGAACCACCAACTGTCCATGGATGCGCCTTACCACCACGGGCCGCTCCACCGGTGCCCCCCCCCCGGAGGAAAAGAACAATTCAGCTGGATGGCTCCAATGTGTCCGCAGCGCTAGCTGCGCTGGCGGAAAAGTCATTCCCACCTCCGAAGCCGCAGGAAGAGAATAGCTCATCCCCAGGGGTCGACACACAGTCCAGCACTACTTCTGAGGTGCCCCCCTCTCCGGGAGGGGAGTCCGACTCAGAGTCATGCTCGTCCATGCCTCCTCTCGAGGGAGAGCCGGGCGACCCGGACTTAAGTTGCGACTCTTGGTCCACTGTTAGTGACGACGAGGAGCAGAGTGCAGTCTGCTGCTCTATGTCGTACTCTTGGACCGGCGCCTTGATAACACCATGTAGCGCTGAGGAGGAGAAACTGCCCATCAGCCCACTCAGCAATTCCTTGTTGAGGCATCATAACCTAGTCTATTCAACGTCGTCTAGAAGCGCTTCTCAACGTCAGAAGAAGGTCACCTTCGACAGGTTGCAGGTGCTCGACGACCATTACAAGACTGCATTAAAGGAGGTAAAGGAGCGAGCGTCTAAGGTAAAGGCTCGCATGCTCACCATCGAGGAAGCGTGCGCGCTCGTCCCTCCTCACTCTGCCCGTTCGAAGTTCGGGTATAGTGCGAAGGACGTTCGCTCCTTATCCAGCAGGGCCATTAACCAGATCCGCTCCGTCTGGGAGGACTTGCTGGAAGACACCACAACTCCAATTCCAACCACCATCATGGCAAAGAACGAGGTGTTTTGCGTGGACCCCGGTAAGGGGGGCCGCAAGCCCGCTCGCCTCATCGTTTACCCTGACCTGGGGGTGCGTGTCTGTGAGAAACGCGCCCTATATGATGTGATACAGAAGTTGTCAATTGCGACGATGGGCCCTGCTTATGGGTTCCAATACTCGCCCCAGCAGCGGGTCGAACGTCTGTCGAAGATGTGGACCTCAAAGAAAACCCCCTTGGGGTTCTCGTATGACACTCGCTGCTTTGACTCGACTGTCACTGAACAGGACATCAGGGTGGAAGAGGAGATATACCAATGCTGTAACCTTGAACCGGAGGCCAGGAAAGTGATCTCCTCCCTCACGGAGCGGCTTTACTGCGGGGGCCCTATGTTCAACAGCAAAGGGGCCCAGTGTGGTTATCGCCGCTGCCGTGCTAGTGGAGTTCTGCCTACCAGCTTCGGCAATACAATCACTTGCTACATCAAGGCCACAGCGGCTGTAAGGGCCGCAGGCCTCCGGAACCCGGACTTTCTTGTCTGCGGGGATGATCTAGTCGTGGTGGCTGAGAGTGATGGCGTCGACGAGGATAAAGCAGCCCTGAGAGCCTTCACGGAGGCTATGACCAGATATTCTGCTCCACCCGGAGATGCTCCACAGCCTACCTATGACCTTGAGCTCATTACATCTTGCTCTTCTAACGTCTCCGTGGCATTGGACAACAAGGGGAAGAGGTATTATTACCTCACCCGTGATGCCACTACTCCCCTAGCCCGTGCGGCTTGGGAAACAGCTCGTCACACTCCGGTTAACTCCTGGTTGGGCAACATTATTATGTACGCGCCTACCATCTGGGTGCGCATGGTAATGATGACACACTTTTTCTCCATACTCCAATCCCAGGAGATACTTGATCGACCCCTTGACTTTGAAATGTACGGGGCCACTTACTCTGTCACTCCGCTGGATTTACCAGCCATCATTGAAAGACTCCATGGTCTAAGCGCGTTCACGCTCCACAGTTACTCTCCAGTAGAGCTCAATAGGGTGGCGGGGACACTCAGGAAGCTTGGGTGCCCCCCCCTACGAGCTTGGAGGCATCGGGCACGAGCAGTGCGCGCCAAGCTTATCGCCCAGGGAGGGAAGGCAAAAATATGTGGCCTTTATCTCTTTAATTGGGCGGTACGCACCAAGACCAAACTCACTCCATTGCCAGCCGCTAGCCAGTTGGATTTATCCAGTTGGTTTACGGTTGGCGTCGGCGGGAACGACATTTATCACAGCATGTCACGTGCCCGAACCCGCCATTTGCTGCTTTGCCTACTCCTACTAACGGTAGGGGTAGGCATCTTTCTTCTGCCAGCACGGTGAGCTGGTAGAATAACACTCCA
>KY620742 
CTCCCCCCTCCCGGGAGACCTGCCTCTTACGAGGCGACACTCCACCATGGATCACTCCCCTGTGAGGAACTTCTGTCTTCACGCGGAAAGCGCCTAGCCATGGCGTTAGTACGAGTGTCGTGCAGCCTCCAGGACCCCCCCCTCCCGGGAGAGCCATAGTGGTCTGCGGAACCGGTGAGTACACCGGAATCGCTGGGGTGACCGGGTCCTTTCTTGGAACAACCCGCTCAATACCCAGAAATTTGGGCGTGCCCCCGCGAGATCACTAGCCGAGTAGTGTTGGGTCGCGAAAGGCCTTGTGGTACTGCCTGATAGGGTGCTTGCGAGTGCCCCGGGAGGTCTCGTAGACCGTGCAACATGAGCACACTTCCTAAACCCCAAAGAAAAACCAAAAGAAACACCATCCGTCGCCCACAGGACGTTAAGTTCCCGGGTGGCGGACAGATCGTTGGTGGAGTATACGTGTTGCCGCGCAGGGGCCCGCGATTGGGTGTGCGCGCGACGCGTAAAACTTCCGAGCGGTCACAGCCTCGCGAACGGCGACAGCCTATCCCCAAGGCGCGTCGGAGCGAAGGCCGGTCCTGGGCTCAGCCCGGGTACCCTTGGCCCCTCTATGGTAACGAGGGCTGCGGGTGGGCAGGGTGGCTCCTGTCCCCACGCGGCTCCCGTCCATCTTGGGGCCCAAACGACCCCCGGCGAAGGTCCCGCAATCTGGGTAAGGTCATCGATACCCTCACATGCGGATTCGCCGACCTCATGGGGTACATCCCGCTCGTTGGCGCCCCCGTAGGAGGCGTCGCAAGAGCCCTCGCGCATGGCGTGAGGGCCCTTGAAGACGGGATAAATTTCGCAACAGGGAACTTGCCCGGTTGCTCTTTTTCTATCTTCCTTCTTGCTCTGTTCTCTTGCTTAATCCACCCAGCAGCCAGCTTAGAGTGGCGGAATACGTCTGGCCTCTACGTCCTTACCAACGACTGTTCCAATAGCAGTATTGTGTATGAGGCCGACGACGTCATTCTGCATACGCCCGGCTGTATACCTTGTGTGCAGGACGGCAATATATCCACATGCTGGACCCCAGTGACACCTACAGTAGCAGTCAAGAAACTCGGAGCAACCACCGCTTCGATACGCAGTCATGTGGACCTGTTAGTGGGCGCGGCCACGATGTGCTCCGCGCTCTACGTGGGTGACATGTGTGGGGCTGTCTTCCTTGTAGGACAAGCCTTCACGTTCAGACCTCGTCGCCATCAGACGGTCCAGACCTGTAACTGCTCACTGTACCCAGGCCATCTTTCAGGACATCGAATGGCTTGGGATATGATGATGAATTGGTCCCCCGCTGTGGGTATGGTAGTAGCGCACGTCCTGCGTCTGCCCCAGACCTTGTTCGACATAATAGCCGGGGCCCATTGGGGCATCTTGGCGGGCCTGGCCTATTACTCCATGCAGGGCAATTGGGCCAAGGTCGCTATCATCATGGTTATGTTCTCAGGGGTCGATGCCAGCACACAACTCATTGGCAGCACTATGGGGAGTGGTGCCGCCGGCTTTGCTGGCCTTTTTAAAATGGGTCCCCAACAGAACCTGCGGCTGGTCAACACCAATGGCTCGTGGCACATCAACAGTACTGCCCTGAACTGCAATGAGTCCATAAACACGGGGTTCTTAGCTGGGTTGTTTTATCATCATAAGTTTGACTCCAGTGGGTGCCCTCAAAGGCTCAGCGCCTGCAAGCCCATCACTTACTTCAGGCAGGGGTGGGGCTCCTTGACAGATGCTAACATCACCGGCTCTTCTGATGACAAACCATACTGCTGGCACTACGCACCTAGACCTTGCATAACTGTCCCAGCGTCGGAAGTCTGCGGCCCTGTGTACTGCTTCACACCATCACCAGTGGTTGTAGGCACTACTGATACTAGGGGCGCCCCAACTTACACCTGGGGCACGAATGAGACCGACGTGTTCCTGCTGGACTCCCTGCGGCCTCCCGGTGGTCGATGGTTTGGGTGCACATGGATGAACTCCACGGGGTTTGTCAAGACGTGCGGAGCTCCCCCTTGTGACATCTATGAGGGTGGGGGGAATCGCACCAAGGACTCAGACCTCTTCTGCCCTACTGACTGTTTCAGGAAACATCCTAAGGCCACATACAGCCGGTGTGGTGCGGGGCCCTGGTTGACACCTCGGTGCATGGTCCACTATCCATACCGGCTTTGGCACTACCCATGTACAGTCAATTTCACAGTGTTCAAGGTGAGGATGTTTGTGGGTGGGTTTGAGCACCGGTTCGAAGCTGCTTGCAACTGGACCAGAGGGGAGCGCTGCGAAATCGAGGATCGCGACCGCAGCGAGCAACATCCGCTGCTGCATTCAACAACTGAGTTGGCTATACTGCCTTGCTCCTTCACACCCATGCCCGCATTGTCAACTGGTCTAATACACCTTCACCAAAACATCGTAGATGTCCAATACCTTTATGGCGTTGGATCTGGCATGGTGGGATGGGCATTGAAGTGGGAGTTCGTCATCCTCGTTTTCCTCCTCCTAGCAGATGCACGCGTGTGCGTCGCCCTTTGGCTGATGCTAATGATAACACAAGCAGAAGCAGCCTTGGAGAACCTTGTCACGCTGAACGCCGTAGCTGCCGCCGGGACACATGGTATCGGCTGGTACTTGGTGGCCTTTTGCGCGGCGTGGTACGTGCGGGGTAGAATTGTCCCACTGGTGACCTATAGCCTGACGGGTCTTTGGTCCCTAGCTTTGCTCGTCCTCTTGCTCCCTCAACGGGCGTATGCTTGGTCGGGTGAAGACAGCGCTACACTCGGCGCGGGGATCTTGGCCCTCTTCGGCTTCTTTACCTTATCACCTTGGTATAAGCATTGGATCGGCCGCCTCATGTGGTGGAACCAGTACACCATATGTAGATGCGAGGCCGCCCTTCAAGTGTGGGTACCCCCCCTACTTGCACGCGGGAGTAGGGACGGTGTTATCCTGCTAACAAGCCTGCTTTATCCATCTTTAGTTTTTGACATCACTAAGCTGCTGATAGCAGTGTTGGGCCCATTATACCTAATACAGGCCGCCCTCACCACCACCCCCTACTTCGTGCGTGCACATGTACTGGTCCGCCTTTGCATGCTCGTGCGCTCCGTGATGGGGGGAAAATACTTCCAGATGGTCATACTAAGCATTGGCAGATGGTTTAATACCTACCTATACGACCACCTAGCGCCGATGCAACACTGGGCCGCGGCTGGCCTCAAAGACCTAGCAGTGGCCACTGAACCTGTCATATTTAGTCCCATGGAAATTAAGGTCATCACCTGGGGCGCGGATACAGCGGCTTGCGGAGATATTCTTTGCGGGCTGCCCGTCTCTGCGCGATTGGGCCATGAGGTATTGCTGGGACCTGCTGATGATTATCGGGAGATGGGCTGGCGCCTGTTGGCCCCGATCACAGCATACGCCCAGCAAACTAGGGGCCTCCTTGGGACTATTGTAACCGGCTTGACTGGCAGAGATAAGAACGTGGTGACCGGTGAAGTGCAGGTGCTTTCTACGGCTACTCAAACCTTCCTAGGTACAACAGTAGGGGGGGTTATGTGGACTGTTTACCATGGTGCAGGCTCAAGGACACTTGCGGGCGCTAAACATCCTGCGCTCCAAATGTACACAAATGTAGATCAGGACCTCGTCGGGTGGCCAGCTCCCCCAGGGGCTAAGTCTCTTGAACCGTGCTCCTGCGGGTCTGCAGACTTATACTTGGTTACTCGCGATGCTGATGTCATCCCTGCCCGGCGCAGGGGTGACTCTACAGCGAGCTTGCTCAGTCCTAGGCCTCTCGCCTGCCTCAAAGGTTCCTCTGGAGGTCCTGTTATGTGCCCTGCGGGGCACGTTGCAGGGATCTTTAGGGCTGCTGTGTGCACCAGAGGTGTAGCAAAAGCCCTACAGTTCATACCAGTGGAAACCCTTAGCACGCAGGCTAGGTCTCCATCTTTTTCTGACAATTCAACTCCTCCTGTTGTTCCACAGAGCTACCAGGTAGGGTACCTTCACGCCCCGACCGGCAGCGGTAAGAGCACGAAGGTCCCGGCCGCTTATGTAGCACAAGGATATAATGTTCTCGTGCTGAATCCATCAGTGGCGGCCACACTAGGTTTTGGCTCTTTCATGTCACGTGCTTATGGGATCGACCCCAACATCCGCACTGGGAACCGCACCGTTACAACTGGTGCCAAACTGACCTATTCCACCTACGGTAAGTTTCTCGCGGACGGGGGTTGCTCCGGGGGAGCATATGATGTGATTATCTGTGATGAGTGTCATGCCCAAGATGCTACCAGCATATTGGGTATAGGCACGGTCCTGGACCAGGCTGAGACGGCCGGGGTGAGGCTGACGGTCTTAGCGACAGCGACTCCCCCAGGCAGCATTACTGTGCCACATTCTAACATCGAAGAAGTGGCCCTGGGCTCTGAAGGTGAGATCCCTTTCTACGGCAAGGCTATACCGATAGCCCAGCTCAAGGGGGGGAGGCACCTTATTTTTTGCCATTCCAAGAAAAAATGTGATGAGATGGCATCCAAACTGAGAGGCATGGGGCTCAACGCTGTGGCGTACTATAGGGGTCTTGATGTGTCCGTCATACCAACAACGGGAGACGTCGTGGTTTGCGCTACTGACGCTCTCATGACTGGATTCACCGGAGACTTCGATTCTGTCATAGATTGCAACGTGGCTGTTGAACAGTATGTTGACTTCAGCCTGGACCCCACCTTTTCCATTGAGACTCGCACCGCTCCCCAGGACGCGGTTTCCCGCAGCCAACGGCGTGGCCGTACGGGCCGAGGTAGACTCGGTACGTACCGGTACGTCACCCCGGGTGAGAGACCATCTGGAATGTTTGACTCGGTTGTTCTCTGTGAGTGCTATGACGCGGGCTGCTCGTGGTACGATTTGCAGCCCGCTGAGACCACAGTCAGACTGAGAGCATACTTGTCCACACCGGGGTTACCTGTCTGCCAAGACCATCTAGACTTTTGGGAGAGCGTCTTCACTGGATTGACTCACATAGATGCCCACTTTCTGTCACAGACTAAGCAGCAGGGACTCAACTTCTCGTACCTAACTGCCTACCAAGCCACTGTGTGCGCCCGCGCGCAGGCTCCTCCCCCAAGTTGGGACGAGATGTGGAAATGTCTCGTGCGGCTTAAGCCAACACTACATGGGCCTACGCCCCTTCTATATCGGTTGGGGCCTGTCCAAAATGAAATCTGCTTGACACACCCTATCACAAAATATGTCATGGCATGCATGTCAGCTGACCTAGAAGTAACCACCAGTACCTGGGTGTTGCTTGGAGGGGTCCTTGCAGCCCTAGCGGCCTACTGCTTGTCAGTCGGCTGTGTAGTGATTGTGGGCCATATTGAGCTGGGGGGCAAGCCAGCGCTCGTTCCGGACAAAGAGGTGTTGTATCAACAATACGATGAGATGGAGGAGTGCTCGCAAGCCGCCCCATATATCGAGCAAGCTCAGGTAATAGCCCACCAGTTCAAGGAGAAAGTCCTTGGGTTGCTGCAGCGAGCTACCCAACAGCAAGCTGTCATTGAGCCCATAGTAACTACCAACTGGCAAAAGCTCGAGGCCTTCTGGCACAAGCACATGTGGAACTTTGTGAGCGGGATCCAGTACCTAGCAGGCCTTTCCACTTTGCCTGGCAACCCTGCTGTGGCGTCTCTTATGGCGTTCACCGCTTCAGTCACCAGTCCCCTGACGACCAACCAAACTATGTTTTTCAACATACTCGGGGGGTGGGTTGCTACCCATTTGGCGGGGCCCCAAAGCTCTTCCGCATTCGTGGTGAGCGGATTGGCCGGCGCCGCCATAGGGGGTATAGGCCTGGGTAGGGTCTTGCTTGACATCCTGGCTGGATACGGAGCTGGTGTTTCAGGCGCCTTGGTGGCTTTCAAGATCATGGGAGGAGAACTCCCGACCACTGAGGACATGGTCAACCTGTTGCCCGCCATATTATCTCCGGGTGCCCTTGTCGTCGGCGTGATATGCGCTGCAATACTACGTCGACACGTAGGACCTGGAGAGGGGGCGGTGCAGTGGATGAACAGGCTCATTGCGTTCGCATCTCGGGGTAACCACGTCTCACCAACACACTATGTCCCCGAGAGCGACGCTGCAGCGAGGGTCACTGCGCTGCTGAGTTCTCTAACTGTTACAAGCCTGCTCCGGAGGTTGCACCAATGGATCAATGAGGACTACCCAAGCCCTTGCAGCGGTGATTGGCTGCGTACCATCTGGGACTGGGTTTGCATGACGTTGTCCGACTTCAAGACATGGCTCTCTGCTAAGATCATGCCAGCGCTCCCTGGGCTGCCCTTCATTTCCTGCCAGAAGGGATACAAGGGCGTGTGGCGGGGAGACGGTGTAATGTCGACACGCTGCCCTTGCGGGGCATCAATAACCGGTCATGTGAAGAATGGGTCCATGCGGCTTGCAGGGCCGCGCACATGCGCCAACATGTGGTACGGTACCTTCCCCATCAATGAGTACACCACCGGACCCAGTACACCTTGCCCGCCACCCAACTACACTCGCGCATTATGGCGCGTAGCTGCCAACAGTTACGTTGAGGTGCGCCGGGTGGGGGATTTCCATTACATTACGGGGGCCACAGAAGATGAGCTCAAGTGTCCGTGCCAAGTGCCGGCTGCTGAGTTCTTTACTGAGGTGGATGGGGTGAGGATTCACCGTTACGCTCCCCCATGTAGGCCCCTGTTGAGGGATGACATCACTTTCATGGTAGGGCTGAATTCCTATGTGATAGGATCTCAACTCCCTTGTGAGCCCGAACCAGATGTTTCTGTGTTGACCTCAATGTTGAGAGACCCTTCCCATATCACCGCCGAAACGGCAGCGCGCCGCCTTGCGCGCGGGTCTCCTCCGTCAGAGGCAAGCTCATCCGCCAGCCAACTATCGGCGCCGTCGTTGAAGGCCACTTGCCAGACGCATAGGCCTCATCCGGACGCTGAGCTAGTGGACGCCAACTTGTTATGGCGGCAAGAGATGGGCAGCAACATTACACGGGTAGAGTCTGAAACAAAAGTTGTGATTCTTGATTCATTCGAACCTCTGAGAGCCGAAACTGACGACACCGAGCTCTCGGTGGCTGCAGAGTGTTTCAAGAAGCCTCCCAAATATCCTCCAGCCCTTCCTATCTGGGCTAGGCCAGACTATAACCCTCCAGTGTTGGACCGCTGGAAAGCACCGGATTATGTACCACCAACTGTCCATGGATGCGCCTTGCCACCACGGGGCGCTCCACCGGTGCCTCCCCCTCGGAGGAAAAGAGCAATTCAGCTGGATGGTTCCAATGTGTCCGCAGCGCTAGCTGCGCTTGCGGAAAGGTCATTCCCGTCCTCGAAACCACAAGAAGAGAATAGCTCATCCTCAGGGGTTGACACACAGTCCAGCGCTACTTCCAAGGTGCCCCCTTCTCCGGGAGAGGAGTCCGACTCAGAGTCGTGCTCGTCCATGCCTCCTCTCGAGGGAGAGCCGGGCGACCCAGACTTGAGTTGCGACTCTTGGTCCACCGTCAGTGACAGCGAGGAGCAGAGCGTGGTCTGCTGCTCTATGTCGTACTCTTGGACTGGCGCCCTGGTAACACCATGTAGCGCTGAGGAGGAGAAACTGCCCATCAGCCCACTCAGCAACTCTTTGCTGAGACATCATAACCTAGTCTATTCAACGTCGTCTAGAAGCGCCTCCCAGCGCCAGAAGAAGGTCACCTTCGACAGGCTGCAGGTGCTCGACGACCATTACAAGACTGCATTAAAGGAGGTAAAGGAGCGAGCGTCTAAGGTAAAGGCTCGCATGCTCACCATCGAGGAAGCGTGCGCGCTTGTCCCTCCCCACTCTGCCCGTTCGAGGTTCGGGTATAGTGCGAAGGACGTTCGCTCCTTGTCCAGCAGGGCCATCAACCAGATCCGCTCCGTCTGGGAGGACTTGTTGGAAGACACCACAACTCCTATTCCAACCACCATCATGGCGAAGAATGAGGTATTTTGTGTGGACCCTGCTAAAGGGGGCCGCAAACCTGCTCGCCTCATTGTGTATCCTGACCTGGGGGTGCGTGTCTGTGAGAAACGCGCCCTATATGACGTGATACAGAAGTTGTCAATCGCGACGATGGGTCCTGCTTATGGATTCCAGTACTCGCCTCAGCAGCGGGTCGAACGTCTATTAGAGATGTGGACCTCAAAGAAAACCCCCTTGGGGTTCTCGTATGACACCCGCTGCTTTGACTCGACTGTCACCGAACAGGACATCAGGACGGAAGAGGAGATATACCAATGCTGTAACCTTGAACCGGAGGCCAGGAAAGTGATCTCCTCCCTCACGGAGCGGCTTTACTGCGGGGGTCCTATGTTCAACAGCAAGGGGGCCCAGTGCGGTTATCGCCGTTGCCGTGCTAGTGGAGTTCTGCCTACCAGCTTTGGCAACACAATCACTTGTTACATCAAGGCCACAGCGGCTGCGAAGGCTGCAGGCCTCCGGAACCCGGACTTTCTTGTCTGCGGAGATGATCTGGTCGTGGTGGCCGAGAGTGATGGCGTCGACGAGGATAGAGCAGCCCTGAGAGCCTTCACGGAGGCTATGACCAGGTATTCTGCTCCACCCGGAGATGCTCCACAACCTACCTACGACCTTGAGCTCATTACATCTTGCTCCTCTAACGTCTCCGTGGCACGGGACAACAAGGGGAAGAGGTACTACTACCTCACCCGTGATGCCACCGTCCCCTTGGCCCGTGCGGCTTGGGAAACAGCTCGTCACACTCCAGTTAACTCCTGGTTGGGTAACATTATCATGTACGCGCCCACCATCTGGGTGCGTATGGTAATGATGACACACTTTTTCTCCATACTCCAATCCCAGGAGATACTTGATCGCCCCCTTGACTTTGAAATGTACGGGGCCACTTACTCTGTCACTCCGCTGGATTTACCAGCAATCATTGAAAGACTCCATGGTCTAAGCGCATTCACGCTCCACAGTTACTCTCCAGTAGAGCTCAACAGGGTTGCGGGGACACTCAGGAAGCTTGGGTGCCCCCCCCTACGGGCTTGGAGACATCGGGCACGAGCAGTGCGCGCCAAGCTTATCGCCCAAGGGGGGAAGGCCAAAATATGCGGCCTCTATCTCTTTAATTGGGCGGTACGCACCAAGACCAATCTCACTCCATTGCCAGCCGCTGGCCAGCTGGATTTATCCAGTTGGTTCACGGTTGGCGTCGGCGGGAACGACATTTATCACAGCGTGTCACGTGCCCGATCCCGCCATTTGCTGCTTTGCCTACTCCTACTAACAGTAGGGGTAGGCATCTTCCTCCTGCCAGCACGATGAGCTGGTAGGGTAACACTCCA
>KY620743 
CTTACGAGGCGACACTCCACCATGGATCACTCCCCTGTGAGGAACTTCTGTCTTCACGCGGAAAGCGCCTAGCCATGGCGTTAGTACGAGTGTCGTGCAGCCTCCAGGACCCCCCCTCCCGGGAGAGCCATAGTGGTCTGCGGAACCGGTGAGTACACCGGAATCGCTGGGGTGACCGGGTCCTTTCTTGGAACAAACCCGCTCAATACCCAGAAATTTGGGCGTGCCCCCGCAAGATCACTAGCCGAGTAGTGTTGGGTCGCGAAAGGCCTTGTGGTACTGCCTGATAGGGTGCTTGCGAGTGCCCCGGGAGGTCTCGTAGACCGTGCAACATGAGCACACTTCCTAAACCTCAAAGAAAAACCAAAAGAAACACCGTCCGTCGCCCACAGGACATCAAGTTCCCGGGTGGCGGGCAGATCGTTGGTGGAGTATACGTGTTACCGCGCAGGGGCCCACGGTTGGGTGTGCGCGCGACGCGTAAAACTTCTGAACGGTCACAGCCTCGCGAACGGCGACAGCCTATCCCCAAGGCACGTCGGAGCGAAGGCCGGTCCTGGGCTCAGCCTGGGTACCCTTGGCCCCTCTATGGTAACGAGGGCTGCGGGTGGGCAGGGTGGCTCCTGTCTCCACGCGGCTCCCGTCCATCTTGGGGCCCAAATGACCCCCGGCGAAGGTCCCGCAACTTGGGTAAAGTCATCGATACCCTCACGTGCGGGTTCGCCGACCTCATGGGGTACATCCCGCTCGTCGGCGCTCCTGTAGGGGGCGTCGCAAGAGCCCTTGCGCATGGCGTGAGGGCCCTTGAAGACGGGATAAATTTTGCAACAGGGAACTTGCCCGGTTGCTCCTTTTCTATCTTCCTCCTCGCCCTGTTCTCTTGCTTAATTCATCCAGCAGCTAGCTTCGAATGGCGGAATGCGTCTGGCCTCTACATCCTTACCAACGACTGCCCCAATGGCAGCATTGTGTATGAGGCCGATGACGTTATTCTGCACACGCCTGGCTGTATACCTTGTGTTCAGGACAACAACGTATCCAGGTGCTGGACCCCAGTAACACCTACAGTGGCAGTCAGACACGTCGGAGCAACCACCGCTTCGATACGCAGCCATGTGGACCTGTTAGTGGGCGCAGCCACGATGTGTTCTGCGCTCTACGTGGGTGATTTGTGTGGGGCTGTCTTTCTCATGGGACAAGCCTTCACGTTCAGCCCTCGTCGCCACCAAACGGTCCAGACCTGCAACTGCTCGCTGTACCCAGGCCATCTCACAGGACATCGAATGGCTTGGGATATGATGATGAATTGGTCCCCCGCTGTGGGTATGGTGGTGGCGCACGTTCTGCGTCTGCCCCAGACCCTGTTCGACATAATAGCCGGGGCCCATTGGGGCATCTTGGCAGGCCTGGCCTATTACTCCATGCAGGGCAACTGGGCCAAGGTCGCCATCATCGTGATCATGTTTTCAGGGGTCGATGCCACTACACACGTCACCGGTGGCAGTCAAGCTCAAGCTGCTCGTGGGTTAGTCAATTTTTTTTCTGTGGGTGCCAAACAGAAGCTACAGCTAGTCAACACCAATGGCTCGTGGCATATCAACAGGACTGCCCTGAACTGCAATGAGTCCATAAATACAGGGTTCATAGCTGGGTTGTTTTATTATCATAAGTTCAACTCTACTGGATGTCTCGACATGCTCAACAGCTGCAAGCCCATCACTTTCTTCAAGCAGGGGTGGGGCTCCTTGACAGATGCTAACATCACCGGGCCCTCTGATGACAAACCGTACTGCTGGCACTACGCACCTAGACCTTGTAAGACTGTCCCAGCATTAGAAGTATGCGGTCCCGTGTACTGCTTCACTCCATCGCCAGTGGTTGTGGGCACTACTGATGCTAAGGGCGCCCCAACCTACAACTGGGGTGAGAATGACACAGACGTGTTCCTGCTGGAGTCCCTGCGGCCACCCAGTGGTCGGTGGTTCGGGTGCACGTGGATGAACTCCACGGGGTTCGTCAAGACGTGCGGAGCTCCCCCGTGTAACATCTATGGGGGTGGGGGAAATCCCCACAATGAGTCAGATCTCTTCTGCCCCACCGACTGTTTTAGGAAACACCCTGAGGCCACATATAGTCGGTGTGGTGCAGGCCCCTGGTTGACACCTCGATGCTTGGTCGACTATCCATACCGGCTTTGGCATTACCCATGTACAGTCAACTTTACATTGTTCAAGGTGAGGATGTTCGTGGGCGGGTTTGAACACCGGTTTACCGCCGCTTGCAACTGGACCAGGGGGGAGCGCTGCGACATCGAGGATCGTGACCGTAGCGAGCAGCACCCGCTGCTACATTCAACAACAGAGCTCGCTATACTACCTTGCTCCTTCACGCCTATGCCTGCACTATCAACAGGTCTAATACACCTCCACCAAAATATCGTGGATGTCCAATACCTTTATGGTGTTGGATCTGGCGTAGTAGGATGGGCGCTGAAATGGGAGTTCATTGTCCTCGTGTTCCTTCTCCTAGCAGACGCACGCGTGTGCGTTGCCCTTTGGCTGATGCTGATGATATCTCAAGTAGATGCAGCCTTGGAGAACCTTGTCACGCTGAACGCCGTCGCTGCCGCTGGGACACATGGTATCGGCTGGTACCTGTTGGCCTTTTGTGCAGCGTGGCACATACGGGGTAGACTCGTCCCGCTGGTGACCTACAGCCTGACGGGTCTTTGGTCCCTAGCAGTGCTCGTCCTCCTGCTCCCCCAACGGGCGTATGCTTGGTCGGGTGAAGACAGCGCCACCCTCGGCGCTGGGATCTTGGTCCTTTTCGGCTTCTTTACCTTGTCACCTTGGTATAAGCATTGGCTCGGCCGCCTCATGTGGTGGAACCAGTACACCATATGTAGATGCGAGGCCGCCCTCCAAGTGTGGGTCCCCCCATTACTCGCACGCGGGGGTAGGGACGGTGCCATCCTGCTTACAAGCCTGCTTTATCCATCTTTAATTTTTGACATCACTAAGCTGCTAATAGCAGTATTGGGCCCATTATACTTAATACAGGCTGCCATCACTAGTGCCCCCTACTTCGTGCGTGCGCACGTACTGGTTCGCCTGTGCATGCTCGTGCGCTCCGTAATGGGGGGAAAATACTTCCAGATGGTCATACTGAGTATTGGCAGATGGTTTAACACCTACTTATACGACCATCTAGCACCCATGCAACATTGGGCCGCAGCTGGCCTCAAAGACCTGGCAGTGGCCACTGAACCTGTAATATTTAGTCCCATGGAAATCAAGGTCATCACCTGGGGCGCGGATACGGCGGCTTGCGGAGATATTCTTTGCGGGCTGCCTGTCTCTGCGCGATTAGGCCGTGAGGTATTGTTGGGACCTGCTGATGACTATCGAGAGATGGGTTGGCAGTTGCTGGCCCCAATTACAGCATATGCCCAGCAAACTAGGGGCCTTCTTGGGACTATTGTGACCAGCTTGACCGGTAGGGATAAGAACGTGGTGACCGGTGAGGTGCAGGTGCTTTCTACGGCTACCCAGACCTTCCTAGGTACAACGGTAGGGGGGGTCATGTGGACTGTTTATCATGGAGCAGGCTCAAGGACACTTGCGGGCGTCAAACATCCTGCGCTCCAAATGTACACAAATGTAGATCAGGACCTCGTTGGGTGGCCAGCTCCTCCAGGGGCTAAGTCTCTTGAACCGTGCGCCTGCGGATCTGCAGACTTATATCTGGTTACCCGCGACGCTGATGTCATCCCTGCTCGGCGCAGGGGGGACTCCACAGCGAGCTTGCTCAGTCCTAGGCCTCTCGCCTGTCTCAAAGGCTCCTCTGGAGGCCCTGTTATGTGCCCTTCGGGGCATGTTGCGGGGATCTTTAGGGCTGCTGTATGCACCAGAGGTGTAGCAAAAGCCCTACAGTTCATACCAGTGGAAACCCTTAGCACACAGGCTAGGTCTCCATCTTTCTCTGACAATTCAACTCCTCCTGCCGTCCCACAGAGCTATCAAGTAGGGTATCTTCATGCCCCGACCGGCAGTGGTAAGAGCACAAAGGTCCCAGCCGCTTATGTAGCACAAGGATACAACGTCCTCGTGTTAAATCCATCAGTGGCGGCCACATTAGGCTTCGGCTCCTTCATGTCGCGTGCCTATGGGATCGACCCCAACATCCGCACTGGGAACCGCACCGTTACAACTGGTGCTAAACTGACCTATTCCACCTACGGTAAGTTTCTCGCGGACGGGGGTTGCTCCGGGGGAGCATATGATGTGATTATCTGTGATGAATGTCATGCCCAAGACGCCACTACCATACTGGGTATAGGCACGGTCTTAGATCAGGCTGAGACAGCTGGGGTGAGGCTGACAGTTTTGGCAACAGCAACTCCCCCAGGCAGCATTACTGTGCCACATTCTAACATCGAAGAAGTGGCCCTGGGCTCTGAGGGTGAGATTCCCTTCTACGGCAAGGCTATACCGTTAGCCCAGATCAAGGGGGGGAGACACCTCATCTTTTGCCATTCCAAGAAAAAATGTGATGAGATAGCATCCAAACTCAGAGGCATGGGGCTCAACGCTGTAGCATACTATAGAGGTCTCGATGTGTCCGTCATACCAACAACAGGAGACGTCGTGGTTTGCGCTACCGACGCTCTCATGACTGGATTCACCGGAGACTTCGATTCTGTCATAGACTGCAACGTAGCTGTTGAACAGTACGTTGACTTCAGCCTGGACCCCACCTTCTCCATTGAGACTCGCACTGCTCCCCAAGACGCGGTTTCCCGCAGCCAGCGTCGTGGCCGTACAGGCCGAGGTAGACTCGGTATATACCGATATGTCACCCCGGGTGAAAGACCGTCTGGCATGTTTGACTCGGTTGTTCTCTGTGAGTGCTATGACGCGGGCTGCTCGTGGTACGATCTGCAGCCCGCTGAGACCACAGTCAGACTGAGAGCTTACTTGTCCACACCGGGGTTACCTGTCTGCCAAGACCATCTAGACTTTTGGGAGAGCGTCTTCACTGGACTGACTCACATAGATGCTCATTTCCTGTCACAGACTAAGCAGCAGGGACTCAACTTTTCATACCTGACTGCCTACCAAGCCACTGTGTGTGCCCGCGCGCAGGCTCCTCCCCCAAGTTGGGACGAGACGTGGAAATGCCTCGTGCGGCTTAAGCCAACACTACATGGACCTACGCCCCTTCTGTATCGGTTGGGGCCCGTCCAAAATGAAATCTGCTTGACACACCCCATCACAAAATACGTCATGGCATGCATGTCAGCTGACCTGGAAGTAACCACCAGCACCTGGGTACTGCTTGGGGGGGTTCTCGCGGCTCTAGCGGCCTACTGCTTGTCAGTCGGCTGCGTTGTAATTGTGGGCCACATTGAGCTGGGGGGCAAGCCAGCACTCGTTCCAGACAAAGAGGTGTTGTATCAACAATACGATGAGATGGAGGAGTGCTCGCAGGCCGCCCCATATATCGAGCAAGCTCAAGCAATAGCCCACCAGTTCAAGGAGAAAGTCCTTGGATTGCTGCAGCGAGCCACCCAACAACAAGCTGTCATTGAGCCCATAGTAGCTACCAACTGGCAAAAGCTTGAGGCCTTCTGGCACAAGCATATGTGGAATTTTGTGAGCGGGATCCAATACCTAGCAGGCCTCTCCACCTTGCCTGGCAACCCCGCTGTGGCGTCTCTCATGGCGTTCACTGCTTCAGTCACCAGCCCCCTGACTACCAACCAAACTATGTTTTTCAACATACTCGGGGGGTGGGTAGCTACCCATTTAGCAGGACCCCAGAGCTCTTCCGCATTTGTGGTGAGCGGCTTGGCCGGCGCTGCCATAGGGGGTATAGGCCTGGGCAGAGTCTTGCTTGACATCCTAGCAGGATACGGAGCCGGTGTCTCAGGCGCCTTGGTGGCTTTCAAGATCATGGGAGGAGAAGTCCCCACCGCCGAGGACATGGTCAATCTGTTACCCGCCATACTATCTCCAGGCGCTCTCGTCGTCGGTGTGATATGCGCTGCCATTCTACGTCGACACGCGGGACCTGGAGAGGGGGCGGTGCAGTGGATGAACAGGCTCATCGCATTCGCGTCCCGGGGTAATCACGTCTCACCGACGCACTATGTCCCCGAGAGCGATGCTGCAGCAAGAGTCACCGCATTGCTGAGTTCTCTAACTGTCACAAGCCTGCTCCGGCGGTTGCACCAGTGGATCAATGAAGACTACCCAAGTCCTTGCAGCGGCGATTGGCTGCGTACCATCTGGGACTGGGTTTGCATGGTGTTGTCTGACTTCAAGACATGGCTCTCCGCTAAGATCATGCCAGCGCTCCCTGGGCTGCCCTTCATTTCCTGTCAGAAGGGGTACAAGGGTGTGTGGCGGGGGGACGGTGTAATGTCAACACGCTGTCCTTGCGGAGCATCAATAGCCGGTCATGTGAAGAATGGGTCCATGCGGCTCGCAGGGCCGCGCACATGCGCTAACATGTGGTACGGTACCTTCCCCATCAATGAGTACACCACTGGACCCAGCACACCTTGCCCATCACCCAACTACACTCGCGCACTGTGGCGCGTGGCTGCCAACAGTTACGTTGAGGTGCGCCAGGTGGGAGACTTCCATTACATTACAGGGGCCACAGAAGATGGGCTCAAGTGTCCGTGCCAAGTGCCGGCTGCTGAGTTCTTTACTGAAGTGGATGGGGTGAGACTCCACCGTTACGCCCCTCCATGCAAGCCCCTGTTGAGGGATGACATCACTTTTGTGGTGGGGCTGAATTCCTACGTGATAGGATCTCAACTCCCCTGTGAGCCCGAACCAGACGTTTGTGTGCTGACCTCGATGTTGAGAGATCCATCCCATATCACCGCCGAGACGGCAGCGCGCCGCCTCGCGCGCGGGTCCCCTCCATCAGAGGCAAGCTCATCTGCCAGCCAACTATCAGCTCCGTCGTTGAAGGCCACTTGCCAGACGCATAGGCCTCATCCGGACGCTGAGTTAGTGGATGCCAACTTGTTATGGCGGCAAGAGATGGGCAGCAACATCACGCGGGTAGAGTCTGAGACAAAGGTTGTGATTCTTGATTCATTCGAACCCCTGAGGGCTGAAACTGATGACGCAGAGCTCTCGGTGGCTGCAGAGTGTTTCAAGAAACCTCCCAAATATCCTCAAGCCCTTCCTATCTGGGCTAGACCAGACTACAATCCTCCACTGTTGGACCGCTGGAAAGCACCGGATTATGTACCACCAACTGTCCATGGATGCGCCTTACCACCACAGGGCACTCCGCCGGTGCCTCCTCCTCGGAGGAAAAGAACAATTCAGCTGGATGGCTCCAATGTGTCCGCGGCGCTAGCTGCGCTGGCGGAAAAGTCATTCCCGCCTCCGAAACCGCAGGAGGAGAACAGCTCATCCTCAGGGGTCGACACACAGTCCAGCACTACTTCCAAGGCACTCCCTTCTCCGGGAGAGGAGTCCGACTCAGAGTCTTGCTCGTCCATGCCTCCTCTCGAGGGAGAACCGGGCGATCCGGACTTGAGTTGCGATTCTTGGTCCACCGTTAGTGACAGCGAGGAGCAGAGCGTGGTCTGCTGCTCTATGTCGTACTCTTGGACCGGCGCCTTGATAACACCATGTAATGCTGAGGAGGAGAAACTGCCCATCAGTCCACTCAGCAATTCCTTGCTGAGACATCATAACCTAGTCTATTCAACGTCGTCTAGAAGCGCCTCTCAGCGCCAGAAGAAGGTTACCTTCGACAGGCTGCAGGTGCTCGACGACCATTACAAAGCTGCATTAAAGGAGGTAAAGGAGCGGGCGTCTAGGGTAAAGGCTCGCATGCTTACCGTCGAGGAAGCGTGCGCGCTCGTCCCTCCTCACTCTGCCCGTTCGAAGTTCGGGTATAGTGCAAAGGACGTTCGCTCCTTGTCCAGCAGGGCCATTAACCAGATCAACTCCGTCTGGGAGGACCTGCTGGAAGACACCACAACTCCAATTCCAACCACCATCATGGCGAAGAACGAGGTGTTTTGTGTGGACCCCATCAAAGGGGGCCGCAAGCCTGCTCGCCTCATTGTGTACCCTGACCTGGGGGTGCGTGTCTGTGAGAAACGCGCCCTGTATGATGTGATACAGAAGTTGTCAACAGCGACGATGGGATCTGCTTATGGGTTCCAATACTCGCCTCAGCAGCGGGTCGAACGTCTGCTACAGATGTGGACCTCAAAGAAAACCCCCCTTGGGTTCTCGTATGACACCCGCTGCTTTGACTCGACTGTCACTGAACAGGACATCAGGGTGGAAGAGGAGATATACCAATGCTGTAACCTTGAACCGGAGGCCAGGAAAGTGATCTCCTCCCTCACGGAGCGGCTTTACTGCGGGGGCCCTATGTTCAACAGCAAAGGGGCTCAGTGTGGTTATCGCCGCTGCCGTGCTAGTGGAGTTCTGCCTACCAGCTTCGGCAATACAATCACTTGTTACATCAAGGCCACAGCGGCTGCTAGAGTCGCAGGCCTCCGGAACCCGGACTTTCTTGTCTGCGGAGACGATCTAGTCGTGGTGGCCGAGAGTGATGGCGTCGACGAGGATAGAGCGGCCCTGAGAGCCTTCACGGAGGCTATGACCAGGTACTCTGCTCCACCCGGAGATGCTCCACAGCCTACCTACGACCTTGAGCTGATCACATCTTGCTCCTCCAACGTCTCCGTGGCACTGGATAACAAAGGGAAGAGGTACTACTACCTCACCCGTGATGCCACCACTCCCCTGGCCCGTGCGGCTTGGGAAACAGCTCGTCACACTCCAGTTAACTCTTGGTTGGGGAACATCATCATGTACGCGCCTACCATATGGGTGCGCATGGTACTGATGACACATTTTTTCTCCATACTCCAATCCCAGGAGATACTTGATCGGCCCCTTGACTTTGAAATGTACGGGGCCACTTACTCTGTCACTCCGCTGGATTTACCAGCTATCATTGAAAGACTCCATGGTCTGAGCGCGTTCACGCTCCACAGTTACTCTCCAGTAGAGCTCAATAGGGTTGCGGGGACACTCAGGAAGCTTGGGTGCCCCCCTCTACGAGCTTGGAGACATCGGGCACGAGCAGTGCGCGCCAAGCTTATCGCCCAGGGAGGAAAGGCCAAAATATGCGGCCTTTATCTCTTTAATTGGGCGGTACGCACCAAGACCAAACTCACTCCATTGCCAGCCACTGGCCAGTTGGATTTATCCAGTTGGTTTACGGTTGGCGTCGGCGGGAACGACATTTATCACAGCGTGTCACATGCCCGAACCCGCCATTTGCTGCTTTGCCTACTCCTACTAACGGTAGGGGTAGGCATCTTCCTTCTGCCAGCTCGGTAAGCTGGTAGGATAACACTCCATTCTCTTTCTGTGTTTTTTATTTTCTTTTTCCCTTCTTTCTTTTCTGATCCTTTAATTTCCTTCTTTT
>KY620744 
CGGGGGGGGTCCTGGAGGCTGCACGACACTCCACCATGAATCACTCCCCTGTGAGGAACTTCTGTCTTCACGCGGAAAGCGTCTAGCCATGGCGTTAGTACGAGTGTCGTGCAGCCTCCAGGACCCCCCCTCCCGGGAGAGCCATAGTGGCTTACCGGGAGGGGGGGTCGGGGGGGTCCTGGAGGCGAGGCGACACTCCACCATGAATCACTCCCCTGTGAGGAACTTCTGTCTTCACGCGGAAAGCGTCTAGCCATGGCGTTAGTACGAGTGTCGTGCAGCCTCCAGGACCCCCCCTCCCGGGAGAGCCATAGTGGTCTGCGGAACCGGTGAGTACACCGGAATCGCTGGGGTGACCGGGTCCTTTCTTGGAACAACCCGCTCAATACCCAGAAATTTGGGCGTGCCCCCGCAAGATCACTAGCCGAGTAGTGTTGGGTCGCGAAAGGCCTTGTGGTACTGCCTGATAGGGTGCTTGCGAGTGCCCCGGGAGGTCTCGTAGACCGTGCATCATGAGCACACTTCCTAAACCTCAAAGAAAAACCAAAAGAAACACCATCCGTCGCCCACAGGACGTCAAGTTCCCGGGCGGCGGACAGATCGTTGGTGGAGTATACGTGTTGCCACGCAGGGGCCCACGATTGGGTGTGCGTGCGACGCGTAAAACTTCTGAACGGTCACAGCCTCGCGAACGGCGACAGCCTATCCCCAAGGCGCGTCGGAGCGAAGGCCGGTCCTGGGCTCAGCCCGGGTACCCTTGGCCCCTTTACGGTAACGAGGGCTGCGGGTGGGCAGGGTGGCTCCTGTCCCCACGCGGCTCCCGTCCGTCTTGGGGCCCAAACGACCCCCGGCGAAGGTCCCGCAACTTGGGTAAAGTCATCGATACCCTCACGTGCGGATTCGCCGACCTCATGGGGTACATCCCGCTCGTCGGCGCTCCCGTAGGAGGCGTCGCAAGAGCCCTCGCGCATGGTGTGAGGGCCCTTGAAGACGGGATAAATTTCGCAACAGGGAACTTGCCCGGTTGCTCCTTTTCTATCTTCCTTCTTGCTCTGTTCTCTTGCTTAATCCATCCGGCAGTTGGCTTAGAGTGGCGGAATACGTCTGGTCTCTATGTCCTTACCAACGACTGTTCCAATAGCAGTATTGTGTATGAGGCCGAAGAAGTTATTCTGCACACACCTGGCTGTATACCTTGTGTTCGGCACGGCAATACATCTACGTGCTGGACCCCAGTGACACCTACTGTAGCAGTCAGGTACGTCGGAGCAACAACCGCTTCGATACGCAGCCATGTGGACCTGTTAGTGGGCGCGGCCACGATGTGCTCTGCGCTCTACGTGGGTGACATGTGTGGGGCTGTCTTCCTCGTGGGACAAGCCTTCACGATCAGCCCTCGTCGCCACTGGACGGTCCAGACCTGCAACTGCTCACTGTACCCAGGCCATCTTACAGGACATCGAATGGCTTGGGATATGATGATGAATTGGTCCCCCGCTGTGGGTATGGTGGTAGCGCACGTCTTGCGCCTGCCCCAGACCTTATTTGACATAATAGCTGGGGCCCATTGGGGCATCTTGGCAGGCCTAGCCTATTACTCCATGCAGGGCAACTGGGCTAAGGTCGCCATCATCATGGTTATGTTCTCAGGGGTCGATGCCGAGACACACATCACCGGTGGCGCTGCAGCTCAAAGTGCCCTAAGTTTTACCAAGCTTTTCTCTAGAGGGTCCAACCAGAACCTGCAGCTGGTTAACACCAATGGCTCGTGGCACATCAACAGGACCGCCCTGAACTGCAACGAGTCTATAAACACAGGGTTCTTAGCTGGGCTATTCTACTACCATAGTTTCAACTCTACTGGTTGTTCTGAAAGGCTCAGCAGCTGCAAGCCCATCACTTCCTTCAGGCAGGGGTGGGGTTCCTTAACAGATGCTAATATCACTGGTCCCTCTGATGACAAGCCTTACTGCTGGCATTACGCACCTAGACCTTGTGAAATTCTCTCGGCATCAAGTGTCTGCGGCCCTGTATACTGCTTCACACCGTCGCCAGTGGTTGTAGGCACTACTGATGCTAAGGGCGCCCCAACCTACACCTGGGGTGAGAACGAGACAGACGTGTTCCTGCTGAAGTCCTTGCGGCCTCCCAGCGGTCGGTGGTTTGGGTGCACGTGGATGAACTCCACGGGGTTTGTCAAGACGTGCGGAGCTCCCCCTTGTAACATCTATGGGGGTGGGGGAGATCCCAACAACGGGTCAGACCTTTTCTGCCCCACCGACTGCTTCAGGAAACATCCTGAGGCCACATACAGCCGGTGTGGTGCAGGGCCTTGGTTGACCCCTCGATGCATGGTCGACTACCCATACCGGCTTTGGCATTATCCATGTACAATCAATTTCACATTATTCAAGGTGAGGATGTTTGTGGGTGGGTTTGAACACCGCTTCACCGCTGCCTGCAACTGGACCAGGGGGGAGCGCTGCGATATCGAGGATCGTGATCGCAGCGAGCAACATCCGCTGCTGCATTCAACAACCGAGCTTGCTATACTGCCTTGCTCCTTCACGCCCATGCCTGCATTGTCGACAGGTCTAATACACCTCCACCAAAACATCGTGGATGTCCAATACCTTTACGGTGTTGGGTCTGGCATGGTGGGGTGGGCGCTGAAATGGGAGTTCGTTGTCCTCGTGTTCCTCCTCCTAGCAGACGCACGAGTGTGCGTTGCCCTTTGGCTGATGCTGATGGTATCACAGGCAGAAGCGGCCTTAGAGAACCTTGTCACGCTGAACGCCATCGCTGCTGCCGGGACACATGGTATCGGCTGGTACCTGGTAGCCTTTTGCATGGCGTGGCACGTGCGGGGCAAGCTTGTCCCGCTGGTGACCTACAGCCTGACGGGTCTTTGGTCCCTGGCTTTGCTCGTCCTCTTGCTCCCTCAACGGGCGTATGCTTGGTCGGGTGAAGATAGCGCTACTCTCGGCGCCGGGATCTTGGCCCTCTTTGGCTTCTTTACCTTATCACCTTGGTATAAGCATTGGATCAGCCGCCTCATGTGGTGGAACCAGTACACCATATGTAGATGCGAGGCCGCCCTTCAGGTGTGGGTCCCCCCCCTACTTGCACGCGGGAGTAGAGACGGTGTCATCCTGCTAACAAGCTTGCTTTATCCATCTTTAATCTTTGACATCACTAAACTGCTGATAGCAGTGCTGGGCCCATTATACTTAATACAGGCTGCCATCACCACTGCCCCCTACTTTGTGCGCGCACATGTACTGGTCCGCCTTTGCATGCTCGTGCGCTCTGTGACGGGGGGAAAATACTTCCAGATGGTCATACTGAGCATTGGCAGATGGTTTAACACCTACCTATACGACCACCTAGCGCCGATGCAACATTGGGCTGCAGCTGGCCTCAAAGACCTAGCAGTGGCCACTGAACCTGTAATATTTAGTCCCATGGAGATCAAGGTCATCACCTGGGGCGCTGATACAGCGGCTTGCGGGGATATCCTTTGCGGGCTGCCCGTCTCTGCGCGATTAGGCCGTGAGGTGTTGCTGGGACCTGCTGATGATTACCGGGAGATGGGTTGGCACCTGTTGGCCCCGATCACAGCATACACCCAGCAAACCAGGGGCCTTCTTGGGACTATTGTGACCAGCTTGACCGGTAGGGATAAGAACGTGGTGACCGGTGAGGTGCAAGTGCTTTCCACGGCCACCCAGACCTTCCTAGGCACAACGGTGGGGGGGGTTATGTGGACTGTTTACCATGGTGCGGGCTCAAGAACACTCGCGGGCGCTAAACATCCTGCGCTCCAAATGTACACAAATGTGGATCAGGACCTCGTTGGGTGGCCAGCCCCCCCAGGGGCTAAGTCTCTTGAACCGTGCGCTTGCGGGTCTGCGGACTTATACTTGATCACCCGCGATGCTGATGTCATCCCTGCTCGGCGCAGGGGGGACTCCACAGCGAGCTTGCTCAGTCCTAGGCCTCTCGCCTGTCTCAAAGGCTCCTCTGGAGGTCCCGTTATGTGCCCCTCGGGGCATGTTGCGGGGATCTTTAGGGCTGCTGTGTGCACCAGAGGTGTAGCAAAAGCCCTACAGTTCATACCAGTGGAAACCCTTAGCACACAGGCCAGGTCTCCATCTTTTTCTGACAATTCGACTCCTCCTGCCGTCCCACAGAGCTATCAAGTAGGGTATCTCCATGCCCCGACCGGCAGTGGTAAGAGCACAAAGGTCCCGGCCGCCTATGTAGCACAAGGATATAATGTCCTAGTGTTGAATCCATCAGTGGCGGCCACACTAGGCTTCGGCTCTTTCATGTCGCGTGCCTATGGGATCGACCCTAACATCCGCACTGGGAACCGCACCGTCACAACTGGTGCTAAACTTACCTATTCCACCTACGGCAAGTTTCTCGCGGACGGGGGTTGCTCCGGGGGAGCATATGATGTGATCATCTGTGATGAATGTCATGCCCAAGACGCCACCAGCATATTGGGTATAGGCACGGTCTTAGATCAGGCTGAGACGGCCGGGGTGAGGCTGACGGTTTTAGCGACAGCAACTCCCCCAGGAAGCATCACTGTGCCGCATTCCAACATTGAAGAAGTGGCCCTGGGCTCTGAAGGCGAGATCCCTTTCTACGGCAAGGCTATACCGCTAGCCCAGCTCAGGGGGGGGAGACACCTTATCTTCTGCCACTCCAAGAAAAAGTGTGATGAGATGGCATCCAGTCTCAGAGGCATGGGGCTCAACGCTGTGGCGTACTATAGAGGTCTTGATGTATCTGTCATACCAACAACAGGAGACGTCGTAGTTTGCGCTACTGACGCCCTCATGACTGGATTCACCGGAGACTTCGATTCTGTCATAGACTGCAACGTGGCTGTTGAACAGTACGTTGACTTCAGTTTGGACCCCACCTTTTCCATTGAGACTCGCACTGCTCCCCAAGACGCGGTTTCCCGCAGCCAACGTCGTGGCCGTACGGGCCGAGGTAGACTCGGTACGTACCGATATGTCACCCCGGGTGAGAGACCGTCTGGAATGTTTGACTCGGTTGTTCTCTGTGAGTGCTATGACGCGGGCTGCTCGTGGTACGATTTGCAGCCTGCTGAGACCACAGTCAGACTGAGAGCTTACTTATCCACCCCGGGGCTACCTGTCTGCCAAGACCATCTAGACTTCTGGGAGAGCGTCTTCACCGGACTAACTCACATAGATGCCCACTTTCTGTCACAGACCAAGCAGCAGGGACTCAACTTCTCGTACCTAACTGCCTACCAAGCCACTGTGTGCGCTCGCGCGCAGGCTCCTCCCCCGAGTTGGGACGAGATGTGGAAATGTCTCGTGCGGCTTAAGCCAACACTACACGGACCTACGCCCCTCCTATACCGGTTGGGGCCTGTCCAAAATGAAACCTGCTTGACACACCCCATCACAAAATATGTCATGGCATGCATGTCAGCTGATCTGGAAGTGACCACCAGCACCTGGGTGTTGCTTGGAGGGGTCCTCGCGGCCCTAGCGGCCTACTGCTTGTCAGTCGGCTGCGTTGTGATTGTGGGTCACATTGAGCTGGGGGGCAAGCCGGCACTCGTTCCAGATAGAGAGGTGTTGTACCAACAATACGATGAGATGGAAGAGTGCTCGCAAGCCGCCCCATATATCGAACAAGCTCAGGTAATAGCCCACCAGTTCAAGGAGAAAGTTCTTGGATTGCTGCAGCGAGCTACCCAACAACAAGCTGTCATTGAGCCCATAGTAGCTACCAACTGGCAAAAGCTTGAGGCCTTCTGGCACAAGCATATGTGGAATTTTGTGAGTGGGATCCAGTACCTAGCAGGCCTCTCCACTTTGCCTGGCAACCCCGCTGTGGCGTCTCTTATGGCGTTCACTGCTTCAGTCACCAGCCCCCTGACGACCAACCAAACTATGTTTTTTAACATACTCGGGGGGTGGGTTGCTACCCACTTAGCAGGGCCCCAAAGCTCTTCCGCATTCGTGGTAAGCGGCTTGGCCGGCGCAGCTATAGGGGGTATAGGCCTGGGCAAGGTCTTGCTTGACATCCTGGCAGGATATGGAGCTGGTGTCTCAGGCGCCTTGGTGGCTTTCAAGATCATGGGAGGAGAATTCCCCACCGCTGAGGACATGGTCAACCTGTTGCCCGCCATACTATCTCCGGGCGCCCTCGTCGTCGGTGTGATATGCGCTGCCATACTACGTCGACACGTAGGACCTGGGGAGGGGGCGGTGCAATGGATGAACAGGCTCATCGCATTCGCGTCCCGGGGTAACCACGTCTCACCAACGCACTATGTCCCCGAGAGCGATGCTGCAGCAAGGGTCACTGCATTGCTGAGTTCTTTAACTGTCACAAGCCTGCTCCGGCGGTTGCACCAGTGGATCAATGAGGATTACCCAAGTCCTTGCAGCGGTGATTGGCTGCGTACCATCTGGGACTGGGTTAGCACGGTGCTGTCGGACTTCAAGACATGGCTCTCCGCCAAGGTCATGCCTGCGCTCCCTGGACTGCCCTTCATTTCCTGTCAAAAGGGATATAAGGGCGTGTGGCGGGGGGACGGTGTAATGTCAACACGCTGTCCTTGCGGGGCATCAATAACCGGTCATGTGAAGAATGGGTCCATGCGGCTCGCAGGGCCGCGTATGTGTGCCAACATGTGGCACGGCACTTTCCCCATCAACGAGTACACCACCGGACCCAGCACACCTTGCCCACCACCCAACTACACTCGCGCGCTATGGCGCGTGGCTGCCAACAGCTACGTTGAAGTGCGCCGAGTGGGGGACTTCCATTACATTACGGGGGCCACAGAAGATGAGCTCAAATGTCCGTGCCAAGTGCCGGCTGCTGAGTTCTTTACTGAGGTGGATGGGGTGAGACTTCACCGTTACGCCCCTCCATGTAAGCCCCTGTTGAGAGATGAAATCACTTTCATGGTAGGGCTGAATTCCTACACGATAGGATCTCAACTCCCCTGTGAGCCCGAACCAGATGTTTCTGTGTTGACCTCGATGTTGAGAGACCCTTCCCATATCACCGCCGAGACGGCAGCGCGCCGCCTCGCGCGCGGGTCCCCACCATCAGAGGCAAGCTCATCCGCCAGCCAACTATCGGCTCCGTCGCTGAAGGCCACTTGTCAGACACACAGGCCTCATCCTGACGCTGAACTGGTGGACGCCAACTTGTTGTGGCGGCAAGAGATGGGCAGCAACATTACAAGGGTGGAGTCTGAGACAAAGGTTGTGATTCTTGATTCATTCGAACCTCTGAGAGCCGAAACTGATGACGTCGAGCTCTCGGTAGCTGCAGAGTGTTTCAAGAAGTCACCCAAGTATCCTCCAGCCCTTCCTATCTGGGCTAGGCCAGACTACAACCCTCCGCTGTTGGACCGCTGGAAAGCACCGGATTATGTACCACCAACTGTCCATGGATGCGCCTTACCACCACGGGGTGCTCCACCGGTGCCTCCTCCTCGGAGGAAAAGAACAATTCAGCTGGATGGCTCCAATGTGTCCGCAGCGCTAGCCGCGCTAGCGGAAAAGTCATTCCCGTCCTCAAAACCGCAGGAGGAGAGCAGCTCATCCTCAGGGGTCGACACACAGTCCAGCGCTACTTCCAAGGTGCCCTCTCCTCCGGGAGGGGATTCAGACTCAGAGTCATGCTCGTCCATGCCCCCTCTCGAAGGAGAGCCGGGTGATCCGGACTTGAGCTGTGACTCTTGGTCCACCGTTAGTGACAGCGAGGAGCAGAGCGTAGTCTGTTGCTCTATGTCCTACTCTTGGACCGGCGCCTTGATAACACCATGTAGTGCTGAGGAGGAGAAACTACCTATCAGCCCACTCAGCAATTCCTTGCTGAGACATCACAACCTAGTCTATTCAACGTCGTCTAGAAGCGCTTCTCAGCGTCAGAAGAAGGTCACCTTCGACAGACTGCAGGTGCTCGACGACCATTACAAGACTGCACTAAAGGAGGTAAAGGAGCGAGCGTCTAGGGTAAAGGCTCGCATGCTCACCATCGAGGAAGCGTGCGCGCTTGTCCCCCCCCACTCTGCCCGTTCAAAGTTCGGGTATAGTGCGAAGGACGTCCGCTCCCTGTCCAGCAGGGCCATTAACCAGATCAACTCCGTCTGGGAGGACTTGCTGGAAGACACCACAACTCCAATTCCAACCACCATCATGGCGAAGAACGAGGTGTTCTGCGTGGACCCCGCTAAGGGGGGCCGCAAGCCTGCTCGCCTCATTGTATACCCTGACCTGGGAGTGCGTGTCTGTGAGAAACGCGCTCTTTATGACGTGATACAGAAGTTGTCAATTGAGACGATGGGTCCTGCTTATGGATTCCAATACTCGCCTCAGCAACGGGTCGAACGTCTGTTGAAGATGTGGACCTCAAAGAAAACCCCCTTGGGGTTCTCGTATGACACCCGTTGCTTTGACTCGACTGTCACTGAACAGGACATCAGGGTGGAAGAGGAGATATACCAATGCTGTAACCTTGAACCGGAGGCCAGGAAAGTGATCTCCGCCCTCACGGAGCGGCTTTACTGCGGGGGCCCTATGTTCAACAGCAAGGGGGCCCAGTGCGGTTATCGCCGTTGCCGTGCCAGTGGAGTTCTGCCTACCAGCTTCGGCAATACAATCACTTGTTACATCAAGGCCACAGCGGCTGCAAGGGCCGCGGGTCTCCGGAACCCGGACTTTCTTGTCTGCGGAGATGATTTAGTCGTAGTGGCTGAGAGTAGCGGCGTCGACGAGGATAGAGCAGCCCTGAGAGCCTTCACGGAGGCTATGACCAGATATTCTGCTCCACCCGGAGATGCTCCACAGCCTACCTATGACCTTGAGCTCATCACATCTTGCTCCTCTAACGTCTCCGTGGCATGGGACAACAACGGGAAGAGGTATTACTACCTCACCCGTGATGCCACCACTCCCCTGGCCCGCGCGGCTTGGGAAACAGCTCGTCACACTCCAGTTAACTCCTGGTTGGGCAACATCATCATGTACGCGCCTACCATCTGGGTGCGCATGGTAATGATGACGCACTTTTTCTCCATACTCCAATCCCAGGAAATACTTGATCGCCCCCTTGACTTTGAAATGTACGGGGCTTCTTATTCTGTCACTCCGCTGGATTTACCAGCAATCATTGAAAGACTCCATGGTCTAAGCGCGTTCACGCTCCACAGTTACTCTCCAGCAGAGCTCAATAGGGTCGCGGGGACACTCAGGAAACTTGGGTGCCCCCCCCTACGAGCTTGGAGACATCGGGCACGAGCAGTGCGCGCCAAGCTTATCGCCCAGGGAGGGAAGGCCAAAATATGCGGCCTTTATCTCTTTAATTGGGCGGTACGCACCAAGACCAAACTCACTCCACTGCCAGCCGCTGGCCAGCTGGATTTATCCAGTTGGTTTACGGTTGGCGTTGGCGGGAACGACATCTATCACAGCGTGTCACGTGCCCGAACCCGCCATTTGCTGCTTTGCCTACTCCTACTAACGGTAGGGGTAGGCATCTTTCTCCTGCCAGCACGGTGAGCTGGTAGGATAACACTCCATTCCCTTTCCGTTTTTTTTTTTTTTTTTTTTCTTTTTTTTTTCCCTTTT
>KY620745 
CTTACGAGGCGACACTCCACCATGGATCACTCCCCTGTGAGGAACTTCTGTCTTCACGCGGAAAGCACCTAGCCATGGCGTTAGTACGAGTGTCGTGCAGCCTCCAGGACCCCCCCTCCCGGGAGAGCCATAGTGGTCTGCGGAACCGGTGAGTACACCGGAATCGCTGGGGTGACCGGGTCCTTTCTTGGAACAACCCGCTCAATACCCAGAAATTTGGGCGTGCCCCCGCGAGACCACTAGCCGAGTAGTGTTGGGTCGCGAAAGGCCTTGTGGCACTGCCTGATAGGGTGCTTGCGAGTGCCCCGGGAGGTCTCGTAGACCGTGCAACATGAGCACACTTCCTAAACCTCAAAGAAAAACCAAAAGAAACACCATCCGTCGCCCACAGGACATCAAGTTCCCGGGTGGCGGACAGATCGTTGGTGGAGTATACGTGTTGCCGCGCAGGGGCCCACGATTGGGTGTGCGCGCGACGCGCAAAACTTCTGAACGGTCACAGCCGCGCGGACGGCGACAGCCTATCCCCAAGGCGCGTCGGAGCGAAGGCCGGTCCTGGGCTCAGCCTGGGTATCCTTGGCCCCTCTATGGCAACGAGGGCTGCGGGTGGGCAGGGTGGCTCCTGTCCCCACGCGGCTCCCGCCCATCTTGGGGCCCAAACGACCCCCGGCGAAGGTCCCGCAATTTGGGTAAGGTCATCGATACCCTCACGTGCGGATTCGCCGACCTCATGGGGTACATCCCGCTCGTCGGCGCTCCCGTAGGAGGCGTCGCAAGAGCTCTCGCGCATGGCGTGAGGGCCCTTGAAGACGGGATAAATTTCGCAACAGGGAACTTGCCCGGTTGCTCCTTTTCTATCTTCCTTCTCGCTCTGTTCTCTTGCTTAATCAATCCAGCAGCTAGTTTGGAGTGGCGGAATGCATCTGGCCTCTACATCCTTACCAACGACTGTTCCAACAGCAGCATTGTGTATGAGGCCGATGAAGTCATTCTACACGCACCTGGCTGCGTACCTTGTGTCCAGGACGGTAATACATCTACGTGTTGGACCTCAGTAACACCTACAGTGGCAGTCAAGTACGTCGGAGCAACAACTGCTTCGATACGTAGTCATGTGGACTTGCTGGTGGGCGCAGCCACGATGTGCTCTGCGCTCTACGTGGGTGATGTATGTGGGGCCGTCTTCCTTGTGGGACAAGCCTTCACGTTCAGACCTCGTCGCCATCAAACGGTCCAGACATGTAACTGCTCGCTGTACCCAGGCCACCTTTCAGGGCATCGAATGGCTTGGGATATGATGATGAATTGGTCCCCCGCTGTAGGTATGGTGGTAGCGCACATCCTGCGTCTGCCCCAGACCTTGTTCGACATAATAGCCGGGGCCCATTGGGGCATCTTGGCGGGCCTAGCCTACTACTCCATGCAGGGCAACTGGGCCAAGGTCGCTATCATCATGGTCATGTTTTCGGGGGTCGATGCCACTACACATGTCACCGCTGGCACTACAGCTCAAGGTGCCTATAGGCTTGCCAGTCTTTTTAGTGTGGGAGCCCAGCAGAAACTGCAGCTGGTCAACACCAATGGCTCGTGGCATATCAACAGGACTGCCCTGAATTGTAATGATTCCATAAACACAGGGTTCATAGCTGGGTTGTTTTATTACCATAAGTTCAACTCTAGTGGATGTCCTGAAGCCCTCAGCAGCTGCAAGCCCATCACTTTTTTCAAGCAGGGGTGGGGCTCCTTGACAGACGCCAACATCACCGGCCCTTCTGATGACAAACCATACTGCTGGCACTACGCACCTAGACCTTGCGAAATTGTCCCGGCATCTAGTGTCTGCGGCCCTGTGTACTGCTTTACACCGTCGCCAGTGGTTGTAGGCACCACTGATACTAGGGGCGCTCCAACCTACACCTGGGGTGCGAATCAAACAGACGTGTTCTTGCTGCAGTCCCTGCGGCCTCCTAGTGGTCGGTGGTTTGGGTGCACGTGGATGAACTCCACGGGGTTCGTCAAGACGTGTGGAGCTCCCCCTTGCAACATCTATGGGGGGGAGGGGAAACCCCACAATGACTCAGACCTCTTCTGCCCCACCGACTGCTTCAGGAAGCATCCTGAGGCCACATACAGCCGGTGTGGTGCAGGGCCCTGGTTGACGCCTCGATGCTTGGTCGACTATCCATACCGGCTTTGGCATTACCCATGTACAGTCAATTACACATTGTTCAAGGTGAGGATGTTTGTGGGGGGGTTTGAGCACCGGTTTAACGCCGCTTGCAACTGGACCAGGGGGGAGCGTTGTGATATCGAGGATCGTGACCGCAGCGAGCAACATCCGCTGCTGCATTCAACAACTGAGCTTGCCATACTGCCTTGCTCCTTCACGCCTATGCCTGCATTGTCAACAGGTCTAATACACCTCCACCAAAATATCGTGGATGTCCAATACCTTTATGGCGTTGGATCTGGCATGGTGGGATGGGCGCTGAAATGGGAGTTCGTCGTCCTCGTGTTCCTCCTCCTAGCAGACGCTCGCGTGTGCGTTGCCCTTTGGCTAATGCTGATGATATCACAAGCAGAAGCAGCCTTGGAGAACCTTGTCACGCTGAATGCTGTCGCCGCTGCTGGGACACATGGTATTATCTGGTACCTGGTGGCCTTTTGCGCAGCGTGGCATGTGCGGGGTAGACTTATCCCGCTGGTGATCTACAGCCTGACGGGTCTCTGGTCCCTAGCATTGCTCGTCCTCTTACTCCCCCAACGGGCGTATGCTTGGTCGGGTGAAGACAGCGCTACTCTCGGTGCTGGGATCTTGGCCCTCTTCGGGTTTTTTACCTTATCACCTTGGTATAAGCATTGGATCGGCCGCCTCATGTGGTGGAACCAGTACACCATATGTAGATGCGAAGCCGCCCTTCAAGTGTGGGTCCCCCCCCTACTTGCACGCGGGGGTAGGGACGGTGTCATCCTGCTAACAAGCCTGCTTTATCCAGCTTTAATTTTTGACATCACCAAGCTGCTGATAGCAGTATTGGGCCCATTGTACTTGATACAAGCCGCCCTCACTACCACCCCTTATTTTGTACGTGCGCATGTACTGGTTCGCCTTTGCATGCTCGTGCGCTCCGTGATGGGGGGAAAATACATCCAGATGATCATACTGAGCGTTGGCAGATGGTGTAACACCTACTTATACGACCACCTAGCGCCAATGCAACATTGGGCAGCAGCTGGCCTCAAAGACCTAGCAGTGGCTACAGAACCTGTAATATTTAGTCCCATGGAAATCAAGGTCATCACCTGGGGCGCGGACACAGCGGCTTGCGGAGATATTCTTTGCGGGCTGCCCGTCTCCGCGCGATTAGGCCATGAGGTGTTGTTGGGACCTGCTGATGACTACCGGCAGATGGGTTGGCGTCTACTGGCCCCGATCACAGCGTACACCCAGCAAACCAGAGGCCTCCTTGGGACTATTGTGACCAGCTTGACTGGCAGGGACAAGAACGTGGTGACCGGTGAAGTGCAGGTGCTTTCCACTGCTACCCAGACCTTCCTAGGTACAACAGTGGGGGGGGTTATGTGGACTGTTTACCATGGTGCAGGCTCAAGGACACTGGCGGGCGCTAAACACCCTGCGCTCCAAATGTACACAAACGTGGATCAGGATCTCGTTGGGTGGCCGGCCCCCCCAGGGGCTAAGTCTCTTGAACCATGCGCCTGCGGGTCTGCAGACTTGTACTTGGTTACCCGCGATGCTGATGTCATCCCTGCTCGGCGCAGGGGAGACTCCACAGCAAGCTTGCTCAGTCCTAGGCCTCTTGCCTGTCTTAAAGGCTCCTCTGGAGGTCCTGTTATGTGCCCTTCGGGGCATGTTGCGGGGATCTTTAGAGCTGCCGTGTGCACCAGAGGTGTGGCAAAATCCCTACAGTTCATACCAGTGGAAACCCTTAGTACACAGGCTAGATCTCCATCTTTCTCTGACAATTCGACTCCCCCTGCCGTCCCACAGAGTTATCAAGTGGGGTACCTTCATGCCCCAACCGGCAGTGGCAAGAGCACAAAGGTTCCGGCCGCTTATGTAGCACAAGGATACAATGTTCTCGTGCTAAATCCATCGGTGGCGGCTACATTAGGCTTCGGCTCTTACATGTCGAAAGCCTATGGGATCGACCCCAACATCCGCACTGGGAATCGCACCGTTACAACCGGTGCCAAACTGACCTATTCCACCTATGGTAAGTTCCTTGCGGACGGGGGTTGCTCCGGGGGAGCGTATGACGTGATTATCTGTGATGAATGTCATGCCCAGGACGCCACTAGCATATTGGGCATAGGCACAGTCTTAGATCAGGCTGAGACGGCTGGGGTGAGGCTGACGGTTTTAGCGACAGCAACTCCCCCAGGCAGCATAACCGTGCCACATTCTAACATCGAAGAAGTGGCCCTGGGCTCTGAAGGTGAGATCCCTTTCTACGGCAAGGCTATACCGATAGCCCAGCTCAAGGGAGGGAGGCACCTTATCTTTTGCCATTCCAAGAAGAAATGTGATGAGATGGCGTCCAAACTCAGAGGCATGGGGCTCAACGCTGTGGTGTACTATAGGGGTCTTGATGTATCCGTCATACCAACAACAGGAGACGTCGTGGTTTGCGCTACTGACGCCCTCATGACTGGATTCACCGGAGACTTCGATTCTGTCATAGATTGCAACGTAGCTGTTGAACAGTACGTTGACTTCAGCCTGGACCCCACCTTTTCCATTGAGACTCGCACTGCTCCCCAAGATGCTGTTTCCCGCAGCCAACGTCGTGGACGTACGGGCCGGGGTAGACTCGGTACGTACCGATACGTCACCCCGGGTGAGAGACCGTCTGGAATGTTTGACTCGGTTGTTCTCTGTGAGTGTTATGACGCAGGCTGCTCGTGGTACGATTTGCAGCCCGCTGAAACCACAGTCAGATTGAGAGCTTACTTGTCCACACCGGGGTTACCTGTCTGCCAAGACCATCTAGATTTCTGGGAGAGCGTCTTCACTGGACTAACTCACATAGATGCCCACTTCCTGTCACAGACCAAGCAGCAGGGACTCAACTTCTCGTACCTAACTGCTTACCAAGCCACCGTGTGCGCCCGTGCACAGGCTCCTCCCCCAAGTTGGGACGAGATGTGGAAATGTCTCGTGCGGCTCAAGCCAACACTACATGGACCTACGCCCCTTCTATACCGGTTGGGGCCTGTCCAAAATGAAACCTGCTTGACACACCCCATCACAAAGTATGTCATGGCATGCATGTCGGCTGATCTGGAAGTGACCACCAGCACATGGGTGTTGCTCGGAGGGGTCCTCGCGGCCCTAGCGGCCTACTGCTTGTCAGTCGGCTGCGTCGTGATTGTGGGTCACATTGAGCTGGGGGGTAAGCCAGCACTCGTTCCAGACAAAGACGTGCTGTATCAGCAGTACGATGAGATGGAGGAGTGCTCGCAAGCCGCCCCATATATCGAACAAGCTCAGGTGATAGCCCACCAGTTCAAGGAGAAAGTCCTTGGATTGCTACAGCGAGCCACCCAACAACAAGCCGTCATCGAGCCCATAGTAGTTACCAACTGGCAAAAGCTTGAGGCCTTCTGGCACAAGCATATGTGGAATTTTGTGAGTGGGATCCAGTACCTAGCAGGCCTCTCCACCTTGCCTGGCAACCCTGCTGTGGCGTCTCTTATGGCGTTCACTGCTTCAGTCACCAGTCCCCTGACAACCAACCAAACTATATTTTTTAACATACTCGGGGGGTGGGTTGCTACCCATTTGGCAGGGCCCCAGAGCTCTTCCGCGTTCGTGGTAAGCGGCTTAGCCGGTGCTGCCATAGGGGGTATAGGTCTGGGCAGGGTCTTGCTTGATATCCTAGCAGGATACGGAGCTGGTGTCTCAGGTGCCTTGGTGGCGTTCAAGATCATGGGAGGAGAATTCCCCACCGCTGAAGACATGGTCAACCTGTTGCCCGCCATACTGTCTCCGGGCGCCCTCGTCGTCGGTGTGATATGCGCTGCCATACTACGTCGACACGTAGGACCTGGGGAGGGGGCGGTGCAGTGGATGAACAGGCTCATCGCATTCGCATCCCGGGGTAACCACGTCTCACCGACGCACTATGTCCCCGAGAGCGATGCTGCAGCGAGGGTCACCGCGCTGCTGAGTTCCCTAACTGTTACAAGTCTGCTCCGGCGGTTGCACCAGTGGATCAATGAAGACTACCCAAGTCCTTGCAGCGGTGATTGGCTGCGTACCATCTGGGACTGGGTTTGCACAGTGTTGTCTGACTTCAAGACATGGCTCTCTGCTAAGATCATGCCAGCGCTCCCTGGGCTGCCCTTTATTTCTTGCCAGAAGGGATACAAGGGCGTGTGGCGGGGGGACGGTGTGATGTCAACACGCTGTCCTTGCGGGGCAACGATAGCCGGTCATGTGAAGAATGGGTCCATGCGGCTTGCAGGGCCGCGCACATGTGCTAACATGTGGTATGGTACTTTTCCCATCAATGAGCACACCACCGGGCCCAGCACACCTTGCCCACCACCCAACTACACTCGCGCACTATGGCGCGTGGCTGCCAACAGCTACGTTGAGGTGCGCCGGGTGGGGGACTTCCATTACATTACGGGGGCTACAGAAGATGCGCTCAAGTGTCCGTGCCAAGTGCCGGCTGCTGAGTTCTTTACTGAAGTGGATGGGGTGAGACTTCACCGTTACGCCCCTCCATGTAAGCCCCTGTTGAGGGATGAAATCACTTTCATGGTAGGGTTGAATTCCTACGCGATAGGATCTCAACTCCCCTGTGAACCCGAACCAGATGTGTCTGTGCTGACCTCGATGCTGAGAGACCCTTCCCATATCACCGCCGAGACGGCAGCGCGCCGCCTCGCGCGCGGGTCCCCTCCATCAGAAGCAAGCTCATCCGCCAGCCAACTATCAGCTCCGTCGCTGAAGGCCACTTGTCAAACGCATAGGCCTCATCCGGACGCCGAGCTGGTGGACGCTAACTTGTTATGGCGGCAGGAGATGGGCAGCAACATTACACGGGTAGAGTCTGAAACAAAGGTTGTGATTCTTGATTCATTCGAACCTCTAAGAGCCGAAACTGATGATGCCGAGCTCTCGGTGGCTGCAGAGTGTTTCAAGAAACCTCCTAAGTATCCTCCAGCCCTTCCTATCTGGGCTAGGCCAGACTACAACCCTCCTCTGTTAGACCGCTGGAGAGCGCCGGATTATACACCACCAACCGTCCATGGATGCGCCTTACCACCAAGGGGCGCTCCACCGGTACCTCCCCCTCGGAGGAAAAGAACAATCCAGCTGGATGGGTCCAATGTATCCGCGGCGCTAGCCGCGCTGGCGGAAAAGTCATTCCCGTCCTCGAAACCGCAGGAGGAGTATAGCTCATCCTCAGGGGTTGACACACAGTCCAGTGCTACTTCTAAGGTGCCTCCCTCTTCGGGAGGGGATTCTGACTCAGAGTCATGCTCGTCCATGCCCCCCCTCGAGGGAGAGCCGGGCGATCCGGACTTGAGTTGCGACTCTTGGTCTACCGTCAGCGACAACGAGGAGCAGAGCGTGGTCTGCTGCTCTATGTCGTATTCTTGGACCGGCGCCTTGATAACACCATGTAGTGCTGAGGAGGAGAAACTGCCCATCAGTCCACTCAGCAATTCCTTGTTGAGACACCACAACCTAGTCTATTCAACGTCGTCTAGAAGCGCCTCTCAACGTCAGAAGAAGGTTACCTTCGACAGGCTGCAGGTGCTCGACGACCATTACAAGACTGCATTAAAGGAGGTAAAGGAGCGAGCGTCTAAGGTAAAGGCTCGCATGCTCTCCATCGAGGAAGCATGTGCGCTTGTCCCCCCTCACTCTGCCCGTTCGAAATTCGGGTATGGTGCGAAGGACGTTCGCTCCTTGTCCAGCAAGGCCATTAACCAGATCCGCTCCGTCTGGGAGGACTTGCTGGAAGACACTACAACTCCAATTCCAACCACCATCATGGCGAAGAACGAGGTGTTTTGCGTGGACCCCGTTAAAGGGGGCCGCAAGCCCGCTCGCCTCATTGTATACCCTGACCTGGGGGTGCGTGTCTGTGAAAAACGCGCCCTATATGACGTGATACAGCAGTTGTCAATTGCGACGATGGGTTCTGCTTATGGATTCCAGTACTCGCCTCAGCAGCGGGTCGAACGTCTGTTGAAGATGTGGACCTCAAAGAAAACCCCCTTGGGGTTCTCGTATGACACCCGCTGCTTTGACTCGACTGTCACTGAACAGGACATCAGGGTGGAAGAGGAGATATACCAATGTTGTAACCTTGAACCGGAGGCCAGGAAAGTGATCTCTTCCCTCACGGAGCGGCTTTACTGCGGAGGCCCTATGTTTAACAGCAAAGGGGCCCAATGTGGTTATCGCCGTTGCCGTGCCAGCGGAGTTCTGCCTACCAGCTTCGGCAACACTATCACTTGTTACATCAAGGCCACAGCGGCTGCGAGGGCCGCAGGCCTCCGGAACCCGGACTTTCTTGTCTGTGGAGATGATCTAGTTGTGGTGGCTGAGAGTGATGGCGTCGACGAGGATAGAGCAACCCTGAGAGCCTTCACGGAGGCTATGACCAGGTATTCTGCTCCACCCGGAGATGCTCCACAGCCTACCTACGACCTTGAGCTCATCACATCTTGCTCCTCCAACGTCTCCGTAGCACGAGACAACAAGGGGAAGAGGTATTATTACCTCACCCGTGATGCCACCGTTCCCCTGGCCCGTGCGGCTTGGGAAACAGCTCGTCACACTCCAGTTAACTCCTGGTTGGGCAACATCATCATGTACGCGCCTACCATTTGGGTGCGCATGGTGTTGATGACACACTTCTTCTCCATACTCCAATCCCAGGAGATACTTGATCGCCCCCTTGACTTTGAAATGTACGGGGCCACTTACTCTGTCACTCCGCTGGATTTACCAGCAATCATTGAAAGACTCCATGGTCTAAGCGCGTTCACGCTCCACAGTTACTCCCCAGTAGAGCTCAATAGGGTCGCGGGGACACTCAGGAAGCTTGGGTGCCCCCCCCTACGAGCTTGGAGACATCGGGCACGAGCGGTGCGCGCCAAGCTTATCGCCCAGGGAGGGAAGGCCAAAATATGCGGCCTTTATCTTTTTAATTGGGCGGTACGCACCAAGACCAATCTCACTCCACTGCCAGCCGCTGGCCAGCTGGATTTATCCAGTTGGTTCACGGTTGGCGTCGGCGGGAACGACATTTATCACAGCGTGTCACGTGCCCGAACCCGCCATTTGCTGCTTTGCCTACTCCTACTAACGTTAGGAGTAGGCATCTTTCTCCTGCCAGCACGATGAGCTGGTAGGATAACACTCCATC
>KY620746 
GATCTGCCCCCCCCTCCCGGGACCTGCCTCTTACGAGGCGACACTCCACCATGGATCACTCCCCTGTGAGGAACTTCTGTCTTCACGCGGAAAGCGCCTAGCCATGGCGTTAGTACGAGTGTCGTGCAGCCTCCAGGACCCCCCCCTCCCGGGAGAGCCATAGTGGTCTGCGGAACCGGTGAGTACACCGGAATCGCTGGGGTGACCGGGTCCTTTCTTGGAGTAACCCGCTCAATACCCAGAAATTTGGGCGTGCCCCCGCGAGATCACTAGCCGAGTAGTGTTGGGTCGCGAAAGGCCTTGTGGTACTGCCTGATAGGGTGCTTGCGAGTGCCCCGGGAGGTCTCGTAGACCGTGCAACATGAGCACACTTCCTAAACCCCAAAGAAAAACCAAAAGAAACACCATCCGTCGCCCACAGGACGTTAAGTTCCCGGGTGGCGGACAGATCGTTGGTGGAGTATACGTGTTGCCGCGCAGGGGCCCACGATTGGGTGTGTGCGCGACGCGTAAAACTTCTGAACGGTCACAGCCTCGCGGACGGCGGCAGCCTATCCCCAAGGCGCGTCGGAGCGAAGGCCGGTCCTGGGCTCAGCCCGGGTACCCTTGGCCCCTCTATGGTAACGAGGGCTGCGGGTGGGCAGGATGGCTCCTGTCCCCGCGCGGCTCCCGTCCATCTTGGGGCCCAAATGACCCCCGGCGGAGGTCCCGCAATTTGGGTAAAGTCATCGATACCCTCACGTGCGGATTCGCCGACCTCATGGGGTACATCCCGCTCGTCGGCGCTCCTGTAGGGGGCGTCGCAAGAGCCTTTGCGCATGGCGTGAGGGCCCTTGAAGACGGGATAAATTTTGCGACAGGGAACTTGCCCGGTTGCTCCTTTTCTATCTTCCTTCTCGCTCTGTTCTCTTGCTTAATCCATCCAGCAGCTAGTTTAGAGTGGCGGAATGCGTCTGGCCTCTACATCCTTACCAACGACTGTTCCAATGGCAGTATTGTGTATGAGGCCGACGAAGTTATTCTGCACACACCTGGCTGTATACCTTGTGTTCACGAGCATAATACATCAACATGCTGGACCCCAGTGACACCCACAGTGGCGGTCAAGCGCGTCGGAGCAACCACCGCTTCGATACGCAATCATGTGGACCTGCTAGTGGGCGCGGCCACGATGTGCTCTGCGCTCTATGTGGGTGATGTGTGTGGGGCCGTCTTCCTTGTGGGACAAGCCTTCACGTTCAGACCTCGTCGCCACCAAACGGTCCAGACCTGTAACTGCTCGCTGTACCCAGGCCACCTTTCAGGACACCGAATGGCTTGGGACATGATGATGAATTGGTCCCCTGCTGTGGGTATGGTGGTAGCGCACATCCTGCGATTGCCCCAGACCTTGTTCGACATAATAGCCGGGGCCCATTGGGGTATCTTAGCGGGCTTGGCCTATTACTCCATGCAGGGTAACTGGGCCAAGGTCGCTATCATCATGGTTATGTTTTCAGGGGTAGATGCCACAACATATACCACCGGTAGTTCTGCAGCCCAACAAGCCCTTGGGTTCACTACCCTTTTTTCCACCGGAGCCAAGCAGAACCTGCAGCTGATCAACACCAATGGCTCGTGGCACATCAACAGGACTGCCCTGAACTGTAATGATTCCATAAATACAGGGTTCATAGCTGGGTTGTTTTATTATCATAGGTTTAACTCTACTGGGTGTCCTCAAAGGCTCAGCAGCTGCAAGCCCATCACTTTCTTTCGGCAGGGATGGGGTTCCTTGACAGATGCTAATATCAGCGGTTCTTCCGATGATAAACCGTACTGCTGGCACTACGCACCTAGACCTTGTGAAACTGTCCCAGCGAAGAATGTCTGCGGCCCCGTGTACTGCTTCACACCATCGCCAGTGGTTGTAGGCACTACTGATGCTAGGGGAGCCCCAACCTACAGCTGGGGTGTTAATGAGACAGACGTGTTCCTGCTGGAGTCCCAGCGGCCTCCCGGTGGCCGGTGGTTTGGGTGCACGTGGATGAACTCCACGGGGTTTACCAAGACGTGCGGAGCTCCCCCATGTAACATCTATGGGGGTGGGGGGAAACCCGGCAATGAGTCAGACCTCTTCTGCCCCACCGACTGTTTCAGGAAGCATCCTGAGGCTACGTACAGCCGGTGTGGTGCGGGGCCCTGGTTGACACCTCGATGCATGGTCGACTATCCATACCGGCTTTGGCATTACCCATGTACAGTCAATTTTACATTGTTCAAGGTGAGGATGTTTGTGGGTGGGTTTGAACACCGGTTTAATGCCGCTTGCAACTGGACCAGGGGGGAGCGTTGTGATATCGAGGATCGTGACCGCAGCGAGCAACATCCACTGCTGCACTCAACAACTGAGCTCGCTATACTGCCTTGCTCCTTCACGCCCATGCCTGCATTGTCGACAGGTCTGATACACCTCCACCAAAACATCGTGGATGTCCAATACCTTTATGGTGTTGGATCTGGCATGGTAGGATGGGCGTTGAAGTGGGAGTTCGTTGTCCTCGTTTTCCTCCTCCTAGCAGACGCACGCGTGTGCGTTGCCCTTTGGCTGATGCTGATGATAACACAAGCAGAAGCAGCCTTGGAGAACCTTGTCACGCTGAACGCCGTCGCTGCCGCTGGGACACATGGTATCGGCTGGTACCTAGTAGCCTTTTGTGCGGCGTGGCACGTGCGGGGTAAACTTGTCCCGCTGGTGACTTACAGCCTGACGGGTCTTTGGTCCCTAGCATTGCTGGTCCTCTTGCTCCCCCAACGGGCATATGCTTGGTCGGGCGAAGATAGCGCTACCCTGGGCGCTGGGATCTTGGTCCTCTTCGGCTTCTTTACCTTATCACCTTGGTACAAGCATTGGATAGGCCGCCTCATGTGGTGGAACCAGTACACCATATGTAGATGCGAGGCCGCCCTTCAAGTGTGGGTCCCCCCCCTACTTGCACGCGGGAGTAGAGACGGTGTCATCTTGCTAACAAGCCTGCTTTATCCATCTTTAATTTTTGACATCACTAAGCTGCTGATAGCAGTATTGGGCCCATTATACTTAATACAGGCAGCCATCACCGCCACTCCCTACTTTGTGCGTGCGCATGCATTGGTCCGCCTTTGCATGCTCGTGCGCTCCGTGGCGGGGGGAAAATACTTCCAGATGATCATACTGAGCATTGGCAGATGGTTTAACACCTACCTGTACGACCACCTAGCACCTATGCAACACTGGGCCGCAGCTGGCCTCAAAGACCTAGCGGTGGCTACTGAACCTGTAGTGTTTAGTCCCATGGAAGTCAAGGTCATCACCTGGGGCGCGGATACAGCAGCTTGCGGAGATATTCTTTGCGGGCTACCTGTCTCTGCGCGATTAGGCCGTGAGGTGTTGTTGGGACCTGCTGACGACTATCGGGAGATGGGTTGGCATCTGTTGGCCCCAATTACAGCATACACCCAGCAAACTAGAGGCCTCCTTGGGACTATTGTGACCAGCTTGACCGGCAGGGATAAGAATGTGGTGACCGGTGAAGTACAAGTACTTTCTACGGCTACCCAGACCTTCCTAGGTACAACAATAGGGGGGGTCATGTGGACTGTTTACCATGGAGCAGGTTCGAGGACACTTGCGGGCGCCAAACATCCTGCGCTACAAATGTACACAAATGTGGATCAGGACCTTGTTGGGTGGCCAGCCCCTCCGGGGGCAAAGTCTCTGGAACCCTGCACTTGCGGGTCTGCAGACTTATACTTGGTTACCCGCGAAGCTGACGTCATCCCTGCTCGGCGCAGGGGGGACTCCACAGCAAGCTTGCTCAGTCCTAGGCCCCTCGCCTGTCTCAAGGGCTCCTCTGGAGGTCCTGTTATGTGCCCTTCAGGGCATGTCGCGGGGATCTTTAGGGCTGCTGTGTGCACCAGAGGTGTAGCAAAAGCCCTACAGTTCATACCAGTGGAAACCCTTAGCACACAGGCTAGGTCTCCATCTTTCTCTGACAATTCAACCCCCCCTGCCGTTCCACAGAGCTACCAAGTAGGGTACCTTCATGCCCCGACCGGCAGTGGTAAGAGCACAAAGGTTCCGGCCGCTTATGTAGCACAAGGATACACCGTCCTCGTGTTGAATCCATCTGTAGCGGCCACACTAGGCTTCGGCACTTACATGTCGCGTGCCTATGGGATCGACCCTAACGTCCGCACTGGGAACCGCACCGTCACAACTGGTGCTAAACTCACCTATTCCACCTACGGTAAGTTTCTCGCGGATGGGGGTTGCTCCGGGGGAGCATATGATGTGATTATCTGTGATGAATGTCATGCCCAAGACGCCACTAGCATATTAGGTATAGGCACAGTCTTAGATCAGGCTGAGACAGCTGGGGTGAGGCTGACGGTTTTAGCGACAGCAACTCCCCCAGGCAGCATTACTGTACCACATTCTAACATCGAAGAAGTGGCCCTGGGTTCTGAAGGTGAGATCCCTTTCTATGGTAAGGCTATACCGATAGCCCAGCTCAAGGGGGGGAGGCACCTTGTCTTTTGTCATTCCAAGAAAAAATGTGATGAGATGGCATCCAAGCTCAGAGGCATGGGGATCAATGCTGTAGCATACTATAGGGGTCTCGATGTGTCCGTTATACCAACAACTGGAGACGTCGTGGTTTGCGCCACTGACGCCCTCATGACTGGATTCACCGGAGACTTCGATTCTGTCATAGATTGCAATGTGACTGTCGAACAGTACGTTGACTTCAGCCTGGACCCCACCTTTTCCATTGAGACTCGCACTGCTCCCCAAGACGCGGTTTCCCGCAGCCAACGTCGTGGCCGTACGGGCCGGGGTAGACTCGGTACGTACCGATACGTCACCCCGGGTGAGAGACCGTCTGGAATGTTTGACTCAGTTGTTCTCTGTGAGTGCTATGACGCGGGCTGCTCGTGGTACGATCTGCAGCCCGCTGAGACCACAGTCAGACTGAGAGCTTACTTGTCCACGCCGGGGTTACCCGTCTGCCAAGACCACTTAGACTTTTGGGAGAGTGTCTTCACTGGGCTAACTCACATAGATGCCCACTTACTGTCACAGACTAAGCAGCAGGGACTCAACTTCTCGTACCTAACTGCCTATCAAGCCACTGTGTGCGCCCGCGCGCAGGCTCCTCCCCCAAGTTGGGACGAGACGTGGAAATGTCTCGTGCGGCTCAAGCCAACATTGCATGGACCTACGCCCCTTCTATATCGGTTGGGGCCTGTCCAAAATGAAATCTGCTTGACACACCCCGTCACAAAATACATCACGGCATGCATGTCAGCTGATCTGGAAGTAACCACCAGCACCTGGGTGTTGCTTGGGGGGGTCCTTGCGGCCCTAGCGGCCTACTGCTTGTCAGTCGGCTGCGTTGTGATTGTGGGTCACATTGAGCTGGGGGGCAAGCCGGCACTGGTTCCAGATAAAGAGGTGTTGTACCAACAATACGATGAGATGGAGGAGTGCTCGCAAGCTGCCCCATATATCGAACAAGCTCAGGTAATAGCCCACCAGTTCAAGGAGAAAATCCTCGGATTGCTGCAGCGAGCCACCCAACAACAAGCTGTCATTGAGCCCATAGTAGCTACCAACTGGCAAAAGCTTGAGGCCTTCTGGCACAAGCACATGTGGAATTTTGTGAGTGGGATCCAGTACCTGGCAGGCCTCTCCACTTTGCCTGGCAACCCTGCTGTGGCGTCTCTTATGGCGTTCACTGCTTCAGTCACCAGTCCCCTGACGACCAACCAAACCATGTTTTTTAACATACTCGGGGGGTGGGTTGCCACCCATTTGGCAGGGCCCACGAGCTCTTCCGCATTCGTGGTAAGCGGCTTGGCCGGCGCTGCCATAGGGGGTATAGGCCTGGGCAGGGTCTTACTTGACATCCTGGCAGGATACGGAGCTGGTGTCTCAGGCGCCTTAGTGGCTTTTAAGATCATGGGAGGAGAACTCCCCACCGCTGAGGACATGGTCAACCTGTTGCCCGCCATACTATCTCCGGGTGCCCTCGTCGTCGGTGTGATATGCGCTGCCATACTACGTCGACACGTAGGACCTGGGGAGGGGGCGGTGCAGTGGATGAACAGGCTCATCGCATTCGCATCCCGGGGTAATCACGTTTCACCAACGCACTATGTCCCCGAGAGCGATGCTGCAGCGAGGGTCACTGCATTGCTGAGTTCTCTAACTGTCACAAGTCTGCTCCGGCGGTTACACCAGTGGATCAATGAAGACTACCCAAGTCCCTGCAGCGGTGATTGGCTGCGTGACATCTGGGACTGGGTTTGCACGGTGTTGTCCGACTTCAAGACATGGCTCTCTGCTAAGATTATGCCAGCGCTCCCTGGGCTGCCCTTCATTTCCTGTCAGAAGGGATATAAGGGCGTGTGGCGGGGAGACGGTGTGATGTCGACACGCTGTCCTTGCGGAGCATCAATAACAGGTCATGTGAAGAATGGGTCCATGCGGCTTGCAGGGCCGCGTACATGTGCTAACATGTGGTATGGTACTTTTCCCATCAATGAGTACACCACCGGACCCGGCACACCTTGCCCACCACCCAACTACTCTCGCGCACTGTGGCGCGTGGCTGCCAACAGCTACGTTGAGGTGCGCCGGGTGGGGGACTTCCATTACATTACGGGGGCCACAGAAGATGAGCTCAAGTGCCCGTGCCAAGTGCCGGCCGCTGAGTTCTTTACTGAAGTGGATGGGGTGCGAATTCACCGTTACGCCCCTCCATGTAAGCCCCTGTTGAGGGATGATATCACTTTCATGGTAGGGTTGAATTCCTACGTAATAGGATCTCAACTCCCATGTGAGCCTGAACCAGATGTTTCCGTACTGACCTCGATGTTGAGGGACCCTTCCCATATCACCGCTGAGACGGCATCGCGCCGCCTTGCACGCGGGTCCCCTCCATCGGAGGCAAGCTCATCCGCCAGCCAACTATCGGCTCCGTCTCTGAGGGCCACTTGCCAGTCGCATAGGCCTCATCCAGACGCTGAGCTAGTGGACGCCAACTTGTTGTGGCGGCAAGAGATGGGCAGCAACATTACACGGGTAGAGTCTGATACAAAGGTTGTGATTCTTGATTCATTCGAACCTCTGAGAGCCGAGGCCGACGACGCCGAGCTCTCGGTGGCTGCGGAGTGTTTCAAGAAACATCCTAAGTATCCTATGGCCCTTCCTATCTGGGCTAGGCCAGACTACAACCCTCCACTGTTGGACCGCTGGAAAGCACCGGATTATACACCACCAACTGTCCATGGATGTGCCTTGCCACCACGGGGCGCTCCACCGGTGCCTCCCCCTCGGAGGAAAAGAACAATTCAGCTAGATGGTTCTAGCGTGTCCGCAGCGCTAGCCGCGCTAGCGGAAAAATCGTTTCCATCCCCGAAGCCGCAGGAAGAGAGTGGCTCAACATCAGGGGTCGACACACAGTCCAGCACTACTTCCAAGGTGCTTCCCTCCCTGGAGAAGGAGTCCGACTCAGAATCGTGCTCGTCCATGCCTCCTCTCGAGGGGGAGCCGGGCGACCCGGATTTGAGTTGCGACTCTTGGTCCACCGTTAGTGACAGCGAGGAGCAGAGCGTAGTCTGCTGTTCTATGTCATACTCTTGGACGGGCGCCTTGATAACACCATGTAGTGCCGAGGAGGAGAAACTGCCCATCAGCCCACTCAGCAACTCTTTGTTGAGACATCATAACCTAGTCTATTCAACGTCGTCTAGAAGCGCTTCTCAGCGCCAGAAGAAGGTTACCTTCGACAGGCTGCAGGTGCTCGACGACCATTACAAGACTGCATTAAAGGAGGTAAAGGAGCGAGCGTCTAAGGTAAAGGCGCGCATGCTCACCATCGAGGAAGCGTGCGCGCTCGTCCCTCCTCACTCTGCCCGTTCGAAATACGGGTATAGTGCGAAGGACGTTCGCTCCCTGTCCAGCAAGGCCATTAACCGGATCCGCTCCGTCTGGGAGGACTTGCTGGAAGACACTACAACTCCAATTCCAACCACCATTATGGCGAAGAACGAGGTGTTTTGCGTGGACCCCATTAAAGGGGGCCGCAAGCCCGCTCGCCTTATTGTATACCCTGACCTGGGGGTGCGTGTCTGCGAGAAACGCGCCCTATATGACGTGATACAGAAGTTGTCAACGGCGACGATGGGTTCCGCTTATGGATTCCAATACTCGCCTCAGCAGCGGGTCGAACGTCTGTTAAAGATGTGGACCTCAAAGAAAACCCCCTTGGGGTTCTCGTATGACACCCGCTGCTTTGACTCAACTGTCACCGAACAGGATATCAGGGTGGAAGAGGAAATATACCAATGCTGCAACCTTGAACCGGAGGCCAGGAAAGTGATCTCTTCCCTCACGGAGCGGCTTTACTGCGGGGGCCCTATGTTCAACAGCAAGGGGGCCCAGTGTGGTTATCGCCGTTGCCGCGCCAGTGGAGTTTTGCCTACCAGTTTCGGCAATACAATCACTTGTTACATCAAGGCCACAGCGGCTGCGAGGGTCGCAGGCCTCCGGAACCCGGACTTTCTTGTCTGCGGAGATGATCTAGTCGTGGTAGCTGAGAGTGATGGCGTTGACGAGGATAAAGCAGCCCTGAGAGCCTTCACGGAGGCTATGACCAGGTACTCTGCTCCACCCGGAGATGCTCCACAGCCTACCTATGACCTTGAGCTTATTACATCTTGCTCTTCTAACGTCTCCGTAGCACGGGACGACAAGGGGAAGAGGTACTACTACCTCACTCGTGATGCTACTACTCCCCTAGCCCGTGCAGCTTGGGAAACAGCTCGCCACACTCCAGTTAACTCCTGGTTGGGTAACATCATCATGTACGCGCCTACCATCTGGGTGCGCATGGTAATGATGACACATTTTTTCTCCATACTCCAATCCCAGGAGATACTTGATCGGCCCCTCGACTTTGAAATGTACGGGGCCACTTACTCTGTCACTCCGCTGGATTTACCAGCAATCATTGAAAGACTCCATGGTCTAAGCGCGTTCACGCTCCACAGTTACTCTCCGGTAGAGCTCAATAGGGTCGCGGGAACACTCAGGAAACTTGGGTGCCCCCCCCTACGAGCTTGGAGACATCGGGCACGAGCAGTGCGCGCCAAGCTTATCGCCCAAGGAGGGAGGGCCAAAACATGCGGCCTTTACCTCTTTAACTGGGCGGTACGCACAAAGACCAATCTCACTCCACTGCCAGCCGCTGGCCAGCTGGATTTATCCAGTTGGTTTACGGTTGGCGTCGGCGGGAACGACGTTTATCACAGCACGTCACGTGCCCGAACCCGCTATTTGCTGCTTTGCCTACTCCTACTAACGGTAGGGGTAGGCATCTTTCTCCTGCCAGCACGGTGAGCTGGTAGGATAACACTCCAGATC
>KY620747 
CGATCTCCCCCCTCCCGGGAACCTGCCTCTTACGAGGCGACACTCCACCATGGATCACTCCCCTGTGAGGAACTTCTGTCTTCACGCGGAAAGCGCCTAGCCATGGCGTTAGTACGAGTGTCGTGCAGCCTCCAGGACCCCCCCTCCCGGGAGAGCCATAGTGGTCTGCGGAACCGGTGAGTACACCGGAATCGCTGGGGTGACCGGGTCCTTTCTTGGAACAACCCGCTCAATACCCAGAAATTTGGGCGTGCCCCCGCAAGATCACTAGCCGAGTAGTGTTGGGTCGCGAAAGGCCTTGTGGTACTGCCTGATAGGGTGCTTGCGAGTGCCCCGGGAGGTCTCGTAGACCGTGCAACATGAGCACACTTCCTAAACCCCAAAGAAAAACCAAAAGAAACACCATCCGTCGCCCACAGGACGTTAAGTTCCCGGGTGGCGGACAGATCGTTGGTGGAGTATACGTGTTGCCGCGCAGGGGCCCACGATTGGGTGTGCGCGCGACGCGTAAAACTTCTGAACGGTCACAGCCTCGCGGACGGCGACAGCCTATCCCCAAGGCGCGTCGGAGCGAAGGCCGGTCCTGGGCTCAGCCCGGGTACCCTTGGCCCCTTTATGGCAACGAGGGCTGCGGGTGGGCAGGGTGGCTCCTGTCCCCGCGCGGCTCCCGTCCATCTTGGGGCCCAAACGACCCCCGGCGAAGGTCCCGCAATTTGGGTAAAGTCATCGATACCCTTACGTGCGGATTCGCTGACCTCATGGGGTACATCCCGCTCGTTGGCGCTCCTGTAGGAGGCGTCGCAAGAGCCTTAGCGCATGGCGTGAGGGCTCTTGAAGACGGGATAAATTTCGCAACAGGGAACTTGCCTGGTTGCTCTTTTTCTATCTTCCTACTTGCTCTGTTCTCTTGCTTAGTCCCTCCAGCAGCTAGCTTAGAGTGGCGGAATACGTCTGGTCTCTACCTTCTTACCAACGACTGCTCCAATGGCAGTATTGTGTATGAGGCCGACGACGTTATTCTGCACACACCCGGCTGCGTACCTTGTGTTCAGGATGGCAATGCATCCACGTGTTGGACCCCAGTGACACCTACAGTGGCAGTCAAGTACGCCGGAGCAACCACCGCTTCGATACGTAGTCATGTGGACCTACTAGTGGGCGCAGCTACGATGTGCTCTGCGCTCTACGTGGGCGATGTGTGCGGGGCCGTCTTCCTCGTGGGACAAGCCTTCACGTTCAGACCTCGTCGCCATCAAACGGTCCAGACTTGTAACTGCTCACTGTACCCAGGCCATCTTACAGGACATCGAATGGCTTGGGATATGATGATGAATTGGTCCCCTGCTGTGGGTATGGTGGTAGCGCACGTCTTGCGACTGCCCCAGACCTTGTTCGACATAATAGCCGGGGCCCATTGGGGTATCTTAGCAGGCCTGGCCTATTACTCTATGCAGGGCAACTGGGCCAAGGTCGCTATCATCATGGTTATGTTTTCAGGGGTTGATGCCGATACACATGTCACCGGTGGCACTGCAGCTCGTGGTGCATATGCGTTGGCTGGTCTTTTTAGTCAGGGCGCCCAGCAGAAACTGCAGTTAGTCAACACCAATGGCTCGTGGCACATTAACAGGACTGCCCTGAACTGTAATGAGTCCATAAACACAGGGTTTATAGCTGGGTTGTTTTATTATCATAAGTTCAACTCCACCGGATGCCCTCAAAGGCTCAGCAGCTGTAAGCCTATCACTTCCTTCAGGCAGGGATGGGGCTCTTTGACAGACGCCAACATTACTGGCCCCTCTGATGACAAACCGTACTGCTGGCACTATGCACCCAGACCTTGTAAGGTTATCTCAGCATTAAGCGTCTGCGGCCCTGTGTACTGTTTTACACCATCGCCAGTAGTTGTAGGCACTACTGACAATAAGGGCGTCCCAACCTACACCTGGGGCGAGAATGAGACAGACGTGTTCCTGCTGGAGTCCCGACGGCCTCCCAGTGGTCGTTGGTTCGGGTGCACGTGGATGAACTCCACGGGGTTCACCAAGACGTGCGGAGGTCCCCCTTGTAATATCTATGGGGGTGGAGGAAACCCCAAGAATGAGTCAGACCTCTTCTGCCCCACCGACTGCTTCAGGAAGCATCCTGAGGCCACATACAGCCGGTGTGGCGCAGGGCCCTGGTTAACACCTCGATGCATGGTCGACTATCCATACCGACTCTGGCATTACCCATGTACAGTCAATTTTACATTATTCAAGGTGAGGATGTTCGTGGGTGGGTTTGAACACCGATTTACCGCCGCCTGCAACTGGACCAGGGGGGAGCGCTGCGATATCGAGGATCGTGACCGTAGCGAGCAACATCCGCTGCTGCACTCAACAACTGAGCTTGCTATACTACCTTGCTCCTTCACACCCATGCCTGCGTTGTCGACAGGCCTAATACACCTCCACCAAAACATCGTGGATGTCCAATACCTTTATGGTGTTGGATCTGGCATGGTAGGATGGGCGTTGAAGTGGGAGTTTGTCATCCTCGTTTTCCTCCTCCTAGCAGACGCACGTGTGTGCGTTGCCCTTTGGCTGATGCTGATGATATCACAAGCAGAAGCAGCCTTGGAGAACCTTGTCACGCTGAACGCCATCGCTGCTGCTGGGACACATGGTATCGGCTGGTATCTGGTAGTCTTTTGCGCAGCGTGGCACGTGCGGGGTAAACTTGTTCCATTGGTGACCTATAGCCTGACGGGCCTTTGGTCCCTAGCATTGCTCGTCCTCTTGCTCCCCCAACGGGCGTATGCTTGGTCGGGTGAAGACAGCGCCACTCTCGGTGCTGGGATCTTGGCCCTCTTCGGCTTCTTTACCTTGTCACCTTGGTATAAGCACTGGATCGGCCGCCTCATGTGGTGGAATCAATACACCATATGTAGATGTGAGGCTGCCCTTCAAGTGTGGGTCCCCCCCCTACTTGCACGCGGGGGTAGGGACGGTGCCATCCTGCTAGCAAGCCTGCTTTATCCATCTTTAATTTTTGACATCACCAAGCTACTGATAGCAATATTGGGCCCACTATACTTAATACAGGCTGCCATCACTACCACCCCCTACTTCGTGCGTGCGCATGTACTGGTCCGCCTTTGCGTGCTCGTGCGTTCCGTGATGGGGGGAAAATACTTCCAGATGATCATACTGAGCATTGGTAGATGGTTTAACACCTACCTATACGACCACCTAGCACCAATGCAACATTGGGCAGCAGCTGGCCTCAAAGACCTAGCAGTAGCCACTGAACCTGTAATATTTAGTCCCATGGAAATCAAGGTCATCACCTGGGGCGCGGATACGGCGGCTTGCGGAGATATTCTTTGCGGGCTGCCTGTCTCTGCGCGATTAGGCCGTGAGGTGCTGTTGGGACCTGCTGATGACTATCGGGAGATGGGTTGGAGGTTGTTGGCCCCGATCACAGCATATACCCAGCAAACTAGAGGCCTTCTTGGGACTATCGTGACCAGCTTGACTGGCAGGGATAAGAACGTGGTGACCGGTGAGATACAAGTGCTTTCTACGACTACCCAGACCTTCCTGGGTACGACACTAGGGGGGGTTATGTGGACTGTTTACCACGGTGCAGGTTCGAGGACACTTGCAGGCGCTAAACATCCTGCGCTTCAAATGTACACAAATGTAGATCAGGACCTCGTTGGGTGGCCAGCCCCTCCGGGGGCTAAGTCTCTTGAACCGTGCACTTGCGGGTCAGTAGACTTATACTTGGTTACCCGCGATGCTGACGTCATCCCTGCTCGGCGCAGGGGGGACTCCACAGCAAGCTTGCTCAGTCCTAGGCCTCTCGCCTGTCTCAAAGGCTCCTCTGGGGGTCCCGTTATGTGCCCTTCGGGGCATGTTGCAGGGATCTTTAGGGCTGCTGTTTGCACCAGAGGTGTGGCAAAATCCTTACAATTCATACCAGTGGAAACCCTTAGCACACAGGCTAGGTCTCCATCTTTTTCTGACAATTCAACCCCCCCCGCTGTCCCACAGAGCTATCAAGTGGGGTATCTCCACGCCCCGACCGGCAGTGGTAAGAGCACAAAGGTTCCGGCCGCTTATGTAGCACAAGGATACAATGTTCTCGTGTTGAATCCATCGGTAGCGGCCACATTAGGCTTCGGCTCCTACATGTCGCGTGCCTATGGGATCGACCCCAACATCCGCACTGGGAACCGCACTGTTACAACTGGTGCTAAACTGACCTATTCCACCTACGGTAAGTTTCTCGCGGATGGGGGTTGTTCCGGGGGGGCATATGATGTGATTATCTGTGATGAGTGTCATGCCCAAGACGCTACTAGCATATTGGGCATAGGCACAGTCTTAGATCAGGCTGAGACGGCTGGGGTGAGGCTGACGGTTTTAGCGACAGCAACTCCCCCGGGCAGCATCACTGTGCCACATTCTAACATCGAAGAAGTGGCCTTGGGTTCTGAAGGTGAGATCCCTTTCTATGGCAAGGCTATACCGATAGCCCAGCTCAAGGGAGGGAGGCACCTCATCTTTTGTCATTCCAAGAAAAAATGTGATGAGATAGCATCCAAACTCAGAGGCATGGGGCTCAACGCTGTAGAGTACTATAGGGGTCTTGATGTGTCCGTCATACCAACAACTGGAGACGTCGTAGTTTGCGCTACTGACGCTCTCATGACTGGATTCACCGGGGACTTCGATTCTGTCATAGACTGCAACGTAGCTGTTGAGCAGTACGTTGACTTCAGCCTTGACCCCACTTTTTCCATTGAGACTCGCACTGCTCCCCAAGACGCGGTTTCCCGCAGCCAACGGCGTGGCCGTACGGGCCGGGGTAGACTCGGTATATACCGGTATGTTACCCCTGGTGAGAGACCGTCTGGAATGTTCGACTCAGTTGTTCTCTGTGAGTGCTATGACGCGGGCTGCTCGTGGTACGATCTGCAGCCCGCCGAGACCACAGTCAGACTGAGAGCTTACTTGTCCACGCCGGGGTTACCCGTCTGTCAAGACCATCTAGACTTTTGGGAGAGCGTCTTCACTGGATTAACTCACATAGATGCTCATTTCCTGTCACAGACTAAGCAGCAGGGACTCAACTTCTCGTACCTAACTGCCTACCAAGCCACTGCGTGCGCCCGCGCGCAGGCTCCTCCCCCAAGTTGGGACGAGACGTGGAAATGTCTTGTGCGGCTCAAGCCAACACTACATGGACCCACGCCCCTTTTATATCGATTGGGGCCTGTCCAAAATGAAATCTGCTTGACACACCCCATCACAAAATACATCATGGCATGCATGTCAGCTGATCTTGAGGTGACCACCAGCACCTGGGTGTTGCTCGGAGGGGTCCTCGCGGCCCTAGCGGCCTACTGTTTGTCAGTCGGCTGCGTCGTGATTGTGGGTCACATTGAGCTGGGAGGCAAGCCAGCACTCGTTCCAGACAAAGAGGTGTTGTATCAACAATACGATGAGATGGAGGAGTGCTCGCAAGCAGCCCCATATATCGAACAAGCTCAGGTAATAGCCCACCAGTTTAAGGAGAAAGTCCTTGGACTGCTGCAGCGAGCCACCCAACAACAAGCTGTCATTGAGCCCATAGTAGCTACCAACTGGCAAAAGCTTGAGGCCTTTTGGCACAAGCATATGTGGAATTTTGTGAGTGGGATCCAGTACCTGGCAGGTCTCTCCACTTTGCCCGGCAACCCTGCTGTGGCGTCTCTTATGGCGTTCACTGCTTCAGTCACCAGTCCCCTGACGACCAACCAAACCATGTTTTTCAACATACTCGGGGGGTGGGTTGCCACCCATTTGGCGGGGCCCCAGAGCTCTTCCGCGTTCGTGGTAAGCGGCTTGGCTGGCGCTGCCATAGGGGGCATAGGCCTGGGCAGGGTCTTGCTTGACGTCCTGGCAGGATACGGAGCTGGTGTTTCAGGTGCCTTGGTGGCTTTTAAGATCATGGGAGGAGAACTCCCCACTGCCGAGGACATGGTCAACCTGTTGCCCGCCATACTATCTCCGGGTGCCCTCGTCGTCGGTGTGATATGCGCTGGCATACTACGCCGACACGTAGGACCTGGGGAGGGGGCGGTGCAGTGGATGAACAGGCTCATCGCATTCGCATCCCGGGGTAACCACGTCTCACCGACGCACTATGTCCCCGAGAGCGATGCTGCAGCGCGGGTCACCGCATTGCTGAGTTCTCTAACTGTCACAAGCCTGCTTCGGCGGTTGCACCAGTGGATCAATGAAGACTACCCAAGTCCTTGCAGCGGTGATTGGCTGCGTGACATCTGGGACTGGGTTTGCACGGTATTGTCTGACTTCAAGACATGGCTCTCCGCTAAGATCATGCCAGCGCTCCCTGGGCTGCCCTTCATTTCCTGTCAGAAGGGATACAAGGGCGTGTGGCGGGGGGACGGTGTGATGTCGACACGTTGCCCTTGCGGAGCGTCAATAACTGGTCATGTGAAGAATGGGTCCATGCGGCTCGCAGGGCCGCGTAGATGTGCTAACATGTGGTACGGTACTTTTCCCATCAATGAATATACCACCGGGCCCAGCACACCCTGCCCATCACCCAACTACACTCGCGCACTATGGCGCGTGGCTGCCAACAGCTACGTTGAAGTGCGCCGGGTAGGGGACTTCCATTATATTACAGGGGCCACAGAAGATGAGCTCAAGTGCCCGTGCCAAGTGCCGGCGCCTGAGTTCTTCACTGAAGTGGATGGGGTGAGACTTCACCGCTACGCCCCTCCATGCAGACCCTTGTTGAGAGATGAGATCACTTTCATGGTAGGGTTGCACTCCTACGCAATAGGGTCTCAACTCCCCTGTGAGCCCGAACCAGATGTTGCAGTGCTTACCTCAATGTTGAGAGACCCCTCTCATATCACCGCCGAGACGGCAGCGCGCCGCCTTGCGCGTGGGTCCCCCCCATCGGAGGCAAGCTCATCCGCCAGTCAACTATCAGCTCCGTCGCTGAAGGCCACTTGCCAGACGCATAGGCCTCATCCAGACGCTGAGCTAGTGGACGCCAACTTGTTATGGCGGCAGGAGATGGGCAGCAACATTACACGGGTAGAGTCTGAAACAAAGGTTGTGATTCTTGATTCATTCGAACCTCTGAAAGCTGAAGACGATGACGCCGAGCTTTCGGTGGCTGCAGAGTGTTTCAAGAAACCTCCCAAGTATCCTCCGGCTCTTCCCATCTGGGCTAGGCCAGACTACAACCCTCCACTGTTGGACCGCTGGAAAGCACCGGATTATGTACCACCAACTGTCCATGGATGCGCCTTACCACCACGGGGCGCTCCGCCGGTGCCTCCCCCTCGGAGGAAAAAGACAATTCAGCTGGATGGCTCCAACGTGTCCGCGGCGCTAGCCGCGCTGGCGGAGAAGTCATTCCCATCCTCGAAACCGCAGGAAGAGAACAGCTCATCCTCAGGGGTCGACACACAGTCCAGCACTACTTCCAAGGTGCCCCCTTCTTCGGAAAGGGAGTCCGATTCAGAATCATGCTCGTCCATGCCCCCTCTCGAGGGAGAGCCGGGCGATCCGGACTTGAGTTGCGATTCTTGGTCCACCGTTAGCGACAACGAGGAGCAGAACGTAGTCTGCTGCTCTATGTCGTACTCCTGGACGGGCGCCTTGATAACACCATGTAGTGCTGAGGAGGAGAAGCTGCCCATCAGCCCACTCAGCAACTCCCTGTTGAGACATCACAACCTAGTCTATTCAACGTCGTCTAGAAGCGCTTCTCAGCGTCAAAAGAAAGTTACCTTCGACAGGCTGCAGGTGCTCGACGACCATTACAAGACTGCATTAAAGGAGGTAAAGGAGCGAGCGTCCAAGGTAAAGGCTCGCATGCTCACCATCGAGGAAGCGTGCGCGCTCGTCCCTCCTCACTCTGCCCGTTCGAAGTTCGGGTATAGTGCGAAAGACGTTCGCTCCTTATCCAGCAAAGCCATTGACCGGATACGCTCCGTCTGGGAGGACTTGCTGGAAGACACCACAACTCCAATTCCAACCACCATCATGGCGAAGAACGAGGTGTTTTGCGTGGACCCCGTTAAAGGGGGCCGCAAGCCCGCTCGCCTCATTGTATACCCTGACCTGGGAGTGCGTGTCTGTGAGAAACGCGCTCTATATGACGTGATACAGAAGTTGTCAACTGCGACGATGGGTCCTGCTTATGGATTCCAATACTCGCCTCAGCAGCGGGTCGAACGTCTGTTGAAGATGTGGACCTCAAAGAAAACCCCCTTGGGGTTCTCATATGACACCCGCTGCTTTGACTCGACTGTCACCGAACAGGACATCAGGGTGGAAGAGGAGATATACCAATGCTGTAACCTTGAACCGGAGGCCAGGAAAGTGATCTCCTCCCTCACGGAGCGGCTTTACTGCGGAGGCCCTATGTTCAACAGCAAGGGGGCCCAATGTGGTTATCGCCGATGCCGTGCCAGTGGAGTTCTGCCTACCAGTTTTGGCAACACAATCACTTGTTACATCAAGGCCACAGCGGCTGCGAGAGTCGCAGGCCTCCGGAACCCGGACTTTCTTGTCTGCGGAGATGATCTAGTCGTGGTGGCAGAGAGTGATGGCGTCGACGAGGATAGAGCAGCCCTGAGAGCTTTCACGGAAGCTATGACCAGGTATTCTGCTCCACCCGGAGATGCTCCACAGCCCACCTACGACCTTGAGCTCATTACATCTTGCTCTTCTAACGTCTCCGTGGCACTGGACAACAAGGGGAAGAGGTACTACTACCTCACCCGTGATGCCACTACTCCCCTAGCCCGCGCGGCTTGGGAAACAGCTCGTCACACTCCAGTTAACTCCTGGTTGGGCAACATCATCATGTACGCGCCTACCATCTGGGTGCGCATGGTAATGATGACACATTTTTTCTCCATACTCCAATCCCAGGAGATACTTGACCGGCCCCTTGACTTTGAAATGTACGGGGCCACTTACTCTGTCACTCCGCTGGATTTACCAGCAATCATTGAAAGACTCCATGGTCTAAGCGCGTATACGCTCCACAGTTACTCTCCAGTAGAGCTCAATAGGGTTGCGGGGACACTCAGAAAGCTTGGGTGCCCCCCCCTACGGGCTTGGAGACATCGGGCACGAGCAGTGCGCGCTAAGCTTATCGCCCAGGGAGGGAAGGCCAAAATATGTGGCCTTTACCTCTTTAATTGGGCGGTACGCACCAAGACCAATCTCACTCCATTGCCAGCCGCTAGCCAGCTGGATTTATCCAGTTGGTTTACGGTTGGCGTCGGCGGGAACGACATTTATCACAGCGTGTCAAGTGCCCGAACCCGCTATTTGCTGCTTTGCCTACTCCTACTAACAGTAGGGGTAGGCATCTTCCTCCTGCCAGCTCGGTAAGCTGGTAGGATAACACTCCATTCC
>KY620748 
CCCCCCCCCTCCCGGACCTGCCTCTTACGAGGCGACACTCCACCATGGATCACTCCCCTGTGAGGAACTTCTGTCTTCACGCGGAAAGCGCCTAGCCATGGCGTTAGTACGAGTGTCGTGCAGCCTCCAGGCCCCCCCCTCCCGGGAGAGCCATAGTGGTCTGCGGAACCGGTGAGTACACCGGAATCGCTGGGGTGACCGGGTCCTTTCTTGGAGCAACCCGCTCAATACCCAGAAATTTGGGCGTGCCCCCGCGAGATCACTAGCCGAGTAGTGTTGGGTCGCGAAAGGCCTTGTGGTACTGCCTGATAGGGTGCTTGCGAGTGCCCCGGGAGGTCTCGTAGACCGTGCAACATGAGCACACTTCCTAAACCTCAAAGAAAAACCAAAAGAAACACCATCCGTCGCCCACAGAACGTTAAGTTCCCAGGTGGCGGACAGATCGTTGGTGGAGTATACGTGTTGCCGCGCAGGGGCCCACGATTGGGTGTGTGCGCGACGCGTAAAACTTCTGAACGGTCACAGCCTCGCGGACGGCGACAGCCTATCCCCAAGGCGCGTCGGAGCGAAGGCCGGTCCTGGGCTCAGCCCGGGTACCCTTGGCCCCTCTATGGTAACGAGGGCTGCGGGTGGGCAGGGTGGCTCCTGTCCCCACGCGGCTCCCGTCCATCTTGGGGCCCAAACGACCCCCGGCGAAGGTCCCGCAATTTGGGTAAAGTCATCGATACCCTCACGTGCGGTTTCGCCGACCTCATGGGGTACATCCCGCTCGTCGGCGCTCCCGTAGGAGGCGTCGCAAGAGCCTTCGCGCATGGCGTGAGGGCCCTTGAAGACGGGATAAATTTCGCAACAGGGAATCTGCCCGGTTGCTCCTTTTCTATCTTCCTTCTTGCTCTACTCTCTTGCTTAATTCATCCAGCAGCTAGCTTAGAGTGGCGGAACACGTCTGGCCTCTACATCCTTACCAACGACTGCTCCAACAGCAGTATTGTGTATGAGGCCGATGACGTTATCCTGCACACACCCGGCTGCATACCTTGTGTTCAGCATGGCAATACATCCAAGTGTTGGACCCCAGTGACACCTACAGTGGCAGTCAAGTACGTCGGAGCTACCACCGCTTCGATACGCAGTCACGTGGACCTGCTAGTGGGCGCGGCCACGATGTGCTCTGCGCTCTACGTGGGTGATATGTGTGGGGCCGTCTTCCTCGTGGGACAAGCCTTCACGTTCAGACCGCGTCGCCATCAAACGGTCCAGACCTGTAATTGCTCACTGTACCCAGGCCATCTTACAGGACATCGAATGGCTTGGGATATGATGATGAATTGGTCCCCCGCTCTGGGCCTGGTGGTAGCGCACGTCCTGCGTCTGCCCCAGACCTTGTTCGACATAATAGCTGGAGCCCATTGGGGCATCTTAGCGGGCCTAGCCTACTACTCCATGCAGGGCAACTGGGCCAAGGTCGCTATCATCATGGTCATGTTTTCGGGGGTTGATGCCGAAACGCGTGTCACCGGCGGCGCCGTAGCTTCTACTACTAGCAGGTTTGCTGGGATTTTCTCTGTGGGCGCCAGGCAGAACCTGCAGTTGGTCAACACCAATGGCTCGTGGCACATCAACAGGACTGCCCTGAACTGCAATGACTCCTTACACACGGGGTTCATAGCTGGGTTGTTTTACTATCATAAGTTCAACTCTACTGGATGTCCTCAAAGGCTCGGCAGCTGCAAGCCCCTCACTTTCTTCAAGCAGGGATGGGGCTCCTTGACAGATGCCAACATCACTGGTTCTTCTGATGACAAACCGTACTGCTGGCACTACCCACCTAGACCTTGTGGAGTTGTCTCAGCACCAACTGTCTGCGGCCCTGTGTACTGCTTCACACCATCGCCAGTGGTTGTGGGCACTACTGATGTCAGGGGCGCACCAACCTACAACTGGGGTGAGAATGAGACAGACGTGTTCCTGCTAGAGTCCCAACGGCCTCCCAACGGTCGGTGGTTCGGGTGCACGTGGATGAACTCCACGGGGTTTACTAAGACGTGTGGAGCCCCCCCTTGTAACATCTATGGGGGCGAGAGGAGGAGTCCCAGCAATGAGTCAGACCTTTTCTGCCCCACCGACTGCTTCAGGAAGCATCCTGAGGCCACATACAGCCGGTGTGGTGCGGGGCCCTGGTTGACACCTCGATGCTTGGTCGACTACCCATACCGGCTTTGGCATTACCCATGCACAGTCAATTTCACATTGTTCAAGGTAAGGATGTTTGTGGGTGGGGTTGAGCACCGGTTTTCCGCTGCTTGCAACTGGACCAGGGGGGAGCGTTGCGATATCGAGGATCGTGACCGCAGTGAGCTACATCCGCTGCTGCACTCAACAACTGAGCTTGCTATACTGCCTTGCTCCTTCACGCCCATGCCTGCGTTGTCGACAGGTCTGATACACCTCCACCAAAACATCGTGGATGTCCAATACCTTTATGGCGTTGGATCTGGCATGGTAGGATGGGCGTTGAAATGGGAGTTCGTTGTCCTCGTTTTCCTCCTCCTAGCAGACGCACGCGTGTGCGTTGCCCTTTGGCTGATGCTGATGATAACACAAGCAGAAGCAGCCTTGGAGAACCTTGTCACGCTGAACGCCGTCGCTGCTGCCGGAACACATGGTGTCATCTGGTATCTGGTAGCCTTTTGCGCGGCGTGGCATGTGCGGGGTAAACTTGTCCCGCTGGTGACCTACAGCCTGACGGGTCTTTGGTCTCTGGCATTGCTCGTCCTCTTGCTCCCCCAACGGGCGTATGCTTGGTCGGGTGAAGACAGCGCTACTCTCGGCGCTGGGCTCTTGGCCCTCTTCGGCTTCTTCACCTTGTCACCTTGGTACAAGCATTGGATCGGCCGCCTCATGTGGTGGAACCAGTACACCATATGTAGATGCGAGGCCGCCCTTCAAGTGTGGGTTCCCCCCCTGCTTGCACGCGGGGGTAGGGACGGTGTCATCCTGCTAGCGAGCCTGCTCTACCCATCTTTGATTTTTGACATCACTAAGCTGCTGATAGCAGTATTGGGCCCATTATACTTAATACAGGCCGCCATTACCACCACCCCCTACTTTGTGCGCGCACATGTACTGGTCCGCCTTTGCATGCTTGTGCGCTCCGCGATGGGGGGGAAATACTTCCAGATGATCATACTGAGCATTGGCAGATGGTTTAACACCTACCTATATGACCACCTAGCACCGATGCAACATTGGGCTGCAGCTGGCCTCAAAGACCTAGCAGTGGCCACTGAACCTGTGATATTTAGTCCCATGGAAATCAAGGTTATCACCTGGGGCGCGGATACAGCGGCTTGCGGAGATATTCTTTGCGGGCTGCCTGTCTCTGCGCGATTGGGCCGTGAGGTGTTGTTGGGACCTGCCGACGACTATCGGGAGATGGGTTGGCATCTGTTGGCCCCGATCACAGCATACACCCAGCAAACTAGGGGCCTTCTTGGGACTATTGTGACCAGCTTGACTGGCAGGGATAAGAACGTGGTGACCGGTGAAGTACAGGTACTCTCTACGGCCACCCAGACCTTCCTAGGTACAACGCTAGGGGGGGTTATGTGGACTGTTTACCATGGGGCAGGCTCAAGGACACTCGCGGGTGCTAAACATCCAGCGCTCCAAATGTACACAAATGTGGATCAAGACCTCGTTGGGTGGCCAGCCCCTCCAGGGGCCAAGTCTCTTGAACCGTGTACTTGCGGATCTGCGGACTTATACTTGATCACCCGCGATGCTGATGTCATCCCTGCTCGGCGCAGGGGGGACTCCACAGCGAGCTTGCTTAGTCCTAGGCCTCTCGCCTGTCTCAAAGGCTCCTCTGGAGGTCCTGTTATGTGCCCTTCGGGGCATGTTGCGGGGATCTTTAGGGCTGCTGTATGCACCAGAGGTGTAGCGAAAGCCCTACAGTTCATACCAGTGGAAACCCTTAGCACGCAGGCTAGGTCTCCATCCTTCTCTGACAATTCAACTCCCCCTGCCGTCCCACAGAGCTACCAAGTAGGGTACCTTCATGCCCCGACCGGCAGTGGCAAGAGCACAAAGGTTCCGGCCGCTTATGTAGCACAAGGATACAATGTTCTCGTGTTGAATCCATCGGTAGCGGCCACATTAGGCTTTGGCTCTTACATGTCACGTGCCTATGGGATCGACCCCAACATCCGCACTGGGAACCGCACCGTCACAACTGGTGCTAAACTTACCTATTCCACCTATGGTAAGTTTCTCGCAGATGGGGGTTGCTCCGGGGGGGCATACGATGTGATTATCTGTGATGAATGCCACGCCCAAGACGCTACTAGCATATTGGGCATAGGCACAGTCTTAGATCAGGCTGAGACGGCTGGGGTGAGGCTGACGGTTTTGGCGACAGCGACTCCCCCAGGCAGCATCACCGTGCCGCATGCCAACATCGAAGAAGTGGCCCTGGGTTCTGAAGGTGAGATCCCTTTCTACGGTAAGGCTATACCGATAGCCCAACTTAAGGGGGGGAGGCACCTTGTCTTTTGTCATTCCAAGAAGAAATGTGATGAGATAGCATCCAAACTCAGAGGTATGGGGCTCAACGCTGTAGCGTACTATAGGGGTCTTGATGTGTCCGTCATACCAACAAGTGGAGACGTCGTGGTTTGCGCTACTGACGCCCTCATGACTGGATTCACCGGAGACTTTGATTCTGTCATAGATTGCAACGTGGCTGTTGAACAGTACGTTGACTTCAGCCTAGACCCCACCTTTTCCATCGAGACTCGCACTGCTCCCCAGGACGCGGTTTCCCGCAGCCAACGTCGTGGCCGTACAGGCCGGGGCAGACTCGGTACGTACCGATATGTCGCCCCGGGTGAGAGACCATCTGGAATGTTTGACTCGGTTGTTCTCTGTGAGTGCTATGACGCGGGCTGCTCGTGGTACGACCTGCAGCCCGCTGAGACCACAGTCAGACTGAGAGCTTACTTGTCCACGCCGGGGTTACCCGTCTGCCAAGACCATCTAGACTTTTGGGAGAGCGTCTTTACTGGACTAACTCACATAGATGCCCATTTTCTATCACAGACTAAGCAACAGGGACTCAACTTCTCGTACCTAACTGCCTACCAAGCCACTGTGTGCGCCCGCGCGCAGGCTCCTCCCCCAAGTTGGGACGAGATGTGGAAGTGTCTCGTGCGGCTCAAGCCAACACTGCATGGACCTACGCCCCTTCTATACCGGTTGGGGCCCATCCAAAATGAAACCTGCTTGACACACCCTGTCACAAAATACATCATGGCATGCATGTCAGCTGATCTGGAAGTGACCACCAGCACCTGGGTGTTGCTCGGAGGGGTCCTCGCGGCCCTAGCGGCCTACTGCTTGTCAGTCGGCTGCGTTGTGATTGTGGGTCACATTGAGCTGGGAGGCAAGCCGGCACTCGTTCCAGACAAAGAGGTGTTGTATCAACAATACGATGAGATGGAGGAGTGCTCGCAAGCTGCCCCGTACATCGAACAAGCTCAGGTGATAGCTCACCAGTTCAAGGAGAAAATCCTTGGATTGTTACAGCGAGCCACCCAACAGCAAGCTGTCATTGAGCCCATAGTAGCTACCAACTGGCAAAAGCTTGAGGCCTTTTGGCACAAGCATATGTGGAATTTTGTAAGTGGGATCCAGTACCTGGCAGGCCTCTCCACTTTGCCTGGCAACCCCGCTGTGGCGTCCCTTATGGCGTTCACCGCTTCAGTCACCAGTCCCCTGACGACCAACCAGACCATGTTTTTTAACATACTCGGGGGGTGGGTTGCTACCCATTTGGCGGGGCCGCAGGGCTCTTCTGCGTTCGTGGTAAGCGGCTTGGCCGGTGCTGCCATAGGGGGTATTGGCCTGGGCAGGGTCTTGCTTGACATCCTGGCAGGATACGGAGCTGGTGTCTCAGGAGCCTTGGTAGCTTTTAAGATCATGGGAGGAGAACTCCCCACTGCTGAGGACATGGTCAACCTGTTGCCCGCTATACTATCTCCGGGTGCCCTCGTAGTCGGTGTGATATGCGCTGCCATATTACGTCGGCACGTAGGACCTGGGGAGGGGGCGGTGCAGTGGATGAACAGGCTTATCGCATTCGCATCTCGGGGTAACCACGTCTCACCAACGCACTACGTCCCCGAGAGCGATGCTGCAGCGAGGATCACTGCACTACTGAGTTCTCTAACTGTTACAAGCCTGCTCCGGCGGTTGCACCAGTGGATTAATGAAGACTACCCAAGTCCTTGCAGCGGTGATTGGCTGCGTGACATCTGGGACTGGGTTTGTACGGTGTTGTCTGACTTCAAAACATGGCTCTCCGCTAAGATTATGCCAGCACTCCCCGGATTGCCCTTCATTTCCTGTCAGAAGGGGTACAAGGGAGTGTGGCGGGGAGATGGTGTAATGTCGACACGCTGTCCCTGCGGAGCATCAATAACCGGCCATGTGAAAAATGGGTCCATGCGGCTCGCAGGGCCGCGTATGTGTGCTAACATGTGGCATGGTACTTTTCCCATCAATGAGTACACCACCGGACCCAGCACCCCTTGCCCATCACCCAACTACACTCGCGCACTATGGCGCGTGGCTGCCAACAGCTACGTTGAGGTGCGTCGGGTGGGAGACTTCCATTACATTACAGGGGCCACAGAGGATGAGCTCAAGTGTCCGTGCCAGGTGCCGGCTGCTGAGTTCTTTACTGAAGTGGATGGGGTGAGACTTCACCGTTTCGCCCCTCCGTGCAAGCCTTTGTTGAGGGATGAAATCACCTTCATGGTAGGGTTGAATTCCTATGCAATAGGATCTCAACTCCCCTGTGAGCCCGAACCAGATGTTTCTGTGCTGACCTCGATGTTGAGCGACCCTTCCCATATCACCGCCGAGGCGGCAGCGCGCCGCCTTGCGCGCGGGTCCCCTCCATCAGAGGCAAGCTCATCCGCCAGCCAACTATCGGCTCCATCGCTGAAGGCCACTTGTCAGACACATAGGCCCCATCCAGACGCTGAGCTAATAGATGCCAACTTGTTATGGCGGCAAGAGATGGGCAGCAACATCACACGGGTAGAGTCTGAAACAAAGGTTGTGATTCTTGATTCATTCGAACCTCTGAAAGCCGAAACCGATGATGCCGAGCTCTCGGTGGCTGCGGAGTGTTTCAAGAAACCTCCCAAGTATCCTCCGGCCCTTCCTATCTGGGCCAGGCCAGACTACAACCCTCCACTGTTGGATCGCTGGAAAGCACCGGATTATGTACCACCAACTGTCCATGGATGCGCCTTGCCACCAAAGGGCGCGCCACCGGTGCCTCCTCCTCGGAGGAAAAGAACAATTCAGCTGGATAATGCCAATGTGTCCGCGGCGCTAGCTGCGCTAGCGGAAAAGTCATTCCCGTCCTCGAAACCACAGGAAGGGAATAGTTCATCCTCAGGGGTTGACACACAGTCCAGCACTGCTTCCAAGGCGCCCCCTTCTTCGGAAGGGGAGTCCGACTCAGAGTCATGCTCGTCCATGCCTCCTCTCGAGGGAGAGCCGGGCGATCCGGACTTAAGTTGCGACTCCTGGTCCACCGTTAGTGACGGCGAGGAGCAGAGCGTGGTCTGCTGCTCTATGTCGTACTCTTGGACGGGCGCCTTGATAACACCATGTAGTGCTGAGGAGGAGAAACTGCCCATCAGCCCACTCAGCAACTCCTTGTTGAGACATCATAACCTAATTTACTCAACGTCGTCTAGAAGCGCTTCCCAGCGTCAGAAGAAGGTCACCTTCGACAGGCTGCAGGTGCTCGACGACCATTATAAGATTGCATTAAAGGAGGTAAAGGAGCGAGCGTCTAAGGTAAAGGCTCGCATGCTCACCATCGAGGAAGCGTGCGCGCTCGTCCCTCCTCACTCTGCCCGTTCCAAGTTCGGGTATAGTGCGAAGGACGTTCGCTCCTTGTCCAGCAAAGCCATTAACCGGATCCGCTCCGTCTGGGAGGACTTGCTGGAAGACACTACAACTCCAATTCCAACTACCATCATGGCGAAGAATGAGGTGTTTTGCGTGGACCCTGTCAAAGGAGGCCGCAAGCCCGCTCGCCTAATTGTATACCCTGACCTGGGGGTGCGTGTCTGTGAGAAACGCGCCCTATATGACGTGATACAGAAGTTGTCAGTTGCGACGATGGGTTCCGCTTACGGATTCCAGTACTCGCCTCAGCAGCGGGTCGAACGTCTGTTGAAGATGTGGACCTCAAAGAAAACCCCCTTGGGGTTCTCGTATGACACCCGCTGCTTTGACTCGACTGTCACTGAACAGGATATCAGGGTGGAAGAGGAGATATACCAATGCTGTGACCTCGAACCGGAGGCCAGAAAAGTGATCTCCTCCCTCACGGAGCGGCTTTACTGCGGGGGCCCCATGTTTAACAGCAAGGGGACCCAGTGTGGTTATCGCCGTTGCCGTGCTAGTGGAGTTTTGCCTACCAGTTTCGGCAATACGATCACTTGTTACATCAAAGCCACAGCGGCCGCGAGGGTCGCAGGCCTCCGGAACCCGGACTTTCTTGTCTGCGGAGATGATTTGGTCGTGGTAGCTGAGAGTGATGGCGTCGACGAGGATAGAACAGCCCTGAGAGCCTTCACGGAGGCTATGACCAGGTATTCTGCTCCACCTGGAGACGCCCCACAGCCTACCTATGACCTTGAGCTTATTACATCTTGCTCCTCTAACGTCTCCGTGGCACTGGACAACAAGGGGAAGAGGTACTACCATCTCACCCGTGATGCCACTACTCCCCTGGCCCGTGCGGCTTGGGAAACAGCTCGTCACACTCCAGTCAACTCCTGGTTGGGCAACATTATCATGTACGCGCCTACCATCTGGGTACGCATGGTAATGATGACACATTTTTTCTCCATACTCCAATCCCAGGAGATTCTTGATCGGCCCCTTGACTTTGAAATGTACGGGGCCACTTATTCAGTCACTCCGCTGGATTTACCAGCAATCATTGAAAGACTCCATGGTCTAAGCGCGTTCACGCTCCACAGTTACTCTCCAGTAGAGCTCAATAGGGTGGCGGGGACACTCAGGAAGCTTGGGTGCCCCCCCCTACGAGCTTGGAGACATCGGGCACGAGCAGTGCGCGCCAAGCTTATCTCCCAGGGAGGGAAGGCCAAAATATGCGGCCTTTACCTCTTTAACTGGGCGGTACGCACCAAGACCAATCTCACTCCATTGCCAGCCGCTAGCCAGTTGGATTTATCCAGTTGGTTTACGGTCGGCGTCGGCGGGAACGACATTTATCACAGCGTGTCACGTGCCCGAACCCGCCATTTGCTGCTTTGCCTACTCCTACTAACTGTAGGGGTAGGCATCTTTCTCCTACCAGCACGGTGAGCTGGTAGGATAACACTCCATTCCNNNNNNNNNNNNNNNTTTTTTTTTTCTTTTTTTTTATTCCTTTTCCTTTCTTTTCTGACCTTTAATTTTCTTTTCTTTAGGTGGCTCCATCTTAGCCCTAGTCACGGCTAGCTGTGAAAGGTCCGTGAGCCGCTTGACTGCAGAGAGCAACGACAAAACGACAAAACGACGAAAAAAAAAAGATCGGA
>KY620749 
GATCTCCCCCCCTCCCGGGACCTGCCTCTTACGAGGCGACACTCCACCATGGATCACTCCCCTGTGAGGAACTTCTGTCTTCACGCGGAAAGCGCCTAGCCATGGCGTTAGTACGAGTGTCGTGCAGCCTCCAGGACCCCCCCCTCCCGGGAGAGCCATAGTGGTCTGCGGAACCGGTGAGTACACCGGAATCGCTGGGGTGACCGGGTCCTTTCTTGGAACAACCCGCTCAATACCCAGAAATTTGGGCGTGCCCCCGCGAGATCACTAGCCGAGTAGTGTTGGGTCGCGAAAGGCCTTGTGGTACTGCCTGATAGGGTGCTTGCGAGTGCCCCGGGAGGTCTCGTAGACCGTGCAACATGAGCACACTTCCTAAACCTCAAAGAAAAACCAAAAGAAACACCACCCGTCGCCCACAGGACGTCAAGTTCCCGGGTGGCGGGCAGATCGTTGGTGGAGTATACGTGTTGCCGCGCAGGGGCCCACGATTGGGTGTGCGCGCGACGCGTAAAACTTCTGAACGGTCACAGCCTCGCGAACGGCGACAGCCTATCCCCAAGGCACGTCGGAGCGAAGGCCGGTCCTGGGCTCAGCCTGGGTACCCTTGGCCCCTCTATGGTAACGAGGGCTGCGGGTGGGCAGGGTGGCTCCTGTCCCCACGCGGCTCCCGTCCGTCTTGGGGCCCAAACGACCCCCGGCGAAGATCCCGCAATTTGGGTAAAGTCATCGACACCCTCACGTGCGGATTCGCCGACCTCATGGGGTACATCCCGCTCGTCGGCGCTCCTGTAGGGGGCGTCGCAAGAGCCCTCGCGCATGGCGTGAGGGCCCTTGAAGACGGGATAAATTTCGCAACAGGGAACTTGCCCGGTTGCTCCTTTTCTATCTTCCTTCTTGCTTTGCTTTCTTGCTTAATCCATCCAGCAGCTAGTTTAGAGTGGCGGAATACGTCTGGCCTCTACATCCTTACCAACGACTGTTCCAATAGCAGTATTGTGTATGAGGCCGACGACGTCATTCTGCACGCACCCGGCTGTATACCTTGTGTCCAGGAAGGCAACAAATCCAAGTGCTGGACCTCAGTGACACCTACAGTGGCAGTCAAGTACGTCGGAGCAACCACCGCTTCGATACGCAGTCATGTGGACCTGCTAGTGGGCGCGGCCACGATGTGCTCTGCGCTCTACGTGGGTGATGTGTGCGGGGCCGTCTTCCTCGTGGGACAAGCCTTCACGTTCAGACCGCGTCGCCATCAAACGGTCCAGAACTGCAACTGCTCGCTGTACCCAGGCCATCTTTCAGGACATCGAATGGCTTGGGATATGATGATGAACTGGTCCCCCGCTGTGGGTTTGGTGGTAGCGCACGTCTTGCGTCTGCCTCAGACCTTGTTTGACATCATAGCCGGGGCCCATTGGGGCATCTTGGCGGGCCTGGCCTATTACTCCATGCAGGGCAATTGGGCCAAGGTCGCCATTATCATGGTTATGTTTTCAGGGGTCGATGCCGATACACATACCATCGGTGGCAATGCAGCCCATGGTGTCAGCACGTTCACTAAGCTTTTTAGTCTGGGCGCCAGTCAGAAAATAGAGCTGATCAACACCAACGGCTCGTGGCACATCAACAGGACTGCCCTGAATTGCAATGATACCATAAACACAGGGTTCATAGCTGGGCTGTTCTATCGTTATAAGTTCAACTCTACTGGATGTCCCGCAAGGCTCAGCAGCTGCAAGCCCATCACTTACTTCAGGCAGGGGTGGGGCTCCTTGACAGATGCTAATATCACAGGTCCCTCTGAGGATAAACCGTACTGCTGGCACTACGCACCTAGACCTTGTGAAGTCATCTCAGCATTAAACGTCTGCGGCCCCGTGTACTGCTTCACACCATCGCCAGTGGTCGTAGGCACCACTGATATCAGAGGCGCCCCAACTTACACCTGGGGTGAAAATGAGACAGATGTGTTCCTACTGAAGTCCCTGCGGCCTCCCAACGGCCGGTGGTTCGGGTGTACGTGGATGAACTCCACGGGGTTTGTCAAGACGTGCGGAGCTCCCCCTTGTAACATCTATGGGGGTGGGGGAGATCCCACGAATGGGTCAGACCTCTACTGCCCCACCGACTGTTTTAGGAAACATCCTGAGGCCACATACAGCCGGTGTGGTGCGGGGCCCTGGTTGACTCCTCGATGCTTGGTCGACTATCCATACCGGCTTTGGCATTACCCATGTACCATCAATTACACACTGTTCAAGGTGAGGATGTTTGTGGGTGGGATCGAGCATCGGTTCATGGCCGCTTGCAACTGGACCAGGGGGGAGCGCTGCGACATCGAGGATCGCGACCGCAGCGAGCAACATCCGCTGCTGCACTCAACAACTGAACTTGCCATACTACCTTGCTCCTTCACGCCCATGCCTGCATTGTCAACAGGTCTCATACACCTCCACCAAAACATCGTGGATGTCCAATACCTTTATGGTGTTGGATCTGGCATCGTGGGATGGGCATTGAAATGGGAGTTCGTCGTCCTCGTGTTTCTCCTCCTGGCAGACGCACGCGTGTGCGTTGCCGTTTGGCTGATGCTGATGATAACACAAGCAGAGGCAGCCTTAGAGAATCTTGTCACGCTGAACGCCGTCGCTGCTGCCGGGACACATGGCATCGGTTGGTACCTGGTAGCCTTTTGCGCGGCGTGGCACTTTCGGGGTAAAATTGTCCCGCTGGTGACTTACAGCTTGACGGGTCTCTGGTCCCTAGCATTGCTTGTCCTCTTGCTCCCCCAACGGGCGTATGCTTGGTCGGGTGAGGACAGCGCTACTCTCGGCGCCGGGATCTTGGCCCTCTTTGGCTTCTTTACCTTATCACCTTGGTATAAGCATTGGATCAGCCGTATCATATGGTGGAACCAGTATGCCATATGCAGGTGCGAGGCCGCCCTTCAAGTGTGGGTCCCCCCCTTACTTGCACGCGGGGGTAGGGACGGCGCCATCTTGCTAGCAAGCCTGCTTTATCCATCTTTAATTTTTGACATCACTAAGCTGCTGATAGCAGTATTGGGCCCATTATACTTGATACAGGCTGCTCTCACTACCACCCCCTACTTTGTGCGTGCGCATGTACTGGTCCGCCTTTGCATGCTCGTGCGCTCCGTGACGGGGGGGAAATACTTCCAGATGATCATACTCAGCATCGGCAGATGGTGTAATACCTACATATATGACCACCTAGCACCAATGCAACATTGGGCCGCAGCTGGCCTCAAAGACCTAGCAGTGGCCACTGAACCTGTAATATTTAGTCCCATGGAAATCAAGGTTATCACCTGGGGCGCGGATACAGCGGCTTGCGGAGATATTCTCTGCGGGCTGCCCGTCTCTGCGCGATTAGGCCGTGAGGTGTTGTTGGGACCTGCTGATGACTATCGGGAGATGGGATGGCATTTGTTGGCCCCGATCACAGCATATGCCCAGCAAACCAGGGGCCTTTTTGGGACTATTGTGACCAGCTTGACCGGCAGGGATAAGAACGTGGTGACCGGTGAAGTGCAGGTGCTTTCCACGGCCACCCAGACCTTCCTAGGTACAACAGTAGGGGGGGTTATGTGGACTGTTTACCACGGTGCAGGCTCAAGGACACTTGCGGGCGCTAAACACCCTGCGCTCCAAATGTACACAAATGTAGATCAGGACCTCGTTGGGTGGCCAGCTCCTCCAGGGGCTAAGTCTCTTGAACCGTGCACCTGCGGGTCTGCAGACTTATACTTGATCACCCGCGATGCTGATGTCATCCCTGCTCGACGCAGGGGAGACACTACAGCGAGCTTGCTCAGTCCTAGGCCTCTCGCCTGTCTCAAAGGCTCCTCTGGAGGCCCTGTTATGTGCCCCTCGGGGCATGTTGCGGGGGTCTTTAGGGCCGCTGTATGCACCAGAGGTGTAGCAAAAGCCCTACAGTTCATACCAGTGGAAACCCTCAACACACAGGCTAGGTCTCCATCTTTCTCTGACAATTCAACTCCTCCTGCTGTCCCACAGAGCTATCAAGTAGGGTACCTCCATGCTCCGACCGGAAGTGGTAAGAGCACAAAGGTTCCGGCCGCTTATGTAGCACAAGGATATAATGTTCTCGTGTTGAACCCATCGGTGGCGGCCACACTAGGCTTCGGCACTTTCATGTCGCGTGCCTATGGGATCGACCCCAATATCCGTACTGGGAACCGCACCGTAACAACTGGTGCCAAGCTGACCTATTCCACCTACGGCAAGTTCCTTGCGGACGGGGGTTGCTCCGGGGGAGCATACGATGTGATTATCTGTGATGAGTGTCACGCCCAGGACGCTACTAGCATATTGGGCATAGGCACGGTCTTAGATCAAGCTGAGACGGCTGGGGTGAGGCTGACGGTTTTAGCGACAGCAACTCCCCCAGGCAGCATCACTGTGCCACATTCTAACATCGAGGAAGTAGCCCTGGGCTCTGAAGGTGAGATCCCTTTCTACGGTAAAGCTATACCGATAGCCCAAATCAAGGGGGGGAGACACCTTATCTTTTGCCACTCCAAGAAAAAATGTGATGAGATAGCATCCAAACTCAGAGGCATGGGGCTCAACGCTGTAGCGTACTACAGGGGTCTTGATGTATCCGTCATACCAACAGCAGGAGACGTCGTGGTTTGCGCTACTGACGCCCTCATGACTGGATTCACCGGAGACTTCGATTCTGTCATAGATTGCAACGTAGCTGTTGAACAGTACGTTGACTTCAGCCTGGACCCCACCTTTTCCATTGAGACTCGCACTGCTCCCCAAGACGCGGTTTCGCGTAGCCAACGTCGTGGCCGTACGGGCCGAGGCAGACTCGGCACGTACCGATATGTCACCCCGGGTGAGAGACCATCTGGAATGTTTGACTCGGTTGTTCTCTGTGAGTGCTATGACGCGGGATGCTCGTGGTACGATCTGCAACCCGCTGAGACCACAGTCAGACTGAGAGCCTACTTGTCCACACCGGGGTTACCTGTTTGCCAAGACCATTTAGACTTTTGGGAGAGCGTCTTCACTGGACTGACACACATAGATGCCCACTTTCTGTCACAGACTAAGCAGCAGGGACTAAACTTCGCGTACCTGACTGCCTACCAAGCCACTGTGTGCGCCCGCGCGCAGGCTCCTCCCCCAAGCTGGGACGAGACATGGAAATGCCTCGTGCGGCTTAAGCCAACACTACATGGGCCTACGCCCCTTCTATATCGGTTGGGGCCTGTCCAAAATGAAACCTGCTTGACACACCCAATTACAAAATATGTCATGGCATGCATGTCAGCTGATCTGGAGGTGACCACCAGCACTTGGGTGTTGCTCGGAGGGGTCCTCGCGGCCCTAGCGGCCTACTGCTTGTCAGTCGGCTGCGTCGTGATTGTGGGTCATATTGAGCTGGGGGGCAAGCCGGCACTCGTTCCAGACAAAGAGGTGTTGTATCAACAATACGATGAGATGGAGGAGTGCTCGCAAGCTGCCCCATATATCGAACAAGCTCAGGTAATAGCCCACCAGTTCAAGGAGAAAGTCCTTGGATTGCTGCAACGAGCCACCCAACAACAAGCTGTCATTGAACCCATAGTAGCTACCAACTGGCAAAAACTTGAGGCCTTCTGGCACAAGCACATGTGGAACTTTGTGAGTGGGATCCAGTACCTAGCAGGCCTTTCCACCTTGCCTGGCAACCCTGCTGTGGCGTCTCTCATGGCGTTCACTGCTTCGGTCACCAGTCCCCTGACGACCAACCAAACTATGTTTTTTAACATACTCGGGGGGTGGGTTGCTACCCATTTGGCAGGGCCCCAGAGCTCTTCCGCGTTCGTGGTAAGCGGCTTGGCCGGCGCTGCCATAGGGGGCATAGGCCTGGGCAGGGTCCTGCTTGACATCTTGGCAGGATACGGAGCTGGTGTCTCAGGCGCCTTGGTGGCTTTTAAGATCATGGGAGGAGAATTCCCCACTGCTGAAGACATGGTCAACCTGTTGCCCGCCATACTATCCCCAGGAGCCCTCGTCGTCGGTGTGATATGTGCTGCCATACTACGTCGACACGTGGGACCTGGAGAGGGGGCGGTGCAATGGATGAACAGGCTCATCGCATTCGCATCCCGGGGTAACCACGTCTCACCAACGCACTATGTCCCCGAGAGCGATGCCGCAGCGAGGGTTACTGCGTTGCTGAGTTCTCTGACTGTCACAAGCCTGCTCCGGCGGTTGCACAAGTGGATCAATGAAGACTACCCAAGTCCTTGCAGCGGTGATTGGCTGCGTACCATCTGGGAATGGGTTTGCACGGTGTTGTCTGACTTCAAAACATGGCTCTCTGCTAAGATCATGCCAGCGCTCCCTGGGCTGCCCTTCATTTCCTGTCAGAAAGGATATAAGGGCGTGTGGCGGGGGGACGGCGTAATGTCGACACGCTGTCCTTGCGGAGCATCAATAACCGGTCATGTGAAGAATGGGTCCATGCGGCTCGCAGGGCCGCGTACATGTGCCAACATGTGGCACGGTACTTTCCCTATCAATGAGTACACCACTGGACCCAGCACACCTTGCCCACCACCCAACTACACTCGCGCACTGTGGCGCGTGGCTGCCAACAGCTACGTTGAGGTGCGCCGAGTGGGGGACTTCCATTACATCACGGGGGCCACAGAAGATGAGCTCAAGTGTCCGTGCCAGGTGCCGGCTGCTGAGTTCTTTACTGAAGTGGATGGAGTGAGACTCCACCGTTACGCTCCTCCATGCAAGCCCCTGTTGAGGGATGAAATCACTTTCATGGTGGGGTTGAATTCCTACGCGATAGGATCTCAACTCCCCTGTGAGCCTGAACCAGACGTTGCTGTGCTGACCTCGATGTTGAGAGACCCTTCCCACATCACCGCCGAGACGGCAGCGCGCCGCCTTGCGCGCGGGTCCCCTCCATCGGAGGCAAGCTCATCCGCCAGCCAACTCTCGGCTCCGTCGCTGAAGGCTACGTGTCAGACGCACAGGCCTCATCCAGACGCTGAGCTGGTGGACGCCAACTTGTTATGGCGGCAGGAGATGGGCAGCAACATTACACGGGTAGAATCTGAGACAAAGGTTGTGATTCTTGATTCATTCGAACCTCTGAGAGCCGAAGCTGACGACGCCGAGCTCTCGGTGGCTGCAGAGTGTTTCAAGAAACCACCCAAGTATCCTCCAGCCCTTCCCATCTGGGCTAGGCCAGACTACAACCCTCCATTGTTGGACCGCTGGAAAACACCGGACTATGTACCACCAACTGTCCATGGATGCGCCTTACCACCACGGGGCGCTCCACCGGTACCTCCCCCCCGGAGGAAGAGAACAATTCAGCTGGATGGCTCCAATGTGTCCGCGGCGTTGGCTGCGCTAGCAGAAAAGTCTTTCCCGTCCTCAAAACCTCAGGGAGAGAATAGCTCATCCTCAGGGGTCGACACACAGAGCAGCACTACTTCCAGGGTGCCCCCCTCTCTGGGGGAGGAGTCCGACTCAGAGTCATGCTCATCCATGCCTCCTCTTGAGGGAGAGCCGGGTGATCCAGACCTGAGTTGCGACTCTTGGTCCACTGTTAGTGACAGCGAGGAGCAGAGCGTGGTCTGCTGCTCTATGTCGTACTCTTGGACCGGCGCCTTGATAACACCGTGTAGTGCTGAGGAGGAGAAACTGCCCATCAGCCCACTCAGCAACTCTCTATTGAGACATCATAACCTAGTCTATTCAACGTCGTCTAGAAGCGCTTCTCAGCGTCAGAAGAAGGTTACCTTCGACAGGCTGCAGGTGCTCGACGACCATTACAAGACTGCATTAAAGGAGGTAAAGGAGCGAGCATCTAGGGTAAAGGCTCGCATGCTCACCATCGAGGAAGCGTGCGCGCTCGTCCCTCCTCACTCTGCCCGTTCAAAGTTCGGGTATAGTGCGAAGGATGTTCGCTCCTTGTCCAGCAGGGCCATTAACCAGATCCGCTCCGTCTGGGAGGACTTGCTGGAAGACACCACAACTCCGATTCCAACCACCATCATGGCGAAGAACGAGGTGTTTTGCGTGGACCCCGCCAAGGGAGGTCGCAAGCCCGCTCGCCTCATTGTGTACCCTGACCTGGGGGTGCGTGTCTGTGAGAAACGCGCCCTGTATGACGTGATACAGAAGTTGTCAATTGAGACGATGGGTGCCTCTTATGGCTTCCAATATTCGCCTCAGCAGCGGGTCGAACGTCTATTGAAGATGTGGACCTCAAAGAAAACCCCCTTGGGGTTCTCGTATGACACCCGCTGCTTTGACTCGACTGTCACTGAACAGGACATCAGGGTGGAAGAGGAGATATACCAATGCTGTAACCTTGAACCGGAGGCCAGGAAAGTGATCTCCTCCCTCACGGAGCGGCTTTACTGCGGGGGCCCTATGTTCAACAGCAAGGGGGCCCAGTGTGGTTATCGCCGTTGCCGCGCCAGTGGAGTTCTGCCTACCAGCTTCGGCAACACAATCACTTGTTACATCAAGGCCACAGCGGCTGCAAGGGCCGCAGGCCTCCGGAACCCGGACTTTCTTGTCTGCGGAGATGATCTAGTCGTGGTGGCCGAGAGTGATGGCGTCGACGAGGATAGAGCAGCCCTGAGAGCCTTCACGGAGGCTATGACCAGATATTCTGCTCCACCCGGAGATGCTCCACAGCCTACCTACGACCTTGAGCTTATTACATCTTGCTCATCTAACGTCTCCGTGGCACAGGACAACAAGGGGAAGAGGTACTACTACCTCACCCGTGATGCCACCACTCCCCTGGCCCGAGCGGCTTGGGAAACAGCTCGTCACACTCCAGTTAACTCCTGGTTGGGCAACATCATCATGTACGCGCCTACCATCTGGGTACGCATGGTAATGATGACACATTTTTTCTCCATACTCCAATCCCAGGAGATACTTGACCGGCCCCTTGACTTTGAAATGTACGGGGCCACTTACTCTGTCACTCCGCTGGATTTACCAGCAATCATTGAAAGACTCCATGGTCTAAGCGCGTTCACGCTCCACAGTTACTCTCCAGTAGAGCTCAACAGGGTCGCGGGGACACTCAGGAAGCTTGGGTGCCCCCCCCTGCGAGCTTGGAGACATCGGGCACGAGCAGTGCGCGCCAAGCTTATCGCCCAGGGAGGGAAGGCCAAAGTATGCGGCCTTTATCTCTTCAATTGGGCGGTACGCACCAAGACCAATCTCACTCCACTGCCAGCCGCTGGCCAATTGGACTTATCCAGTTGGTTTACGGTTGGTGTCGGCGGGAACGACATTTATCACAGCGTGTCGCGTGCCCGAACCCGCCATTTGCTGCTTTGCCTACTCCTACTAACGGTAGGGGTAGGCATCTTTCTCCTGCCAGCACGATGAGCTGGTAGGATAACACTCCA
>KY620750 
ATCTCCTGCGGGCTGGCTCTCCCGGGAGGGGGAGTCCTGGAGGCTAGGCGACACTCCACCATGAATCACTCCCCTGTGAGGAACTTCTGTCTTCACGCGGAAAGCGTCTAGCCATGGCGTTAGTACGAGTGTCGTGCAGCCTCCAGGACTCCCCCTCCCGGGAGAGCCATAGTGGTCTGCGGAACCGGTGAGTACACCGGAATCGCTGGGGTGACCGGGTCCTTTCTTGGAGCAACCCGCTCAATACCCAGAAATTTGGGCGTGCCCCCGCGAGATCACTAGCCGAGTAGTGTTGGGTCGCGAAAGGCCTTGTGGTACTGCCTGATAGGGTGCTTGCGAGTGCCCCGGGAGGTCTCGTAGACCGTGCAACATGAGCACACTTCCTAAACCTCAAAGAAAAACCAAAAGAAACACCATCCGTCGCCCACAGGACGTCAAGTTCCCGGGTGGCGGACAGATCGTTGGTGGAGTATACGTGTTGCCGCGCAGGGGCCCACGATTGGGTGTGTGCACAACGCGTAAAACTTCTGAACGGTCACAGCCTCGCGGACGGCGACAGCCTATCCCCAAGGCGCGTCGGAGCGAAGGCCGGTCCTGGGCTCAGCCCGGGTACCCTTGGCCCCTCTATGGTAACGAGGGCTGCGGGTGGGCAGGGTGGCTCCTGTCCCCACGCGGCTCCCGTCCATCCTGGGGCCAAAACGACCCCCGGCGAAGGTCCCGCAATTTGGGTAAGGTCATCGATACCCTCACGTGCGGATTCGCCGACCTCATGGGGTACATCCCGCTCGTCGGCGCTCCCGTAGGAGGCGTCGCAAGAGCCTTCGCGCATGGCGTGAGGGCCCTTGAAGACGGGATAAACTTTGCAACAGGGAACTTGCCCGGTTGCTCCTTTTCTATCTTCCTTCTTGCTCTATTCTCTTGCTTAGTCCATCCAGCCGCTAGTTTAGAGTGGCGGAATACGTCTGGCCTCTACATCCTTACCAACGACTGTTCCAATAGCAGTATTGTGTATGAGGCCGATGACGTCATTCTGCACACACCTGGCTGTATACCTTGTGTCCATGAAAACAATGCAACCAAGTGCTGGACCCCAGTGACACCTACAGTGGCAGTTAAGTATGTCGGAGCAACCACCGCTTCGATACGCAGTCATGTGGACCTGCTAGTAGGCGCGGCCACGATGTGTTCCGCGCTCTACGTGGGTGATATGTGCGGGGCCGTCTTCCTTGTGGGACAAGCCTTCACGTTCAGACCCCGTCGCCATCAAACGGTCCAGACCTGTAACTGCTCGTTGTACCCAGGCCATCTTTCAGGACATCGAATGGCTTGGGATATGATGATGAATTGGTCCCCTGCCGCGGGTATGGTGGTAGCGCACGTCTTGCGTTTGCCTCAGACCTTGTTCGACATAATAACCGGGGCCCATTGGGGCATCATGGCGGGCCTAGCCTATTACTCTATGCAGGGCAATTGGGCCAAGGTCGCCATTATCATGGTCATGTTCTCAGGGGTCGATGCCGAAACACGCACCATCGGTGGCAGTGCAGCTAGTAATATCCGCGGGCTGACTGGCCTTTTTAGTGCGGGCCCCAGACAGAACCTGGAGCTGATCAACACCAACGGCTCATGGCACATTAACAGGACTGCCCTGAACTGCAATGATTCCATCAATACGGGGTTCATAGCTGGGTTGTTCTATTATCATAGGTTCAACTCTACTGGCTGTCCTCAAAGGCTCAACAGCTGCAAGCCCCTCGCTTACTTCAAGCAGGGGTGGGGCTCCTTGACAGATGCCAACATCACTGGGCCCTCTGATGACAAACCATACTGCTGGCACTATGCACCTAGACCTTGTGAAACTGTCAAAGCAGCAAATGTTTGCGGCCCTGTGTACTGCTTCACACCATCGCCAGTGGTTGTAGGCACTACTGATGTTAGGGGCGCCCCAACCTACAGCTGGGGTGAAAATGAGACAGACGTGTTCTTGCTGGATTCCCTGCGGCCTCCTAGTGGTCGGTGGTTCGGGTGTACGTGGATGAACTCCACGGGGTTTGTCAAGACATGCGGAGCCCCCCCTTGTAACATCTATGGGGGTGGGGACATCACCAGAAATGAGTCAGACCTCTACTGCCCCACCGACTGTTTCAGAAAACATCCTGAGGCCACATACAGCCGGTGTGGTGCGGGGCCCTGGTTAACACCTCGATGCATGGTCGACTATCCATACCGGCTTTGGCATTACCCATGCACAATCAACTTCACATTGTTCAAGGTTAGGATGTTTGTGGGCGGGTTTGAACACCGGTTTACCGCCGCCTGCAACTGGACTAGAGGGGAGCGCTGCGATATCGAGGATCGCGACCGCAGCGAGCAACATCCGCTGCTGCACTCAACAACTGAACTTGCTATACTGCCTTGCTCCTTCACGCCCATGCCTGCATTGTCGACAGGTCTGATACACCTCCACCAAAACATCGTGGATGTCCAGTACCTTTATGGTGTTGGATCCGGCATGGTGGGATGGGCGTTGAAATGGGAGTTCGTTGTCCTCGTGTTCCTCCTCCTAGCAGATGCACGCGTGTGCGTCGCCCTCTGGCTGATGCTGATGATATCACAAGCAGAAGCAGCCTTGGAGAATCTTGTCACACTGAACGCCGTCGCTGCCGCCGGGACACATGGTATCGGCTGGTACCTGGTGGCCTTCTGCGCGGCATGGTACGTGCGGGGTAAACTTGTCCCACTGGTGACCTACAGCCTGACGGGTCTTTGGCCTTTAGCATTGCTCGTCCTCTTGCTCCCCCAACGGGCATATGCTTGGTCGGGCGAAGATAGCGCTACTCTTGGCGCTGGGATCTTGGTCCTCTTCGGGTTTTTTACCTTGTCACCTTGGTATAAGCAGTGGATCGGTCGCCTTATGTGGTGGAACCAGTACACCATATGTAGATGCGAGGCCGCCCTTCAAGTGTGGGTCCCCCCCCTACTTGCACGCGGGGGTAGGGACGGTGCCATCCTGCTAACAAGCCTGCTTTATCCATCTCTAATTTTTGACATCACCAAGCTGCTGATAGCGGTGTTGGGCCCATTGTATTTGATACAGGCCGCCATCACGGCCACCCCCTACTTTGTGCGTGCACATGTACTGGTTCGCCTTTGCATGCTTGTGCGCTCTGTGATGGGGGGAAAATACTTCCAGATGGTCATACTGAACATTGGCAGATGGTTTAACACCTACCTATACGACCACCTAGCGCCGATGCAACACTGGGCCGCAGCTGGCCTCAAGGACCTAGCAGTGGCCACTGAACCTGTAATATTCAGTCCCATGGAAATCAAGGTCATCACCTGGGGCGCGGATACGGCGGCTTGCGGAGATATTCTTTGCGGGCTGCCCGTCTCTGCGCGATTAGGCCGTGAGGTGTTGTTGGGACCTGCCGACGACTATCGGGAGATGGGTTGGCATTTGCTGGCCCCGATCACAGCATACGCCCAGCAAACCAGGGGCCTTCTTGGGACTATTGTGACCAGCTTGACTGGCAGGGACAAGAATGTGGTGACCGGTGAGGTGCAGGTGCTTTCTACGGCTACCCAGACCTTCCTAGGTACAACAGTGGGGGGGGTTATGTGGACTGTTTACCATGGCGCAGGCTCAAGGACACTTGCGGGCGTCAAACATCCTGCGCTCCAAATGTACACAAATGTAGATCAGGACCTCGTTGGGTGGCCAGCCCCCCCAGGGGCTAAGTCTCTTGAGCCGTGCACCTGCGGATCTGCAGACTTATACTTGGTTACCCGCGATGCTGACGTCATCCCTGCTCGACGCAGGGGAGACTCCACAGCGAGCTTGCTCAGTCCTAGGCCTCTCGCCTGTCTCAAAGGCTCCTCTGGAGGTCCTGTTATGTGCCCCTCGGGGCATGTTGCGGGAGTCTTTAGGGCTGCTGTGTGCACCCGAGGTGTAGCAAAAGCCCTACAGTTCATACCAGTGGAAACCCTTAACACACAGGCTAGGTCTCCATCCTTCTCTGACAATTCAACTCCTCCTGCCGTTCCACAGAGTTATCAAGTAGGGTACCTTCATGCCCCGACCGGCAGTGGTAAGAGCACAAAGGTTCCGGCCGCCTATGTAGCACAGGGATACACTGTTCTCGTGTTGAATCCATCGGTGGCGGCCACACTAGGCTTTGGCACTTTCATGTCGCGTGCCTATGGGATCGACCCCAACATCCGCACTGGGAACCGCACCGTTACAACTGGTGCTAAACTGACCTATTCCACCTACGGTAAGTTCCTCGCGGACGGGGGTTGCTCTGGGGGGGCATATGATGTGATTATTTGTGATGAATGTCATGCCCAAGACGCTACTAGCATATTGGGCATAGGCACGGTCCTAGATCAGGCTGAGACGGCCGGGGTGAGGCTGACGGTTCTGGCGACAGCGACTCCCCCAGGCAGCATCACTGTGCCACATTCAAACATTGAAGAAGTGGCCCTGAGCTCTGAAGGTGAGATCCCTTTCTATGGTAAGGCTATACCCTTAGCCCAGATCAAGGGGGGGAGGCACCTTATCTTCTGCCATTCCAAGAAAAAATGTGATGAGATAGCAGCCAAACTCAGAGGCATGGGGCTCAACGCTGTAGCATACTACAGGGGTCTTGATGTGTCCGTCATACCAACAACAGGAGATGTCGTAGTTTGCGCTACTGACGCCCTCATGACTGGATTCACCGGAGACTTCGATTCTGTCATAGATTGCAACGTGGCTGTTGAACAGTACGTTGACTTCAGCTTGGACCCCACCTTTTCCATTGAGACTCGCACTGCTCCCCAAGACGCGGTCTCCCGCAGCCAACGCCGTGGTCGTACGGGCCGAGGTAGACTTGGCACGTACCGGTATGTCACCCCAGGTGAGAGACCATCTGGAATGTTTGACTCGGTTGTTCTCTGTGAGTGCTATGACGCGGGTTGCTCGTGGTACGATCTGCAGCCTGCTGAGACCACAGTCAGACTGAGAGCTTACTTGTCCACGCCGGGACTACCCGTCTGCCAAGATCATCTGGACTTTTGGGAGAGCGTCTTCACTGGATTGACTCACATAGATGCCCATTTCCTGTCACAGACTAAGCAGCAGGGACTCAATTTCTCGTACCTAACTGCCTACCAAGCCACTGTGTGCGCCCGCGCGCAGGCTTCTCCCCCAAGTTGGGACGAGACATGGAAATGTCTCATGCGGCTTAAGCCAACACTACATGGACCTACGCCCCTTCTATATCGGTTGGGGCCTGTCCAAAATGAAATCTGTTTGACACACCCTGTCACGAAGTACATCATGGCCTGCATGTCAGCTGATCTGGAAGTAACCACCAGCACCTGGGTGTTGCTCGGAGGGGTCCTCGCGGCCCTGGCGGCCTACTGCTTGTCAGTCGGCTGCGTTGTGATCGTGGGTCATATTGAGCTGGGGGGCAAACCGGCACTCGTTCCAGACAAAGAGGTGTTGTATCAACAATACGATGAGATGGAAGAGTGCTCGCAAGCCGCCCCATATATCGAACAAGCTCAAGCAATAGCCCACCAGTTCAAGGAGAAAGTCCTTGGATTGCTACAGCGGGCCACCCAACAACAAGCTGTCATTGAGCCCATAGTAACTACCAACTGGCAAAAGCTTGAGGCCTTTTGGCACAAGCATATGTGGAACTTTGTGAGTGGGATCCAATACCTAGCAGGCCTTTCCACTTTACCTGGCAACCCTGCTGTGGCGTCTCTTATGGCGTTCACTGCTTCAGTCACCAGTCCCCTGACGACCAACCAAACTATGTTTTTCAACATACTCGGGGGGTGGGTTGCTACCCATTTGGCAGGGCCCCAAAGCTCTTCCGCGTTCGTGGTAAGTGGCTTAGCAGGCGCTGCCATAGGGGGTATAGGCCTGGGCAGGGTCTTACTTGACATCTTGGCAGGGTACGGAGCCGGTGTCTCAGGTGCCTTGGTGGCTTTTAAAATCATGGGAGGAGAACTCCCCACTGCTGAGGACATGGTCAACCTGTTGCCCGCTATACTATCCCCGGGTGCCCTCGTCGTCGGTGTGATATGCGCTGCCATACTACGTCGGCACGTGGGACCTGGGGAGGGGGCGGTGCAGTGGATGAACAGACTCATCGCATTCGCATCCCGGGGTAACCACGTCTCACCAACACACTATGTCCCCGAGAGCGATGCTGCAGCAAGGGTCACTGCATTGCTGAGTTCTCTAACTGTCACAAGCCTGCTCCGGCGGTTACATCAGTGGATCAATGAAGACTACCCAAGCCCCTGCAGCGGTGATTGGCTGCGTACCATCTGGGACTGGGTTTGCACGGTGTTGTCTGACTTCAAGACATGGCTCTCTGCTAAGATCATGCCAGCGCTCCCTGGGCTGCCCTTCATTTCCTGTCAGAAGGGGTACAAGGGCGTGTGGCGGGGGGACGGTGTGATGTCGACTCGCTGCCCTTGCGGAGCAACAATAGCCGGTCATGTGAAGAATGGGTCCATGCGGCTAGCAGGGCCGCGTACATGTGCTAACATGTGGTACGGTACTTTCCCCATCAATGAGTACACCACTGGACCCAGCACACCTTGTCCATCACCCAACTACACTCGCGCACTATGGCGCGTGGCTGCCAACAGCTACGTCGAGGTGCGTCGGGTAGGAGACTTCCATTACATTACGGGGGCCACAGAAGATGAGCTCAAGTGTCCATGCCAAGTGCCGGCTGCTGAGTTCTTTACTGAAGTGGATGGGGTGAGAATTCACCGTTACGCCCCTCCATGTAAGCCCCTGTTGAGGGATGAGATCACTTTCGTAGTAGGGTTGAATTCCTACGCGATAGGATCTCAACTCCCCTGTGAGCCCGAACCGGACGTTTCTGTGCTGACCTCGATGTTGAGAGACCCCTCACACATCACCGCCGAGACGGCAGCGCGCCGCCTTGCGCGCGGGTCTCCTCCATCAGAGGCAAGCTCATCCGCCAGCCAACTATCGGCTCCGTCGTTGAAGGCCACATGCCAAACGCATGGGCCCCATCCAGACGCTGAGCTGGTAGACGCCAACTTGTTATGGCGGCAAGAGATGGGCAGCAACATTACACGGGTGGAGTCCGAGACAAAGGTTGTGATTCTCGATTCATTCGAACCTCTGAGAGCCGAAACTGACGATGTTGAGCTCTCGGTGGCTGCAGAGTGTTTCAAGAAACCTCCCAAGTACCCTCCAGCCCTTCCCATCTGGGCTAGGCCGGACTACAACCCTCCACTGTTGGACCGCTGGAAAGCGCCGGACTATGTACCACCAACTGTCCATGGATGCGCCTTACCACCACGGGGCGCTCCGCCGGTGCCCCCACCTCGGAGGAAGAGAACAATTCAGTTGGATGGCTCCAATGTGTCCACGGTGCTAGCTGCACTGGCGGAAAAGTCATTCCCGTCCTCGAAGCTGCAGGAGGAGAACAGCTCATCCTCAGGGGTCGACACACAATCCAACACTACTTCTGAGGTGCCCCCCCCCCCGGGAGGGGAGTCCGACACAGAGTCGTGCTCGTCCATGCCTCCTCTCGAGGGGGAGCCGGGCGATCCGGACCTGAGTTGCGACTCTTGGTCCACCGTCAGTGACAGCGAGGAGCAGAGCGTGGTCTGCTGCTCTATGTCGTACTCTTGGACCGGCGCCTTGATAACACCATGTAGTGCTGAGGAGGAGAAGCTACCCATCAGCCCACTCAGCAACTCCCTGTTGAGACATCATAACCTAGTCTATTCAACGTCGTCTAGAAGCGCTTCTCAGCGTCAGAAGAAGGTTACCTTCGACAGGCTGCAGGTGCTCGACGACCATTATAAGACTGCATTAAAGGAGGTAAAGGAGCGAGCATCTAAGGTAAAGGCTCGCATGCTCACCATCGAGGAAGCGTGCGCGCTTGTCCCTCCTCACTCTGCCCGTTCAAAGTTCGGGTATAGTGCGAAGGATGTTCGCTCCTTGTCCAGCAGGGCCGTTAACCAGATCCGCTCCGTCTGGGAGGACCTGCTGGAAGACACCACAACTCCGATTCCAACCACCATCATGGCGAAGAACGAGGTTTTCTGCGTAGACCCCATTAAAGGGGGCCGCAAGCCCGCTCGCCTCATTGTATACCCTGACCTGGGGGTGCGTGTCTGTGAGAAACGCGCCCTGTATGACGTGATACAGAAGTTGTCAATTGCGACGATGGGTTCCGCTTATGGATTCCAGTACTCGCCTCAGCAGCGGGTCGAACGTCTGTTGAAGATGTGGACCTCAAAGAGAACCCCCTTGGGGTTCTCGTATGACACCCGTTGCTTTGACTCGACTGTCACTGAACAGGATATCAGGGTGGAAGAGGAGATATACCAATGTTGTGACCTTGAACCGGAGGCCAGGAAAGTGATCTCCTCCCTCACGGAGCGGCTTTACTGCGGGGGCCCCATGTTCAACAGCAAAGGGGCCCAGTGTGGTTATCGCCGCTGCCGTGCTAGTGGAGTTCTGCCTACCAGCTTTGGCAACACAATCACTTGTTACATCAAGGCCACGGCGGCCGCAAGGGCCGCAGGCCTCCGGAACCCGGACTTTCTTGTCTGCGGAGATGATCTAGTCGTGGTGGCTGAGAGTGACGGCGTCGGCGAGGATAGAGCAGCCCTGAGAGCTTTCACGGAAGCTATGACCAGGTATTCTGCTCCACCCGGAGATGCTCCACAGCCTACCTACGACCTTGAGCTCATTACATCTTGCTCCTCCAACGTTTCCGTGGCACATGACAACGCGGGGAAGAGGTACTATTACCTCACCCGTGATCCTACCACTCCTCTGGCCCGTGCAGCTTGGGAAACAGTCCGTCACACTCCAGTTAACTCCTGGTTGGGCAACATCATCATGTACGCGCCTACCATCTGGGTGCGCATGGTAATGATGACGCACTTTTTCTCCATACTCCAATCCCAGGAGATACTTGATCGGCCTCTTGACTTTGAAATGTACGGGGCCACTTACTCTGTCACTCCGCTGGATTTACCAGCAATCATTGAAAGACTCCATGGTCTAAGCGCGTTCACGCTCCACAGTTATTCTCCAGTAGAGCTCAATAGGGTCGCGGGGACACTCAGGAAGCTTGGGTGCCCCCCCCTACGAGCTTGGAGACATCGGGCACGAGCAGTGCGCGCCAAGCTTATCGCCCAGGGAGGGAAGGCCAAAATATGTGGTCTTTATCTCTTTAATTGGGCGGTACGCACCAAGACCAAACTCACTCCACTGCCAGCCGCTGGCCAATTGGACCTGTCCAGTTGGTTTACGGTTGGCGTCGGCGGGAACGACATTTATCACAGCGTGTCGCGTGCCCGAACCCGCCATTTGCTGCTTTGCCTACTCCTACTAACGGTAGGGGTAGGCATCTTCCTCCTGCCAGCTCGGTGAGCTGGTAGGATAACACTCCATTTTTTTTTTTTTTTTTTTTTTCTTTTCCTTTCCTTCTTTTAACCTTTAATTTTCCTATCTCTA
>KY620751 
CTGGGGGGGGGCCTGGAGGCTGCACGACACTCCACCATGGATCACTCCCCTGTGAGGAACTTCTGTCTTCACGCGGAAAGCGCCTAGCCATGGCGTTAGTACGAGTGTCGTGCAGCCTCCAGGCCCCCCCCTCCCGGGAGAGCCATAGTGGTCTGCGGAACCGGTGAGTACACCGGAATCGCTGGGGTGACCGGGTCCTTTCTTGGAGCAACCCGCTCAATACCCAGAAATTTGGGCGTGCCCCCGCGAGATCACTAGCCGAGTAGTGTTGGGTCGCGAAAGGCCTTGTGGTACTGCCTGATAGGGTGCTTGCGAGTGCCCCGGGAGGTCTCGTAGACCGTGCAACATGAGCACACTTCCTAAACCTCAAAGAAAAACCAAAAGAAACACCATCCGTCGCCCACAGGACGTTAAGTTCCCGGGTGGTGGACAGATCGTTGGTGGAGTATACGTGTTGCCGCGCAGGGGCCCACGATTGGGTGTGCGCGCAACGCGTAAAACTTCTGAACGGTCACAGCCTCGCGGACGACGACAGCCTATCCCCAAGGCTCGTCGGAGCGAAGGCCGGTCCTGGGCTCAGCCCGGGTACCCTTGGCCCCTCTATGGTAACGAGGGCTGCGGGTGGGCAGGGTGGCTCCTGTCCCCACGCGGTTCTCGTCCATCCTGGGGCCCAAATGACCCCCGGCGAAGATCCCGCAACTTGGGTAAGGTCATCGATACCCTCACGTGCGGATTCGCCGACCTCATGGGGTACATCCCGCTCGTCGGCGCTCCTGCAGGAGGCGTCGCAAGAGCCTTTGCGCATGGCGTGAGGGCCCTTGAAGACGGGATAAACTTTGCAACAGGGAACTTGCCCGGTTGCTCCTTTTCTATCTTCCTCCTTGCTTTGTTCTCTTGCTTAATTCACCCAACAGCTAGTTTAGAGTGGCGGAACACGTCTGGCCTCTACGTCCTTACCAACGACTGCTCCAATAGCAGCATTGTGTATGAGGCTGACGACGTTATTCTGCACGCGCCCGGCTGTATACCCTGTGTCCAGGACGGTAATACATCCACGTGCTGGACTCCAGTGACACCTACAGTGGCAGTCAAGTACGTCGGAGCAACCACCGCTTCGATACGCGGTCATGTGGACCTGTTAGTGGGCGCGGCCACGATGTGCTCTGCACTCTACGTGGGTGATATGTGTGGAGCCGTCTTTCTCGTGGGACAAGCCTTCACGTTCAGACCTCGTCGCCATCAAACGGTCCAGACTTGTAACTGCTCACTGTACCCAGGCCACCTCTCAGGACACCGAATGGCTTGGGATATGATGATGAATTGGTCCCCCGCTGTGGGTATGGTGGTAGCGCACGTCTTGCGCCTGCCTCAGACCTTGTTTGATATAATAGCTGGGGCCCATTGGGGTATCTTGGCGGGTTTAGCCTATTACTCCATGCAGGGCAATTGGGCCAAGGTCGCTATCATCATGGTTATGTTTTCAGGAGTCGACGCCACAACGCGTATCACCGGTGGCACCGTAGCTCATGATGCCAGTGGCCTCGCCAGCATCTTCAGTCTAGGCCCCAAGCAGAACTTGCAGCTGGTCAACACCAACGGCTCGTGGCACATCAACAGGACTGCCCTGAATTGCAATGATTCCATAAACACGGGGTTCATAGCTGGGTTGATCTATTACCATAAGTTCAACTCCACTGGATGTCCTCAAAGGCTCAGCAGCTGCAAACCCATCACTTTCTTCAGTCAAGGGTGGGGCCCTTTGACAGACGCTAACATCTCTGGTCCCTCTGAAGACAGACCGTACTGCTGGCACTACGCACCTAGACCTTGTGAAATTGTCCCAGCAGCAAATGTTTGCGGCCCTGTGTATTGCTTCACACCATCGCCAGTGGTTGTAGGCACTACTGATGCTAAGGGCACTCCAACCTACACCTGGGGTGAGAATGAGACTGATGTGTTCCTGCTGGAGTCTTTGCGGCCTCCCAGTGGTCGGTGGTTTGGGTGCGTGTGGATGAACTCCACGGGGTTTACCAAGACGTGCGGAGCTCCCCCTTGTAATATCTATGGGGATAGGAGGAGTCCTGGGAGTAATAGTAATAATACAGACCTCTTCTGCCCTACTGACTGCTTCAGAAAACATCCTGAAGCCACATACAGCCGGTGTGGTGCGGGGCCCTGGTTGACACCTCGGTGCTTGGTCGACTACCCATACCGGCTTTGGCATTACCCATGTACAGTCAATTTTACATTGTTCAAGGTGAGGATGTTTGTGGGCGGGTTTGAACACCGATTCACCGCCGCTTGCAACTGGACCAGAGGGGAGCGCTGCGATATCGAGGATCGTGACCGCAGCGAGCAACATCCGCTGCTACATTCAACAACTGAGCTTGCTATACTGCCTTGCTCCTTTACGCCCATGCCCGCATTGTCAACAGGTTTAATACACCTCCACCAAAATATCGTGGACGTCCAATACCTGTATGGTGTTGGATCTGGTATGGTGGGATGGGCGTTGAAATGGGAGTTCGTCATCCTCGTTTTCCTCCTCCTAGCAGACGCACGTGTGTGCGTTGCCCTTTGGCTGATGCTGATGATATCACAAGCAGAAGCAGCCTTGGAGAACCTTGTCACGCTGAACGCTGTCGCTGCTGCTGGGACACATGGTATCGGTTGGTACCTGGTGGCCTTTTTCGCAGCGTGGCACGTACGGGGCAAACTTGTCCCACTGGTGACCTACAGCCTGGCAGGCCTCTGGTCCCTAGCATTGCTCGTCCTCTTGCTCCCCCAACGAGCGTATGCTTGGTCGGGTGAGGACAGCGCCACTCTTGGCGCTGGGATCATGGTCCTCTTCGGCTTCTTTACCTTATCACCTTGGTACAAGCATTGGATCGGCCGCCTCATGTGGTGGAATCAGTACGCCATATGTAGATGCGAGGCTGCCCTTCAAGTGTGGGTCCCCCCCCTACTTGCACGAGGGGGTAGGGACGGTGTCATCTTACTAACAAGCCTGCTTTATCCATCTTTAATCTTTGACATTACTAAGCTGCTGATAGCAGTATTGGGCCCATTGTACTTAATACAAGTTGCCATCACCACCACCCCCTACTTCGTGCGTGCACATGTACTGGTTCGTCTTTGCATGCTCGTGCGCTCTGCGGTGGGGGGAAAATACTTCCAAATGATCATACTGAGCATCGGCAGATGGTTTAACACTTACCTATACGACCACCTGGCGCCGATGCAACATTGGGCCGCAGCTGGCCTCAAAGACCTAGCAGTGGCCACTGAACCTATAATATTTAGTCCCATGGAGATCAAGGTCATTACCTGGGGCGCGGATACAGCGGCTTGCGGAGACATTCTTTGCGGGCTGCCTGTTTCTGCGCGATTAGGCCGCGAGGTGTTGTTGGGACCTGCTGATGACTATCGGGAGATGGGTTGGCATCTGTTAGCCCCGATCTCAGCATACGCCCAGCAAACTAGGGGCCTTTTTGGGACTATTGTTACCAGCTTGACTGGCAGAGATAAGAACGTGGTGACCGGTGAAGTGCAAGTGCTTTCTACGGCTACCCAAACTTTCCTGGGTACAACAGTAGGGGGGGTTATGTGGACTGTCTACCACGGTGCAGGCTCGAGGACGCTTGCAGGCGCCAAACACCCAGCGCTCCAAATGTACACAAATGTAGATCAGGACCTCGTCGGGTGGCCAGCCCCCCCAGGGGCTAAGTCTCTTGAACCGTGTACCTGCGGGTCTGCAGACTTATATTTGGTTACCCGCGAAGCTGATGTCATCCCTGCCCGGCGCAGGGGGGACTCCACAGCAAGCTTGCTCAGCCCTAGACCTCTCGCCTGTCTCAAGGGCTCCTCTGGAGGTCCTGTTATGTGCCCTTCGGGGCATGTCGCGGGGATCTTTAGGGCTGCTGTGTGCACCAGAGGTGTAGCGAAAGCCCTACAATTCATACCAGTGGAAACCCTTAGTACACAGGCTAGGTCTCCATCTTTCTCTGACAATTCAACTCCTCCTGCTGTTCCACAGAGCTATCAGGTAGGGTACCTTCATGCCCCGACTGGCAGTGGTAAGAGCACAAAGGTCCCAGCCGCTTATGTAGCACAAGGATATAATGTTCTCGTGTTGAATCCATCGGTGGCGGCTACACTAGGCTTCGGCTCTTTCATGTCGCGCGCCTATGGGATCGATCCCAACATCCGCACTGGAAACCGCACCGTTACGACTGGTGCTAAACTGACCTATTCCACCTACGGTAAGTTTCTTGCGGACGGGGGTTGCTCCGCGGGAGCATATGATGTGATCATCTGTGATGAGTGTCATGCCCAAGACGCTACTAGCATATTGGGTATAGGCACAGTCTTAGATCAGGCTGAGACGGCTGGGGTGAGGCTGACGGTCTTAGCAACAGCAACTCCCCCAGGTAGCATCACTGTGCCACATTCCAACATCGAAGAAGTGGCCCTGAGCTCTGAAGGCGAGATCCCTTTCTATGGCAAGGCTATACCGTTAGCCCAGCTCAAGGGGGGGAGGCACCTTATCTTCTGCCATTCCAAGAAAAAATGTGATGAGATAGCATCCAAACTCAGAGGCATGGGGCTCAACGCTGTAGCATACTATAGGGGTCTTGATGTGTCCGTTATACCAACAGCGGGAGACGTCGTGGTTTGCGCTACTGACGCTCTCATGACTGGATTCACCGGAGACTTCGATTCTGTTATAGATTGCAACGTAGCTGTTGAACAGTACGTTGACTTCAGCCTGGACCCCACCTTTTCCATTGAAACTCGCACTGCTCCCCAAGACGCGGTTTCTCGCAGCCAACGGCGTGGCCGTACGGGCCGAGGTAGACTCGGTACGTACCGATATGTCGCCCCGGGTGAGAGGCCGTCTGGAATGTTTGACTCGGTTGTTCTCTGTGAGTGCTATGACACGGGCTGCTCGTGGTACGACTTGCAGCCCGCTGAGACCACAGTCAGACTGAGAGCTTACTTGTCCACGCCGGGATTACCCGTCTGCCAAGACCATTTGGACTTTTGGGAGAGCGTCTTCACTGGACTAACTCACATAGATGCCCACTTCCTGTCACAGACTAAACAGCAGGGACTCAACTTCTCGTACCTGACTGCCTATCAAGCCACTGTGTGCGCCCGCGCGCAGGCTCCTCCCCCAAGTTGGGACGAGATGTGGAAATGTCTCGTGCGGCTTAAGCCAACACTACATGGACCTACACCCCTTCTATATCGGTTGGGGCCTGTCCAAAATGAAACCTGCTTGACGCACCCAATCACAAAATACGTCATGGCGTGCATGTCAGCTGATCTGGAAGTAACCACCAGCACCTGGGTGTTGCTCGGGGGGGTCCTCGCGGCCCTAGCAGCCTACTGCTTGTCAGTCGGCTGCGTTGTGATTGTGGGCCATATTGAGCTGGGGGGCAAGCCGGCACTCGTTCCAGACAGAGAGGTGTTGTATCAACAATACGATGAGATGGAGGAATGCTCGCAAGCCGCCCCATACATCGAACAAGCTCAGGTAATAGCCCACCAGTTCAAGGAGAAAGTTCTTGGATTGCTGCAACGAGCCACCCAACAACAAGCTGTCATTGAGCCCATAGTAGTTACCAACTGGCAAAAGCTTGAGGCCTTCTGGCACAAGCACATGTGGAATTTTGTGAGTGGAATCCAGTACCTAGCAGGCCTCTCCACTTTGCCTGGCAACCCTGCTGTGGCGTCTCTTATGGCGTTCACTGCTTCAGTCACCAGTCCCCTGACGACCAACCAAACTATGTTTTTTAACATACTCGGGGGGTGGGTTGCTACTCATTTGGCAGGGCCCCAGAGCTCTTCCGCGTTCGTGGTAAGCGGCTTGGCCGGCGCTGCCATAGGGGGTATAGGTTTAGGCAGGGTCTTGCTTGACATCTTGGCAGGATACGGAGCTGGTGTCTCAGGCGCCTTGGTGGCTTTTAAGATTATGGGAGGAGAACTCCCCACTGCTGAGGACATGGTCAACCTGTTGCCCGCCATACTATCTCCGGGCGCCCTCGTCGTCGGTGTGATATGTGCTGCCATACTACGTCGACATGTAGGACCTGGAGAGGGGGCGGTGCAGTGGATGAACAGGCTCATCGCATTCGCTTCCCGGGGTAACCACGTCTCACCAACGCACTATGTCCCCGAGAGCGATGCTGCAGCGAGGATCACTGCACTGCTGAGTTCTCTAACTGTCACAAGTTTGCTTCGGCGGTTGCACAAGTGGATTAATGAAGACTACCCGAGTCCTTGCAGCGGTGATTGGCTGCGTTCCATCTGGGACTGGGTTTGCACGGTGTTGTCTGACTTTAAAACATGGCTCTCTGCTAAGATCATACCAGCGCTCCCTGGGCTGCCTTTCATCTCCTGTCAGAGGGGATACAAGGGCGTGTGGCGGGGGGACGGTGTGATGTCAACACGCTGTCCTTGCGGGGCATCAATAACTGGTCATGTGAAGAACGGGTCCATGCGGCTTGCAGGGCCGCGTACATGTGCTAACATGTGGCACGGTACCTTCCCCATCAATGAGTACACTACCGGACCCGGCACACCTTGCCCATCACCCAACTACACTCGCGCGCTATGGCGCGTAGCTGCCAACAGCTACGTTGAGGTGCGCCGGGTAGGGGACTTCCATTACATTACAGGGGCCACAGAAGATGAGCTCAAGTGCCCATGCCAAGTGCCGGCTGCTGAGTTCTTTACTGAAGTGGATGGGGTGAGAATTCACCGTTACGCCCCTCCATGTAAGCCCTTGTTGAGGGATGAAATCACTTTCACGGTAGGGTTGCATTCCTACGCGATAGGATCCCAACTCCCCTGTGAACCCGAACCAGATGTTTCTGTGCTGACCTCGATGTTGAGAGACCCTTCCCATATCACCGCCGAGACGGCGGCGCGCCGCCTCGCACGCGGGTCCCCTCCGTCAGAGGCAAGCTCATCTGCCAGCCAACTATCGGCTCCGTCACTGAAGGCCACTTGCCAGACGCATAGGCCTCACCCAGACGCTGAGCTGGTGGACGCCAACTTGTTGTGGCGGCAAGAGATGGGCAGCAACATCACACGGGTAGAGTCTGAAACAAAGGTTGTGATTCTCGATTCATTCGAACCTCTGAGAGCCGAAACCGATGACGTCGAGCTCTCGGTGGCTGCAGAGTGTTTCAAGAAACCTCCCAAATATCCCCCAGCCCTTCCTATCTGGGCTAGGCCAGACTACAACCCTCCACTGTTGGATCGCTGGAAAGCACCGGATTATGAACCACCAACTGTCCATGGATGTGCTCTACCACCACGGGGCGCTCCGCCGGTGCCTCCCCCTCGGAGGAAAAGAACAGTTCAACTGGATGGCTCTAATGTGTCTGCGGCACTAGCCGCGTTAGCAGAAAAGTCATTTCCATCCTCTAAACCGCAAGAAGAGAATAGTTCGTCCTCAGGGGTCGACACGCAGTCCAGCACTACTTCCAAGGTGCCTCTTTCTCCAGGAGGGGAGTCCGACTCAGAGTCGTGCTCGTCCATGCCTCCTCTCGAGGGAGAGCCGGGCGATCCGGACTTGAGTTGCGACTCTTGGTCCACCGTTAGTGACAGCGAGGAGCAGAGTGTGGTCTGTTGCTCTATGTCGTACTCTTGGACTGGCGCCTTGATAACACCATGTAGTGCTGAGGAGGAGAAACTGCCCATCAGTCCACTCAGCAACTCCTTGCTGAGACATCATAACCTAGTCTATTCAACGTCGTCTAGAAGCGCTTCCCAGCGTCAGAAGAAGGTTACCTTCGACAGGCTGCAGGTGCTCGACGACCATTACAAGACTGCATTAAAGGAGGTAAAGGAGCGAGCGTCTAAGGTGAAGGCTCGCATGCTCACCATTGAGGAAGCGTGCGCGCTTGTCCCTCCTCACTCTGCCCGTTCGAGGTTCGGGTATAGTGCGAAGGACGTTCGCTCCTTGTCCAGTAGGGCCATCAACCAGATCCGCTCCGTCTGGGAGGACTTGCTGGAAGACACCACAACTCCAATTCCAACCACCATCATGGCGAAAAACGAGGTGTTTTGTGTGGACCCCGTTAAAGGAGGCCGCAAGCCCGCTCGCCTCATTGTATACCCTGACTTGGGGGTGCGTGTCTGTGAGAAGCGCGCCCTATATGATGTGATACAGAAGTTGTCAATCGAGACGATGGGGTCTGCTTATGGATTCCAATACTCGCCTCAGCAGCGGGTCGAACGTCTGCTAAAGATGTGGACCTCAAAGAAAACTCCCTTGGGGTTTTCGTATGACACTCGTTGCTTTGACTCGACTGTCACTGAACAGGACATCAGGGTGGAAGAGGAGATATACCAATGCTGCAACCTTGAACCGGAGGCCAGGAAAGTGATCTCCTCCCTCACGGAGCGGCTTTACTGCGGGGGCCCTATGTTCAACAGCAAGGGGGCTCAGTGTGGTTATCGCCGCTGCCGTGCTAGTGGAGTTCTGCCTACCAGCTTTGGCAATACAATCACTTGTTACATCAAGGCCACGGCGGCCGCAAAGGCCGCAAGCCTCCGGAACCCGGACTTTCTTGTCTGCGGAGACGATCTTGTCGTGGTAGCTGAGAGTGATGGCGTCGAAGAGGATAGAGCAGCCCTGAGAGCCTTCACGGAGGCCATGACCAGGTATTCTGCTCCACCCGGAGATGCTCCGCAGCCTACTTACGACCTTGAGCTCATTACATCTTGCTCTTCTAACGTCTCCGTGGCACGGGACAACAAGGGGAAGAGGTACTATTACCTCACCCGTGATGCCACTACTCCCCTGGCCCGTGCTGCTTGGGAAACAGCTCGTCACACTCCAGTTAACTCCTGGTTGGGCAACATCATCATGTACGCGCCTACCATCTGGGTGCGCATGGTAATGATGACACACTTTTTCTCCATACTCCAATCCCAGGAGATACTTGATCGTCCCCTTGACTTTGAAATGTACGGGGCCACTTATTCTGTCACTCCGCTGGATTTACCAGCAATCATTGAAAGACTCCATGGTCTAAGCGCGTTCACGCTCCATAGTTACTCTCCAGTAGAGCTCAACAGGGTCGCGGGGACACTCAGGAAGCTTGGGTGTCCTCCCCTACGAGCTTGGAGACATCGGGCACGAGCAGTGCGCGCCAAGCTTATCGCCCAAGGAGGGAAGGCTAAAGTATGTGGCCTTTATCTCTTTAATTGGGCGGTACGCACCAAGATCAATCTCACTCCACTGCCAGCAGCTGGCCAGCTGGATTTATCTAGTTGGTTCACTGTTGGCGTCGGCGGGAACGACATCTATCACAGCGTGTCACGTGCCCGAACCCGCCATTTGCTGCTTTGCCTACTCCTACTAACGGTAGGGGTAGGCATCTTTCTCCTGCCAGCACGATAAGCTGGTAGAATAACACTCCATTCCCTTC
>KY620752 
TCCGATCTGGAGGCTGCACGACACTCCACCATGGATCACTCCCCTGTGAGGAACTTCTGTCTTCACGCGGAAAGCGCCTAGCCATGGCGTTAGTACGAGTGTCGTGCAGCCTCCAGGACCCCCCCCTCCCGGGAGAGCCATAGTGGTCTGCGGAACCGGTGAGTACACCGGAATCGCTGGGGTGACCGGGTCCTTTCTTGGAACAACCCGCTCAATACCCAGAAATTTGGGCGTGCCCCCGCGAGATCACTAGCCGAGTAGTGTTGGGTCGCGAAAGGCCTTGTGGTACTGCCTGATAGGGTGCTTGCGAGTGCCCCGGGAGGTCTCGTAGACCGTGCAACATGAGCACACTTCCTAAACCTCAAAGAAAAACCAAAAGAAACACCATCCGTCGCCCACAGGACGTTAAGTTCCCGGGTGGCGGGCAGATCGTTGGTGGAGTATACGTGTTGCCGCGCAGGGGCCCACGATTGGGTGTGCGCGCGACGCGTAAAACTTCTGAACGGTCACAGCCTCGCGGACGGCGACAGCCTATTCCCAAGGCGCGTCGGAGCGAAGGCCGGTCCTGGGCTCAGCCCGGGTATCCTTGGCCCCTCTATGGTAACGAGGGCTGCGGGTGGGCAGGGTGGCTCCTGTCCCCACGCGGCTCTCGTCCATCCTGGGGCCCAAACGACCCCCGGCGAAGGTCCCGCAATTTGGGTAAGGTCATCGATACCCTCACGTGCGGATTCGCCGACCTCATGGGGTACATCCCGCTCGTCGGCGCTCCCGTAGGAGGCGTCGCAAGAGCCCTCGCACACGGTGTGAGGGCCCTTGAAGACGGGATAAATTTCGCAACAGGGAACTTGCCCGGTTGCTCCTTTTCTATTTTTCTTCTTGCTTTGTTCTCCTGCCTAATTCACCCAACAGCCAGTTTAGAGTGGCGGAATGAGTCTGGCCTCTACATCCTTACCAACGACTGTCCTAATAACAGTATTGTGTATGAGGCTGATGACGTTATTCTGCACACGCCCGGCTGTATACCCTGTGTTCAGGAAAACGACACATCCAAGTGCTGGACCCCAGTGACACCTACAGTGGCAGTCAGGCATGTCGGAGCAACTACCGCTTCGATACGCAGTCATGTGGACCTGCTAGTGGGCGCAGCCACGGTGTGTTCTGCGCTCTACGTGGGTGATGTGTGTGGGGCCGTCTTCCTCGTGGGACAAGCCTTCACGTTCAGGCCCCGCCGCCACCAAACGGTCCAGACTTGCAACTGCTCGCTGTACCCAGGCCATCTTTCAGGACATCGAATGGCTTGGGATATGATGATGAATTGGTCCCCCGCTGTGGGTATGGTGGTAGCGCACGTCCTGCGTTTGCCCCAGACCCTGTTCGACATAATAGCTGGGGCCCATTGGGGCATCTTGGCGGGCCTAGCCTATTACTCTATGCAGGGTAACTGGGCCAAGGTCGCTATCATCATGGTCATGTTTTCAGGGGTCGATGCCAATACATATGTCACCGGTGGCGCTGCAGGTCGTACTACTGTAGGTTTTGCTGGCCTTTTCAACCCGGGCGCCCGGCAAAACCTGCAGCTGATCAACACCAATGGCTCGTGGCACATCAACAGGACTGCCCTGAACTGCAATGATTCCATAAACACGGGGTTCATAGCTGGGTTGTTTTATTATCATAGGTTTAACTCTACTGGATGTCCCCAAAGGCTCAAAAGTTGTAAATCCCTTACTTCCTTCAGGCAGGGGTGGGGCCCCTTGACAGATGCTAACATCTCCGGTCCCTCTGAGGATAAACCGTACTGCTGGCACTACGCACCAAGACCTTGTGAAATTATTCCAGCATCAAGTGTCTGCGGCCCTGTGTACTGCTTCACGCCATCGCCGGTGGTTGTGGGCACTACTGATAAGAAAGGTGTCCCGACCTACACCTGGGGTGGGAATGAGACAGACGTGTTCCTGCTGCAGTCCCTGCGGCCTCCCAGTGGTCGGTGGTTTGGGTGCACGTGGATGAACTCCACGGGGTTTACCAAGACGTGTGGAGCTCCCCCTTGTAACATCTATGGGGGTGGGGGAAATCGCGCAAATGGGTCAGACCTTTTTTGCCCCACCGACTGCTTCAGAAAACATCCCGGGGCTACGTACAGCCGGTGTGGTGCGGGGCCTTGGTTGACACCTCGATGCATGGTCGACTATCCATACCGGCTTTGGCATTACCCATGTACAGTCAATTTTACAGTGTTCAAGGTGAGAATGTTTGTGGGTGGGTTTGAGCACCGGTTTGGCGCTGCTTGCAACTGGACCAGGGGGGAGCGCTGCAATATCGAGGATCGCGACCGCAGCGAGCAACATCCGCTGCTGCATTCAACAACTGAGCTTGCTATACTGCCTTGCTCCTTCACGCCCATGCCTGCATTGTCAACAGGTCTAATACACCTCCACCAAAACATCGTGGATGTCCAATACCTTTACGGTGTTGGATCTGGCATGGTGGGATGGGCGCTGAAATGGGAGTTCGTTATCCTCGTATTCCTCCTCCTAGCAGACGCACGTGTGTGCGTTGCCCTTTGGCTGATGCTGATGATAGTACAAGCAGAAGCAGCCCTGGAGAACCTTGTCACGCTGAACGCCATCGCTGCTGCCGGGACACATGGTGTCGGCTGGTACCTGGTGGCCTTTTGCGCGGCGTGGTACGTGCGGGGTAAGCTTGTTCCGCTGGTGACCTACAGTCTGGCGGGTCTCTGGTCCCTAGCATTGCTTGTCCTCTTGCTCCCCCAACGAGCGTATGCTTGGTCGGGTGAGGACAGCGCCACTCTCGGCGCCGGGATCTTGGCCCTCTTTGGCTTCTTTACCTTATCACCTTGGTATAAGCATTGGATCGGCCGCCTCATGTGGTGGAACCAGTACACCATATGTAGATGCGAGGCCGCCCTTCAAGTGTGGGTTCCCCCCTTACTTGCACGAGGGGGTAGGGACGGTGTCATCCTGCTAACAAGCCTACTTTATCCATCTCTAATTTTTGACATCACTAAGCTGCTGATAGCAGTATTGGGCCCATTATACCTACTACAGGCCGCCATCACCACCACCCCCTACTTCGTGCGTGCACATGTATTGGTCCGCCTTTGCATGCTCGTGCGCTCCGTGGCGGGGGGAAAATACTTCCAGATGATCATACTGAGCATTGGCAGATGGTTTAACACCTATCTATATGACCACCTAGCGCCGATGCAACATTGGGCCGCAGCTGGCCTCAAAGACCTAGCAGTGGCCACTGAACCTGTAATATTTAGTCCCATGGAAATCAAGGTCATTACCTGGGGTGCAGATACAGCGGCTTGCGGAGATATTCTTTGTGGGCTGCCTGTCTCTGCGCGATTAGGCCGTGAGGTGTTGTTGGGACCTGCTGATGATTACCGGCAGATGGGTTGGCATCTGTTGGCCCCGATCACAGCTTATGCCCAGCAAACCAGGGGCCTTCTTGGGACTATTGTGACCAGCTTAACTGGCAGGGATAAGAACGTGGTGGCCGGTGAAGTGCAGGTGCTTTCTACGGCTACCCAAACCTTCCTAGGTACAACAGTAGGGGGGGTTATGTGGACTGTCTACCATGGTGCAGGCTCAAGGACACTTGCGGCCGCTAAACATCCTGCGCTCCAAATGTATACAAATGTAGATCAGGACCTCGTTGGGTGGCCAGCCCCTCCAGGGGCTAAATCTCTTGAACCGTGCACTTGCGGGGCTGCAGACTTATACTTGGTTACCCGCGATGCTGATGTCATCCCTGCCCGGCGCAGGGGGGACTCTACAGCAAGCTTGCTCAGTCCTAGGCCTCTCGCCTGTCTCAAGGGTTCCTCTGGAGGTCCTGTTATGTGTCCTTCGGGCCATGTTGCGGGGATCTTTAGGGCTGCTGTGTGCACCAGAGGTGTAGCAAAAGCCCTACAGTTCATACCAGTGGAAACCCTTAACACGCAGGCTAGGTCTCCATCTTTCTCTGACAATTCAACTCCTCCTGCTGTTCCACAGAGCTATCAGGTAGGGTACCTTCATGCCCCGACCGGCAGTGGTAAGAGCACAAAGGTCCCGGCCGCTTATGTAGCACAGGGATATAATGTCCTCGTGCTGAATCCATCGGTGGCGGCCACACTAGGCTTTGGCACTTTCATGTCGCGCGCCTATGGGATCGACCCCAATATCCGCACTGGGAACCGCACCGTTACGACTGGTGCTAAACTGACCTATTCCACCTATGGTAAGTTTCTTGCGGATGGGGGTTGCTCCGCGGGAGCATATGATGTGATTATCTGTGATGAGTGTCATGCCCAAGATGCTACTAGCATATTGGGTATAGGCACGGTCTTAGATCAAGCTGAGACGGCCGGGGTGAGGCTGACGGTTTTAGCGACAGCAACTCCCCCAGGCAGCATCACTGTGCCACATTCTAACATCGAAGAAGTGGCCCTGGGCTCTGAAGGTGAGATCCCTTTCTACGGCAAAGCTATACCAATAGCCCAGCTTAAGGGGGGGAGACACCTTATCTTTTGCCATTCCAAGAAGAAATGTGATGAGATGGCATCCAAACTCAGAGGCATGGGGCTTAACGCTGTAGAATACTATAGGGGTCTCGATGTATCCGTCATACCATCAGCGGGAGACGTCGTGGTTTGCGCTACTGACGCTCTCATGACTGGATTCACCGGAGACTTCGATTCTGTCATAGATTGCAACGTGGCTGTTGAACAGTACGTTGACTTCAGCCTGGACCCCACCTTTTCCATCGAGACTCGGACTGCTCCCCAAGACGCGGTTTCCCGCAGCCAACGCCGTGGCCGTACGGGCCGGGGTAGACTCGGTACGTACCGGTATGTCACCCCGGGTGAGAGGCCGTCTGGAATGTTTGACTCGGTTGTTCTCTGTGAGTGCTATGACGCAGGCTGCTCGTGGTACGATCTGCAGCCCGCTGAGACCACAGTTAGACTGAGAGCCTACTTGTCCACGCCGGGATTACCTGTTTGCCAAGACCATTTGGACTTTTGGGAGAGCGTCTTCACTGGACTAACTCACATAGATGCTCACTTTTTGTCACAAACCAAACAGCAGGGACTTAACTTCTCGTACCTAACTGCCTATCAAGCCACTGTGTGCGCCCGCGCGCAGGCTCCTCCCCCAAGTTGGGACGAGACGTGGAAATGTCTCCTGCGGCTTAAGCCAACACTACATGGACCTACGCCCCTTCTATATCGGTTGGGGCCTGTCCAAAATGAAACCTGCTTGACACACCCCGTCACAAAATACATCATGGCATGCATGTCAGCTGATCTGGAAGTAACCACCAGCACTTGGGTGTTGCTTGGAGGGGTCCTCGCAGCCCTAGCTGCCTACTGCTTATCAGTCGGCTGCGTCGTGATTGTGGGTCATATTGAGCTGGGGGGCAAGCCAGCACTCGTTCCAGACAAAGAGGTGTTGTATCAACAATACGATGAGATGGAGGAGTGTTCGCAAGCTGCCCCGTATATCGAACAAGCTCAGGTAATAGCCCACCAGTTCAAGGAGAAAATCCTTGGATTGCTGCAGCGAGCCACCCAACAACAAGCTGTCATCGAGCCTATAGTAGTTACCAACTGGCAAAAGCTTGAGGCCTTCTGGAACAAGCACATGTGGAATTTTGTGAGTGGGATCCAGTACCTAGCGGGCCTCTCCACTTTGCCTGGCAACCCTGCTGTGGCGTCTCTTATGGCGTTCACTGCTTCAGTCACCAGTCCCCTGACAACCAACCAAACTATGTTTTTTAACATACTCGGGGGGTGGGTTGCTACCCATTTGGCAGGGCCTCAGAGCTCTTCCGCGTTCGTGGTAAGCGGCTTGGCCGGCGCTGCCATAGGGGGCATAGGCCTGGGCAGGGTCTTGCTTGACATCTTGGCAGGATACGGAGCTGGTGTCTCAGGCGCTTTGGTGGCCTTTAAGATCATGGGAGGAGAACTCCCCACTGGTGAGGACATGATCAACCTGTTGCCCGCCATACTATCTCCGGGCGCTCTCGTTGTCGGTGTGATATGCGCTGCCATACTACGTCGACACGTGGGACCGGGGGAGGGGGCGGTGCAGTGGATGAACAGGCTCATCGCATTCGCATCCCGGGGTAACCACGTCTCACCAACGCACTATGTCCCCGAGAGCGATGCTGCAGCGAGGGTCACTGCACTGCTGAGCTCTCTAACTGTCACAAGTCTGCTTCGGCGATTGCACAAGTGGATCAATGAAGACTACCCGAGTCCTTGCAGCGGTGACTGGCTGCGTTCCATCTGGGACTGGGTTTGCATAGTATTATCTGACTTTAAGACATGGCTCTCTGCTAAGATTATGCCAGCGCTCCCCGGGCTGCCCTTCATTTCCTGTCAGAAGGGATATAAGGGCGTGTGGCGGGGGGACGGTGTGACGTCAACACGCTGTCCTTGCGGGGCATTTATAACTGGCCATGTAAAGAATGGGTCCATGCGGCTTGCAGGGCCGCGCACATGCGCTAACATGTGGTACGGTACCTTCCCCATCAATGAGTACACCACTGGACCCAGCACACCTTGCCCATCACCCAATTACACTCGCGCACTATGGCGCGTGGCTGCCAACAGCTACGTTGAGGTGCGCCGGGTGGGGGACTTCCATTACATCACGGGGGCCACAGAAGATGGGCTCAAGTGTCCGTGCCAAGTGCCGGCTGCTGAGTTCTTTACTGAAGTGGATGGGGTGAGAGTTCACCGTTACGCCCCTCCATGTAAGCCCCTGTTGAGGGATGAAGTCACTTTCACGGTAGGGATGAATTCCTATGCGATAGGATCCCAACTCCCCTGTGAACCCGAACCAGATGTTTCTGTGCTGACCTCGATGTTGAGAGACCCTTCCCATATCACCGCTGAGACGGCAGCGCGCCGCCTCGCGCGCGGGTCCCCTCCATCAGAGGCAAGCTCATCTGCCAGCCAACTATCGGCTCCGTCGTTGAAGGCCACTTGCCAGTCGCATAGGCCTCACCCAGACGTTGAGCTATTGGACGCCAATTTGCTATGGCGGCAGGAGATGGGCAGCAACATAACACGGGTAGAGTCTGATACAAAGGTTGTGATTCTTGATTCGTTCGAACCTCTGAGAGCCGAAACTGACGACAACGAGCTCTCGGTGGCTGCAGAGTGTTTCAAGAAACCTCCCAAGTATCCTCCAGCCCTTCCTATCTGGGCTAGGCCAGACTACAACCCTCCACTGTTGGACCGCTGGAAAGCACCGGATTATGAACCACCAACTGTCCACGGATGTGCCTTACCACCACGGGGCGCTCCGCCGGTGCCTCCCCCCCGGAGGAAAAGAGCAATTCAGCTGGATAGCTCCAATGTGTCCGCAGCGCTAGCTGCGCTAGCGGAAAAGTCATTCCCGTCCTCGAAACTGCAGGAAGAGAATAGCTCATCCTCAGGGGTTGGCACGCAGCCCAGCACTACTCCCAAGGCGCTCCCCTCTCTGGGAGGGGATTCCGACTCAGAGTCATGCTCGTCCATGCCTCCTCTCGAGGGAGAGCCGGGCGATCCGGACTTGAGTTGCGACTCTTGGTCCACCGTTAGTGACAGCGAGGAGCAGAGCGTGGTCTGTTGCTCTATGTCGTACTCTTGGACCGGCGCCTTGATAACACCATGTAGTGCTGAGGAGGAGAAACTGCCCATCAGTCCACTCAGCAACTCCTTGCTGAGACATCATAACTTAGTCTATTCAACGTCGTCTAGAAGCGCTTCCCAGCGTCAGAAGAAGGTTACCTTCGACAGACTGCAAGTGCTCGACGACCATTACAAGACTGCACTAAAGGAGGTAAAGGAGCGAGCGTCTAAGGTAAAGGCTCGCATGCTCACCATTGAGGAAGCGTGCGCGCTCGTCCCTCCTCACTCTGCCCGTTCGAAGTTCGGGTATAGTGCGAAGGACGTTCGCTCCTTATCCAGCAGGGCCATTAACCAGATCCGCTCCGTCTGGGAGGACTTGCTGGAGGACACCATAACTCCAATTCCAACCACCATCATGGCGAAGAATGAAGTGTTCTGTGTGGACCCCACTAAGGGAGGCCGCAAACCCGCTCGCCTCATTGTGTACCCTGACCTGGGAGTGCGTGTCTGTGAAAAACGCGCTCTGTATGACGTGATACAGAAGTTGTCAATTGAGACGATGGGGTCTGCTTACGGATTCCAATACTCGCCTCAGCAGCGGGTCGAACGTCTGTTGAAGATGTGGACCTCAAAGAAAACCCCCTTGGGGTTTTCGTATGACACCCGCTGCTTTGACTCAACTGTCACTGAACAGGACATCAGGGTGGAAGAGGAGATATACCAATGCTGCAACCTTGAACCGGAGGCCAGGAAAGTGATCTCCTCCCTCACGGAGCGGCTTTACTGCGGGGGCCCTATGTTCAACAGCAAGGGGGCCCAGTGTGGTTATCGCCGCTGCCGTGCCAGTGGAGTTCTGCCTACTAGCTTCGGCAACACAATCACTTGCTACATCAAGGCCACAGCGGCTGCGAGAGCTGCGGGCCTTCGACACCCGGACTTTCTTGTCTGCGGAGATGATCTAGTCGTGGTGGCTGAGAGTGATGGCGTCGACGAGGATAGAGCGACCCTGAGAGCCTTCACGGAGGCCATGACCAGGTACTCTGCTCCACCCGGAGATGCTCCACAGCCTACCTACGACCTTGAACTCATTACATCTTGCTCCTCTAACGTCTCCGTGGCACAGGACAACAAGGGGAAGAGGTACTATTACCTCACCCGTGATGCCACTACTCCCCTGGCTCGTGCGGCTTGGGAAACTGCTCGTCACACTCCAGTTAACTCCTGGTTGGGCAACATCATCATGTACGCGCCCACTATCTGGGTGCGCATGGTAATGATGACACATTTTTTTTCCATACTCCAATCCCAGGAGATACTTGATCGACCCCTTGACTTTGAAATGTACGGGGCCACTTACTCTGTCACTCCGCTGGATTTACCAGCAATCATTGAAAGACTCCATGGTCTAAGCGCGTTCACGCTCCACAGTTACTCTCCAGTAGAGCTTAATAGGGTCGCGGGGACACTCAGGAAGCTTGGGTGCCCCCCTCTACGAGCTTGGAGACATCGGGCACGAGCAGTGCGCGCCAAGCTTATCGCCCAGGGAGGGAAGGCCAAAATATGCGGCCTTTATCTCTTTAATTGGGCGGTACGCACCAAGACCAATCTCACTCCACTGCCAGCAGCTGGCCAGCTGGATTTATCCAGTTGGTTTACTGTCGGCGTCGGCGGGAACGACATTTATCACAGCGTGTCACATGCCCGAACCCGCTATTTGCTGCTTTGCCTACTCCTACTAACGGTAGGAGTAGGCATCTTCCTCCTGCCAGCACGGTAATCTGGTAGGATAACACTCCATT
>KY620753 
CTTACGAGGCGACACTCCACCATGGATCACTCCCCTGTGAGGAACTTCTGTCTTCACGCGGAAAGCGCCTAGCCATGGCGTTAGTACGAGTGTCGTGCAGCCTCCAGGACCCCCCCTCCCGGGAGAGCCATAGTGGTCTGCGGAACCGGTGAGTACACCGGAATCGCTGGGGTGACCGGGTCCTTTCTTGGAGCAACCCGCTCAATACCCAGAAATTTGGGCGTGCCCCCGCAAGATCACTAGCCGAGTAGTGTTGGGTCGCGAAAGGCCTTGTGGTACTGCCTGATAGGGTGCTTGCGAGTGCCCCGGGAGGTCTCGTAGACCGTGCAACATGAGCACACTTCCTAAACCTCAAAGAAAAACCAAAAGAAACACCATCCGTCGCCCACAGGACATCAAGTTCCCGGGTGGCGGACAGATCGTTGGTGGAGTATACGTGTTGCCGCGCAGGGGCCCGCGATTGGGTGTGCGCGCGACGCGTAAAACTTCTGAACGGTCACAGCCTCGCGGACGGCGACAGCCTATCCCCAAGGCGCGCCAGAGCGAAGGCCGGTCCTGGGCTCAGCCCGGGTACCCTTGGCCCCTCTATGGTAACGAGGGCTGCGGGTGGGCAGGGTGGCTCCTGTCCCCGCGCGGTTCTCGCCCATCTTGGGGCCCAAATGACCCCCGGCGAAGGTCTCGCAATTTGGGTAAAGTCATCGATACCTTAACGTGCGGATTCGCCGACCTCATGGGGTACATTCCGCTCGTCGGCGCTCCTGTAGGAGGTGTCGCAAGAGCCCTCGCACACGGCGTGAGGGCCCTTGAAGACGGGATAAATTTCGCAACAGGGAACCTGCCTGGTTGCTCCTTTTCTATCTTCCTTCTTGCTTTGTTCTCCTGTTTGATTCACCCAGCAGCCAGCTTGGAGTGGCGGAATACGTCTGGCCTCTACATCCTCACCAACGACTGCTCCAATAGCAGTATTGTGTATGAGGCCGATGACGTTATTTTGCACACACCCGGCTGTATACCCTGTGTCCAGGACGGCAATACATCCAGGTGCTGGACCTCAGTGACACCTACAGTGGCAGTCAGGTACGTCGGAGCAACCACCGCTTCGATACGCAGTCATGTGGACCTGTTAGTGGGCGCAGCCACGATGTGCTCTGCGCTCTACGTGGGTGACATGTGTGGGGCCGTCTTCCTCGTGGGACAAGCCTTCACGTTTAGACCTCGTCACCATCAAACGGTCCAGACCTGTAACTGCTCGCTGTACCCAGGCCACCTTACAGGACACCGAATGGCTTGGGATATGATGATGAATTGGTCCCCCGCTGTGGGTATGGTGGTAGCGCATGTCCTGCGGTTGCCCCAGACCTTGTTCGACATAATAGCCGGGGCCCATTGGGGCATCCTAGCGGGCCTAGCATATTACTCCATGCAGGGCAACTGGGCCAAGGTCGCTATCATCATGGTCATGTTTTCAGGGGTCGATGCTGCTCACCGCGATACACACACCACCGGTGGCGCTGCGGGTCATACTGTTTTCAGGTTTACTAGTCTTTTTAGCCGGGGCCCCCAACAGAAACTACAGCTAGTCAACACCAACGGCTCGTGGCACATCAACAGGACTGCTCTGAACTGCAACGACTCCCTATCCACTGGGTTCTTGGCTGGGTTGTTTTATCACCATAATTTCAACTCTACTGGATGTCCTCAAAGGCTCAGCAGCTGCAAACCCATTACTTCCTTCAGGCAAGGGTGGGGCTCCCTGAGAGATGCTAACGTCAGCGGTTCCTCTGAAGACAAGCCGTACTGCTGGCACTACGCACCTAGACCTTGTGAAACTGTTCCAGCATTAAATGTCTGTGGCCCTGTGTACTGCTTCACACCATCACCAGTGGTTGTAGGCACTACCGATAATAAGGGCGCCCCAACCTACACCTGGGGTGAGAATGAGACAGATGTATTCCTGCTGAAGTCCCTGCGGCCTCCCAGCGGTCGGTGGTTTGGATGCACGTGGATGAACTCTACGGGGTTTGTCAAGACGTGCGGAGCTCCCCCTTGCGACATCTATGGGGGTGAGGGGGACCAACGTAATACGACAGACCTCTTATGCCCCACCGACTGCTTCAGGAAACACCCTGAGGCCACATATAGCCGGTGTGGTGCAGGGCCATGGTTGACACCTCGATGCATGGTCGACTACCCATACCGGCTCTGGCATTATCCATGTACAATCAACTTTACATTGTTCAAGGTGAGGATGTTTGTGGCTGGGTTTGAGCATCGGTTTAACGCCGCTTGCAACTGGACCAGAGGAGAGCGTTGTGATATTGAGGATCGTGACCGCAGCGAGCTACATCCGCTGCTGCATTCAACAACTGAGCTCGCTATACTACCTTGCTCCTTCACGCCCATGCCTGCATTGTCAACAGGTCTAATACACCTTCACCAAAACATCGTGGATGTCCAGTACCTTTACGGTGTTGGATCTGGCATGGTGGGGTGGGCGCTGAAGTGGGAGTTCGTTGTCCTCGTTTTCCTCCTCCTGGCGGACGCACGCGTGTGTGTTGCCCTCTGGCTGATGTTGATGATATCACAAGCAGAAGCAGCCCTGGAGAACCTTGTCACGCTGAACGCCGTCGCAGCTGCCGGGACACATGGTATCGGCTGGTACCTGGTAGCCTTTTGCGCAGCGTGGTACGTGCGGGGTAAGCTTGTCCCGCTTGTGACCTATAGCCTGACGGGTCTCTGGTCCCTAGCACTGCTCGTCCTCTTGCTCCCCCAACGGGCGTATGCTTGGTCGGGTGAGGACAGCGCTACTCTCGGTGCCGGGGTTTTGGCCCTCTTCGGCTTCTTTACTCTATCACCTTGGTATAAGCATTGGATCGGCCGCCTCATGTGGTGGAACCAGTACACCATATGTAGATGCGAGGCCGCCCTTCAAGTGTGGGTCCCCCCCTTACTTGCACGTGGGAGTAGGGACGGTGTCATCCTGTTAACAAGCCTGCTCTATCCATCATTGATCTTTGACATCACTAAGCTGCTGATAGCAGTTCTGGGCCCATTATACTTAATACAGGCCGCCATCACCACCACCCCCTACTTTGTGCGTGCACATGTACTGGTCCGCCTTTGCATGCTCGTGCGCTCTGCGACGGGGGGAAAATACTTCCAGATGGTCATACTGAGCATAGGCAGATGGTTTAACACCTACCTATACGACCACCTAGCGCCAATGCAACACTGGGCCGCAGCTGGCCTCAAAGACCTAGCAGTGGCCACTGAACCTGTTATATTTAGTCCCATGGAAATCAAGGTCATCACCTGGGGCGCGGATACGGCGGCTTGCGGAGATATTCTTTGCGGGCTGCCCGTCTCTGCGCGACTAGGCCATGAGGTTTTGTTAGGCCCTGCTGATGACTATCGGGAGATGGGTTGGCGTCTGTTGGCCCCGATCACAGCATATGCCCAGCAGACTAGGGGTCTCTTTGGGACTATTGTGACCAGCTTAACTGGCAGGGATAAGAACGTGGTGACCGGTGAAGTGCAGGTGCTCTCTACGGCTACCCAGACCTTCCTAGGTACAACAGTAGGGGGGGTTATGTGGACTGTTTACCATGGTGCAGGTTCAAGGACGCTTGCGGGCGCTAAACATCCTGCGCTCCAAATGTACACAAATGTAGATCAGGACCTCGTTGGGTGGCCAGCCCCTCCGGGGGCCAAGTCCCTTGAGCCGTGCACCTGCGGGTCTGCGGACTTGTACTTGGTCACCCGCGAAGCTGATGTCATCCCTGCCCGGCGCAAGGGGGACTCCACAGCGAGCTTGATCAGTCCTAGACCTCTCGCCTGTCTTAAAGGCTCCTCTGGAGGTCCTGTTATGTGCCCTTCGGGGCATGTTGCGGGGATCTTTAGGGCTGCCGTGTGCACCAGAGGTGTAGCGAAAGCCCTACAGTTCATACCAGTGGAAACCCTTAGCACACAGGCTAGGTCTCCATCCTTCTCTGACAATTCAACTCCTCCTGCTGTTCCACAGAGCTATCAGGTAGGGTACCTTCATGCCCCGACTGGCAGTGGTAAGAGCACGAAGGTCCCGGCCGCTTATGTAGCACAAGGATACAATGTTCTCGTGTTGAATCCATCGGTGGCGGCCACACTAGGCTTCGGTGCTTATATGCCGCGCGCCTATGGGATCGATCCCAATGTCCGCACTGGGAACCGCACCATCACAACTGGTGCTAAACTGACCTATTCCACCTACGGTAAGTTTCTTGCGGACGGGGGTTGCTCCGGGGGGGCATATGATGTGATTATCTGTGATGAATGTCATGCCCAAGACGCTACCAGCATATTGGGCATAGGTACGGTCTTAGATCAGGCCGAGACAGCTGGGGTGAGGCTGACGGTTTTAGCGACAGCAACTCCCCCAGGCAGCATCACTGTGCCACACTCCAACATCGAAGAAGTGGCCCTGGGCTCTGAAGGTGAGATCCCTTTCTACGGTAAGGCTATACCGATAGCCCAGCTTAAGGGGGGGAGGCACCTTATCTTCTGCCATTCCAAGAAAAAATGTGACGAGATGGCATCTAAACTTAGAGGTATGGGGCTCAACGCTGTAGCGTACTATAGGGGTCTTGATGTGTCCGTCATACCGACAACGGGAGACGTCGTGGTTTGCGCTACTGACGCTCTCATGACTGGATTCACTGGAGACTTCGACTCTGTCATAGATTGCAACGTGGCTGTTGAACAGTACGTTGACTTCAGCCTGGACCCCACCTTTTCCATTGAGACTCGCACTGCTCCCCAAGACGCGGTTTCGCGCAGTCAGCGTCGTGGCCGTACGGGCCGAGGTAGACTCGGTACGTACCGATACGTCACCCCGGGTGAGAGGCCATCTGGAATGTTTGACTCAGTCGTTCTCTGTGAGTGCTATGACGCGGGCTGCTCGTGGTATGACCTGCAGCCTGCTGAGACCACAGTCAGACTAAGAGCTTACTTGTCCACGCCGGGGTTACCCGTCTGTCAAGACCATTTAGACTTCTGGGAGAGCGTCTTCACTGGACTTACTCACATAGATGCCCATTTTCTATCACAGACCAAGCAGCAGGGACTTAACTTCTCGTACCTAACTGCCTACCAAGCCACTGTGTGCGCCCGCGCGCAGGCTCCTCCCCCAAGTTGGGACGAGATGTGGAAATGTCTCGTGCGGCTTAAGCCAACACTGCATGGACCTACGCCCCTTCTATATCGGTTGGGGCCCGTCCAAAATGAAACCTGCTTAACACACCCCGTCACAAAATACATCATGGCATGCATGTCAGCTGATCTGGAAGTGACCACCAGTACCTGGGTGTTGCTCGGAGGGGTCCTCGCGGCCCTAGCAGCCTACTGCTTGTCAGTCGGCTGCGTGGTGATTGTGGGTTATATTGAGCTGGGGGGCAAGCCGGCACTCGTTCCAGACAAAGAGGTGTTGTATCAACAATACGATGAGATGGAGGAGTGCTCGCAAGCCGCTCCATATATCGAACAAGCTCAAGCAATAGCCCACCAGTTCAAGGAGAAAGTCCTTGGATTACTGCAGCGAGCCACCCAACAGCAAGCTGTCATCGAGCCTATAGTAGCTACCAACTGGCAAAAGCTTGAGGCCTTTTGGCACAAGCACATGTGGAATTTTGTGAGTGGGATCCAGTACCTAGCAGGCCTCTCCACCTTGCCTGGCAACCCTGCTGTGGCGTCTCTTATGGCGTTCACTGCTTCAGTCACCAGTCCCCTGACGACCAACCAAACTATGTTTTTTAACATACTCGGGGGGTGGGTTGCTACTCATCTGGCAGGGCCTCAGAGCTCTTCCGCGTTTGTGGTAAGCGGCTTGGCTGGCGCTGCTATAGGGGGTATAGGCCTGGGCAGGGTCTTGCTTGACATTCTGGCAGGGTACGGAGCTGGTGTCTCAGGCGCCTTAGTGGCTTTTAAGATCATGGGAGGAGAATTCCCCACCGCTGAGGACATGGTCAACCTGCTGCCCGCTATACTATCTCCGGGTGCCCTCGTCGTCGGCGTGATATGCGCAGCCATACTACGTCGACACGTAGGACCTGGGGAGGGAGCGGTGCAGTGGATGAACAGGCTCATCGCATTCGCTTCCCGGGGTAACCACGTTTCACCAACGCACTATGTCCCCGAAAGCGATGCTGCAGCGAGAGTCACCGCACTGCTGAGTTCCCTGACTGTCACAAGTCTGCTTCGGCGGTTGCACCGGTGGATCAATGAAGACTACCCGAGTCCTTGCAGCGGTGATTGGTTGCGTTTTATCTGGGACTGGGTTTGCACGGTGTTATCCGACTTCAAGACATGGCTCTCTGCTAAAATCATGCCATCGCTTCCAGGGCTGCCTTTCATTTCCTGTCAGAAGGGATATAAGGGCGTGTGGCGGGGGGACGGTGTAATGTCAACACGCTGTCCTTGCGGGGCATCAATAACCGGACATGTGAAGAATGGGTCCATGCGGCTAGCAGGGCCGCGTGCATGTGCTAACATGTGGCACGGTACCTTCCCCATCAACGAGTACACCACCGGACCCAGCACACCTTGCCCACCACCCAACTACACTCGCGCACTGTGGCGCGTGGCTGCCAACAGCTACGTTGAGGTGCGCCGGGTGGGGGACTTCCATTACATCACAGGGGCTACAGAAGATGAGCTCAAATGTCCGTGCCAAGTGCCGGCTCCTGAGTTCTTTACTGAAGTGGATGGGGTGAGACTTCACCGTTATGCCCCTCCATGTAAGCCCCTGTTGAGGGATGAAATCACTTTCACGGTGGGGCTGAATTCCTACGCGATAGGATCTCAACTCCCTTGTGAGCCTGAACCAGATGTTTCCGTGTTGACCTCGATGTTGAGGGACCCTTCTCATATCACCGCCGAGACGGCAGCGCGCCGCCTCGCGCGCGGGTCCCCTCCATCAGAGGCGAGCTCATCCGCCAGCCAACTATCGGCTCCGTCATTGAAGGCCACTTGCCAGACGCATAGGCCTCATCCAGACGCTGAGCTAGTGGACGCCAACTTGTTGTGGCGGCAAGAGATGGGCAGCAACATCACACGGGTAGAGTCTGACACAAAGGTTGTGATCCTTGATTCATTCGAACCTCTGAGAGCTGATAGCGATGATGACGCCGAGCTCTCGGTGGCTGCAGAGTGTTTCAAGAAACCTCCCAAGTATCCTCCAGCTCTTCCTATCTGGGCTAGGCCGGACTACAACCCTCCACTGTTGGACCGCTGGAAAGCACCGGATTATGTACCACCAACTGTCTATGGATGCGCCTTACCATCACGAAGCGTTCCACCGGTGCCTCCCCCGCGGAGGAAGAGAACAGTTCAACTGGATGGCTCCAATGTATCCGCAGCGCTAGCTGCGCTAGCGGAAAAGTCATTCCCGTCCTCGAAACCGCAGGAAGAGAATAGCTCATCCTCGGGGGTCGACACACAGTCCAGCACTACTTCTAAGGCGCTCCCTTCTCCGGGAGAGGAGTCCGACTCAGAGTCATGCTCGTCCATGCCTCCTCTCGAGGGAGAGCCGGGCGATCCGGACTTGAGCTGCGACTCTTGGTCCACTGTTAGTGACAGCGAGGAGCAGAGCGTGGTCTGCTGCTCTATGTCGTACTCTTGGACCGGCGCCTTGATAACACCGTGTAGTGCTGAGGAGGAGAAACTACCCATCAGTCCACTCAGCAACTCCTTGTTGAGACATCATAACCTAGTCTATTCAACGTCGTCTAGAAGCGCTTCTCAGCGTCAGAAGAAGGTCACCTTCGACAGGCTGCAGGTGCTCGACGACCATTACAAGACTGCACTAAAGGAGGTAAAGGAGCGAGCCTCTAGGGTAAAGGCTCGCATGCTCACCATCGAGGAAGCGTGCGCGCTTGTCCCTCCTCACTCTGCCCGTTCGAAGTTCGGGTATAGTGCGAAGGACGTTCGCTCCTTGTCCAGCAAGGCCGTTAACCAGATCCGCTCCGTCTGGGAGGACTTGCTGGAAGACACCATAACTCCAATTCCAACTACCATCATGGCGAAGAACGAGGTATTTTGTGTGGACCCCGTTAAAGGGGGCCGCAAGCCCGCTCGCCTCATTGTGTACCCTGACCTGGGGGTGCGTGTCTGTGAGAAACGTGCCCTATATGACGTGATACAGAAGTTGTCAATTGAGACGATGGGTTCCGCTTATGGATTCCAATACTCGCCTCAGCAGCGGGTCGAACGTCTGCTAGAGATGTGGACCTCAAAGAAAACCCCCTTGGGGTTCTCGTATGACACCCGCTGCTTTGACTCAACTGTCACCGAACAGGACATCAGGGTGGAAGAGGAGATATACCAATGCTGCAACCTTGAGCCGGAGGCCAGGAAAGTGATCTCCTCCCTCACGGAACGGCTTTACTGCGGGGGCCCCATGTTCAACAGCAAGGGGGCCCAGTGTGGTTATCGCCGTTGCCGTGCCAGCGGAGTTCTGCCTACCAGCTTCGGCAACACAATCACTTGTTACATCAAGGCCACAGCAGCCGCGAAGGCTGCAGGCCTCCGAAACCCGGACTTTCTTGTCTGCGGAGACGATCTGGTCGTGGTGGCTGAGAGTGATGGCGTCGACGAGGACAGAGCAGCCCTGGGAGCCTTCACGGAGGCTATGACCAGGTACTCTGCTCCACCCGGAGATGCTCCGCAGCCTACCTACGACCTTGAGCTCATTACATCCTGCTCCTCTAACGTCTCCGTGGCACGGGACAACAAGGGGAAAAGGTACTATTACCTCACCCGTGATGCCACCACTCCCCTGGCCCGTGCGGCGTGGGAAACAGCTCGTCACACTCCAGTTAACTCCTGGTTGGGCAACATCATCATGTACGCGCCTACCATCTGGGTGCGTATGGTAATGATGACACACTTTTTCTCCATACTCCAATCCCAGGAGATACTTGATCGGCCCCTTGACTTTGAAATGTACGGGGCCACTTACTCTGTCACTCCGCTGGATTTACCAGCAATCATTGAAAGACTCCATGGTCTAAGCGCGTTCACGCTCCACAGTTACTCTCCAGTAGAGCTCAACAGGGTTGCGGGGACACTCAGGAAGCTTGGGTGCCCCCCCTTACGAGCTTGGAGACATCGGGCACGAGCAGTGCGCGCCAAGCTTATCGCCCAGGGAGGGAAGGCCAAAATATGCGGCCTTTATCTCTTTAATTGGGCGGTACGCACCAAGACCAATCTCACTCCATTGCCAGCAGCTGGCCAGCTGGATTTATCCAGTTGGTTCACGGTTGGCGTCGGCGGGAACGACATTTATCACAGCGTGTCACGTGCCCGAACCCGCCATTTGCTGCTTTGCCTACTCCTACTAACAGTAGGGGTAGGCATCTTCCTCCTGCCAGCACGGTGAGCTGGTAGGATAACACTCCAT
>KY620754 
CTCCCGACCTCCCCCCTCCCGACCTGCCTCTTACGAGGCGACACTCCACCATGGATCACTCCCCTGTGAGGAACTTCTGTCTTCACGCGGAAAGCGCCTAGCCATGGCGTTAGTACGAGTGTCGTGCAGCCTCCAGGACCCCCCCTCCCGGGAGAGCCATAGTGGTCTGCGGAACCGGTGAGTACACCGGAATCGCTGGGGTGACCGGGTCCTTTCTTGGAGCAACCCGCTCAATACCCAGAAATTTGGGCGTGCCCCCGCGAGATCACTAGCCGAGTAGTGTTGGGTCGCGAAAGGCCTTGTGGTACTGCCTGATAGGGTGCTTGCGAGTGCCCCGGGAGGTCTCGTAGACCGTGCAACATGAGCACACTTCCCAAACCTCAAAGAAAAACCAAAAGAAACACCATCCGTCGCCCACAGGACGTCAAGTTCCCGGGTGGCGGACAGATCGTTGGTGGAGTATACGTGTTGCCGCGCAGGGGCCCACGGTTGGGTGTGCGCGCGACGCGTAAAACTTCCGAGCGGTCACAGCCTCGCGGACGACGACAGCCTATCCCTAAGGCACGTCGGAGCGAAGGCCGGTCCTGGGCTCAGCCCGGGTACCCTTGGCCCCTCTATGGTAACGAGGGCTGCGGGTGGGCAGGGTGGCTCCTGTCCCCGCGCGGCTCCCGTCCATCTTGGGGCCAAAACGACCCCCGGCGGAGGTCCCGCAATTTGGGTAAAGTCATCGATACCCTCACGTGTGGCTTCGCCGACCTCATGGGGTACATCCCGCTCGTCGGCGCTCCTGTAGGAGGCGTCGCAAGAGCCCTCGCGCATGGCGTGAGGGCCCTTGAAGACGGGATAAATTTCGCAACAGGGAACTTGCCCGGTTGCTCCTTTTCTATCTTCCTTCTTGCTCTGTTCTCTTGTCTAATTCATCCAGCAGCTGGCGCAGAGTGGTGGAATGAGTCTGGCCTCTACATCCTTACCAACGACTGCCCCAACAGCAGTATTGTATATGAGGCCGATGACGTTATTCTGCATACACCTGGCTGTATACCTTGCGTTCAGGGTAATGATGGCAATTCCACGTGCTGGACCCCAGTGACACCTACAGTGGCAGTCAGGCGCGCCGGAGCAACTACCGCTTCGATACGCAATCATGTGGACCTGTTGGTGGGCGCGGCCACGATGTGCTCTGCACTCTACGTGGGTGATATGTGTGGAGCCGTCTTTCTCGTGGGGCAAGCCTTCACGGTTAGGCCTCGCCGCCATGAGACAGTCCAGGGCTGCAACTGCTCGCTGTACCCGGGCCATCTCTCAGGTCATCGAATGGCTTGGGATATGATGATGAATTGGTCCCCCGCCGTGGGTATGGTGGTGGCGCACGTCCTGCGCCTGCCCCAGACCTTGGTCGACATAATAGTCGGGGCCCATTGGGGCATCTTGGCGGGCCTAGCCTATTACTCCATGCAGGGCAACTGGGCCAAAGTCGCTATCATCGTGGTTATGTTTTCAGGGGTCGATGCAGGCACGCGTGTCACCGGTGGTAGTGCAGCTCGTAGCGCTTTTACGTTTGCTAGCCTTTTCAACCCAGGTCCCAGTCAGAACTTGCATCTGGTCAACACCAATGGCTCGTGGCACATCAACAGTACTGCCCTGAACTGCAACGATTCCCTAAACACCGGGTTCATAGCTGGGTTGTTTTATTACCATAAGTTCAACTCTACTGGATGTCCTCAAAGGCTCAGCAGCTGCAAGCCCATCAATTCCTTCAGGCAGGGGTGGGGCCCCTTGACATATGCTAAAATCAAGGGTCCCTCTGATGACAAACCGTACTGCTGGCACTATGCGCCTAGACCCTGTGAGACTGTCCCGGCATTAAATGTCTGTGGCCCTGTGTACTGCTTCACACCATCTCCAGTGGTCGTAGGCACTACTGATGGCCGGGGCGCCCCAACCTACACCTGGGGTGAGAATGAGACAGACGTGTTCCTGCTGGAGTCCGTGCGGCCTCCCAATGGTCGGTGGTTTGGGTGCACGTGGATGAACTCCACGGGGTATACCAAGACGTGCGGAGCTCCCCCTTGTAACATCTATGGGGGGGGGGGGAACTTCCAAAACACGACAGACCTCTTCTGCCCCACCGACTGCTTTAGGAAGCATCCCAAAGCCACATACGGCCGGTGTGGTGCAGGGCCCTGGTTGACACCTCGATGCATGGTCGACTATCCATACCGGCTTTGGCATTACCCATGTACAGTCAATTTTACATTGTTCAAGGTGAGGATGTTTGTGGGCGGGTTTGAACATCGGTTTAGCGCTGCTTGCAACTGGACCAGAGGAGAGCGCTGCGATATCGAGGATCGCGACCGCAGCGAGCTACATCCGCTGTTGCATTCAACTACTGAGCTTGCTATACTACCTTGCTCCTTCACGCCCATGCCCGCGTTGTCAACAGGTCTAATACACCTCCACCAAAATATCGTGGATGTCCAATACCTTTATGGCGTTGGATCTGGCATAGTGGGATGGGCGTTGAAGTGGGAGTTTGTTATCCTCGTGTTCCTCCTCCTGGCAGATGCACGCGTGTGCGTAGCCCTTTGGCTGATGTTGATGATATCGCAAGCAGAAGCGGCCTTGGAGAACCTTGTTACGCTGAACGCCGTCGCTGCTGCCGGGACATATGGTATCGGCTGGTACCTGGTAGCTTTTTGCGCGGCGTGGCACGTGCGGGGCAAACTTGTCCCGCTAGTGGCCTACAGCCTGACAGGTCTTTGGTCCCTAGCATTGCTCGTCCTCTTGCTCCCCCAACGGGCGTATGCTTGGTCGGGTGAAGACAGCGCTACTCTCGGCGCTGGGATCTTGGCCCTCTTCGGCTTCTTTACCTTGTCACCTTGGTACAAGCATTGGATCGGCCGCATCATGTGGTGGAACCAGTACGCCATATGTAGATGCGAGTCTGCTCTCCATGTATGGGTCCCCCCCCTACTTGCACGTGGGGGTAGAGACGGTATCATTCTGCTAACAAGCCTGCTCTATCCGTCTCTGGTTTTTGACATCACTAAGCTGCTGATAGCAACATTGGGCCCATTATATTTAATACAGGCTACCATCACTGCCACTCCCTACTTCGTGCGTGCGCATGCGCTGGTTCGCCTTTGCATGCTCGTGCGTTCTGTGACGGGGGGGAAATACTTCCAGATGATCATACTGAGCATTGGCAGGTGGTTTAACACCTACCTATACGACCACCTAGCGCCAATGCAACATTGGGCCGCAGCTGGCCTCAAAGACCTAGCAGTGGCCACTGAACCTGTAATATTTAGTCCCATGGAAATTAAGGTCATCACCTGGGGCGCGGACACGGCAGCTTGCGGAGATATCCTTTGCGGGCTACCCGTCTCTGCACGATTAGGCCGTGAGGTGTTGTTGGGACCTGCTGACGACTATCGGGAGATGGGTTGGCGTCTGTTGGCCCCGATCACAGCATACGCCCAGCAAACCAGGGGCCTTCTTGGGACTATTGTGACCAGCTTGACTGGCAGGGATAAGAACGTGGTGACCGGTGAGGTGCAGGTGCTTTCTACAGCTACCCAGACCTTCCTAGGTACAACGTTAGGAGGGGTTATGTGGACTGTTTACCATGGTGCAGGTTCGAGGACACTTGCGGGCGCTAAACATCCTGCGCTCCAAATGTACACAAATGTAGATCAGGACCTCGTTGGGTGGCCGGCCCCTCCAGGGGCTAAGTCTCTTGAACCGTGCACCTGCGGCTCTGCAGACTTATACTTGGTTACCCGCGATGCTGACGTCATCCCTGCTCGGCGCAGGGGAGACTCCACAGCGAGCTTGCTCAGTCCTAGGCCTCTCGCCTGCCTCAAGGGCTCCTCTGGAGGTCCTGTTATGTGCCCTTCGGGGCATGTTGCGGGGATCTTTAGGGCTGCTGTATGCACCAGAGGTGTAGCAAAAGCCCTACAGTTCATACCAGTGGAGACCCTTAGTACACAGGCTAGGTCCCCATCTTTCTCTGACAATTCAACTCCTCCTGCCGTCCCACAGAGCTATCAAGTAGGGTACCTTCATGCCCCGACCGGCAGCGGTAAGAGCACAAAGGTTCCGGCCGCTTATGTAGCACAAGGATATAACGTCCTCGTGTTGAATCCATCGGTGGCGGCCACACTAGGCTTCGGCTCTTTCATGTCGCGTGCCTATGGGATCGACCCCAACATCCGCACTGGGAACCGCACCGTTACAACTGGTGCTAAACTGACCTATTCCACCTACGGTAAGTTTCTCGCAGATGGGGGTTGCTCCGGGGGGGCATATGATGTGATTATTTGTGATGAATGTCATGCCCAAGACGCTACTAGCATATTGGGCATAGGCACGGTCTTAGATCAAGCTGAGACGGCTGGGGTAAGGCTGACGGTTTTAGCAACAGCAACTCCCCCGGGCAGCATCACTGTGCCACATTCTAACATCGAAGAAGTGGCCCTGGGCTCTGAAGGTGAGATCCCCTTCTACGGTAAGGCTATACCAATAGTCCAGCTCAAGGGGGGGAGACACCTTATCTTTTGCCACTCCAAGAAAAAATGTGATGAGTTAGCATCCAAACTCAGAGGTATGGGGCTCAACGCTGTAGAGTACTATAGGGGTCTTGATGTGTCCGTCATACCAACAACAGGAGACGTCGTGGTTTGCGCTACTGACGCCCTCATGACTGGATTCACCGGAGACTTCGATTCTGTCATAGACTGCAACGTGGCTGTTGAGCAGTACGTTGACTTCAGCTTGGACCCCACCTTTTCCATTGAGACTCGCACTGCCCCTCAAGACGCGGTTTCCCGCAGCCAACGGCGTGGCCGTACGGGCCGAGGTAGACTCGGCACGTACCGATATGTCTCCCCGGGTGAGAGACCGTCTGGAATGTTTGACTCGGTTGTTCTCTGTGAGTGCTATGACGCGGGCTGCTCGTGGTACGATCTGCAGCCCGCTGAGACCACAGTCAGACTGAGAGCTTACTTGTCCACGCCGGGGTTACCTGTCTGCCAAGACCATTTAGACTTTTGGGAGAGCGTCTTCACTGGACTAACTCACATAGACGCCCACTTTCTGTCACAGACTAAGCAGCAAGGACTCAACTTCTCGTACCTAACTGCCTATCAAGCCACTGTGTGCGCTCGTGCACAAGCTCCTCCCCCAAGTTGGGACGAGACGTGGAAGTGTCTCGTGCGGCTTAAGCCAACATTACATGGACCTACGCCCCTTCTATATCGGCTGGGGCCTATCCAAAATGAAATCTGCTTGACACACCCCGTCACAAAATACATCACGGCATGCATGTCAGCTGATCTAGAAGTAACCACCAGCACTTGGGTGTTGCTTGGAGGGGTCCTCGCAGCCCTAGCAGCCTACTGCTTGTCAGTCGGCTGCGTTGTGATTGTGGGTCATATTGAGCTGGGAGGCAAGCCGGCACTCGTTCCAGACAAAGAAGTGTTGTATCAACAATACGATGAGATGGAGGAGTGCTCGCAAGCCGCCCCGTATATCGAACAAGCTCAGGTAATAGCCCACCAGTTCAAGGAGAAAATCCTTGGATTGTTACAGCGAGCCACCCAACAACAAGCAGTCATTGAGCCTATAGTAGCTTCCAACTGGCAAAAGCTCGAGGCTTTTTGGCACAAGCATATGTGGAATTTTGTGAGTGGGATCCAGTACCTAGCAGGCCTCTCCACCCTGCCTGGCAACCCTGCTGTGGCGTCTCTTATGGCGTTCACTGCTTCAGTCACCAGTCCCCTGACGACCAACCAAACTATGTTTTTTAACATACTCGGGGGGTGGGTTGCTACTCATTTGGCGGGGCCCACAGCCTCTTCTGCATTCGTGGTAAGCGGCTTGGCCGGCGCTGCCATAGGGGGTATAGGTCTGGGCAAGGTCTTGCTTGACATCCTGGCAGGATATGGAGCTGGTGTCTCAGGCGCTTTGGTGGCTTTTAAGATCATGGGAGGAGAACTCCCCACTGCTGAGGACATGGTCAACCTGTTGCCCGCTATACTATCTCCGGGCGCCCTCGTCGTCGGTGTGATATGCGCTGGCATACTACGTCGACACGTAGGACCCGGAGAAGGGGCGGTGCAGTGGATGAACAGGCTCATCGCATTCGCATCCCGGGGTAACCATGTCTCACCAACACACTATGTCCCTGAGAGCGATGCTGCGGCAAGGGTCACCGCATTGCTGAGTTCTCTAACTGTCACAAGTCTGCTCCGGCGGTTACACCAGTGGATCAATGAAGACTACCCAAGTCCTTGCAGCGGTGATTGGCTGCGTACTATCTGGGACTGGGTTTGCACGGTGTTGTCTGATTTCAAGACTTGGCTCTCCGCTAAGATCATGCCAGCGCTCCCTGGACTGCCCTTCATTTCCTGCCAGAAGGGATACAAGGGCGTGTGGCGGGGGGACGGTGTGATGTCGACACGCTGTCCTTGCGGAGCATCAATAGCCGGGCATGTGAAGAACGGGTCCATGCGGCTTGCAGGGCCGCGTACATGTGCTAACATGTGGTACGGTACTTTCCCCATCAATGAGTACACCACCGGACCCAGCACACCTTGCCCATCACCCAATTACACTCGCGCACTATGGCGCGTGGCTGCCAACAGCTACGTTGAGGTGCGCCAGGTGGGGGACTTCCATTACATTACGGGGGCCACAGAGGATGAGCTCAAGTGTCCGTGTCAAGTGCCGGCTCCTGAGTTCTTTACTGAAGTGGACGGGGTGAGGCTTCACCGTTACGCCCCTCCATGTAAGCCCCTGTTGAGGGATGATATCACTTTCGTAGTAGGGTTGAACTCCTACGCGATAGGATCTCAACTCCCCTGTGAGCCCGAACCAGATGTCTCTGTGCTGACCTCGCTGTTGAGAGACCCTTCCCACATCACTGCCGAGACGGCAGCGCGCCGTCTCGCGCGCGGGTCCCCTCCATCAGAGGCAAGCTCATCAGCCAGCCAACTATCGGCTCCGTCGCTGAAGGCCACTTGCCAGACGCATAGGCCTCACCCAGACGCTGAGCTAGTGGATGCCAACTTGTTGTGGCGACAAGAGATGGGCAGCAACATTACACGGGTAGAGTCTGAGACAAAGGTTGTGATTCTCGATTCATTCGAACCTCTGAGAGCCGAAGCTGATGACACCGAGCTCTCGGTGGCTGCAGAGTGTTTCAAGAGACCTCCCAAGTATCCTCCAGCCCTTCCCATCTGGGCTAGGCCTGACTATAACCCTCCACTGTTAGACCGCTGGAAAGCACCGAATTATGTACCACCAACTGTTCACGGATGCGCCTTACCATCACGAGGCGCTCCACCGGTGCCTCCTCCTCGGAGGAAAAGAACAATTCAGCTGGATGGCTCCAATGTGTCCGCGGCGTTAGCTGCGCTAGCTGAAAAGTCATTCCCGTCCTCGAAACCACAGGAAGAGAATAGTTCATCCTCAGGGGTCGACACACAGTCCAGCACTACTTCCAAGGTACCCCCCCCTCCGGGAGGGGAGTCCGACTCAGAGTCATGCTCGTCCATGCCTCCCCTTGAGGGAGAGCCGGGCGATCCGGACTTGAGTTGCGATTCTTGGTCCACTGTTAGTGACAGCGAGGAACAGAGCGTAGTCTGCTGCTCCATGTCGTACTCTTGGACCGGCGCCCTGGTAACACCATGTAGTGCCGAGGAGGAGAAACTACCCATCAGCCCACTCAGCAATTCCTTGTTGAGACATCATAACCTAGTCTACTCAACGTCGTCTAGAAGCGCTTCTCAGCGCCAGAAGAAGGTCACCTTCGACAGGCTGCAGGTGCTCGACGACCATTACAAGACTGCATTAAAGGAGGTAAAGGAGCGAGCGTCTAGGGTAAAGGCTCGCATGCTCACCATCGAGGAAGCGTGCAAGCTCGTCCCTCCTCACTCTGCCCGGTCGAAGTTCGGGTACAGTGCGAAGGACGTTCGCTCCTTGTCCAGCAAGGCCGTTAACCAGATCCGCTCCGTCTGGGAGGACTTGCTGGAAGACACCACAACTCCAATTCCAACCACCATCATGGCGAAGAACGAGGTGTTTTGTGTGGACCCCGCTAAAGGGGGCCGCAAGCCCGCTCGCCTCATTGTGTACCCTGACCTGGGGGTGCGTGTCTGTGAGAAACGCGCCCTATATGACGTGATACAGAAGTTGTCAATTGAGACGATGGGTCCCGCTTATGGATTCCAGTATTCGCCTCAGCAGCGAGTCGAACGTCTGTTGAAGATGTGGACCTCAAAGAAAACCCCCTTGGGGTTCTCGTATGACACCCGCTGCTTTGACTCGACTGTCACTGAACAGGACATCAGGGTGGAAGAGGAGATATACCAATGTTGTAACCTTGAGCCGGAGGCCAGGAAGGTAATCTCCTCCCTCACGGAGCGGCTTTACTGCGGGGGCCCTATGTTCAACAGCAAGGGGGCCCCGTGTGGTTATCGCCGGTGCCGTGCCAGTGGAGTCCTGCCTACCAGCTTCGGCAACACACTCACTTGTTACATCAAGGCCAAAGCGGCTGCAAGGGCCGCAGGCCTTCGGGACCCGGACTTTCTTGTCTGCGGAGATGATCTGGTCGTGGTAGCTGAGAGTGATGGCGTCGATGAGGACGGATCAGCCCTGAGAGCCTTCACGGAGGCTATGACCAGGTATTCTGCTCCACCCGGAGATGCTCCACAGGCCACCTACGACCTTGAGCTCATTACATCTTGCTCTTCCAACGTCTCCGTGGCACGAGACGACAAGGGGAAGAGGTACTATTACCTCACCCGTGATGCTACTACTCCCCTGGCCCGTGCGGCTTGGGAAACAGCTCGTCACACTCCAGTTAACTCCTGGTTGGGCAACATCATCATGTATGCGCCTACCATCTGGGTGCGCATGGTAATGATGACACACTTTTTCTCCATACTCCAATCCCAGGAGATACTTGATCGGTCCCTTGACTTTGAAATGTACGGGGCCACTTACTCTGTCACTCCGCTGGATTTACCAGCAATCATTGAAAGACTCCATGGTCTAAGCGCGTTCACGCTCCACAGTTACTCTCCAGTAGAGCTCAATAGGGTTGCGGGGACACTCAGGAAACTTGGGTGCCCCCCCCTACGAGCTTGGAGACATCGGGCACGAGCAGTGCGCGCCAAGCTTATCGCCCAGGGAGGGAGGGCCAAAATATGCGGCCTTTATCTCTTTAATTGGGCGGTACGCACCAAGACCAATCTCACTCCATTGCCAGTCGCTGGCCAGTTGGATTTATCCAGCTGGTTTACGGTTGGCGTCGGCGGGAACGACATTTATCACAGCGTGTCACGTGCCCGAACCCGCCATTTGCTCCTCTGCCTACTCCTACTAACGGTAGGGGTAGGCATCTTCCTCCTGCCAGCACGGTAAGCTGGTAGGATAACACTCCATCTTTTTGTGTTTTTTTTTT
>KY620755 
TGTACTCACCGGTTCCGCAGACCACTATGGCTCTCCCGGGAGGGGGGGTCCTGGAGGCTGCACGACACTCCACCATGGATCACTCCCCTGTGAGGAACTTCTGTCTTCACGCGGAAAGCGCCTAGCCATGGCGTTAGTACGAGTGTCGTGCAGCCTCCAGGACCCCCCCTCCCGGGAGAGCCATAGTGGTCTGCGGAACCGGTGAGTACACCGGAATCGCTGGGGTGACCGGGTCCTTTCTTGGAACAACCCGCTCAATACCCAGAAATTTGGGCGTGCCCCCGCAAGATCACTAGCCGAGTAGTGTTGGGTCGCGAAAGGCCTTGTGGTACTGCCTGATAGGGTGCTTGCGAGTGCCCCGGGAGGTCTCGTAGACCGTGCAACATGAGCACACTTCCCAAACCTCAAAGAAAAACTAAAAGAAACACCATCCGTCGCCCACAGGACGTCAAGTTCCCGGGTGGCGGACAGATCGTTGGTGGAGTATACGTGTTGCCGCGCAGGGGCCCACGGTTGGGTGTGCGCGCGACGCGCAAAACTTCTGAACGGTCACAGCCTCGCGGACGGCGACAGCCTATCCCCAAGGCACGTCGGAGCGAAGGCCGGTCCTGGGCTCAGCCCGGGTACCCTTGGCCCCTCTATGGTAACGAGGGCTGCGGGTGGGCAGGGTGGCTCCTGTCCCCGCGCGGCTCCCGTCCATCTTGGGGCCAAAACGACCCCCGGCGGAGGTCCCGCAATTTGGGTAAAGTCATCGATACCCTCACGTGTGGCTTCGCCGACCTCATGGGGTACATCCCGCTCGTCGGCGCTCCTGTAGGAGGCGTCGCAAGAGCCCTCGCGCATGGCGTGAGGGCCCTTGAAGACGGGATAAATTTCGCGACAGGGAACTTGCCCGGTTGCTCCTTTTCTATCTTCCTTCTTGCTCTGTTCTCTTGTCTAATTCATCCAGCAGCTGGCGCAGAGTGGTGGAATGAGTCTGGCCTCTACATCCTTACCAACGACTGCCCCAACAGCAGTATTGTATATGAGGCCGATGACGTTATTCTGCATACACCTGGCTGTATACCTTGCGTTCGGGGTAATGATGGCAATTCCACGTGCTGGACCCCAGTGACACCTACAGTGGCAGTCAGGCGCCCCGGAGCAACTACCGCTTCGATACGCAATCATGTGGACCTGTTGGTGGGCGCGGCCACGATGTGCTCTGCACTCTACGTGGGTGATATGTGTGGAGCCGTCTTTCTCGTGGGGCAAGCCTTCACGGTTAGGCCTCGCCGCCATGAGACAGTCCAGGGCTGCAACTGCTCGCTGTACCCGGGCCATCTCACAGGTCATCGAATGGCTTGGGATATGATGATGAATTGGTCCCCCGCTGTGGGTATGGTGGTAGCGCACGTCCTGCGCCTGCCCCAGACCTTGGTTGACATCATAATCGGGGCCCATTGGGGCATCTTGGCGGGCCTAGCCTATTACTCCATGCAGGGCAACTGGGCCAAAGTTGCTATCATCGTGGTTATGTTTTCGGGGGTCGATGCCAGTACACGTATCACCGGTAGCCAGGCAGCTAGTCAGGCCTTCAGACTTACTAGATTCTTTGCCCCAGGCCCCAATCAAAACCTGCAGCTGGTTAACACCAATGGCTCGTGGCATATCAACAGCACTGCCCTGAACTGCAATGATTCCTTAAACGCAGGGTTCATAGCTGGGTTGTTTCATTACCACAAGTTCAACTCTACTGGATGTCCCCAGAGGCTCAGCAGCTGCAAGCCCATCACTTTCTTCAAGCAAGGGTGGGGCTCCTTGAGGGATGCTGAAATTCAGAATTCCTCTGATGACAAACCGTATTGCTGGCACTACCCACCTAGACCTTGTAAAACTATTCAGGCATTAAATGTCTGCGGCCCTGTGTACTGCTTCACACCGTCACCAGTGGTTGTAGGCACTACTGATCGTCGTGGTGCCCCAACTTACACCTGGGGTGAGAATGAGACAGACGTGTTCCTGCTGGAGTCCGCACGGCCTCCCAATGGTCGGTGGTTCGGGTGCACGTGGATGAACTCTACGGGGTATACCAAGACGTGCGGAGCTCCCCCTTGTAACATCTATGAGGGTGGGGGGAACCTCCACAACGAGACAGACCTCTTCTGCCCCACCGACTGCTTTAGGAAGCATCCCAAAGCCACATACGGCCGGTGTGGTGCAGGGCCCTGGTTGACACCTCGATGCATGGTCGACTATCCATACCGGCTTTGGCATTACCCATGTACAGTCAATTTTACATTGTTCAAGGTGAGGATGTTTGTGGGCGGGTTTGAACATCGGTTTAGCGCTGCTTGCAACTGGACCAGAGGAGAGCGCTGCGATATCGAGGATCGCGACCGCAGCGAGCTACATCCGCTGTTGCATTCAACTACTGAGCTTGCTATACTACCTTGCTCCTTCACGCCCATGCCCGCATTGTCGACAGGTCTAATACACCTCCACCAGAACATCGTGGATGTCCAATACCTTTATGGCGTTGGATCTGGCATAGTGGGGTGGGCGTTGAAGTGGGAGTTTGTCATCCTCGTGTTCCTCCTCTTGGCAGATGCACGCGTGTGCGTAGCCCTGTGGTTGATGTTGATGATATCGCAAGCAGAAGCGGCCTTGGAAAACCTTGTTACGCTGAACGCCGTCGCTGCTGCCGGGACATATGGTATCGGCTGGTACCTGGTAGCTTTTTGCGCGGCGTGGCACGTGCGGGGCAAACTTGTCCCGCTAGTGGCCTACAGCCTGACAGGTCTTTGGTCCCTAGCATTGCTCGTCCTCTTGCTCCCCCAACGGGCGTATGCTTGGTCGGGTGAAGACAGCGCTACTCTCGGCGCTGGGATCTTGGCACTCTTCGGGTTCTTCACCTTGTCACCTTGGTACAAGCATTGGATCAGCCGCATCATGTGGTGGAACCAGTACACCATATGTAGATGCGAGGCCGCCCTCCAAGTGTGGGTCCCCCCCCTACTTGCACGCGGGAGTAGGGACGGTGTCATCCTGCTAACAAGCCTGCTTTATCCATCTTTAATTTTTGACATCACCAAGCTGCTGATAGCGGTATTGGGGCCATTATACTTAATACAGGCTGCCATCACTGCCACCCCCTACTTTGTGCGTGCACATGTACTGGTTCGCCTTTGCATGCTCGTGCGCTCTGCGATGGGGGGAAAATACTTCCAGATGATCATACTGAGCATTGGCAGGTGGTTTAACACCTACCTATATGACCACCTAGCGCCAATGCAACATTGGGCCGCAGCTGGCCTCAAGGACCTAGCAGTGGCCACTGAACCTGTAATATTTAGTCCCATGGAAATTAAGGTCATCACCTGGGGCGCGGACACGGCAGCTTGCGGAGATATCCTTTGCGGGCTACCCGTCTCTGCACGATTAGGCCGTGAGGTGTTGTTGGGACCTGCTGACGACTATCGGGAGATGGGTTGGCGCCTGTTGGCCCCGATCACAGCATACGCCCAGCAGACTAGGGGCCTTCTTGGGACTATTGTCACCAGCTTGACTGGAAGGGATAAGAACGTGGTGACCGGTGAGGTGCAGGTGCTTTCTACAGCTACCCAGACCTTCCTAGGTACAACGTTAGGAGGGGTTATGTGGACTGTTTACCATGGTGCAGGTTCGAGGACACTTGCGGGCGCTAAACATCCTGCGCTCCAAATGTACACAAATGTAGATCAGGACCTCGTTGGGTGGCCAGCTCCTCCAGGAGCTAAGTCTCTTGAACCGTGCACCTGCGGCTCTGCGGACTTATACTTGGTTACCCGCGATGCTGACGTCATCCCTGCTCGGCGCAGGGGAGACTCCACAGCGAGCTTGCTCAGTCCTAGGCCTCTCGCCTGCCTTAAGGGCTCCTCTGGAGGTCCCGTTATGTGCCCTTCGGGGCATGTTGCGGGGATCTTTAGGGCCGCTGTGTGCACCAGAGGTGTGGCAAAAGCCCTACAGTTCATACCAGTGGAGACCCTTAGTACACAGGCTAGGTCCCCATCTTTCTCTGACAATTCAACTCCTCCTGCCGTCCCACAGAGCTATCAGGTAGGGTACCTTCATGCCCCGACCGGCAGTGGTAAGAGCACAAAGGTTCCGGCCGCTTATGTAGCACAAGGATATAATGTTCTCGTGTTGAATCCATCGGTGGCGGCCACACTAGGCTTCGGCTCTTTCATGTCGCATGCCTACGGGATCGACCCCAACATCCGCACTGGGAACCGCACCGTTACAACTGGTGCTAAACTGACCTATTCCACCTACGGTAAGTTTCTTGCGGACGGGGGTTGCTCCGGGGGGGCATATGATGTGATTATTTGTGATGAATGTCATGCCCAAGACGCTACTAGCATATTGGGCATAGGCACGGTCTTAGATCAAGCTGAGACGGCTGGGGTAAGGCTGACGGTTTTAGCAACAGCAACTCCCCCGGGCAGCATCACTGTGCCACATTCTAACATCGAAGAAGTGGCCCTGGGCTCTGAAGGTGAGATCCCCTTCTACGGTAAGGCTATACCAATAGTCCAGCTCAAGGGGGGGAGACACCTTATCTTTTGCCACTCCAAGAAAAAATGTGATGAGTTAGCATCCAAACTCAGAGGTATGGGGCTCAACGCTGTAGAGTACTATAGGGGTCTTGATGTGTCCGTCATACCAACAACAGGAGACGTCGTGGTTTGCGCTACTGACGCCCTCATGACTGGATTCACCGGAGACTTCGATTCTGTCATAGACTGCAACGTGGCTGTTGAGCAGTACGTTGACTTCAGCTTGGACCCCACCTTTTCCATTGAGACTCGCACTGCACCCCAAGACGCGGTTTCTCGCAGTCAACGACGAGGCCGCACGGGCCGAGGTAGACTCGGTACCTATCGATATGTCTCCCCGGGTGAGAGACCGTCTGGAATGTTTGACTCGGTTGTTCTCTGTGAGTGCTATGACGCGGGCTGCTCGTGGTACGATCTGCAGCCCGCTGAGACCACAGTCAGACTGAGAGCTTACTTGTCCACGCCGGGGTTACCTGTCTGCCAAGACCATTTAGATTTTTGGGAGAGCGTCTTCACTGGACTAACTCACATAGACGCCCACTTTCTGTCACAGACTAAGCAGCAAGGACTCAACTTCTCGTACCTAACTGCCTATCAGGCCACTGTGTGCGCTCGCGCGCAAGCACCTCCCCCAAGTTGGGACGAGATGTGGAAATGTCTCGTGCGGCTTAAGCCAACACTACATGGACCTACACCCCTTCTATATCGGTTGGGGCCTATCCAAAATGAAATCTGCTTGACACACCCCGTCACGAAGTACATCACGGCATGCATGTCAGCTGATCTAGAAGTAACCACCAGCACTTGGGTGTTGCTTGGAGGGGTCCTCGCAGCCCTAGCAGCCTACTGCTTGTCAGTCGGCTGCGTTGTGATTGTGGGTCATATTGAGCTGGGGGGCAAACCAGCACTCGTTCCAGACAAGGAGGTGTTATATCAACAATATGATGAAATGGAGGAGTGCTCGCAAGCTGCCCCATATATCGAGCAAGCTCAGGTAGTAGCCCATCAATTCAAGGAGAAAATCCTTGGGTTGCTGCAGCGAGCCACCCAACAACAAGCTGTCATTGAGCCCATAGTAGCTACCAACTGGCAAAAGCTTGAGGCCTTCTGGCACAAGCATATATGGAATTTTGTGAGTGGGATCCAGTACCTAGCAGGCCTCTCCACTTTGCCTGGCAACCCTGCTGTGGCGTCCCTTATGGCGTTCACCGCTTCAGTCACCAGTCCCCTGACGACCAACCAAACTATGTTTTTTAACATACTCGGGGGGTGGGTCGCTACCCACTTGGCAGGGCCCCAGAGCTCCTCTGCGTTCGTGGTAAGTGGCTTGGCCGGCGCTGCCATAGGGGGTATAGGCCTGGGTAGGGTCTTGCTTGATATCCTGGCAGGGTATGGAGCTGGTGTCTCAGGTGCTTTGGTGGCTTTTAAGATCATGGGAGGAGAACTCCCCACTGCTGAGGACATGGTCAACCTGTTGCCCGCTATACTATCTCCGGGCGCCCTCGTCGTCGGTGTGATATGCGCTGGCATACTACGTCGACACGTAGGACCCGGAGAGGGGGCGGTGCAATGGATGAACAGGCTCATCGCATTCGCATCCCGGGGTAACCATGTCTCACCAACACACTATGTCCCTGAGAGCGATGCTGCGGCAAGGGTCACCGCATTGCTGAGTTCTCTAACTGTCACAAGTCTGCTCCGGCGGTTACACCAGTGGATCAATGAAGACTACCCAAGTCCTTGCAGCGGTGATTGGCTGCGTACTATCTGGGACTGGGTTTGCACGGTGTTGTCTGATTTCAAGACTTGGCTCTCCGCTAAGATCATGCCAGCGCTCCCTGGACTGCCCTTCATTTCCTGCCAGAAGGGATACAAGGGCGTGTGGCGGGGGGACGGTGTGATGTCGACACGCTGTCCTTGCGGAGCATCAATAGCCGGGCATGTGAAGAACGGGTCCATGCGGCTTGCAGGGCCGCGTACATGTGCTAACATGTGGTACGGTACTTTCCCCATCAATGAGTACACCACTGGACCCAGCACACCTTGCCCATCACCCAATTACACTCGCGCACTATGGCGCGTGGCTGCCAACAGCTACGTTGAGGTGCGCCAGGTGGGGGACTTCCATTACATCACGGGGGCCACAGAAGATGAGCTCAAGTGTCCGTGTCAAGTGCCGGCTCCTGAGTTCTTTACTGAAGTGGACGGGGTGAGGCTTCACCGTTACGCCCCTCCATGTAAGCCCCTGTTGAGGGATGATATCACTTTCGTAGTAGGGTTGAACTCCTACGCGATAGGATCTCAACTCCCCTGCGAGCCCGAACCAGATGTGTCTGTGCTCACCTCAATGTTGAGAGACCCTTCCCATATCACCGCCGAGACGGCAGCGCGCCGCCTTGCGCGTGGGTCCCCTCCGTCAGAGGCAAGCTCATCTGCCAGCCAACTATCGGCTCCGTCGCTGAAGGCCACTTGCCAGACGCATAGGCCTCACCCAGACGCTGAGCTAGTGGATGCCAACTTGTTGTGGCGACAAGAGATGGGCAGCAACATTACACGGGTAGAGTCTGAGACAAAGGTTGTGATTCTCGATTCATTCGAACCTCTGAGAGCCGAAGCTGATGACACCGAGCTCTCGGTGGCTGCAGAGTGTTTCAAGAGACCTCCCAAGTATCCTCCAGCCCTTCCCATCTGGGCTAGGCCTGACTATAACCCTCCACTGTTAGACCGCTGGAAAGCACCGAATTATGTACCACCAACTGTTCACGGATGCGCCTTACCATCACGAGGCGCTCCACCGGTGCCTCCTCCTCGGAGGAAAAGAACAATTCAGCTGGATGGCTCCAATGTGTCCGCGGCGTTAGCTGCGCTAGCTGAAAAGTCATTCCCGTCCTCGAAACCACAGGAAGAGAATAGTTCATCCTCAGGGGTCGACACACAGTCCAGCACTACTTCCAAGGTACCCCCCCCTCCGGGAGGGGAGTCCGACTCAGAGTCATGCTCGTCCATGCCTCCCCTTGAGGGAGAGCCGGGCGATCCGGACTTGAGTTGCGATTCTTGGTCCACTGTTAGTGACAGCGAGGAACAGAGCGTAGTCTGCTGCTCTATGTCGTACTCTTGGACCGGCGCTTTGATAACACCATGTAGTGCTGAGGAGGAGAAACTACCTATCAGCCCACTCAGCAATTCCTTGTTGAGACATCATAACCTAGTCTACTCAACGTCGTCTAGAAGCGCTTCTCAGCGCCAGAAGAAGGTCACCTTCGACAGGCTGCAGGTGCTCGACGACCATTACAAGACTGCATTAAAGGAGGTAAAAGAGCGAGCGTCTAGGGTAAAGGCTCGCATGCTCACCATCGAGGAAGCGTGCAAGCTCGTCCCTCCTCACTCTGCCCGTTCAAGGTTCGGGTATAGTGCAAAAGACGTTCGTTCCTTGTCCAGCAGGGCCATTAACCAGATCCGCTCCGTCTGGGAGGACTTGCTGGAAGACACCACAACTCCAATTCCAACCACCATCATGGCGAAGAACGAGGTGTTTTGTGTGGACCCCGCTAAAGGGGGCCGCAAGCCTGCTCGCCTTATTGTATACCCTGACCTGGGGGTGCGTGTCTGTGAGAAACGCGCCCTATATGACGTGATACAGAAGTTGTCAATTGAGACGATGGGTTCTGCTTATGGATTCCAATATTCGCCTCAACAGCGGGTCGAACGTCTGCTGAAGATGTGGACCTCAAAGAAAACCCCCTTGGGGTTCTCGTATGACACCCGCTGCTTTGACTCGACTGTCACTGAACAGGACATCAGGGTGGAAGAGGAGATATACCAATGCTGCAACCTTGAACCGGAGGCCAGGAAAGTGATCTCCTCCCTCACGGAGCGGCTTTACTGCGGGGGCCCCATGTTCAACAGCAAAGGGGCCCAGTGTGGTTATCGCCGTTGTCGTGCCAGTGGAGTTCTGCCTACTAGTTTCGGCAACACAATCACATGTTACATCAAGGCCACAGCGGCTGCGAGGGCCGCAGGCCTCCGGAACCCAGACTTTCTTGTCTGCGGAGATGATTTAGTCGTGGTGGCTGAGAGTGATGGCGTCGACGAGGATAAAGCAGCCCTGAGAGCCTTCACGGAGGCTATGACCAGGTATTCTGCTCCACCCGGAGATGCCCCACAGCCTACCTACGACCTCGAGCTTATTACATCCTGCTCTTCTAACGTCTCCGTAGCCCTGGACAACAAGGGGAAGAGGTACTATTACCTCACCCGTGAAGCTACTACTCCCCTGGCCCGTGCGGCTTGGGAAACAGCTCGTCACACTCCAGTTAACTCCTGGTTGGGCAACATCATCATGTACGCGCCTACCATCTGGGTGCGCATGGTAATGATGACACACTTTTTCTCCATACTCCAATCCCAGGAGATACTTGATCGGTCCCTTGACTTTGAAATGTACGGGGCCACTTACTCTGTCACTCCGCTGGATTTACCAGCAATCATTGAAAGACTCCATGGTCTAAGCGCGTTCACGCTCCACAGTTACTCTCCAGTAGAGCTCAATAGGGTTGCGGGGACACTCAGGAAACTTGGGTGCCCCCCCCTACGAGCTTGGAGACATCGGGCACGAGCAGTGCGCGCCAAGCTTATCGCCCAGGGAGGGAGGGCCAGAATATGCGGCCTTTATCTCTTTAATTGGGCGGTACGCACCAAGACCAATCTCACTCCATTGCCAGTCGCTGGCCAGTTGGATTTATCCAGCTGGTTTACGGTTGGCGTCGGCGGGAACGACATTTATCACAGCGTGTCACGTGCCCGAACCCGCCATTTGCTCCTCTGCCTACTCCTACTAACGGTAGGGGTAGGCATCTTCCTCCTGCCAGCACGGTAAGCTGGTAGGATAACACTCCATTTTTCTGTTTTTTTTTTTTTTTCTTCTTTA
>KY620756 
CCACTATGGCTCTCCCGGGAGGGGGGGTCCTCGAGGCGACACTCCACCATGGATCACTCCCCTGTGAGGAACTTCTGTCTTCACGCGGAAAGCGCCTAGCCATGGCGTTAGTACGAGTGTCGTGCAGCCTCCAGGACCCCCCCTCCCGGGAGAGCCATAGTGGTCTGCGGAACCGGTGAGTACACCGGAATCGCTGGGGTGACCGGGTCCTTTCTTGGAGTAACCCGCTCAATACCCAGAAATTTGGGCGTGCCCCCGCGAGATCACTAGCCGAGTAGTGTTGGGTCGCGAAAGGCCTTGTGGTACTGCCTGATAGGGTGCTTGCGAGTGCCCCGGGAGGTCTCGTAGACCGTGCAACATGAGCACACTTCCTAAACCTCAAAGAAAAACCAAAAGAAACACCATCCGTCGCCCACAGGACGTTAAGTTCCCGGGTGGCGGACAGATCGTTGGTGGAGTATACGTGTTGCCGCGCAGGGGCCCACGATTGGGTGTGCGCGCGACGCGTAAAACTTCTGAACGGTCACAGCCTCGCGAACGGCGACAGCCTATCCCCAAGGCGCGCCGGAGCGAAGGCCGGTCCTGGGCTCAGCCCGGGTATCCTTGGCCCCTCTATGGTAACGAGGGCTGCGGGTGGGCAGGGTGGCTCCTGTCTCCACGCGGCTCCCGTCCATCTTGGGGCCCAAACGACCCCCGGCGAAGGTCCCGCAACCTGGGTAAGGTCATCGACACCCTCACGTGCGGATTCGCCGATCTCATGGGGTACATCCCGCTTGTCGGCGCTCCCGTAGGAGGCGTCGCAAGAGCGCTCGCGCATGGCGTGAGGGCTCTCGAAGACGGGATAAATTTTGCAACAGGGAACTTGCCCGGTTGCTCCTTTTCTATCTTCCTTCTTGCTCTGCTCTCTTGCTTATTTCATCCAGCAGCCAGTTTAGAATGGCGGAATACGTCTGGCCTCTACATCCTCACCAACGACTGCTCTAATAGCAGTATTGTGTATGAGGCCGACGACGTCATTCTGCACACACCCGGCTGTGTACCTTGTGTTAAGGACGGCAATGCATCCACGTGCTGGACCCCAGTGACACCTACGGTGGCAGTCAGGTACGTCGGAGCAACCACCGCTTCGATACGTAGTCATGTGGACCTGCTAGTGGGCGCAGCCACGATGTGCTCTGCGCTCTATGTGGGTGACATGTGTGGGGCCGTCTTCCTTGTGGGACAAGCCTTTACGTTCAGACCGCGCCGCCATCAGACGGTCCAAACCTGCAACTGCTCGCTGTACCCAGGCCATCTATCAGGACATCGAATGGCTTGGGACATGATGATGAATTGGTCCCCCGCTGTGGGTATGGTGGTAGCGCACGTTCTGCGTTTGCCCCAGACCTTATTCGACATACTAGCCGGGGCCCATTGGGGCATCTTAGCGGGCTTGGCCTATTACTCCATGCAGGGCAACTGGGCCAAGGTCGCTATCATCGTGGTTATGTTTTCAGGGGTCGATGCCACTACATACACCACCGGTGGCGCTATGGCCCGTAGTGCCCAAGGCTTCACTAGTCTTTTCAGTGCGGGCCCCAGCCAGAAGCTGCAGCTGGTCAACACCAATGGCTCGTGGCACATCAACAGAACTGCCTTAAACTGCAATGATTCTATGAACACCGGGTTCTTAGCTGGGTTGTTTTACTATCATAAGTTCAACTCTACTGGATGCCCTCAAATGCTCAGCAGCTGCAAGCCTATCACATTTTTCGAGCAGGGGTGGGGCTCCTTGACAGATGCTAACATTTCCGGTTCCTCCAACGACAGACCGTACTGCTGGCATTACGCACCCAGACCTTGTAGCACTGTCTCGGCATCACGTGTCTGCGGTCCTGTGTACTGTTTCACACCGTCGCCAGTGGTAGTAGGCACTACTGATGCTAAGGGCGTCCCAACCTACACCTGGGGTGAGAATGAGACAGACGTGTTTCTGCTGGAGTCCCTGAGGCCTCCCCGTGGTCGGTGGTTCGGATGCACGTGGATGGACTCCACGGGGTTTGTCAGGACGTGCGGAGCACCCCCTTGCAACATCTACGGGGGTGAGGAGAGTCCCTCCGCCCGGAACGGGACAGGCCTCTACTGCCCCACCGACTGCTTCAGGAAACATCCTGAGGCCACATACAGCCGGTGTGGTGCGGGCCCCTGGTTGACACCTCGATGCATGGTCGACTATCCATACCGGCTTTGGCATTACCCATGTACAGTCAATTTCACATTGTTCAAAGTGAGGATGTTTGTGGGCGGGTTTGAGCACCGGTTCACCGCCGCTTGCAACTGGACCAGGGGGGAGCGCTGCGACATCGAGGATCGTGACCGCAGCGAGCAACATCCGCTGCTGCATTCAACAACTGAGCTTGCTATACTGCCTTGCTCCTTCACGCCTATGCCTGCATTGTCAACAGGTCTAATACACCTCCACCAAAACATCGTGGACGTCCAATACCTTTACGGTGTTGGATCTGGTATGGTGGGATGGGCGTTGAAATGGGAGTTCGTTATCCTCGTGTTCCTCCTCCTAGCAGACGCACGCGTGTGCGTTGCTCTTTGGCTGATGCTGATGATATCACAAACAGAAGCAGCCTTGGAGAACCTTGTCACGTTGAATGCCGTTGCTGCTGCCGGAACACATGGTATCGGCTGGTACCTGGTAGCCTTTTGCGCGGCGTGGTACGTGCGGGGTAAACTTGTCCCGCTGGTGACCTACAGCCTGACGGGTCTTTGGTCCCTAGCATTGCTCGTCCTCTTGCTCCCCCAACGGGCGTATGCTTGGTCGGGTGAAGATAGCGCCACTCTCGGCGCTGGGATCATGGCCCTCTTTGGCTTCTTTACCTTGTCACCTTGGTATAAGCATTGGATCAGCCGCCTCATGTGGTGGAACCAGTACGCCATATGTAGATGCGAGGCTGCCCTTCAAGTGTGGGTCCCCCCCCTACTTGCACGCGGGAGTAGGGACGGTGTCATACTGCTAACAAGCCTGCTCTACCCATCTTTAATTTTTGACATCACTAAGCTGCTGATAGCGGTATTTGGCCCATTATACTTAATACAGGCCGCCATCACCACCACCCCCTACTTTGTGCGTGCACATGTACTGGTCCGCCTTTGCATGCTCGTGCGTTCTGTGACGGGGGGAAAATACTTCCAGATGATCATACTGAGTATTGGCAGATGGTTTAACACCTACCTGTACGACCACCTAGCGCCAATGCAATATTGGGCAGCAGCCGGCCTCAAAGACCTAGCAGTGGCCACTGAACCTGTAATATTTAGTCCCATGGAGATTAAGGTCATCACCTGGGGCGCGGATACGACGGCTTGCGGAGATATTCTTTGCGGGCTGCCCGTCTCTGCGCGGTTAGGCCGTGAGGTGTTGTTGGGACCTGCTGATAATTACCGGGAGATGGGTTGGCGTCTGTTGGCCCCGATCACAGCATACTCCCAGCAGACTAGAGGCCTTCTTGGGACTATTGTGACCAGCTTGACTGGTAGGGATAAGAATGTGGTGACCGGAGAAGTGCAGGTGCTTTCTACGGCTACCCAGACCTTCCTAGGTACAACAGTGGGGGGGGTTATGTGGACTGTTTACCATGGTGCAGGTTCGAGGACACTTGCGGGCGCTAAACATCCCGCGCTCCAAATGTACACAAATGTAGATCAGGACCTCGTTGGGTGGCCAGCTCCCCCAGGGGCTAAGTCTCTTGAGCCGTGCACCTGCGGGTCTGCAGATTTATACTTGGTTACCCGCGATGCTGATGTCATCCCTGCTCGACGCAGGGGGGACTCCACAGCGAGCTTGCTCAGTCCTAGGCCTCTCGCCTGTCTCAAGGGCTCCTCTGGAGGTCCTGTTATGTGCCCCTCGGGGCATGTTGCGGGGATCTTTAGGGCTGCTGTATGCACCAGAGGTGTAGCGAAAGCCCTACAGTTCATACCAGTGGAAACCCTTAGCACACAGGCTAGGTCTCCATCTTTCTCTGACAATTCAACTCCTCCTGCTGTCCCACAGAGCTATCAAGTAGGGTACCTTCATGCCCCGACCGGCAGTGGTAAGAGCACAAAAGTACCTGCCGCTTATGTGGCACAAGGATATAATGTCCTCGTGTTAAATCCATCGGTGGCGGCCACACTAGGCTTTGGCTCTTTCATGTCGCGTGCCTATGGGATCGACCCCAACATCCGCACTGGGAACCGCACCGTCACAACTGGTGCTAAACTGACCTATTCCACCTACGGTAAGTTTCTTGCGGACGGGGGTTGCTCTGCGGGAGCATATGATGTGATTATCTGTGATGAATGTCATGCCCAAGACGCTACTAGCATATTGGGTATAGGCACAGTCCTAGATCAGGCTGAGACGGCTGGGGTGAGGCTGACGGTTTTAGCGACAGCAACTCCTCCAGGCAGCATCACCGTGCCACATTCTAACATCGAAGAAGTGGCCCTGGGCTCTGAAGGTGAGATCCCTTTCTACGGTAAGGCTATACCGCTGGCCCAGCTCAAAGGGGGGAGGCACCTCATCTTTTGCCATTCCAAGAAAAAATGTGAAGAGGTGGCGTCCAAACTCAGAGGCATGGGGCTCAACGCTGTAGCGTACTATAGGGGTCTTGATGTGTCCGTCATACCAACAGCAGGAGACGTCGTGGTTTGCGCTACTGACGCCCTCATGACTGGATTCACCGGAGACTTCGACTCTGTCATAGATTGCAACGTGGCCGTAGAGCAGTACGTTGACTTCAGCCTGGACCCCACCTTCTCCATTGAGACTCGCACCGCTCCCCAAGATGCAGTTTCCCGCAGCCAACGTCGTGGCCGTACGGGCCGAGGTAGACTCGGTACGTATCGATATGTCACCCCGGGTGAGAGACCATCTGGAATGTTTGACTCGGTTGTTCTCTGTGAGTGCTATGACGCGGGCTGCTCGTGGTACGATCTGCAGCCTGCCGAGACCACAGTGCGGCTAAGAGCTTACTTGTCCACGCCGGGGTTACCTGTCTGCCAAGACCATTTAGACTTTTGGGAGAGCGTCTTCACTGGACTAACACACATAGATGCCCACTTTCTGTCACAGACTAAGCAGCAGGGACTCAGCTTCTCGTACCTAACTGCCTACCAAGCCACTGTGTGCGCCCGCGCGCAGGCTCCTCCCCCAAGTTGGGACGAGACGTGGAAATGTCTTGTGCGGCTTAAACCAACACTACATGGACCTACGCCCCTTCTATATCGGTTGGGGCCAGTCCAAAATGAAGTCTGCTTGACACACCCCGTCACAAAATACGTCACGGCATGCATGTCAGCTGATCTGGAAGTGACCACCAGCACCTGGGTGTTGCTTGGAGGGGTCCTCGCGGCCGTGGCAGCCTACTGCTTGTCCGTCGGCAGCGTTGTGATTGTTGGTCATATTGAGCTAGGGGGCAAGCCGGCACTCGTTCCTGACAAGGAGGTGTTGTATCAACAATACGACGAGATGGAGGAATGTTCGCAGGCTGCCCCATATATTGAACAAGCTCAGGTAATAGCCCACCAGTTCAAAGAGAAAGTCCTTGGATTGTTGCAGCGAGCCACCCAACAACAAGCTGTCATTGAGCCTATAGTAGTCACCAACTGGCAAAAGCTTGAGGTCTTTTGGCACAAGCATATGTGGAATTTTGTGAGTGGGATCCAGTACCTAGCAGGCCTCTCTACTTTACCTGGCAACCCTGCTGTGGCGTCTCTTATGGCGTTCACGGCTTCAGTCACCAGTCCCCTGACGACCAACCAAACCATGTTTTTTAACATACTCGGGGGGTGGGTTGCTACCCACTTGGCAGGGCCCCAGAGCTCTTCCGCGTTTGTGGTAAGCGGCTTGGCCGGCGCTGCCATAGGGGGTATAGGCCTGGGTAGGGTCTTGCTTGACATCCTGGCAGGGTACGGAGCTGGTGTCTCAGGCGCCTTGGTGGCTTTTAAGATCATGGGAGGAGAATTCCCCACTGCTGAGGACGTGGTCAATCTGTTGCCCGCCATACTATCTCCGGGCGCCCTCGTCGTCGGTGTGATATGCGCTGCCATACTCCGTCGACACGTGGGACCTGGGGAGGGGGCGGTGCAGTGGATGAACAGGCTCATCGCATTTGCATCCCGGGGTAACCATGTCTCACCAACACACTATGTCCCCGAGAGCGATGCTGCAACAAAGGTCACTGCATTGCTGAGTTCTCTAACTGTCACAAGTCTGCTCCGGCGGTTGCACCAGTGGATCAATGAAGACTACCCAAGTCCTTGCAGCGGTGATTGGCTGCGTGACATCTGGGACTGGGTCTGCACGGTGTTGTCTGACTTCAAGACATGGCTCTCTGCTAAGATCATGCCAGCGCTCCCTGGGCTGCCCTTCATTTCCTGTCAAAAGGGATACAAGGGCGTGTGGCGGGGGGACGGTGTGATGTCGACACGCTGTGCTTGCGGAGCATCAATAACCGGTCATGTGAAGAATGGGTCCATGCGGCTCGCAGGGCCGCGTACATGTGCTAACATGTGGCACGGTACTTTCCCCATCAACGAGTACACCACCGGACCCAGCACACCTTGCCCATCACCCAACTACACTCGCGCACTATGGCGCGTGGCTGCCAATAGCTACGTCGAGGTGCGTCGGGTGGGGGACTTCCATTACATTACGGGGGCCACAGAAGATGAGCTCAAATGCCCGTGTCAAGTGCCGGCCGCTGAGTTCTTTACTGAGGTGGATGGGGTGAGACTTCACCGTTACGCCCCTCCGTGTAAGCCCCTGTTGAGAGATGAAATCACTTTCATGGTAGGGTTGAATTCCTACACGATAGGATCTCAGCTCCCCTGTGAGCCCGAACCGGATGTTTCTGTACTAACCTCGATGTTGAGAGACCCTTCCCACATCACCGCCGAGACGGCAGCGCGCCGCCTTGCGCGCGGGTCCCCTCCATCGGAGGCAAGCTCATCCGCCAGCCAATTATCGGCTCCGTCGCTGAAGGCCACTTGCCAGTCGCACAGGCCTCACCCAGACGCTGAGCTAGTGGACGCCAACTTGCTATGGCGGCAAGAGATGGGCAGCAACATTACACGGGTAGAGTCTGAAACAAAGGTTGTAATTCTTGATTCATTCGAACCTCTGAGAGCCGAGCCTGATGACGCCGAGCTCTCGGTGGCTGCAGAGTGTTTCAAGAAACCTCCCAAGTATCCTCCAGCCCTTCCTATCTGGGCTAGGCCAGACTACAACCCTCCACTGTTGGACCGCTGGAAAACACCGGATTACGTACCACCAACTGTCCATGGATGCGCCTTACCACCACGGGGCGCTCCACCGGTGCCTCCTCCTCGGAGGAAAAGAACAGTCCAGCTGGATGGCTCCAACGTGTCCGCGGCGCTAGCTGCGCTAGCGGAAAAGTCATTCCCGTCCCCGAAACCGCAGGGAGAGAACAGCTCATCCTCAGGGGTCGACACACAGTCCAACACTACTTCCAAGATGCCCCCTTCTCCGGGGGGGGAATCTGACTCAGAGTCATGCTCGTCCATGCCTCCCCTTGAGGGAGAGCCGGGCGACCCGGACTTGAGTTGCGACTCTTGGTCCACTGTTAGTGACAGCGAGGAGCAGAGCGTAGTCTGCTGCTCTATGTCGTACTCGTGGACCGGCGCTTTGATAACACCATGTAGTGCTGAGGAGGAGAAACTGCCCATTAGCCCACTCAGCAACTCCCTGTTGAGACATCACAACCTAGTCTATTCAACGTCGTCTAGAAGCGCTTCTCAGCGCCAGAAGAAGGTTACCTTCGACAGGCTGCAGGTGCTCGACGACCATTACAAGACTGCACTAAAGGAGGTAAAGGAGCGAGCGTCTAAGGTGAAGGCTCGCACGCTCACCATTGAGGAAGCGTGTGCGCTTGTCCCTCCTCACTCTGCCCGTTCGAAATTCGGGTACGGTGCGAAGGACGTTCGCTCCTTGTCCAGTAAGGCCGTTAACCAGATCCGCTCCGTCTGGGAGGACTTGCTGGAAGACACCACAACTCCAATTCCAACCACCATCATGGCGAAGAACGAGGTGTTTTGCGTGGACCCCGTTAAAGGGGGCCGCAAGCCCGCTCGCCTCATTGTATACCCTGACCTGGGGGTGCGTGTCTGTGAGAAACGCGCCCTGTATGACGTGATACAGAAGTTGTCAACCGCGACGATGGGTTCCGCTTATGGATTCCAGTACTCGCCTCAGCAGCGGGTCGAACGTCTACTAGAGATGTGGACCTCAAAGAAAACCCCCTTGGGGTTCTCGTATGACACCCGCTGCTTTGACTCGACTGTCACAGAACAGGACATCAGGGTGGAAGAGGAGATATACCAATGCTGTGACCTTGAACCGGAGGCCAGGAAAGTGATCTCCTCCCTCACGGAGCGGCTTTACTGCGGGGGCCCCATGTTCAACAGTAAAGGGGCCCAGTGTGGTTATCGCCGATGCCGTGCCAGTGGAGTTCTGCCTACCAGCTTCGGCAACACTATCACTTGTTACATCAAGGCCACGGCGGCTGCAAGGGCCGCTGGCCTCCGGAACCCGGACTTTCTTGTCTGCGGAGACGATCTAGTCGTGGTAGCTGAGAGCGATGGCGTCGACGAGGATAGAGCAGCCCTGAGAGCCTTCACGGAGGCTATGACCAGGTATTCTGCTCCACCCGGAGATGCTCCGCAGCCTACCTACGATCTTGAGCTCATTACATCTTGCTCCTCTAACGTCTCCGTGGCACGGGACGGCAAGGGAAAGAGGTACTATTACCTCACCCGTGATGCCACTACTCCCCTGGCCCGCGCGGCTTGGGAGACAGCTCGTCACACTCCAGTTAACTCCTGGTTGGGCAACATCATTATGTACGCGCCTACCATCTGGGTGCGCATGGTGATGATGACACATTTTTTCTCCATACTCCAATCCCAGGAGATACTTGACCGACCCCTCGACTTTGAAATGTACGGGGCCACTTACTCTGTCACTCCGCTGGATTTGCCAGCAATCATTGAAAGACTCCATGGTCTAAGCGCATTCACGCTCCACAGTTACTCTCCGGTAGAGCTCAATAGGGTCGCGGGGACACTCAGGAAACTTGGGTGCCCCCCCCTACGAGCTTGGAGACATCGGGCACGAGCAGTGCGCGCAAAGCTTATCGCCCAGGGAGGTAAGGCCAAAATATGCGGCCTTTATCTCTTTAATTGGGCGGTACGCACCAAGATCAACCTCACTCCACTGCCAGCCGCTGGCCAGTTGGATTTATCCAGCTGGTTTACGGTTGGTATCGGCGGGAACGACATTTATCACAGCGTGTCACGTGCCCGAACCCGCCATTTGCTGCTTTGCCTACTCCTACTAACGGTAGGGGTAGGCATCTTTCTCCTGCCAGCACGGTGAGCTGGTAGGATAACACTCCATTT
>KY620757 
TACGAGGCGACACTCCACCATGGATCACTCCCCTGTGAGGAACTTCTGTCTTCACGCGGAAAGCGCCTAGCCATGGCGTTAGTACGAGTGTCGTGCAGCCTCCAGGACCCCCCCTCCCGGGAGAGCCATAGTGGTCTGCGGAACCGGTGAGTACACCGGAATCGCTGGGGTGACCGGGTCCTTTCTTGGAACAACCCGCTCAATACCCAGAAATTTGGGCGTGCCCCCGCAAGATCACTAGCCGAGTAGTGTTGGGTCGCGAAAGGCCTTGTGGTACTGCCTGATAGGGTGCTTGCGAGTGCCCCGGGAGGTCTCGTAGACCGTGCAACATGAGCACACTTCCTAAACCCCAAAGAAAAACCAAAAGAAACACCATCCGTCGCCCACAGGACGTCAAGTTCCCGGGTGGCGGACAGATCGTTGGTGGAGTATACGTGTTGCCGCGCAGGGGCCCACGATTGGGTGTGCGCGCGACGCGTAAAACTTCTGAACGGTCACAGCCTCGCGGACGGCGACAGCCTATCCCCAAGGCGCGTCGGAGCGAGGGCCGGTCCTGGGCTCAGCCCGGGTACCCTTGGCCCCTCTATGGTAATGAGGGCTGCGGGTGGGCGGGATGGCTCCTGTCCCCGCGCGGCTCCCGTCCATCTTGGGGCCCAAATGACCCCCGGCGAAGGTCCCGCAACTTGGGTAAGGTCATCGATACCCTCACGTGCGGGTTCGCCGACCTCATGGGGTACATCCCGCTCGTTGGCGCCCCCGTAGGAGGCGTCGCAAGAGCTCTTGCGCATGGCGTGAGGGCTCTTGAAGACGGGATAAATTTCGCAACAGGGAACTTGCCCGGTTGCTCCTTTTCTATCTTCCTTCTCGCTCTGTTCTCTTGCTTAGTCCATCCAGCAGCTAGTTTAGAGTGGCGGAACACGTCTGGTCTCTACATCCTTACCAACGACTGTCCCAATAGCAGTATTGTGTATGAGGCCGATGACGTTATTCTGCACACACCTGGCTGCATACCTTGTGTCCAGGAGGGCGGTAACCTCACGTGCTGGACCCCAGTGACACCTACAGTGGCAGTCAGGTACGTCGGAGTAACCACCGCTTCGATACGCAGTCATGTGGACCTGCTAGTGGGCGCAGCCACAATGTGCTCTGCGCTCTACGTGGGTGATATGTGTGGGGCCGTCTTCCTCATGGGACAAGCCTTCACATTCAGACCTCGTCGCCACCAAACGGTCCAGAACTGCAGCTGTTCGCTGTACCCAGGCCATCTCTCAGGACATCGGATGGCTTGGGACATGATGATGAATTGGTCCCCCGCTGTGGGCATGGTGGTAGCGCACGTCCTGCGTCTGCCCCAGACCTTGTTTGACATAATAGCCGGGGCCCATTGGGGCATCTTGGCGGGCCTAGCCTACTACTCCATGCAAGGCAACTGGGCCAAGGTCGCTATCATTGTGGTTATGTTTTCAGGGGTCGATGCCGATACATACGTCTCCGGTGGCTCTGCAGCTCGTGGTGCCTATGGGCTTACTTCCCTGTTTTCTCAGGGCGCTAGCCAAAAACTGGAGCTGGTTAACACCAACGGCTCGTGGCACATCAACAGGACTGCCCTGAACTGCAATGATTCCCTAAACACAGGGTTCATAGCTGGGTTATTTTACTATCACAAGTTCAACTCTACTGGATGTCCCCAGAGGCTCGACAGCTGTAAGCCCATCACTCACTTCAAGCAGGGGTGGGGCTCTCTGACAGACGCTAACATCTCCGGTCCCTCTGATGACAAACCGTACTGCTGGCACTACGCACCTAGACCTTGTGGAATGGTCCCAGCAGCGGATGTCTGCGGCCCTGTGTACTGCTTCACACCATCACCGGTGGTAGTAGGTACTACTGATGCTAAGGGCGTCCCCACCTACAACTGGGGCGAGAATAAGACAGATGTATTCCTGCTGGAGTCCTTGCGGCCTCCCAATGGTCGGTGGTTCGGGTGCACGTGGATGAACTCTACGGGGTTCACCAAGACGTGCGGAGCTCCCCCTTGTAACATCTATGGGGGTTGGGAGAATACCAGTGCCGATGATTACCTTTTCTGCCCCACCGACTGCTTCAGGAAACATCCCGGGGCCACATACGCTCGGTGTGGTGCGGGGCCCTGGTTGACACCTCGATGCTTGGTCGATTACCCATACCGGCTTTGGCATTACCCATGCACAGTCAATTTTACACTATTCAAGGTGAGGATGTTTGTAAGTGGATTTGAGCATCGGTTTACCGCCGCTTGCAACTGGACCAGGGGGGAGCGCTGCGATATCGAGGATCGTGACCGCAGCGAGCTACATCCGCTGCTGCATTCAACAACTGAGCTTGCTATACTGCCTTGCTCCTTCACGCCCATGCCCGCATTGTCAACAGGCCTAATACACCTCCACCAAAACATTGTGGATGTCCAGTACCTTTATGGTGTTGGATCTGGCATGGTGGGATGGGCGTTGAAATGGGAGTTCGTTATCCTTGTGTTCCTCCTCCTAGCAGACGCACGCGTGTGCGTTGCCCTTTGGCTGATGCTGATGATATCACAAGCAGAAGCAGCCTTGGAGAATCTTGTCACGCTGAACGCCGTCGCTGCTGCCGGGACGCACGGTATCGGCTGGTACCTGGTAGTCTTTTGCGCGGCGTGGCACGTGCGGGGTAAACTTGTCCCGCTGGTGACCTACAGTCTGACGGGTCTCTGGTCCCTAGCCTTGCTCGTCCTCTTGCTCCCCCAACGGGCGTATGCGTGGTCGGGTGAAGACAGCGCCACTCTCGGCGCTGGGATCTTGGCCCTCTTTGGTTTTTTTACCTTATCACCTTGGTATAAGCATTGGATCAGCCGCCTCATGTGGTGGAATCAGTACGCCATATGTAGATGCGAGGCCGCCCTTCAGGTGTGGGTCCCTCCCCTGCTTGTACGCGGGAGTAGGGACGGTGTCATCCTGCTAACAAGCCTGCTTTATCCATCTTTAATTTTTGACATCACTAAGCTGCTGATAGCAGTATTAGGCCCATTATACTTAATACAGACTGCCATCACCACCGTCCCCTACTTTGTGCGCGCACATGTACTGGTTCGCCTTTGCATGCTTGTGCGCTCCGTGACGGGGGGAAAATACTTCCAGATGATCATACTGAGCATTGGCAGACAGCTTAACACCTACCTGTATGACCACCTAGCGCCGATGCAACATTGGGCTGCAGCTGGCCTCAAAGACCTAGCGGTGGCCACTGAACCTGTAATATTTAGTCCCATGGAGATCAAGGTCATTACCTGGGGCGCGGATACGGCGGCTTGCGGAGATATTCTTTGCGGGCTGCCCGTCTCCGCGCGACTAGGCCACGAGATATTGTTGGGACCTGCTGATGACTATCGGGAGATGGGTTGGCGTCTGTTGGCTCCGATCACAGCATACGCCCAGCAAACTAGGGGTCTTTTTGGGACTATTGTGACCAGCTTGACCGGCAGGGATAAGAATGTGGTGACCGGTGAAGTGCAGGTGCTTTCTACGGCTACACAGACTTTCCTAGGTACAACAGTAGGGGGGGTTATGTGGACTGTCTACCATGGTGCAGGTTCAAGGACTCTTGCGGGCGCTAAACATCCTGCGCTCCAAATGTACACAAATGTAGATCAGGACCTCGTCGGGTGGCCAGCTCCTCCGGGAGCTAAGTCTCTTGAACCGTGCGCCTGCGGGTCTGCAGACTTATACTTGGTTACCCGCGATGCTGATGTCATCCCTGCCCGACGCAGGGGGGACTCCACAGCGAGCTTGCTCAGTCCTAGGCCTATCGCCTGTCTCAAAGGCTCCTCTGGAGGCCCCGTTATGTGCCCTTCGGGGCATGTTGCGGGGATTTTCAGGGCTGCCGTGTGCACCAGAGGGGTGGCGAAAGCCCTACAGTTCATACCAGTGGAGACCCTTAGCACACAGACTAGGTCTCCATCTTTCTCTGACAATTCATCTCCTCCTGCTGTCCCACAGAGCTATCAAGTGGGGTACCTTCATGCCCCGACCGGCAGTGGCAAGAGCACAAAGGTTCCGGCCGCTTATGTAGCACAGGGATATAGTGTCCTCGTGTTGAATCCATCAGTGGCGGCCACATTAGGCTTCGGCACTTACATGTCTCGTGCCTATGGGATCGACCCTAACATCCGCACTGGGAACCGCACCGTTACGACTGGTGCCAAACTGACCTATTCCACCTATGGTAAGTTTCTCGCGGACGGGGGTTGCTCCGGGGGAGCCTATGATGTGATTATCTGTGATGAATGCCATGCCCAAGACGCCACTAGCATATTGGGCATAGGTACGGTCTTGGATCAGGCTGAGACAGCTGGGGTGAGGCTGACGGTTTTAGCGACAGCAACTCCCCCAGGCAGCATCACTGTACCACACTCTAACATCGAAGAAGTGGCCCTGGGCTCTGAAGGTGAGATCCCTTTCTACGGTAAGGCTATACCGCTAGCCCAACTCAAGGGGGGGAGGCACCTTATCTTTTGCCATTCCAAGAAAAAATGTGATGAGATAGCATCCAAACTCAGAGGCATGGGGCTCAATGCTGTGGCATACTATAGAGGTCTTGATGTGTCCGTCATACCAACGGCAGGAGACGTCGTGGTTTGTGCCACTGACGCCCTCATGACTGGATTCACCGGAGACTTCGACTCTGTCATAGATTGCAATGTGGCTGTTGAACAGTACGTTGACTTCAGCCTGGACCCCACCTTTTCCATCGAGACCCGCACTGCTCCACAAGACGCGGTTTCCCGCAGCCAGCGTCGTGGCCGTACGGGTCGAGGCAGACTCGGTATATACCGATACGTCACCCCGGGTGAGAGACCGTCTGGAATGTTTGACTCGGTTGTTCTCTGTGAGTGTTATGACGCGGGCTGCTCGTGGTACGATCTGCAGCCCGCTGAGACCACAGTCAGACTGAGAGCTTACTTGTCCACGCCGGGGTTACCCGTCTGCCAAGACCATCTAGACTTTTGGGAGAGCGTCTTCACTGGACTAACTCACATAGATGCCCACTTCCTGTCACAGACTAAGCAGCAAGGACTCAATTTCTCATACCTAACTGCTTACCAAGCCACTGTGTGTGCCCGCGCGCAGGCTCCTCCCCCAAGCTGGGACGAGATGTGGAAATGTCTCGTGCGGCTCAAGCCAACACTACATGGACCCACACCCCTTCTATATCGGTTGGGGCCTATCCAAAATGAAACCTGCTTGACACACCCCGTCACAAAATACCTCATGGCATGCATGTCAGCTGATTTGGAGGTAACCACCAGCACCTGGGTGTTGCTTGGAGGGGTCCTCGCAGCTCTGGCGGCTTACTGCTTGTCAGTCGGCTGCGTTGTGATTGTGGGTCATATTGAGCTGGGGGGCAAGCCGGCACTCGTTCCAGACAAAGAGGTGTTGTACCAACAATATGATGAGATGGAGGAGTGCTCGCAAGCTGCCCCATATATCGAACAAGCTCAGGTAATAGCCCACCAGTTCAAGGAGAAAGTCCTCGGGTTGCTGCAGCGAGCCACACAACAACAAGCTGTCATTGAGCCCATAGTAGCTACCAACTGGCAAAAGCTTGAGGCCTTCTGGCACAAGCATATGTGGAACTTTGTAAGTGGGATCCAGTACCTAGCGGGCCTTTCCACTTTACCTGGCAACCCTGCTGTAGCGTCTCTTATGGCGTTCACTGCTTCAGTCACCAGTCCCCTGACGACCAACCAAACTATGTTTTTCAACATACTCGGGGGATGGGTTGCTACCCATTTGGCGGGGCCCCAGAGCTCTTCCGCGTTCGTGGTAAGCGGTCTGGCCGGCGCTGCCATAGGGGGCATAGGCCTAGGTAAGGTCTTGCTTGACATCTTGGCAGGATACGGTGCTGGTGTCTCAGGTGCCTTGGTGGCTTTTAAGATCATGGGAGGAGAATTCCCCACTGCTGAGGACATGGTCAACCTGTTGCCCGCCATACTGTCTCCGGGTGCCCTCGTTGTTGGTGTGATATGCGCTGCTATATTACGCCGACACGTGGGACCTGGAGAGGGGGCGGTGCAGTGGATGAACAGGCTCATCGCATTCGCATCCCGGGGTAATCACGTCTCACCAACGCACTATGTCCCCGAGAGCGATGCTGCAGCGAGGGTCACTGCATTGCTGAGTTCTCTAACTGTCACAAGCCTGCTCCGGCGGTTACACCAGTGGATCAATGAAGATTACCCAAGTCCTTGCAGCGGTGATTGGCTGCGTACCATCTGGGACTGGGTTTGCATGGTGTTGTCCGACTTCAAGACATGGCTCTCTGCTAAGATTATGCCATCGCTCCCTGGCCTGCCCTTCATTTCCTGTCAGAAGGGATACAAAGGCGTGTGGCGGGGGGACGGTGTGATGTCGACACGCTGTCCGTGTGGGGCATCAATAACTGGTCATGTGAAGAATGGGTCCATGCGGCTTGCAGGGCCGCGTACATGTGCTAACATGTGGCATGGTACTTTCCCCATCAATGAATACACCACTGGACCCAGCACACCTTGCCCATCACCCAACTATACTCGCGCGCTGTGGCGCGTGGCTGCCAGCAGCTACGTTGAGGTGCGCCGGGTGGGGGACTTCCATTACATTACGGGCGCCACAGAAGATGAGCTCAAGTGTCCATGTCAAGTGCCGGCCGCTGAGTTCTTTACAGAGGTGGATGGGGTAAGACTCCACCGCTATGCCCCTCCATGTAAGCCCCTGTTGAGGGATGATATCACCTTCACGGTAGGGTTGAATTCCTACGTGATAGGATCTCAACTCCCCTGTGAGCCCGAACCAGATGTTTCCGTGCTGACCTCGATGTTGAGAGACCCTTCCCACATCACCGCAGAGACTGCAGCACGCCGCCTCGCGCGTGGGTCCCCTCCATCAGAGGCAAGCTCATCCGCCAGCCAGCTATCGGCTCCGTCGCTGAAGGCCACTTGCCAGACGCATAGGCCTCACCCAGACGCTGAGCTAGTGGACGCCAACTTGCTATGGCGGCAAGAGATGGGCAGCAACATCACACGGGTAGAGTCTGAAACAAAGGTTGTGATTCTTGATTCATTCGAACCTCTGAGAGCCGAAACTGATGATGCCGAGCTCTCGGTGGCTGCAGAGTGTTTCAAGAAACCTCCCAAGTATCCTCCAGCTCTTCCTATCTGGGCTAGGCCGGACTACAACCCTCCACTGTTGGACCGCTGGAAAACACCGGATTATGTGCCACCAACTGTCCATGGATGCGCCTTACCACCACGGGGTGCTCCACCGGTGCCTCCCCCACGGAGGAAAAGAACAATTCAGCTGGACGGCTCCAATGTGTCCGCGGCGCTAGCTGCGCTAGCGGAAAAGTCATTCCCGTCCTCGAAACCGCAGGAAGAGAATAGCTCGTCCTCGGGGGTCGACACACAGTCCAGCACTACTTCCAAGGTGCCCCCTTCCCCGGAAGAGGAGTCCGACTCAGAGTCATGCTCGTCTATGCCCCCTCTCGAGGGAGAGCCGGGCGATCCAGACCTGAGTTGTGACTCTTGGTCTACCGTTAGTGACAGCGAGGAGCAGAGCGTGGTCTGCTGCTCTATGTCCTACTCTTGGACCGGCGCCTTAATAACACCATGTAGTGCTGAGGAGGAGAAACTGCCTATCAGCCCACTCAGCAACTCTTTGTTGAGACATCATAACTTAGTCTATTCAACGTCGTCTAGAAGCGCTTCTCAGCGTCAGAAGAAGGTTACCTTCGACAGGCTGCAGGTGCTCGACGACCATTACAAGACTGCACTAAAGGAGGTAAAGGAGCGAGCGTCTAGGGTAAAGGCTCGCATGCTCACCATCGAGGAAGCGTGCAAGCTTGTCCCTCCCCACTCTGCCCGTTCAAAGTTCGGGTATAGTGCGAAGGATGTTCGTTCCTTGTCTAGCAGGGCCATTAACCAGATCAGCTCCGTCTGGGAGGACTTGCTAGAAGACACCACAACTCCAATTCCAACCACCATCATGGCGAAGAACGAGGTATTTTGCGTGGACCCCGCTAGGGGGGGCCGCAAGCCCGCTCGCCTCATTGTATACCCTGACCTGGGAGTGCGTGTCTGTGAGAAACGCGCTCTATATGACGTGATACAGAAGTTGTCAATTGAGACGATGGGTTCTGCTTATGGATTCCAATATTCGCCTCAACAGCGAGTCGAACGTCTGCTAAAGATGTGGACCTCAAAGAAAACCCCCTTGGGGTTTTCATATGACACTCGCTGTTTTGACTCGACTGTCACTGAACAGGACATCAGGGTGGAAGAGGAGATATACCAATGTTGTAACCTTGAACCGGAGGCCAGGAAAGTGATCTCCTCCCTCACGGAGCGGCTTTACTGCGGGGGCCCTATGTTTAACAGCAAAGGGGCCCCATGCGGTTATCGCCGTTGCCGTGCCAGTGGAGTTCTGCCTACAAGCTTCGGCAACACAATCACTTGTTACATCAAGGCCACAGCGGCTGCAAGGGCCGCAGGCCTCCGGAACCCGGACTTTCTTGTCTGCGGAGATGATCTAGTCGTGGTGGCTGAGAGCGATGGCGTCGACGAGGACAGAGCAACCCTGAGAGCCTTCACGGAGGCTATGACCAGGTATTCTGCTCCGCCCGGAGATGCTCCACAGCCTACCTACGATCTTGAGCTCATTACATCTTGCTCCTCTAACGTCTCCGTAGCACTGGACAACAAGGGGAAGAGGTATTATTACCTCACCCGTGATGCCACTACTCCCCTGGCCCGTGCGGCTTGGGAAACAGCTCGTCACACTCCAGTTAACTCCTGGTTGGGTAACATCATCATGTACGCGCCTACCATCTGGGTGCGCATGGTGATGATGACACATTTCTTCTCCATACTCCAATCCCAGGAGATACTTGATCGCCCCCTTGACTTTGAAATGTACGGGGCCACTTACTCTGTCACTCCGCTGGATTTACCAGCAATTATTGAAAGACTCCATGGTCTAAGCGCGTTCACGCTCCATAGTTACTCTCCAGTAGAGCTCAACAGGGTAGCGGGGACACTCAGGAAGCTTGGGTGCCCCCCCCTACGGGCTTGGAGACATCGGGCACGAGCAGTGCGCGCTAAGCTTATCGCCCAGGGAGGGAAGGCCAAAATATGCGGCCTTTATCTCTTTAATTGGGCGGTACGCACCAAGACCACCCTCACTCCACTGCCAGCCGCTGGCCAGTTGGATTTATCCAGTTGGTTTACGGTTGGCGTCGGCGGGAACGACATTTATCACAGCGTGTCACGTGCCCGAACCCGCCATTTGCTGCTTTGCCTACTCCTACTAACGGTAGGGGTAGGCATCTTCCTCCTGCCAGCTCGATAAGCTGGTAGGATAACACTCCATTTTCCCTTTTCCCTTTTCCTTTTTGTTTTTTCCCTTT
>KY620758 
TCTGGAGGCGACACTCCACCATGGATCACTCCCCTGTGAGGAACTTCTGTCTTCACGCGGAAAGCGCCTAGCCATGGCGTTAGTACGAGTGTCGTGCAGCCTCCAGGACCCCCCCTCCCGGGAGAGCCATAGTGGTCTGCGGAACCGGTGAGTACACCGGAATCGCTGGGGTGACCGGGTCCTTTCTTGGAACAACCCGCTCAATACCCAGAAATTTGGGCGTGCCCCCGCAAGATCACTAGCCGAGTAGTGTTGGGTCGCGAAAGGCCTTGTGGTACTGCCTGATAGGGTGCTTGCGAGTGCCCCGGGAGGTCTCGTAGACCGTGCAACATGAGCACACTTCCTAAACCCCAAAGAAAAACCAAAAGAAACACCATCCGTCGCCCACAGGACGTTAAGTTCCCGGGTGGCGGACAGATCGTTGGTGGAGTATACGTGTTGCCGCGCAGGGGCCCACGATTGGGTGTGCGCGCGACGCGTAAGACTTCCGAGCGGTCGCAGCCTCGCGGACGACGACAGCCTATCCCCAAGGCACGTCTAAGCGAAGGCCGGTCCTGGGCCCAGCCCGGGTACCCTTGGCCTCTTTATGGTAACGAGGGCTGCGGGTGGGCAGGATGGCTCCTGTCCCCACGCGGCTCCCGTCCATCTTGGGGCCCAAATGACCCCCGGCGAAGATCCCGCAACCTGGGTAAAGTCATCGATACCCTTACGTGCGGATTTGCCGACCTCATGGGGTACATCCCGCTCGTCGGCGCCCCCGTGGGAGGCGTCGCAAGAGCCCTTGCGCATGGCGTAAGGGCCCTTGAAGACGGGATAAATTTCGCAACAGGGAATTTGCCCGGTTGCTCCTTTTCTATCTTCCTCCTTGCTCTGTTCTCTTGCTTAATCCATCCAGCAGCCAGTTTTGAGTGGCGGAATGCGTCTGGCCTCTACATCGTTACCAACGACTGTTCCAACAGCAGTATTGTGTATGAGGCCGAAGACGTTATTCTGCACACCCCCGGCTGTGTGCCTTGTGTTCAGGACGGTAATAGATCCACGTGCTGGACACCAGTGACACCTACAGTGGCAGTCAAGTACGTCGGAGCAACCACCGCTTCGATACGTGGTCATGTGGACCTGCTAGTAGGTGCGGCCACGATGTGCTCCGCGCTCTACGTAGGTGATATGTGTGGGGCCGTCTTCCTCGTGGGACAAGCCTTCACGTTCAGACCTCGTCGCCATCAAACGGTCCAGACTTGTAACTGCTCACTGTACCCAGGCCATCTCTCAGGACACCGAATGGCTTGGGATATGATGATGAATTGGTCCCCTGCTGTGGGTATGGTGGTAGCACACGTCCTGCGTCTGCCCCAGACCTTGTTCGACATATTAGCCGGGGCCCATTGGGGCATCTTGGCGGGCCTAGCCTATTACTCTATGCAGGGTAACTGGGCCAAGGTCGCTATCATCATAGTTATGTTCTCAGGGGTTGATGCCGAGACACATACCATCGGTAGCACAGCATCTCGAGGTATCAGTAGGTTGACTTCTCTTTTTAACCCTGGCGCCAAACAGGTTCTGCAGCTGGTCAACACCAATGGCTCGTGGCATATCAACAGAACTGCCCTGAATTGCAATGATTCTATAAACACAGGGTTCATAGCTGGGTTGTTTTATTATAACAAGTTCAACTCTACTGGATGTCCTCAAAGGCTCAGCAGCTGTAAGCCCATCTCTTTCTTCAACCAAGGGTGGGGCTCCTTGACAGAGGCTAACATCTCCGGTTCCTCTGACGACAAACCGTACTGCTGGCACTACCCACCTAGACCTTGTACAGCCGTCTCTGCACCAAGTGTCTGCGGCCCTGTGTACTGCTTTACACCATCGCCAGTGGTCGTAGGCACTACTGATGCTAAGGGTGCCCCAACCTATAACTGGGGTGAGAATGACACAGACATGTTCCTGCTGCAGTCCCTACGGCCTCCCAGCGGTCGGTGGTTCGGGTGCGTGTGGATGAACTCCACGGGGTTTGTCAAGACGTGCGGAGCTCCCCCTTGTAACATCTATGGGGATAGGAGGGAGCCCAAAAATGAGTCAGACCTCTTCTGCCCCACCGACTGCTTCAGGAAACACCCCGAGGCCACATACAGCCGGTGTGGTGCAGGGCCCTGGTTGACACCTCGATGCTTGGTCGACTACCCATACCGGCTTTGGCATTACCCATGTACAGTCAATTTTACATTGTTCAAGGTGAGGATGTTTGTAGGTGGGTTTGAGCACCGGTTCTCCGCTGCTTGCAACTGGACCAGGGGGGAGCGCTGCGACATCGAGGATCGCGACCGCAGCGAGTTACATCCGCTGCTGCATTCAACAACTGAGTTTGCTATATTGCCTTGCTCCTTCACGCCTATGCCTGCATTGTCAACAGGTCTAATTCACCTCCACCAAAACATCGTGGATGTTCAGTACCTTTATGGTGTTGGCTCTGGCATGGTGGGATGGGCGTTGAAATGGGAGTTCGTCGTCCTCGTGTTCCTACTCCTAGCAGACGCACGCGTGTGCGTTGCCCTTTGGCTGATGCTGATGATATCACAAGCAGAAGCAGCCTTGGAGAACCTTGTCACACTGAACGCTGTCGCTGCTGCCGGGACACATGGTATCGGCTGGTACCTAGTAGTCTTTTGCGCAGCGTGGCACGTGCGAGGTAAACTTGTCCCGCTGCTGACCTACAGCCTAACGGGTCTTTGGTCCCTAGCACTGCTTGTCCTCCTGCTCCCCCACCGAGCGTACGCTTGGTCGGGTGAAGACAGCGCCACTCTTGGTGCCGGGATCTTGGTCCTCTTCGGCTTCTTTACCTTATCACCTTGGTATAAGCATTGGATCGGCCGCCTCATGTGGTGGAACCAGTACGCCATATGTAGATGCGAGGCCGCTCTTCAAGTGTGGGTCCCCCCCCTACTTGCACGGGGGGGTAGGGACGGTGCCATCCTGCTAGCAAGCCTGCTTTATCCATCATTAATTTTTGACATTACTAAGCTGTTGATAGCGGTGTTGGGCCCATTATACTTAATACAGGCTGCCATCACTACCACCCCCTACTTCGTGCGTGCACATGTACTGGTCCGCCTTTGCATGCTCGTGCGCTCGGTGACGGGGGGAAAATACTTCCAGATGATCATACTGAACATTGGCAGATGGTTTAACACCTACTTGTACGACCACCTAGCACCAATGCAACATTGGGCCGCAGCTGGCCTCAAAGACCTAGCAGTGGCCACTGAACCTGTAATATTTAGTCCCATGGAAATCAAGGTCATCACCTGGGGCGCCGATACGGCAGCTTGCGGAGATATCCTTTGCGGGCTGCCCGTTTCTGCGCGATTAGGCCGCGAGGTGTTGCTGGGACCTGCTGATGACTATCGGGAAATGGGTTGGCATCTGTTGGCTCCGATTACAGCGTACGCCCAGCAAACAAGGGGCCTTCTTGGGACTATTGTGACAGGCTTAACAGGCAGAGACAAGAACGTGGTGACCGGTGAAGTGCAGGTGCTGTCTACTGCTACCCAGACCTTCCTAGGTACAACAGTGGGAGGGGTTATGTGGACTGTTTACCATGGAGCAGGTTCAAGGACACTTGCGGGCGCTAAACACCCTGCGCTCCAAATGTACACAAATGTAGATCAGGACCTCGTTGGGTGGCCAGCTCCTCCAGGGGCTAAGTCTCTTGAACCGTGCGCCTGCGGGTCTGCGGACTTATACTTGGTTACCCGCGATGCTGATGTCATCCCTGCTCGACGTAGGGGCGACTCCACAGCGAGCTTGCTCAGTCCTAGGCCTCTCGCCTGTCTCAAAGGCTCCTCTGGAGGTCCTGTTATGTGCCCCTCGGGGCATGTTGCGGGGATCTTTAGGGCTGCTGTATGCACCAGAGGTGTAGCAAAAGCCCTACAGTTCATACCAGTGGAAACCCTGAGCACGCAGGCTAGGTCTCCATCTTTCTCTGACAATTCAACTCCTCCTGCTGTCCCACAGAGTTATCAAGTAGGGTACCTCCATGCCCCGACCGGCAGCGGTAAGAGCACAAAAGTCCCGGCCGCTTACGTAGCACAAGGATATTCTGTTCTCGTGTTGAATCCATCGGTGGCGGCCACATTGGGCTTTGGCACCTTCATGTCGAAAGCCTATGGGATCGACCCCAACATCCGCACTGGGAACCGCACCGTTACAACTGGTGCCAAACTGACCTATTCCACCTACGGCAAGTTTCTGGCAGACGGGGGTTGCTCCGGGGGAGCATATGATGTGATCATCTGTGATGAATGCCATGCCCAGGACGCTACTAGCATACTGGGCATAGGTACGGTCTTAGATCAGGCTGAGACAGCTGGGGTGAGGCTGACGGTTTTAGCGACAGCAACTCCCCCAGGCAGCATCACTGTGCCACATTCTAACATCGAAGAAGTGGCCCTGGGTTCTGAAGGTGAGATCCCCTTCTACGGTAAGGCTATACCGATAGCCCAGCTCAAGGGGGGGAGGCACCTTATTTTTTGCCATTCTAAGAAAAAGTGTGATGAGATGGCATCCAAACTCAGAGGTATGGGGCTCAACGCTGTAGCCTACTACAGGGGTCTTGACGTGTCCGTCATACCAACAACAGGAGACGTCGTGGTTTGCGCTACTGATGCTCTCATGACTGGATTCACTGGAGACTTTGACTCTGTCATAGATTGCAACGTAGCTGTTGAACAGTACGTTGACTTCAGCCTAGACCCCACCTTTTCCATCGAGACTCGCACTGCTCCCCAAGATGCGGTTTCCCGCAGCCAACGTCGTGGCCGTACGGGCCGAGGAAGACTCGGTACGTACCGATATGTCACCCCGGGTGAGAGACCATCTGGAATGTTTGACTCCGTAGTCCTCTGTGAGTGCTATGATGCGGGCTGCTCGTGGTACGATCTGCAGCCTGCTGAGACCACAGTCAGACTGAGAGCTTACTTGTCCACGCCGGGGTTACCTGTCTGCCAAGACCATTTAGACTTTTGGGAGAGCGTCTTCACTGGACTAACCCATATAGATGCCCACTTTCTGTCACAGACCAAGCAGCAGGGACTCAACTTCTCGTACCTAACTGCATACCAAGCCACTGTGTGCGCCCGCGCGCAGGCTCCTCCCCCAAGTTGGGACGAGATGTGGAAATGTCTCGTGCGGCTTAAGCCAACATTACATGGACCTACACCCCTTCTATATCGGTTGGGGCCTGTCCAAAATGAAACTTGCTTGACACACCCCATCACAAAATACATCATGGCATGCATGTCAGCTGATCTGGAAGTAACCACCAGCACTTGGGTGTTGCTTGGAGGGGTCCTTGCGGCCCTAGCAGCATACTGCTTGTCAGTTGGCTGCGTTGTGATAGTGGGACATATTGAGCTGGGGGGCAAGCCGGCACTCGTTCCAGACAAAGAGGTGTTGTATCAACAATACGATGAGATGGAAGAGTGCTCACGAGCCGCCCCATATGTCGAACAAGCTCAGGTAATAGCCCACCAGTTCAAGGAGAAAGTCCTTGGATTGCTACAGCGAGCCACCCAACAACAAGCTGTCATTGAGCCCATAGTAGTCACCAACTGGCAGAAGCTTGAGGCCTTTTGGCACAAGCACATGTGGAACTTTGTGAGTGGGATCCAGTACCTAGCAGGCCTCTCCACCTTGCCTGGCAACCCTGCTGTGGCGTCTCTTATGGCGTTCACTGCTTCAGTCACCAGTCCCCTGACGACCAACCAAACTATGCTTTTTAATATACTCGGGGGGTGGGTTGCTACCCATTTGGCAGGGCCCCAGGCCTCTTCCGCGTTCGTGGTAAGCGGCTTGGCCGGCGCTGCCATAGGGGGCATAGGCCTGGGCAGGGTCTTGCTTGACATCCTGGCAGGATACGGAGCTGGTGTTTCAGGTGCCTTGGTGGCTTTTAAGATCATGGGAGGAGAACTCCCCACTACCGAGGACATGGTTAATCTGTTGCCTGCCATACTATCTCCAGGTGCCCTCGTCGTCGGTGTGATATGCGCTGCAATACTGCGTCGACACGTAGGACCTGGAGAGGGGGCGGTGCAGTGGATGAACAGGCTCATCGCATTCGCATCTCGGGGTAACCACGTCTCACCGGCGCACTATGTCCCCGAGAGTGATGCTGCAGCGAAGGTCACCGCATTGCTGAGTTCTCTAACTGTCACAAGCTTGCTCCGGCGATTGCACCAGTGGATCAATGAAGACTACCCAAGTCCTTGCAGCGGTGATTGGCTGCGTACCATCTTTGACTGGGTCTGCATGGTGTTGTCTGACTTCAAGACATGGCTCTCTGCTAAGATCATGCCAGCGCTCCCCGGGCTGCCCTTCATTTCCTGTCAGAAGGGATATAAGGGCGTGTGGCGGGGGGACGGTGTGATGTCGACACGCTGTCCTTGCGGAGCGTCAATAGCCGGTCATGTGAAGAATGGGTCCATGCGGCTTGTAGGGCCGCGTACATGTGCCAACACGTGGTACGGTACTTTCCCCATCAATGAGTACACCACTGGACCCAGTACACCTTGCCCACCACCCAACTACACTCGCGCATTATGGCGCGTGGCTGCCAACAGCTACGTTGAAGTGCGCCGGGTGGGAGACTTCCATTACATTACGGGGGCCACAGAAGATGAGCTCAAGTGTCCGTGCCAAGTACCGGCTGCTGAGTTCTTTACTGAAGTGGATGGGGTAAGACTCCACCGTTACGCCCCTCCCTGTAAGCCCCTGTTAAGGGATGAAATCACTTTCATGGTAGGGCTGAATTCCTATGCAATAGGATCTCAACTCCCCTGTGAGCCCGAACCAGATGTTTCTGTGCTGACCTCGATGTTGAGAGACCCTTCACATATCACCGCCGAGACGGCAGCGCGCCGCCTTGCGCGCGGGTCCCCTCCATCAGAGGCAAGCTCATCTGCTAGCCAACTATCGGCTCCGTCGCTGAAGGCCACCTGCCAGACGCATAGGCCTCACCCAGACGCTGAGCTGGTAGATGCCAACTTGTTGTGGCGGCAAGAGATGGGCAGCAACATTACACGGGTAGAGTCTGAAACAAAGGTTGTGGTTCTTGATTCATTCGAACCTCTGAGAGCCGAAACTGATGACGCCGAGCTCTCGGTGGCTGCAGAGTGTTTTAAGAAACCTCCCAAGTATCCTCCAGCCCTTCCCATCTGGGCTAGGCCAGACTACAATCCTCCACTGTTAGACCGCTGGAAAACACCGGATTATGTACCACCAACTGTCCATGGCTGCGCCTTACCACCACGGGGCGCTCCGCCGGTGCCTCCCCCCCGGAGGAAAAGAACAATCCAGCTGGATGGCTCCAATGTGTCCGCGGCGCTGGCTGCACTAGCGGAAAAGTCATTCCCGTCCCCGAAACCGCAGGAAGAGAACAGCTCATCCTCGGGGGTCGACACACAGTCCAGCACTACTTCCAAGGTGCCCCCTCCTTCGGGAGAGGAGTCCGACTCGGAGTCATGTTCGTCCATGCCCCCTCTCGAGGGAGAGCCGGGCGATCCAGACCTGAGTTGTGACTCTTGGTCCACTGTTAGCGACAACGAGGAGCAGAGCGTAGTCTGCTGCTCTATGTCGTACTCCTGGACCGGTGCCTTGATAACACCATGTAGTGCTGAGGAGGAGAAACTGCCCATCAGCCCACTCAGCAACTCCTTGCTGAGACATCACAACCTAGTCTATTCAACGTCGTCTAGAAGCGCTTCTCAGCGTCAGAAGAAGGTTACCTTCGACAGGCTGCAGGTGCTCGACGACCATTACAAGACTGCACTAAAGGAGGTAAAGGAGCGAGCGTCTAGGGTAAAAGCTCGCATGCTCACCATCGAGGAAGCGTGCGCGCTTGTCCCTCCTCACTCTGCCCGTTCGAGATTCGGGTATAGTGCGAAGGACGTTCGCTCCTTGTCCAGCAAGGCCGTTAACCAGATCCGCTCCGTCTGGGAGGACTTGCTGGAAGACACCACAACTCCAATTCCAACCACCATCATGGCGAAGAACGAGGTGTTTTGCGTGGACCCCGCCAAGGGGGGCCGCAAGCCCGCTCGCCTCATTGTATACCCTGACCTGGGAGTGCGTGTCTGTGAGAAACGCGCTCTATATGACGTGATACAGAAGTTGTCAACAGAGACGATGGGTCCTGCTTATGGATTCCAATACTCGCCTCAGCAGCGGGTCGAACGTCTGTTAAAGATGTGGACCTCAAAGAAAACCCCCTTGGGGTTCTCGTATGACACCCGCTGCTTTGACTCGACTGTCACTGAACAGGACATCAGGGTGGAAGAGGAGATATACCAATGCTGTAACCTTGAACCGGAGGCCAGGAAGGTGATCTCCTCCCTCACGGAGCGGCTTTACTGCGGGGGCCCTATGTTCAACAGCAAGGGGGCCCAATGTGGTTATCGCCGTTGTCGTGCTAGTGGAGTTCTGCCTACCAGCTTCGGCAATACAATCACCTGCTACATCAAGGCCACAGCGGCCGCGAGGGCCGCAGGCCTCCAAAACCCGGACTTTCTTGTCTGCGGAGATGATCTAGTCGTGGTGACTGAGAGTAGCGGCGTCGACGAGGATAAAGCAGCCCTGAGAGCCTTCACGGAGGCTATGACCAGGTATTCTGCTCCACCCGGAGATGCTCCACAGCCCACTTACGACCTTGAGCTTATTACATCTTGCTCCTCCAACGTCTCCGTAGCACGGGACAACAAGGGGAAGAGATACTATTACCTCACCCGTGATGCCACCACTCCCCTGGCCCGTGCAGCTTGGGAAACAGCTCGTCACACTCCAGTTAACTCCTGGTTGGGGAACATCATCATGTACGCGCCTACCATCTGGGTGCGCATGGTGATGATGACACACTTTTTCTCCATACTCCAATCCCAGGAGATACTTGATCGACCCCTCGACTTTGAAATGTACGGGGCCACTTACTCTGTCACTCCGCTGGATTTGCCAGCAATCATTGAAAGACTCCATGGTCTAAGCGCGTTCACGCTCCACAGTTACTCTCCAGTAGAGCTCAATAGGGTCGCGGGGACACTCAGGAAACTTGGGTGCCCCCCCCTTCGAGCTTGGAGGCATCGGGCACGAGCAGTGCGCGCCAAGCTTATCGCCCAGGGAGGGAAGGCCAAAATATGCGGCCTTTATCTCTTTAATTGGGCGGTACGCACCAAGACCAATCTCACTCCACTGCCAGCCGCTGGCCAGCTGGATTTATCCAGTTGGTTTACGGTTGGCGTCGGCGGGAACGACATTTATCACAGCGTGTCACGTGCCCGAACCCGCCATTTGCTGCTTTGCCTACTCCTACTAACGGTAGGGGTAGGCATTTTCCTCCTGCCAGCTCGATGAGCTGGTAGGACAACACTCCATTCCCTT
>KY620759 
TGCGGGGGGGGACCTGCCTCTTACGAGGCGACACTCCACCATGGATCACTCCCCTGTGAGGAACTTCTGTCTTCACGCGGAAAGCGCCTAGCCATGGCGTTAGTACGAGTGTCGTGCAGCCTCCAGGACCCCCCCTCCCGGGAGAGCCATAGTGGTCTGCGGAACCGGTGAGTACACCGGAATCGCTGGGGTGACCGGGTCCTTTCTTGGAGTAACCCGCTCAATACCCAGAAATTTGGGCGTGCCCCCGCGAGATCACTAGCCGAGTAGTGTTGGGTCGCGAAAGGCCTTGTGGTACTGCCTGATAGGGTGCTTGCGAGTGCCCCGGGAGGTCTCGTAGACCGTGCAACATGAGCACACTTCCTAAACCTCAAAGAAAAACCAAAAGAAACACCATCCGTCGCCCACAGGACGTTAAGTTCCCGGGTGGCGGACAGATCGTTGGTGGAGTATACGTGTTGCCGCGCAGGGGCCCGCGATTGGGTGTGTGCGCGACGCGTAAAACTTCTGAACGGTCACAGCCTCGCGGACGGCGACAGCCTATCCCCAAGGCGCGTCGGAGCGAAGGCCGGTCCTGGGCTCAGCCCGGGTACCCTTGGCCCCTCTATGGTAACGAGGGCTGCGGGTGGGCAGGGTGGCTCCTGTCCCCACGCGGCTCCCGTCCGTCCTGGGGCCCAAATGACCCCCGGCGGAGGTCCCGCAATCTGGGTAAAGTCATCGATACCCTCACGTGCGGATTCGCCGACCTCATGGGGTACATCCCGCTTGTCGGCGCTCCCGTAGGAGGCGTCGCAAGGGCCCTCGCGCACGGTGTGAGGGCCCTTGAAGACGGGATAAATTTTGCAACAGGGAACTTGCCTGGTTGCTCCTTTTCTATCTTCCTTCTTACTCTGTTCTCTTGCTTAATCCATCCAACAGCCAGTTTAGAGTGGCGCAATACGTCTGGCCTCTACATCCTTACCAACGACTGTTCCAATAGCAGTATTGTGTATGAGGCTGATGATGTTATTTTGCACACACCCGGCTGTATACCTTGTGTTCAGGAGGGCAATGAATCCACGTGCTGGACCTCAGTGACACCTACGGTGGCAGTCAAGCGCGTCGGAGCAACCACCGCTTCGATACGCAGTCATGTGGACTTGCTAGTGGGCGCAGCCACGATGTGTTCTGCGCTCTACGTGGGTGACATGTGCGGGGCCGTCTTCCTCATGGGACAAGCCTTCACCTTCAGACCTCGTCGCCATCAAACGGTCCAGACCTGTAACTGCTCACTGTACCCGGGCCATCTCACAGGACATCGAATGGCTTGGGATATGATGATGAATTGGTCACCTGCTGTGGGTATGGTGGTAGCACACGTCCTGCGTTTGCCCCAGACCTTGTTCGACATAATAGCCGGGGCCCATTGGGGTATTTTGGCAGGCTTAGCCTATTACTCCATGCAAGGCAACTGGGCCAAGGTCGCTATCATCATGGTTATGTTTTCAGGGGTCGATGCCGGTACACACATCACCGCTGGCACTACAGCTTTTACTGCCAAAGGGTTAGTTTCCTTCTTTAGCCCGGGCCCCCGGCAGAACCTGCACCTGGTCAACACCAATGGTTCGTGGCACATCAACAGGACCGCCCTGAATTGCAATGACTCCATAAACACAGGGTTCATAGCTGGGTTGATTTACTATAACAAGTTCAACTCCACAGGATGCCCTCAAAGGCTCAGCAGTTGCAAACCCATCACTTTCTTCAGGCAGGGGTGGGGCTCCTTGACGGACGCTAACATCTCCGGCTCCTCTGATGACAAACCGTACTGCTGGCACTACCCACCTAGACGTTGTGATATTGTCCCAGCGTCAGATGTCTGCGGCCCTGTGTTCTGCTTCACACCATCGCCAGTGGTTGTAGGCACCACTGACGTTAAAGGTGTCCCGACCTACACTTTTGGTGAGAATCAGACAGATGTGTTCCTGCTGGAGTCCTCGCGGCCTCCCAGTGGTCGGTGGTTTGGGTGCACGTGGATGAACTCTACGGGGTTTACCAAGACGTGCGGAGCTCCCCCTTGTAATATCTATGGGGGTAGGGGGGAACAAAAAAATGAGTCAGACCTTTTCTGCCCCACCGACTGCTTCAGGAAACATCCTGAGGCCACATACAGCCGGTGTGGTTCGGGGCCCTGGTTGACACCTCGGTGCATGGTCGACTACCCATACCGGCTTTGGCATTACCCATGTACAGTCAATTTTACATTGTTCAAGGTGAGAATGTTTGTGGGTGGGTTTGAGCACCGGTTCACCGCTGCTTGCAACTGGACCAGGGGGGAGCGCTGCGACATCGAGGATCGTGACCGCAGCGAGCAACATCCGCTGCTGCATTCAACAACTGAGCTTGCTATACTGCCTTGTTCCTTCACGCCCATGCCTGCATTGTCAACAGGTTTAATACACCTCCACCAAAACATCGTGGATGTCCAATACCTCTATGGCGTTGGATCCGGCGTGGTGGGATGGGCGTTGAAATGGGAGTTTGTTGTCCTCGTGTTCCTCCTCCTAGCAGACGCACGTGTGTGCGTTGCCCTTTGGCTGATGCTGATGATATCACAAGCAGAAGCAGCCTTGGAGAACCTTGTCACGCTGAACGCCGTTGCTGCTGCCGGGACGCATGGTATCGGCTGGTACCTGGTAGCCTTTTGCGCGGTGTGGCACGTGCGGGGTAAACTTATCCCGCTGGTGATCTACAGTCTGACGGGTCTTTGGTCCCTAGCATTGCTCGTCCTCTTGCTCCCCCAACGGGCATATGCCTGGTCGGGTGAAGACAGCGCCACTCTCGGTGCCGGGGTCTTGGTCCTCTTTGGCTTCTTTACCTTATCACCTTGGTATAAGCATTGGATCGGCCGCCTCATGTGGTGGAACCAGTACACCATATGCAGATGCGAGGCCGCCCTTCACGTGTGGATCCCCCCCCTGCTTGCACGAGGGAGTAGAGACGGTGTCATCCTGCTAGCAAGCCTGCTTTACCCATCTTTAATTTTTGACATCACCAAGCTGCTGATAGCAGTATTGGGCCCATTATATTTAATACAGGCTGCCCTCACTACTACCCCCTACTTTGTGCGTGCGCATGTACTGGTTCGCCTTTGCATGCTCGTGCGCTCCGTGATGGGGGGAAAATACTTCCAGATGGTCATACTGAGCATTGGCAGATATTTTAACACCTACCTATATGACCACCTAGCGCCAATGCAACATTGGGCCGCGGCCGGCCTCAAAGACCTAGCAGTGGCCACTGAACCTGTAATATTTAGTCCCATGGAAATCAAGGTCATCACCTGGGGCGCTGATACAGCGGCTTGCGGAGATATTCTTTGTGGGCTGCCCGTCTCCGCGCGATTAGGCCATGAGGTGTTGCTGGGACCTGCTGATAACTATCGGGAGATGGGTTGGCGTCTGTTGGCCCCGATCACAGCATATGCCCAGCAAACTAGGGGCCTTCTTGGGACTATTGTGACCAGCTTGACTGGCAGGGACAAGAATGTGGTGACCGGTGAAGTGCAGGTGCTTTCCACGGCCACCCAGACCTTCCTAGGTACAACAGTAGGGGGAGTTATGTGGACTGTTTACCATGGTGCAGGTTCAAGGACGCTTGCGGGCGCTAAACATCCTGCGCTCCAAATGTACACAAATGTAGATCAGGACCTCGTCGGGTGGCCAGCTCCTCCAGGGGCCAAGTCTCTTGAACCGTGCGCCTGCGGGTCTGCAGACTTATACTTGGTCACTCGCGATGCTGATGTCATCCCTGCCCGGCGCAGGGGGGACTCCACAGCGAGCTTGCTCAGTCCTAGGCCTCTCGCCTGTCTCAAAGGCTCCTCTGGAGGTCCCGTTATGTGCCCTTCGGGGCACGTTGCGGGGATCTTTAGGGCTGCTGTGTGCACCAGAGGTGTAGCAAAAGCCCTACAGTTCGTACCAGTGGAAACCCTTAGTACACAGGCTAGGTCTCCATCCTTTTCTGACAATTCAACTCCTCCTGCCGTTCCCCAGAGCTACCAAGTTGGGTACCTTCATGCCCCGACTGGCAGTGGCAAGAGCACAAAGGTCCCGGCCGCTTATGTAGCACAAGGATATAATGTCCTCGTGTTGAATCCATCGGTGGCGGCCACACTAGGTTTCGGCACTTTCATGTCGCGCGCCTATGGGATCGACCCCAACATCCGCACTGGGAACCGCACCGTTACAACTGGTGCCAAACTGACCTATTCCACCTATGGTAAGTTTCTCGCGGACGGGGGTTGCTCCGGGGGAGCATATGATGTGATTATCTGTGATGAATGTCATGCCCAAGACGCTACTAGCATATTGGGCATAGGCACGGTCTTAGATCAGGCTGAGACAGCTGGGGTGAGGCTGACGGTTTTAGCGACAGCAACTCCCCCAGGTAGCATCACTGTGCCACACTCTAACATCGAAGAGGTGGCCCTGGGCTCTGAAGGTGAGATCCCTTTCTACGGTAAGGCTATACCGATAGCCCAGCTCAAGGGAGGGAGGCACCTTATCTTTTGCCACTCCAAGAAAAAATGTGATGAAATAGCATCCAAACTCAGAGGTATGGGGCTTAACGCTGTAGAGTACTACAGGGGTCTCGATGTGTCCGTTATACCAACAGCAGGAGACGTCGTGGTTTGCGCTACTGACGCCCTCATGACCGGATTCACCGGAGACTTCGACTCTGTCATAGATTGCAACGTGGCTGTTGAACAGTACGTTGACTTCAGCCTGGACCCCACCTTTTCCATTGAGACTCGCACTGCTCCCCAAGACGCGGTCTCCCGCAGCCAGCGTCGTGGCCGTACGGGCCGAGGTAGACTCGGTACATACCGGTATGTCACCCCAGGTGAGAGACCATCCGGAATGTTTGACTCAGTTGTCCTCTGTGAGTGCTATGACGCGGGCTGCTCGTGGTACGATTTGCAGCCCGCTGAGACCACGGTCAGACTGAGAGCTTACCTGTCCACGCCGGGGTTACCTGTCTGCCAAGACCATCTAGACTTTTGGGAGAGCGTCTTCACTGGACTAACTCACATAGATGCCCACTTTCTGTCACAGGCTAAGCAGCAAGGACTCAACTTCTCGTACCTAACTGCCTACCAAGCCACTGTGTGCGCCCGCGCGCAGGCTCCTCCCCCGAGTTGGGACGAGATGTGGAAATGTCTTGTGCGGCTTAAGCCAACACTACATGGACCCACGCCCCTTCTATACCGGTTGGGGCCTGTTCAAAATGAAATCTGCTTGACACATCCCATCACAAAATACATCATGGCATGTATGTCAGCTGATCTGGAAGTGACTACCAGTACCTGGGTATTGCTTGGAGGGGTCCTCGCAGCCCTCGCGGCCTACTGCTTGTCAGTCGGCTGCGTTGTGATCGTGGGTCATATTGAGCTGGGGGGCAAGCCGGCACTCGTTCCAGACAAAGAAGTGTTGTATCAACAATATGATGAGATGGAGGAGTGCTCGCAAGCCGCCCCATATATTGAACAAGCTCAGGTAATAGCCCACCAGTTCAAGGAGAAAGTCCTTGGATTGTTGCAGCGAGCCACCCAACAACAAGCTGTTATTGAGCCCATAGTAGTTACCAACTGGCAAAAGCTTGAGGCCTTTTGGCACAAACACATGTGGAACTTTGTGAGTGGGATCCAGTACCTAGCAGGCCTCTCCACTTTGCCTGGCAACCCTGCTGTAGCGTCTCTTATGGCGTTCACTGCTTCAGTCACCAGTCCCCTGACGACCAACCAAACTATGTTCTTTAACATACTCGGGGGGTGGGTTGCTACCCACTTGGCAGGGCCCCAGAGCTCTTCCGCATTCGTGGTAAGCGGCTTGGCCGGCGCTGCCATAGGGGGTATAGGCCTGGGCAGGGTCTTGCTTGACATCTTGGCAGGATACGGAGCTGGTGTCTCAGGCGCCTTGGTGGCTTTTAAGATCATGGGAGGAGAACTCCCCACTGCCGAGGACATGGTCAATCTGCTGCCCGCCATACTATCTCCAGGTGCCCTCGTCGTCGGCGTGATATGCGCTGGCATACTGCGTCGACACGTAGGACCAGGGGAGGGGGCGGTACAGTGGATGAACAGGCTTATCGCATTCGCATCTCGGGGTAACCACGTTTCACCAACGCATTATGTCCCCGAGAGTGATGCTGCAGCGAGGGTCACTGCATTGCTGAGTTCTCTAACTGTCACAAGCCTGCTTCGGCGGCTACACCAGTGGATCAATGAAGACTACCCAAGCCCTTGCAGCGGCGATTGGCTGCGCACCATCTGGGACTGGGTTTGCATGGTGTTGACTGACTTCAAGACATGGCTTTCTGCTAAGATCATGCCAGCGCTCCCTGGGCTGCCCTTCATTTCCTGTCAGAAGGGATACAAGGGCGTGTGGCGGGGGGACGGTGTGATGTCAACGCGCTGTCCTTGCGGGGCAACAATATCCGGTCATGTGAAGAACGGGTCCATGCGGCTTGCAGGGCCGCGTACATGCGCCAACATGTGGTACGGTACTTTCCCCATCAATGAGTACACCACTGGACCCAGCACACCATGCCCACCACCCAACTACACCAGTGCACTATGGCGCGTGGCCGCTAGTAGCTACGTTGAGGTGCGCCGGGTGGGAGACTTCCACTACATTACAGGGGCCACAGAAGATGGGCTCAAGTGTCCGTGCCAAGTGCCGGCTGCTGAGTTCTTTACTGAATTGGACGGGGTGAGACTCCACCGTTACGCCCCTCCATGCAAGCCCCTGTTGAGGGATGAAATCACTTTCATGGTGGGGTTGAATTCCTACGCGATAGGATCTCAACTCCCCTGTGAGCCTGAACCAGATGTTTCTGTGCTGACCTCGATGTTGAGAGACCCTTCCCATATCACCGCCGAGGCAGCAGCACGCCGCCTCGCGCGCGGGTCCCCTCCATCAGAAGCAAGCTCATCCGCCAGCCAACTTTCGGCTCCGTCGCTGAAGGCCACTTGCCAGACGCATAGGCCTCATCCAGACGCTGAGCTAGTGGATGCCAACCTGTTGTGGCGGCAAGAGATGGGCAGCAACATTACACGGGTAGAGTCTGATACAAAGGTCGTGATTCTTGACTCATTCGAACCCCTGAGAGCCGAAACTGATGATATCGAGCTCTCGGTGGCCGCAGAGTGTTTCAAGAAACCTCCCAAGTATCCCCCAGCCCTTCCTATCTGGGCTAGGCCAGACTACAACCCTCCACTGTTGGACCGCTGGAAAGCACCGGACTATGTACCACCAACTGTCCATGGATGCGCCTTACCACCACGGGGCGCTCCGCCGGTGCCTCCTCCTCGGAGGAAGAGAACAATCCAGCTGGACGGCTCTAATGTGTCCGCGGCGCTAGCTGCGCTAGCGGAGAAGTCATTCCCGTCCTCAAGACCGCAGGAAGAGAATAGCTCATCCTCAGGGGTCGACACACAGTCCAGCACTACTTCCAAGGTGCCCCCTTCTCTGGAGGGGGAGTCCGACTCAGAGTCGTGCTCGTCCATGCCTCCTCTTGAGGGCGAGCCGGGCGATCCAGACTTGAGTTGCGACTCTTGGTCCACTGTCAGCGACAGCGAGGAGCAGAGCGTGGTCTGCTGCTCTATGTCATATTCTTGGACCGGCGCCCTGATAACACCTTGTAGTGCTGAGGAGGAGAAACTACCCATCAGCCCACTCAGCAACTCCTTGCTGAGACATCACAACCTAGTTTATTCAACGTCGTCTAGAAGCGCTTCCCAGCGTCAGAAGAAGGTCACCTTCGACAGGCTGCAGGTGCTCGACGACCATTATAAGACTGCATTAAAGGAGGTAAAGGAGCGAGCGTCAGGGGTAAAGGCTCGCATGCTCACCATTGAGGAAGCGTGCGCGCTTGTCCCTCCTCACTCTGCCCGTTCGAAGTTCGGGTATAGTGCGAAGGACGTTCGCTCCTTGTCCAGCAAGGCCGTTAACCAGATCCGCTCCGTCTGGGAGGACTTGCTGGAAGACACCACAACTCCAATTCCAACCACCATCATGGCGAAGAACGAGGTGTTCTGCGTAGACCCCGCGAAGGGGGGCCGCAAGCCCGCTCGCCTCATCGTATACCCTGACCTGGGGGTGCGCGTCTGCGAGAAGCGCGCTCTGTATGACGTGATACAGAAGTTGTCAATTGAGACGATGGGTCCAGCTTATGGATTCCAATACTCGCCTCAACAGCGGGTCGAACGTCTGCTGAAGATGTGGACCTCAAAGAAAACCCCCTTGGGGTTTTCGTATGACACCCGCTGCTTTGACTCGACTGTCACTGAACAGGATATCAGGGTGGAAGAGGAGATATACCAATGTTGTAACCTTGAACCGGAGGCCAAGAAAGTGATCTCCTCCCTCACGGAGCGGCTTTACTGCGGGGGCCCTATGTTCAACAGCAAAGGGGCCCAGTGTGGTTATCGCCGTTGCCGTGCCAGTGGAGTTCTGCCTACTAGCTTCGGCAACACAATCACTTGTTACATCAAGGCCACAGCGGCTGCGAGGGCTGCAGGCCTCCGGAACCCGGACTTTCTTGTCTGCGGGGATGATCTAGTCGTGGTGGCTGAGAGTGATGGCGTCGACGAGGACAGAACAGCCCTGAGAGCCTTCACGGAGGCTATGACCAGGTATTCTGCTCCACCCGGAGATGCCCCACAGCCCACTTACGACCTTGAGCTCATTACATCTTGCTCCTCCAACGTCTCCGTGGCACTGGACAACAAGGGGAAGAGGTACTATTACCTCACCCGTGATGCCACTACTCCCTTGGCCCGTGCGGCTTGGGAAACAGCTCGCCACACTCCAGTCAACTCCTGGTTGGGTAACATCATCATGTACGCGCCTACCATCTGGGTGCGCATGGTAATGATGACACACTTTTTCTCCATACTCCAATCCCAGGAGATACTTGATCGCCCCCTTGATTTTGAAATGTACGGGGCCACATACTCTGTCACTCCGCTGGATTTACCGGCAATCATTGAAAGACTCCATGGTCTAAGCGCGTTCACGCTCCACAGTTACTCTCCAGTAGAGCTCAATAGGGTCGCGGGGACACTCAGGAAGCTTGGGTGCCCCCCCCTACGAGCTTGGAGACATCGGGCACGAGCAGTGCGCGCCAAGCTTATCGCCCAAGGAGGGAAGGCCAAAATATGCGGCCTTTATCTCTTTAATTGGGCGGTACGCACCAAGACCAACCTCACTCCACTGCCAGCCGCTGGCCAATTGGATTTATCCAGTTGGTTCACGGTTGGCGTCGGCGGGAACGACATTTATCACAGCGTGTCACATGCCCGAACCCGCTATTTGCTGCTTTGCCTACTCCTACTAACAGTGGGGGTAGGCATTTTCCTCCTGCCAGCGCGGTAAGCTGGTAGGATAACACTCCATTTCTTTCCTGTTTTTTTTTCTTTTTTTTTTTTTTTTTTTTTTTTTTTTTTTTTTTTTTTCCCTTCTTTTCTGACCTTTAATTTTCCTTTCCTTAGGTGGCTCCATCTTAGCCCTAGTCACGGCTAGCTGTGAAAGGTCCGTGAGCCGCTTGACTGCAGAGAGTGCTGATACTGGC
>KY620760 
CGAGGCGACACTCCACCATGGATCACTCCCCTGTGAGGAACTTCTGTCTTCACGCGGAAAGCGTCTAGCCATGGCGTTAGTACGAGTGTCGTGCAGCCTCCAGGACCCCCCCTCCCGGGAGAGCCATAGTGGTCTGCGGAACCGGTGAGTACACCGGAATCGCTGGGGTGACCGGGTCCTTTCTTGGATTAACCCGCTCAATACCCAGAAATTTGGGCGTGCCCCCGCGAGATCACTAGCCGAGTAGTGTTGGGTCGCGAAAGGCCTTGTGGTACTGCCTGATAGGGTGCTTGCGAGTGCCCCGGGAGGTCTCGTAGACCGTGCATCATGAGCACACTTCCTAAACCTCAAAGAAAAACCAAAAGAAACACCATCCGTCGCCCACAGGACGTCAAGTTCCCGGGTGGCGGACAGATCGTTGGTGGAGTATACGTGTTGCCGCGCAGGGGCCCGCGATTGGGTGTGCGCGCAGCGCGTAAAACTTCTGAACGGTCACAGCCTCGCGAACGGCGACAGCCTATCCCCAAGGCGCGTCGGAGCGAAGGCCGGTCCTGGGCTCAGCCCGGGTACCCTTGGCCCCTCTATGGTAACGAGGGCTGTGGGTGGGCAGGGTGGCTCCTGTCTCCGCGCGGCTCCCGTCCATCCTGGGGCCCAAACGACCCCCGGCGAAGGTCCCGCAATTTGGGTAAAGTCATCGATACCCTCACATGCGGATTCGCCGACCTCATGGGGTACATCCCGCTTGTCGGCGCCCCCGTAGGAGGCGTCGCAAGAGCCCTCGCGCATGGCGTGAGGGCTCTTGAAGACGGGATAAATTTCGCAACAGGGAACTTGCCCGGTTGCTCCTTTTCTATCTTCCTTCTTGCTCTGTTCTCTTGCTTAATCCATCCAGCAGCCAGTCTAGAGTGGCGGAATACGTCTGGCCTTTACGTCCTTACCAACGACTGTTCCAATGGCAGCATTGTGTATGAGGCTGATGACGTAATTCTGCATACACCCGGTTGTATACCTTGTGTTCAGGACGGCAACGCATCTACGTGCTGGACCCCACTGACACCTACGGTGGCAGTCAGGTACGTCGGAGCAACCACCGCTTCGATACGCAGTCATGTGGATCTGTTGGTGGGCGCGGCCACGATGTGCTCCGCGCTCTACGTGGGTGACGTGTGTGGGGCCGTCTTCCTCGTGGGACAAGCCTTCACGCTCAGACCCCGCCGCCATCAAACGGTCCAGACCTGTAACTGCTCACTGTACCCGGGCCATCTTTCAGGACATCGAATGGCTTGGGATATGATGATGAATTGGTCCCCCGCTGTGGGTATGGTGGTAGCGCACGTTCTGCGTCTGCCCCAGACCTTGTTCGACATAATAGCCGGGGCCCATTGGGGCATCTTAGCGGGCCTAGCCTATTACTCCATGCAGGGCAACTGGGCCAAGGTCGCTATCATCATGGTTATGTTCTCAGGGGTCGATGCCCACACACGTGTCGTCGGTGGCACCATGGCTCAAGGCGCCAACATGTTTGCTGGTCTTTTTAACCAGGGCTCCCGACAGAATCTGCAGCTGGTTAACACCAATGGCTCGTGGCACATCAACAGGACTGCTCTGAACTGCAACGACTCCATAAACACGGGGTTCATAGCTGGGTTGTTTTATTATCATAAATTCAACTCTACTGGATGCCCTCAAAGGCTCAGCAGCTGCAAGCCCATCACCTTCTTCGAGCAGGGGTGGGGCTCCCTGACAGATGCTAACATCACTGGTCCTTCTGATGACAAGCCGTACTGCTGGCACTACGCACCTAGACCTTGTGAGACTATCCCAGCAAAAGGGGTCTGCGGCCCTGTGTACTGTTTCACACCATCGCCAGTGGTTGTAGGCACCACTGATGCTAAAGGCGCCCCAACTTACACCTGGGGTGAGAATGAGACAGACGTGTTCCTGCTGGAGTCCCTGCGGCCTCCCAGTGGTCGGTGGTTTGGGTGCGTGTGGATGAACTCCACGGGGTTTACCAAGACATGTGGGGCTCCCCCTTGTAACATCTATGGGGGTGAGGGGAACCTCAGAAACGAGTCGCACCTCTTCTGCCCCACCGACTGCTTCAGGAAGCATCCTGAGGCCACATACAGTCGGTGTGGTGCGGGCCCCTGGTTGACACCTCGATGTATGGTCGACTATCCATACCGGCTTTGGCATTACCCGTGTTCAATCAATTTCACGTTGTTCAAGGTGAGGATGTTTGTGGGTGGATTTGAGCACCGGTTTACCGCCGCTTGTAACTGGACCAGAGGGGAGCGCTGCGATATTGAGGATCGCGACCGCAGCGAGCAACATCCACTGCTGCATTCGACGACTGAGCTTGCTATACTGCCTTGCTCCTTCACGCCCATGCCTGCGTTGTCAACAGGCCTAATACACCTCCACCAAAACATCGTGGATGTTCAATACCTTTATGGTGTTGGATCCGGCATGGTGGGATGGGCATTGAAGTGGGAGTTCGTTGTCCTCGTATTTCTCCTCCTGGCAGATGCACGTGTGTGCGTTGCCCTTTGGCTGATGCTGATGATATCGCAAGCAGACGCAGCCTTGGAGAACCTTGTCACGCTGAACGCCGTCGCTGCTGCCGGAACACATGGTATCGGTTGGTACCTGGTAGCCTTTTGCGTGGCGTGGCACGTGCGGGGTAGACTTGTCCCACTAGTGACCTACAGCCTAACGGGTCTTTGGTCCCTAGCACTGCTCGTCCTTTTGCTCCCCCAACGGGCATACGCTTGGTCGGGTGAAGACAGCGCTACCCTCGGCGCTGGGATCTTGGCCCTCTTCGGCTTCTTTACCTTGTCACCTTGGTATAAGCATTGGATCGGCCGCCTCATGTGGTGGAATCAGTACGCCATATGTAGATGCGAGGCCGCCCTTCAAGTGTGGGTCCCCCCCCTGCTTGCACGCGGGAGTAGGGACGGTGCCATCCTGCTAATGAGTCTGCTCTATCCATCTTTAATTTTTGACATCACCAAGCTGCTGATAGCAGTATTGGGCCCATTATACTTAATACAGGCTGCCATCACTGCCACCCCCTACTTTGTGCGTGCTCATGTACTGGTCCGCCTTTGCATGCTCATGCGCTCTGTAACGGGGGGAAAGTATTTCCAGATGCTAATACTAAGCATTGGCAGATGGTTTAACACCTACCTGTATGACCACCTAGCGCCAATGCAACACTGGGCCGCAGCTGGCCTTAAAGACCTAGCAGTGGCTACCGAGCCTGTAATCTTTAGTCCCATGGAAATCAAGGTTATCACCTGGGGCGCGGACACAGCAGCTTGCGGAGACATTCTTTGCGGGCTGCCTGTCTCTGCGCGACTGGGCCGTGAGGTGTTGTTGGGACCTGCTGATGACTACCGGGAGATGGGTTGGCATCTGTTGGCCCCGATCACAGCTTACACCCAGCAAACTAGAGGCCTTCTTGGGACTATTGTGACCAGCTTGACTGGCAGGGACAAAAACGTGGTGACCGGTGAAGTGCAGGTGCTTTCTACGGCTACCCAGACCTTCCTAGGCACAACAATAGGGGGAGTTATGTGGACTGTTTACCATGGTGCAGGTTCTAGGACACTTGCGGGCGCTAAACACCCTGCGCTCCAAATGTACACAAATGTAGATCAAGACCTTGTTGGGTGGCCAGCCCCTCCGGGGGCTAAGTCTCTTGAACCGTGCACCTGTGGGTCTGCAGATTTATACTTGGTCACCCGCGATGCTGATGTCATCCCTGCTCGGCGCAGGGGGGACTCCACAGCGAGCTTGCTCAGTCCTAGGCCTCTCGCCTGTCTCAAGGGCTCCTCTGGAGGTCCTGTTATGTGCCCCTCGGGGCATGTCGCGGGAATCTTTAGGGCTGCCGTGTGCACCAGAGGCGTTGCCAAATCCCTGCAGTTCATACCCGTGGAAACCCTTAGCACGCAGGCCAGGTCTCCATCTTTCTCTGACAATTCAACCCCTCCCGTCGTCCCACAGAGCTACCAAGTAGGGTACCTCCACGCCCCAACCGGCAGTGGTAAGAGCACAAAGGTCCCGGCCGCTTATGTAGCACAAGGATATGATGTTCTCGTGTTGAATCCATCAGTGGCGGCCACACTAGGCTTCGGCTCTTTCATGTCGCGTGCCTATGGGATCGACCCCAACATCCGCACTGGGAACCGCACCGTTACAACTGGTGCCAAACTGACCTATTCCACCTACGGTAAGTTTCTTGCGGACGGGGGTTGCTCCGGGGGGGCGTATGACGTGATTATCTGTGATGAATGCCATGCCCAAGACGCTACTAGCATATTGGGTATAGGCACGGTCTTAGATCAAGCTGAGACAGCTGGGGTGAGGCTGACGGTTCTAGCGACAGCAACTCCCCCAGGTAGCATCACTGTGCCACATTCCAACATCGAAGAGGTGGCTCTGGGCTCTGAAGGTGAAATCCCTTTCTACGGTAAGGCTATACCACTAGCCCAACTCAAGGGGGGGAGGCACCTCATCTTTTGCCATTCCAAGAAGAAATGTGATGAGATAGCAACCAAGCTCAGAGGCATGGGGCTCAACGCTGTAGCGTACTACAGGGGTCTCGATGTGTCCATCATACCAACAGCAGGAGATGTCGTGGTTTGCGCTACTGACGCTCTCATGACTGGATACACCGGAGACTTCGATTCTGTCATAGATTGCAACGTGGCTGTTGAACAGTACGTTGACTTCAGCTTGGACCCTACCTTTTCCATTGAGACTCGCACTGCTCCCCAAGACGCGGTTTCCCGCAGCCAACGTCGTGGTCGTACGGGCCGAGGTAGACTCGGTACGTACAGGTATGTCACCCCGGGTGAGAGACCATCTGGAATGTTTGACTCAGCCGTTCTCTGTGAGTGCTATGACGCGGGCTGCTCGTGGTACGATTTGCAGCCCGCTGAGACCACGATCAGGCTGAGAGCTTACTTATCCACTCCGGGGTTACCTGTCTGCCAAGACCATTTAGACTTTTGGGAGAGCGTCTTCACTGGACTGACTCACATAGATGCCCACTTTCTGTCACAGACTAAGCAGCAAGGACTCAACTTCTCGTACCTGACTGCCTACCAAGCCACTGTGTGCGCCCGCGCACAGGCTCCCCCCCCAAGTTGGGACGAGATGTGGAAATGTCTTGTGCGGCTTAAACCAACACTACATGGACCTACGCCCCTTCTATATCGGTTGGGGCCTGTCCAAAATGAAGTCTGCGTGACACACCCCGTCACAAAATACATCACGGCATGCATGTCAGCTGATCTGGAAGTAACCACCAGTACCTGGGTATTGCTTGGAGGGGTCCTCGCGGCCTTAGCGGCCTACTGCTTGTCAGTCGGCTGCGTTGTGATTGTAGGTCACATTGAGCTGGGGGGCAAACCAGCACTCGTTCCAGACAAAGAGGTGTTGTATCAACAATACGATGAGATGGAGGAGTGTTCGCAAGCCGCCCCATACATCGAACAAGCTCAGGCAATAGCCCACCAGTTCAAGGAGAAGGTTCTGGGATTGCTGCAGCGAGCCACTCAACAACAATCTGTCATTGAGCCCATAGTAGCTACCAATTGGCAAAAGCTTGAGGCCTTTTGGCACAAGTACATGTGGAATTTTGTGAGTGGGATCCAGTACCTAGCAGGCCTCTCCACCCTGCCTGGCAACCCTGCCGTGGCGTCTCTTATGGCGTTCACTGCTTCAGTCACCAGCCCCCTGACGACCAACCAAACCATGTTCTTCAACATACTCGGGGGGTGGGTTGCTACCCATTTGGCAGGGCCCCAGAGCTCTTCCGCATTCGTGGTGAGTGGCTTGGCTGGCGCTGCCATAGGGGGTATAGGCCTGGGCAGGGTCTTGCTTGACATCTTGGCAGGATATGGAGCCGGTGTCTCAGGCGCCTTAGTGGCTTTTAAGATCATGGGAGGAGAACTCCCCACTGCTGAGGACGTGGTCAACCTGCTGCCCGCCATACTATCTCCGGGCGCCCTTGTCGTCGGTGTAATATGCGCTGCCATACTGCGTCGGCACGTGGGACCTGGGGAGGGGGCGGTGCAGTGGATGAACAGGCTCATTGCATTCGCTTCTCGGGGTAACCACGTCTCACCAACGCACTACGTCCCCGAGAGCGACGCCGCAGCAAGGGTCACTGCACTGCTGAGTTCTCTAACTGTCACAAGTCTGCTCCGGCGGTTGCACCAGTGGATCAACGAAGACTACCCAAGTCCTTGCAGTGGTGATTGGCTGCGTACCATCTGGGACTGGGTTTGCATGGTGCTGTCCGACTTCAAGACATGGCTCTCTGCTAAGATCATGCCAGCGCTCCCTGGGCTGCCCTTCATTTCCTGTCAAAAGGGATACAAGGGTGTGTGGCGGGGGGATGGTGTGATGTCGACGCGCTGTCCTTGCGGGGCATCAATAACTGGTCATGTAAAGAATGGGTCCATGCGGCTTGCGGGGCCGCGCACATGCTCCAACATGTGGTTCGGTACTTTCCCCATCAATGAGTACACCACTGGACCCAGTACACCTTGCCCACCACCCAACTACACTCGCGCGCTATGGCGCGTAGCCGCCAACAGCTACGTTGAGGTGCGCCGGGTGGGGGACTTCCACTACATCACGGGGGCCACAGAAGATGAGCTCAAGTGTCCATGCCAAGTGCCGGCTGCTGAGTTCTTCACTGAAGTGGATGGGGTGAGAATCCACCGTTACGCCCCTCCGTGTAGGCCCCTGTTGAGGGATGAAATCACTTTCATGGTGGGGTTGCATTCCTATGCGATAGGATCTCAACTCCCTTGTGAACCTGAACCGGATGTTTCTGTGCTGACCTCGATGTTGAGAGACCCTTCCCACATCACCGCCGAGGCGGCAGCGCGCCGCCTTGCGCGTGGGTCCCCTCCATCAGAGGCAAGCTCATCCGCCAGTCAACTATCGGCTCCGTCATTGAAGGCCACTTGCGGGACGCATGGGCTTTATCCAGACGCTGAGCTAGTGGATGCCAACTTGCTATGGCGGCAAGAGATGGGCAGCACTATCACACGGGTAGAGTCTGAAACAAAGGTTGTGGTTCTCGATTCATTCGAACCTCTGAGAGCCGAACCTAGTGATGCCGAGCCCTCGGTGGCTGCGGACTGTTTCAAAAAACCTCCCAAGTATCCTGCAGCCCTTCCTATCTGGGCCAGGCCAGACTACAACCCTCCACTGTTGGATCGTTGGAAAGCACCGGATTATGCACCACCGACGGTTCATGGATGCGCCTTACCACCACGGGACGCTCCACCGGTGCCTCCCCCTCGGAGAAAGAGAGCAATTCAGCTGGACGGTTCCAATGTGTCCGCGGCGCTAGCTGCGCTAGCGGAAAGGTCATTCCCGTCCTCGAAACCACAGGAGGAGAGCAGCTCATCCTCGGGGGTCGACACACAGTCCAGCACTACTTCCAAGGTGCCCCCTCCTCCAGGAGGGGAGTCCGACTCTGAGTCATGCTCGTCCATGCCTCCTCTCGAGGGGGAGCCGGGCGATCCGGACTTGAGTTGCGACTCTTGGTCCACCGTGAGTGACAGCGAGGAGCAGAGCGTGGTCTGCTGCTCTATGTCCTACTCTTGGACCGGCGCCTTGATAACACCATGTAGTGCTGAGGAGGAGAAACTACCCATCAGCCCACTCAGCAACTCTTTGCTGAGGCATCATAACCTAGTCTATTCAACGTCGTCTAGAAGCGCTTCTCAGCGGCAAAAGAAGGTTACCTTCGACAGGCTGCAGGTGCTCGACGACCATTACAAGACTGCATTAAAGGAGGTAAAGGAGCGAGCGTCCAGGGTAAAGGCCCGCATGCTCACCATCGAGGAAGCGTGCGCGCTCGTCCCTCCTCACTCTGCCCGCTCGAAATTCGGGTATAGTGCGAAGGACGTTCGCTCCTTGTCCAGCAAGGCCATTAACCAGATCCGCTCCGTCTGGGAGGACTTGCTGGAAGACACTACAACTCCAATTCCAACCACCATCATGGCGAAGAACGAGGTGTTTTGTGTGGACCCCGTTAAGGGGGGCCGCAAGCCCGCTCGCCTCATTGTGTACCCTGACCTGGGAGTGCGTGTCTGTGAGAAACGCGCTCTGTATGACGTGATACAGAAGTTGTCAATTGCGACGATGGGTTCCGCTTATGGATTCCAATACTCGCCGCAGCAGCGGGTCGAACGTCTGCTAGAGATGTGGACCTCAAAGAAAACCCCCTTAGGGTTCTCATATGACACCCGCTGCTTTGACTCGACTGTCACTGAACAGGACATCAGGGTGGAAGAGGAGATATACCAATGTTGTAACCTTGAACCGGAGGCCAAGAAAGTGATCTCCTCCCTTACGGAACGGCTTTACTGCGGGGGCCCTATGTTTAACAGCAAGGGGGCTCAGTGTGGTTATCGCCGCTGCCGTGCCAGTGGAGTTCTGCCTACCAGCTTCGGCAACACAATCACTTGTTACATCAAGGCCACAGCGGCTGCAAAGGCTGCAGGCCTCCGGAACCCGGACTTTCTTGTTTGCGGAGATGATTTGGTTGTGGTGGCTGAGAGCGATGGCGTCGACGAGGACAGAGTAGCCCTGAGAGCCTTCACGGAGGCTATGACCAGGTACTCTGCTCCACCCGGAGATGCTCCGCAGCCTACCTACGACCTTGAGCTTATTACATCTTGCTCCTCTAACGTCTCCGTGGCACTGGACAACAAGGGGAAGAGGTACTATTACCTCACCCGTGATGCCACTACTCCCCTGGCCCGTGCGGCTTGGGAAACAGCTCGTCACACTCCAGTTAACTCCTGGTTGGGTAACATCATCATGTACGCGCCTACCATCTGGGTGCGCATGGTGATGATGACACATTTTTTCTCCATACTCCAATCCCAGGAGATACTTGACCGACCCCTTGACTTCCAAATGTACGGGGCCACTTACTCTGTCACTCCGCTGGATTTACCAGCAATCATTGAAAGACTCCATGGTCTAAGCGCGTTCACGCTCCACAGTTACTCTCCAGCAGAGCTCAATAGGGTCGCGGGGACACTCAGAAAGCTTGGGTGCCCCCCCCTACGAGCTTGGAGACATCGGGCACGAGCAGTGCGCGCCAAGCTTATCGCCCAGGGAGGGAAGGCCAAAATATGTGGCCTTTACCTTTTCAATTGGGCGGTACGCACCAAGACCAAACTCACTCCACTGCCAGCCGCTGGCCAGTTGGACTTGTCCAGTTGGTTTACGGTTGGCGTCGGCGGGAACGACATTTATCACAGCGTGTCACGTGCCCGAACCCGCCATTTGCTGCTTTGCCTACTCCTACTAACCGTAGGGGTAGGCATCTTTCTCCTGCCAGCTCGGTGAGCTGGTAGGATAACACTCCA
>KY620761 
TACGAGGCGACACTCCACCATGGATCACTCCCCTGTGAGGAACTTCTGTCTTCACGCGGAAAGCGCCTAGCCATGGCGTTAGTACGAGTGTCGTGCAGCCTCCAGGACCCCCCCTCCCGGGAGAGCCATAGTGGTCTGCGGAACCGGTGAGTACACCGGAATCGCTGGGGTGACCGGGTCCTTTCTTGGAACAACCCGCTCAATACCCAGAAATTTGGGCGTGCCCCCGCGAGATCACTAGCCGAGTAGTGTTGGGTCGCGAAAGGCCTTGTGGTACTGCCTGATAGGGTGCTTGCGAGTGCCCCGGGAGGTCTCGTAGACCGTGCAACATGAGCACACTTCCTAAACCTCAAAGAAAAACCAAAAGAAACACCATCCGCCGCCCACAGGACGTCAAGTTCCCGGGTGGTGGACAGATCGTTGGTGGAGTATACGTGCTGCCGCGCAGGGGCCCACGATTGGGTGTGCGCGCGACGCGTAAAACTTCTGAACGGTCACAGCCTCGCGGTCGGCGACAGCCTATCCCCAAGGCGCGTCGGAGCGAAGGCCGATCCTGGGCTCAGCCTGGGTACCCTTGGCCCCTCTATGGTAACGAGGGCTGCGGGTGGGCAGGGTGGCTCCTGTCCCCACGCGGCTCCCGCCCGTCTTGGGGCCCAAACGACCCCCGGCGGAGGTCTCGCAATTTGGGTAAGGTCATCGATACCCTCACGTGCGGATTCGCCGACCTCATGGGGTACATCCCGCTTGTCGGCGCCCCTGTAGGAGGCGTCGCAAGAGCCCTCGCGCATGGCGTGAGGGCTCTTGAAGACGGGATAAACTTCGCAACAGGAAACTTGCCCGGTTGCTCTTTCTCTATCTTCCTTCTTGCTCTGTTCTCTTGCCTAATCCATCCAGCAGCTAGCTTAGAGTGGCGGAATGCGTCCGGCCTTTACATCCTTACCAACGACTGTTCCAATAGCAGCATTGTGTATGAGGCCGATGACGTTATTCTGCACACACCTGGCTGTATACCCTGTGTCCAGACCGGTAACACATCTATGTGCTGGACTCCAGTCACACCTACGGTGGCAGTCAGGTATGCCGGAGCAACTACCGCTTCGGTACGCAGCCATGTGGACCTGCTAGTGGGCGCGGCCACGATGTGCTCCGCGCTCTATGTGGGTGACATGTGTGGAGCCGTCTTCCTCGTGGGACAAGCCTTCACGTTCAGACCTCGTCGCCATCAAACGGTCCAGACCTGTAACTGCTCGCTATACCCAGGCCATCTCTCAGGTCATCGAATGGCTTGGGATATGATGATGAATTGGTCCCCCGCTGTGGGCATAGTGGTAGCGCACGCCCTGCGACTGCCCCAGACTTTGTTCGACATAATAGCGGGGGCCCATTGGGGCATCTTAGCGGGCCTAGCTTATTACTCCATGCAGGGCAACTGGGCCAAGGTTGCTATTATCATGGTTATGTTTTCAGGGGTCGATGCCGAAACACATCTCATCGGTAAAGCTGTAGGTGGCACCATCGGTGGTATAGCTTCTCTCTTCACTCCGGGCGCCAAACAGAACCTGCAGCTGATCAACACCAATGGCTCGTGGCACATCAACAGCACTGCCCTGAACTGCAATGATTCCATAAACACAGGGTTCATAGCTGGGTTGTTCTCTTATCATAAGTTCAACTCTACTGGATGCCCTCAGAGGCTCAGCAGCTGCAAGCCCATCACTTTCTTCAAGCAAGGGTGGGGCTCCTTGACAGATGCTAACATCACCAACAGACACGTTGACAGACCGTACTGCTGGCACTACCCACCCAAACCTTGTGACATTGTCCCGGCATTGAATGTCTGTGGCCCTGTGTACTGCTTCACACCATCGCCAGTGGTTGTAGGCACTACTGATACCAAGGGCGCCCCAACTTACACCTGGGGTGCGAATGAGACAGACGTGTTCCTATTGAGGTCCTTGCGGCCTCCCAGTGGTCGGTGGTTCGGATGCACGTGGATGGACCACATGGGGTTTACCAGGACGTGTGGAGCTCCCCCTTGTAACATCTATGGGGGCGGGGGGAATCTCAGCGATGAGTCAGACCTCTTTTGCCCCACCGACTGCTTCAGGAAACATCCTGAGGCCACATACAGTCGGTGCGGTGCGGGGCCTTGGTTGACACCTCGATGCATGGTCGACTATCCATACCGACTTTGGCATTACCCATGTACAGTCAATTACACAGTGTTCAAGGTGAGGATGTTTGTGGGTGGGTTTGAGCACCGGTTTTCCGCTGCTTGCAACTGGACTAGAGGGGAACGCTGCGATGTCGAGGATCGTGACCGCAGCGAACAACATCCGCTGCTGCATTCAACAACTGAGCTCGCCATACTGCCTTGCTCCTTCACGCCCATGCCTGCGTTGTCAACAGGTCTAATACATCTCCACCAAAATATCGTGGATGTCCAATACCTTTATGGCGTTGGATCTGGCATGGTGGGATGGGCGTTGAAATGGGAGTTCGTCATCCTCGTGTTCCTCCTCCTAGCAGATGCACGCGTGTGCGTTGCCCTTTGGCTGATGCTGATGATATCACAAGCAGAAGCAGCCTTGGAGAACATTGTCACGTTGAACGCCATTGCCGCTGCCGGGACACATGGCATCGGCTGGTACCTACTAGCCTTTTGTGCGGCATGGCACGTGCGGGGTAGACTTGTCCCGCTGGTGACCTACAGCCTGACGGGCCTCTGGTCCCTAGCATTGCTTGTCCTCCTGCTCCCGCAACGGGCGTATGCTTGGTCGGGTGAGGATAGTGCCACTCTCGGAGCTGGGGTCTTGGCCCTTTTCGGCTTCTTTACCTTATCACCTTGGTATAAGCATTGGATCAGCCGCCTCATGTGGTGGAACCAGTACACCATATGTAGATGCGAGGCCGCTCTTCAAGTGTGGATCCCCCCCCTACTCGCACGAGGGAGCAGGGACGGTGTCATTCTGCTAACAAGTCTGCTCTACCCATCTTTAATTTTTGACATCACTAAGCTGCTGATAGCAGTACTGGGCCCATTATACCTAATACAGGCTGCCATCACTACCACCCCTTACTTTGTGCGTGCGCATGTACTGGTCCGCCTTTGCATGCTCGTGCGTTCCGTGATGGGGGGGAAATACTTTCAGATGATCATATTGAGCATTGGCAGATGGTTTAACACCTACCTATATGACCACCTAGCACCAATGCAACATTGGGCCGCGGCTGGTCTCAAAGACCTCGCAGTAGCTACTGAACCCGTAATATTCAGTCCCATGGAAATCAAGGTCATCACCTGGGGCGCGGATACGGCGGCTTGCGGAGATATTCTCTGCGGGCTGCCTGTCTCTGCGCGATTAGGCCGTGAGGTGCTGCTGGGCCCTGCCGATGACTATCGGGAGATGGGTTGGCATCTGTTGGCCCCGATCACAGCATACGCCCAGCAAACTAGGGGCCTCCTTGGGACTATTGTGACCAGCTTGACTGGCAGGGACAAGAACGTGGTGACCGGCGAAGTGCAGGTGCTTTCTACAGCTACCCAGACCTTCCTAGGTACAACATTAGGGGGGGTTACATGGACTGTTTACCACGGTGCAGGGTCAAGGACACTTGCGGGCGCTAAACATCCTGCGCTCCAAATGTACACAAATGTAGATCAGGACCTCGTTGGGTGGCCAGCTCCTCCAGGGGCTAAGTCCCTTGAACCGTGCACCTGCGGGTCCGCGGACTTGTACTTGGTTACCCGCGATGCTGATGTCATTCCTGCTCGGCGCAGGGGTGACTCCACAGCGAGCTTGCTCAGTCCAAGGCCTCTCGCCTGTCTCAAAGGCTCCTCTGGAGGTCCCGTTATGTGCCCTTCGGGGCACGTTGCGGGGATCTTTAGGGCCGCTGTGTGCACCAGAGGTGTAGCAAAAGCCCTACAGTTCATACCAGTGGAAACCCTTAACACACAGGCTAGGTCTCCATCCTTTTCTGACAATTCAACTCCTCCTGCCGTCCCACAGAGCTACCAAGTAGGGTACCTTCATGCCCCGACCGGCAGTGGTAAGAGCACAAAGGTTCCAGCTGCCTATGTAGCACAAGGATATAATGTCCTCGTGTTGAATCCATCAGTGGCGGCCACACTAGGCTTTGGCTCTTTCATGTCGCGTGCCTATGGGATCGACCCCAACATCCGCACTGGGAATCGCACCGTTACAACTGGTGCCAAACTGACCTATTCTACTTACGGTAAGTTTCTCGCGGACGGGGGTTGCTCCGGGGGAGCATATGATGTGATCATCTGTGATGAATGCCATGCCCAAGACGCTACTAGCATATTGGGTATAGGCACGGTCTTAGATCAGGCTGAGACGGCTGGGGTGAGGTTGACGGTCTTAGCGACGGCAACTCCCCCAGGCAGCATTACTGTGCCACATTCTAACATCGAAGAAGTGGCCCTGGGTTCTGAAGGTGAGATCCCTTTCTACGGTAAGGCTATACCGATAGCCCTGCTCAAGGGGGGGAGGCACCTTGTGTTTTGTCATTCCAAGAAGAAGTGTGATGAGTTGGCATCCAAACTCAGAGGCATGGGGCTCAACGCTGTAGCTTACTATAGGGGTCTTGATGTGTCCGTCATACCAACATCGGGAGACGTCGTGGTTTGCGCTACTGACGCCCTCATGACTGGATTCACCGGAGACTTCGATTCTGTCATAGACTGCAACGTGGCTGTTGAACAGTACGTTGACTTCAGCCTGGATCCTACCTTTTCCATTGAGACTCGCACTGCTCCCCAAGACGCAGTCTCCCGCAGCCAACGCCGCGGCCGCACAGGCCGAGGTAGACTCGGCACGTACCGATATGTCACCCCGGGTGAGAGACCATCCGGGATGTTTGACTCGGTTGTTCTCTGTGAGTGCTATGACGCGGGCTGCTCATGGTACGATCTGCAGCCCGCTGAGACCACGGTCAGACTGAGAGCTTACTTGTCTACGCCGGGGTTACCTGTCTGTCAAGACCATCTAGATTTTTGGGAGAGCGTCTTCACTGGACTAACTCATATAGATGCCCACTTTTTGTCACAGACTAAGCAGCAGGGACTCAACTTCTCGTACCTAACTGCCTACCAAGCCACCGTGTGCGCCCGCGCGCAGGCTCCTCCCCCAAGTTGGGACGAGACGTGGAAATGTCTCGTGCGGCTTAAGCCAACACTGCATGGACCCACACCCCTTTTATATCGGTTGGGGCCTGTCCAAAATGAAACTTGCTTGACACACCCCATCACAAAATACATCATGGCATGCATGTCAGCTGACCTAGAAGTGACCACCAGCACCTGGGTGTTGCTTGGAGGGGTCCTCGCGGCCCTAGCGGCCTACTGCTTGTCAGTCGGCTGCGTTGTGATCGTGGGTCATATTGAGCTGGGGGGCAAGCCGGCACTCGTTCCAGACAAGGAGGTGTTGTATCAACAATACGACGAGATGGAGGAGTGCTCGCAAGCTGCCCCATATATCGAACAAGCTCAGGTAATAGCCCACCAGTTCAAGGAGAAGGTCCTTGGATTGTTGCAGCGAGCCACCCAACAACAAGCTGTCATTGAGCCCATAGTAGCTACCAACTGGCAAAAGCTTGAGGCTTTCTGGCATAAGCATATGTGGAACTTTGTGAGCGGGATCCAGTATCTGGCGGGCCTCTCCACTTTGCCTGGCAACCCTGCTGTGGCGTCTCTTATGGCGTTCACTGCTTCAGTCACCAGTCCCCTAACGACCAACCAAACTATGTTCTTTAACATACTCGGGGGGTGGGTTGCTACCCATTTGGCAGGACCCCAGAGCTCTTCTGCATTTGTGGTAAGTGGCTTGGCCGGTGCTGCTATAGGGGGCATAGGCCTGGGTAGGGTCCTGCTTGACATCCTGGCAGGATACGGAGCTGGTGTCTCAGGCGCCTTGGTGGCTTTCAAAATCATGGGAGGAGAACTCCCCACCGCCGAGGACATGGTCAACCTGCTGCCCGCCATATTATCTCCGGGCGCCCTCGTCGTCGGTGTGATATGTGCCGCCATACTGCGTCGACACGTAGGGCCTGGGGAAGGGGCGGTGCAGTGGATGAACAGGCTCATCGCATTCGCATCCCGGGGTAACCATGTCTCACCAACGCACTATGTCCCCGAGAGCGATGCTGCAGCGAGAGTCACTGCATTGCTGAGTTCTTTAACTGTCACAAGTCTGCTCCGGCGGTTGCACAAATGGATCAATGAAGACTACCCAAGTCCTTGCAGTGGCGACTGGCTGCGTACCATCTGGGACTGGGTTTGCACGGTGTTGGCTGACTTCAGGACATGGCTCTCCGCTAAGATTATGCCAGCGCTCCCCGGACTGCCCTTCATTTCCTGTCAGAAGGGATACAAGGGCGTGTGGCGGGGGGACGGTGTGATGTCGACACGCTGTCCTTGCGGAGCTTCAATAGCTGGCCATGTGAAGAATGGGTCCATGCGGCTTACAGGGCCGCGTACATGTGCTAACATGTGGCACGGTACTTTCCCCATCAATGAGTATACCACTGGACCCAGCACACCTTGCCCATCACCCAATTACACTCGCGCACTATGGCGCGTGGCTGCCAACAGCTACGTTGAGGTGCGCCAGGTGGGGGACTTCCATTACATTACGGGGGCCACAGAAGACGAGCTCAAGTGTCCGTGCCAAGTGCCGGCTCCTGAGTTCTTTACTGAAGTGGATGGGGTGAGACTTCACCGTTACGCCCCTCCATGCAAGCCCCTGTTGAGGGATGAGATCACCTTCATGGTGGGGTTGAATTCCTATGCAATAGGATCTCAGCTCCCCTGTGAGCCCGAACCAGATGTGTCTGTGCTGACCTCGATGTTGAGAGACCCTTCCCATATCACCGCCGAGACGGCAGCCCGCCGCCTTGCGCGTGGGTCCCCTCCATCAGAGGCAAGCTCATCCGCCAGCCAACTATCGGCTCCGTCGCTGAAGGCCACTTGCCAGACGCATAGGCCTCATCCAGACGCTGAGCTAGTGGATGCCAACTTATTATGGCGGCAAGAGATGGGCAGCAACATTACACGGGTAGAGTCTGAAACAAAGGTTGTAATTCTTGACTCATTTGAACCTCTGAGAGCCGAGGCCGATGACGCCGAGCTCTCGGTGGCTGCAGAGTGTTTCAAGAAACCTCCCAAGTATCCTCCAGCCCTTCCTATCTGGGCTAGGCCAGACTACAACCCTCCACTGTTGGACCGCTGGAAAGCACCGGATTATGTACCACCAACTGTTCATGGATGCGCCTTACCACCACGAGGTGCACCACCGGTGCCTCCCCCTCGAAGGAAAAGAACAATCCAGCTGGATGGTTCCAATGTGTCCGCAGCGCTAGCCGCGCTAGCGGAAAAGTCATTCCCGTCCTCGAAACCGCAGGAAGGGAACAGCTCATCCTCGGGGGTCGACACACAGTCCAGCACTACTTCCAAGGTGCCCCCGTCTCCGGGAGGGGAGTCCGACTCAGAGTCATGCTCGTCCATGCCCCCTCTCGAGGGAGAGCCGGGCGATCCAGACTTGAGTTGCGACTCTTGGTCCACCGTCAGTGACAGCGAGGAGCAGAGCGTAGTCTGCTGTTCCATGTCATACTCCTGGACCGGCGCTTTAATAACACCATGTAGTGCTGAGGAGGAGAAACTACCCATCAGCCCACTCAGCAACTCCTTGTTGAGACATCATAACCTAGTTTATTCAACGTCGTCTAGAAGCGCCTCTCAGCGTCAGAAGAAGGTTACCTTCGACAGACTGCAGGTGCTCGACGACCATTACAAGACTGCATTAAAGGAGGTAAAGGAGCGAGCGTCCAAGGTAAAAGCTCGCATGCTCACCATCGAGGAAGCGTGCGCGCTCGTCCCTCCTCACTCTGCCCGTTCAAGGTTCGGGTATAGTGCGAAGGACGTTCGCTCCTTGTCCAGCAAGGCCATTAACCAGATCCGCTCCGTCTGGGAGGACTTGCTGGAAGACACCACAACTCCAATTCCCACCACCATCATGGCGAAGAATGAAGTGTTTTGTGTGGACCCCGTTAGAGGGGGCCGCAAGCCCGCTCGCCTTATTGTATACCCTGACCTGGGGGTGCGTGTCTGCGAGAAACGCGCCCTATATGACGTGATACAGAAGTTGTCAATTGAGACGATGGGTTCTGCTTATGGATTCCAATATTCGCCTCAGCAGCGGGTCGAACGTCTGTTGAAGATGTGGACCTCAAAGAAGACCCCCTTGGGGTTCTCGTATGACACCCGCTGCTTTGACTCGACTGTCACCGAACAGGATATCAGGGTGGAAGAGGAGATATACCAATGTTGTGACCTTGAACCGGAGGCCAGGAAAGTGATCTCCTCCCTCACGGAGCGGCTTTACTGCGGAGGCCCTATGTTCAACAGCAAAGGGGCCCAGTGTGGTTATCGTCGCTGCCGTGCCAGTGGAGTTCTGCCTACCAGCTTTGGCAATACAATCACTTGTTACATCAAGGCCACAGCGGCTGCAAGGGCCGCAGGCCTCCGGAACCCGGACTTTCTTGTCTGCGGAGATGATCTAGTCGTGGTGGCTGAGAGTGATGGCGTCGACGAGGACAAAGCAGCCCTGAGAGCCTTCACGGAGGCTATGACCAGGTATTCTGCTCCACCCGGAGATGCTCCACAGCCTACCTACGACCTTGAGCTCATTACATCTTGCTCCTCTAACGTCTCCGTGGCACTGGACAACAAGGGGAAGAGGTATTATTACCTCACCCGTGATGCCACCACTCCCCTGGCCCGTGCGGCTTGGGAAACAGCTCGTCACACTCCAGTTAACTCCTGGTTGGGCAACATCATCATGTATGCACCTACCATCTGGGTGCGCATGGTAATGATGACGCACTTTTTCTCCATACTCCAATCCCAGGAGATACTTGACCGGCCCCTTGATTTTGAAATGTACGGGGCCACTTACTCTGTCACTCCGCTGGATTTACCAGCAATCATTGAAAGACTCCATGGTCTAGGCGCGTTCACACTCCACAGTTACTCTCCAGTAGAGCTCAATAGGGTTGCGGGGACACTCAGGAAACTTGGGTGCCCCCCCCTACGAGCTTGGAGACATCGGGCACGAGCAGTGCGCGCCAAGCTTATCGCCCAAGGAGGGAAGGCCAAAATATGCGGCCTTTACCTCTTTAATTGGGCGGTACGCACCAAGACCACTCTCACTCCATTGCCAGCCGCTAGCCAGTTGGATTTATCCAGTTGGTTTACGGTTGGCGTCGGCGGGAACGACATCTATCACAGCGTGTCACGTGCCCGAACCCGCCATTTGCTGCTTTGCCTACTCCTACTAACGGTAGGGGTAGGCATTTTTCTCCTGCCAGCACGGTGAGCTGGTAGGATAACACTCCAT
>KY620762 
CTCCCGGGAGGGGGGGTCCTGGAGGCTGCACGACACTCCACCATGGATCACTCCCCTGTGAGGAACTTCTGTCTTCACGCGGAAAGCGCCTAGCCATGGCGTTAGTACGAGTGTCGTGCAGCCTCCAGGACCCCCCCTCCCGGGAGAGCCATAGTGGTCTGCGGAACCGGTGAGTACACCGGAATCGCTGGGGTGACCGGGTCCTTTCTTGGAACAAACCCGCTCAATACCCAGAAATTTGGGCGTGCCCCCGCAAGATCACTAGCCGAGTAGCGTTGGGTTGCGAAAGGCCTTGTGGTACTGCCTGATAGGGTGCTTGCGAGTGCCCCGGGAGGTCTCGTAGACCGTGCAACATGAGCACACTTCCTAAACCTCAAAGAAAAACCAAAAGAAACACCATCCGTCGCCCACAGGACGTTAAGTTCCCGGGTGGCGGACAGATCGTTGGTGGAGTATACGTGTTGCCGCGCAGGGGCCCACGATTGGGTGTGCGCGCGACGCGTAAAACTTCTGAACGGTCACAGCCTCGCGGACGGCGGCAGCCTATCCCCAAGGCGCGCCAGAGCGAAGGCCGGTCCTGGGCTCAGCCCGGGTACCCTTGGCCCCTCTACGGTAACGAGGGCTGCGGGTGGGCAGGGTGGCTCCTGTCCCCACGCGGCTCCCGTCCATCTTGGGGCCCAAACGACCCCCGGCGAAGGTCTCGCAACTTGGGTAAGGTCATCGATACCCTCACGTGCGGATTCGCCGACCTCATGGGGTACATCCCGCTCGTCGGCGCCCCCGTAGGAGGCGTCGCAAGAGCCCTCGCGCATGGCGTGAGGGCCCTTGAAGACGGGATAAATTTCGCAACAGGGAACTTGCCCGGTTGCGCTTTTTCTATCTTCCTTCTTGCTTTGTTTTCTTGCTTAGTTCATCCAGCAGCTAGTTTAGAGTGGCGGAACACGTCTGGCCTCTACGTCCTCACCAACGACTGTTCTAATGGCAGTATCGTGTATGAGGCCGGTGACGTTATTCTGCACACACCTGGCTGCGTACCTTGTGTCCTACACAATAATACACCTACGTGTTGGACCGCAGTGTCACCTACAGTGGCAGTCAGGTACGTCGGAGCGACCACCGCTTCGATACGCAGTCATGTGGACCTACTAGTGGGTGCGGCCACAATGTGCTCCGCATTCTACGTGGGTGACGTGTGTGGGGCTGTCTTCCTCGTGGGACAAGCCTTCACGTTCAGACCTCGTCTCCACCAAACGGTCCAGACCTGTAACTGCTCGCTGTACCCAGGCCATCTCTCAGGTCATCGAATGGCTTGGGATATGATGATGAATTGGTCCCCCGCTGTAGGTATGGTGGTAGCGCATGTCCTGCGCCTGCCCCAGACCTTGTTTGACATCATAGCTGGGGCCCATTGGGGCATCTTGGCGGGCCTGGCCTATTATTCCATACAAGGCAACTGGGCTAAGGTCGCTATCATCATGGTTATGTTTTCAGGGGTCGACGCTGAGACACATGTTAGCGTTGGCCAAGCAGCCCGAACTACTTCCAGTATTGTTGGGTTGTTTAGTCCGGGCCCCAGCCAGAACCTGCATCTGGTCAACACCAACGGCTCGTGGCACATAAACAGGACTGCCCTAAACTGCAATGATTCCATCAACACAGGATTTATAGCTGGGTTGTTTTATTATCATAAATTCAACTCTACTGGATGTCCTCAAAGGCTCAGCAGTTGCAAGCCCATCACTTCCTTCAGGCAGGGGTGGGGCTCCTTGACAGATGCTAACATCACCGGTAGTTCTGATGATAAGCCGTACTGCTGGCACTACCCACCTAGACCTTGCAAAACTGTTCCGGCATCGAGTGTCTGCGGCCCTGTGTACTGCTTCACACCGTCACCAGTGGTTGTAGGCACTACTGATGCTAAGGGCGTCCCAACTTACACCTGGGGTGCGAATGAGACAGATGTGTTCCTGCTGGAGTCCTTGCGGCCTCCCAGTGGTCGGTGGTTCGGATGCACGTGGATGAACTCTACGGGGTTTACCAAAACGTGCGGAGCTCCCCCTTGTAACATCTATGGGGGTGGAGGGGATCCGAGCAATGGGTCAGACCTCTTCTGTCCCACCGACTGCTTCAGGAAACATCCTGAGGCCACTTACGGCCGGTGTGGTGCTGGGCCCTGGTTGACACCTCGATGCTTGGTCGACTACCCATACCGGCTTTGGCATTACCCATGTACAATCAACTTTACATTGTTCAAGGTGAGGATGTTTGTGGGTGGGTTTGAGCACCGGTTCAGCGCTGCTTGCAACTGGACCAGAGGGGAGCGCTGCGATATCGAGGATCGCGACCGCAGCGAGCAACATCCGCTGCTGCACTCAACAACTGAGCTTGCTATACTGCCTTGCTCCTTCACGCCCATGCCTGCATTGTCAACAGGCCTAATACATCTCCACCAAAACATCGTGGACGTCCAATACCTTTATGGCGTTGGATCTGGCATGGTGGGATGGGCGTTGAAGTGGGAGTTCGTTATCCTCGTGTTCCTCCTCCTAGCAGACGCACGCGTGTGCGTCGCCCTTTGGCTGATGTTGATGATATCACAAGCAGAAGCAGCCTTGGAGAACCTTGTCACGCTGAACGCCGTCGCTGCTGCTGGGACACATGGTGTCGGTTGGTACCTGGTAGCCTTTTGCGCGGCGTGGTACGTGCGGGGCAGACTTGTCCCGCTGGTGACCTACAGCCTGACGGGTCTCTGGTCCCTAGCATTGCTCGTCCTCCTGCTCCCCCAAAGGGCGTATGCTTGGTCGGGTGAAGACAGCGCCACTCTTGGCGCTGGGATCCTGGCCCTGTTTGGCTTCTTTACCTTATCACCTTGGTATAAGCATTGGATCAGCCGCCTCATGTGGTGGAACCAGTACGCCATATGTAGGTGCGAAGCCGCCCTTCAAGTGTGGGTCCCCCCCCTACTTGCACGCGGGAGTAGGGACGGTGTCATCCTGCTGACAAGCCTGCTTTATCCATCCTTAATTTTTGACATCACTAAGCTGCTGATAGCGGTGCTGGGCCCATTATACTTAATACAGGCTGCCATCACTACCACCCCCTACTTTGTGCGTGCACATGTACTGGTTCGCCTTTGCATGCTCGTGCGCTCCGTGACGGGGGGAAAATACTTCCAGATGATCATACTGAACATTGGCAGATGGTTTAACACCTACCTATACGACCACCTAGCGCCAATGCAACATTGGGCCGCAGCCGGCCTCAAAGACCTAGCAGTGGCTATTGAACCTGTAATATTTAGTCCCATGGAAGTCAAGGTCATCACCTGGGGCGCGGATACAGCGGCTTGCGGAGATATTCTTTGCGGGCTGCCCGTCTCTGCGCGATTAGGCCATGAGGTGTTGTTGGGACCTGCTGATGACTATCGGGAGATGGGTTGGCGCCTGTTAGCCCCGATCACAGCATACGCCCAGCAAACTAGGGGCCTTCTTGGGACTATTGTGACCAGCTTGACCGGCAGGGATAAGAATGTGGTGACCGGCGAAGTGCAGGTGCTTTCTACAGCTACCCAGACCTTCCTAGGTACAACATTGGGGGGGGTTACATGGACTGTTTACCACGGAGCAGGCTCAAGGACACTTGCGGGCGCTAAACGTCCTGCGCTCCAAATGTACACGAATGTAGATCAGGACCTCGTTGGGTGGCCAGCTCCTCCGGGGGCTAAGTCTCTTGAACCGTGCTCCTGCGGGTCTGCAGACTTATACTTGGTTACCCGCGATGCTGATGTCATCCCTGCTCGGCGCAGGGGAGACTCTACAGCGAGCTTGCTCAGTCCTAGGCCTCTCTCCTGTCTCAAGGGCTCCTCTGGAGGTCCCGTTATGTGCCCTTCGGGGCATGTTGCGGGGATCTTTAGGGCTGCTGTGTGCACCAGAGGTGTAGCAAAAGCCCTACAGTTCATACCAGTGGAAACCCTTAACACACAGGCCAGGTCTCCATCTTTCTCTGACAATTCAACTCCTCCTGCCGTCCCACAGAGTTATCAAGTAGGGTACCTTCATGCCCCGACCGGCAGTGGCAAGAGCACAAAGGTTCCAGCCGCCTATGTAGCACAAGGATATAATGTTCTCGTGTTGAATCCATCGGTGGCGGCCACACTGGGCTTTGGCTCTTTCATGTCGCGTGCTTACGGGATCGACCCCAACATCCGCACTGGGAACCGCACCGTTACGACTGGTGCTAAGCTGACCTATTCCACCTATGGTAAGTTTCTCGCGGATGGGGGTTGCTCCGGGGGAGCATACGATGTGATTATCTGTGATGAGTGTCATGCCCAAGACGCTACTAGCATATTGGGTATAGGCACGGTCTTAGACCAAGCTGAGACAGCTGGGGTGAGGCTGACGGTTTTAGCGACAGCAACTCCCCCAGGCAGCATCACTGTGCCACATTCTAACATCGAAGAAGTGGCTCTGGGCTCTGAAGGTGAGATCCCTTTCTACGGCAAGGCTATACCAATAGCCCAGCTTAAGGGGGGGAGGCACCTTATCTTTTGCCACTCCAAGAAAAAATGTGATGAGATAGCTGCCAAACTCAGAGGTATGGGGCTCAACGCTGTAGCGTACTATAGAGGTCTTGACGTGTCCGTCATACCAACGGCAGGAGACGTCGTAGTTTGCGCTACTGACGCCCTCATGACTGGATACACCGGAGACTTCGACTCTGTCATAGACTGCAACGTGGCTGTTGAACAGTACGTTGACTTCAGCCTGGACCCTACCTTTTCCATTGAGACTCGCACTGCTCCCCAAGATGCGGTTTCCCGCAGCCAACGTCGTGGCCGTACGGGCCGAGGTAGACTCGGCACGTATCGATATGTCACCCCGGGAGAGAGACCATCTGGAATGTTTGACTCGGTTGTTCTCTGTGAGTGCTATGACGCGGGCTGCTCGTGGTACGACCTGCAGCCCGCTGAGACCACAGTCAGACTGAGAGCTTACTTGTCCACGCCGGGGTTACCTGTATGCCAAGACCATTTGGACTTTTGGGAGAGCGTCTTCACTGGACTGACTCACATAGATGCCCACTTTCTGTCACAGACTAAGCAGCAGGGACTCAACTTCTCCTACCTAGCTGCCTACCAGGCTACTGTGTGCGCCCGCGCGCAGGCTCCTCCCCCAAGTTGGGACGAGACGTGGAAATGCCTCGTGCGGCTTAAACCAACACTACATGGACCTACGCCCCTTCTCTATCGATTGGGGCCTGTCCAAAATGAAATCTGCCTAACACATCCTGTCACAAAATACATCATGGCATGCATGTCAGCAGATCTGGAAGTGACCACCAGCACCTGGGTGTTGCTTGGAGGGGTCCTCGCGGCCCTAGCAGCCTACTGCTTGTCAGTTGGCTGCGTTGTGATCGTGGGTCATATTGAGCTGGGGGGCAAGCCGGCACTCGTTCCAGACAAGGAGGTATTGTATCAACAATATGATGAGATGGAGGAGTGCTCGCAAGCCGCCCCGTATATCGAACAAGCTCAAGTAGTAGCCCACCAGTTCAAGGAGAAAATCCTTGGATTGTTACAGCGAGCCACCCAGCAACAAGCTGTCATTGAGCCCATAGTAACCACCAACTGGCAAAAGCTTGAAGCCTTCTGGCACAAGCATATGTGGAATTTTGTGAGTGGGATCCAGTACCTAGCAGGCCTCTCCACTTTGCCTGGCAACCCTGCTGTGGCGTCTCTTATGGCGTTCACCGCTTCAGTCACCAGCCCCCTGACGACCAACCAAACTATGTTTTTTAACATACTCGGGGGGTGGGTTGCTACCCATTTAGCGGGGCCCCAGAGCTCTTCCGCATTTGTGGTAAGTGGCTTGGCTGGCGCCGCCATAGGGGGTATAGGCCTGGGTAGGGTCCTGCTTGACATCTTGGCAGGATACGGAGCTGGTGTCTCAGGTGCCTTGGTGGCTTTCAAGATCATGGGAGGAGAACTCCCCACTGGTGAGGACATAGTCAACCTGTTGCCCGCCATACTATCTCCGGGTGCCCTCGTCGTCGGCGTGATATGTGCTGCCATACTACGTCGACACGTAGGACCTGGGGAGGGGGCGGTGCAGTGGATGAACAGGCTCATTGCATTCGCGTCTCGGGGTAACCATGTCTCACCAACGCACTATGTCCCCGAGAGCGATGCTGCGGCAAAGGTCACTCTATTGCTGAGTTCTCTAACTGTCACAAGCCTGCTCCGACGGTTGCACAAGTGGATCAATGAAGACTACCCAAGTCCTTGCAGCGGTGATTGGCTGCGTACCATCTGGGATTGGGTTTGCACGGTGTTGTCCGACTTCAAGACATGGCTTTCCGCTAAGATTATGCCAGCGCTCCCTGGACTGCCCTTCATTTCCTGTCAAAAGGGATACAAGGGCGTATGGCGGGGGGACGGCGTGATGTCGACGCGCTGTCGTTGCGGAGCATGGATAACCGGCCATGTAAAGAATGGGTCCATGCGGCTTGCAGGGCCGCGTACATGTGCTAACATGTGGTACGGTACTTTCCCCATCAATGAGTACACCACTGGACCCGGCACACCTTGCCCGTCACCCAATTACACTCGCGCACTATGGCGCGTGGCTGCCAACAGCTACGTTGAGGTGCGCCAGGTGGGGGACTTCCATTACATTACGGGGGCCACAGAGGATGAGCTCAAGTGTCCGTGCCAAGTGCCGGCTCCTGAGTTCTTTACTGAAGTGGATGGGGTGAGACTTCACCGTTACGCCCCTCCATGTAAGCCTCTGTTGAGGGATGAGATCACTTTCATGGTAGGATTGAATTCCTACGCGATAGGATCCCAACTCCCCTGTGAGCCAGAACCGGATGTGTCTGTGCTGACCTCGATGTTGAGAGACCCTTCCCATATCACCGCCGAGACGGCAGCGCGCCGCCTTGCGCGCGGGTCCCCTCCATCGGAGGCAAGCTCATCTGCCAGCCAACTATCGGCTCCGTCGCTGAAGGCCACTTGCCAGACGCATAGGCCTCACCCAGACGCTGAGCTGGTGGATGCCAACTTGTTATGGCGACAAGAGATGGGCAGCAACATCACACGGGTAGAGTCTGAAACAAAGGTTGTAATTCTTGATTCATTCGAACCTCTAAGAGCCGAAGCTGACGATGCTGAGCTCTCGGTGGCTGCTGAGTGTTTCAAGAGACCTCCTAAGTATCCTCCAGCCCTTCCCATCTGGGCTAGGCCGGACTACAACCCTCCATTGCTGGACCGCTGGAAAGCGCCGGATTATGTACCACCAACTGTCCATGGGTGCGCCCTACCACCACGGGCCGCTCCACCGGTGCCTCCTCCTCGGAAGAAAAGAACAATTCAGCTGGATGGCTCCAACGTGTCCGCGGCATTAGCTGCGCTAGCGGAAAAGTCATTCCCGGCTTCGAAACCGCAGGAAGAGAACAGCTCATCCTCAGGGGTCGACACACAGTCCAGCACCACCTCCAAGGTGCCCCCCTCTCCGGGAGGGGAGTCCGACTCAGAGTCATGTTCGTCCATGCCTCCCCTCGAGGGAGAGCCGGGAGATCCGGACTTGAGCTGTGACTCTTGGTCCACCGTTAGTGACAGCGAGGAGCAGAGCGTAGTCTGCTGCTCTATGTCGTACTCTTGGACCGGCGCTTTGGTAACGCCCTGTAATACCGAGGAGGAAAAACTGCCCATCAGCCCACTCAGCAACTCTTTGCTGAGACATCATAACCTGGTCTATTCAACGTCGTCTAGAAGCGCTTCTCAGCGTCAGAAGAAGGTCACCTTCGACAGGCTGCAGGTGCTCGACGACCATTACAAGACTGCACTAAAGGAGGTAAAGGAGCGTGCGTCTAGGGTAAAGGCTCGCATGCTTACCATCGAGGAAGCGTGCGCGCTCGTCCCTCCCCACTCTGCCCGATCGAAGTTCGGGTATAGTGCGAAGGACGTTCGCTCCTTGTCCAGCAAGGCCATTAACCAGATCCGCTCCGTCTGGGAGGACTTGTTGGAAGACACCACAACTCCAATTCCAACTACCATCATGGCGAAGAACGAGGTGTTTTGTGTGGACCCCGTTAAAGGGGGCCGCAAGCCCGCTCGCCTCATTGTATACCCTGACCTGGGGGTGCGTGTCTGTGAGAAACGCGCCCTATATGACGTGATACAGAAGTTGTCAACTGCGACGATGGGTTCCGCTTACGGATTCCAATACTCGCCTCAGCAGCGGGTCGAACGTCTGCTAAAGATGTGGACCTCAAAGAAAACCCCCCTGGGGTTCTCGTATGACACCCGCTGCTTTGACTCGACTGTCACTGAACAGGACATCAGGGTGGAAGAGGAGATATACCAATGTTGTAACCTTGAACCGGAGGCCAAGAAAGTGATCTCCTCCCTCACGGAGCGGCTTTACTGCGGGGGTCCTATGTTCAACAGCAAAGGGGCCCAGTGTGGTTATCGCCGCTGCCGTGCCAGTGGAGTTCTGCCTACCAGCTTCGGCAACACAATCACTTGTTACATCAAAGCAACAGCGGCTGCAAGGGCCGCAGGCCTCCGGAACCCGGACTTTCTCGTCTGCGGAGATGATCTAGTCGTGGTAGCTGAGAGTGACGGCGTCGACGAGGATAGAGCAGCCCTGAGAGCCTTCACGGAGGCTATGACCAGGTATTCTGCTCCACCCGGAGATGCTCCACAGCCTACCTACGACCTTGAGCTCATTACATCGTGCTCCTCCAACGTCTCCGTAGCACATGACAACAAGGGGAAGAGGTATTACTACCTCACCCGCGATGCTACCACTCCCCTGGCCCGCGCGGCTTGGGAAACAGCTCGTCACACTCCAGTTAACTCCTGGTTGGGCAACATCATCATGTACGCGCCTACCATCTGGGTACGCATGGTACTGATGACGCACTTTTTCTCCATACTCCAATCCCAGGAGATACTTGATCGACCCCTTGACTTTGAAATGTACGGGGCCACTTACTCTGTCACTCCGCTGGATTTACCGGCAATCATTGAAAGACTCCATGGTCTAAGCGCGTTCACACTCCACAGTTACTCTCCAGTAGAGCTCAATAGGGTTGCGGGGACACTCAGGAAGCTTGGATGCCCCCCCCTACGAGCTTGGAGACATCGGGCACGAGCAGTGCGCGCCAAGCTTATCGCCCAGGGAGGGAAGGCCAAAATATGCGGCCTTTATCTCTTTAATTGGGCGGTACGCACCAAGACCAATCTCACTCCATTGCCAGCCGCTGGCCAGTTGGATTTATCCAGTTGGTTTACGGTTGGCGTCGGCGGGAACGACATTTATCACAGCGTGTCACGTGCCCGAACCCGCCATTTGCTGCTTTGCCTACTCCTACTAACGGTAGGGGTAGGCATCTTTCTCCTGCCAGCTCGATGAGCTGGTAGAATAACACTCCATTCCTT
>KY620763 
CCAGGACCCCCCCCCCCGGGACCTGCCTCTTACGAGGCGACACTCCACCATGGATCACTCCCCTGTGAGGAACTTCTGTCTTCACGCGGAAAGCGCCTAGCCATGGCGTTAGTACGAGTGTCGTGCAGCCTCCAGGACCCCCCCTCCCGGGAGAGCCATAGTGGTCTGCGGAACCGGTGAGTACACCGGAATCGCTGGGGTGACCGGGTCCTTTCTTGGAGCAACCCGCTCAATACCCAGAAATTTGGGCGTGCCCCCGCGAGATCACTAGCCGAGTAGTGTTGGGTCGCGAAAGGCCTTGTGGTACTGCCTGATAGGGTGCTTGCGAGTGCCCCGGGAGGTCTCGTAGACCGTGCAACATGAGCACACTTCCTAAACCTCAAAGAAAAACCAAAAGAAACACCATCCGTCGCCCACAGGACGTCAAGTTCCCGGGTGGCGGACAGATCGTTGGTGGAGTATACGTGTTGCCGCGCAGGGGCCCACGATTGGGTGTGTGCGCGACGCGTAAAACTTCAGAGCGGTCACAGCCTCGCGGACGGCGCCAGCCTATCCCCAAGGCGCGTCGGAGCGAAGGCCGGTCCTGGGCTCAGCCCGGGTACCCTTGGCCCCTCTATGGTAACGAGGGCTGCGGGTGGGCAGGGTGGCTCCTGTCTCCACGCGGCTCCCGCCCATCTTGGGGCCCAAATGACCCCCGGCGGAGGTCCCGCAATTTGGGTAAAGTCATCGATACCCTCACGTGCGGATTCGCCGACCTCATGGGGTACATCCCGCTCGTTGGCGCTCCCGTAGGAGGCGTCGCAAGGGCCCTCGCGCATGGCGTGAGGGCCCTTGAGGACGGGATAAATTTCGCAACAGGGAACTTGCCCGGTTGCTCTTTTTCTATCTTTCTGCTTGCTCTGCTCTCTTGCTTAATTCATCCAGCAGCCAGTTTAGAGTGGCGGAATACGTCTGGCCTCTACGTCCTTACCAACGACTGTTCCAATAGCAGTATTGTGTATGAGGCTGATGACGTTATTCTACACACACCCGGCTGTATACCTTGTGTTCAGAACGGCAATGAATCCACGTGCTGGACCCCAGTGACACCTACAGTGGCAGTCAAGTACATCGGAGCAACCACCGCTTCGATGCGCAGTCATGTGGACTTGCTAGTGGGCGCGGCCACAATGTGCTCTGCACTCTACGTGGGTGATCTGTGTGGAGCCGTCTTTCTTGTGGGACAAGCCTTCACGTTCAGACCTCGTCGCCATCATACGGTCCAGACCTGTAACTGCTCGCTGTACCCAGGCCATCTCTCAGGTCATCGAATGGCTTGGGATATGATGATGAATTGGTCCCCCGCTGTAGGTATGGTGGTAGCGCACGTCCTGCGTCTGCCCCAGACCTTGTTCGATATAATAACTGGGGCTCATTGGGGCATCTTGGCAGGCTTAGCCTATTATTCTATGCAGGGCAACTGGGCCAAGGTCGTTATCATCATGGTCATGTTCTCTGGGGTCGATGCCACTACACACATCACCGGTGGCAGTGCAGCTCATAGCGCCCACGGCCTCGTTAGACTCTTTTCCCCAGGCGCCAAACAGAACCTGCAGCTGGTCAACACCAATGGCTCGTGGCACATTAACAGCACTGCCCTGAACTGTAATGATTCCATAAACACAGGGTTCATAGCTGGGTTGTTTTATTATCATAAGTTCAACTCTTCTGGATGTTCTCAGAGGCTCAGCAGCTGTAAACCCATCACTTTCTTCAAGCAGGGGTGGGGCTCCTTGGCAGATGCTAACATCACTGATCCCTCCAATGACAAACCATATTGCTGGCACTACCCACCTAGGCGTTGTCACACTATTTCGGCAGCAACCGTCTGCGGCCCTGTGTACTGCTTCACACCATCGCCAGTGGTTGTAGGCACTACTGATATTAAGGGCGCCCCGACCTACAACTGGGGCGAGAATGAGACAGACGTGTTTCTGCTGGAGTCCCTGCGGCCTCCCAGCGGTCGGTGGTTCGGATGCACGTGGATGAACTCCACGGGGTTCGTCAAGACGTGCGGAGCTCCCCCTTGCCATATCTATGGGGGTAAGGGGAATCTCAGCGACGAGTCAGAACTCATCTGCCCCACCGACTGCTTCAGGAAACACCCTGAGGCTACATACGGCCGGTGTGGTGCAGGCCCCTGGCTGACGCCCCGATGCTTGGTTGACTATCCATACCGGCTTTGGCATTACCCATGTACAATCAATTTTACATTGTTCAAGGTGAGGATGTTTGTGGGTGGATTTGAGCACCGGTTTACCGCTGCTTGCAACTGGACCAGAGGGGAGCGCTGTGATATCGAGGATCGTGACCGCAGCGAGCAACATCCGCTGCTGCATTCAACAACTGAGCTCGCTATACTGCCTTGCTCGTTCACGCCCATGCCTGCATTGTCAACGGGTCTAATACACCTCCACCAGAACATCGTAGATGTCCAATACCTTTATGGCGTTGGATCCGGCATGGTGGGATGGGCGCTGAAATGGGAGTTCGTTGTCCTCGTGTTCCTCCTCCTAGCTGACGCACGCGTGTGCGTTGCTCTCTGGTTGATGTTGATGGTATCGCAAGCAGAAGCAGCCTTGGAGAACCTTATCACGCTGAATGCTGTCGCTGCTGCCGGGACGCATGGTATCGGCTGGTACTTGGTAGTCTTCTGCGCAGCGTGGCACGTGCGTGGTAAACTTGTCCCGCTAGCGATCTACAGCCTGACGGGTCTTTGGTCCCTAGCATTGCTCGTCCTCTTGCTCCCCCAACGGGCGTATGCATGGTCGGGTGAAGACAGCGCTACTCTTGGCGCTGGAATCTTGGCCCTCTTTGGCTTCTTTACCCTATCACCTTGGTACAAGCATTGGATCAGCCGCCTCATATGGTGGAATCAGTACGCCATATGCAGATGCGAGGCTGCCCTTCAAGTGTGGGTCCCCCCCCTACTTGCACGCGGGAGTAGGGACGGTGTCATCCTGCTAGCGAGCTTGCTTTATCCATCTTTAATTTTTGACATCACTAAGCTGCTGATAGCAGTATTGGGCCCATTATACTTAATACAAGCTGCCTTGACCACCACCCCCTACTTTGTGCGCGCACACGTGCTGGTCCGCCTTTGCATGCTCATGCGCTCCGTGGCGGGGGGGAAATATTTCCAGATGATCATACTGAGCATTGGCAGATGGTTTAACACCTACCTATACGACCACCTAGCGCCAATGCAACATTGGGCCGCAGCTGGCCTCAAAGACCTAGCAGTGGCCACTGAACCTGTAATATTCAGTCCTATGGAAATCAAGATCATCACCTGGGGCGCGGACACAGCGGCTTGCGGAGATATTCTTTGCGGACTGCCCGTCTCTGCGCGTTTAGGCCGTGAGGTATTGTTGGGACCTGCTGATGACTATCGGGAGATGGGTTGGCGTCTGTTGGCTCCGATCACAGCATACGCCCAGCAAACCAGGGGCCTTCTTGGGACTATTGTGACCAGCTTAACTGGCAGGGATAAGAACGTGGTGACCGGTGAAGTGCAGGTGCTTTCTACGGCTACTCAAACCTTCCTAGGTACTACATTAGGGGGGGTCACGTGGACTGTTTACCACGGTGCAGGTTCGAGGACGCTTGCGGGCGCTAAACATCCTGTGCTCCAAATGTACACAAATGTAGATCAAGACCTCGTTGGGTGGCCAGCTCCTCCAGGGGCTAAGTCTCTTGAACCGTGTACCTGCGGGTCTGCAGACTTATACTTGGTTACCCGCGACGCTGACGTCATCCCTGCTCGGCGCAGGGGGGACTCTACAGCGAGCTTGCTCAGTCCTAGGCCTCTCGCCTGTCTCAAAGGCTCCTCTGGAGGTCCTGTTATGTGCCCTTCAGGGCATGTTGTAGGGATCTTTAGGGCCGCTGTATGCACCAGAGGTGTAGCAAAAGCCCTACAGTTCATACCAGTGGAAACCCTTAGCACACAAGCCAGGTCTCCAACTTTCTCTGACAATTCAACCCCTCCTGCCGTCCCACAGAGCTATCAAGTAGGGTACCTCCATGCCCCGACCGGCAGTGGTAAGAGCACAAAGGTTCCGGCTGCTTATGTAGCACAAGGATATAATGTTCTCGTGTTGAATCCATCAGTAGCAGCCACGCTAGGCTTCGGCTCTTTCATGTCGCGTGCCTATGGGATCGACCCCAACATCCGCACTGGGAATCGCACCGTTACAACTGGTGCTAAACTGACCTATTCCACTTATGGTAAGTTTCTCGCGGACGGGGGTTGCTCCGGGGGAGCATATGATGTGATCATCTGTGATGAGTGTCATGCCCAAGACGCTACTAGCATATTGGGTATAGGCACGGTTTTGGATCAGGCTGAGACGGCTGGGGTGAGGCTGACGGTGCTAGCGACAGCAACTCCCCCAGGCAGCATCACTGTGCCACATTCTAACATCGAAGAGGTGGCCCTGGGCTCTGAAGGTGAGATCCCTTTCTACGGCAAGGCTATACCAATAGCCCAGATCAAGGGGGGGAGGCATCTTATCTTCTGCCACTCCAGGAAAAAATGTGATGAGTTGGCATCCAAACTCAGAAGCATGGGACTCAACGCTGTGGCATACTATAGAGGTCTTGATGTGTCCGTCATACCAACAGCAGGAGATGTCGTGGTTTGCGCTACTGACGCCCTCATGACTGGATTCACCGGAGACTTCGACTCTGTCATAGACTGCAACGTGGCTGTTGAACAGTACGTTGACTTCAGCTTGGACCCCACCTTTTCCATTGAGACTCGCACTGCTCCCCAAGACGCTGTTTCCCGCAGCCAACGTCGTGGCCGTACGGGCCGAGGTAGGCTCGGTACGTACCGATATGTAGCCGCGGGTGAGAGACCGTCTGGAATGTTTGACTCAGTTGTACTCTGTGAGTGCTATGACGCGGGCTGCTCGTGGTACGATTTGCAGCCTGCTGAGACCACAGTTAGACTGAGAGCTTACTTGTCCACACCGGGGTTACCTGTCTGCCAAGACCACTTGGACTTTTGGGAGAGCGTTTTCACTGGACTGACTCATATAGATGCCCACTTCCTGTCACAGACTAAGCAGCAGGGACTCAATTTCTCGTACCTAGCTGCCTACCAAGCCACTGTGTGCGCTCGCGCCCAGGCCCCTCCCCCAAGTTGGGACGAGACGTGGAAATGTCTCGTGCGGCTTAAGCCAACACTACATGGGCCTACGCCCCTCCTATATCGGTTGGGGCCTGTCCAAAATGAAATCTGCCAGACACACCCCATCACAAAGTACATCATGGCATGCATGTCAGCTGACCTGGAAGTAACCACCAGCACCTGGGTGTTGCTTGGAGGGGTCCTCGCGGCTCTGGCGGCCTACTGTTTGTCAGTTGGCTGCGTTGTAATAGTGGGCCACATTGAGCTGGGGGGCAAGCCGGCACTCGTTCCAGACAAGGAGGTGTTGTATCAACAATATGATGAGATGGAGGAGTGCTCGCAAGCCGCACCATATATCGAACAAGCTCAGGTGATAGCCCACCAGTTCAAGGAAAAAGTCCTTGGATTGCTGCAGCGAGCCACCCAACAACAAGCTGTCATTGAGCCCATAGTAGCTAGCAACTGGCAAAAGCTGGAGATCTTCTGGCACAAGCATATGTGGAACTTTGTGAGTGGGATCCAGTATCTAGCAGGCCTCTCCACCTTGCCTGGCAACCCTGCTGTGGCGTCTCTTATGGCGTTCACTGCTTCAGTCACCAGCCCCCTGACGACTAACCAAACTATGTTTTTTAACATACTCGGGGGGTGGGTTGCTACCCATCTGGCAGGGCCCCAGGGCTCCTCCGCGTTCGTGGTAAGTGGCTTGGCCGGCGCTGCCATAGGGGGTATAGGCCTGGGTAGGGTCTTGCTTGACATCCTGGCAGGATACGGAGCTGGTGTCTCAGGCGCCTTGGTAGCTTTTAAGATCATGGGAGGAGAACTTCCCTCTACTGAAGACATGGTCAACTTGCTGCCCGCCATACTATCTCCGGGCGCCCTCGTTGTCGGTGTAGTGTGCGCTGCCATACTGCGTCGACACGTAGGACCTGGGGAGGGGGCGGTGCAGTGGATGAACAGGCTCATCGCATTCGCATCCCGGGGTAATCATGTCTCACCAACGCACTATGTCCCCGAGAGCGATGCTGCAACGAGGGTCACTACATTGCTGAGTTCTCTAACTGTCACAAGTCTGCTCCGGCGATTGCACAAGTGGATTAATGAGGACTACCCAAGCCCTTGCAGCGGTGATTGGCTGCGTACCATCTGGGACTGGGTTTGCACGCTGTTGTCTGACTTTAAAACATGGCTCTCCGCTAAGATCATGCCAGCGCTCCCTGGGCTGCCCTTCATTTCTTGCCAGAAGGGATACAAGGGCGTGTGGCGGGGGGACGGTGTGATGTCGACACGCTGTCCTTGCGGAGCATCAATAACTGGTCATGTGAAGAACGGGTCCATGCGGCTTGCAGGGCCTCGTACATGTGCTAACATGTGGTATGGTACTTTTCCCATCAACGAGTACACCACTGGACCCGGCACACCTTGCCCATCACCCAACTATGATCGCGCACTATGGCGCGTGGCTGCTGACAGCTACGTTGAGGTGCGCCAGGTGGGGGACTTCCATTACATTACTGGGGCCACAGAGGATGAGCTCAAGTGTCCGTGTCAAGTGCCGGCTCCTGAGTTCTTTACTGAATTAGATGGGGTGAGACTTCACCGTTACGCCCCTCCATGTAAGCCCCTGTTGAGGGATGATATTACCTTCATGGTAGGGTTGAATTCCTACGCGATAGGATCTCAACTCCCCTGTGAGCCCGAACCAGATGTGTCTGTGCTGACCTCGATGTTGAGAGACCCTTCCCACATCACCGCTGAAGCGGCAGCGCGCCGTCTTGCGCGAGGGTCCCCTCCATCAGAGGCAAGCTCATCCGCCAGCCAGCTATCGGCTCCGTCGCTGAAGGCCACTTGCCAGTCGCACAGGCCTCATCCAGACGCTGAGCTGATAGATGCCAACCTATTATGGCGGCAAGAGATGGGCAGCAACATTACACGGGTGGAGTCTGAAACAAAGGTTGTGATTCTTGATTCATTCGAGCCTCTGAGAGCCGAGGTTGATGACACCGAGCTTTCGGTGGCTGCAGAGTGTTTCAAGAAACCTCCCAAGTATCCTACAGCCCTTCCCATTTGGGCTAGGCCAGACTACAACCCTCCACTGTTGGACCGCTGGAAAGCACCGGATTATGTACCACCAACTGTTCATGGGTGCGCCTTACCACCACGGGGTGCTCCACCGGTGCCTCCCCCTCGGAGGAAAAGAACAATTCAGCTGGATGGCTCCAACGTGTCCGCGGCGCTAGCTGCGCTAGCGGAAAAGTCATTCCCGTCTTCGAAACCGCAGGAAGAGACCAGCTCATCCTCAGGGGTCGACACACAGTCCAGCACTACTTCCAAAGTGCCCCCCTCTCCGGGAGGGGAGTCCGACTCAGAGTCATGCTCGTCCATGCCTCCTCTCGAGGGAGAGCCGGGTGATCCGGACTTGAGTTGTGACTCTTGGTCCACTGTTAGTGACAGCGAGGAGCAGAGCGTGGTCTGCTGCTCTATGTCGTACTCTTGGACCGGCGCTTTGATAACACCATGTAGCGCTGAGGAAGAGAAACTGCCCATCAGCCCACTCAGCAACTCCTTGCTGAGACATCATAACCTAGTTTATTCAACGTCGTCTAGAAGCGCTTCCCAGCGTCAGAAAAAGGTTACTTTTGACAGGTTGCAGGTGCTCGACGACCATTACAAGACTGCATTAAAGGAGGTAAAGGAGCGAGCGTCTAAGGTAAAGGCTCGCACGCTCACCATTGAGGAAGCGTGCGCGCTCGTCCCTCCTCACTCTGCCCGTTCGAGGTTCGGGTATAGTGCGAAGGACGTTCGCTCCTTGTCCAGTAAGGCCATTAACCAGATCCGCTCCGTCTGGGAGGACTTGCTGGAAGACACCACAACTCCAATTCCAACTACCATCATGGCAAAGAATGAAGTGTTTTGCGTGGACCCCGCCAAAGGGGGCCGCAAGCCCGCTCGCCTCATAGTATACCCTGACCTGGGGGTGCGTGTCTGTGAGAAACGCGCCCTATATGACGTGATACAGAAGTTGTCAATTGAGACGATGGGTCCTGCTTATGGATTCCAATACTCGCCTCAGCAGCGGGTCGAGCGTCTGTTGAAGATGTGGACCTCAAAGAAAAACCCCTTGGGGTTCTCGTATGACACTCGCTGCTTTGACTCGACTGTCACTGAACAGGACATCAGGGTGGAAGAGGAGATATACCAATGTTGTAACCTTGAACCGGAGGCCAGGAAAGTGATTTCCTCCCTCACGGAGCGGCTTTACTGCGGGGGCCCTATGTTCAACAGCAAAGGGGCCCAATGTGGTTATCGCCGCTGTCGTGCCAGTGGAGTTCTGCCTACCAGTTTTGGCAACACGATCACTTGTTACATCAAGGCCACAGCGGCTGCGAGGGCCGCAGGCCTCCGGAACCCGGACTTTCTTGTCTGCGGAGATGATCTAGTCGTGGTGGCTGAGAGTGACGGCGTCGACGAGGATAAAGCAGCCCTGAGAGCCTTCACGGAGGCTATGACCAGGTATTCTGCCCCACCCGGAGATGCTCCACAGCCTACCTACGACCTTGAGCTCATTACATCTTGCTCCTCTAACGTCTCCGTGGCACTAGACAACAAAGGGAAGAGGTACTATTACCTCACCCGTGATGCCACCACTCCCTTGGCCCGTGCGGCTTGGGAAACAGCTCGTCACACTCCAGTCAACTCCTGGTTGGGTAACATCATCATGTACGCGCCTACTATTTGGGTGCGCATGGTGATGATGACACATTTTTTCTCCATACTCCAATCCCAGGAGATACTTGATCGCCCCCTTGATTTTGAAATGTACGGGGCCACTTACTCTATCACTCCGCTGGATTTACCAGCAATCATTGAAAGACTCCATGGTCTAAGCGCGTTCACGCTCCATAGTTACTCTCCAGTAGAGCTCAATAGGGTCGCGGGGACACTCAGGAAGCTTGGTTGCCCCCCCCTACGAGCTTGGAGACACCGGGCACGAGCAGTGCGCGCCAAGCTTATCGCCCAGGGAGGAAAGGCCAAAATATGCGGCCTTTATCTCTTTAATTGGGCGGTACGCACCAAGACCAATCTCACTCCATTGCCAGCCGCTGGCCAGTTGGATTTATCCAGTTGGTTTACGGTTGGCGTCGGCGGGAACGACATTTATCACAGCGTGTCACGTGCCCGAACCCGCCATTTGCTGCTTTGCCTACTCCTACTAACAGTAGGGGTAGGCATCTTTCTCCTGCCAGCACGGTGAGCTGGTAGGATAACACTCCATTTCC
>KY620764 
TTCCGATCTCCCCCCCCCCCGGACCTGCCTCTTACGAGGCGACACTCCACCATGGATCACTCCCCTGTGAGGAACTTCTGTCTTCACGCGGAAAGCGCCTAGCCATGGCGTTAGTACGAGTGTCGTGCAGCCTCCAGGACCCCCCCTCCCGGGAGAGCCATAGTGGTCTGCGGAACCGGTGAGTACACCGGAATCGCTGGGGTGACCGGGTCCTTTCTTGGAGCAACCCGCTCAATACCCAGAAATTTGGGCGTGCCCCCGCGAGATCACTAGCCGAGTAGTGTTGGGTCGCGAAAGGCCTTGTGGTACTGCCTGATAGGGTGCTTGCGAGTGCCCCGGGAGGTCTCGTAGACCGTGCAACATGAGCACACTTCCTAAACCTCAAAGAAAAACCAAAAGAAACACCATCCGTCGCCCACAGGACGTCAAGTTCCCGGGTGGCGGACAGATCGTTGGTGGAGTATACGTGTTGCCGCGCAGGGGCCCACGCTTGGGTGTGTGCGCGACGCGTAAAACTTCTGAACGGTCACAGCCTCGCAGACGGCGACAGCCTATCCCCAAGGCGCGTCGGAGCGATGGCCGGTCTTGGGCTCAGCCCGGGTACCCTTGGCCCCTCTATGGTAACGAGGGCTGCGGGTGGGCAGGGTGGCTCCTGTCCCCGCGCGGCTCCCGTCCATCTTGGGGCCCAAACGACCCCCGGCGGAGGTCTCGCAATTTGGGTAAGGTCATCGATACCCTCACGTGCGGCTTCGCCGACCTCATGGGGTACATCCCGCTCGTCGGCGCTCCCGTGGGAGGCGTCGCAAGAGCCCTCGCGCACGGCGTGAGAGCCCTTGAAGACGGGATAAATTTTGCAACAGGGAATTTGCCTGGTTGCTCTTTTTCTATCTTCCTTCTTGCCCTGTTCTCTTGCTTAATTCATCCAGCAGCCAGTTTAGAGTGGCGGAATACGTCTGGCCTCTACATCCTTACCAACGACTGTCCCAATAGCAGTATTGTGTATGAGGCCGACGACGTCATTTTGCACACACCTGGCTGCATACCTTGTGTCCAGGACGGCAATACATCCACGTGCTGGACCTCAGTAACACCTACAGTGGCAGTCAAGTACGTCGGAGCAACCACCGCTTCGATACGCAGCCACGTGGACCTGCTGGTGGGCGCGGCCACGATGTGCTCTGCGCTCTACGTGGGCGATATGTGTGGAGCTGTCTTCCTCATAGGACAAGCCTTCACGTTCAGACCTCGTCGCCATCAAACAGTCCAGACTTGTAACTGCTCGCTGTACCCGGGCCATCTCTCGGGTCATCGAATGGCTTGGGACATGATGATGAATTGGTCCCCCGCCGTAGGCATGGTGGTAGCGCACGCTCTACGTCTGCCTCAGACCTTGCTTGACATAATAGTCGGGGCTCATTGGGGCATCTTGGCGGGCCTAGCCTATTACTCCATGCAGGGCAACTGGGCCAAGGTCGTTATCATCTTGGTTATGTTTTCAGGGGTTGATGCCGAAACACATACCACCGGTGGCAGTGTAGCTCATGGTGCCAGCATGCTAACTAAGCTTTTCAGTCGGGGCGCCCAACAGAAGCTGGAGCTGGTCAACACCAATGGTTCGTGGCACATCAACAGTACTGCCCTAAACTGCAATGAGTCTATAAACACAGGGTTCATAGCTGGGTTGTTTTACTATCATAAGTTCAACGCTTCTGGATGTCCCCAGAGGCTCAACAGCTGCAAGCCCATCACTTCCTTCAGGCAGGGGTGGGGCACCTTGACAGATGCTAACATCACTGGTCCCTCTGATGACAAACCGTACTGCTGGCACTATCCTCCCAGACCTTGTGACATTGTCCCAGCATTGAGTGTCTGCGGTCCTGTGTACTGCTTCACACCATCGCCAGTGGTTGTTGGCACTACTGATGCTAAGGGCGTCCCAACCTACAACTGGGGTGCGAATGAGACAGACGTGTTCCTGCTGAAGTCCTTACGGCCTCCCGGTGGTCGGTGGTTTGGGTGCACATGGATGAACTCCACGGGGTTTGTTAAGACATGCGGAGCTCCCCCTTGTAACATCTATGGGGGTGGGGGGAATCCCAGCAATGAGTCAGACCTCTTCTGCCCCACCGACTGCTTCAGGAAACATCCTGAGGCTACATACGGCCGGTGCGGTGCGGGGCCTTGGTTGACACCTCGGTGCTTGGTCGACTACCCATACCGGCTTTGGCATTACCCATGTACCTTCAATTTCACATTGTTCAAGGTGAGGATGTTTGTGGGTGGGTTTGAGCACCGGTTTACCGCTGCTTGCAACTGGACCAGAGGGGAGCGCTGCGATATCGAGGATCGCGACCGCAGCGAGCAACAACCGCTGCTGCATTCAACAACTGAGCTTGCTATACTGCCTTGCTCCTTCACGCCCATGCCTGCATTGTCAACAGGTCTAATACACCTCCATCAAAACATCGTGGATGTTCAATACCTTTATGGCATTGGATCTGGCGTGGTGGGATGGGCATTGAAGTGGGAGTTCGTTATCCTCGTGTTCCTCCTTCTAGCAGACGCACGCGTGTGCGTTGCCCTTTGGCTGATGCTGATGGTATCACAAGCAGAAGCAGCCTTGGAGAATCTTATCACGCTGAACGCCGTCGCTGCCGCCGGAACACACGGTATCGTCTGGTACCTGGCAGCCTTTTGCGCAGCGTGGCATGTGCGGGGTAAACTTGTCCCGCTGGTGACCTACAGCCTAACGGGTCTTTGGTCCCTAGCATTGCTCGTCCTTCTGCTCCCCCAGCGGGCGTATGCTTGGTCTGGTGAAGACAGCGCTACTCTCGGTGCTGGGATCTTGGTCCTCTTTGGCTTCTTTACCTTATCACCTTGGTATAAGCATTGGATCAGCCGCCTCATGTGGTGGAACCAGTACACCATATGTAGATGCGAGGCTGCCCTTCAAGTGTGGGTCCCTCCCCTACTGGCACGCGGGAGTAGGGACGGTGTCATCCTACTAACAAGCCTGCTTTATCCATCTTTAATTTTTGACATCACTAAGCTGCTGATAGCAGTACTGGGCCCATTATACTTAATACAGGCTGCCATCACTGCCACCCCCTACTTTGTGCGTGCACATGTACTGGTCCGCCTTTGCATGCTCGCACGCTCCGTGACGGGGGGAAAATACTTCCAGATGATCATACTGAGTATCGGCAGATGGTTCAACACCTATCTATATGATCACCTAGCGCCAATGCAGCATTGGGCTGCAGCTGGCCTCAAAGACCTAGCAGTGGCCACTGAGCCTGTAATATTTAGTCCCATGGAGATCAAGGTCATCACCTGGGGCGCGGATACAGCGGCTTGCGGAGACATTCTTTGCGGCCTGCCCGTCTCTGCGCGACTGGGCCGTGAGGTGTTGTTGGGACCTGCTGATGACTATCGGGAGATGGGGTGGAGTCTGTTGGCCCCAATTACAGCTTACGCCCAGCAAACTAGGGGCCTTCTTGGGACCATTGTGACGAGCTTGACCGGCAGGGATAAGAACGTGGTGGCCGGAGAAGTGCAGGTGCTTTCTACGGCTACTCAGACCTTCCTAGGTACAACATTAGGAGGGGTTACATGGACTGTTTATCATGGTGCAGGCTCAAGGACGCTAGCGGGCGCTAAGCATCCTGTACTCCAAATGTACACAAATGTGGATCAGGACCTCGTTGGGTGGCCAGCTCCTCCAGGAGCTAAGTCTCTTGAACCGTGCTCCTGCGGGTCTGCCGACTTATACTTGGTTACCCGCGATGCCGATGTCATCCCTGCTCGGCGCAGGGGGGACTCCACAGCAAGCTTGCTCAGTCCTAGACCTCTCGCCTGCCTCAAAGGTTCCTCTGGAGGTCCTGTTATGTGCCCTTCGGGGCATGTTGCAGGAATTTTTAGGGCCGCTGTGTGCACCAGAGGCGTAGCAAAAGCTCTACAGTTCATACCAGTGGAAACTCTTAACACACAGGCTAGGTCTCCATCTTTCTCTGACAATTCAACCCCTCCTGCCGTTCCACAGAGTTATCAAGTAGGGTACCTTCATGCCCCGACCGGCAGTGGCAAAAGTACAAAGGTTCCGGCCGCTTATGTAGCACAAGGATACAATGTCCTCGTGTTGAATCCATCGGTGGCGGCCACACTGGGCTTCGGCTCTTTCATGTCGCGTGCCTATGGGATCGACCCCAACATCCGCACTGGAAACCGCACCGTCACAACTGGTGCTAAACTGACCTATTCCACCTACGGTAAGTTTCTTGCAGACGGGGGTTGTTCCGGAGGAGCATATGATGTGATTATCTGTGATGAATGCCATGCCCAAGATGCTACTAGCATATTGGGTATAGGTACAGTCTTAGATCAGGCTGAGACGGCTGGGGTGAGGCTGACGGTGCTAGCGACAGCAACTCCCCCAGGCAGCGTCACTGTGCCACATTCCAACATTGAAGAAGTGGCCCTGGGCTCTGAAGGTGAGATTCCTTTCTACGGCAAGGCTATACCGATAGCCCAGCTCAAGGGAGGGAGGCACCTCATCTTTTGCCATTCCAAGAAAAAATGTGATGAGATGGCATCCAAACTCAGAGGTATGGGGCTCAACGCTGTAGCATACTATAGGGGTCTTGATGTGTCCGTCATACCAACAACAGGAGACGTCGTGGTTTGCGCTACTGACGCCCTTATGACTGGATTCACCGGAGACTTCGACTCTGTCATAGACTGCAACGTAGCTGTTGAACAGTACGTTGACTTCAGCCTGGACCCCACCTTTTCCATCGAGACTCGTACTGCTCCCCAAGATGCGGTTTCCCGCAGCCAACGTCGTGGCCGTACAGGCCGAGGTAGACTCGGCACGTATCGATATGTCACCCCGGGTGAGAGACCGTCTGGAATGTTTGACTCGGTTGTTCTCTGTGAGTGCTATGACGCGGGCTGCTCGTGGTACGATCTGCAGCCCGCTGAGACCACAGTTAGACTGAGAGCTTACTTGTCCACGCCGGGGTTACCCGTCTGCCAAGACCATTTGGACTTTTGGGAGAGCGTCTTCACTGGACTAACTCACATAGATGCCCACTTTCTGTCACAGACCAAGCAGCAGGGACTCAACTATTCGTACCTAGCTGCTTACCAAGCCACTGTGTGTGCTCGTGCACAAGCTCCTCCTCCAAGCTGGGACGAGACGTGGAAATGTCTTGTGCGGCTTAAGCCAACATTACATGGGCCTACGCCCCTTCTATATCGGTTGGGGCCTGTCCAAAATGAAATCTGCTCAACACACCCCGTCACAAAATATATCATGGCATGCATGTCAGCTGATTTGGAAGTAACCACTAGCACCTGGGTGTTGCTTGGAGGGGTCCTCGCGGCCCTAGCGGCCTACTGCTTGTCAGTCGGCTGCGTTGTAATTGTGGGTCATATTGAGCTGGGAGGCAAGCCGGCACTCGTTCCAGACAAGGAGGTGCTGTACCAACAATATGATGAGATGGAGGAGTGCTCGCAAGCCGCCCCATATATCGAACAAGCTCAGGTAATAGCCCACCAGTTCAAGGAGAAAGTCCTTGGATTGCTGCAGCGAGCTACCCAACAACAAGCTGTCATTGAGCCCATAGTAGCTAACAACTGGCAAAAGCTTGAGGCCTTCTGGCACAAGCATATGTGGAACTTTGTGAGCGGGATTCAGTATCTGGCAGGCCTCTCCACTTTGCCTGGCAACCCTGCTGTGGCGTCTCTTATGGCGTTCACTGCTTCAGTCACCAGCCCCTTGACAACCAACCAAACTATGTTTTTTAACATACTCGGGGGGTGGGTTGCCACCCATCTGGCAGGGCCCCAGAGCTCCTCCGCGTTCGTGGTAAGCGGCTTGGCCGGCGCTGCCATAGGGGGTATAGGCCTGGGTAGGGTCTTGCTAGACATCCTAGCAGGATACGGAGCTGGTGTCTCAGGCGCCTTGGTGGCTTTTAAGATCATGGGAGGAGAACTCCCCACTACTGAGGACATGGTCAACCTGCTGCCCGCCATACTATCTCCGGGCGCCCTCGTCGTCGGTGTGGTATGCGCTGCTATACTACGTCGACACGTAGGATCTGGGGAGGGAGCGGTGCAGTGGATGAACAGACTCATTGCATTCGCATCCCGGGGTAATCATGTTTCACCAACACATTATGTCCCCGAGAGCGATGCTGCAGCGAGGGTCACTGCATTGCTGAGTTCTTTAACTGTCACAAGGCTGCTTCGGCGGTTACACCAGTGGATCAATGAAGACTACCCAAGCCCTTGCAGCGGTGATTGGCTGCATACCATCTGGGATTGGGTTTGTACACTGTTGTCAGACTTCAAGACATGGCTTTCCGCTAAGATTATGCCAGCGCTCCCTGGGCTGCCCTTTATTTCCTGTCAGAAGGGATACAAGGGCGTGTGGCGGGGGGACGGTGTAATGTCGACACGCTGTCCTTGCGGAGCATCAATAGCCGGTCATGTGAAGAATGGGTCCATGCGGCTTGCAGGGCCGCGTACATGTGCTAACATGTGGTACGGTACTTTCCCTATCAATGAGTACACCACTGGACCCAGCACACCTTGCCCATCACCCAACTACACTCGCGCACTATGGCGCGTGGCTGCCAATAGCTACGTTGAGGTGCGCCAGGTGGGGGACTTCCATTACATCACGGGGGCCACAGAGGATGAGCTCAAGTGTCCATGCCAAGTGCCGGCTCCTGAGTTCTTTACCGAAGTGGATGGGGTGAGACTCCACCGTTACGCCCCTTCATGTAAACCCCTGTTGAGGGATGATATCACTTTCATGGTAGGGCTGAATTCCTACCCGATAGGATCTCAGCTCCCCTGTGAGCCCGAACCGGATGTGTCCGTGCTGACCTCGATGTTGAGAGACCCTTCTCACATCACCGCCGAGGCGGCAGCGCGCCGCCTTGCACGCGGGTCCCCTCCATCAGAGGCAAGCTCATCCGCCAGCCAACTGTCGGCTCCGTCACTGAAGGCCACTTGCCAGTCGCATAGGCCTCATCCAGACGCTGAGCTAGTGGATGTCAACTTGTTATGGCGGCAGGAGATGGGCAGCAACATTACACGGGTAGAGTCTGAAACAAAGGTTGTGATTCTTGACTCATTCGAACCTCTGAGAGCCGAAACTGATGACACCGAGCTCTCGGTGGCTGCGGAGTGTTTCAAGAAACCTCCTAAGTACCCTTCAGCCCTTCCTATCTGGGCTAGGCCAGATTACAACCCTCCACTGTTGGACCGCTGGAAAGCACCGGACTATGTACCACCAACTGTCCATGGATGCGCCTTACCACCGCGGGGCGCTCCACCGGTGCCTCCCCCTCGGAGGAAAAGAACAATCCAGCTGGATGGCTCCAATGTGTCCGCAGCGCTAGCTGCGCTAGCGGAAAAATCATTCCCGTCCTTGAAACCGCAGGAGGAGAATAGCTCATCCTCAGGGGTCGACACACAGCCCAGCACTACTTCCAGGGCGCCCTCCTCTCCAGGAGGGGAGTCTGACTCAGAGTCTTGCTCATCCATGCCTCCTCTCGAGGGAGAACCGGGCGATCCGGACTTGAGTTGCGACTCTTGGTCCACCGTTAGTGACAGCGAGGAGCAGAGCGTGGTCTGCTGCTCAATGTCGTACTCTTGGACCGGCGCTTTGATAACACCATGCAGTGCTGAGGAGGAGAAACTGCCCATCAGCCCACTCAGCAACTCCTTGTTGAGACATCATAACTTAGTCTACTCAACGTCGTCTAGAAGCGCTTCTCAGCGTCAGAAGAAGGTTACCTTTGACAGGCTGCAGGTGCTCGACGACCATTACAAGACTGCATTGAAGGAGGTAAAGGAGCGAGCGTCTAAGGTAAAAGCTCGCATGCTCACCATCGAGGAAGCTTGCGCGCTCGTCCCTCCTCACTCTGCCCGTTCAAGGTTCGGGTATAGTGCGAAAGACGTTCGCTCCTTGTCTAGCAGGGCCATTAACCAGATCCGCTCCGTCTGGGAGGACTTGCTGGAAGACACTACAACTCCAATTCCAACCACCATCATGGCGAAGAACGAGGTGTTTTGCGTGGACCCCGCTAAAGGAGGCCGCAAACCCGCTCGCCTCATTGTATACCCTGACCTGGGGGTGCGTGTCTGTGAGAAACGCGCTCTGTATGACGTGATACAGAAGTTGTCAATCGAGACGATGGGTTCCGCTTATGGATTCCAATATTCGCCTCAGCAGCGGGTCGAACGTCTGTTGAAGATGTGGACCTCAAAGAAAGCCCCCTTGGGGTTCTCGTATGACACCCGCTGCTTTGACTCGACTGTCACTGAACAGGACATCAGGGTGGAAGAAGAGATATACCAATGTTGTAACCTTGAACCGGAGGCCAGGAAAGTGATCTCCTCCCTCACGGAGCGGCTTTACTGCGGGGGCCCCATGTTTAACAGCAAAGGGGCCCAGTGTGGTTATCGCCGTTGCCGTGCCAGCGGAGTTTTGCCTACCAGTTTCGGCAACACAATCACTTGTTACATCAAGGCCACAGCGGCTGCAAGGGCCGCAGGCCTCCGGAACCCGGACTTTCTTGTCTGCGGAGATGATTTAGTCGTGGTGGCTGAGAGTGATGGCGTCGACGAGGATAAGGCAGCCCTAAGAGCCTTCACGGAGGCTATGACTAGGTATTCTGCTCCACCCGGAGATGCTCCACAGCCTACCTACGACCTTGAGCTCATTACATCTTGCTCCTCTAACGTCTCCGTGGCACTGGACAACAAGGGGAAGAGGTACTATTACCTCACCCGTGATGCCACTACCCCCCTGGCCCGTGCGGCTTGGGAAACAGCTCGTCACACTCCAGTTAACTCCTGGTTGGGCAACATCATCATGTACGCACCTACCATCTGGGTGCGCATGGTAATGATGACACACTTTTTCTCCATACTCCAATCCCAGGAGATACTTGACCGACCCCTTGACTTTGAAATGTACGGGGCCACTTATTCTGTCACTCCGCTGGATTTGCCAGCAATCATTGAAAGACTCCACGGTCTAAGCGCGTTCACGCTCCACAGTTACTCTCCAATAGAGCTCAATAGGGTTGCGGGAACACTCAGGAAACTTGGGTGCCCCCCCTTACGAGCTTGGAGACATCGGGCACGAGCGGTGCGCGCCAAGCTTATCGCCCAGGGAGGGAAGGCCAAAACATGTGGCCTTTACCTCTTCAATTGGGCGGTACGCACCAAGACCAATCTCACTCCATTGCCAGCCGCTGGCCAGCTGGATTTATCCAGTTGGTTTACGGTTGGCGTCGGCGGGAACGACATTTATCACAGCGTGTCACGTGCCCGAACCCGCCATTTGCTGCTTTGCCTACTCCTACTAACGGTAGGGGTAGGCATCTTCCTCCTGCCAGCACGGTGAGCTGGTAGGATAACACTCCAT
>KY620765 
CTGGGGTGACCGGACCTGCCTCTTACGAGGCGACACTCCACCATGGATCACTCCCCTGTGAGGAACTTCTGTCTTCACGCGGAAAGCGCCTAGCCATGGCGTTAGTACGAGTGTCGTGCAGCCTCCAGGACTCCCCCTCCCGGGAGAGCCATAGTGGTCTGCGGAACCGGTGAGTACACCGGAATCGCTGGGGTGACCGGGTCCTTTCTTGGAACAACCCGCTCAATACCCAGAAATTTGGGCGTGCCCCCGCAAGATCACTAGCCGAGTAGTGTTGGGTCGCGAAAGGCCTTGTGGTACTGCCTGATAGGGTGCTTGCGAGTGCCCCGGGAGGTCTCGTAGACCGTGCAACATGAGCACACTTCCTAAACCTCAAAGAAAAACCAAAAGAAACACCATCCGTCGCCCACAGGACGTCAAGTTCCCGGGTGGCGGACAGATCGTTGGTGGAGTATACGTGTTGCCGCGCAGGGGCCCACGATTGGGTGTGCGCGCGACGCGCAAGACTTCTGAACGGTCACAGCCTCGCGGACGACGACAGCCTATCCCCAAGGCACGTCGGAGCGAAGGCCGGTCCTGGGCTCAGCCCGGGTACCCTTGGCCCCTCTATGGTAACGAGGGCTGCGGGTGGGCAGGGTGGCTCCTGTCCCCACGTGGCTCCCGCCCATCTTGGGGCCCAAATGACCCCCGGCGAAGGTCCCGCAATTTGGGTAAGGTCATCGATACTCTCACGTGCGGGTTCGCCGACCTCATGGGGTACATCCCGCTCGTCGGCGCTCCCGTAGGAGGCGTCGCAAGAGCTCTCGCGCATGGCGTGAGGGCCCTTGAAGACGGGATAAATTTTGCAACAGGAAACTTGCCTGGTTGCTCCTTTTCTATCTTTCTTCTTGCTCTGTTCTCTTGCTTAATTCACCCAGCAGCTGGTTTAGAGTGGCGGAATACGTCTGGCCTCTACATCCTTACCAACGACTGTTCCAATAGCAGTATTGTGTATGAGGCCGATGAAGTTATTCTACACGCACCCGGCTGTGTACCCTGTGTCCATGAAGGCAATGCATCCAAGTGCTGGACATCATTGACACCTACAGTAGCAGTCAAGTACGTCGGAGCAACCACCGCTTCGATACGCAAGCATGTAGACCTACTGGTGGGCGCGGCCACGATGTGCTCCGCGCTTTACGTGGGTGACATGTGTGGGGCTGTCTTCCTCGTGGGACAAGCCTTCACGTTCAGGCCTCGTCAACATCGAACGGTCCAGACCTGCAACTGCTCGCTGTATCCAGGCCATCTTTCAGGACATCGAATGGCTTGGGATATGATGATGAATTGGTCCCCCGCCGTGGGTATGGTGGTAGCGCATGTCCTGCGTCTGCCCCAGACCTTGTTCGACATAATAGCCGGGGCTCATTGGGGTATTTTGGCAGGCCTAGCCTATTACTCCATGCAGGGCAACTGGGCCAAGGTCGCTATCATCATGGTTATGTTTTCAGGGGTTGATGCTAGTACACGTACCATGGGTAGCAGTGCAGCTAGAGATACCCTTGGATTTATGCGCCTTTTCGACAGGGGCTCCAACCAGAATCTGCAGCTGGTCAACACCAACGGCTCGTGGCACATCAACAGGACTGCCCTGAACTGTAATGATACCATAAACACAGGTTTCATAGCTGGGTTGTTTTATTATCATAAGTTCAACGCTACTGGGTGTCCTCATAGGCTCAGCAGCTGCAAACCCATCACTTCCTTCAGGCAAGGGTGGGGTTCCTTGACAGATGCTAACATCAGCGGTCCCTCTGATGACAAACCATACTGCTGGCACTACGCACCTAGACCTTGTGGAGCCGTCCAAGCATCAAGTGTTTGCGGCCCTGTGTACTGCTTCACACCATCGCCAGTGGTTGTAGGCACTACTGATGCTAAGGGTGACCCAACCTACAATTGGGGTGAGAATGCGACAGACTGGTTCTTGTTGGAGTCTCTGCGGCCTCCCAAGGGTCGATGGTTTGGGTGCGTGTGGATGAACTCCACGGGGTTTACCAAAACGTGTGGAGCTCCCCCTTGTAACATCTATGGGGGCGGGGGGAATCATACCAATGAGTCAGACCTTTTCTGCCCCACTGACTGCTTCAGGAAACATCCTGACGCCACATACAGCCGGTGCGGTGCAGGCCCGTGGCTAACACCTCGATGCATGGTCGACTATCCATATCGGCTTTGGCACTACCCGTGTACAGTCAACTTTACACTATTCAAGGTGAGGATGTTTGTGGGTGGGTTTGAGCATCGGTTTTCCGCCGCTTGTAATTGGACCAGGGGGGAGCGCTGCAATATCGAGGATCGTGATCGCAGCGAGCAACATCCGCTGCTGCATTCAACAACTGAGCTTGCTATACTGCCTTGCTCCTTCACGCCCATGCCTGCATTGTCAACAGGTTTGATACACCTCCACCAAAACATTGTGGACGTCCAATACCTTTATGGCGTTGGGTCCGGCATGGTGGGATGGGCGTTGAAGTGGGAGTTCGTCGTCCTCGTTTTCCTCCTCCTTGCTGACGCACGCGTGTGTGTTGCCCTTTGGCTGATGCTGATGATATCACAAGCAGAAGCAGCCCTGGAGAACCTTGTCACGCTGAACGCCGTCGCCGCTGCAGGGACACACGGTATCGGCTGGTACCTGGTAGTCTTTTGCGCGGCGTGGCACGTGCGGGGTAAACTTATCCCGCTGGTGACCTACAGCCTGACGGGTCTCTGGTCCCTAGCATTGCTCGTCCTCCTGCTCCCCCAACGAGCGTACGCTTGGTCGGGTGAGGACAGCGCTACTCTCGGTGCTGGGATCTTGGCTCTCTTCGGCTTCTTTACTTTATCACCTTGGTATAAGCATTGGATCGGCCGCCTCATGTGGTGGAACCAGTACACCATATGTAGATGCGAGGCCGCCCTTCATATGTGGGTCCCCCCCTTACTCGCACGTGGGAGTAGGGACGGTGTCATCCTGTTAACAAGCCTGCTTTATCCATCTTTAATTTTTGACATTACTAAGCTGCTGATAGCAGTGTTGGGCCCACTATACTTAATACAGGCTACCATTACCACTACCCCCTACTTTGTGCGTGCACATGTACTGGTCCGCCTTTGCATGCTCGTGCGCTCCGCAATGGGGGGGAAATACTTCCAGATGATCATACTGAGCATTGGCAGGTGGTGTAACACCTACCTATACGACCACCTAGCACCAATGCAACATTGGGCCGCAGCTGGCCTCAAAGACCTAGCAGTGGCTACTGAACCTGTAATATTTAGTCCCATGGAAATCAAGGTCATCACCTGGGGCGCAGATACAGCAGCTTGCGGAGATATTCTTTGCGGGCTGCCCGTTTCTGCGCGGTTGGGCCGTGAGGTGTTGTTAGGGCCTGCTGATGACTATCGGGAGATGGGTTGGCGTCTGTTAGCCCCGATCACAGCATATGCCCAGCAAACTAGAGGCCTTCTTGGGACTATTGTGACCAGCTTAACTGGCAGGGATAAGAACGTGGTGACCGGTGAAGTGCAGGTGCTTTCTACGGCTACCCAGACCTTCTTAGGTACAACAGTGGGGGGGGTTATGTGGACTGTTTACCATGGTGCAGGCTCAAGGACACTTGCGGGCGCTAAACATCCTGCGCTTCAGATGTATACAAATGTAGATCAGGATCTCGTTGGGTGGCCAGCCCCTTCAGGGGCTAAGTCTCTTGAACCGTGCACCTGCGGGTCTGTAGATTTATACTTGGTTACCCGCGATGCTGACGTCATCCCTGCTCGGCGCAGGGGGGACTCCACAGCGAGCTTGCTCAGTCCTAGACCCATTGCCTGCCTTAAAGGCTCTTCTGGAGGTCCTATTATGTGCCCTTCGGGGCATGTTGCAGGGATCTTCAGGGCTGCCGTGTGTACTAGAGGTGTAGCAAAAGCTCTACAGTTCATACCAGTGGAAACCCTCAGCACACAGGCTAGGTCTCCATCTTTCTCTGACAATTCAACTCCTCCTGCTGTTCCACAGAGCTATCAGGTGGGGTACCTTCACGCCCCGACCGGCAGTGGTAAGAGCACAAAGGTCCCGGCCGCTTATGTAGCACAAGGATACAACGTCCTCGTGCTAAATCCATCGGTGGCAGCCACGTTAGGCTTTGGCTCTTTCATGTCACGCGCCTATGGGATCGACCCCAACATCCGCACCGGGAATCGCACCGTTACAACCGGTGCTAAACTTACCTATTCCACTTATGGTAAGTTTCTTGCGGATGGGGGTTGTTCCGCGGGAGCATATGATGTGATTATCTGTGATGAGTGTCATGCCCAAGACGCCACCAGCATATTGGGTATAGGCACGGTCTTGGATCAAGCTGAGACGGCTGGGGTGAGGCTGACGGTTTTAGCGACAGCAACTCCCCCAGGCAGCATCACTGTGCCACATTCTAATATCGAAGAAGTGGCCTTGGGCTCTGAAGGCGAGATCCCTTTCTACGGCAAGGCTATACCGATGGCCCAGCTCAAGGGAGGGAGACACCTCATCTTTTGCCATTCCAAGAAAAAATGTGATGAGATAGCATCCAACCTCAGGAGCATGGGGCTCAACGCTGTAGCGTACTATAGGGGTCTTGATGTGTCCGTTATACCATCAACGGGAGACGTCGTGGTTTGCGCTACTGATGCTCTCATGACTGGGTTCACCGGAGACTTCGATTCTGTCATAGATTGCAACGTGGCTGTTGAACAGTACGTTGACTTCAGCCTGGACCCTACCTTTTCCATCGAGACTCGCACTGCTCCCCAAGACGCAGTTTCCCGTAGCCAACGCCGTGGTCGTACGGGCCGAGGTAGACTCGGTACGTACCGATATGTCACCCCGGGTGAGAGGCCATCTGGAATGTTTGACTCGGTCGTTCTCTGTGAGTGCTATGATGCGGGCTGCTCGTGGTACGATCTGCAGCCAGCTGAGACCACAGTCAGACTGAGAGCTTACTTGTCCACGCCGGGGTTGCCTGTATGCCAAGACCATCTGGACTTTTGGGAGAGCGTCTTCACTGGACTAACTCACATAGATGCCCACTTCCTGTCACAGACTAAGCAGCAGGGACTCAACTTCTCGTACCTAACTGCCTATCAAGCCACTGTGTGCGCTCGCGCGCAGGCTCCTCCTCCAAGTTGGGACGAGATGTGGAAATGTCTCGTGCGACTTAAGCCAACACTACATGGTCCCACGCCCCTCCTGTATCGGTTGGGGCCTGTCCAAAATGAAACCTGCTTGACACACCCCATCACAAAATATGTCATGGCATGCATGTCAGCTGATCTGGAAGTAACTACTAGCACCTGGGTGTTGCTTGGAGGGGTCCTCGCAGCCCTAGCGGCCTACTGCCTGTCAGTCGGCTGTGTTGTGATCGTGGGCCATATTGAGCTAGGGGGCAAGCCAGCACTCGTTCCAGACAAAGAGGTATTGTATCAACAATACGATGAGATGGAGGAGTGCTCGCAAGCTGCCCCATACATCGAACAAGCTCAGGCAGTAGCTCACCAGTTCAAGGAGAAGGTCCTTGGACTGTTGCAGCGAGCCACCCAACAACAAGCTGTTATTGAGCCCATAGTAGTTACCAATTGGCAAAAGCTTGAGGCCTTCTGGCACAAGCACATGTGGAATTTTGTGAGTGGGATTCAATACCTAGCAGGCCTCTCCACCCTGCCTGGCAACCCCGCCGTAGCGTCTCTTATGGCGTTCACTGCTTCAGTCACCAGTCCCCTAACGACCAACCAAACTATGTTTTTTAACATACTTGGGGGGTGGGTTGCCACCCATTTGGCAGGGCCTCAGAGCTCTTCCGCATTTGTGGTAAGCGGCTTGGCCGGCGCTGCCATAGGGGGTGTAGGCCTGGGCAGGGTCTTGCTTGACATCCTGGCAGGGTACGGAGCTGGCGTCTCAGGCGCCTTAGTGGCTTTTAAGATCATGGGAGGAGAATTCCCCACTACTGAGGACATGGTCAACCTGTTGCCCGCCATACTATCTCCGGGCGCTCTCGTCGTCGGTGTGATATGCGCTGCCATACTACGTCGACACGTAGGTCCTGGGGAAGGGGCAGTACAGTGGATGAACAGGCTCATTGCATTCGCGTCCCGAGGGAACCACGTCTCACCAACGCACTATGTCCCCGAGAGCGATGCTGCAGCGAGGGTCACTGCACTGCTGAGCTCCCTAACTGTCACAAGTTTGCTCCGGCGGTTGCACCGCTGGATCAATGAAGACTACCCAAGTCCTTGCAGCGGTGATTGGCTGCGTGCCATCTGGGACTGGGTTTCCACAGTGGTGTCTGACTTCAAGACATGGCTCTCTGCTAAGATTATGCCGGCGCTCCCTGGGCTGCCCTTCATTTCCTGTCAGAAGGGATACAAGGGCGTGTGGAGGGGGGACGGTGTGATGTCGACACGCTGTCCTTGCGGAGCATCAATATCCGGCCATGTGAAGAATGGGTCCATGCGGCTTGCAGGGCCGCGCACATGCGCTAACATGTGGTACGGTACTTTCCCCATCAATGAGTACACCACCGGACCCAGCACACCTTGCCCATCACCCAATTACACTCGCGCACTATGGCGCGTGGCTGCCAACAGCTACGTTGAGGTGCGCCGGGTGGGGGACTTCCATTACATTACGGGGGCCACAGAAGATGAGCTCAAGTGTCCGTGCCAAGTGCCGGCTCCTGAGTTCTTTACTGAACTGGACGGGGTGAGACTCCACCGTTACGCCCCTCCATGTAAGCCCCTGTTGAGGGATGAAATCACTTTCACAGTAGGGTTGAATTCCTACGCGGTAGGATCTCAACTCCCCTGTGAGCCCGAACCAGACGTTTCCGTGTTGACCTCGATGTTGAGAGACCCTTCTCATATCACCGCCGAGACGGCAGCGCGCCGCCTCGCGCGCGGGTCCCCTCCATCAGAGGCAAGCTCATCCGCCAGCCAACTATCGGCTCCGTCATTGAAGGCTACTTGCCAGACGCATACGCCTCACCCAGACGCTGAGCTAGTGGATGCCAACCTGTTATGGCGGCAAGAGATGGGCAGTAACATTACACGAGTAGAGTCTGAAACAAAGGTTGTGATTCTTGATTCATTCGAACCTCTGAGAGCCGAAACTGATGACACCGAGCTCTCGGTGGCTGCAGAGTGTTTCAAGAAACCTCCCAAATATCCTCCAGCCCTTCCCATCTGGGCTAGGCCAGACTACAACCCTCCACTGTTGGACCGCTGGAAAGCACCGGATTATGTACCACCAACTGTCCACGGATGCGCCTTACCACCACGGAGCGCTCCACCGGTGCCTCCCCCTCGAAGGAAAAGGACAATTCAGCTGGATGGCTCCAATGTGTCTGCGGCGCTAGCTGCGCTAGCGGAAAAGTCATTCCCGTCCTCGAAACCGCAGGAGGAGGACAGCTCATCCTCAGGGGTCGACATGCAATCCAGCACTACTTCCAAGGTGCCTCCTTCTTCGGGAGGGGAGTCCGACTCAGAGTCATGCTCGTCTATGCCCCCTCTCGAGGGAGAACCGGGTGACCCGGACTTGAGTTGCGACTCTTGGTCCACTGTTAGTGACAGCGAGGAGCAGAGCGTCGTCTGCTGCTCTATGTCGTACTCGTGGACTGGTGCCTTAATAACACCATGTAGTGCCGAGGAGGAGAAACTACCCATCAGTCCACTCAGCAACTCCTTGCTGAGACATCATAACCTAGTCTATTCAACGTCGTCTAGAAGCGCTTCTCAGCGTCAGAAGAAGGTTACCTTCGACAGGCTGCAGGTGCTCGACGACCATTACAAGACTGCACTAAAGGAGGTAAAGGAGCGAGCGTCCAGGGTAAAAGCTCGCATGCTCACCATCGAGGAAGCGTGCGCGCTCGTTCCTCCTCACTCTGCCCGTTCGAAGTTCGGGTATAGTGCGAAGGACGTTCGCTCTTTGTCCAGCAGGGCCATTAACCAGATCCGCTCCGTCTGGGAGGACTTGCTGGAAGACACCACAACTCCAATTCCAACTACCATCATGGCGAAGAACGAGGTGTTCTGTGTGGACCCCGTTAAAGGGGGCCGCAAGCCCGCTCGCCTCATTGTGTACCCTGACCTGGGGGTGCGTGTCTGTGAGAAACGCGCCCTATATGACGTGATAGCGAAATTGTCAATCGAGACGATGGGTCCTGCTTACGGATTCCAATACTCGCCTCAGCAGCGGGTCGAACGTCTGCTGAAGATGTGGACTGCAAAGAAAACCCCCTTGGGGTTTTCGTATGACACCCGCTGCTTTGACTCGACTGTCACCGAACAGGATATCAGGGTGGAAGAGGAGATATACCAATGCTGTAATCTTGAACCAGAAGCCAGGAAAGTAATCTCCTCCCTCACGGAACGGCTTTACTGCGGGGGTCCTATGTTCAACAGCAAGGGGGCCCAGTGCGGTTATCGCCGTTGCCGTGCCAGTGGAGTTCTGCCTACCAGCTTCGGCAACACAATCACCTGTTACATCAAGGCCACAGCGGCCGCGAAGGCCGCAGGCCTCCAGAACCCGGACTTTCTCGTCTGCGGAGATGATCTGGTCGTGGTAGCTGAGAGTGATGGCGTCGACGAGGATAAAGCAGCCCTGAGAGCCTTCACGGAGGCTATGACCAGGTATTCTGCTCCACCCGGAGACGCCCCACAACCTACCTATGACCTTGAGCTCATCACATCTTGCTCTTCTAACGTCTCCGTGGCACAGGACAACAAGGGGAAGAGGTATTATTACCTCACCCGTGATGCCACTACCCCCCTGGCCCGAGCGGCTTGGGAAACAGCTCGTCACACTCCAGTCAACTCCTGGTTAGGTAACATCATCATGTACGCGCCTACCATCTGGGTGCGCATGGTAATGATGACACATTTTTTCTCCATACTCCAATCCCAGGAGATACTTGATCGCCCCCTTGACTTTGAAATGTACGGGGCCACTTACTCAGTCACTCCGCTGGACTTACCAGCAATCATTGAAAGACTCCATGGTCTAAGCGCGTTCACGCTCCATAGTTACTCTCCAGTAGAGCTCAATAGGGTCGCGGGGACACTCAGGAAGCTTGGGTGCCCCCCCCTACGAGCTTGGAGACATCGGGCACGAGCAGTGCGCGCCAAGCTTATCGCCCAGGGAGGGAAGGCCAAAATATGTGGCCTTTACCTCTTTAATTGGGCGGTACGCACCAAGACCAACCTCACTCCATTGCCAGCGGCTGGCCAGTTGGATTTATCCAGCTGGTTCACGGTTGGCGTCGGCGGGAACGACATTTATCACAGCGTGTCACGTGCCCGAACCCGCTATTTGCTGCTTTGCCTACTCCTACTAACGGTAGGGGTAGGCATCTTTCTCCTGCCAGCACGGTGAGCTGGTAGAATAACACTCCATTCC
>KY620766 
TCCGATCTGGGGGCCACGAGGCGACACTCCACCATGGATCACTCCCCTGTGAGGAACTTCTGTCTTCACGCGGAAAGCGCCTAGCCATGGCGTTAGTACGAGTGTCGTGCAGCCTCCAGGCCCCCCCCTCCCGGGAGAGCCATAGTGGTCTGCGGAACCGGTGAGTACACCGGAATCGCTGGGGTGACCGGGTCCTTTCTTGGAACAACCCGCTCAATACCCAGAAATTTGGGCGTGCCCCCGCGAGATCACTAGCCGAGTAGTGTTGGGTCGCGAAAGGCCTTGTGGTACTGCCTGATAGGGTGCTTGCGAGTGCCCCGGGAGGTCTCGTAGACCGTGCAACATGAGCACACTTCCTAAACCCCAAAGAAAAACCAAAAGAAACACCATCCGTCGCCCACAGGACGTCAAGTTCCCGGGTGGCGGACAGATCGTTGGTGGAGTATACGTGTTGCCGCGCAGGGGCCCACGATTGGGTGTGCGCGCAACGCGGAAAACTTCTGAACGGTCACAGCCTCGCGGACGACGACAGCCTATCCCCAAGGCGCGTCAGAGCGAAGGCCGGTCCTGGGCTCAGCCCGGGTACCCTTGGCCCCTCTATGGTAACGAGGGCTGCGGGTGGGCAGGGTGGCTCCTGTCCCCGCGCGGCTCCCGCCCATCTTGGGGCCCAAACGACCCCCGGCGAAGGTCCCGCAATTTGGGTAAAGTCATCGATACCCTCACGTGTGGATTCGCCGACCTCATGGGGTACATCCCGCTCGTCGGCGCTCCCGTAGGAGGCGTCGCAAGAGCCCTCGCGCATGGCGTGAGGGCTCTTGAAGACGGGATAAATTTCGCAACAGGGAACTTGCCCGGTTGCTCCTTTTCTATCTTCCTTCTTGCTTTGCTCTCTTGCTTAATCCACCCAGCAGCTAGTCTAGAGTGGCGGAATACGTCTGGCCTCTACATCCTTACCAACGACTGCTCCAATAGCAGTATTGTGTATGAGGCCAAAGACGTTATTCTGCACACACCCGGCTGTATACCCTGTGTTCGTGATGGCAATACATCCAAGTGCTGGGTCTCAGTGACACCTACAGTGGCAGTTAAGCACGTCGGGGCAACCACTGCTTCGATACGCAGTCATGTGGACCTGCTAGTGGGCGCAGCCACGATGTGCTCTGCGCTCTACGTGGGCGATCTGTGCGGGGCTGTCTTCCTCGTGGGACAAGCCTTCACGTGGACACCTCGTCGCCACGAAACGGTCCAGACCTGTAACTGCTCGCTGTACCCAGGCCATCTTTCAGGACATCGAATGGCTTGGGATATGATGATGAATTGGTCCCCCGCTGCGGGTATGGTGGTAGCGCATGTCCTGCGTCTGCCTCAGACCTTGTTCGACATAATAGCTGGGGCCCATTGGGGTGTCCTGGCAGGCTTAGCCTACTACTCCATGCAGGGCAACTGGGCCAAGGTCGCTATCATCGTGGTTATGTTTTCAGGGGTCGATGCTGAAACACATATCACCGGTGGCAGCGCAGCTCATAGTGTCAGAGGGCTCACTAGCCTTTTTGATATTGGCCCTAAACAGAACCTGCAGCTGATTAACACCAATGGCTCATGGCACATCAATAGGACTGCCTTAAACTGCAATGAGTCCATAAACACAGGGTTCATAGCTGGGTTGTTTTATTATAATAAGTTCAACTCTACTGGCTGTCCTCAAAGGCTCAGCAGCTGCAGACCCATCACTTCCTTTAGGCAGGGGTGGGGCTCCTTGACAGATGCTAACATCAATGGTTCCTCTGACGACAGACCGTACTGCTGGCACTATGCACCTAGACCCTGTGTTACTGTCCCAGCATTGAGTGTCTGCGGCCCTGTGTACTGCTTCACACCATCGCCAGTAGTCGTAGGCACTACTGATGCTAGGGGCAACCCAACCTATGAATGGGGTGAGAATGAGACAGACGTGTTCCTGCTGGAGTCCCAGCGGCCTCCCAATGGTCGGTGGTTTGGGTGCGTGTGGATGAACTCCACGGGGTTCACCAAGACGTGCGGAGCTCCCCCTTGTAACATCTACGGGGGTGGGGGGGACCCCCACAATCAGTCAGACCTCTTCTGCCCCACCGATTGCTTTAGGAAGCATCCTGAGGCTACATACAGCCGGTGTGGTGCGGGGCCTTGGTTGACACCTCGATGCATGGTCGACTATCCGTACCGGCTTTGGCATTACCCATGTACAATCAATTTTACATTGTTCAAGGTGAGGATGTTTGTGGGTGGGTTTGAGCATCGGTTCACCGCCGCCTGCAACTGGACCAGGGGGGAGCGCTGCGACATCGAGGATCGAGACCGCAGCGAGCAACATCCGCTGCTGCATTCAACAACTGAGCTTGCTATACTGCCTTGCTCCTTTACGCCCATGCCTGCATTGTCAACAGGTCTAATACACCTCCACCAAAACATCGTGGATGTCCAATACCTTTATGGCGTTGGGTCTGGCATGGTGGGGTGGGCGTTGAAATGGGAGTTCGTTGTCCTAGTCTTCCTCCTCCTAGCCGACGCGCGCGTGTGCGTTGCCCTCTGGCTAATGCTGTTAATATCACAAGCAGAAGCAGCCCTGGAGAACCTTGTCACGCTGAACGCCGTAGCCGCTGCCGGGACACATGGTATCGGCTGGTACCTTGTAGCCTTTTGCGCGGCGTGGCACGTGCGGGGCAAACTTGTCCCGCTGGTGACCTACAGCCTGACGGGTCTTTGGTCCCTAGCATTGCTCGTCCTCCTGCTCCCCCAACGGGCGTATGCTTGGTCGGGTGAGGACAGTGCTACTCTCGGTGCTGGGATCTTGGTCCTCTTCGGCTTCTTTACCTTATCACCTTGGTATAAGCACTGGATCGGCCGCCTCATGTGGTGGAACCAGTACACCATATGCAGATGCGAGGCCGCTCTTCAAGTGTGGGTCCCCCCCTTACTTGCACGCGGGGGTAGAGATGGTGTCATCCTGCTAACAAGCCTGCTTTATCCATCTTTAATTTTTGACATCACTAAGCTGCTGATAGCAGTATTGGGCCCATTATACTTGATACAGGCCGCCATCACTACCACCCCCTACTTCGTGCGTGCACATGTGTTGGTCCGCCTTTGCATGCTTGTGCGCTCCGCGATGGGGGGAAAATACTTCCAGATGATCATATTGAGCATTGGCAGATGGTTTAACACCTACCTATATGACCACCTAGCGCCAATGCAACATTGGGCCGCAGCTGGCCTTAAAGATCTGGCGGTGGCCACTGAACCTGTAATTTTTAGTCCCATGGAGGTCAAGGTTATTACCTGGGGCGCGGACACAGCGGCTTGCGGAGATATTCTCTGCGGGCTGCCCGTCTCTGCGCGGTTAGGCCGTGAGGTATTGTTGGGACCTGCTGATGATTATCGGGAGATGGGTTGGCGCCTACTGGCCCCGATCACAGCGTACGCCCAGCAAACTAGGGGCCTTCTTGGGACTATCGTGACCAGCTTGACTGGCAGGGATAGGAACGTGGTGACCGGTGAAGTGCAGGTGCTTTCTACGGCTACCCAGACCTTCCTAGGTACAACAGTAGGGGGGGTTATGTGGACTGTTTACCATGGTGCAGGTTCGAAGACACTTGCGGGCGTTAAACATCCTGCGCTCCAAATGTACACAAACGTAGATCAGGACCTCGTTGGGTGGCCAGCCCCTCCAGGGGCCAAATCTCTTGAACCGTGCACCTGCGGGTCTGCAGACTTATACTTGGTTACCCGCGATGCAGATGTCATCCCTGCCCGGCGCAGGGGGGACTCCACAGCGAGCTTACTCAGTCCCAGGCCTCTTGCCTGTCTCAAAGGCTCCTCTGGAGGTCCTGTTATGTGCCCTTCGGGGCATGTTGCGGGGATCTTCAGAGCTGCTGTGTGCACCAGAGGCGTAGCAAAAGCCCTACAGTTCATACCAGTGGAAACCCTTAGCACACAGGCTAGGTCTCCATCTTTCTCTGACAACTCAACTCCTCCTGCCGTTCCACAGAGCTATCAAGTGGGGTACCTCCATGCCCCGACCGGCAGTGGTAAGAGCACAAAAGTCCCAGCCGCTTATGTAGCACAAGGATACAATGTTCTCGTGTTGAATCCATCGGTGGCGGCCACACTAGGCTTTGGCTCTTTCATGTCGCATGCCTATGGGATCGACCCCAACATCCGCACCGGGAACCGCACCGTTACAACCGGCGCTAAACTGACCTATTCCACCTACGGTAAGTTTCTTGCGGACGGGGGTTGCTCCGCGGGAGCATACGATGTGATTATCTGTGATGAATGTCATGCCCAAGATGCCACCAGCATATTGGGTATAGGCACGGTCTTAGATCAGGCCGAGACAGCTGGGGTGAGGCTGACGGTTTTAGCGACAGCAACTCCCCCAGGCAGCATCACTGTGCCACATTCTAACATCGAAGAAGTGGCCTTGGGCTCTGAGGGTGAGATCCCCTTCTACGGCAAGGCTATACCGTTAGCCCAGCTCAAGGGGGGGAGGCACCTTATCTTTTGCCATTCCAAGAAGAAATGTGATGAGGTAGCATCCAAACTCAGAGGTATGGGGCTCAACGCTGTAGCGTTCTATAGGGGTCTTGATGTGTCCGTCATACCAACATCGGGAGACGTCGTGGTTTGCGCTACTGACGCTCTCATGACTGGGTACACCGGGGACTTTGATTCTGTCATAGATTGCAACGTAACTGTTGAGCAGTACGTTGACTTCAGCCTGGACCCCACCTTCTCCATTGAGACCCGCACTGCTCCCCAAGACGCGGTATCCCGCAGCCAACGGCGTGGCCGTACGGGCCGAGGTAGACTCGGTACGTACCGATATGTCGCCCCGGGTGAGAGGCCGTCTGGAGTGTTTGACTCGGTTGTTCTCTGTGAGTGCTATGACGCGGGGTGCTCGTGGTACGATCTGCAACCTGCTGAGACCACAGTCAGACTGAGAGCTTACTTGTCCACGCCGGGATTGCCTGTCTGCCAAGACCATCTGGACTTTTGGGAGAGCGTCTTCACTGGACTAACCCACATAGATGCCCATTTTCTGTCACAGACTAAGCAGCAGGGACTTAACTTCTCGTACCTAACTGCCTACCAAGCCACTGTGTGCGCTCGCGCACAAGCTCCTCCCCCAAGTTGGGACGAGACGTGGAAATGTCTCGTGCGGCTTAAGCCAACACTACATGGCCCCACGCCCCTCCTATATCGGTTGGGGCCTGTCCAAAATGAAACCTGCTTGACACACCCCATCACAAAATACGTCATGGCATGTATGTCAGCTGACTTGGAAGTGACCACCAGCACCTGGGTGTTGCTTGGAGGGGTCCTTGCGGCCCTAGCAGCCTACTGCTTGTCAGTTGGCTGCGTTGTGATTGTGGGTCACATCGAGCTGGGGGGCAAGCCGGCGCTCGTCCCAGACAAAGAGGTGTTGTACCAACAATACGATGAGATGGAGGAGTGCTCGCAAGCCGCCCCATATATCGAACAAGCTCAGGCAGTAGCCCACCAGTTCAAGGAGAAAGTCCTTGGATTACTGCAGCGTGCCACCCAACAACAAGCTGTCATTGAGCCCATAGTAGTCACCAATTGGCAAAAGCTCGAGACCTTCTGGCACAAGCATATGTGGAATTTTGTGAGTGGGATCCAGTACCTAGCAGGCCTCTCCACTTTGCCTGGCAACCCTGCTGTGGCGTCTCTTATGGCGTTCACTGCCTCAGTCACCAGTCCCCTGACAACCAACCAAACTATGTTTTTTAACATACTCGGGGGGTGGGTTGCTACTCATCTGGCAGGACCTCAGAGCTCTTCTGCGTTCGTGGTAAGCGGCTTGGCGGGCGCTGCCATAGGAGGTATAGGCCTGGGCAGGGTCTTGCTTGACATCCTGGCAGGATACGGAGCTGGTGTTTCAGGTGCCTTGGTGGCTTTTAAGATCATGGGAGGAGAATTCCCCACTGCTGAGGACATGGTCAACCTGTTGCCCGCCATACTATCTCCGGGCGCCCTCGTCGTTGGTGTGATATGCGCTGCCATACTACGTCGACACGTAGGTCCTGGAGAGGGGGCGGTGCAATGGATGAACAGGCTCATCGCATTCGCATCCCGGGGTAATCACGTCTCACCAACGCACTATGTCCCCGAGAGCGATGCTGCAGCGAGGGTCACTGCACTGCTGAGTTCTCTGACTGTCACAAGTCTGCTCCGGCGATTGCACCGGTGGATCAATGAAGACTACCCAAGTCCCTGCAGCGGTGATTGGCTGCGCTCCATCTGGGACTGGGTTTGTACAGTGTTGTCTGACTTTAAGACATGGCTCTCTGCTAAGATCATGCCAGCACTCCCTGGGCTGCCCTTCATTTCCTGTCAAAAGGGATATAAGGGCGTGTGGAGGGGCGACGGCGTGATGTCAACACGCTGTCCTTGCGGGGCATCAATATCCGGTCATGTGAAGAATGGGTCTATGCGGCTTGCAGGGCCGCGCACATGTGCTAACATGTGGCATGGTACTTTTCCCATCAATGAGTACACCACCGGACCCAGCACACCTTGCCCACCACCCAACTACACCCGCGCACTATGGCGCGTGGCTGCTAACAGCTACGTTGAGGTGCGCCGGGTGGGGGACTTCCATTACATTACAGGGGCTACAGAAGATGAGCTCAAGTGTCCGTGCCAAGTGCCGGCTGCTGAGTTCTTTACTGAAGTGGACGGGGTGAGACTTCACCGTTACGCCCCTCCATGTAAGCCCCTGTTGAGGGATGATATCACTTTCACGGTAGGGTTGAATTCCTACGCGATAGGATCTCAACTCCCCTGTGAACCCGAACCAGATGTTTCTGTGCTGACCTCGATGTTGAGGGACCCTTCCCACATCACCGCCGAGACGGCGGCGCGCCGCCTCGCGCGCGGGTCCCCTCCATCGGAGGCAAGCTCATCCGCCAGCCAACTATCGGCTCCGTCATTGAAGGCCACTTGCCAGACGCATGGGCCTCATCCAGACGCTGAGCTAGTGGACGCCAACTTACTATGGCGGCAAGAGATGGGCAGCAACATTACACGGGTAGAGTCTGAAACGAAGGTTGTGATTCTTGATTCGTTCGAACCTCTGAGAGCCGAAACAGATGACATCGAGCTTTCGGTGGCTGCAGAGTGTTTCAAAAAACCTCCTAAGTATCCTCCAGCCCTTCCTATTTGGGCTAGGCCAGACTACAACCCTCCGCTGTTGGACCGCTGGAAGGCACCGGATTATGTACCACCAACCGTCCATGGGTGCGCCTTACCACCACAGGGCGCTCCACCAGTGCCTCCCCCTCGGAGGAAAAGAACAATTCAGCTGGATGGCTCCAATGTATCCGCGGCGCTGGCTGCACTAGCGGAAAAGTCATTCCCGCCCGCGAAGCCGCAGGAAGAGAATAGCTCATCCTCAGGGGTCGACACACAATCCAGTACTACTTCCAAGGTGCCCCCTTCTCCGGGAGGGGAGTCCGACTCAGAGTCATGCTCGTCCATGCCTCCTCTCGAGGGAGAGCCGGGCGATCCCGACTTGAGTTGCGACTCTTGGTCCACCGTTAGTGACAACGAGGAGCAGAGCGTGGTCTGCTGCTCTATGTCGTACTCTTGGACCGGCGCCTTGATAACACCATGTAGTGCTGAGGAGGAGAAACTACCCATCAGTCCACTCAGCAACTCTTTGCTGAGACATCATAACTTAGTCTATTCAACGTCGTCTAGAAGCGCTTCTCAGCGTCAGAAGAAGGTTACCTTCGACAGGCTGCAGGTGCTCGACGACCATTACAAGGCTGTACTAAAGGAGGTAAAGGAGCGAGCGTCGAGGGTAAAAGCTCGCATGCTCACCATCGAGGAAGCGTGCGCGCTCGTCCCTCCTCACTCTGCCCGTTCGAAGTTCGGGTATAGTGCGAAGGACGTTCGCTCCTTGTCCAGCAGGGCCGTTAACCAGATCCGCTCCGTCTGGGAGGACTTGCTGGAAGACACCACAACTCCAATTCCGACCACCATCATGGCGAAGAACGAGGTGTTCTGTGTGGACCCCGCTAGAGGGGGCCGCAAGCCCGCTCGCCTTATTGTGTACCCTGACCTGGGGGTGCGTGTCTGTGAGAAACGCGCCCTATATGATGTGATACAGAAATTGTCAATCGCGACGATGGGTCCTGCTTATGGATTCCAATACTCGCCTCAGCAGCGGGTCGAACATCTGTTGAAGATGTGGACCGCAAAGAAAACCCCTTTGGGGTTCTCGTATGACACCCGCTGCTTTGACTCGACTGTCACTGAACAGGACATCAGGGTGGAAGAGGAGATATACCAATGCTGTAATCTTGAACCGGAGGCCAGGAAAGTGATCTCCTCTCTCACGGAGCGGCTTTACTGCGGGGGCCCTATGTTCAACAGCAAGGGGGCCCAGTGCGGTTATCGCCGTTGCCGTGCCAGTGGAGTTCTGCCTACCAGCTTCGGCAACACAATCACTTGTTACATCAAGGCCACAGCGGCCGCGAGGGCCGCAGGCCTCCGGAACCCGGATTTTCTTGTCTGCGGAGATGATCTGGTTGTGGTAGCTGAGAGTGATGGCGTTGACGAGGATAAAGCAGCCCTGAGAGCCTTCGCGGAGGCCATGACCAGGTATTCTGCTCCACCCGGAGATGCCCCACAGCCTACCTACGACCTTGAGCTCATTACATCTTGCTCCTCCAACGTCTCCGTGGCACGGGACAACAACGGGAAGAGGTACTATTACCTCACCCGCGATGCCACTATTCCCCTGGCCCGCGCGGCTTGGGAAACAGCTCGTCACACTCCAGTCAACTCCTGGTTGGGTAACATCATCATGTACGCGCCTACCATCTGGGTACGCATGGTAATGATGACACACTTCTTCTCCATACTCCAATCCCAGGAGATACTTGATCGACCCCTTGACTTTGAAATGTACGGGGCCACTTACTCTGTCACTCCGCTGGACTTACCAGCAATCATTGAAAGACTCCATGGTCTAAGCGCGTTCACGCTCCATAGTTACTCTCCAGTCGAGCTCAATAGGGTCGCGGGAACACTCAGGAAGCTTGGGTGCCCCCCCCTACGAGCTTGGAGACATCGGGCACGAGCAGTGCGCGCCAAGCTTATCGCCCAGGGAGGGAAGGCCAAAATATGTGGCCTTTATCTCTTTAATTGGGCGGTACGCACCAAGACCAATCTCACTCCATTGCCAGCAGCTGGCCAGTTGGATTTATCCAGCTGGTTTACTGTTGGCGTCGGCGGGAACGACATTTATCACAGCGTGTCACGTGCCCGATCCCGCTATTTGCTGCTTTGCCTACTCCTACTAACAGTAGGGGTAGGCATCTTTCTCCTGCCAGCACGATAAGCTGGTAGGATAACACTCCATTTC
>MH940291 
GAATCACTCCCCTGAGAGGAACCACTGTCCTCACGCAGAAAGCGTCTAGCCATGACGTTAGTATGAGTGTCGTACAGCCTCCAGGACCCCCCCTCCCGGGAGAGCCATAGTGGTCTGCGGAACCGGTGAGTACACCGGAATTGCCGGGAAGACTGGGTCCTTTCTTGGATAAAACCCACTCTATGCCCGGAGATTTGGGCGTGCCCCCGCGAGACTGCTAGCCGAGTAGTGTTGGGTCGCGAAAGGCCTTGTGGTACTGCCTGATAGGGTGCTTGCGAGTGCCCCGGGAGGTCTCGTAGACCGTGCACCATGAGCACGAATCCTAAACCTCAAAGACAAACCATAAGAAATACTCTCCGCCGCCCACAGAACGTTAAGTTCCCGGGCGGCGGCCAGATCGTTGGCGGAGTCTACCTACTGCCGCGCAGGGGCCCCAGGTTGGGTGTGCGTGGCACTAGGAAGAGTTCGGAGCGATCACAGCCTAGGGGGAGACGGCAACGTATCCCCAAGGCTGCCTCCTCACAGGGTAAAGCTTGGGGTAAACCAGGCTACCCCTGGCCCCTGTACGGCAATGAGGGCTGCGGTTGGGCGGGATGGCTCCTGTCCCCCCGCGGTTCTCGGCCTACTTGGGGCCCCACTGACCCCCGGCACCGCTCTAGAAATCTAGGCAAGGTGATTGACACCATGACCTGCGGTTTTGCCGACCTCATGGGGTACATCCCCGTCGTAGGCGCTCCCCTAGGGGGCGTCGCCAGGGCCCTGGCGCACGGCGTCAGGGTCCTGGAGGACGGGGTGAACTATGCAACAGGGAACTTACCTGGTTGCTCTTTCTCTATCTTTTTGCTGGCCCTTCTGTCCTGCTTGACGGTACCAACTTCAGCCCACGAAGTTCGCAACGCCAGCGACATTTACCATCTTACCAACGACTGCTCTAATGCCAGCATAGTCTACGAGACGCAGAACGCCATCCTGCACCGGCCGGGGTGCGTGCCCTGCGTCCTCGAGGGCAATGTTAGCAGGTGCTGGGAACCAATAGCTCCCACACTCGCAGTCCGTTATCGCGGAGCACTGACGGATGACGTGAGAACGCACATAGACCTTGTCGTGGCTTCGGCCACAATGTGCTCTGCGATGTACGTGGGTGATGTTTGTGGAGCCCTCTTTATCATTGCCCAGGCTTTCGTCTGGAAGCCTGGAGGGGCTCAGATAAGGCAGGATTGCAACTGCTCAATCTATCCCGGGCACGTCACAGGACATCGGATGGCTTGGGATATGATGATGAACTGGGCGCCCACTCTCTCGATGATCACATCATACGCGCTGAGAGTGCCCGAAGTCATTTTCACAACCGTAGCCGGCGGCCACTGGGGTGTTCTGTTTGGGCTCGCCTACTTCGGTATGGCGGGCAACTGGGCGAAGGTAGTAGTCATCCTGCTGCTGATGTCAGGCGCTGAGGCTGGGCATACCCGCGTAGCCGGCACCATGGCCCACGCGGCCTCTGGCCTCACCAGCCTGTTCACTCCGGGTGCCCAGCAACGCCTGCAACTCATCAACACCAATGGGTCCTGGCACATAAACCGGACTGCCCTGAACTGCAACGACTCCTTACAAACGGGGTTTATCGCCGCGTTGCTGTATAAGAACAAATTCAACTCTAGCGGCTGCGCGGAAAGGATGGCCTCCTGCAAGAACATCAGGGACTTTGACCAAGGATGGGGTGACCTGTGGTACAATGAGACTGAAAGGCCCCGAGACCAGCGGCCGTATTGTTGGCATTACGCGCCCGCTCCGTGCGGCATCGTGCCGGCTCAGGAAGTCTGCGGCCCCGTGTACTGTTTTACACCAAGCCCTGTCGTGGTGGGCACCACGAATCGGCAGGGCACACCTACATACACTTGGGGGGGATGTGGGACTGATGTGCTCATATTGAACAGCACTAGACCACCCCGGGGAGCTTGGTTCGGGTGCTCCTGGATGAACTCAACCGGGTTCACGAAGACCTGCGGGGGCCCTCCATGTAAGATCCGGCCCCCGGGCGCTGAGTCCAACTCGTCCCTCACTTGCCCCACGGACTGCTTCAGGAAGCATCCGCGTGCCACGTACGCCGCGTGCGGCTCTGGCCCTTGGTTAACACCAAGATGCATGGTGCACTACCCATATAGGTTGTGGCATTACCCGTGCACCGTCAATTATACCATACACAAGGTCAGAATGTTCGTGGCAGGCGTGGAACACAGGTTCGAGGCGGCTTGCAATTGGACCCGGGGGGAGCGCTGTGAGCTAGACGATCGGGATAGGGTGGAGATGTCACCTTTGCTCCATTCGACCACCGAGCTCGCCATCCTGCCCTGCTCATTTGCGCCACTCCCGGCTTTGTCTACCGGCCTAATACATCTACACCAGAACATAGTCGACTCCCAGTACCTTTATGGCCTTTCACCAGCCATTGTGGGCTGGGCCATTAAATGGGAGTGGGTGGTTCTTGCCTTCCTGCTCCTGGCAGATGCGCGCATTTGCGCGTGCTTCTGGATGATGTTGCTCATGGCCCAAGCCGAGGCCGCAGTGGAGAACCTGGTGTACCTGAATGCTGTCAGCCTTGCAGGCACGCACGGCATCTGGTGGCTTCTCCTGGTTTTCTGCGCTTGCTGGCGGCTAAAGGGCAAGTTCGTCCCCCTGGTGACTTACGGAGTGTGCGGGGTGTGGCCCTTCTTCCTCGTGTTGCTTAGCCTCCCTCCTAGGGCATTCGCCTTTGACAGGGAGACAGAAGCATCACTCGGAGTCGGGGTGCTCCTCGCCATTCTGATTGCTACCTTGGGGCCGCACTACAAGAGCTTTTTGGCCCGGGTCATCTGGTGGTTGACATACCTCCTCACGAGGTGTGAAGCAGCCTTCCAAACATGGGTCCCCCCTCTCAACCCTCGGGGGGGCAGGGATGGGGTCATTCTGTGTATCATGCTCTACCACCCCAGCCTTGTGTTTGAAGTGACAAAGTGGCTTATGGCTTTAGCTTGCCCTCTCTACCTCCTCCAGCACTGTGTGCTGATGACGCCATACTTCGTGAGGGCTCACGCCCTCGTGAAGTTATGTGCGTTCTTCAGAACTGTAGCCGGGGGCCGGTATGTACAGGCAGCACTGCTTAGCATAGGCCGCTGGACGGGCACTTACATCTATGACCATCTCGCCCCCCTCGAGACATGGGCCGCGACCGGCTTGCGAGATCTAGCCGTCGCAGTGGAGCCCGTGATCTTCTCCCCCATGGAGAAAAAGGTTATCGTATGGGGGGCCGAAACCACGGCCTGCGGTGACATCCTGTGTGGCCTGCCCGTCTCCGCTCGGCTCGGCAGGGAAGTCCTGCTAGGCCCAGCGGATGACTACAGGTCCATGGGGTGGCGCCTACTAGCTCCAATCTCAGTTCATGCCCAACAGACACGCGGCCTTGTTTCCACCCTCGCTGTCAGCCTCACTGGTCGCGACAAGAATGAGGCCGTTGGAGAGGTGCAAGTCCTGTCAACAGCAACCCAGACTTTCTTGGGGACCGTTTTGAGTGGCGTGATGTGGGCGCCCTACCACGGCGCGGGGTCGAAGACTGTGGCTGGGGCGAGCGGGCCTGTCCTCCAGATGTACACATCAGTTGATGAGGACTTGGTTGGTTGGCCTGCTCCCCCAGGTTCCAAGTCGCTCGAGCCCTGTTCCTGTGGTGCAGCGGATGCCTACTTGGTAACGCGCCATGCTGATGTCCTCCCCCTCAGGAGGAGAGGAGACAACACAGCGTCTCTACTGTCCCCACGACCAGTGTCTTACCTCAAGGGCTCGTCGGGGGGCCCTATACTATGTCCCTCGGGCCATTGCGTTGGTATCTTTAGGGCGGCAGTCTGCACGCGTGGCGTGGCCAAGGCTGTGCAGTTTGTCCCAGTAGAGAAGATGCAAGTGGTCCAGAGGTCTCCCTCATTTAGTGACAACAGCACCCCCCCGGCAGTGCCCAGCACCTTCCAGGTGGGGTACCTGCATGCCCCCACTGGCAGTGGGAAAAGCACTAAAGTGCCGGCTGCTTACGCGAGCCAAGGCTACAAAGTGCTTGTGCTCAATCCATCGGTTGCTGCCACCCTCGGGTTCGGTGCCTACATGTCAAAAGCATATGGCATAGACCCCAACGTGCGCACCGGCGCGCGTACTGTTACCACTGGGGCTGCGGTGACTTACTCAACTTATGGCAAATTCCTTGCTGATGGGGGCTGCTCCGGCGGTGCTTATGACATAATCATATGTGATGAGTGTCATGCCATAGACGCCACCACGGTAGTTGGCATCGGCACCGTGTTAGACCAAGCAGAGACCGCCGGCGCTCGTCTTGTGGTGCTGGCTACGGCCACCCCTCCTGGGAGTGTTACCGTGCCACACCCCAACATTGAAGAGGTTGCCCTTGGCCATGAGGGAGAAATACCCTTTTACGGGAAGGCCATCCCCCTAGCACAACTCAAAGGGGGAAGGCACCTCATCTTTTGTCATTCTAAAAAGAAATGTGACGAGCTAGCCTCCAAATTGACATCCTTGGGTGTGACTGCAGTAGCATACTACAGGGGTCTGGACGTCTCCGTGATTCCGGCGTCGGGTGATGTGGTCGTAGTGGCCACAGACGCTCTGATGACGGGCTACACCGGGGATTTCGACTCCGTCGTGGATTGCAACGTAGCGGTCACCCAAACCATTGACTTTTCTCTGGACCCGACTTTTTCCATTGAGACTACCACTGTCCCACAGGACGCTGTCTCACGCTCCCAAAGGCGGGGAAGGACCGGCAGAGGGCGACATGGCATATACAGGTACGTATCCAGTGGCGAGCGACCGTCCGGTATGTTCGACACCAGCGTGCTCTGTGAGTGCTATGACTTGGGGCTCTCGTGGTACGAGCTAACACCTGCCGAAACCTCGACGCGCCTCAGAGCCTACTTGAATTGTTCCGGTCTCCCAGTCTGCCAAGACCACCTAGAGTTTTGGGAGGGTGTTTTCACAGGACTTACCCACATTGATGCGCACTTCCTATCCCAGACCAAACAAGAGGGTCAGAACTACGCCTACCTCACGGCGTATCAGGCTACTGTATGCGCCCGGGCGAAAGCTCCTCCCCCCTCATGGGATGTACAGTGGAAGTGCCTCACCAGAATGAAACCCCTGCTGACAGGACCTACGCCATTGTTATACAGGTTGGGCAGTGTCACCAACGATGTCATCTTCACGCACCCCATCACCAAATACATTGCCACATGCATGGCCGCGGACCTAGAAGTCACGACTAGCACCTGGGTGCTGGTTGGTGGTGTCTTGGCCGCGGTAGCTGCTTACTGCATGGCTACTGGTAGCGTGGTCATCGTAGGCCGTTTGGTCCTAGGGTCGCACACAGTGGTGGCCCCTGACAGGGAAGTCCTATACCAGCAGTTCGACGAGATGGAGGAGTGCTCGAGGGCCTCAGAGCTCCTAGAGCATGGCCAGGCTATCGGCCGCATGTTCAAGGATAAGGCCTTTGCCGTCATGGAGGCTATGAAACCTGCAGCTGCGGCTGCCGCCCCCGTGGTGGAAACCAACCTCCAAAGAGTCGAGAAGCTGTGGAACCAGCACATGTGGAACTTCATAAGCGGCATTCAATATCTGGCCGGCTTGTCCACTTTGCCGGGCAACCCTGTGGTCGCTTCACTGATGTCCTTCACTGCTTCGGTCACCAGCCCCCTCTCAACATCAACCACGCTCCTAATTAACATCTTAGGAGGGTGGTTTGCCAGTCAGCTGGCCCCGCCGTCTGCGGCTACGACTTTCGTGGTCTCAGGATTGGCGGGGGCGGCTATAGGCAGCATCGGCCTAGGCAAGGTGCTGGTTGACATCCTAGCAGGCTACGGAGCCGGCATAGCCGGTGCTTTGGTAGCCTTCAAGATCATGTGCGGGGAGACCCCCAGCACGGAGGACCTAGCGAACCTACTGCCAGCTATACTGTCCCCTGGAGCATTGGTTGTGGGAGTCGTTTGTGCCGCTGTGATCAAGAGGCACTCTGGCTCAAGTGAGGGAGCCACGCAGTGGATGAACCGTCTCATTGCGTTCGCTTCCCGAGGGAACCACGTGTCGCCTACCCACTACATACAGGAAGATGACGCGTCCAAGCGTGTCATGAGTGTGCTCAGCTCCCTCACCATCACCAGCCTGCTCAAACGAGCACTGGCGTGGGCGCAGACGGATTACTCTGCGCCCTGCGCCGGTAGCTGGCTGCGGGACGTGTGGGACTGGGTAAGCACCATCTTACAAGACTTTCTGGCGTGGATGAAGGCTAAAGTACTCCCCTGCCTCCCAGGGATTCCATTCCTGTCATGTCAGAAGGGGTATAAGGGTGAGTGGAGGAATGACGGCGTCATGAACACCAAATGTCCATGCGGGGCTCTCATCGCGGGCCATGTCAAGAACGGCTCCATGCGCATCGTAGGCCCTAAAACATGCCGTAACACCTGGTGGGGCACATTCCCTATCAATTCCTACACCACCGGCCCCTGCACCCCTGCGCCGTCTCACTGTTACCGAACGGCGCTGTGGAGGGTCTCTGCTACTGAGTATGTGGAGGTCCTACGCCACAATGACCAGCATTATATCGTGGGGGTGACAGCGGAAGACCTCAAATGTCCATGCCAGGTCCCATCCCCCGAATTCTTTAGCTTTGTGGACGGGGTGCGACTACACAGGTACGCGCCCCAGCCAAAGCCAATGATACGGGACGAGGTCTCTTTCAGCGTGGGCCTTCACTCATATGCGGTGGGGTCACAACTTCCATGCGAGCCCGAACCTGACGTTCAAGTGGTCTCGCAACTCCTAACTGACCCCTCGCACATTTCTGCAGAGGCCGCCGCTAGGAGGCTCCGCAGGGGCTCCCCACCATCGGAAGCCAGCTCCTCCGCCAGTCAGCTGTCGGCTCCGTCGACGAGAGCTACTCGCTCAGCTCATGAGCAGCACTCCGACGTTGAGCTGATAGAAGCCAACCTCATGTGGGAACACAAGGTTGGCGCCATCAGGAGAGTGGAGACAGACACAAAGGTCATCATACTAGACTCCTTTGACTCAGCATCCTCCGTCGAGGATGATAGGGAGCCTTCCATCGCTGCTGAGTGCCTACGCACCCGCAAGCGGTTTCCAGCGGCCATGCCCTTCTGGGCAAGGCCTGACTACAATCCTCCTCTTCTGGAGAAGTGGAAGGATCCCGACTATGAACCACCACAGGTGTCTGGCTGTGCACTACCACCAGCGCGGCCGGCGCCTATCCCACCTCCCAGGCGGAAGAGGGCGGCGATCCAGCTCTCGGAGTCCACGGTGTCCACGGCCCTGGCGGATCTCGCTAGGAAGTCCTTCCCCCCGGAGGAGGAAGTCCCCAGCGACTCCGCCATTGGCTCGGACCCGTCGACTACACAAGGCCCCCCGCCCTCAGACTGTGATCAGAGCAGCGAGGCGTCTTACACTTCGATGCCTCCCCTCGAGGGTGAACCGGGGGATCCAGACCTATCTGATGGCTCTTGGTCGACAGTCAGCACAAAATCTGAGGTGGTTTGCTGCTCCATGTCCTACTCTTGGACGGGCGCCTTAGTGACTCCCTCCGGACCAGAGGAGGAGAGGCTCCCGATAAATGCCCTCAGTAACACCATGCTGCGGCATTACAACATGGTCTACAGCACCACGTCACGCTCTGCGTCACAAAGAGCCAAGAAAGTGACATTTGACAGACTGCAGGTTCTAGACGACCACTATAAGAGAGCACTCAGTGAGGTGAAGGCGAAAGCATCCACTGTCACGGCGCGCATGCTCTCTATAGAGGAAGCTGCCTCCCTCACCCCGCCCCATTCTGCAAGATCGAAGTTTGGGTACGGGGCAAAAGAGGTGAGAGCTCTAGCGCCCAAGGCGCTCACTAATATAAAGGAAGTCTGGAAAGACCTGCTCAAGGACAAGACTACCCCAATACCGACCTCAATAATGGCCAAGAATGAAGTCTTCTGTGTGAACCCAGCTAAAGGCGGGAAGAAGCCAGCTAGACTGATTGTCTACCCTGACTTAGGTGTTAGGGTTTGTGAGAAGCGGGCTTTGTATGACATAGCCCAACAGCTTCCAACGGCCGTTATGGGGGCTGCGTACGGGTTTCAATACTCACCAGCGCAGCGGGTCGATTTCCTTGTTAAGACGTGGGAGTCCAAAAAGACTCCCATGGGCTTTTCCTATGACACCCGCTGCTTTGACTCAACAGTTACAGAACAAGACATTCGCACTGAGACCGAAATCTATCAGTGCTGCAACCTTGACCCCGAGGCCCGCACCGCCATTGACGCCCTCACTGAGAGACTGTACGTGGGTGGTCCCATGTTCAACTCCAGAGGTGAGAAGGTCGGATATAGGAGGTGCAGGGCCAGTGGAGTGTTCCCCACTAGCATGGGGAATACCATGACGTGCTACATTAAGGCCACAGCGGCTGCCGCAGCTGCAGGCTTACGTAGCGCCGATTTCCTGGTGTGCGGAGATGACTTGGTAGTCATCTGCGAGAGCAAGGGCGTTGAGCAGGACAGGGCGGACCTAGATGCCTTCTCACAGGCAATGACCAGGTATTCCGCCCCGCCCGGCGATATGCCCCAGCCCGCTTATGACCTGGAGCACATAGATTCGTGCTCATCCAACGTCTCCGTTGCCCGGGATAGCAAGGGGAACAGAGTTTACTACCTAACCAGAGACCCTACCACTCCACTAACTAGAGCAGCTTGGGAGACCGCCCGGCACTCACCTGTGAACTCCTGGGTGGGCAACATAATCATGTTTGCCCCCACCATATGGGTGAGAATGGTCTTCATGACTCACTTCTTCTCTCTCCTCCTCAGTGAGGAACGATTGAGCAATCCAGTGAGTTTTGAGATGTACGGGGCCACCTATACGGTGTGCCCCACAGACTTGCCGGACATCATTCAAAGACTCCATGGACTCCGCGCATTTGAACTCCACACGTACTCTCCAGCAGAGCTGTCGCGGGTGGCTGCAACCCTCAGAAAGCTTGGGGTGCCGCCCCTCAGAACCTGGAGACAGCGGGCTCGCAAGGTCCGCGCGGGGTTGATAGCTCAAGGAGGCAAGGCCCGCATATGCGGCCTGTACCTCTTTAATTGGGCTGTCAGGACCAAAATAAAACTCACTCCACTTGCAGGCGCTGGCCGGCTCGATCTTTCGAGCTGGTTCAGCGTTTGCGCCGGCGAGGCAGACGTGATTCACAGCACGCCTAGAGCCCAGCCTCGCTCATTACTCCTGTGCCTACTCCTACTTGCCGTAGGGGTAGGCATCTTCTTATTGCCAGCCCGATAGGCTGGTA
>KY620767 
CTCTTCCGACCCCCTCCCGGACCTGCCTCTTACGAGGCGACACTCCACCATGGATCACTCCCCTGTGAGGAACTTCTGTCTTCACGCGGAAAGCGCCTAGCCATGGCGTTAGTACGAGTGTCGTGCAGCCTCCAGGCCCCCCCCTCCCGGGAGAGCCATAGTGGTCTGCGGAACCGGTGAGTACACCGGAATCGCTGGGGTGACCGGGTCCTTTCTTGGAACAACCCGCTCAATACCCAGAAATTTGGGCGTGCCCCCGCGAGATCACTAGCCGAGTAGTGTTGGGTCGCGAAAGGCCTTGTGGTACTGCCTGATAGGGTGCTTGCGAGTGCCCCGGGAGGTCTCGTAGACCGTGCAACATGAGCACACTTCCTAAACCTCAAAGAAAAACCAAAAGAAACACCATCCGTCGCCCACAGGACGTCAAGTTCCCGGGTGGCGGACAGATCGTTGGTGGAGTATACGTGTTGCCGCGCAGGGGCCCACGATTGGGTGTGCGCGCGACGCGGAAAACTTCTGAACGGTCACAGCCTCGCGGCCGGCGACAGCCTATCCCTAAGGCGCGTCGGAGCGAAGGCCGGTCCTGGGCTCAGCCCGGATACCCTTGGCCCCTCTATGGTAACGAGGGTTGCGGGTGGGCAGGGTGGCTCCTGTCCCCACGCGGCTCCCGTCCATCTTGGGGCCCGAACGACCCCCGGCGGAGGTCCCGCAATTTGGGTAAAGTCATCGATACCCTTACGTGTGGATTCGCCGACCTCATGGGGTACATCCCGCTCGTCGGCGCTCCCGTAGGAGGCGTCGCAAGAGCCCTCGCCCATGGCGTGAGGGCCCTTGAAGACGGGATAAATTTCGCAACAGGGAACTTGCCCGGTTGCTCCTTTTCTATCTTCCTTCTTGCTCTGTTCTCTTGTTTAATCCACCCAGCAGCTAGTTTGGAGTGGCGGAACACGTCTGGCCTCTACATCCTTACCAACGACTGTTCCAATAGCAGCATTGTGTATGAGGCCGATGACGTTATTCTGCACACACCTGGCTGTATACCCTGTGTCCAGGACGGCAATACATCCATGTGCTGGACCCCATTGACACCTACAGTGGCAGTGAAACATGTCGGAGCAACCACCGCTTCGATACGCAATCATGTGGACCTGCTAGTGGGCGCGGCCACGATGTGTTCTGCGCTCTACGTGGGTGACATGTGTGGAGCTGTCTTCCTCGTGGGACAAGCCTTCACGTTCAGACCTCGCCGCCATCAAACGGTCCAGACCTGTAACTGCTCACTGTACCCAGGCCATCTTTCAGGACATCGAATGGCTTGGGACATGATGATGAATTGGTCCCCCGCTGTGGGTATGGTGGTAGCGCACGTCCTGCGTCTGCCCCAGACCTTGATCGACATAATAGCCGGGGCCCATTGGGGCATCCTGGCGGGCCTAGCCTATTACTCCATGCAAGGCAACTGGGCCAAGGTCGTTATCATCATGGTTATGTTTTCAGGGGTCGACGCTGGCACACATACCACCGGTGGCAGTGCAGCTTACAATACCAGGGGGTTTACTAGTCTTTTTACCCCGGGTCCCAAACAGAACCTGCAGTTGATCAACACCAATGGCTCGTGGCACATCAACAGGACTGCCCTAAACTGTAATGATTCCTTAAGCACAGGGTTCATAGCTGGGTTGCTTTATTATCATAAGTTCAACTCCACTGGATGTCCTCAGAGGCTCATCGACTGCAAACCCATCACTCACTTCGACCAAGGGTGGGGTTCTTTGACGGATGCTAACATCACTAATTCCACTGGTGACAAACCATACTGCTGGCACTACGCACCTAAGCCCTGCAAAGTCGTCTCGGCATCAAGCGTCTGTGGCCCTGTGTACTGCTTTACACCATCGCCAGTGGTCGTAGGCACTACCGATATTAGGGGCGTCCCAACCTACACCTGGGGTGAGAATGAGACAGACGTGTTCTTGCTGGAGTCCCTGCGGCCTCCCGGCGGTCGGTGGTTTGGGTGCGTGTGGATGAACTCCACGGGGTTTACCAAGACGTGCGGAGCTCCCCCTTGTAACATCTATGGAGGTGAGGAGCGTTCCGGCAATCAGTCCCTCCTCTGCCCCACTGACTGCTTCAGAAAACATCCTGAGGCCACATATAGCCGGTGTGGTGCGGGGCCTTGGTTGACACCCCGATGCATGGTCGACTATCCATACCGGCTTTGGCATTACCCATGTACAGTCAATTTTACATTATTCAAGGTGAGAATGTTTGTGGGTGGGTTTGAGCACCGGTTTAACGCTGCTTGCAACTGGACCAGGGGGGAGCGCTGCGATATCGAGGATCGCGACCGCAGCGAGCAACATCCGCTGTTGCATTCAACAACTGAGCTTGCTATACTGCCTTGCTCCTTCACACCCATGCCTGCTTTGTCAACAGGTCTCATACACCTCCACCAAAACATCGTGGACGTCCAATACCTTTATGGTGTTGGATCTGGCATGGTGGGATGGGCGTTGAAATGGGAGATCGTTATCCTCGTTTTCCTCCTCCTAGCTGACGCACGCATATGCGTCGCCCTCTGGCTAATGCTGATGGTATCACAAGCAGAAGCAGCCTTGGAGAACCTTGTCACACTGAACGCCGTCGCTGCTGCCGGGACACATGGTATCGGCTGGTACCTGGTAGCCTTTTGCGCGGCGTGGTACGTGCGGGGTAAACTTGTTCCGTTGGTGACCTACAGTCTGACGGGTCTTTGGTCCCTAGCATTGCTCGTCCTCTTGCTCCCCCAACGAGCGTATGCTTGGTCGGGCGAGGACAGTGCTACTCTCGGCGCTGGGATCTTGACCCTCTTTGGCTTCTTTACCTTATCACCTTGGTATAAGCATTGGATCGGCCGCCTCATGTGGTGGAACCAGTACACCATATGTAGATGTGAAGCCGCCCTTCAAGTGTGGGTTCCTCCCTTACTCGCACGCGGGAGTAGGGACGGTGTCATCCTGCTAACAAGCCTGCTCTATCCATCTTTAATTTTTGACATCACTAAGCTGCTGATAGCAGTGTTCGGCCCGTTATATCTAATACAGGCCGCCATCACTACCACCCCCTACTTCGTGCGCGCACATGTGCTGGTCCGCCTTTGCATGTTCGTGCGCTCCGTGACGGGGGGAAAATACTTCCAGATGATCATATTGAGCATTGGCAGATGGTTTAACACCTACCTATACGACCACCTAGCACCAATGCAGCATTGGGCCGCGACTGGTCTCAAAGACCTAGCGGTGGCCACCGAACCTGTAATATTTAGTCCCATGGAAATCAAGGTCATCACCTGGGGCGCGGACACGGCTGCTTGCGGAGATATTCTTTGCGGGCTGCCTGTTTCTGCGCGATTAGGTCATGAGGTGTTGTTGGGACCTGCTGATGACTATCGGGAGATGGGTTGGCGTCTGTTGGCCCCGATCACAGCATACGCTCAGCAAACTAGAGGCCTTCTTGGGACTATTGTGACCAGTTTGACTGGCAGGGATAAGAACGTGGTGGCCGGTGAAGTGCAGGTGCTTTCCACGGCTACCCAGACCTTCCTAGGTACAACAGTAGGGGGGGTTATGTGGACTGTTTACCACGGTGCAGGTTCAAGGACACTTGCGGGCTTTAAACATCCTGCGCTCCAAATGTACACAAATGTAGATCAGGACCTCGTTGGGTGGCCAGCCCCTCCAGGGGCTAAGTCTCTTGAACCGTGCTCCTGCGGATCTGCGGACTTGTACTTGGTTACCCGCGATGCTGATGTCATCCCTGCCCGGCGCAGGGGTGACTCCACAGCGAGCCTGCTCAGTCCTAGGCCTCTTGCCTGTCTCAAGGGCTCCTCTGGAGGTCCTGTTATGTGCCCTTCGGGGCATGTTGCGGGGATCTTCAGGGCTGCTGTGTGCACCAGAGGCGTGGCAAAAGCCCTACAGTTCATACCAGTGGAAACCCTTAACACACAGGCTAGGTCTCCATCTTTCTCTGACAATTCAACTCCCCCTGCAGTTCCACAGAGCTACCAGGTGGGGTACCTTCACGCCCCGACCGGCAGTGGTAAGAGCACAAAGGTCCCAGCTGCTTATGTAGCACAAGGATATAATGTCCTCGTGTTGAATCCATCAGTGGCGGCTACACTAGGCTTCGGCTCTTTCATGTCGAAGGCCTATGGGATCGACCCTAACATCCGCACCGGAAACCGCACCGTTACAACCGGTGCTAAACTGACCTATTCCACCTACGGTAAGTTTCTTGCGGACGGGGGTTGCTCCGCGGGAGCATATGATGTGATCATCTGTGATGAATGCCATGCCCAAGACGCCACCAGCATATTGGGTATAGGTACGGTCTTAGATCAGGCTGAGACGGCTGGGGTGAGGCTGACGGTTTTAGCGACAGCAACTCCCCCAGGCAGCATCACTGTGCCACATTCTAACATCGAAGAAGTGGCCCTGGGCTCTGAAGGTGAGATCCCTTTCTACGGCAAGGCTATTCCATTAGCCCAGCTCAAGGGGGGGAGACACCTTATCTTTTGCCATTCCAAGAAAAAATGTGATGAGATGGCATCCAAACTCAGAGGCATGGGGCTCAACGCTGTGGCGTACTATAGGGGTCTTGATGTGTCCGTCATACCAACATCGGGAGACGTCGTGGTTTGCGCTACTGATGCTCTCATGACTGGATTCACCGGAGACTTCGATTCTGTTATAGATTGCAACGTAGCTGTTGAGCAGTACGTTGACTTCAGTCTGGACCCCACCTTCTCCATTGAGACTCGCACTGCTCCCCAAGACGCGGTTTCCCGTAGCCAGCGTCGTGGTCGTACGGGCCGAGGTAGGCTCGGTACGTACCGATATGTCACCCCGGGTGAGAGGCCATCTGGAATGTTTGATTCGGTTGTTCTCTGTGAGTGCTATGACGCGGGCTGCTCGTGGTACGATCTGCAGCCCGCTGAGACCACAGTCAGACTGAGAGCTTACCTGTCCACCCCGGGGTTGCCCGTTTGCCAAGACCATCTGGACTTTTGGGAGAGCGTCTTCACTGGACTGACTCATATAGATGCCCATTTTCTGTCACAGACTAAGCAGCAAGGACTCAACTTCGCGTACCTAACTGCCTACCAGGCCACTGTGTGCGCTCGAGCGCAGGCTCCTCCCCCAAGTTGGGACGAGACGTGGAAATGTCTCTTGCGGCTTAAGCCAACACTACATGGACCTACGCCCCTTCTATACCGGTTGGGGCCTGTCCAAAATGAAACCTGCTTGACACACCCCATTACAAAGTATGTCATGGCATGCATGTCAGCTGATCTGGAAGTGACCACCAGCACCTGGGTGTTGCTTGGAGGGGTCCTCGCAGCCCTAGCGGCCTACTGCTTGTCAGTTGGCTGCGTTGTGATCGTGGGTCACATTGAGCTGGGGGGCAAGCCGGCACTCGTTCCAGACAGAGAGGTATTGTATCAACAATACGATGAGATGGAGGAGTGCTCGCTAGCCGCCCCATATATCGAACAAGCTCAGGTAGTAGCCCACCAGTTCAAAGAGAAAGTCATTGGATTGCTTCAGCGAGCCGCTCAACAACAAGCTGTCATTGAGCCTATAGTAGCCACCAACTGGCAAAAGCTCGAGGCCTTCTGGCACAAGCACATGTGGAATTTTGTGAGTGGGATCCAGTACCTAGCAGGCCTCTCCACCTTGCCTGGCAACCCTGCTGTGGCGTCTCTTATGGCATTCACTGCTTCAGTCACCAGTCCCCTGACGACCAATCAAACTATGTTTTTTAACATACTCGGGGGGTGGGTTGCTACCCATTTGGCAGGGCCTCAGAGCTCTTCCGCGTTCGTGGTGAGTGGCTTGGCCGGCGCTGCCATAGGGGGTATAGGCCTGGGCAGGGTCTTGCTTGACATCCTGGCAGGATACGGAGCTGGTGTCTCAGGCGCCTTGGTAGCTTTCAAGATCATGGGAGGAGAAATCCCCACTACCGAGGACATGGTCAACTTGTTGCCCGCTATACTATCTCCGGGCGCCCTCGTCGTCGGTGTGATATGCGCTGCCATACTACGTCGACACGTAGGACCTGGAGAGGGGGCGGTGCAATGGATGAACAGGCTCATCGCATTTGCATCCCGGGGCAACCACGTCTCACCAACGCACTATGTCCCTGAGAGTGATGCTGCAGCGAGGGTCACTGCACTGCTGAGTTCTCTGACTGTCACAAGTCTACTCCGGCGGTTGCACCGGTGGATCAATGAAGACTACCCAAGTCCTTGCAGCGGTGATTGGCTGCGCTCCATCTGGGACTGGGTTTGCACCGTGCTGTCTGACTTCAAGACATGGCTCGCTGCTAAGATCATGCCAGCGCTCCCTGGGCTGCCCTTCATTTCCTGTCAGAAGGGATACAAGGGCGTGTGGAGGGGGGACGGCGTGATGTCAACGCGCTGTCCTTGTGGAGCGTCAATATCTGGTCATGTGAAGAATGGGTCTATGCGGCTCGCAGGGCCACGTACATGCGCCAACATGTGGCACGGTACTTTCCCCATCAATGAGTATACCACTGGACCCAGCACACCTTGCCCACCACCCAACTACACTCGCGCACTATGGCGCGTGGCTGCCGACAGCTACGTTGAGGTGCGCCGGGTGGGGGACTTCCATTACATTACGGGGGCCACAGAAGATGAGCTCAAGTGTCCGTGCCAAGTGCCGGCTGCTGAGTTCTTTACTGAAGTGGATGGGGTGAGACTTCACCGTTACGCCCCTCCCTGTAAGCCCCTGTTGAGGGATGAGATCACTTTCATGGTAGGGTTGAATTCCTACGTGATAGGATCTCAACTCCCCTGTGAACCCGAACCAGACGTTTCTGTGCTAACCTCGATGTTGAGGGACCCTTCTCACATCACCGCTGAGACGGCAGCGCGCCGCCTCGCGCGCGGGTCCCCTCCGTCAGAGGCAAGCTCATCCGCCAGCCAACTATCAGCTCCGTCGCTGAAGGCCACTTGCCAGACGCATAGGCCTCATCCTGACGCTGAGCTAGTGGATGCCAACTTATTATGGCGGCAAGAGATGGGCAGCAACATCACACGGGTAGAGTCTGAAACAAAGGTTGTGATTCTTGATTCATTCGAACCTCTGAGAGCCGAAACTGATGACGCCGAGCTCTCGGTGGCGGCAGAGTGTTTCAAGAAACCTCCCAAGTATCCTCCAGCCCTTCCTATCTGGGCTAGGCCAGACTACAATCCTCCACTGTTGGACCGCTGGAAAGCACCGGATTATGTACCACCAACTGTCCATGGATGCGCTTTACCACCACAGGGCGCTCCACCGGTGCCTCCCCCTCGGAGGAAGAGGGCAATCCAGCTGGATAGCTCCAATGTTTCCACGGCGTTAGCTGCGCTAGCGGAAAAGTCATTCCCTTCCTTGAAACCGCAGGAAGAGGAAGGCTCATCTTCAGGGGTTGATACACAGTCCAGCACTACTTCCAAGATGCCCCCCTCTCTGGGAGGGGAGTCCGACTCAGAGTCATGCTCGTCCATGCCTCCCCTCGAGGGAGAGCCGGGCGATCCGGACTTGAGTTGCGACTCTTGGTCCACCGTTAGTGACAGCGAGGAGCAGAGCGTGGTCTGCTGCTCTATGTCGTACTCTTGGACCGGTGCCTTGATAACACCGTGTAGTGCTGAGGAGGAGAAACTACCCATTAGTCCACTCAGCAACTCCTTGCTGAGACACCATAATTTAGTCTACTCAACGTCGTCTAGAAGCGCTTCGCAACGCCAGAAGAAGGTTACCTTCGACAGGCTGCAGGTGCTCGACGACCATTACAAGACTGCACTAAAGGAGGTAAAGGAGCGAGCGTCGAGGGTAAAGGCTCGCATGCTCACCATCGAGGAAGCGTGCAAGCTCGTCCCTCCTCACTCTGCCCGTTCGAAGTTCGGGTATAGCGCGAAGGACGTTCGCTCCTTGTCCAGCAGGGCCATTAACCAGATCCGCTCCGTCTGGGAGGACCTGCTGGAAGACACCACAACCCCAATTCCAACCACCATCATGGCGAAGAACGAGGTATTCTGTGTGGACCCCGCTAGAGGGGGCCGCAAGCCCGCTCGCCTCATTGTGTACCCTGACCTGGGGGTGCGTGTCTGTGAGAAACGCGCCCTATATGACGTGATACAAAAGTTGTCAATTGAGACGATGGGTCCTGCTTATGGATTTCAATACTCGCCTCAGCAGCGGGTCGAACGTCTACTGAAAATGTGGACCGCAAAGAAAACTCCTTTGGGGTTTTCGTATGACACCCGCTGCTTTGACTCAACTGTCACTGAACAGGACATCAGGGTGGAAGAGGAGATATACCAATGCTGTAACCTTGAACCGGAGGCCAAGAAAGTGATCACCTCCCTCACAGAGCGGCTTTACTGCGGGGGCCCTATGTTTAACAGCAAGGGGGCCCAGTGCGGTTATCGCCGCTGTCGTGCCAGCGGAGTTCTGCCTACCAGCTATGGCAATACAATCACTTGTTACATCAAGGCCACGGCGGCCGCGAAGGCCGCAGGCCTCCGGAACCCGGACTTTCTTGTTTGCGGGGATGATCTCGTTGTGGTAGCTGAGAGTGATGGCGTCGACGAGGATAAGGCAGCCCTGAGAGCCTTCACGGAGGCCATGACCAGGTATTCTGCTCCACCCGGAGATGCCCCACAGCCTACCTACGACCTTGAGCTTATTACATCTTGCTCTTCCAACGTCTCCGTGGCATGGGACAACAAAGGGAAGAGGTACTATTACCTCACTCGTGACCCCACTACTCCCCTCGCCCGTGCGGCTTGGGAAACAGCTCGTCACACTCCAGTCAACTCCTGGTTGGGCAACATCATCATGTACGCGCCTACCATCTGGGTGCGCATGGTAATGATGACACATTTTTTCTCCATACTCCAATCCCAGGAGACACTTGATCGACCCCTTGACTTTGAAATGTACGGGGCCACTTACTCTGTCACTCCACTGGATTTACCAGCAATCATTGAAAGACTCCATGGTCTAAGCGCGTTCACGCTCCACAGTTACTCTCCAGTAGAGCTCAATAGGGTCGCGGGGACACTCAGGAAGCTTGGGTGCCCCCCCCTACGAGCTTGGAGACATCGGGCACGAGCAGTGCGCGCCAAGCTTATCGCCCAGGGGGGAAAGGCCAAAGTGTGTGGCCTTTATCTCTTCAATTGGGCGGTACGCACCAAAACCAATCTCACTCCATTGCCAGCGGCTAGCCGGTTGGATTTATCCAGCTGGTTTACGGTTGGCGTCGGCGGGAACGACATTTATCACAGCGTGTCACGTGCCCGAACCCGCCATTTGCTGCTTTGCCTACTCCTACTAACGGTAGGGGTAGGCATCTTTCTCCTGCCAGCACGATAAGCTGGTAGGATAACACTCCATATC
>KY620768 
CCGATCTCCCCCCCCCGGGGACCTGCCTCTTACGAGGCGACACTCCACCATGGATCACTCCCCTGTGAGGAACTTCTGTCTTCACGCGGAAAGCGCCTAGCCATGGCGTTAGTACGAGTGTCGTGCAGCCTCCAGGCCCCCCCCTCCCGGGAGAGCCATAGTGGTCTGCGGAACCGGTGAGTACACCGGAATCGCTGGGGTGACCGGGTCCTTTCTTGGAGCAACCCGCTCAATACCCAGAAATTTGGGCGTGCCCCCGCGAGATCACTAGCCGAGTAGTGTTGGGTCGCGAAAGGCCTTGTGGTACTGCCTGATAGGGTGCTTGCGAGTGCCCCGGGAGGTCTCGTAGACCGTGCAACATGAGCACATTTCCTAAACCTCAAAGACAAACCAAAAGAAACACCATCCGTCGCCCACAGGACGTTAAGTTCCCGGGTGGCGGACAGATCGTTGGTGGAGTATACGTGTTGCCGCGCAGGGGCCCACGATTGGGTGTGCGCGCGACGCGAAAAACTTCCGAGCGGTCACAGCCTCGCGGACGACGACAGCCTATCCCCAAGGCACGTCGGAGTGAAGGCCGGTCCTGGGCTCAGCCCGGGTACCCTTGGCCCCTCTATGGTAACGAGGGTTGTGGATGGGCAGGGTGGCTCTTGTCCCCACGCGGCTCCCGTCCATCTTGGGGCCCAAACGACCCCCGGCGGAGGTCCCGCAATTTGGGTAAAGTTATCGATACCCTCACGTGCGGATTCGCCGACCTCATGGGGTACATCCCGCTTGTCGGCGCTCCAGTAGGAGGCGTCGCAAGAGCCCTCGCGCATGGCGTGAGGGCCCTTGAAGACGGGATAAATTTCGCAACAGGGAACTTGCCCGGTTGCTCCTTTTCTATCTTCCTTCTTGCTTTGCTCTCTTGCTTAATTCATCCAGCAGCCAGTTTGGAGTGGCGGAATGAGTCTGGCCTCTACATCCTTACCAACGACTGCTCTAATAGCAGTATCGTGTATGAGGCCGATGAAGTTATTCTGCACGCCCCCGGCTGTATACCCTGTGTTCAGGAAGGCAATTCATCCAAGTGCTGGACTGCATTGACACCTACAGTAGCGGTCAAGTACGTCGGAGCAACCACCGCTTCGATACGCAGTCATGTGGACCTGCTAGTGGGCGTGGCCACGATGTGTTCCGCGCTCTACGTGGGTGATATGTGTGGGGCCGTCTTCCTCGTGGGACAAGCCTTCACGTTCAGACCCCGTCACCATCAAACGGTCCAGACTTGTAACTGCTCACTGTACCCAGGCCATCTTTCAGGACACCGAATGGCTTGGGATATGATGATGAATTGGTCACCCGCTGTGGGTATGGTGGTAGCGCATGTCCTGCGTCTGCCCCAGACCTTGTTTGACATAATAGCTGGGGCCCACTGGGGTGTCTTGGCGGGCCTAGCCTATTACTCCATGCAGGGCAACTGGGCCAAGGTCGCTATCATCTTGGTTATGTTTTCAGGGGTCGATGCTGAAACACATATCACTGGTGGCAGTCCAGCTCGAGCTGCCTCAAGCTTTGCCAGCCTCTTAAGTACGGGCCCCAACCAGAACCTGCAGCTGATCAACACCAACGGCTCATGGCACATCAACAGGACTGCTCTGAACTGCAACGAGTCCATAAACACAGGGTTCTTAGCTGGGTTGTTTTACTATCACAAGTTCAACTCTACTGGATGTCCTGAAAGGCTCAGCAGCTGCAAACCCATCACTGCCTTCGAACAGGGGGGGGGCCCCTTGATAGATGCTAACATCAGCGGCCCCTCTGATGACAGACCATATTGCTGGCATTACGCACCTAGGCGTTGTGAAACTGTCCCAGCATCAACTGTCTGCGGCCCTGTGTACTGCTTCACACCATCGCCAGTGGTCGTAGGCACTACTGATAGAAAGGGCGTCCCAACCTACACCTGGGGTGCGAATGAGACAGACGTGTTCTTGCTGGAGTCCCTGCGGCCCCCTAGTGGTCGGTGGTTTGGGTGTGTGTGGATGAACTCCACGGGGTTTACCAAGACGTGCGGAGCTCCCCCTTGTAACATCTACGGAGATCCGGGACGTGCCAACACTAATATAACACTCTTCTGCCCCACCGACTGCTTCAGGAAACATCCTGAGGCCACATACAGCCGGTGTGGTGCGGGGCCTTGGTTGACACCTCGATGCATGGTCGACTACCCATACCGGCTTTGGCATTACCCGTGCACAGTCAATTTCACATTGTTCAAGGTAAGGATGTTTGTAGGTGGGTTTGAGCACCGGGTTACCGCCGCTTGTAATTGGACCAGGGGAGAGCGCTGCGATATCGAGGATCGTGACCGCAGCGAGCTACATCCGCTGCTGCATTCAACAACTGAGCTTGCTATACTGCCTTGCTCCTTCACGCCCATGCCTGCATTGTCAACAGGTCTGATACACCTCCATCAAAATATCGTGGATGTCCAATACCTTTATGGTGTTGGGTCTGGCATGGTGGGATGGGCGTTGAAATGGGAGTTCATTATCCTCGTTTTCCTCCTCTTAGCTGACGCCCGTGTGTGCGTTGCCCTTTGGCTGATGCTGATGATATCACAAGCAGAAGCGGCCTTGGAGAACCTTGTCACGCTGAACGCCGTCGCTGCCGCCGGGACACATGGTATCGTCTGGTACCTGGTAGCCTTTTGCGCGGCGTGGCACGTGCGGGGTAAACTTGTCCCGCTGGTGACCTACGGCCTGACGGGTCTTTGGTCCCTAGCACTGCTCGTCCTCCTGCTCCCCCAACGGGCGTATGCTTGGTCGGGTGAAGACAGTGCTACTCTCGGCGCTGGGATCTTGGCCCTCTTCGGCTTCTTTACCTTATCGCCTTGGTATAAGCATTGGATCAGCCGCCTCATGTGGTGGAACCAGTACGCCATATGTAGATGCGAGGCCGCCCTCCAAGTGTGGGTCCCCCCCCTACTCGCACGTGGGGGTAGGGACGGTGTCATCCTGCTAACAAGTCTGCTTTATCCATCTTTAATTTTTGACATCACTAAGCTGCTGATAGCGGTATTTGGCCCATTATACCTAATACAGGCCGCCATCACCAGCACCCCCTATTTTGTGCGTGCACATGTACTGGTCCGCCTTTGTATGCTCGTGCGCTCCGTGATGGGGGGAAAATACTTCCAGATGATCATACTGAGTATTGGCAGATGGTTTAACACCTACCTATACGACCACCTAGCGCCAATGCAACATTGGGCCGCAGTTGGCCTCAAAGACCTAGCAGTGGCCACTGAACCTGTAATATTTAGTCCCATGGAGATCAAGGTCATCACCTGGGGCGCGGACACAGCGGCTTGCGGAGATATTCTTTGCGGGCTGCCTGTCTCTGCGCGATTGGGCCGTGAGGTGTTGTTGGGACCTGCTGATGACTATCGGGAGATGGGTTGGCGTCTGTTGGCCCCGATCACAGCATACGCCCAGCAAACCAGAGGCCTTCTTGGGACTATTGTGACTAGCTTGACCGGCAGGGATAAGAACGTGGTGACCGGTGAAGTGCAGGTGCTTTCCACGGCTACCCAGACCTTCCTAGGCACAACAGTGGGGGGGGTTATGTGGACTGTTTTTCATGGCGCAGGTTCAAGGACACTCGCAGGCGCCAAACATCCTGCGCTCCAAATGTACACAAATGTAGATCAGGACCTCGTTGGGTGGCCAGCCCCTCCAGGGGCTAAGTCTCTTGAACCGTGCACCTGCGGGTCTGTAGACTTATACTTGGTTACCCGCGATGCTGATGTCATCCCTGCTCGGCGTAGGGGGGACTCTACAGCGAGCTTGCTCAGTCCTAGACCTCTTGCCTGTCTCAAAGGCTCCTCTGGAGGTCCTGTTATGTGCCCTTCGGGGCATGTTGCGGGGATCTTTAGGGCTGCTGTGTGCACCAGAGGTGTAGCAAAAGCCCTACAGTTCATACCAGTGGAAACCCTTAGCACACAGGCTAGGTCTCCATCTTTCTCTGACAATTCAACTCCTCCTGCTGTTCCACAGAGTTATCAGGTAGGGTACCTTCATGCCCCGACCGGCAGCGGTAAGAGCACAAAGGTTCCAGCTGCTTATGTAGCACAAGGATATAATGTTCTCGTGTTGAACCCATCGGTGGCGGCCACACTGGGCTTCGGCTCTTTCATGTCGCGTGCCTATGGGATCGACCCCAACATCCGCACCGGGAATCGCACCGTTACAACCGGTGCTAAACTGACCTATTCCACCTACGGTAAGTTTCTTGCGGACGGGGGGTGCTCCGCGGGAGCATATGATGTGATTATCTGTGATGAATGTCATGCCCAAGACGCTACTAGCATATTGGGTATAGGCACGGTCTTAGATCAGGCTGAGACGGCTGGGGTGAGGCTGACGGTTTTAGCGACAGCAACTCCCCCGGGCAGTATCACTGTGCCACATTCTAACATCGAAGAAGTGGCCCTGAGCTCTGAGGGTGAGATCCCTTTCTACGGCAAGGCTATACCGATAGCTCAACTCAAGGGGGGGAGACACCTTATCTTTTGCCATTCCAAGAAGAAATGTGATGAAATAGCATCCAAACTCAGAGGCATGGGGCTCAATGCTGTGGCGTACTATAGGGGTCTTGATGTGTCCGTCATACCAACAACGGGAGACGTCGTGGTTTGCGCTACTGACGCTCTCATGACTGGGTACACCGGAGACTTCGATTCTGTCATAGATTGCAACGTGGCTGTCGAACAGTACGTTGACTTCAGCTTGGACCCCACCTTTTCCATTGAGACTCGTACTGCTCCCCAAGACGCGGTTTCTCGTAGTCAACGCCGCGGCCGTACGGGCCGAGGTAGACTCGGTACATACCGATATGTCACCCCGGGTGAGAGACCATCTGGAATGTTTGACTCGGTTGTTCTCTGTGAGTGCTATGACGCAGGTTGCTCGTGGTACGATCTGCAGCCCGCTGAGACTACAGTCAGACTGAGAGCTTACTTGTCCACGCCGGGGTTGCCTGTCTGCCAAGACCATCTGGACTTTTGGGAGAGCGTCTTCACTGGACTAACTCACATAGATGCCCACTTTTTGTCACAGACTAAGCAACAGGGACTCAACTTCTCGTACCTGACTGCCTACCAAGCCACTGTATGCGCACGCGCACAGGCTCCTCCCCCAAGTTGGGACGAGATGTGGAAATGTCTTGTGCGGCTTAAGCCAACACTACATGGACCTACGCCCCTTTTATACCGATTAGGGCCTGTCCAAAATGAAACCTGCTTGACACACCCCATCACAAAATACGTCATGGCATGCATGTCAGCTGATCTGGAAGTAACTACTAGCACCTGGGTATTGCTTGGAGGGGTCCTCGCAGCCCTAGCGGCCTACTGCTTGTCGGTCGGCTGCGTTGTGATTGTGGGTCACATTGAGCTAGGGGGCAAGCCGGCACTTGTTCCAGACAGAGAGGTGTTGTACCAACAATACGATGAAATGGAGGAGTGCTCGCAGGCCGCCCCATATATCGAACAAGCTCAAGTAATAGCCCACCAGTTCAAGGAGAAAGTCTTAGGATTGCTGCAGCGAGCAGCCCAACAACAAGCTGTCATTGAGCCCATAGTAGCCACCAACTGGCAAAAGCTTGAGACCTTCTGGCACAAGCACATGTGGAATTTTGTGAGTGGGATCCAGTACCTAGCAGGCCTCTCCACCTTGCCTGGCAACCCTGCTGTGGCGTCTCTTATGGCGTTCACTGCTTCAGTTACCAGCCCCCTGACCACCAACCAAACTATGTTTTTCAACATACTCGGGGGGTGGGTTGCTACCCATTTGGCGGGGCCTCAAGGCTCTTCCGCGTTCGTGGTAAGTGGCTTGGCCGGCGCTGCTATAGGAGGTATAGGCCTGGGCAGGGTCTTGCTTGACATCTTGGCTGGATATGGAGCTGGCGTCTCAGGCGCCTTGGTGGCTTTTAAGATCATGGGAGGAGAATTCCCCACCGCTGAGGACGTGGTCAACCTGTTGCCCGCCATACTATCTCCGGGCGCCCTCGTTGTCGGTGTGATATGCGCTGCCATACTACGTCGACACGTAGGACCTGGGGAGGGGGCGGTGCAGTGGATGAACAGGCTCATCGCATTCGCATCCCGGGGTAACCACGTCTCACCAACGCACTATGTCCCTGAGAGTGATGCCGCAGCGAGAGTCACCACGCTGCTGAGTTCTCTAACCGTCACAAGTCTGCTCCGGAGGTTACACCAGTGGATTAATGAAGACTACCCAAGCCCTTGCAGCGGTGATTGGCTGCGTACCATCTGGGACTGGGTTTGCATAGTGTTGTCTGACTTCAAGACATGGCTTTCTGCTAAGATTATGCCGGCGCTCCCTGGATTGCCCTTTATTTCCTGTCAGAAGGGATATAAGGGCGTGTGGAGGGGGGACGGCGTGATGTCGACACGCTGTCCTTGCGGGGCATCAATATCCGGTCATGTGAAGAATGGGTCCATGCGGCTCGCAGGGCCGCGCACATGTGCTAACATGTGGTACGGTACTTTCCCCATCAACGAGTACACCACCGGACCCAGCACACCTTGCCCATCACCCAACTACACTCGCGCACTATGGCGCGTGGCTGCCAGCAGCTACGTTGAGGTGCGCCGGGTGGGGGACTTTCATTACATTACAGGGGCCACAGAAGATGAGCTCAAGTGTCCGTGCCAAGTGCCGGCTGCTGAGTTCTTTACTGAAGTGGACGGGGTGAGACTCCACCGTTACGCCCCTCCATGTAAGCCCCTGTTGAGGGATGACATCACTTTCACGGTAGGATTGAACTCTTACGTGATAGGATCTCAACTTCCCTGTGAGCCTGAACCAGATGTTTCTGTGCTGACCTCGATGTTGAGGGACCCCTCTCACATCACCGCCGAGACGGCGGCGCGTCGCCTCGCGCGTGGGTCCCCTCCATCAGAGGCAAGCTCATCCGCCAGCCAGCTATCGGCTCCGTCATTGAAGGCCACTTGCCAAACGCATAGGCCTCATCCAGACGCTGAGCTAGTGGATGCCAACTTGTTATGGCGGCAAGAGATGGGCAGCAACATTACACGGGTAGAGTCCGAAACAAAGGTTGTGATTCTTGATTCATTCGAACCTCTGAGAGCTGAAACTGATGACACCGAGCTCTCAGTGGCTGCAGAGTGTTTCAAAAAGTCTCCCAAGTATCCTCCAGCCCTTCCTATCTGGGCTAGGCCAGACTACAACCCTCCCCTGTTGGACCGCTGGAAAGCACCGGATTATGTACCACCAACTGTCCATGGGTGCGCCTTACCGCCACGGGGCGCTCCACCGGTGCCTCCCCCTCGGAGGAAAAGAACAATTCAGCTGGATGGCTCCAACGTGTCCGCGGCGCTAGCTGCGCTGGCGGAAAAGTCATTCCCGTCCTCAGAGCCGCAGGAAGAGAATAGCTCATCCTCAGGGGTCGACACACAGTCCAGCACCACTTCCAAGGTGCCCCCCTCTTCGGGAGGGGAGTCCGACTCAGAGTCATGCTCGTCCATGCCTCCTCTCGAGGGAGAGCCGGGCGATCCGGACTTAAGTTGTGACTCTTGGTCCACCGTTAGTGACGACGAGCAGCAGAGCGTGGTCTGCTGCTCTATGTCGTACTCTTGGACCGGCGCCTTGATAACACCATGTAGTGCTGAGGAGGAGAAACTGCCCATCAGTCCACTCAGTAACTCTTTGTTGAGACATCATAACTTAGTCTATTCAACGTCGTCTAGAAGCGCTTCCCAGCGTCAGAAGAAGGTCACCTTCGACAGACTGCAGGTGCTCGACGACCACTACAAGACTGTACTAAAGGAGGTGAAGGAGCGAGCGTCTAGGGTAAAGGCTCGTATGCTTACCATTGAGGAAGCGTGCGCGCTCGTCCCTCCTCACTCTGCCCGTTCGAAGTTCGGGTATAGTGCTAAGGATGTTCGCTCCTTGTCCAGCAGGGCCATTAACCAGATCCGCTCCGTCTGGGAGGACTTGCTGGAAGACACCATAACTCCAATTCCAACCACCATCATGGCGAAGAACGAGGTGTTCTGCGTGGACCCTACTAAAGGGGGCCGCAAGCCCGCTCGCCTCATTGTGTACCCTGACCTTGGGGTGCGTGTCTGTGAGAAACGCGCCCTATATGACGTGATACAGAAATTGTCAATTGCGACGATGGGTCCTGCTTATGGATTCCAATACTCGCCTCAGCAACGGGTCGAATATCTGTTGAAGATGTGGACCGCTAAGAAAACCCCCTTGGGGTTTTCGTATGACACCCGCTGCTTTGACTCGACTGTCACTGAACAGGATATCAGGGTGGAAGAGGAGATATACCAATGCTGTAATCTTGAACCGGAGGCCAGGAAAGTGATCTCCTCCCTCACGGAGCGGCTTTACTGCGGGGGCCCTATGTTCAACAGCAAGGGGGCTCAGTGTGGTTATCGCCGTTGCCGTGCCAGTGGAGTTCTGCCTACCAGCTTCGGCAACACAATCACTTGTTACATCAAGGCCACAGCGGCTGCGAAGGCCGCAGGCCTCCGGAACCCGGACTTTCTTGTCTGCGGAGATGATCTGGTCGTGGTGGCTGAGAGTGACGGCGTCGATGAGGATAAAGCAGCCCTGAGAGCCTTCACGGAGGCCATGACCAGGTACTCTGCTCCACCCGGAGATGCCCCACAGCCTATCTATGACCTTGAGCTCATCACATCTTGCTCCTCTAACGTCTCCGTGGCGCGAGACAACAAGGGGAAGAGGTACTATTACCTCACCCGTGATGCCACTGTTCCCCTGGCTCGTGCGGCTTGGGAAACGGCTCGTCACACTCCAGTTAACTCCTGGTTGGGCAACATCATCATGTACGCGCCCACCATTTGGGTGCGCATGGTAATGATGACGCACTTTTTCTCCATACTCCAATCCCAGGAGATGCTTGATCGACCCCTTAACTTTGAAATGTACGGGGCCACTTACTCTGTCACTCCGCTGGATTTACCAGCAATCATTGAAAGACTCCATGGTTTAAGCGCGTTCACGCTCCATAGTTACTCTCCAGTAGAGCTCAATAGGGTCGCGGGGACACTCAGGAAACTTGGGTGCCCCCCCCTACGGGCTTGGAGACACCGGGCACGAGCAGTGCGCGCCAAGCTTATCGCCCAGGGAGGGAAGGCCAAAATATGTGGCCTTTATCTCTTTAATTGGGCGGTACGCACCAAGACCAATCTCACTCCATTGCCAGCGGCTGGCCAGTTGGATTTGTCCAGCTGGTTTACGGTTGGCGTCGGCGGGAACGACATTTATCACAGCGTGTCACGTGCCCGAACCCGCTATTTGCTGCTTTGCCTACTCCTACTAACGGTAGGGGTGGGCATCTTTCTCCTGCCAGCACGGTAAGCTGGTAGGATAACACTCCATTTCCGTTTTCCTTTTT
>KY620769 
GCTGGGGTGACCGGGACCTGCCTCTTACGAGGCGACACTCCACCATGGATCACTCCCCTGTGAGGAACTTCTGTCTTCACGCGGAAAGCGCCTAGCCATGGCGTTAGTACGAGTGTCGTGCAGCCTCCAGGACCCCCCCTCCCGGGAGAGCCATAGTGGTCTGCGGAACCGGTGAGTACACCGGAATCGCTGGGGTGACCGGGTCCTTTCTTGGAACAACCCGCTCAATACCCAGAAATTTGGGCGTGCCCCCGCAAGATCACTAGCCGAGTAGTGTTGGGTCGCGAAAGGCCTTGTGGTACTGCCTGATAGGGTGCTTGCGAGTGCCCCGGGAGGTCTCGTAGACCGTGCAACATGAGCACACTTCCTAAACCCCAAAGAAAAACCAAAAGAAATACCGTCCGTCGCCCACAGGACGTCAAGTTCCCGGGTGGCGGGCAGATCGTTGGTGGAGTATACGTGTTGCCGCGCAGGGGCCCACGATTGGGTGTGCGCGCAACGCGTAAAACTTCTGAACGGTCACAGCCTCGCGGACGGCGACAGCCTATCCCCAAGGCACGTCGGAGCGAAGGCCGGTCCTGGGCTCAGCCCGGGTACCCTTGGCCCCTCTATGGTAACGAGGGCTGCGGGTGGGCAGGGTGGCTCCTGTCCCCACGCGGCTCTCGTCCATCTTGGGGCCAAAATGACCCCCGGCGAAGGTCCCGCAACTTGGGTAAAGTCATCGATACCCTCACGTGCGGTTTCGCCGACCTCATGGGGTACATTCCGCTCGTCGGCGCTCCCGTAGGGGGCGTCGCAAGAGCCCTCGCGCATGGCGTGAGGGCCCTTGAAGACGGAATAAATTTCGCAACAGGGAACTTGCCCGGTTGCTCCTTTTCTATCTTCCTTCTTGCTTTGCTCTCTTGCTTAATCCACCCAGCAGCCAGTTTAGAGTGGCGGAATACATCTGGTCTCTACGTCCTTACCAACGACTGCCCCAATAGCAGTATTGTGTATGAGGCCGAAGACGTTATCCTGCACACACCCGGCTGTATACCCTGTGTTCAGGTCGGCAACCGATCCACGTGCTGGACCCCAGTAACACCTACAGTGGCAGTCAAACATATCGGAGCAACCACCGCTTCGATACGCAGTCATGTGGACCTGCTAGTGGGCGCGGCCACGATGTGTTCTGCGCTCTACGTGGGTGATATGTGTGGGGCCGTCTTCCTCGTGGGACAAGCCTTCACATTCAGACCTCGTCGCCATCAAACAGTCCAGACTTGTAACTGCTCGCTGTACCCTGGCCATCTTACAGGACATCGAATGGCTTGGGATATGATGATGAATTGGTCCCCCGCTGCGGGTATGGTGGTGGCGCACGTCCTGCGTCTACCTCAGACCTTGTTTGACATAATAGCCGGGGCCCATTGGGGCATTCTGGCTGGCCTAGCCTATTACTCCATGCAGGGCAACTGGGCCAAGGTCGCTATCATCATGGTTATGTTTTCAGGGGTCGATGCCGAAACACACGTCACCGGTGGCAAAGTAGCTCAAGGTGCCAGTAGCTTTGTTAGGCTTTTCAGTCAGGGCGCCAAACAGGACTTGCAGCTGATCAACACCAATGGCTCGTGGCACATTAACAGGACTGCCCTGAACTGCAATGAGTCCATAAACACAGGATTCATAGCTGGGTTGTTTTATTATCATAAAATCAACTTTACTGGGTGTCCTCAAAGGCTCAGCAGCTGCAAACCCCTCACTTACTTCAAGCAGGGGTGGGGCTCCTTGACGGACGCCAACATCACTGGCTCCTCTGATGACAGACCATACTGCTGGCACTACGCACCTAGACCTTGTGGAACAGTCCCTGCATCAAGTGTCTGCGGCCCTGTGTACTGCTTCACACCATCGCCAGTGGTTGTAGGCACTACTGATGATAAGGGCACCCCAACTTACACCTGGGGTGAGAATGCGACAGACGTGTTCCTGCTGGAGTCCGTACGGCCTCCCAGTGGTCGGTGGTTTGGGTGCGTGTGGATGAACTCCACGGGGTATACCAAGACGTGCGGAGCTCCCCCTTGTAATATCTATGGGGGTGAACAGAGGCTCCGCAATGAGACGGACCTCTACTGCCCCACCGACTGTTTCAGGAAGCATCCTGAGGCCACATACATTCGGTGTGGTGCGGGGCCCTGGCTGACACCTCGATGCATGGTCGACTATCCATACCGTCTTTGGCATTACCCGTGTACAGCCAATTTTACAATATTCAAGGTGAGGATGTTTGTGGGTGGGTTTGAGCACCGGTTTGACGCCGCTTGCAACTGGACCAGGGGGGAACGTTGCGATATCGAGGATCGTGACCGCAGCGAGCAACATCCGCTGTTGCATTCAACAACTGAGCTTGCTATACTGCCTTGCTCCTTCACGCCCATGCCTGCATTGTCAACAGGTCTAATACACCTCCACCAAAACATCGTGGATGTCCAGTACCTTTATGGCGTTGGATCTGGCATGGTGGGATGGGCGTTGAAATGGGAGTTTGTTGTCCTCGTTTTCCTCCTCCTGGCAGACGCACGCGTGTGTGTTGCCCTTTGGCTCATGCTGATGATAACACAAGCAGAAGCAGCCCTGGAGAACCTTGTCACGCTGAACGCTGTCGCTGCTGCCGGCACACATGGTATCGGCTGGTATCTGGTAGCCTTTTGCGCGGCATGGCACTTGCGGGGCAAGCTTGTCCCTCTGGTGATCTACAGCCTGACGGGTCTTTGGTCCCTAGCATTGCTCGTCCTTTTGCTCCCCCAACGGGCGTACGCTTGGTCAGGCGAGGACAGCGCCTCTCTCGGCGCCGGGATCTTGGTCCTCTTCGGCTTCTTCACCTTATCGCCTTGGTACAAGCACTGGATCAGCCGTCTCATGTGGTGGAACCAGTACACCATATGCAGATGTGAGGCCGCCCTTCAAGTGTGGGTCCCCCCCTTACTTGCACGCGGGGGTAGGGACGGTGTCATCCTGCTAACAAGTTTGCTCTATCCATCTTTAATTTTTGACATCACTAAGCTGCTAATAGCAGTAATTGGCCCATTGTACTTAATACAGGCCGCTATCACCACCACCCCCTACTTCGTGCGTGCACATGTATTGGTCCGCCTTTGCATGCTTGTGCGCTCCGTGATGGGGGGAAGATACTTCCAGATGATCATACTGAGCATTGGCAGATGGTTTAACACCTACCTATACGACCACCTAGCGCCAATGCAACATTGGGCCGCGGCTGGCCTCAAAGATCTAGCAGTGGCCACTGAACCTGTAATATTTAGTCCCATGGAAATCAAGGTCATCACCTGGGGCGCGGATACAGCAGCTTGCGGAGATATTCTTTGTGGGCTGCCCGTCTCTGCACGATTAGGCCGTGAGGTGTTGCTGGGACCTGCTGATGACTATCGGGAGATGGGTTGGCGTCTGTTGGCCCCGATCACAGCATACACCCAGCAAACTAGGGGCCTCCTTGGGACTATTGTGACCAGCTTGACTGGCAGGGACAGGAACGTGGTGACCGGTGAAGTGCAGGTGCTTTCCACGGCCACTCAGACCTTCCTAGGTACAACAGTGGGGGGGGTTATGTGGACTGTTTACCATGGTGCAGGTTCGAGAACACTTGCGAGCGCTAAACATCCTGCGCTCCAAATGTACACGAATGTAGATCAGGACCTCGTTGGGTGGCCAGCCCCTCCAGGGGCTAAGTCTCTTGAACCGTGCACCTGCGGGTCTGCAGACTTATACTTAGTTACCCGCGACGCTGATGTCATCCCTGCTCGGCGCAGGGGGGACTCCACAGCGAGCTTGCTCAGTCCTAGGCCTCTTGCCTGTCTCAAAGGCTCCTCTGGAGGTCCCGTTATGTGCCCTTCGGGGCATGTTGCGGGGATCTTTAGGGCTGCTGTGTGCACTAGAGGTGTGGCAAAAGCCCTACAATTCATACCAGTGGAAGCCCTTAGCACACAGGCTAGGTCTCCATCTTTTTCTGACAATTCAACTCCTCCTGCTGTTCCCCAGAGCTATCAAGTAGGGTACCTTCATGCCCCGACCGGCAGTGGCAAGAGCACAAAGGTCCCGGCCGCTTATGTAGCACAGGGATATACTGTCCTCGTGTTGAATCCATCAGTGGCGGCCACATTAGGCTTCGGTTCTTTCATGTCGCGTGCCTACGGGATCGACCCCAACATCCGCACTGGGAATCGCACCGTTACGACTGGTGCTAAGCTTACCTATTCCACCTACGGTAAGTTCCTTGCGGACGGGGGTTGCTCCGCGGGAGCATATGATGTGATTATCTGTGATGAGTGTCATGCCCAGGACGCTACTAGCATACTGGGTATAGGCACGGTCCTAGATCAGGCTGAGACGGCCGGGGTGAGGCTGACGGTTTTAGCGACAGCTACTCCCCCAGGCAGCATCACTGTGCCACATTCTAACATCGAAGAAGTAGCACTAGGCTCTGAAGGTGAAATCCCTTTCTACGGCAAGGCTATACCAATGGCCCAGCTCAAGGGGGGAAGGCACCTCATCTTTTGCCATTCCAAGAAAAAATGTGACGAGATAGCATCCAAACTTAGAGGCATGGGGCTCAACGCTGTAGCGTACTATAGAGGTCTTGATGTGTCCGTCATACCATCAACGGGAGACGTCGTGGTTTGTGCTACTGACGCTCTCATGACTGGATTCACCGGAGACTTCGATTCTGTCATAGACTGCAACGTGGCTGTTGAACAGTACGTTGACTTCAGCCTGGACCCCACTTTCTCCATTGAGACTCGCACTGCTCCCCAAGACGCAGTTTCTCGCAGCCAACGTCGTGGCCGTACGGGCCGAGGTAGACTCGGCACGTACCGGTACGTCACCCCGGGTGAGAGGCCATCTGGAATGTTTGACTCGGTTGTTCTCTGTGAGTGCTATGACGCGGGCTGCTCGTGGTACGATCTTCAGCCCGCTGAGACCACAGTTAGATTGAGAGCTTACTTGTCCACACCGGGGTTGCCTGTCTGCCAAGACCACTTGGACTTTTGGGAAAGCGTCTTCACCGGACTAACTCACATAGATGCCCACTTTCTGTCACAGACTAAGCAGCAGGGACTCAACTTCTCGTACCTTACTGCCTACCAAGCCACTGTGTGTGCTCGCGCGCAGGCTCCTCCCCCAAGTTGGGACGAGACGTGGAAATGCCTCGTGCGGCTTAAGCCAACACTGCATGGACCTACGCCTCTTCTATATCGGTTGGGGCCTGTCCAGAATGAAACCTGCTTGACACACCCCATCACAAAATACATCATGGCATGCATGTCAGCTGATCTGGAAGTAACCACCAGCACCTGGGTGTTGCTCGGAGGGGTCCTCGCGGCCCTAGCGGCCTACTGCTTGTCGGTCGGCTGCGTTGTGATTGTGGGCCATATTGAGCTGGGGGGCAAGCCGGCACTTGTTCCAGACAAAGAAGTGTTGTATCAACAATACGATGAGATGGAGGAGTGCTCGCAAGCCGCCCCATATATCGAACAAGCTCAGGTAATAGCCCACCAGTTCAAGGATAAAGTCCTTGGATTGCTGCAGCGAGCCACCCAACAACAAGCTGTCATTGAGCCCATAGTAGCTACCAACTGGCAGAAACTTGAGGCCTTTTGGCACAAGCACATGTGGAATTTTGTGAGTGGGATCCAGTATTTAGCAGGCCTCTCCACTTTGCCTGGCAACCCCGCTGTGGCGTCTCTTATGGCGTTCACTGCTTCAGTCACTAGTCCCCTGACAACCAACCAAACTATGTTTTTTAACATACTCGGGGGGTGGGTTGCTACCCATTTGGCAGGTCCTCAGGCCTCTTCCGCATTCGTGGTAAGCGGCTTAGCTGGCGCTGCCATAGGGGGTATAGGCCTGGGCAGGGTCTTGCTTGACATCCTAGCAGGATACGGAGCTGGTGTCTCGGGTGCCTTGGTGGCTTTTAAGATCATGGGAGGAGAACTCCCCACTGCTGAGGACATGGTCAACCTGTTGCCCGCCATACTATCTCCGGGCGCCCTCGTCGTCGGTGTGATATGCGCTGCCATACTACGTCGACACGTAGGACCTGGGGAGGGGGCGGTACAATGGATGAACAGGCTCATCGCATTCGCATCAAGGGGTAATCACGTCTCACCAACGCATTATGTCCCCGAGAGCGATGCTGCGGCAAGGGTCACTGCACTGCTGAGTTCTCTAACCGTCACAAGTCTACTCCGACGGTTGCATCAGTGGATCAATGAAGATTACCCAAGTCCTTGCAGCGGTGATTGGCTGCGTACCATCTGGGACTGGGTTTGCACAGTGTTATCTGACTTCAAGACATGGCTTTCCGCTAAGATTATGCCAGCACTCCCTGGGCTGCCCTTCATCTCTTGTCAGAAGGGATACAAGGGCGTGTGGCGGGGAGACGGCGTGATGTCGACACGCTGTCCTTGCGGGGCATCAATAGCCGGCCATGTGAAGAATGGGTCCATGCGGCTTGCAGGGCCGCGTACATGTGCTAACATGTGGCACGGTACTTTCCCCATCAATGAGTACACCACAGGACCCAGTACTCCTTGTCCACCACCCAACTACACTCGCGCACTATGGCGCGTGGCTGCTAACAGCTACGTTGAGGTGCGCCGGGTGGGGGACTTCCATTATATCACGGGGGCCACAGAAGATGAGCTCAAGTGTCCGTGCCAAGTGCCGGCTGCTGAGTTCTTTACTGAAGTGGATGGGGTGAGGCTCCATCGTTACGCTCCTCCATGTAAGCCCCTGTTGAGGGATGAGATCACTTTCACGGTAGGGTTGAATTCCTACGCGATAGGGTCTCAACTCCCCTGTGAGCCCGAACCAGATGTCTCTGTGCTGACCTCGATGTTGAGAGACCCTTCCCATATCACCGCTGAGGCGGCAGCACGCCGCCTTGCGCGCGGGTCCCCCCCATCAGAGGCAAGCTCATCCGCCAGCCAACTATCGGCTCCGTCGTTGAAGGCCACTTGCCAGACGCATGGGCCTCATCCAGACGCTGAGCTGGTGGACGCCAACTTGTTATGGCGGCAAGAGATGGGCAGCAACATTACACGGGTAGAGTCTGAAACAAAGGTTGTGATTCTTGACTCATTCGAACCTCTGAGAGCCGAAACTGATGATACCGAGCTCTCGGTGGCTGCAGAGTGTTTCAAGAAACCTCCCAAATATCCTCCAGCCCTTCCTATCTGGGCTAGGCCAGACTACAATCCTCCACTGTTGGATCGCTGGAAAGCACCGGATTATGTACCACCAACTGTCCATGGATGCGCCTTACCACCAAAGGGCGCTCCACCGGTGCCTCCTCCTCGGAGGAAAAGAACAATTCAGCTGGACGGCTCCAATGTGTCCGCAGCGCTAGCTGCGCTGGCGGAAAAGTCATTCCCGTCCTCGAAACCGCAGGAAGAGAACAGCTCATCCTCAGGGGTCGACACACAGTCCAGCACTACTTCCAAGGTACCGCCTTCTCCGGGAGAGGAGTCCGACTCAGAGTCATGCTCGTCCATGCCTCCTCTCGAGGGAGAGCCGGGCGATCCGGACTTGAGTTGCGACTCTTGGTCCACCGTCAGTGACAACGAGGAGCAGAGCGTGGTCTGCTGCTCTATGTCGTACTCTTGGACCGGTGCTTTGATAACACCGTGTAGTGCTGAGGAGGAGAAACTGCCCATCAGTCCACTGAGCAACTCCTTGCTAAGACATCATAACCTAGTCTACTCAACGTCGTCTAGAAGCGCTTCTCAGCGTCAGAAGAAGGTTACCTTCGACAGGCTGCAGGTGCTCGACGACCATTACAAGACTTCATTAAAGGAGGTAAAGGAGCGAGCGTCTAGGGTAAAGGCTCGCATGCTCACCATCGAGGAAGCATGCGCGCTCGTCCCTCCTCACTCTGCCCGCTCAAAATTCGGGTATAGTGCGAAAGACGTTCGCTCCTTGTCCAGCAAGGCCATTAACCAGATCCGCTCCGTCTGGGAGGACTTGTTGGAAGACACTACAACTCCAATTCCAACCACCATCATGGCGAAGAACGAGGTGTTCTGTGTGGACCCCGCTAAAGGGGGCCGCAAGCCCGCTCGCCTCATTGTGTACCCTGACCTGGGGGTGCGTGTCTGTGAGAAACGCGCCCTATATGACGTGATACAGAAGTTGTCAAGCGCGACGATGGGTTCCGCTTATGGATTCCAATACTCGCCTCAGCAGCGGGTCGAACGTCTGTTAGAGATGTGGACCTCAAAGAAAACCCCCTTGGGGTTCTCGTATGACACCCGCTGCTTTGACTCGACTGTCACTGAACAGGACATCAGGGTGGAAGAGGAGATATACCAATGTTGCAACCTTGAATCGGAGGCCAGGAAAGTGATTTCCTCCCTCACGGAGCGGCTTTACTGCGGGGGCCCTATGTTTAACAGCAAGGGGGCCCAGTGCGGTTACCGCCGTTGCCGTGCCAGCGGAGTTCTGCCTACCAGCTTCGGCAACACAATCACTTGTTACATCAAGGCCACAGCGGCCGCGAAGGCTGCAGGCCTCCGAAACCCGGACTTTCTTGTCTGCGGAGATGATCTGGTCGTGGTAGCTGAGAGTGATGGCGTCGACGAGGACAAAGCAGCCCTGAGAGCCTTCACGGAGGCTATGACCAGGTATTCTGCTCCACCCGGAGATGTTCCACAGCCTACTTATGACCTCGAGCTCATTACATCTTGCTCCTCTAACGTCTCCGTGGCACGGGACAACAAGGGGAAGAGGTACTATTATCTCACCCGTGATGCCACTACTCCCCTGGCCCGTGCGGCTTGGGAAACAGCTCGTCACACTCCAGTCAACTCCTGGTTGGGCAACATCATCATGTACGCGCCTACCATCTGGGTGCGCATGGTAATGATGACACATTTTTTCTCCATACTCCAATCCCAGGAGATACTTGATCGGCCTCTAGATTTCGAAATGTACGGGGCCACTTACTCTGTCACTCCGCTGGACTTACCAGCAATCATTGAAAGACTCCATGGTCTAAGCGCGTTCACGCTCCACAGTTACTCTCCAGTAGAGCTCAATAGGGTCGCTGGGACGCTCAGGAAGCTTGGGTGTCCCCCCCTACGAGCTTGGAGACATCGGGCACGAGCAGTGCGCGCCAAGCTTATCGCCCAGGGAGGGAAGGCCAAAATATGTGGCCTTTATCTCTTTAATTGGGCGGTACGCACCAAGACCAATCTCACTCCATTGCCAGCGGCTAGCCAGTTGGATTTATCCAGTTGGTTTACCGTTGGCGTCGGCGGGAACGACATTTATCACAGCGTGTCACGTGCCCGAACCCGCCATTTGCTGCTTTGCCTACTCCTACTAACGGTAGGGGTAGGCATCTTTCTCCTGCCAGCACGGTGAGCTGGTAGAATAACACTCCATA
>KY620770 
TCCGATCCCCCCCCCCCGGGACCTGCCTCTTACGAGGCGACACTCCACCATGGATCACTCCCCTGTGAGGAACTTCTGTCTTCACGCGGAAAGCGCCTAGCCATGGCGTTAGTACGAGTGTCGTGCAGCCTCCAGGACCCCCCCCTCCCGGGAGAGCCATAGTGGTCTGCGGAACCGGTGAGTACACCGGAATCGCTGGGGTGACCGGGTCCTTTCTTGGAACAACCCGCTCAATACCCAGAAATTTGGGCGTGCCCCCGCAAGATCACTAGCCGAGTAGTGTTGGGTCGCGAAAGGCCTTGTGGTACTGCCTGATAGGGTGCTTGCGAGTGCCCCGGGAGGTCTCGTAGACCGTGCAACATGAGCACACTTCCTAAACCCCAAAGAAAAACCAAAAGAAACACCATCCGTCGCCCACAGGACGTCAAGTTCCCGGGTGGCGGACAGATCGTTGGTGGAGTATACGTGTTGCCGCGCAGGGGCCCACGATTGGGTGTGCGCGCGACGCGTAAAACTTCTGAACGGTCACAGCCTCGCGGACGGCGACAGCCTATCCCCAAGGCGCGTCGGAGCGAAGGCCGGTCCTGGGCTCAGCCCGGGTACCCTTGGCCCCTTTATGGTAACGAGGGCTGCGGGTGGGCAGGGTGGCTCCTGTCCCCGCGCGGCTCACGTCCGTCTTGGGGCCCGAACGACCCCCGGCGAAGGTCCCGCAATTTGGGTAAAGTCATCGATACCCTCACGTGCGGGTTCGCCGACCTCATGGGGTACATCCCGCTCGTCGGCGCTCCCGTAGGGGGCGTCGCAAGAGCCCTCGCGCATGGCGTGAGGGCCCTTGAGGACGGGATAAATTTTGCAACAGGGAACTTGCCCGGTTGCTCTTTTTCTATCTTCCTTCTTGCTCTGTTCTCTTGCTTAATCCACCCAGCAGCTAGCTTAGAGTGGCGGAATACGTCTGGCCTCTACATTCTTACCAACGACTGTTCCAATAGCAGCATTGTGTATGAGGCCGATGACGTTATTCTGCACGCACCCGGCTGCATACCTTGTGTCCAGGACGGCGATAACACCACGTGCTGGATCTCAGTGACACCTACAGTGGCAGTCAGGTACGTCGGAGCAACCACCGCTTCGGTACGCAGGCATGTGGACTTGCTAGTGGGCGCGGCCACGATGTGTTCGGCGCTCTACGTAGGCGATATGTGTGGGGCTGTCTTCCTCGTGGGACAAGCCTTCACGTTCAGACCCCGTCGCCATCAAACGGTCCAGACCTGCAACTGTTCACTGTACCCAGGCCATCTTTCAGGACATCGAATGGCTTGGGATATGATGATGAATTGGTCCCCTGCTGTGGGTATGGTGGTAGCGCACGTCCTGCGTCTGCCCCAAACCCTGTTCGACATAATAGCCGGGGCCCATTGGGGCATCTTAGCGGGCCTAGCCTATTATTCTATGCAAGGCAATTGGGCCAAGGTCGCTATCATCATGGTTATGTTTTCAGGAGTCGATGCCTCAACATATACCACCGCTGGCACTGTAGCTCATGGTGCCAGGGGGCTTGTAAGCCTTTTCAGTCCGGGCCCCAAGCAGAACCTGCAGCTGGTCAACACCAATGGCTCGTGGCACATCAACAGGACTGCCCTGAACTGCAATGATTCCTTACACACAGGGTTCATAGCCGGGCTGTTCAATTACCATAAGTTCAATTCTACTGGATGCCCTGAAAGGCTCAGCAGCTGCAAGCACATCACTTCCTTCAGGCAGGGGTGGGGCCCCTTGACAGATGCTAACATCAACGGTTCTTCTAATGACAAACCGTACTGCTGGCACTACGCACCTAGACCCTGCGATGTTGTCCCAGCGAGAAATGTCTGCGGCCCCGTGTACTGCTTCACACCATCGCCAGTGGTTGTAGGCACTACTGATAGTAAGGGCGCCCCAACCTATAGATGGGGTGAGAATGAGACAGACGTGTTTCTGCTAAAGTCCTTGCGGCCTCCCGGTGGTCAGTGGTTTGGGTGCACGTGGATGAACTCCACGGGGTTCGTCAAGACGTGTGGAGCTCCCCCATGTAACATCTATGGGGGCGAGGGGGATCCCAATAATGGGTCAGACCTCTTCTGCCCCACCGACTGCTTCAGAAAACATCCTGAGGCCACATACAGCCGGTGTGGTGCTGGGCCCTGGTTGACACCTCGATGTATGGTCGACTATCCATACCGGCTTTGGCATTACCCGTGTACAGTCAATTACACCTTGTTCAAGGTGAGGATGTTTGTGGGTGGGTTTGAGCACCGGTTCAACGCCGCTTGCAACTGGACCAGGGGGGAGCGCTGCGATATCGAGGATCGTGACCGCAGCGAGCTACATCCGCTGCTGCATTCAACAACTGAGCTTGCTATATTGCCTTGCTCCTTCACACCCATGCCTGCGTTGTCAACAGGTCTAATACACCTCCACCAAAACATCGTGGATGTCCAGTACCTTTATGGTGTTGGATCTGGCATGGTGGGATGGGCGTTGAAGTGGGAAGTTGTTATCCTCGTTTTCCTCCTCCTAGCAGACGCACGCGTGTGTGTTGCCCTTTGGTTAATGCTGATGGTATCACAAGCAGAAGCAGCTTTGGAGAACCTTGTCACGCTGAACGCCATCGCTGCTGCCGGGACACATGGTGTCGGCTGGTACCTGGTGGCCTTTTGCGCGGCATGGCACGTGCGGGGTAAACTTGTCCCGCTGGTGACCTACAGCCTGACGGGCCTTTGGTCCCTAGCCATGCTCGTCCTCTTGCTCCCACAACGGGCGTATGCTTGGTCGGGTGAGGACAGCGCTACTCTCGGCGCTGGGATCTTGGCCCTCTTTGGCTTCTTTACCTTATCACCTTGGTATAAGGCCTGGATCGGCCGCCTCATGTGGTGGAACCAGTACACCATATGTAGATGCGAGGCCGCCCTTCAAGTGTGGGTCCCCCCCTTACTTGCACGCGGGAGTAGGGACGGTGTCATCCTGCTAACAAGTCTGCTCTATCCATCTTTAGTCTTTGACATCACCAAGCTGCTGATAGCATTATTGGGCCCATTATACTTAATACAGGCCGCCCTCACTAGTACCCCCTACTTTGTGCGTGCACATGTACTGGTCCGCCTTTGCATGCTCGTGCGCTCTGTGACGGGGGGAAAATACTTCCAGATGATCATACTGAGCATTGGCAGATGGTTTAACACCTACCTATATGACCACCTAGCGCCAATGCAACATTGGGCCGCAGCTGGCCTCAGAGACCTAGCAGTGGCCACTGAACCTGTGATATTTAGTCCCATGGAAATCAAGGTCATCACCTGGGGCGCGGACACAGCGGCTTGCGGAGATATTCTTTGCGGGCTGCCCGTCTCTGCGCGACTGGGCCGTGAGGTGTTGTTGGGACCAGCTGATGACTACCGGGAGATGGGTTGGCGTCTGTTGGCCCCGATCACGGCATACGCCCAGCAAACCAGAGGCCTCCTCGGGACTATTGTGACCAGCTTGACCGGCAGGGATAAGAATGTGGTGACTGGCGAAGTGCAGGTGCTTTCTACGGCCACCCAGACTTTCCTAGGTACAACAGTAGGGGGGGTTATGTGGACTGTTTACCATGGTGCAGGCTCAAGGACACTTGCGGGCGCTAAACATCCAGCGCTCCAAATGTACACAAATGTGGATCAGGACCTCGTTGGGTGGCCAGCCCCTCCAGGGGCTAAGTCCCTTGAACCGTGCACCTGCGGTTCTACAGACTTATACTTGGTTACCCGCGATGCTGATGTCATCCCTGCTCGGCGTAGGGGTGACTCCACAGCGAGCTTGCTCAGTCCTAGGCCTCTCGCCTGTCTCAAAGGCTCCTCTGGAGGTCCTGTTATGTGCCCTTCGGGGCACGTTGCAGGGATCTTTAGGGCTGCTGTGTGCACCAGAGGTGTAGCAAAAGCCCTACAGTTCATACCAGTGGAAACCCTTAGCACACAGGCCAGGTCTCCATCTTTCTCTGACAACTCAACTCCTCCTGCTGTCCCACAGAGCTATCAAGTAGGATACCTTCATGCCCCAACCGGCAGTGGTAAGAGCACAAAGGTCCCGGCCGCTTATGTAGCACAAGGATATACCGTTCTCGTGTTAAATCCATCGGTGGCGGCCACGCTAGGCTTCGGCTCCTTTATGTCGAAAGCCTATGGGATCGACCCCAACATCCGCACTGGGAACCGCACCGTTACAACTGGTGCTAAACTGACCTATTCCACCTATGGCAAGTTTCTTGCGGACGGGGGTTGCTCCGGGGGAGCATATGATGTGATTATCTGTGATGAATGTCATGCCCAGGATGCTACTAGTATATTGGGTATAGGCACTGTTCTAGATCAGGCTGAGACGGCTGGGGTGAGGCTGACGGTTCTAGCGACAGCAACTCCCCCAGGCAGCATCACTGTGCCACACTCTAACATCGAAGAAGTGGCCCTGGGCTCTGAAGGTGAAATCCCTTTCTACGGTAAGGCTATACCGATATCTCAGCTCAAAGGGGGGAGACACCTTATCTTCTGTCATTCCAAGAAAAAATGTGATGAGATAGCATCCAAACTCAGGGGTATGGGGCTCAACGCTGTGGCGTACTACAGGGGTCTTGACGTGTCCGTCATACCAACAGCAGGAGACGTCGTGGTTTGCGCTACCGACGCCCTCATGACTGGCTTCACCGGAGACTTTGACTCTGTCATAGACTGCAACGTGGCTGTTGAACAGTACGTTGATTTCAGCCTGGACCCTACTTTTTCCATTGAGACCCGCACTGCTCCCCAAGATGCGGTTTCCCGCAGCCAACGTCGTGGCCGTACGGGCCGAGGTAGACTCGGTACGTACCGATATGTCACCCCGGGTGAGAGGCCATCTGGAATGTTTGACTCGGTCGTTCTCTGTGAGTGCTATGACGCGGGCTGCTCGTGGTACGACCTGCAGCCCGCTGAGACTACAGTTAGGCTGAGAGCTTACTTGTCCACACCGGGGTTACCTGTCTGCCAAGACCATTTAGACTTTTGGGAGAGCGTCTTCACTGGACTAACACACATAGATGCCCATTTTTTGTCACAGACCAAGCAGCAGGGACTCAATTTCTCATACCTGACTGCCTACCAAGCCACTGTGTGCGCCCGCGCGCAGGCTCCCCCCCCAAGTTGGGACGAGACGTGGAAATGTCTCGTGCGGCTTAAGCCGACGCTACACGGGCCCACGCCCCTTCTATACCGGTTGGGGCCTGTCCAAAATGAAGTCTGCGTGACACACCCCATCACAAAATACATCATGGCATGCATGTCAGCTGATCTGGAAGTAACCACCAGTACCTGGGTGTTGCTTGGAGGAGTCCTCGCAGCTTTAGCGGCCTACTGCTTGTCAGTCGGCTGCGTTGTGATAGTGGGCCACATTGAGCTGGGGGGCAAGCCAGCACTCGTTCCAGACAAAGAAGTGTTGTATCAACAATATGATGAGATGGAGGAGTGCTCGCAAGCTGCCCCATATATCGAACAAGCTCAGGTAATAGCCCATCAATTCAAGGAGAAAGTCCTTGGGTTGCTGCAGCGGGCCACCCAACAACAAGCTGTCATTGAGCCCATAGTAGCTACCAACTGGCAAAAGCTTGAGACCTTCTGGCACAAGCACATGTGGAATTTTGTGAGTGGGATCCAGTACCTAGCAGGCCTCTCCACCTTGCCTGGCAACCCTGCTGTGGCGTCTCTTATGGCGTTCACTGCTTCAGTCACCAGTCCCCTGACGACCAACCAAACTATGTTTTTCAACATACTCGGGGGGTGGGTTGCTACCCATTTGGCGGGGCCCCAAAGCTCTTCCGCATTCGTGGTAAGCGGCTTGGCCGGCGCCGCCATAGGGGGTATAGGCCTGGGCAGAGTCTTGCTTGACATCCTGGCAGGATACGGGGCTGGTGTCTCGGGCGCCTTGGTGGCTTTTAAGATCATGGGGGGAGAGCTCCCCACCACTGAGGACATGGTCAACCTGTTGCCCGCCATACTATCTCCAGGCGCCCTCGTCGTCGGTGTGATATGCGCTGCCATACTGCGTCGACACGTAGGACCTGGGGAGGGGGCGGTGCAGTGGATGAACAGGCTCATCGCATTCGCGTCCCGGGGTAACCACGTCTCACCGACGCACTATGTTCCCGAGAGCGATGCTGCAGCGAGGGTCACTGCCTTACTGAGTTCTCTAACCATCACAAGTCTGCTCCGACGGCTCCACCGGTGGATCAATGAAGACTACCCAAGTCCTTGCAGCGGTGATTGGCTGCGTACCATCTGGGACTGGGTTTGTACAACATTGTCTGACTTCAAAACATGGCTCTCTGCTAAAATTATGCCGGCGCTTCCTGGGCTGCCCTTCATTTCCTGCCAAAAGGGGTACAAGGGTGTGTGGCGGGGGGACGGCGTGATGTCAACACGTTGTCCTTGCGGGGCGACAATAGCCGGTCATGTGAAGAATGGGTCTATGCGGCTTGCGGGGCCGCGTACATGTGCTAACATGTGGTACGGTACTTTCCCCATCAATGAGTACACTACCGGACCCAGCACACCTTGCCCATCACCCAACTACACTCGCGCACTATGGCGCGTGGCTGCCAATAGCTACGTTGAGGTGCGCCGGGTGGGGGACTTCCACTACATTACGGGGGCCACAGAAGATGAGCTCAAGTGTCCGTGTCAAGTACCGGCTGCTGAGTTCTTTACTGAAGTGGATGGGGTGAGACTCCACCGTTACGCTCCTCCATGTAAGCCCCTGTTAAGAGATGAAATCACTTTCATGGTGGGGTTGAATTCTTACGCGATAGGATCTCAACTCCCCTGTGAGCCCGAACCAGATGTTTCTGTGCTGACCTCGATGTTGAGAGACCCTTCCCACATCACCGCTGAGACGGCAGCGCGCCGTCTCGCGCGCGGGTCCCCTCCATCAGAGGCAAGCTCATCTGCCAGCCAACTGTCGGCTCCGTCATTGAAGGCCACTTGCCAGACGCACAGGCCTCATCCAGACGCTGAGCTAGTGGACGCCAACTTGTTATGGCGGCAAGAGATGGGCAGCAACATTACACGGGTAGAGTCTGAAACAAAGGTTGTGATTCTCGATTCATTCGAACCTCTGAGAGCCGAAACTGACGACGCTGAGCTCTCGGTGGCCGCCGAGTGTTTCAAGAAACCTCCCAAGTATCCTCCAGCTCTCCCTATCTGGGCTAGGCCAGACTACAACCCTCCACTGTTGGACCGCTGGAAAGCACCGGATTATGAACCACCAACTGTCCATGGATGCGCCTTACCGCCACGGGGCGCTCCGCCGGTGCCTCCCCCTCGGAGGAAAAGAACAATCCAGCTGGACGGCTCCAATGTATCCGCGGCGCTAGCCGCGCTAGCGGAAAAGTCATTCCCGTCCTCGAAACAGCAGGAAGAGAATAGCTCATCCTCAGGGGTCGACACACAGTCCAGCACCACTTCCAAGGTGCCCCCCTCTCCAGGAGGGGAGTCCGACTCAGAATCGTGCTCGTCCATGCCTCCTCTCGAGGGAGAGCCGGGCGATCCGGACTTGAGTTGCGACTCTTGGTCCACCGTCAGTGACAACGAGGAGCAAAGCGTGGTCTGCTGCTCTATGTCATACTCTTGGACCGGCGCCTTGATAACACCATGTAGTGCTGAGGAGGAGAAGCTGCCCATCAGCCCGCTCAGCAACTCCTTGTTGAGACACCATAACCTAGTCTATTCAACGTCGTCTAGAAGCGCCTCCCAGCGCCAGAAGAAGGTTACCTTCGACAGGCTGCAGGTGCTCGACGACCATTACAAAACTGCATTAAAGGAGATAAAGGAGCGGGCGTCCAAGGTAAAGGCTCGCATGCTCACCATCGAGGAAGCGTGCGGGCTTGTCCCTCCTCACTCTGCCCGTTCAAAGTTCGGGTATAGTGCGAAGGACGTTCGCTCCTTGTCCAGCAAGGCCATTAACCAGATCCGCTCCGTCTGGGAGGACTTGCTGGAAGACACCACAACTCCAATTCCAACCACCATTATGGCGAAGAACGAGGTGTTTTGTGTGGACCCCGTTAAAGGGGGCCGCAAGCCCGCTCGCCTCATTGTGTACCCTGACCTGGGAGTGCGTGTCTGTGAGAAACGCGCTCTATATGACGTGATACAGAAGTTGTCAATTGCGACGATGGGTTCTGCTTATGGATTCCAGTACTCGCCACAGCAGCGGGTCGAACATCTGTTGAAGATGTGGACCTCAAAGAAAACTCCCTTGGGGTTCTCGTATGACACCCGCTGCTTTGACTCGACTGTCACTGAACAGGATATCAGGGTGGAAGAGGAGATATACCAATGCTGTAACCTTGAGCCGGAAGCCAGGAAAGTGATCTCCTCCCTCACGGAGCGGCTTTACTGCGGGGGCCCTATGTTTAACAGCAAGGGGGCCCAGTGCGGTTATCGCCGTTGCCGTGCCAGTGGAGTTTTGCCTACCAGTTTCGGCAACACAATCACTTGTTACATCAAAGCCACAGCGGCTGCGAGGGCCGCAGGCCTCCGGAACCCGGACTTTCTTGTCTGCGGAGATGATCTGGTCGTGGTGGCTGAGAGTGATGGCGTCGACGAGGATAGAGCAGCCCTGAGAGCCTTCACGGAGGCCATGACCAGGTATTCTGCTCCACCCGGAGATGCTCCACAGCCTACCTACGACCTTGAGCTCATTACATCTTGCTCGTCCAACGTCTCCGTGGCATGGGACAACAAGGGGAAGAGGTATTACTACCTCACCCGTGATGCCACTACACCCCTGGCCCGCGCGGCTTGGGAAACAGCTCGTCACACTCCAGTTAACTCCTGGCTGGGCAACATTATCATGTACGCGCCTACCATCTGGGTGCGCATGGTAATGATGACACACTTTTTCTCCATACTCCAATCCCAGGAGATACTTGACCGACCCCTAGATTTTGAAATGTACGGGGCCACTTACTCTGTCACTCCGCTGGATTTACCAGCAATCATTGAAAGACTCCATGGTCTGAGCGCGTTTACACTCCATAGTTACTCTCCGGTAGAGCTCAACAGGGTCGCGGGGACACTCAGGAAGCTTGGGTGCCCCCCCCTACGAGCTTGGAGACATCGGGCACGAGCAGTACGCGCCAAGCTTATCGCCCAGGGAGGGAAGGCCAAGATATGCGGCCTTTACCTCTTCAATTGGGCGGTACGCACCAAGACCAATCTCACTCCACTGCCAGCCGCTAGCCAGTTGGATTTATCCAGCTGGTTCACGGTTGGCGTCGGCGGGAACGACATTTATCACAGCATGTCGCGTGCCCGAACCCGCCATTTGCTGCTTTGCCTACTCCTACTGACGGTAGGGGTAGGCATCTTCCTCCTGCCAGCACGATGAGCTGGTAGGGTAACACTCCA
>KY620771 
TCTCCTGGAGGCTGCACGACACTCCACCATAGATCACTCCCCTGTGAGGAACTTCTGTCTTCACGCGGAAAGCGTCTAGCCATGGCGTTAGTACGAGTGTCGTGCAGCCTCCAGGACCCCCCCTCCCGGGAGAGCCATAGTGGTCTGCGGAGANNNNNNNNNNNNNNNNNNNNNNNNNNNNNNNNNNNNNNNNNNNNNNNNNNNNNNNNNNNNNCCCAGAAATTTGGGCGTGCCCCCGCGAGATCACTAGCCGAGTAGTGTTGGGTCGCGAAAGGCCTTGTGGTACTGCCTGATAGGGTGCTTGCGAGTGCCCCGGGAGGTCTCGTAGACCGTGCAACATGAGCACACTTCCTAAACCCCAAAGAAAAACCAAAAGAAACACCGTCCGTCGCCCACAGGACGTCAAGTTCCCGGGTGGCGGACAGATCGTTGGTGGAGTATACGTGTTGCCGCGCAGGGGCCCGCGATTGGGTGTGTGCGCGACGCGTAAAACTTCTGAACGGTCACAGCCTCACAGANNNNNNNNNNNNNNNNNNNNNNNNNNNNNNNNNNNNNNNNNNNNNNNGGCTCAGCCTGGGTACCCTTGGCCCCTCTATGGTAATGAGGGTTGCGGGTGGGCAGGGTGGCTCCTGTCCCCACGCGGCTCCCGTCCATCTTGGGGCCCAAATGACCCCCGGCGAAGATCCCGCAATTTGGGTAAAGTCATCGATACCCTCACATGCGGATTCGCCGACCTCATGGGGTACATCCCGCTCGTTGGCGCTCCCGTGGGAGGCGTCGCAAGAGCCTTCGCGCACGGCGTGAGGGCCCTTGAAGACGGGATAAATTTTGCAACAGGGAACTTGCCCGGTTGCTCCTTTTCTATCTTCCTTCTTGCTCTGTTCTCTTGTTTGGTTCACCCAGCAGCCAGTTTGGAGTGGCGGAATACGTCTGGCCTCTACATTCTTACCAACGACTGTTCCAATAGCAGTATTGTGTATGAGGCCGACGATGTTATTCTGCACGCCCCCGGCTGTGTGCCTTGTGTTCAGGACGGCAATACATCCACGTGCTGGACCTCAGTGACACCTACAGTGGCAGTCAGGCATGTCGGGGCAACCACCGCTTCGATACGCAGTCATGTGGACCTATTAGTGGGCGCGGCCACGATGTGCTCTGCGCTCTACGTGGGCGACATGTGTGGGGCTGTCTTCCTTGTAGGACAAGCCTTCACATTCAGACCCCGTCGCCACCAAACGGTTCAGAACTGCAACTGCTCGCTGTACCCAGGCCATCTTTCAGGACATCGAATGGCTTGGGATATGATGATGAATTGGTCCCCCGCTGTGGGTATGGTGGTAGCGCACGTCCTGCGTCTGCCCCAGACCTTGTTCGACATAATAGCCGGGGCTCATTGGGGCATTTTGGCGGGCCTAGCCTATTACTCCATGCAGGGCAATTGGGCCAAGGTCGCTATCATCATGGTTATGTTTTCAGGGGTCGATGCCACTACATATGTCTCCGGTGGCAGTGCAGCTCACCAGGCCCAAGGGCTTACTACCCTTTTCAGTGTGGGCGCCCAGCAGAAACTGCAGCTGATTAACACCAATGGCTCGTGGCACATCAACAGAACTGCCCTAAATTGCGATGAATCCATAAACACAGGGTTCTTAGCTGGGTTGTTTTATTACCACAAGTTCAACTCCTCTGGATGTCCCCAGAGGCTCAGCAGCTGCAGGCCCATCACTTTCTTTAGGCAGGGGTGGGGCCCCTTGACAGATGCTAACATCNNNNNNNNNNNNNNNNNCCGTACTGCTGGCATTACGCACCCAGGCCCTGTACCACTATCCGGGCACTAGACGTCTGCGGCCCTGTGTATTGCTTCACACCATCACCGGTGGTTGTGGGCACTACTGATGCTAAGGGTGCCCCAACCTACACCTGGGGTGAAAATGCTACAGACGTGTTCCTGCTGGAGTCCTTGCGGCCTCCCAGTGGTCGGTGGTTCGGGTGTACGTGGATGGACTCCTTGGGGTATGTCAGGACGTGCGGATCTCCCCCTTGTAACATCTATGGGGGTGGAGGGAATCCCGGCAACGGGTCAGACCTCTTCTGCCCCACCGACTGCTTCAGGAAACATCCTGAGGCCACATACAGCCGGTGTGGTGCGGGGCCTTGGTTGACACCTCGATGCATGGTCGATTATCCATACCGGCTTTGGCATTACCCATGTACAGTCAATTTTACATTGTTCAAGGTGAGGATGTTTGTGGGTGGGTTTGAGCACCGATTCAACGCCGCTTGCAACTGGACCAGGGGGGAGCGCTGCGATATCGAGGATCGAGACCGCAGCGAGCAACATCCGCTGCTGCACTCAACAACTGAGCTCGCTATACTGCCTTGCTCCTTCACGCCCATGCCCGCATTGTCAACAGGCCTAATACACCTCCACCAAAATATCGTGGATGTCCAATACCTTTATGGTGTCGGATCCGGTGTGGTGGGCTGGGCGTTGAAATGGGAGTTTGTTGTCCTCGTGTTCCTTCTCCTAGCAGACGCACGCGTGTGCGTTGCCCTTTGGCTGATGCTGATGATATCACAAGCAGAAGCGGCCTTGGAGAATCTTGTCACGCTAAACGCCGTCGCTGCCGCTGGGACACATGGTATCGGCTGGTACTTGGTAGCCTTTTGCGCAGCGTGGCACGTGCGGGGTAAACTCGTCCCACTGGTGACCTACAGCCTGACGGGTCTTTGGTCCCTAGCATTGCTCGTCCTCTTGCTCCCTCAACGGGCGTATGCTTGGTCGGGCGAAGATAGCGCTACTCTTGGCGCTGGGATCTTGGTTCTCTTCGGCTTCTTTACCTTATCACCTTGGTACAAGCATTGGATCAGCCGCCTCATGTGGTGGAACCAGTACACCATATGTAGATGCGAGGCCGCCCTTCAAGTGTGGGTCCCCCCCTTACTTGCACGCGGGAGTAGGGACGGTGCTATCCTGCTAACAAGCCTGCTTTATCCATCCTTAATTTTTGACATCACTAAACTGCTGATAGCAGTACTGGGCCCATTATACTTAATACAGGTTGCCATCACTACCACCCCCTACTTCGTGCGTGCACATGTACTGGTTCGCCTTTGCATGTTTGTGCGCTCTGTGATGGGGGGAAAATACCTCCAGATGATCATACTGAGCATTGGCCGCTGGTGTAACACCTATCTATATGACCACCTAGCGCCGATGCAGCATTGGGCTGCAGCTGGTCTCAAAGACCTAGCAGTGGCCACAGAACCTGTGATATTTAGTCCCATGGAAATCAAGGTTATCACCTGGGGCGCGGACACAGCTGCTTGCGGAGACATCCTTTGCGGGCTGCCTGTTTCTGCGCGATTAGGCCGTGAGGTGTTGTTGGGACCTGCCGATGATTATCGGGAGATGGGTTGGCGGTTGTTGGCCCCAATCACAGCATACGCCCAGCAAACTAGGGGCCTTCTTGGGACTATTGTGACCAGCTTAACTGGCAGGGACAAGAACGTGGTGACCGGTGAAGTGCAGGTACTTTCTACGGCTACCCAGACCTTCCTAGGTACAACAGTGGGGGGGGTTATGTGGACTGTTTACCATGGTGCAGGTTCAAGGACACTTGCGGGCGTTAAACATCCTGCGCTCCAAATGTACACAAATGTGGATCAAGACCTTGTTGGGTGGCCAGCTCCTCCAGGGGCTAAGTCTCTCGAACCGTGCACCTGCGGGTCTGCAGACTTGTACTTGGTTACCCGCGACGCTGATGTCATCCCTGCTCGACGCAGGGGAGACTCCACAGCGAGCTTGCTCAGTCCCAGACCTCTCGCCTGTCTCAAAGGCTCCTCTGGAGGTCCCGTTATGTGCCCCTCGGGGCATGTCGCGGGGGTCTTTAGGGCTGCTGTGTGCACCAGAGGTGTAGCAAAAGCCCTACAGTTCATACCAGTGGAAACCCTTAGCACACAGGCTAGGTCTCCATCTTTCTCTGACAATTCAACTCCTCCTGCTGTCCCACAGAGCTACCAAGTGGGGTACCTCCATGCTCCGACCGGCAGTGGTAAGAGCACAAAGGTCCCGGCCGCTTATGTAGCACAGGGATACAATGTTCTCGTGCTGAATCCATCGGTAGCGGCCACACTAGGCTTCGGCGCTTTCATGTCGCGTGCCTATGGGATCGACCCCAACATCCGCACTGGGAACCGCACCGTCACAACTGGTGCTAAACTGACCTATTCCACCTACGGTAAGTTCCTCGCGGACGGGGGTTGCTCCGGAGGAGCATATGATGTGATCATCTGTGATGAGTGTCATGCCCAAGACGCAACTAGCATACTGGGTATAGGCACGGTCTTAGACCAAGCTGAGACGGCCGGGGTGAGGCTGACGGTTTTAGCGACAGCAACTCCCCCAGGCAGCATTACTGTGCCACATTCTAACANNNNNNNNNNNNNNNNNNNNNNNNNNNNNNNNNNNNNNNNNNNNNNNNNNNNNNNNNNNNNNNNNNNNNNNNNNNNNNNNNNNCACCTTATCTTCTGTCATTCCAAGAAAAAATGTGATGAGATAGCATCCAAACTCCGGGGTATGGGGCTCAATGCTGTGGCGTACTATAGGGGTCTTGATGTGTCCGTCATACCAACAGCAGGAGACGTCGTGGTTTGCGCCACTGACGCCCTCATGACTGGATACACCGGAGACTTCGATTCCGTCATAGATTGCAACGTGGCTGTTGAACAGTACGTTGACTTCAGCCTGGACCCCACCTTTTCCATTGAGACTCGCACAGCTCCCCAAGACGCGGTTTCCCGCAGCCAACGTCGTGGTCGTACGGGCCGAGGTAGACTCGGTACGTACCGATATGTCACCCCGGGCGAGAGACCATCTGGAATGTTTGACTCGGTTGTTCTCTGTGAGTGCTATGACGCGGGATGCTCGTGGTACGATCTGCAGCCCGCCGAGACCACAGTCAGACTGAGAGCTTACTTGTCCACACCGGGGTTACCTGTCTGCCAAGACCATCTAGACTTTTGGGAGAGCGTCTTCACTGGACTAACTCACATAGATGCCCACTTTCTGTCACAGACTAAGCAGCAGGGACTCAACTTCTCGTACCTAACTGCCTACCAAGCCACTGTGTGTGCCCGCGCGCAGGCTCCTCCTCCAAGTTGGGACGAGACGTGGAAATGTCTCGTGCGGCTTAAGCCAACATTACATGGACCTACGCCCCTTCTATACCGGTTGGGGCCCGTCCAAAATGAAATCTGCTTGACACACCCCATCACAAAATATATCACAGCATGCATGTCAGCTGATCTGGAAGTAACCACCAGCACCTGGGNNNNNNNTGGAGGGGTCCTCGCGGCCCTAGCGGCCTACTGTTTGTCAGTCGGCTGCGTTGTGATTGTGGGTCATATTGAGCTGGGGGGCAAGCCGGCACTCGTTCCAGACAAGGAAGTGTTGTATCAACAATACGATGAGATGGAAGAGTGCTCGCAGNNNNNNNNNNNNNNNNNNNNNNNNNNNNNNNNNNNNNNNNNNNNNNNNNNNNNNNNNNNNNNNNNNNNNNNNNNNNNNNNNNNNNNNNNNNNNNNNNNNNNNNNNNNNNNNNNTAACAACTGGCAAAAGCTTGAAGCCTTCTGGCATAAACATATGTGGAATTTTGTGAGTGGGATCCAGTACCTAGCAGGCCTCTCCACTTTGCCTGGCAACCCTGCTGTGGCGTCTCTTATGGCGTTCACTGCTTCAGTCACCAGTCCCCTGACAACCAACCAAACTGTGTTTTTCAACATACTCGGGGGGTGGGTTGCTACCCATTTGGCAGGGCCCCAGAGCTCTTCCGCGTTCGTGGTAAGTGGCTTGGCCGGCGCTGCTATAGGGGGCATAGGTCTGGGCAGGGTCTTGATTGACATCCTGGCAGGATATGGAGCTGGCGTCTCAGGCGCCTTGGTGGCTTTTAAAATCATGGGAGGAGAATTTCCCACAGCTGAGGACATGGTCAACCTGCTGCCCGCCATACTATCTCCAGGCGCCCTCGTTGTCGGTGTGATATGTGCTGCCATACTACGCCGACACGTAGGACCAGGAGAGGGGGCGGTGCAGTGGATGAACAGGCTCATCGCATTCGCATCCCGGGGTAACCATGTTTCACCAACACACTATGTCCCCGAGAGCGATGCTGCAGCAAGGGTCACTGCATTGCTGAGCTCCCTGACTGTCACAAGTCTGCTCCGGCGGTTGCATCAGTGGATCAATGAAGACTACCCAAGTCCTTGCAGCGGTGATTGGCTGCGTACCATCTGGGACTGGGTTTGCTCAGTGTTGTCTGACTTCAAGACATGGCTCTCTGCTAAGATTGTGCCAGCGCTCCCTGGACTGCCCTTTATCTCCTGTCAGAAGGGATACAAGGGCGTGTGGCGGGGGGACGGTGTGATGTCAACACGCTGTCCCTGCGGGGCATCAATAACCGGCCATGTGAAGAATGGGTCCATGCGGCTTGCAGGGCCGCGTACATGTGCTAACATGTGGCACGGTACTTTTCCCATCAATGAGTACACCACTGGACCCGGCACACCTTGCCCATCACCCAATTACACTCGCGCGCTATGGCGCGTGGCTGCCAACAGCTACGTTGAGGTGCGCCGGGTGGGGGACTTCCATTACATCACAGGAGCTACAGAAGACGAGCTCAAGTGTCCGTGCCAAGTGCCGGCTGCTGAGTTCTTTACTGAAGTGGATGGGGTGAGGCTTCACCGTTACGCCCCTCCGTGTAAGCCCCTGTTGAGAGATGACATCACCTTCATAGTGGGGTTGAATTCCTACGTGATAGGATCTCAACTCCCCTGTGAGCCCGAACCAGACGTTTCCGTGCTGACCTCGATGTTGAGAGACCCTTCTCATATCACAGCCGAGACGGCAGCGCGTCGTCTTGCGCGCGGGTCCCCTCCATCAGAGGCAAGTTCATCCGCCAGCCAACTATCGGCTCCGTCGCTGAAGGCCACCTGCCAAACGCATAGGCCGCATCCAGACGCTGAGCTAGTAGATGCCAACTTGTTATGGCGGCAAGAGATGGGCAGCAACATCACACGGGTAGAGTCTGAGACGAAGGTTGTGATCCTTGATTCATTCGAACCCCTGAGAGCCGAAACTGGCGACGCCGAGCTCTCGGTGGCTGCAGAGTGCTTCAAGAAACCTCCCAAGTATCCTCCAGCCCTTCCTATCTGGGCTAGGCCAGACTACAACCCTCCACTGTTAGATCGCTGGAAAGCACCGGACTACACACCACCAACTGTCCATGGTTGCGCCTTACCACCACGGGGCGCTCCACCGGTGCCTCCCCCTCGGAGGAAGAGAACAATTCAGCTGGATGGCTCTAATGTGTCCGCAGCGCTAGCTGCGTTAGCGGAAAAATCATTCCCTGCCTCGAAACAGCAGGAAGAGAACAGCTCATCCTCAGGGGTTGATACACAGTCCAACACTACTTCTAAGGCCCCCCCCTCTCCGGGAGGAGAGTCCGACTCAGAGTCATGCTCGTCCATGCCCCCTCTCGAGGGAGAGCCGGGCGATCCGGACCTGAGTTGCGACTCTTGGTCCACCGTTAGTGACAGCGAGGAGCAGAGCGTAGTCTGCTGCTCTATGTCGTACTCTTGGACCGGAGCCTTGATAACACCATGTAGTGCTGAGGAGGAGAAACTGCCCATCAGCCCACTCAGCAACTCCCTGCTGAGACATCATAACCTAGTCTATTCAACGTCGTCTAGAAGCGCTTCTCAGCGCCAGAAGAAGGTTACCTTCGACAGGCTGCAGGTGCTCGACGACTACTACAAAACTGCATTAAAGGAGNNNNNNNNNNNNNNNNNNNNNNNNNNNNCCCGCATGCTCACCATCGAGGAAGCGTGCGCGCTCGTCCCTCCCCACTCCGCCCGTTCAAAGTTCGGGTATAGTGCGAAGGACGTTCGCTCCTTGTCCAGCAGGGCCATTAACCAGATCCGCTCCGTCTGGGAGGACCTGCTGGAAGACACCACAACTCCAATTCCAACCACCATCATGGCGAAGAACGAGGTGTTCTGCGTGGACCCCAGTAAAGGGGGCCGCAAGCCCGCTCGCCTCATTGTGTATCCTGACCTGGGGGTGCGTGTCTGTGAGAAACGCGCTCTGTATGACGTGATACAGAAGTTGTCAATTGAGACGATGGGTTCCGCTTATGGATTCCAATATTCGCCTCAGCAGCGGGTCGAACGTCTGTTAAAGATGTGGACCTCAAAGAAAACTCCTTTGGGGTTCTCGTATGACACCCGCTGCTTTGACTCGACTGTCACTGAACAGGACATCAGGGTGGAAGAGGAGATATACCAATGCTGTAACCTTGAACCGGAGGCCAGGAAAGTGATCTCCTCCCTCACGGAGCGGCTTTACTGCGGGGGCCCTATGTTTAACAGCAAAGGGGCCCAGTGTGGTTATCGCCGTTGCCGTGCCAGTGGAGTTCTGCCCACCAGCTTTGGCAACACAATCACTTGTTACATCAAGGCTACGGCGGCCGCAAGGGCCGCAGGCCTCCGGAATCCAGACTTTCTTGTCTGCGGAGATGACCTAGTCGTGGTGGCTGAGAGTGATGGCGTCGACGAGGACAGAGTAGCCCTGAGAGCTTTCACGGAGGCTATGACCAGGTACTCTGCTCCGCCCGGAGATGCTCCACAGCCTACCTACGACCTTGAACTCATTACATCTTGTTCCTCTAACGTCTCCGTAGCACAGGACAACAAAGGGAAGAGGTATTACTACCTCACCCGTGATGCCACTACTCCCCTAGCCCGTGCGGCTTGGGAAACAGCTCGTCACACTCCAGTTAACTCCTGGTTGGGCAACATCATCATGTACGCGCCTACCATTTGGGTGCGCATGGTAATGATGACACATTTTTTCTCCATACTCCAATCCCAGGAGATACTTGATCGGCCCCTTGACTTTGAAATGTACGGGGCCACTTACTCTGTCACTCCGCTGGATTTACCAGCAATCATTGAAAGACTCCATGGTCTAAGCGCGTTCACGCTCCACAGTTACTCTCCAGTAGAGCTCAATAGGGTTGCGGGGACACTCAGGAAGCTTGGGTGCCCCCCCCTACGGGCTTGGAGACATCGGGCACGAGCAGTGCGCGCTAAGCTTATCGCCCAGGGAGGGAAGGCCAAAATATGCGGCCTTTACCTCTTTAATTGGGCGGTACGCACCAAGACCAATCTCACTCCATTGCCAGCCGCTGGCCAGTTGGATTTATCCAGTTGGTTTACGGTTGGCGTCGGCGGGAGCGACATTTATCACAGCGTGTCGCGCGCCCGAACCCGCCATTTGCTGCTTTGCCTACTCCTACTAACAGTAGGGGTAGGCATCTTTCTCCTGCCAGCACGATGAGCTGGTAGGATAACACTCCAT
>KY620772
[truncated: 23,076,956 more chars]
