# Supplementary material for: Comprehensive survey of conserved RNA secondary structures in full-genome alignment of Hepatitis C virus
Source: Sci Rep. 2024 Jul 2;14:15145. doi: 10.1038/s41598-024-62897-0 (PMC11219754; doi:10.1038/s41598-024-62897-0)
Supplement: Supplementary file 2 — Supplementary Information 2. [file 41598_2024_62897_MOESM2_ESM.zip › ST_HCV_supplementary_files/F4_hcv_representative_genomes.fasta]

>NC_038882
GCCAGCCCCCUGAUGGGGGCGACACUCCACCAUGAAUCACUCCCCUGUGAGGAACUACUGUCUUCACGCAGAAAGCGUCUAGCCAUGGCGUUAGUAUGAGUGUCGUGCAGCCUCCAGGACCCCCCCUCCCGGGAGAGCCAUAGUGGUCUGCGGAACCGGUGAGUACACCGGAAUUGCCAGGACGACCGGGUCCUUUCUUGGAUAAACCCGCUCAAUGCCUGGAGAUUUGGGCGUGCCCCCGCAAGACUGCUAGCCGAGUAGUGUUGGGUCGCGAAAGGCCUUGUGGUACUGCCUGAUAGGGUGCUUGCGAGUGCCCCGGGAGGUCUCGUAGACCGUGCACCAUGAGCACGAAUCCUAAACCUCAAAGAAAAACCAAACGUAACACCAACCGUCGCCCACAGGACGUCAAGUUCCCGGGUGGCGGUCAGAUCGUUGGUGGAGUUUACUUGUUGCCGCGCAGGGGCCCUAGAUUGGGUGUGCGCGCGACGAGGAAGACUUCCGAGCGGUCGCAACCUCGAGGUAGACGUCAGCCUAUCCCCAAGGCACGUCGGCCCGAGGGCAGGACCUGGGCUCAGCCCGGGUACCCUUGGCCCCUCUAUGGCAAUGAGGGUUGCGGGUGGGCGGGAUGGCUCCUGUCUCCCCGUGGCUCUCGGCCUAGCUGGGGCCCCACAGACCCCCGGCGUAGGUCGCGCAAUUUGGGUAAGGUCAUCGAUACCCUUACGUGCGGCUUCGCCGACCUCAUGGGGUACAUACCGCUCGUCGGCGCCCCUCUUGGAGGCGCUGCCAGGGCCCUGGCGCAUGGCGUCCGGGUUCUGGAAGACGGCGUGAACUAUGCAACAGGGAACCUUCCUGGUUGCUCUUUCUCUAUCUUCCUUCUGGCCCUGCUCUCUUGCCUGACUGUGCCCGCUUCAGCCUACCAAGUGCGCAAUUCCUCGGGGCUUUACCAUGUCACCAAUGAUUGCCCUAACUCGAGUAUUGUGUACGAGGCGGCCGAUGCCAUCCUGCACACUCCGGGGUGUGUCCCUUGCGUUCGCGAGGGUAACGCCUCGAGGUGUUGGGUGGCGGUGACCCCCACGGUGGCCACCAGGGACGGCAAACUCCCCACAACGCAGCUUCGACGUCAUAUCGAUCUGCUUGUCGGGAGCGCCACCCUCUGCUCGGCCCUCUACGUGGGGGACCUGUGCGGGUCUGUCUUUCUUGUUGGUCAACUGUUUACCUUCUCUCCCAGGCGCCACUGGACGACGCAAGACUGCAAUUGUUCUAUCUAUCCCGGCCAUAUAACGGGUCAUCGCAUGGCAUGGGAUAUGAUGAUGAACUGGUCCCCUACGGCAGCGUUGGUGGUAGCUCAGCUGCUCCGGAUCCCACAAGCCAUCAUGGACAUGAUCGCUGGUGCUCACUGGGGAGUCCUGGCGGGCAUAGCGUAUUUCUCCAUGGUGGGGAACUGGGCGAAGGUCCUGGUAGUGCUGCUGCUAUUUGCCGGCGUCGACGCGGAAACCCACGUCACCGGGGGAAAUGCCGGCCGCACCACGGCUGGGCUUGUUGGUCUCCUUACACCAGGCGCCAAGCAGAACAUCCAACUGAUCAACACCAACGGCAGUUGGCACAUCAAUAGCACGGCCUUGAAUUGCAAUGAAAGCCUUAACACCGGCUGGUUAGCAGGGCUCUUCUAUCAACACAAAUUCAACUCUUCAGGCUGUCCUGAGAGGUUGGCCAGCUGCCGACGCCUUACCGAUUUUGCCCAGGGCUGGGGUCCUAUCAGUUAUGCCAACGGAAGCGGCCUCGACGAACGCCCCUACUGCUGGCACUACCCUCCAAGACCUUGUGGCAUUGUGCCCGCAAAGAGCGUGUGUGGCCCGGUAUAUUGCUUCACUCCCAGCCCCGUGGUGGUGGGAACGACCGACAGGUCGGGCGCGCCUACCUACAGCUGGGGUGCAAAUGAUACGGAUGUCUUCGUCCUUAACAACACCAGGCCACCGCUGGGCAAUUGGUUCGGUUGUACCUGGAUGAACUCAACUGGAUUCACCAAAGUGUGCGGAGCGCCCCCUUGUGUCAUCGGAGGGGUGGGCAACAACACCUUGCUCUGCCCCACUGAUUGCUUCCGCAAACAUCCGGAAGCCACAUACUCUCGGUGCGGCUCCGGUCCCUGGAUUACACCCAGGUGCAUGGUCGACUACCCGUAUAGGCUUUGGCACUAUCCUUGUACCAUCAAUUACACCAUAUUCAAAGUCAGGAUGUACGUGGGAGGGGUCGAGCACAGGCUGGAAGCGGCCUGCAACUGGACGCGGGGCGAACGCUGUGAUCUGGAAGACAGGGACAGGUCCGAGCUCAGCCCGUUGCUGCUGUCCACCACACAGUGGCAGGUCCUUCCGUGUUCUUUCACGACCCUGCCAGCCUUGUCCACCGGCCUCAUCCACCUCCACCAGAACAUUGUGGACGUGCAGUACUUGUACGGGGUAGGGUCAAGCAUCGCGUCCUGGGCCAUUAAGUGGGAGUACGUCGUUCUCCUGUUCCUUCUGCUUGCAGACGCGCGCGUCUGCUCCUGCUUGUGGAUGAUGUUACUCAUAUCCCAAGCGGAGGCGGCUUUGGAGAACCUCGUAAUACUCAAUGCAGCAUCCCUGGCCGGGACGCACGGUCUUGUGUCCUUCCUCGUGUUCUUCUGCUUUGCGUGGUAUCUGAAGGGUAGGUGGGUGCCCGGAGCGGUCUACGCCCUCUACGGGAUGUGGCCUCUCCUCCUGCUCCUGCUGGCGUUGCCUCAGCGGGCAUACGCACUGGACACGGAGGUGGCCGCGUCGUGUGGCGGCGUUGUUCUUGUCGGGUUAAUGGCGCUGACUCUGUCGCCAUAUUACAAGCGCUAUAUCAGCUGGUGCAUGUGGUGGCUUCAGUAUUUUCUGACCAGAGUAGAAGCGCAACUGCACGUGUGGGUUCCCCCCCUCAACGUCCGGGGGGGGCGCGAUGCCGUCAUCUUACUCAUGUGUGUAGUACACCCGACCCUGGUAUUUGACAUCACCAAACUACUCCUGGCCAUCUUCGGACCCCUUUGGAUUCUUCAAGCCAGUUUGCUUAAAGUCCCCUACUUCGUGCGCGUUCAAGGCCUUCUCCGGAUCUGCGCGCUAGCGCGGAAGAUAGCCGGAGGUCAUUACGUGCAAAUGGCCAUCAUCAAGUUAGGGGCGCUUACUGGCACCUAUGUGUAUAACCAUCUCACCCCUCUUCGAGACUGGGCGCACAACGGCCUGCGAGAUCUGGCCGUGGCUGUGGAACCAGUCGUCUUCUCCCGAAUGGAGACCAAGCUCAUCACGUGGGGGGCAGAUACCGCCGCGUGCGGUGACAUCAUCAACGGCUUGCCCGUCUCUGCCCGUAGGGGCCAGGAGAUACUGCUUGGGCCAGCCGACGGAAUGGUCUCCAAGGGGUGGAGGUUGCUGGCGCCCAUCACGGCGUACGCCCAGCAGACGAGAGGCCUCCUAGGGUGUAUAAUCACCAGCCUGACUGGCCGGGACAAAAACCAAGUGGAGGGUGAGGUCCAGAUCGUGUCAACUGCUACCCAAACCUUCCUGGCAACGUGCAUCAAUGGGGUAUGCUGGACUGUCUACCACGGGGCCGGAACGAGGACCAUCGCAUCACCCAAGGGUCCUGUCAUCCAGAUGUAUACCAAUGUGGACCAAGACCUUGUGGGCUGGCCCGCUCCUCAAGGUUCCCGCUCAUUGACACCCUGUACCUGCGGCUCCUCGGACCUUUACCUGGUCACGAGGCACGCCGAUGUCAUUCCCGUGCGCCGGCGAGGUGAUAGCAGGGGUAGCCUGCUUUCGCCCCGGCCCAUUUCCUACUUGAAAGGCUCCUCGGGGGGUCCGCUGUUGUGCCCCGCGGGACACGCCGUGGGCCUAUUCAGGGCCGCGGUGUGCACCCGUGGAGUGGCUAAAGCGGUGGACUUUAUCCCUGUGGAGAACCUAGGGACAACCAUGAGAUCCCCGGUGUUCACGGACAACUCCUCUCCACCAGCAGUGCCCCAGAGCUUCCAGGUGGCCCACCUGCAUGCUCCCACCGGCAGCGGUAAGAGCACCAAGGUCCCGGCUGCGUACGCAGCCCAGGGCUACAAGGUGUUGGUGCUCAACCCCUCUGUUGCUGCAACGCUGGGCUUUGGUGCUUACAUGUCCAAGGCCCAUGGGGUUGAUCCUAAUAUCAGGACCGGGGUGAGAACAAUUACCACUGGCAGCCCCAUCACGUACUCCACCUACGGCAAGUUCCUUGCCGACGGCGGGUGCUCAGGAGGUGCUUAUGACAUAAUAAUUUGUGACGAGUGCCACUCCACGGAUGCCACAUCCAUCUUGGGCAUCGGCACUGUCCUUGACCAAGCAGAGACUGCGGGGGCGAGACUGGUUGUGCUCGCCACUGCUACCCCUCCGGGCUCCGUCACUGUGUCCCAUCCUAACAUCGAGGAGGUUGCUCUGUCCACCACCGGAGAGAUCCCCUUUUACGGCAAGGCUAUCCCCCUCGAGGUGAUCAAGGGGGGAAGACAUCUCAUCUUCUGCCACUCAAAGAAGAAGUGCGACGAGCUCGCCGCGAAGCUGGUCGCAUUGGGCAUCAAUGCCGUGGCCUACUACCGCGGUCUUGACGUGUCUGUCAUCCCGACCAGCGGCGAUGUUGUCGUCGUGUCGACCGAUGCUCUCAUGACUGGCUUUACCGGCGACUUCGACUCUGUGAUAGACUGCAACACGUGUGUCACUCAGACAGUCGAUUUCAGCCUUGACCCUACCUUUACCAUUGAGACAACCACGCUCCCCCAGGAUGCUGUCUCCAGGACUCAACGCCGGGGCAGGACUGGCAGGGGGAAGCCAGGCAUCUAUAGAUUUGUGGCACCGGGGGAGCGCCCCUCCGGCAUGUUCGACUCGUCCGUCCUCUGUGAGUGCUAUGACGCGGGCUGUGCUUGGUAUGAGCUCACGCCCGCCGAGACUACAGUUAGGCUACGAGCGUACAUGAACACCCCGGGGCUUCCCGUGUGCCAGGACCAUCUUGAAUUUUGGGAGGGCGUCUUUACGGGCCUCACUCAUAUAGAUGCCCACUUUUUAUCCCAGACAAAGCAGAGUGGGGAGAACUUUCCUUACCUGGUAGCGUACCAAGCCACCGUGUGCGCUAGGGCUCAAGCCCCUCCCCCAUCGUGGGACCAGAUGUGGAAGUGUUUGAUCCGCCUUAAACCCACCCUCCAUGGGCCAACACCCCUGCUAUACAGACUGGGCGCUGUUCAGAAUGAAGUCACCCUGACGCACCCAAUCACCAAAUACAUCAUGACAUGCAUGUCGGCCGACCUGGAGGUCGUCACGAGCACCUGGGUGCUCGUUGGCGGCGUCCUGGCUGCUCUGGCCGCGUAUUGCCUGUCAACAGGCUGCGUGGUCAUAGUGGGCAGGAUCGUCUUGUCCGGGAAGCCGGCAAUUAUACCUGACAGGGAGGUUCUCUACCAGGAGUUCGAUGAGAUGGAAGAGUGCUCUCAGCACUUACCGUACAUCGAGCAAGGGAUGAUGCUCGCUGAGCAGUUCAAGCAGAAGGCCCUCGGCCUCCUGCAGACCGCGUCCCGCCAUGCAGAGGUUAUCACCCCUGCUGUCCAGACCAACUGGCAGAAACUCGAGGUCUUUUGGGCGAAGCACAUGUGGAAUUUCAUCAGUGGGAUACAAUACUUGGCGGGCCUGUCAACGCUGCCUGGUAACCCCGCCAUUGCUUCAUUGAUGGCUUUUACAGCUGCCGUCACCAGCCCACUAACCACUGGCCAAACCCUCCUCUUCAACAUAUUGGGGGGGUGGGUGGCUGCCCAGCUCGCCGCCCCCGGUGCCGCUACUGCCUUUGUGGGUGCUGGCCUAGCUGGCGCCGCCAUCGGCAGCGUUGGACUGGGGAAGGUCCUCGUGGACAUUCUUGCAGGGUAUGGCGCGGGCGUGGCGGGAGCUCUUGUAGCAUUCAAGAUCAUGAGCGGUGAGGUCCCCUCCACGGAGGACCUGGUCAAUCUGCUGCCCGCCAUCCUCUCGCCUGGAGCCCUUGUAGUCGGUGUGGUCUGCGCAGCAAUACUGCGCCGGCACGUUGGCCCGGGCGAGGGGGCAGUGCAAUGGAUGAACCGGCUAAUAGCCUUCGCCUCCCGGGGGAACCAUGUUUCCCCCACGCACUACGUGCCGGAGAGCGAUGCAGCCGCCCGCGUCACUGCCAUACUCAGCAGCCUCACUGUAACCCAGCUCCUGAGGCGACUGCAUCAGUGGAUAAGCUCGGAGUGUACCACUCCAUGCUCCGGUUCCUGGCUAAGGGACAUCUGGGACUGGAUAUGCGAGGUGCUGAGCGACUUUAAGACCUGGCUGAAAGCCAAGCUCAUGCCACAACUGCCUGGGAUUCCCUUUGUGUCCUGCCAGCGCGGGUAUAGGGGGGUCUGGCGAGGAGACGGCAUUAUGCACACUCGCUGCCACUGUGGAGCUGAGAUCACUGGACAUGUCAAAAACGGGACGAUGAGGAUCGUCGGUCCUAGGACCUGCAGGAACAUGUGGAGUGGGACGUUCCCCAUUAACGCCUACACCACGGGCCCCUGUACUCCCCUUCCUGCGCCGAACUAUAAGUUCGCGCUGUGGAGGGUGUCUGCAGAGGAAUACGUGGAGAUAAGGCGGGUGGGGGACUUCCACUACGUAUCGGGUAUGACUACUGACAAUCUUAAAUGCCCGUGCCAGAUCCCAUCGCCCGAAUUUUUCACAGAAUUGGACGGGGUGCGCCUACACAGGUUUGCGCCCCCUUGCAAGCCCUUGCUGCGGGAGGAGGUAUCAUUCAGAGUAGGACUCCACGAGUACCCGGUGGGGUCGCAAUUACCUUGCGAGCCCGAACCGGACGUAGCCGUGUUGACGUCCAUGCUCACUGAUCCCUCCCAUAUAACAGCAGAGGCGGCCGGGAGAAGGUUGGCGAGAGGGUCACCCCCUUCUAUGGCCAGCUCCUCGGCUAGCCAGCUGUCCGCUCCAUCUCUCAAGGCAACUUGCACCGCCAACCAUGACUCCCCUGACGCCGAGCUCAUAGAGGCUAACCUCCUGUGGAGGCAGGAGAUGGGCGGCAACAUCACCAGGGUUGAGUCAGAGAACAAAGUGGUGAUUCUGGACUCCUUCGAUCCGCUUGUGGCAGAGGAGGAUGAGCGGGAGGUCUCCGUACCUGCAGAAAUUCUGCGGAAGUCUCGGAGAUUCGCCCGGGCCCUGCCCGUCUGGGCGCGGCCGGACUACAACCCCCCGCUAGUAGAGACGUGGAAAAAGCCUGACUACGAACCACCUGUGGUCCAUGGCUGCCCGCUACCACCUCCACGGUCCCCUCCUGUGCCUCCGCCUCGGAAAAAGCGUACGGUGGUCCUCACCGAAUCAACCCUAUCUACUGCCUUGGCCGAGCUUGCCACCAAAAGUUUUGGCAGCUCCUCAACUUCCGGCAUUACGGGCGACAAUACGACAACAUCCUCUGAGCCCGCCCCUUCUGGCUGCCCCCCCGACUCCGACGUUGAGUCCUAUUCUUCCAUGCCCCCCCUGGAGGGGGAGCCUGGGGAUCCGGAUCUCAGCGACGGGUCAUGGUCGACGGUCAGUAGUGGGGCCGACACGGAAGAUGUCGUGUGCUGCUCAAUGUCUUAUUCCUGGACAGGCGCACUCGUCACCCCGUGCGCUGCGGAAGAACAAAAACUGCCCAUCAACGCACUGAGCAACUCGUUGCUACGCCAUCACAAUCUGGUGUAUUCCACCACUUCACGCAGUGCUUGCCAAAGGCAGAAGAAAGUCACAUUUGACAGACUGCAAGUUCUGGACAGCCAUUACCAGGACGUGCUCAAGGAGGUCAAAGCAGCGGCGUCAAAAGUGAAGGCUAACUUGCUAUCCGUAGAGGAAGCUUGCAGCCUGACGCCCCCACAUUCAGCCAAAUCCAAGUUUGGCUAUGGGGCAAAAGACGUCCGUUGCCAUGCCAGAAAGGCCGUAGCCCACAUCAACUCCGUGUGGAAAGACCUUCUGGAAGACAGUGUAACACCAAUAGACACUACCAUCAUGGCCAAGAACGAGGUUUUCUGCGUUCAGCCUGAGAAGGGGGGUCGUAAGCCAGCUCGUCUCAUCGUGUUCCCCGACCUGGGCGUGCGCGUGUGCGAGAAGAUGGCCCUGUACGACGUGGUUAGCAAGCUCCCCCUGGCCGUGAUGGGAAGCUCCUACGGAUUCCAAUACUCACCAGGACAGCGGGUUGAAUUCCUCGUGCAAGCGUGGAAGUCCAAGAAGACCCCGAUGGGGUUCUCGUAUGAUACCCGCUGUUUUGACUCCACAGUCACUGAGAGCGACAUCCGUACGGAGGAGGCAAUUUACCAAUGUUGUGACCUGGACCCCCAAGCCCGCGUGGCCAUCAAGUCCCUCACUGAGAGGCUUUAUGUUGGGGGCCCUCUUACCAAUUCAAGGGGGGAAAACUGCGGCUACCGCAGGUGCCGCGCGAGCGGCGUACUGACAACUAGCUGUGGUAACACCCUCACUUGCUACAUCAAGGCCCGGGCAGCCUGUCGAGCCGCAGGGCUCCAGGACUGCACCAUGCUCGUGUGUGGCGACGACUUAGUCGUUAUCUGUGAAAGUGCGGGGGUCCAGGAGGACGCGGCGAGCCUGAGAGCCUUCACGGAGGCUAUGACCAGGUACUCCGCCCCCCCCGGGGACCCCCCACAACCAGAAUACGACUUGGAGCUUAUAACAUCAUGCUCCUCCAACGUGUCAGUCGCCCACGACGGCGCUGGAAAGAGGGUCUACUACCUUACCCGUGACCCUACAACCCCCCUCGCGAGAGCCGCGUGGGAGACAGCAAGACACACUCCAGUCAAUUCCUGGCUAGGCAACAUAAUCAUGUUUGCCCCCACACUGUGGGCGAGGAUGAUACUGAUGACCCAUUUCUUUAGCGUCCUCAUAGCCAGGGAUCAGCUUGAACAGGCUCUUAACUGUGAGAUCUACGGAGCCUGCUACUCCAUAGAACCACUGGAUCUACCUCCAAUCAUUCAAAGACUCCAUGGCCUCAGCGCAUUUUCACUCCACAGUUACUCUCCAGGUGAAAUCAAUAGGGUGGCCGCAUGCCUCAGAAAACUUGGGGUCCCGCCCUUGCGAGCUUGGAGACACCGGGCCCGGAGCGUCCGCGCUAGGCUUCUGUCCAGAGGAGGCAGGGCUGCCAUAUGUGGCAAGUACCUCUUCAACUGGGCAGUAAGAACAAAGCUCAAACUCACUCCAAUAGCGGCCGCUGGCCGGCUGGACUUGUCCGGUUGGUUCACGGCUGGCUACAGCGGGGGAGACAUUUAUCACAGCGUGUCUCAUGCCCGGCCCCGCUGGUUCUGGUUUUGCCUACUCCUGCUCGCUGCAGGGGUAGGCAUCUACCUCCUCCCCAACCGAUGAAGGUUGGGGUAAACACUCCGGCCUCUUAAGCCAUUUCCUGUUUUUUUUUUUUUUUUUUUUUUUUUUUUCUUUUUUUUUUUCUUUCCUUUCCUUCUUUUUUUCCUUUCUUUUUCCCUUCUUUAAUGGUGGCUCCAUCUUAGCCCUAGUCACGGCUAGCUGUGAAAGGUCCGUGAGCCGCAUGACUGCAGAGAGUGCUGAUACUGGCCUCUCUGCAGAUCAUGU
>NC_004102
GCCAGCCCCCUGAUGGGGGCGACACUCCACCAUGAAUCACUCCCCUGUGAGGAACUACUGUCUUCACGCAGAAAGCGUCUAGCCAUGGCGUUAGUAUGAGUGUCGUGCAGCCUCCAGGACCCCCCCUCCCGGGAGAGCCAUAGUGGUCUGCGGAACCGGUGAGUACACCGGAAUUGCCAGGACGACCGGGUCCUUUCUUGGAUAAACCCGCUCAAUGCCUGGAGAUUUGGGCGUGCCCCCGCAAGACUGCUAGCCGAGUAGUGUUGGGUCGCGAAAGGCCUUGUGGUACUGCCUGAUAGGGUGCUUGCGAGUGCCCCGGGAGGUCUCGUAGACCGUGCACCAUGAGCACGAAUCCUAAACCUCAAAGAAAAACCAAACGUAACACCAACCGUCGCCCACAGGACGUCAAGUUCCCGGGUGGCGGUCAGAUCGUUGGUGGAGUUUACUUGUUGCCGCGCAGGGGCCCUAGAUUGGGUGUGCGCGCGACGAGGAAGACUUCCGAGCGGUCGCAACCUCGAGGUAGACGUCAGCCUAUCCCCAAGGCACGUCGGCCCGAGGGCAGGACCUGGGCUCAGCCCGGGUACCCUUGGCCCCUCUAUGGCAAUGAGGGUUGCGGGUGGGCGGGAUGGCUCCUGUCUCCCCGUGGCUCUCGGCCUAGCUGGGGCCCCACAGACCCCCGGCGUAGGUCGCGCAAUUUGGGUAAGGUCAUCGAUACCCUUACGUGCGGCUUCGCCGACCUCAUGGGGUACAUACCGCUCGUCGGCGCCCCUCUUGGAGGCGCUGCCAGGGCCCUGGCGCAUGGCGUCCGGGUUCUGGAAGACGGCGUGAACUAUGCAACAGGGAACCUUCCUGGUUGCUCUUUCUCUAUCUUCCUUCUGGCCCUGCUCUCUUGCCUGACUGUGCCCGCUUCAGCCUACCAAGUGCGCAAUUCCUCGGGGCUUUACCAUGUCACCAAUGAUUGCCCUAACUCGAGUAUUGUGUACGAGGCGGCCGAUGCCAUCCUGCACACUCCGGGGUGUGUCCCUUGCGUUCGCGAGGGUAACGCCUCGAGGUGUUGGGUGGCGGUGACCCCCACGGUGGCCACCAGGGACGGCAAACUCCCCACAACGCAGCUUCGACGUCAUAUCGAUCUGCUUGUCGGGAGCGCCACCCUCUGCUCGGCCCUCUACGUGGGGGACCUGUGCGGGUCUGUCUUUCUUGUUGGUCAACUGUUUACCUUCUCUCCCAGGCGCCACUGGACGACGCAAGACUGCAAUUGUUCUAUCUAUCCCGGCCAUAUAACGGGUCAUCGCAUGGCAUGGGAUAUGAUGAUGAACUGGUCCCCUACGGCAGCGUUGGUGGUAGCUCAGCUGCUCCGGAUCCCACAAGCCAUCAUGGACAUGAUCGCUGGUGCUCACUGGGGAGUCCUGGCGGGCAUAGCGUAUUUCUCCAUGGUGGGGAACUGGGCGAAGGUCCUGGUAGUGCUGCUGCUAUUUGCCGGCGUCGACGCGGAAACCCACGUCACCGGGGGAAGUGCCGGCCGCACCACGGCUGGGCUUGUUGGUCUCCUUACACCAGGCGCCAAGCAGAACAUCCAACUGAUCAACACCAACGGCAGUUGGCACAUCAAUAGCACGGCCUUGAACUGCAAUGAAAGCCUUAACACCGGCUGGUUAGCAGGGCUCUUCUAUCAGCACAAAUUCAACUCUUCAGGCUGUCCUGAGAGGUUGGCCAGCUGCCGACGCCUUACCGAUUUUGCCCAGGGCUGGGGUCCUAUCAGUUAUGCCAACGGAAGCGGCCUCGACGAACGCCCCUACUGCUGGCACUACCCUCCAAGACCUUGUGGCAUUGUGCCCGCAAAGAGCGUGUGUGGCCCGGUAUAUUGCUUCACUCCCAGCCCCGUGGUGGUGGGAACGACCGACAGGUCGGGCGCGCCUACCUACAGCUGGGGUGCAAAUGAUACGGAUGUCUUCGUCCUUAACAACACCAGGCCACCGCUGGGCAAUUGGUUCGGUUGUACCUGGAUGAACUCAACUGGAUUCACCAAAGUGUGCGGAGCGCCCCCUUGUGUCAUCGGAGGGGUGGGCAACAACACCUUGCUCUGCCCCACUGAUUGUUUCCGCAAGCAUCCGGAAGCCACAUACUCUCGGUGCGGCUCCGGUCCCUGGAUUACACCCAGGUGCAUGGUCGACUACCCGUAUAGGCUUUGGCACUAUCCUUGUACCAUCAAUUACACCAUAUUCAAAGUCAGGAUGUACGUGGGAGGGGUCGAGCACAGGCUGGAAGCGGCCUGCAACUGGACGCGGGGCGAACGCUGUGAUCUGGAAGACAGGGACAGGUCCGAGCUCAGCCCAUUGCUGCUGUCCACCACACAGUGGCAGGUCCUUCCGUGUUCUUUCACGACCCUGCCAGCCUUGUCCACCGGCCUCAUCCACCUCCACCAGAACAUUGUGGACGUGCAGUACUUGUACGGGGUAGGGUCAAGCAUCGCGUCCUGGGCCAUUAAGUGGGAGUACGUCGUUCUCCUGUUCCUCCUGCUUGCAGACGCGCGCGUCUGCUCCUGCUUGUGGAUGAUGUUACUCAUAUCCCAAGCGGAGGCGGCUUUGGAGAACCUCGUAAUACUCAAUGCAGCAUCCCUGGCCGGGACGCACGGUCUUGUGUCCUUCCUCGUGUUCUUCUGCUUUGCGUGGUAUCUGAAGGGUAGGUGGGUGCCCGGAGCGGUCUACGCCUUCUACGGGAUGUGGCCUCUCCUCCUGCUCCUGCUGGCGUUGCCUCAGCGGGCAUACGCACUGGACACGGAGGUGGCCGCGUCGUGUGGCGGCGUUGUUCUUGUCGGGUUAAUGGCGCUGACUCUGUCGCCAUAUUACAAGCGCUACAUCAGCUGGUGCAUGUGGUGGCUUCAGUAUUUUCUGACCAGAGUAGAAGCGCAACUGCACGUGUGGGUUCCCCCCCUCAACGUCCGGGGGGGGCGCGAUGCCGUCAUCUUACUCAUGUGUGUUGUACACCCGACUCUGGUAUUUGACAUCACCAAACUACUCCUGGCCAUCUUCGGACCCCUUUGGAUUCUUCAAGCCAGUUUGCUUAAAGUCCCCUACUUCGUGCGCGUUCAAGGCCUUCUCCGGAUCUGCGCGCUAGCGCGGAAGAUAGCCGGAGGUCAUUACGUGCAAAUGGCCAUCAUCAAGUUAGGGGCGCUUACUGGCACCUAUGUGUAUAACCAUCUCACCCCUCUUCGAGACUGGGCGCACAACGGCCUGCGAGAUCUGGCCGUGGCUGUGGAACCAGUCGUCUUCUCCCGAAUGGAGACCAAGCUCAUCACGUGGGGGGCAGAUACCGCCGCGUGCGGUGACAUCAUCAACGGCUUGCCCGUCUCUGCCCGUAGGGGCCAGGAGAUACUGCUUGGGCCAGCCGACGGAAUGGUCUCCAAGGGGUGGAGGUUGCUGGCGCCCAUCACGGCGUACGCCCAGCAGACGAGAGGCCUCCUAGGGUGUAUAAUCACCAGCCUGACUGGCCGGGACAAAAACCAAGUGGAGGGUGAGGUCCAGAUCGUGUCAACUGCUACCCAAACCUUCCUGGCAACGUGCAUCAAUGGGGUAUGCUGGACUGUCUACCACGGGGCCGGAACGAGGACCAUCGCAUCACCCAAGGGUCCUGUCAUCCAGAUGUAUACCAAUGUGGACCAAGACCUUGUGGGCUGGCCCGCUCCUCAAGGUUCCCGCUCAUUGACACCCUGCACCUGCGGCUCCUCGGACCUUUACCUGGUCACGAGGCACGCCGAUGUCAUUCCCGUGCGCCGGCGAGGUGAUAGCAGGGGUAGCCUGCUUUCGCCCCGGCCCAUUUCCUACUUGAAAGGCUCCUCGGGGGGUCCGCUGUUGUGCCCCGCGGGACACGCCGUGGGCCUAUUCAGGGCCGCGGUGUGCACCCGUGGAGUGGCUAAGGCGGUGGACUUUAUCCCUGUGGAGAACCUAGAGACAACCAUGAGAUCCCCGGUGUUCACGGACAACUCCUCUCCACCAGCAGUGCCCCAGAGCUUCCAGGUGGCCCACCUGCAUGCUCCCACCGGCAGCGGUAAGAGCACCAAGGUCCCGGCUGCGUACGCAGCCCAGGGCUACAAGGUGUUGGUGCUCAACCCCUCUGUUGCUGCAACGCUGGGCUUUGGUGCUUACAUGUCCAAGGCCCAUGGGGUUGAUCCUAAUAUCAGGACCGGGGUGAGAACAAUUACCACUGGCAGCCCCAUCACGUACUCCACCUACGGCAAGUUCCUUGCCGACGGCGGGUGCUCAGGAGGUGCUUAUGACAUAAUAAUUUGUGACGAGUGCCACUCCACGGAUGCCACAUCCAUCUUGGGCAUCGGCACUGUCCUUGACCAAGCAGAGACUGCGGGGGCGAGACUGGUUGUGCUCGCCACUGCUACCCCUCCGGGCUCCGUCACUGUGUCCCAUCCUAACAUCGAGGAGGUUGCUCUGUCCACCACCGGAGAGAUCCCUUUUUACGGCAAGGCUAUCCCCCUCGAGGUGAUCAAGGGGGGAAGACAUCUCAUCUUCUGCCACUCAAAGAAGAAGUGCGACGAGCUCGCCGCGAAGCUGGUCGCAUUGGGCAUCAAUGCCGUGGCCUACUACCGCGGUCUUGACGUGUCUGUCAUCCCGACCAGCGGCGAUGUUGUCGUCGUGUCGACCGAUGCUCUCAUGACUGGCUUUACCGGCGACUUCGACUCUGUGAUAGACUGCAACACGUGUGUCACUCAGACAGUCGAUUUCAGCCUUGACCCUACCUUUACCAUUGAGACAACCACGCUCCCCCAGGAUGCUGUCUCCAGGACUCAACGCCGGGGCAGGACUGGCAGGGGGAAGCCAGGCAUCUACAGAUUUGUGGCACCGGGGGAGCGCCCCUCCGGCAUGUUCGACUCGUCCGUCCUCUGUGAGUGCUAUGACGCGGGCUGUGCUUGGUAUGAGCUCACGCCCGCCGAGACUACAGUUAGGCUACGAGCGUACAUGAACACCCCGGGGCUUCCCGUGUGCCAGGACCAUCUUGAAUUUUGGGAGGGCGUCUUUACGGGCCUCACUCAUAUAGAUGCCCACUUUCUAUCCCAGACAAAGCAGAGUGGGGAGAACUUUCCUUACCUGGUAGCGUACCAAGCCACCGUGUGCGCUAGGGCUCAAGCCCCUCCCCCAUCGUGGGACCAGAUGUGGAAGUGUUUGAUCCGCCUUAAACCCACCCUCCAUGGGCCAACACCCCUGCUAUACAGACUGGGCGCUGUUCAGAAUGAAGUCACCCUGACGCACCCAAUCACCAAAUACAUCAUGACAUGCAUGUCGGCCGACCUGGAGGUCGUCACGAGCACCUGGGUGCUCGUUGGCGGCGUCCUGGCUGCUCUGGCCGCGUAUUGCCUGUCAACAGGCUGCGUGGUCAUAGUGGGCAGGAUUGUCUUGUCCGGGAAGCCGGCAAUUAUACCUGACAGGGAGGUUCUCUACCAGGAGUUCGAUGAGAUGGAAGAGUGCUCUCAGCACUUACCGUACAUCGAGCAAGGGAUGAUGCUCGCUGAGCAGUUCAAGCAGAAGGCCCUCGGCCUCCUGCAGACCGCGUCCCGCCAAGCAGAGGUUAUCACCCCUGCUGUCCAGACCAACUGGCAGAAACUCGAGGUCUUCUGGGCGAAGCACAUGUGGAAUUUCAUCAGUGGGAUACAAUACUUGGCGGGCCUGUCAACGCUGCCUGGUAACCCCGCCAUUGCUUCAUUGAUGGCUUUUACAGCUGCCGUCACCAGCCCACUAACCACUGGCCAAACCCUCCUCUUCAACAUAUUGGGGGGGUGGGUGGCUGCCCAGCUCGCCGCCCCCGGUGCCGCUACCGCCUUUGUGGGCGCUGGCUUAGCUGGCGCCGCCAUCGGCAGCGUUGGACUGGGGAAGGUCCUCGUGGACAUUCUUGCAGGGUAUGGCGCGGGCGUGGCGGGAGCUCUUGUAGCAUUCAAGAUCAUGAGCGGUGAGGUCCCCUCCACGGAGGACCUGGUCAAUCUGCUGCCCGCCAUCCUCUCGCCUGGAGCCCUUGUAGUCGGUGUGGUCUGCGCAGCAAUACUGCGCCGGCACGUUGGCCCGGGCGAGGGGGCAGUGCAAUGGAUGAACCGGCUAAUAGCCUUCGCCUCCCGGGGGAACCAUGUUUCCCCCACGCACUACGUGCCGGAGAGCGAUGCAGCCGCCCGCGUCACUGCCAUACUCAGCAGCCUCACUGUAACCCAGCUCCUGAGGCGACUGCAUCAGUGGAUAAGCUCGGAGUGUACCACUCCAUGCUCCGGUUCCUGGCUAAGGGACAUCUGGGACUGGAUAUGCGAGGUGCUGAGCGACUUUAAGACCUGGCUGAAAGCCAAGCUCAUGCCACAACUGCCUGGGAUUCCCUUUGUGUCCUGCCAGCGCGGGUAUAGGGGGGUCUGGCGAGGAGACGGCAUUAUGCACACUCGCUGCCACUGUGGAGCUGAGAUCACUGGACAUGUCAAAAACGGGACGAUGAGGAUCGUCGGUCCUAGGACCUGCAGGAACAUGUGGAGUGGGACGUUCCCCAUUAACGCCUACACCACGGGCCCCUGUACUCCCCUUCCUGCGCCGAACUAUAAGUUCGCGCUGUGGAGGGUGUCUGCAGAGGAAUACGUGGAGAUAAGGCGGGUGGGGGACUUCCACUACGUAUCGGGUAUGACUACUGACAAUCUUAAAUGCCCGUGCCAGAUCCCAUCGCCCGAAUUUUUCACAGAAUUGGACGGGGUGCGCCUACAUAGGUUUGCGCCCCCUUGCAAGCCCUUGCUGCGGGAGGAGGUAUCAUUCAGAGUAGGACUCCACGAGUACCCGGUGGGGUCGCAAUUACCUUGCGAGCCCGAACCGGACGUAGCCGUGUUGACGUCCAUGCUCACUGAUCCCUCCCAUAUAACAGCAGAGGCGGCCGGGAGAAGGUUGGCGAGAGGGUCACCCCCUUCUAUGGCCAGCUCCUCGGCCAGCCAGCUGUCCGCUCCAUCUCUCAAGGCAACUUGCACCGCCAACCAUGACUCCCCUGACGCCGAGCUCAUAGAGGCUAACCUCCUGUGGAGGCAGGAGAUGGGCGGCAACAUCACCAGGGUUGAGUCAGAGAACAAAGUGGUGAUUCUGGACUCCUUCGAUCCGCUUGUGGCAGAGGAGGAUGAGCGGGAGGUCUCCGUACCCGCAGAAAUUCUGCGGAAGUCUCGGAGAUUCGCCCGGGCCCUGCCCGUUUGGGCGCGGCCGGACUACAACCCCCCGCUAGUAGAGACGUGGAAAAAGCCUGACUACGAACCACCUGUGGUCCAUGGCUGCCCGCUACCACCUCCACGGUCCCCUCCUGUGCCUCCGCCUCGGAAAAAGCGUACGGUGGUCCUCACCGAAUCAACCCUAUCUACUGCCUUGGCCGAGCUUGCCACCAAAAGUUUUGGCAGCUCCUCAACUUCCGGCAUUACGGGCGACAAUACGACAACAUCCUCUGAGCCCGCCCCUUCUGGCUGCCCCCCCGACUCCGACGUUGAGUCCUAUUCUUCCAUGCCCCCCCUGGAGGGGGAGCCUGGGGAUCCGGAUCUCAGCGACGGGUCAUGGUCGACGGUCAGUAGUGGGGCCGACACGGAAGAUGUCGUGUGCUGCUCAAUGUCUUAUUCCUGGACAGGCGCACUCGUCACCCCGUGCGCUGCGGAAGAACAAAAACUGCCCAUCAACGCACUGAGCAACUCGUUGCUACGCCAUCACAAUCUGGUGUAUUCCACCACUUCACGCAGUGCUUGCCAAAGGCAGAAGAAAGUCACAUUUGACAGACUGCAAGUUCUGGACAGCCAUUACCAGGACGUGCUCAAGGAGGUCAAAGCAGCGGCGUCAAAAGUGAAGGCUAACUUGCUAUCCGUAGAGGAAGCUUGCAGCCUGACGCCCCCACAUUCAGCCAAAUCCAAGUUUGGCUAUGGGGCAAAAGACGUCCGUUGCCAUGCCAGAAAGGCCGUAGCCCACAUCAACUCCGUGUGGAAAGACCUUCUGGAAGACAGUGUAACACCAAUAGACACUACCAUCAUGGCCAAGAACGAGGUUUUCUGCGUUCAGCCUGAGAAGGGGGGUCGUAAGCCAGCUCGUCUCAUCGUGUUCCCCGACCUGGGCGUGCGCGUGUGCGAGAAGAUGGCCCUGUACGACGUGGUUAGCAAGCUCCCCCUGGCCGUGAUGGGAAGCUCCUACGGAUUCCAAUACUCACCAGGACAGCGGGUUGAAUUCCUCGUGCAAGCGUGGAAGUCCAAGAAGACCCCGAUGGGGUUCUCGUAUGAUACCCGCUGUUUUGACUCCACAGUCACUGAGAGCGACAUCCGUACGGAGGAGGCAAUUUACCAAUGUUGUGACCUGGACCCCCAAGCCCGCGUGGCCAUCAAGUCCCUCACUGAGAGGCUUUAUGUUGGGGGCCCUCUUACCAAUUCAAGGGGGGAAAACUGCGGCUACCGCAGGUGCCGCGCGAGCGGCGUACUGACAACUAGCUGUGGUAACACCCUCACUUGCUACAUCAAGGCCCGGGCAGCCUGUCGAGCCGCAGGGCUCCAGGACUGCACCAUGCUCGUGUGUGGCGACGACUUAGUCGUUAUCUGUGAAAGUGCGGGGGUCCAGGAGGACGCGGCGAGCCUGAGAGCCUUCACGGAGGCUAUGACCAGGUACUCCGCCCCCCCCGGGGACCCCCCACAACCAGAAUACGACUUGGAGCUUAUAACAUCAUGCUCCUCCAACGUGUCAGUCGCCCACGACGGCGCUGGAAAGAGGGUCUACUACCUUACCCGUGACCCUACAACCCCCCUCGCGAGAGCCGCGUGGGAGACAGCAAGACACACUCCAGUCAAUUCCUGGCUAGGCAACAUAAUCAUGUUUGCCCCCACACUGUGGGCGAGGAUGAUACUGAUGACCCAUUUCUUUAGCGUCCUCAUAGCCAGGGAUCAGCUUGAACAGGCUCUUAACUGUGAGAUCUACGGAGCCUGCUACUCCAUAGAACCACUGGAUCUACCUCCAAUCAUUCAAAGACUCCAUGGCCUCAGCGCAUUUUCACUCCACAGUUACUCUCCAGGUGAAAUCAAUAGGGUGGCCGCAUGCCUCAGAAAACUUGGGGUCCCGCCCUUGCGAGCUUGGAGACACCGGGCCCGGAGCGUCCGCGCUAGGCUUCUGUCCAGAGGAGGCAGGGCUGCCAUAUGUGGCAAGUACCUCUUCAACUGGGCAGUAAGAACAAAGCUCAAACUCACUCCAAUAGCGGCCGCUGGCCGGCUGGACUUGUCCGGUUGGUUCACGGCUGGCUACAGCGGGGGAGACAUUUAUCACAGCGUGUCUCAUGCCCGGCCCCGCUGGUUCUGGUUUUGCCUACUCCUGCUCGCUGCAGGGGUAGGCAUCUACCUCCUCCCCAACCGAUGAAGGUUGGGGUAAACACUCCGGCCUCUUAGGCCAUUUCCUGUUUUUUUUUUUUUUUUUUUUUUUUUUUUUUUUUUUUUUUUUUUUUUUUUUUCUUUUUUUUUUUUUUUUUCCUUUUUUUUUUUUUUUUUUUUCUUUCCUUCUUUUUUCCUUUCUUUUCCUUCCUUCUUUAAUGGUGGCUCCAUCUUAGCCCUAGUCACGGCUAGCUGUGAAAGGUCCGUGAGCCGCAUGACUGCAGAGAGUGCUGAUACUGGCCUCUCUGCAGAUCAUGU
>EU234065
UGCAGCCUCCAGGACCCCCCCUCCCGGGAGAGCCAUAGUGGUCUGCGGAACCGGUGAGUACACCGGAAUUGCCAGGACGACCGGGUCCUUUCUUGGAUAAACCCGCUCAAUGCCUGGAGAUUUGGGCGUGCCCCCGCAAGACUGCUAGCCGAGUAGUGUUGGGUCGCGAAAGGCCUUGUGGUACUGCCUGAUAGGGUGCUUGCGAGUGCCCCGGGAGGUCUCGUAGACCGUGCACCAUGAGCACGAAUCCUAAACCUCAAAGAAAAACCAAACGUAACACCAACCGUCGCCCACAGGACGUCAAGUUCCCGGGUGGCGGUCAGAUCGUUGGUGGAGUUUACUUGUUGCCGCGCAGGGGCCCUAGAUUGGGUGUGCGCGCGACGAGGAAGACUUCCGAGCGGUCGCAACCUCGAGGUAGACGUCAGCCUAUCCCCAAGGCGCGUCGGCCCGAGGGCAGGACCUGGGCUCAGCCCGGGUACCCUUGGCCCCUCUAUGGCAAUGAGGGUUGCGGGUGGGCGGGAUGGCUCCUGUCUCCCCGUGGCUCUCGGCCUAGCUGGGGCCCCACAGACCCCCGGCGUAGGUCGCGCAAUUUGGGUAAGGUCAUCGAUACCCUUACGUGCGGCUUCGCCGACCUCAUGGGGUACAUACCGCUCGUCGGCGCCCCUCUUGGAGGCGCUGCCAGGGCCCUGGCGCAUGGCGUCCGGGUUCUGGAAGACGGCGUGAACUAUGCAACAGGGAACCUUCCUGGUUGCUCUUUCUCUAUCUUCCUUCUGGCCCUGCUCUCUUGCCUGACUGUGCCCGCUUCAGCCUACCAAGUGCGCAACUCCUCGGGGCUUUACCAUGUCACCAAUGAUUGCCCCAACUCGAGUAUUGUGUACGAGGCGGCCGAUGCCAUCCUGCACACUCCGGGGUGUGUCCCUUGCGUUCACGAGGGUAACGCCUCGAGGUGUUGGGUGGCGGUGACCCCCACGGUGGCCACCAGGGACGGCAAACUCCCCACAACGCAGCUUCGACGUCACAUCGAUCUGCUUGUCGGGAGCGCCACCCUCUGCUCGGCCCUCUACGUGGGGGACCUGUGCGGGUCUGUCUUUCUUGUCGGUCAACUGUUUACCUUCUCUCCCAGGCGCCACUGGACGACGCAAGGCUGCAAUUGUUCUAUCUAUCCCGGCCAUAUAACGGGUCACCGCAUGGCAUGGGAUAUGAUGAUGAACUGGUCCCCUACGGCGGCGUUGGUGGUAGCUCAGCUGCUCCGGAUCCCACAAGCCAUCAUGGACAUGAUCGCUGGUGCUCACUGGGGAGUCCUGGCGGGCAUAGCGUAUUUCUCCAUGGUGGGGAACUGGGCGAAGGUCCUGGUAGUGCUGCUGCUAUUUGCCGGCGUCGACGCGGAAACCCACGUCACCGGGGGAAGUGUCGGCCACACCGUGUCUGGGUUUGCUGGUCUCCUCUCACCAGGCGCCAAGCAGAACAUCCAACUGAUCAACACCAACGGCAGUUGGCACAUCAAUAGCACGGCCUUGAACUGCAAUGAAAGCCUUACCACCGGCUGGCUAGCAGGGCUCUUCUAUCACCACAAAUUCAACUCUUCAGGCUGUCCCGAGAGGUUGGCCAGCUGCCGACGCCUUACCGAUUUUGCCCAGGGCUGGGGCCCUAUCAGUCAUGCCAACGGAAGCGGCCCCGACGAACGCCCCUACUGCUGGCACUACCCCCCAAGACCUUGUGGUAUUGUGCCCGCAAAGGGCGUGUGUGGCCCGGUAUAUUGCUUCACUCCCAGCCCCGUGGUGGUGGGAACGACCGACAGGGCGGGCGUGCCUACCUACAGCUGGGGUGAAAAUGAUACGGACGUCUUCGUCCUUAACAACACCAGGCCACCGCUGGGCAAUUGGUUCGGUUGCACCUGGAUGAACUCAACUGGAUACACCAAAGUGUGCGGAGCGCCCCCCUGUGUCAUCGGAGGGGUGGGCAACAACACCUUGCGCUGCCCCACUGAUUGUUUCCGCAAGCAUCCGGAAGCCACGUACUCUCGAUGCGGCUCCGGUCCCUGGAUUACACCCAGGUGCAUGGUCAACUACCCGUAUAGGCUUUGGCAUUAUCCUUGUACCAUCAACUACACCAUAUUCAAAGUCAGGAUGUACGUGGGAGGGGUCGAGCACAGGCUGGAAGCCGCCUGCAACUGGACGCGGGGCGAACGCUGUGAUCUGGAAGACAGGGACAGGUCCGAGCUUAGCCCAUUGCUGCUGUCCACCACACAGUGGCAGGUCCUUCCGUGUUCCUUCACGACCCUGCCAGCCUUGUCCACCGGCCUCAUCCACCUCCACCAGAACAUUGUGGACGUGCAGUACUUGUACGGGGUAGGGUCAAGCAUCGCGUCCUGGGCCAUUAAGUGGGAGUACGUCGUUCUCCUGUUCCUUCUGCUUGCAGACGCGCGUGUCUGCUCCUGCUUGUGGAUGAUGUUACUCAUAUCCCAAGUGGAGGCGGCUUUGGAGAACCUCGUAAUACUCAAUGCAGCAUCCCUGGCCGGGACGCAUGGUCUUGUGUCCUUCCUCGUGUUCUUCUGCUUUGCAUGGUAUCUGAAGGGUAAGUGGGUGCCCGGAGCGGUCUACGCCUUCUACGGGACGUGGCCUCUCCUCCUGCUCCUGCUGGCGUUGCCUCAGCGGGCAUACGCACUGGACACGGAGGUGGCCGCGUCGUGUGGUGGCGUUGUUCUUGUCGGGUUAGUGGCGCUGACUCUGUCACCAUACUACAAGCACUAUAUCAGCUGGUGCUUAUGGUGGCUUCAGUAUUUCCUGACCAGAGUAGAAGCGCACCUGCACGUGUGGGUUCCCCCCCUCAACGUUCGAGGGGGGCGCGAUGCUGUCAUCUUACUCAUGUGUGUUGUACACCCGACUCUGGUAUUUGACAUCACCAAACUACUGCUGGCCGUCUUCGGACCCCUUUGGAUUCUUCAAGCCAGUUUGCUUAAAGUCCCCUACUUCGUGCGCGUUCAAGGCCUUCUCCGGAUCUGCGCGCUAGCGCGGGAGAUGGCCGGAGGUCAUUACGUGCAGAUGGCCAUCAUCAAGUUGGGGGCGCUUACUGGCACCUAUGUUUACAACCAUCUCACUCCUCUCCGAGACUGGGCGCACAACGGCCUGCAAGAUCUGGCCGUGGCUGUGGAGCCAGUCGUCUUCUCCCAAAUGGAGACCAAGCUCAUCACGUGGGGGGCAGACACCGCCGCGUGCGGUGACAUCAUCAACGGCUUGCCCGUCUCCGCCCGUAGGGGCCAGGAGAUACUGCUCGGACCAGCCGACGGAAUGGUCUCCAAGGGGUGGAGGUUGCUGGCGCCCAUCACGGCGUACGCCCAGCAGACGAGAGGCCUCCUAGGGUGUAUAAUCACCAGCCUGACUGGCCGGGACAAAAAUCAAGUGGAGGGUGAGGUCCAGAUCGUGUCAACCGCUGCCCAGACCUUCCUGGCAACGUGCAUCAAUGGGGUAUGCUGGACUGUCUACCACGGAGCCGGAACGAGGACCAUCGCAUCACCCAAGGGUCCUGUUAUCCAGAUGUAUACCAAUGUGGACCAAGACCUUGUGGGCUGGCCCGCUCCUCAAGGUUCCCGCUCAUUGACACCCUGCACCUGCGGCUCCUCGGACCUUUACCUGGUCACGAGGCACGCCGAUGUCAUUCCCGUGCGCCGGCGGGGUGAUAGCAGGGGCAGCCUGCUUUCGCCCCGGCCCAUUUCCUACUUGAAAGGCUCCUCGGGGGGUCCGCUGUUGUGCCCCGCGGGACACGCCGUGGGCAUAUUCAGGGCCGCGGUGUGCACCCGUGGAGUGGCUAAGGCGGUGGACUUUAUCCCUGUGGAGAACCUAGAGACAACCAUGAGAUCCCCGGUGUUCACGGACAACUCCUCUCCACCAGCAGUGCCCCAGAGCUUCCAGGUGGCCCACCUGCAUGCUCCCACCGGCAGCGGUAAGAGCACCAAGGUCCCGGCUGCGUACGCAGCUCAGGGCUACAAGGUGCUAGUGCUCAACCCCUCUGUUGCUGCAACACUGGGCUUUGGUGCUUACAUGUCCAAGGCCCAUGGGGUCGACCCUAACAUCAGGACUGGGGUAAGAACAAUUACCACUGGCAGCCCCAUCACGUACUCCACCUACGGCAAGUUCCUUGCCGACGGCGGGUGCUCAGGAGGUGCCUAUGACAUAAUAAUUUGUGACGAGUGCCACUCCACGGAUGCCACAUCCAUCUUGGGCAUCGGCACUGUCCUUGACCAAGCAGAGACUGCGGGGGCGAGACUGGUUGUGCUCGCCACCGCUACCCCUCCGGGCUCCGUCACUGUGCCCCAUCCUAACAUCGAGGAGGUUGCUCUGUCCACCACCGGAGAGAUCCCUUUUUAUGGCAAGGCUAUCCCCCUCGAGGUAAUCAAGGGGGGGAGACAUCUCAUCUUCUGUCACUCAAAGAAGAAGUGCGACGAGCUCGCCGCAAAGCUGGUCGCACUGGGCAUCAAUGCCGUGGCCUACUACCGCGGUCUUGACGUGUCUGCCAUCCCGACCAGCGGCGAUGUUGUCGUCGUGGCGACCGAUGCUCUCAUGACUGGCUUUACCGGCGACUUCGACUCUGUGAUAGACUGCAAUACGUGUGUCACCCAGACAGUCGAUUUCAGCCUUGACCCUACCUUCACCAUUGAGACAACCACGCUCCCCCAGGACGCUGUCUCCCGGACUCAACGUCGGGGCAGGACCGGCAGGGGGAAGCCAGGCAUCUACAGAUUUGUGGCACCGGGGGAGCGCCCCUCCGGCAUGUUCGACUCGUCCGUCCUCUGUGAGUGCUAUGACGCGGGCUGUGCUUGGUAUGAGCUCACGCCCGCCGAGACUACAGUUAGGCUACGAGCGUACAUGAACACCCCGGGGCUUCCCGUGUGCCAGGACCAUCUUGAAUUUUGGGAGGGCGUCUUUACGGGCCUCACCCAUAUAGAUGCCCACUUUCUAUCCCAGACAAAGCAGAGUGGGGAGAACUUUCCUUACCUGGUAGCGUACCAAGCCACCGUGUGCGCUAGGGCUCAAGCCCCUCCCCCAUCGUGGGACCAGAUGUGGAAAUGUUUGAUCCGCCUCAAACCCACCCUCCAUGGGCCAACACCCCUGCUAUACAGACUGGGCGCUGUUCAGAAUGAAGUCACCCUGACGCACCCAAUCACCAAAUACAUCAUGACAUGCAUGUCGGCUGACCUGGAGGUCGUCACGAGCACUUGGGUGCUCGUUGGCGGCGUCCUGGCUGCUUUGGCCGCGUAUUGCCUGUCAACAGGCUGCGUGGUCAUAGUGGGCAGGAUUGUCUUGUCCGGGAAGCCGGCAAUUAUACCUGACAGGGAGGUUCUCUACCAGGAGUUCGAUGAGAUGGAAGAGUGCUCUCAACACUUACCGUACAUCGAGCAAGGGAUGAUGCUCGCUGAGCAGUUCAAGCAGAAGGCCCUCGGCCUCCUGCAGACCGCGUCCCGCCAGGCAGAGGUUAUCACCCCCGCUGUCCAGACCAACUGGCAGAAACUCGAGGCCUUCUGGGCGAAGCAUAUGUGGAAUUUCAUCAGUGGGAUACAAUACUUGGCGGGCCUGUCAACGCUGCCUGGUAACCCUGCCAUUGCUUCAUUGAUGGCUUUUACAGCUGCUGUCACCAGCCCACUAACCACUAGCCAGACCCUCCUCUUCAACAUAUUGGGGGGGUGGCUGGCUGCCCAGCUCGCCGCCCCCGGUGCCGCUACCGCCUUUGUGGGCGCUGGCUUAGCUGGCGCCGCCAUCGGCAGUGUCGGACUGGGGAAGGUCCUCGUGGACAUUCUUGCAGGGUAUGGCGCGGGCGUGGCGGGAGCUCUUGUAGCAUUCAAGAUCAUGAGCGGUGAGGUCCCCUCCACGGAGGACCUGGUCAAUCUGCUGCCCGCCAUCCUCUCGCCCGGAGCCCUUGUAGUCGGUGUAGUCUGCGCAGCAAUACUGCGCCGGCACGUUGGCCCGGGCGAGGGGGCAGUGCAAUGGAUGAACCGGCUAAUAGCCUUCGCCUCCCGGGGGAACCAUGUUUCCCCCACGCACUACGUGCCGGAGAGCGACGCAGCCGCCCGCGUCACUGCCAUACUCAGCAGCCUCACUGUAACCCAGCUCUUGAGGCGACUGCACCAGUGGAUAAGCUCGGAGUGUACCACUCCAUGCUCCGGUUCCUGGCUAAGGGACAUCUGGGACUGGAUAUGCGAGGUGCUGAGCGACUUUAAGACCUGGCUGAAAGCCAAGCUCAUGCCACAACUGCCUGGGAUCCCCUUUGUGUCCUGCCAGCGCGGGUAUAAGGGGGUCUGGCGAGGAGACGGCAUUAUGCACACUCGCUGCCACUGUGGAGCUGAGAUCACUGGACAUGUCAAAAAUGGGACGAUGAGGAUCGUUGGUCCUAGGACCUGCAGGAACAUGUGGAGUGGGACCUUCCCCAUUAACGCCUACACCACGGGCCCCUGUACUCCCCUUCCUGCGCCGAACUAUGAGUUCGCGUUGUGGAGGGUGUCUGCAGAGGAGUACGUGGAGAUAAGGCAGGUGGGGGACUUCCACUACGUAACGGGUAUGACUACUGACAAUCUUAAAUGCCCGUGCCAGGUCCCAUCGCCCGAAUUUUUCACAGAAUUGGACGGGGUGCGCCUACAUAGGUUCGCGCCCCCUUGCAAGCCCUUGCUGCGGGAGGAGGUAUCAUUCAGAGUAGGACUCCACGAGUACCCGGUGGGGUCGCAAUUACCUUGCGAGCCCGAACCGGACGUGGCCGUGUUGACGUCCAUGCUCACUGAUCCCUCCCACAUAACAGCGGAGGCGGCCGGGAGAAGGUUGGCGAGGGGAUCACCCCCUUCUGAGGCCAGCUCCUCGGCUAGCCAGCUGUCCGCUCCAUCUCUCAAGGCAACUUGCACCGCCAACCAUGACUCCCCUGACGCCGAGCUCAUAGAGGCUAACCUCCUGUGGAGGCAGGAGAUGGGCGGCAACAUCACCAGGGUUGAGUCAGAGAACAAAGUGGUGAUUCUGGACUCCUUCGAUCCGCUUGUGGCAGAGGAGGAUGAGCGGGAGAUCUCCGUACCCGCAGAAAUCCUGCGGAAGUCUCGGAGAUUCGCCCCGGCCCUGCCCGUUUGGGCGCGGCCGGACUACAACCCCCCGCUGAUAGAGACGUGGAAAAAGCCUGACUACGAACCACCUGUGGUCCAUGGCUGCCCGCUACCACCUCCACGGACCCCUCCUGUGCCUCCGCCUCGGAAGAAGCGGACGGUGGUCCUCACCGAAUCAACCGUAUCUACUGCCUUGGCCGAGCUUGCCACCAAAAGCUUUGGCAGCUCCUCAACUUCCGGCAUUACGGGCGACAAUACGACAACAUCCUCUGAGCCCGCCCCUUCUGGCUGCCCCCCCGACUCCGACGCUGAGUCCUAUUCUUCCAUGCCCCCCCUGGAGGGGGAGCCUGGGGAUCCGGAUCUCAGCGACGGGUCAUGGUCGACGGUCAGUAGUGGGGCCGACGCGGAGGAUGUCGUGUGCUGCUCAAUGUCUUAUUCCUGGACAGGCGCACUCAUCACCCCGUGCGCUGCGGAAGAACAAAAACUGCCCAUCAACGCACUGAGCAACUCGUUGCUACGUCAUCACAAUCUGGUGUAUUCCACCACUUCACGCAGUGCUUGCCAAAGGCAGAAGAAAGUCACAUUUGACAGACUGCAAGUUCUGGAUAGCCAUUACCAGGACGUACUCAAGGAGGUUAAAGCAGCGGCGUCGAAAGUGAAGGCUAACUUGCUAUCCGUAGAGGAAGCUUGCAGCCUGACGCCCCCACAUUCAGCCAGAUCCAAGUUUGGCUAUGGGGCAAAAGACGUCCGUUGCCAUGCCAGAAAGGCCGUAGCCCACAUCAACUCCGUGUGGAAGGACCUUCUGGAAGACAGUGUAACACCAAUAGACACUACCAUCAUGGCCAAGAACGAGGUUUUCUGCGUUCAGCCUGAGAAGGGGGGUCGUAAGCCAGCUCGUCUCAUCGUGUUCCCCGACCUGGGUGUGCGCGUGUGCGAGAAGAUGGCCCUGUACGACGUGGUUAGCAAGCUCCCCCUGGCCGUGAUGGGAAGCUCCUACGGAUUCCAAUACUCACCAGGACAGCGGGUUGAAUUCCUCGUGCAAGCGUGGAAGGCCAAGAAGACCCCAAUGGGGUUCUCGUAUGAUACCCGCUGCUUUGACUCCACAGUCACUGAGAGCGACAUCCGUACGGAGGAGGCAAUUUACCAAUGUUGUGACCUGGACCCCCAAGCCCGCGUGGCCAUUAAAUCCCUCACUGAGAGGCUUUAUGUUGGGGGCCCUCUUACCAAUUCAAGGGGGGAGAACUGCGGCUACCGCAGGUGCCGCGCGAGCGGCGUACUGACAACUAGCUGUGGUAACACCCUCACUUGCUACAUCAAGGCCCAGGCAGCCUGUCGAGCCGCAGGGCUCCAGGACUGCACCAUGCUCGUGUGUGGCGACGACUUGGUCGUUAUCUGUGAAAGUGCGGGGGUCCAGGAGGACGCGGCGCGCCUGAGAGCCUUCACGGAGGCUAUGACCAGGUACUCCGCCCCCCCCGGGGACCCCCCACAACCAGAAUACGACCUGGAGCUCAUAACAUCAUGCUCCUCCAACGUGUCAGUCGCCCACGACGGCGCUGGAAAGAGGGUCUACUACCUUACCCGUGACCCUACAACCCCCCUCGCGAGAGCCGCGUGGGAGACAGCAAGACACACUCCAGUCAAUUCCUGGCUAGGCAACAUAAUCAUGUUUGCCCCCACACUGUGGGCGAGGAUGAUACUGAUGACCCAUUUCUUUAGCGUCCUCAUAGCCAGGGAUCAGCUUGAACAGGCCCUUGAUUGCGAGAUCUACGGAGCCUGCUACUCCAUAGAACCACUGGAUCUACCUCCAAUCAUUCAAAGACUCCAUGGCCUCAGCGCAUUUUCACUCCACAGUUACUCUCCAGGUGAAAUCAAUAGGGUGGCCGCAUGCCUCAGAAAACUUGGGGUCCCGCCCUUGCGAGCUUGGAGACACCGGGCCCGGAGCGUCCGCGCUAGGCUUCUGUCCAGAGGAGGCAGGGCUGCCAUAUGUGGCAAGUACCUCUUCAACUGGGCAGUAAGAACAAAGCUCAAACUCACUCCAAUAGCGGCCGCUGGCCGGCUGGACUUGUCCGGCUGGUUCACGGCUGGCUACAGCGGGGGAGACAUUUAUCACAGCGUGUCUCAUGCCCGGCCCCGCUGGUUUUGGUUUUGCCUACUCCUGCUCGCUGCAGGGGUAGGCAUCUACCUCCUCCCCAACCGAUGAA
>MN164851
AUGAGCACGAAUCCUAAACCUCAAAGAAAAACCAAACGUAACACCAACCGCCGCCCACAGGACGUCAAGUUCCCGGGCGGUGGCCAGAUCGUUGGUGGAGUUUACUUGUUGCCGCGCAGGGGCCCUAGGUUGGGUGUGCGCGCGACUAGGAAGACUUCCGAGCGGUCGCAACCUCGUGAGAGGCGUCAGCCUAUUCCCAAGGCUCGCCGAUCCGAGGGCAGGUCCUGGGCUCAGCCCGGGUAUCCUUGGCCCCUCUAUGGCAAUGAGGGCUGCGGCUGGGCAGGGUGGCUCCUGUCCCCCCGCGGCUCUCGGCCUAGUUGGGGCCCCAAUGACCCCCGGCGUAGGUCGCGUAACUUGGGUAAGGUCAUCGAUACCCUUACAUGCGGCUUCGCCGACCUCAUGGGGUACAUCCCGCUCGUCGGCGCCCCCCUAGGGGGCGCCGCCAGAGCCCUGGCGCAUGGCGUCCGGGUCCUGGAAGACGGCGUGAAUUAUGCAACAGGGAAUUUGCCCGGUUGCUCUUUCUCUAUCUUCCUCUUGGCUUUGCUCUCCUGCUUGACGGUCCCGGCUUCUGCUUACGAGGUGCGCAACGUGUCUGGGGUGUAUCAGGUCACGAACGACUGCUCUAACUCAAGUAUUGUGUACGAGGCAACUGCCGCCAUCCUACACGCUCCGGGGUGUGUCCCUUGCGUCCGCGAGGGCAACGCCUCGAAGUGUUGGGUGGCGAUGACCCCUACGGUGGCCACCAGGGACGGCAAACUCCCCGCAACGCAGCUUCGACGUCACAUUGAUCUGCUUGUUGGGAGCGCCACGCUCUGUUCUGCCCUAUAUGUGGGGGACCUCUGUGGGUCCGUCUUCCUUGUUGGCCAACUGUUCACCUUUUCACCUCGCAAAUACUGGACUGUCCAAGAUUGCAACUGUUCAAUGUAUCCCGGCCACAUAACAGGUCAUCGUAUGGCAUGGGACAUGAUGAUGAACUGGUCGCCCACCGCAGCUCUAGUGGUAUCGCAGCUGUUCCGCGUCCCACAAGCCGUCAUGGAUAUGGUGGUAGGGGCCCACUGGGGAGUCCUGGCGGGCCUGGCCUACUAUUCCAUGGCGGGGAACUGGGCCAAGGUUCUGGUUGUGCUGCUGCUUUUUGCUGGCGUCGAUGGGAACACGUACUCGGUGGGGGGGGCGGAAGGCAGGCGCACGAGCAGCUUUGCCGGCCUCUUCUCCCCCGGGGCGUCCCAAAGGGUGCAGCUCAUAAACUCCAAUGGCAGCUGGCACAUCAAUAGGACUGCCUUGAACUGCAAUGACUCGCUCAACACCGGAUUUAUAGCUGCACUGUUUUAUGUGCGCAACUUCAACUCAUCCGGGUGUACAGAGCGUAUGGCCAGCUGUCGCUCCAUUGACACAUUUGACCAGGGAUGGGGGCCCAUCACUUACAACGGGUCCCAGAACGCUGACCAGAGACCGUAUUGCUGGCACUACCCCCCAAAACCUUGUGGUAUUGUGCCUGCACGCAGUGUCUGUGGACCGGUAUUCUGCUUCACUCCCAGUCCCAUAGUGGUGGGGACGACCGACAAGGCGGGCGCGCCUACCUACACAUGGGGUGUGAAUGAGACGGACGUUUUCGUCCUUAACAACACCAGGCCACCGUUGGGCAAUUGGUUCGGUUGCACUUGGAUGAACUCAUCUGGAUACACCAAAGUGUGCGGAGCACCCCCUUGUGUCAUCGGGGGUACCGGCAACAACACUUUGAUCUGCCCUACGGAUUGCUUCCGGAAACAUCCCGAAGCUACCUAUGCCAGGUGUGGCUCAGGGCCGUGGCUGAAUCCCAGGUGCCUGGUCGACUAUCCUUACAGGCUCUGGCAUUAUCCCUGCACUGUCAACUAUUCCAUCUUCAAGGUCAGGAUGUACGUGGGGGGCGUGGAGCAUAGGCUGAGCGCCGCCUGCAACUGGACUCGAGGGGAGCGGUGCAACCUCGAGGACAGAGACAGGUCGGAACUUAGCCCAUUGCUACUGUCCACUACGGAAUGGCAAAUAUUGCCAUGCUCCUUUACCACCUUACCGGCCUUGUCCACAGGUUUGAUACAUCUCCACCAGAACAUCGUGGAUGUGCAGUACCUGUACGGAGUGGGGUCAAGCAUUGCGUCCUGGGCCAUCAAGUGGGAAUACAUUGUGCUGCUCUUCCUCCUCCUGGCAGACGCUCGCGUCUGCGCUUGUUUAUGGAUGAUGAUGCUGGUAGCCCAAGUGGAGGCCGCUUUGGAGAACCUAGUGGUUCUCAAUGCGGCGGCCCUGGCUGGAGCGCAUGGUGUUUUCUCCUUCCUCGUGUUCUUCUGCGCCGCCUGGUACAUCAAAGGCAGGCUGGUUCCCGGGGUAGCGUACACGGUGUAUGGCAUGUGGCCGUUGCUUCUGCUCCUGCUAGCGCUACCACCACGCGCUUAUGCUAUGGACCGGGAGACGGCUGCGUCAUGUGGGGGCGCUGUCCUUGUCGGGUUGAUGGCGCUAACUCUAUCACCAUAUUACAAGCACUAUAUCAGCCGGUGUUUGUGGUGGCUUCAGUAUCUUCUAACUAGAGCGGAAGCGCAAUUGCACGUGUGGGUUCCCCCCCUCAACGUCCGAGGGGGGCGCGAUGCUGUCAUCUUGCUCACGUGCGCCAUACACCCGUCCUUGAUAUUCGACAUCACCAAACUGCUGCUGGCUAUCCUCGGACCCCUUUGGGUUCUUCAAGCCAGCAUGCUUAAAGUGCCCUACUUUGUGCGCGUUCAAGGCCUUCUUCGGCUCUGUGCGUUAGCACGGAAGAUGGUUGGAGGCCACUACGUGCAAAUGGCCAUCAUCAAGUUGGGAGCACUUACUGGCACCUACAUCUAUAAUCACCUCACUCCCCUUAAGGACUGGGCGCACAACGGCCUGCGAGACCUGGCCGUGGCUGUAGAGCCAGUCAUCUUUUCCCAAAUGGAGACCAAGCUCAUCACGUGGGGGGCAGACGCCGCCGCGUGUGGUGACAUCAUCGAUGGCUUGCCCGUCUCUGCCCGCAGGGGCCGGGAGGUACUGCUUGGACCAGCCGAUGGAGAGGUCUCCAAGGGGUGGCGUCUCCUCGCACCCAUUACAGCCUAUGCCCAGCAGACGCGAGGCCUCUUAGGGUGUAUCAUCACUAGUCUCACAGGCCGGGACAAGAACCAGGUUGAAGGGGAGGUCCAGAUAGUGUCCACCGCAACGCAAACUUUCUUGGCAUCCUGCGUUAACGGUGUGUGCUGGACCGUUUAUCACGGUGCUGGCACCAAGACCUUGGCCGGGCCGAAAGGGCCGGUCCUUCAAAUGUACACCAAUGUGGACCAAGAUCUCGUCGGCUGGCCAGCGCCCCCUGGGGCGCGGUCUCUAACACCAUGCACCUGCGGCAGCUCAGACCUCUACUUGGUCACGAGGCAUGCAGAUGUCAUUCCGGUGCGCCGGCGGGGUGACAGCAGGGGGAGCUUGCUCUCUCCGCGACCCCUAUCAUACCUGAAAGGCUCGUCGGGCGGCCCGCUGCUCUGCCCAUCAGGGCAUAUCGUGGGCAUCUUCCGGGCUGCUGUAUGCACUCGGGGAGUAGCGAAGGCAGUCGACUUCGUGCCCGUCGAGGCCAUGGAAACCACCAUGCGGUCCCCGAUCUUCACAGACAAUUCAACCCCACCAGCCGUGCCCCAGACUUUCCAGGUGGCCCAUCUACACGCCCCUACCGGCAGCGGUAAGAGCACUAAAGUACCGGCCGCGUAUGCAGCCAAGGGUUACAAGGUACUCGUGCUGAAUCCGUCUGUCGCUGCUACUUUGGGCUUCGGGGCGUACAUGUCCAAAGCACAUGGAAUUGACCCAAACAUCAGGACCGGGGUGAGGACCGUCACUACAGGCGCCGCCAUCACGUAUUCCACCUACGGCAAGUUUCUUGCCGACGGCGGCUGCUCUGGGGGUGCGUAUGACAUCAUAAUAUGUGAUGAGUGCCAUUCAACCGAUGCGACCUCCAUUUUGGGCAUUGGCACAGUCCUGGACCAAGCGGAGACGGCUGGAGCGCGACUUGUCGUGCUCGCCACCGCCACACCACCGGGAUCAGUCACCGUGCCACAUGCCAACAUUGAGGAGGUGGCGCUGUCCCAUACUGGUGAGGUUCCUUUUUAUGGCAAAGCCAUCCCCCUAGAGGCCAUCAAGGGGGGCAGGCACCUCAUCUUCUGCCAUUCCAAGAAGAAGUGUGACGAGCUCGCCGCAAAGCUAACCGGUCUCGGUCUUAACGCUGUGGCGUACUACCGAGGCCUUGACGUGUCCGUAAUUCCAACUAGCGGAGACGUCGUCGUCGUGGCAACAGAUGCCUUGAUGACGGGCUAUACCGGCGACUUCGAUUCCGUCAUAGACUGCAAUGUCUGUGUCACCCAGACGGUUGACUUCACCCUGGACCCCACCUUCACCAUCGAGACGACAACAGUGCCCCAGGACGCAGUGUCGCGCUCGCAGCGGCGUGGCAGGACUGGCAGGGGCAGGCUGGGCAUUUACAGGUUUGUUGCACCGGGGGAGCGCCCCUCCGGUAUGUUUGAUUCCGUGGUCCUCUGUGAGUGCUAUGACGCGGGCUGUGCUUGGUACGAGCUCACGCCCUCCGAGACCACAGUUAGACUGCGAGCUUACCUGAAUACGCCUGGGUUGCCCGUGUGCCAGGAUCACCUAGAGUUCUGGGAGAGCGUCUUUACAGGCCUUACCCACAUAGACGCCCACUUUUUGUCUCAGACGAAACAGGCAGGGGAUAACUUCCCUUACUUGGUGGCAUACCAGGCCACGGUGUGUGCUAGGGCCAAAGCCCCACCACCGUCGUGGGACCAGAUGUGGAAGUGCCUCAUACGGCUCAAGCCCACCCUGCAGGGGCCAACGCCCUUGCUAUAUAGGCUAGGCGCCGUUCAAAAUGAGGUCACCCUCACGCACCCCGUGACUAAAUACAUCAUGGCAUGCAUGUCGGCUGACUUGGAGGUCGUCACUAGCACCUGGGUGCUGGUGGGCGGGAUCCUCGCAGCCUUGGCGGCGUACUGCCUAACAACGGGUUGUGUGGUCAUUGUGGGCAGGGUCAUCUUGUCCGGGAAACCGGCCGUCGUGCCUGACAGGGAAGUUCUCUACAAAGAAUUCGAUGAGAUGGAGGAAUGCGCUUCGCACCUCCCCUACAUCGAGCAGGGGAUGCAGCUUGCUGAACAAUUCAAACAAAAAGCUCUUGGCCUGCUGCAGACCGCGUCCCGCCAGGCAGAAGCCAUCACCCCCGCUGUCCAGACCAAAUGGCAGAGCCUUGAGAAAUUCUGGGCGAAGCACAUGUGGAACUUCAUCAGUGGGAUCCAGUACCUAGCGGGCUUGUCAACGCUGCCUGGGAAUCCAGCAAUAGCGUCAUUGAUGGCAUUCACAGCCGCCGUCACUAGCCCGCUGACCACCAGCCAAACUCUUCUGUUUAACAUCUUAGGGGGAUGGGUGGCUGCUCAACUCGCCGCUCCGAGCGCUGCUUCGGCCUUUGUAGGCGCUGGCAUAGCCGGUGCUGCCGUUGGCAGCAUAGGGCUUGGGAAAGUGCUUAUUGACAUCUUGGCGGGCUACGGAGCGGGGGUGGCAGGAGCGCUCGUGGCCUUCAAGGUGAUGAGUGGCGAAGUCCCCUCCACCGAGGACUUGGUCAACCUGCUGCCCGCCAUCCUCUCCCCCGGAGCUCUGGUUGUCGGCGUUGUGUGCGCAGCUAUACUACGCCGGCACGUGGGGCCGGGAGAAGGGGCGGUGCAGUGGAUGAACCGGCUGAUAGCGUUCGCCUCACGGGGUAACCAUGUGUCCCCCACGCACUAUGUGCCUGAGAGCGACGCCGCAGCACGUGUCACUCAGAUCCUUUCCAGCCUUACUAUCACCCAAUUGCUGAAGAGGCUCCACCAAUGGAUCAAUGAAGAUUGCUCCACUCCAUGUUCCGGUUCAUGGUUGAGGGACGUUUGGGACUGGAUAUGUACAGUGUUGAGCGACUUCAAGACUUGGCUCCAAUCCAAGCUUCUGCCUCUCAUGCCAGGGAUUCCUUUUGUGUCAUGCCAACGUGGGUACAGAGGAACCUGGCGAGGGGAUGGUGUCAUGCAGACCAUCUGCCCGUGUGGAGCCAAAAUUGCUGGACAUGUCAAAAAUGGGUCCAUGAGGAUCGUCGGGCCUAAGACCUGCAGCAACACGUGGCACGGAACAUUCCCCAUCAAUGCCCACACCACGGGCCCCAGCACGCCCUCUCCAGCGCCCAAUUAUUCCAGGGCGCUGUGGCGAGUGGCCGCUGAGGAGUACGUGGAAGUUAGGCGGGUGGGGGAUUUCCACUACGUGACGGGCAUGACCACCGACAACUUGAAAUGCCCAUGUCAGGUCCCAUCUCCCGAGUUCUUCACUGAAGUGGAUGGAGUACGACUGCAUAGGUACGCUCCGGCGUGCAAACCCCUCCUGCGGGAGGAGGUCUCAUUCCAGGUCGGGCUUAACCACUAUGUGGUGGGGUCACAACUUCCCUGCGAGCCCGAACCGGACGUGGCAGUGCUGACCUCCAUGCUUACUGACCCUUCUCACAUCACUGCAGAGGCAGCCGGGCGCAGGUUGGGUAGGGGAUCCCCCCCCUCCCUGGCUAGCUCGUCAGCUAGCCAGCUGUCUGCGCCUUCCCUGAAAGCGACGUGCACUACCAACCACAACUCCCCCGACGCCGACCUCAUUGAAGCCAACCUUUUAUGGAGGCAAGAGAUGGGCGGGAACAUCACUCGUGUGGAGUCAGAAAACAAGGUAGUCAUCCUGGACUCUUUUGAACCACUCCAUGCGGAGGAAGACGAGAGGGAGGUGUCCGUUCCAGCAGAGAUCUUGCGGAAGUCUCGGAGAUUCACCCCGGCACUGCCCGUUUGGGCGAGGCCGGAUUACAACCCCCCGCUAUUGGAGACGUGGAAGAAGCCUGACUACGAGCCACCUGUGGUCCAUGGCUGUCCGCUUCCGCCUCCACGGACUCCUCCUGUGCCUCCGCCUCGGAAGAGGCGGACGGUGGUCCUCACUGAAUCAUCUGUAUCCACUGCCUUGGCCGAGCUUGCCACCAAGAGCUUUGGCAGCUCCUCAACUUCCGGUAUCACGAGCGACAAUACGACAACAUCCCNNNNNNNNNNNNNNNNNNNNNNNNNNNNNNNCUCCGACGCUGAGUCGUACUCCUCCAUGCCCCCCCUCGAGGGGGAGCCGGGGGAUCCCGACCUCAGCGACGGAUCUUGGUCUACCGUGAGCGAUGAUGAAGCCUCGGAGGACGUUGUAUGCUGUUCAAUGUCCUACUCCUGGACGGGCGCUUUAAUUACACCAUGCACUGCGGAGGAGACCAAACUGCCCAUCAACGCGCUCAGCAAUUCUUUGCUGCGCCAUCACAAUAUGGUCUAUGCCACUACUUCCCGCAGCGCAAGCCAGAGGCAAAAGAAAGUCACAUUUGACAGAAUGCAAGUCCUGGACGAUCACUACCGGGACGUACUCAAGGAGAUCAAGGCAAAGGCAUCCACGGUGAAGGCGAGACUACUGACUGUAGAGGAGGCCUGCAAACUAACGCCCCCACAUUCGGCCAGAUCCAAAUUUGGCUAUGGGGCGAAGGAUGUCCGGAGCCUAUCCAGUAGGGCCGUGAACCACAUCAACUCCGUGUGGAAGGACCUUCUGGAAGACAAUGAAACACCAAUAGACACCACCAUCAUGGCAAAAAACGAGGUUUUCUGCGUCCAACCAGAGAAAGGAGGCCGCAAGCCAGCCCGCCUUAUCGUAUUCCCAGAUCUGGGAGUUCGUGUGUGCGAGAAAAUGGCUCUCUACGACGUGGUUUCCACCCUCCCUCAGGCCGUGAUGGGACCCUCAUACGGAUUCCAGUACUCACCCAAGCAGCGGGUCGACUUCCUAGUGAACGCUUGGAAAUCUAAACGAACCCCCAUGGGGUUCUCGUAUGACACCCGCUGCUUUGACUCAACAGUCACUGAGAAUGACAUCCGUGUUGAGGAGUCAAUUUACCAAGCUUGUGAUUUGGCCCCCGAGGCCCGCACCGCCAUAAAGUCGCUCACAGAGCGGCUUUACAUCGGGGGCCCUCUUACCAAUUCAAAGGGGCAGAACUGCGGCUACCGUCGGUGCCGCGCAAGCGGCGUGCUGACCACCAGCUGCGGCAAUACCCUUACCUGCUACCUAAAAGCCCAAGCGGCCUGUCGAGCUGCAAAGCUCCAGGACUGCACAAUGCUCGUGUGCGGCGACGACCUCGUCGUUAUCUGUGAGAGCGCGGGGGUCCAGGAGGACGCAGCAAGCCUACGAGUCUUCACGGAGGCUAUGACUAGGUAUUCUGCCCCCCCCGGGGACCCGCCCCAGCCAGAGUACGACCUGGAGCUGAUAACAUCAUGCUCCUCUAACGUGUCGGUCGCCUGGGACGCAGCGGGCAAAAGGGUCUACUAUUUGACCCGUGACCCUACCACUCCUCUCGCACGAGCCGCGUGGGAGACAGCAAGACACACUCCAGUGAACUCCUGGUUAGGCAACAUCAUUAUGUAUGCCCCCACACUGUGGGCGAGGAUGAUUCUGAUGACUCACUUUUUCUCUAUCCUCAUAGCCCAGGAGCAACUUGAAAAGGUCCUAGACUGUCAGAUCUAUGGGGCCUGCCACUCCGUCGAGCCACUCGAUCUACCUCAAAUCAUUGAACGACUCCAUGGUCUUAGCGCGUUUUCACUCCAUAGUUACUCUCCAGGUGAGAUCAAUAGGGUGGCUGCAUGCCUCAGGAAACUUGGGGUACCGCCCUUGCGAGUCUGGAGACAUCGGGCCAGAAGCGUCCGCGCUAAAUUGCUGUCCCAGGGGGGGAGGGCCGCUAUUUGCGGCAAGUACCUCUUCAACUGGGCAGUAAAGACCAAACUCAAGCUCACUCCAAUACCGGCUGCGUCCCAGCUUGACUUGUCGAGCUGGUUCGUAGCCGGGUACAGCGGGGGAGACGUUUAUCACAGCGCGUCUCGUGCCCGACCCCGCUGGUUCAUGUGGUGCCUACUCCUACUUUCCGUAGGGGUAGGCAUUUACCUGCUCCCCAAUCGAUGA
>KJ439777
GCCAGCCCCCUGAUGGGGGCGACACUCCACCAUGGAUCACUCCCCUGUGAGGAACUACUGUCUUCACGCAGAAAGCGUCUAGCCAUGGCGUUAGUAUGAGUGUCGUGCAGCCUCCAGGACCCCCCCUCCCGGGAGAGCCAUAGUGGUCUGCGGAACCGGUGAGUACACCGGAAUUGCCAGGACGACCGGGUCCUUUCUUGGAUCAACCCGCUCAAUGCCUGGAGAUUUGGGCGUGCCCCCGCAAGACUGCUAGCCGAGUAGUGUUGGGUCGCGAAAGGCCUUGUGGUACUGCCUGAUAGGGUGCUUGCGAGUGCCCCGGGAGGUCUCGUAGACCGUGCACCAUGAGCACGAAUCCUAAACCUCAAAGAAAAACCAAACGUAACACCAACCGCCGCCCACAGGACGUCAAGUUCCCGGGCGGUGGCCAGAUCGUUGGUGGAGUUUACUUGUUGCCGCGCAGGGGCCCAAGAUUGGGUGUGCGCGCGACGAGGAAGACUUCCGAGCGGUCGCAACCUCGUGGCAGGCGUCAGCCUAUCCCCAAGGCACGCCGGUCCGAGGGCAGGACCUGGGCGCAGCCUGGGUAUCCUUGGCCUCUCUAUGGCAAUGAGGGCUGCGGGUGGGCAGGAUGGCUCCUGUCUCCGCGUGGCUCUCGGCCUAGUUGGGGCCCCACAGACCCCCGGCGCAGGUCACGCAAUUUGGGUAAAGUCAUCGAUACCCUCACGUGUGGCUUCGCCGACCUCAUGGGGUACAUUCCGCUCGUCGGCGCCCCCCUGGGGGGCGCUGCCAGAGCCCUGGCGCAUGGCGUCAGGGUCCUGGAGGACGGCGUGAACUACGCAACAGGGAAUCUUCCUGGUUGCUCCUUUUCUAUUUUCCUCUUAGCUCUGCUCUCCUGCUUGACGGUACCCGCUUCAGCCUAUCAAGUGCGCAACUCCUCGGGGCUCUACCACGUCACCAACGACUGCCCGAAUUCGAGCGUCGUGUACGAGGCAGACGGUGUCAUCCUGCAUACCCCGGGGUGCGUACCUUGCGUCCGCGAGGGCAACACCUCGCGGUGCUGGAUAGCGCUCACCCCUACGGUGGCCACCAGGGACGGUGGAUACCCUACGACGCAGCUUCGACGGCAUGUCGAUCUGCUUGUUGGGUCCGCCACCCUAUGUUCGGCACUGUAUAUAGGGGACCUUUGCGGCGGUGUCUUUCUUGCCAGCCAGCUCUUCUCCUUCUCUCCUAGGCGUCAUUGGACCACGCAGGAUUGCAACUGUUCCAUGUACCCAGGGCACAUAACGGGACAUCGCAUGGCCUGGGACAUGAUGAUGAACUGGUCCCCCACGGCGGCAUUGGUGAUGGCGCAACUACUCCGGAUCCCACAAGCCAUCGUGGACAUGAUAGCCGGGGCCCACUGGGGAGUCCUAGCGGGCCUGGCAUACUACUCCAUGGUGGGGAACUGGGCGAAGGUGCUUGUCGUGCUACUACUCUUCGCCGGCGUUGAUGGUGAGACUGUCGUCACUGGGGGAGCUCCCGGCCAUACGGCUUUCACGCUCACAUCCUUGUUCACGCGGGGUCCCACACAGAAGCUCCAACUCAUCCAUACCAACGGCAGUUGGCAUAUCAACAGUACUGCCCUAAACUGUAAUGACAGCCUUCACACCGGGUUUUUAGCGGGGCUCUUUUACUACAACAAUUUCAAUUCUUCAGGUUGCCCCGAAAGGCUGGCCAGUUGCCGACCCAUUACCAGCUUCUCUCAGGGCUGGGGCCCCCUUAGCUAUACCAACGGCACCGGGGGCAAUCACCGCCCGUACUGCUGGCACUACGCCCCAAAGCCGUGCGGCAUUGUGCCUGCAGGGGAGGUAUGUGGCCCAGUAUAUUGCUUCACUCCCAGCCCCGUUGUGGUGGGGACGACGGAUAAGCGGGGUGUCCCCACUUACACGUGGGGCGMGAAUGAGACGGAUGUUCUCAUCCUCAACAACACUAGGCCACCACUGGGCAAUUGGUUUGGCUGCACCUGGAUGAACUCCACUGGUUUCACCAAAACAUGUGGGGCACCUCCCUGCAACAUCGGGGGAGCGGGCAACAACACCCUGCUGUGCCCCACUGACUGCUUCCGCAAACAUCCGGAGGCUACGUACACAAGGUGCGGCUCUGGCCCUUGGCUCACCCCCAGAUGCAUGGUUGACUAUCCCUAUAGGCUCUGGCAUUACCCCUGCACUCUUAACUUUUCUCUGUUUAAAGUUAGGAUGUACGUGGGGGGGGUCGAGCACAGGUUGACGGCCGCGUGCAACUGGACUCGGGGGGAGCGCUGCGACCUGGAUGACAGAGACAGGUCUGAGCUCAGCCCACUACUACUGACCACCACUCAAUGGCAAGUCCUUCCAUGCUCCUUCACAACUUUACCGGCCUUGUCCACUGGUCUUAUCCACCUCCACCAGAACAUCGUGGACGUGCAGUACUUGUACGGGGUAGGAUCGAGCAUUGUGUCCUGGGCUAUCAAGUGGGAGUAUGUUGUCCUCCUCUUCCUGCUGCUAGCGGACGCGCGCGUCUGCGCCUGCUUGUGGAUGAUGCUACUCAUAUCUCAGGCGGAGGCAGCCCUGGAGAACCUCGUGCUUCUGAACGCGGCAUCCUUGGCCGGGACGCAUGGCAUCGCGUCCUUCCUCAUGUUUUUCUGCUUCGCCUGGUAUCUGAAGGGCAGAUGGGUGCCUGGGGUCGCUUACGCCUUCUACGGGAUGUGGCCGUUCCUCCUGCUCCUGUUGGCGUUGCCCCAACGGGCGUACGCUAUGGAUGCGGAGGUGGCCGCAUCCUGUGGCAGUGCCGUCCUUGUAUGCUUGGCAGUGCUGACCUUGUCACCAUACUACAAGCGACGCAUUGGGUAUUGCCUGUGGUGGCUCCAGUAUUUCCUGACCAGAGCAGAGGCAUUGGUGCACACCUGGAUUCCCCCCCUCAAUGUUCGGGGGGGGCGCGACGCCAUCAUCCUGAUCACGUGCGCGCUUCACCCACACCUAAUGUUUGACAUCACCAAGAUACUGCUGGCCAUUUUAGGUCCCAUGUGGGUCCUCCAGACUAGCCUGCUCAAAGUGCCCUACUUCGUGCGCGCCCAAGGCCUCCUCCGGGCCUGCGCUUUGUUGCGCAAGGUCGCUGGAGGUCAGUACGCGCAGAUGGCCAUCAUCAAGUUGGGGGCGCUCACCGGCACCUACAUUUAUGACCAUCUUUCCCCGCUGCGGGACUGGGCUCACAACGGCUUGCGGGACCUCGCGGUGGCCGUUGAACCAGUAACUUUCUCCCAAAUGGAGACCAAGCUCAUUACGUGGGGAGCUGACACCGCUGCUUGCGGGGACAUUGUCAAUGGCCUACCCGUCUCCGCUCGGAGGGGGAGAGAAAUACUGCUUGGACCUGCUGAUAAGAUGGUUUCCCAGGGUUGGAGGCUCCUAGCGCCCAUCACGGCGUACGCCCAGCAGACGAGGGGCCUUUUGGGUUGCAUAGUCACCAGCCUCACCGGCCGGGAUAAGAACCAGGUGGAAGGUGAGAUCCAGAUCGUCUCCACCGCAACCCAAACCUUCCUGGCGACAUGUGUCAAUGGAGUCUGCUGGACCGUCUACCAUGGGGCCGGCUCAAGAACCAUGGCCUCGCCCAAGGGGCCUGUCAUCCAGAUGUACACCAACGUGGACCAAGAUCUCGUGGGCUGGCCCGCACCCCAGGGGGCACGCUCCCUGGUGCCCUGCACCUGCGGGUCCUCGGACCUUUAUUUGGUCACGAGACACGCCGAUGUCAUCCCGGUGCGCCGGCGGGGGGACAGCAGGGGUAGCUUGCUCUCCCCAAGGCCCAUUUCAUAUCUGAAGGGAUCUUCGGGUGGUCCGCUGCUGUGUCCCUCGGGUCACGCUGUCGGCAUCUUCAAGGCCGCAGUGUGUACCCGUGGGGUCGCUAAGGCGGUGGACUUCGUCCCCGUGGAGGCCCUGGAAACAUCUAUGAGGUCCCCAGUGUUCACAGACAACUCUUCCCCACCUGCAGUGCCCCAGUCCUUUCAGGUAGCUCACCUGCAUGCCCCCACUGGCAGCGGCAAGAGCACCAAGGUGCCAGCCGCGUACGCGGCACAAGGGUACAAGGUGUUGGUGCUCAAUCCCUCUGUUGCUGCAACUUUGGGUUUCGGGGCAUAUAUGUCCAAAGCCCACGGGAUCGACCCAAACAUCAGGACUGGAGUCAGGACCAUCACCACAGGCGACACCAUCACAUACUCCACCUAUGGCAAGUUCCUCGCCGAUGGCGGAUGCUCAGGGGGCGCCUAUGACAUAAUAAUUUGUGACGAGUGCCACUCUACAGAUUCCACCACAAUCCUGGGAAUAGGCACCGUCCUUGACCAAGCAGAGACUGCCGGGGCGAGGCUCGUCGUGCUCGCCACUGCGACCCCCCCCGGCUCCAUCACGGUGCCUCACGCCAAUAUCGAGGAGGUCGCCCUGUCCAACACCGGGGAAAUCCCAUUCUAUGGCAAGGCCAUUCCCCUCGAAGUCAUCAAGGGGGGGAGGCACCUCAUCUUCUGCCACUCAAAGAAGAAAUGUGAUGAACUCGCCUCGAAGUUGGUCGCCUUAGGCGUCAACGCUGUGGCUUAUUAUCGUGGCCUCGACGUGUCUGUCAUCCCUACCACCGGUGACGUUGUCGUCGUAGCCACUGAUGCUUUAAUGACUGGCUAUACAGGAGAUUUCGACUCGGUGAUAGACUGUAACACGUGUGUCACCCAAACGGUCGAUUUCAGCCUUGAUCCUACCUUUACCAUUGAGACAACCACGGUGCCGCAAGACGCCGUGUCCCGUUCCCAGCGUCGGGGCAGGACUGGCAGGGGGAAGCACGGCAUAUACAGGUUUGUGACGCCCGGGGAAAGGCCCUCCGGCAUGUUCGACUCAUCUGUCCUCUGUGAGUGCUAUGACGCGGGUUGUGCUUGGUACGAGCUCACUCCAGCCGAGACCACAGUCAGAUUGCGAGCGUACAUGAACACCCCGGGCCUACCAGUGUGCCAAGACCAUCUGGAGUUUUGGGAAGGCGUAUUUACGGGCCUCACCCACAUAGACGCCCACUUCCUGUCCCAGACAAAACAGAGUGGGGAAAACUUCCCUUACUUGGUAGCGUACCAGGCAACCGUGUGCGCUAGGGCGCAAGCCCCCCCCCCGUCAUGGGACCAGAUGUGGAAGUGCUUGAUACGGCUCAAACCCACCCUUCAUGGGCCGACCCCCCUACUGUAUAGGCUUGGUGCUGUUCAGAAUGAAGUCAUCCUGACGCACCCCAUCACCAAAUACAUCAUGACAUGCAUGUCUGCUGACCUAGAGGUCGCUACGAGCACUUGGGUGCUGGUCGGUGGUGUCCUGGCUGCUCUGGCCGCUUACUGCCUGUCCACGGGCUGUGUGGUCAUAGUAGGUAGGGUUGUGCUGUCCGGGAAACCGGCGGUGAUACCCGACAGGGAGGUCCUUUACCGGGAGUUCGAUGAAAUGGAGGAGUGCUCAGCGCACCUUCCAUACAUUGAACAAGGGAUGCACCUUGCCGAGCAGUUCAAACAGAAAGCGCUCGGCUUACUGCAGACCGCGUCCCGUCAGGCUGAAGUCAUCACCCCCAGCGUCCAAACCAACUGGCAAAAGCUCGAGACAUUCUGGGCAAAACACAUGUGGAACUUUAUCAGUGGAAUACAGUACCUGGCGGGUCUGUCAACACUGCCCGGCAACCCCGCCAUAGCAUCAUUGAUGGCCUUCACGGCCGCUGUCACCAGCCCACUGACCACAAACCAAACCCUCCUAUUCAACAUCCUGGGAGGUUGGGUGGCCGCCCAGCUCGCUGCCCCUGGUGCCGCCACAGCCUUUGUAGGCGCCGGUCUAGCUGGCGCCGCCAUUGGUAGUGUCGGGCUGGGGAAGGUCCUCGUAGACAUCCUCGCGGGGUACGGCGCGGGCGUGGCAGGGGCUCUCGUAGCCUUCAAGAUCAUGAGCGGCGAGACCCCUUCCGCCGAGGACCUGGUCAACUUGUUGCCUGCCAUCUUGUCCCCCGGCGCCCUCGUAGUCGGCGUCGUCUGUGCAGCCAUACUGCGCAGGCACGUUGGCCCUGGCGAGGGGGCCGUGCAGUGGAUGAACAGGUUGAUAGCAUUCGCCUCACGGGGAAACCACGUCUCUCCCACACACUAUGUGCCUGAGAGCGACGCAGCAGCCCGCGUCACUGUUAUCCUGACUAACCUUACUGUCACUCAGCUCCUACGGCGGCUCCACCAAUGGAUAAGCUCGGAUUGCACCACUCCAUGCUCUGGUUCCUGGUUGAGAGAUAUCUGGGACUGGAUUUGUGAGGUGCUGACCGACUUCAAGACCUGGCUCAAAGCUAAGCUUGCACCACACCUGCCAGGGAUCCCCCUUAUAUCCUGCCAACGCGGGUACCGGGGGGUCUGGCGGGGAGAUGGCAUCAUGCAUGCUCGCUGCCCGUGUGGAGCUGAAAUAACUGGACAUGUCAAAAACGGGACGAUGAGGAUCGUUGGUCCCAGGACUUGCAGGAACACCUGGAAUGGAACGUUCCCCAUAAACGCCUACACCACAGGGCCCUGCAUGCCCCUCCCAGCGCCGAACUACACGUUCGCACUGUGGAGAGUGGCUGCGGAGGAAUACGUGGAAGUAAGGCGAGUGGGGGACUUCCAUUAUGUGACGGGCAUGACGACUGACAACCUGAAAUGCCCGUGUCAGGUCCCAUCACCCGAAUUCUUCACUGAGCUGGACGGGGUGCGCUUACACAGGUUUGCGCCCCCUUGCAAGCCCUUAUUGCGGGAGGAGGUCUCGUUUAGAGUUGGACUCCAUGACUACGUGGUGGGGUCGCAGCUUCCCUGCGAGCCCGAACCAGACGUGGCCGUGUUGACGUCCAUGCUCACUGACCCUUCCCACAUCACUGCGGAGGCUGCUGGCCGCAGGCUAGCGAGGGGGAGUCCUCCCUCGCUGGCCAGCUCCUCAGCCAGCCAGCUGUCCGCCCCAUCCCUUAAGGCAACUUGCACUGCCAAGCAUGACUCCCCCGACGCCGACCUCAUUGAGGCCAACCUCCUAUGGAGGCAGGAAAUGGGCGGGAACAUCACCAGGGUGGAAUCAGAGAACAAAGUGGUGGUCUUGGACUCGUUUGAGCCCCUUAGGGCGGAGGAGGAUACACGGGAGGUGUCGGUUGCCGCAGAGAUCCUGCGGGUGACCAAAAGGUUCCCUACACCACUGCCCGUUUGGGCACGGCCCGAUUACAACCCUCCGCUGCUAGAGUCAUGGAAGAGGCCUGACUACGAGCCACCCGUGGUUCACGGCUGUCCAUUACCACCUAAGCCCCCCACUCCUGUGCCGCCGCCUCGGAGAAAGAGGACGGUGGUGCUGAAUGAAUCAACUGUGUCUUCUGCUCUGGCUGAGCUCGCCCACAGGUCUUUUCCAAGCUCGUCGACAUCUGGCAUUGUGGGCGACGACACAACGACGCCCCCCGAGCCUGCAGCUCCUGACCGUGGCCCGGAAUCCGACACAGAGUCUUAUUCUUCCAUGCCCCCCCUUGAGGGGGAGCCUGGGGACCCUGAUCUCAGUGACGGUUCAUGGUCAACGGUUAGCAGCGAACAAGGUUCGGAGGAUGUUGUUUGUUGCUCAAUGUCCUACACAUGGACAGGCGCAUUGGUCACCCCAUGCGCCGCGGAAGAGACCAAGCUGCCCAUUAAUGCCUUGAGCAAUUCUCUGCUGCGCUAUCACAACCUGGUAUAUUCCACCACGUCGCGCAGCGCCAACCAAAGGCAGAAAAAGGUCACAUUUGACAGACGGCAAGUCCUGGACACUCAUUACCAGGACGUGCUUAAGGAGGUUAAGGCUAAGGCGUCAACAGUGAAGGCUAAACUGCUAUCUGUAGAGGAAGCUUGUAGCCUGACGCCCCCCCAUUCAGCCAGAUCUAAAUUUGGCUACGGGGCAAAGGACGUCCGAAGCCACACCAGAAAGGCCAUAAACCACAUCCGCUCCGUGUGGCAAGACCUUCUGGAGGACAAUGAAUCACCAAUUGAUACCACCAUCAUGGCAAAGAACGAGGUCUUUUGUGUCCAACCUGAAAAGGGAGGGCGCAAGCCCGCGCGGCUCAUCGUGUUCCCCGAUUUGGGCGUGCGCGUGUGCGAGAAAAUAGCCAUGUAUGAGGUAGUAAAAAAACUCCCAACAGCCGUGAUGGGAGAUGCCUACGGAUUUCAAUACUCACCACUGCAGCGGGUAGAGUACCUCGUGAAUGCGUGGAAAUCCAAGAAGACCCCAAUGGGGUUUUCGUAUGACACCCGCUGCUUCGACUCAACGGUCACUGAGAAUGACAUCCGUACAGAAGAGGCAAUUUACCAAUGUUGUGACUUGGACCCCCAAGCCCGUGUGGCCAUCAAGUCCCUUACGGAGAGGCUAUACGUUGGGGGCCCCCUUACCAAUUCCAGGGGGGAGCGCUGUGGCUAUCGCAGAUGCCGCGCGAGCGGUGUCUUGACGACCAGCUGCGGCAAUACCCUCACAUGUUACAUCAAGGCCAAAGCAGCCUGUCGAGCCGCAGGGCUCCGGGACUGCACCAUGCUUGUAAAUGGCGACGACCUGGUCGUUAUCUGCGAAAGCGAGGGCGUCCAGGAGGACGCGGCGUGCCUGAGAGCCUUCACGGAGGCUAUGACCAGGUACUCUGCGCCCCCCGGGGACCUCCCUCAGCCAGAAUACGACCUCGAGCACAUAACAUCAUGCUCCUCAAAUGUGUCUGUCGCCCAUGACUCCACUGGGAAGCGGGUCUACUACCUGACCCGUGACCCCACCACRCCCCUCGCACGAGCUGCGUGGGAAACAGCAAGACACACUCCAGUUAAUUCCUGGCUGGGCAACAUAAUUAUGUUUGCCCCCACAUUGUGGGUGAGGAUGAUACUGAUGACUCAUUUCUUCUCUAUCCUCAUAGCCCAGGAACAACUUGAACAAGCCUUGGAUUGCGAAAUCUACGGGGCCUGCUACUCCAUAGAACCAUUAGAYCUACCUCCAAUCAUUCAAAGACUCCACGGCCUUAGUGCCUUUUCGCUCCACAGUUACUCUCCAGGCGAAAUCAAUAGGGUGGCCGCAUGCCUCAGAAAGCUUGGGGUACCGCCCUUGCGAACCUGGAGACACCGGGCCCGGAGCGUUCGAGCUAAGCUUCUGUCCAUGGGAGGAAAAGCCGCUAUAUGCGGCAGAUACCUCUUUAAUUGGGCAGUGAAGACCAAGCUCAAACUCACUCCAAUUGCAGCCGCUAGCCAGCUGGACUUGUCCAACUGGUUCACGGCUGGCUACAGCGGGGGAGACAUAUAUCACAGCGUGUCCCGUGCCCGGCCCCGCUGGUUCAUCUGGUGCCUACUCCUACUUAGCGUAGGAGUAGGCAUCUACCUGCUCCCCAACCGAUGAAGGUUGGGMCAAACACUCCGG
>MN977327
UUCACGCAGAAAGCGUCUAGCCAUGGCGUUAGUAUGAGUGUCGUACAGCCUCCAGGACCCCCCCUCCCGGGAGAGCCAUAGUGGUCUGCGGAACCGGUGAGUACACCGGAAUCGCCAGGACGACCGGGUCCUUUCUUGGAUAAACCCGCUCAAUGCCUGGAAAUUUGGGCGUGCCCCCGCAAGACCGCUAGCCGAGUAGUGUUGGGUCGCGAAAGGCCUUGUGGUACUGCCUGAUAGGGUGCUUGCGAGUGCCCCGGGAGGUCUCGUAGACCGUGCACCAUGAGCACGAAUCCUAAACCUCAAAGAAAAACCAAAAGAAACACCAACCGCCGCCCACAGGACGUCAAGUUCCCGGGCGGCGGCCAGAUCGUUGGUGGAGUUUACUUGCUACCGCGCAGGGGCCCUAGAUUGGGUGUGCGCGCGGCAAGGAAGACUUCAGAGCGGUCGCAACCUCGUGGGAGGCGACAGCCUAUUCCCAAGGCUCGCCGACCCGAGGGCAGGACCUGGGCGCAGCCUGGGUACCCAUGGCCCCUCUAUGGCAACGAGGGCUGCGGGUGGGCGGGGUGGCUCCUGUCCCCCCGCGGCUCCCGGCCUAGUUGGGGCCCCUCCGACCCCCGGCGCAGGUCACGCAAUUUGGGUAAGGUCAUCGAUACCCUCACGUGUGGCUUCGCCGACCUCAUGGGGUACAUACCGCUCGUCGGCGCCCCUCUAGGGGGUGCUGCCAGGGCCCUGGCGCAUGGCGUCCGGGUUCUGGAAGACGGCGUCAACUAUGCAACAGGGAAUCUUCCCGGUUGCUCCUUUUCUAUCUUCCUCCUGGCCCUUCUCUCAUGCUUGACAGUUCCAGCCUCUGCCUACGAGGUCCGCAAUGUCUCUGGCAUCUACCACGUCACCAACGAUUGUGGCAAUUCCAGCAUUGUAUAUGAGAUGCAGAACGCGAUCCUACAUCUGCCGGGGUGUGUGCCCUGCGUUCGCGAGGGCAACGCCUCUAGAUGUUGGAUAACGCUCACCCCCACUCUCGCGGCGCGGGACUCAGGCUUCUCCACUAAGGACGUCAGGCACCAUGUCGACCUGUUGGUGGGGACAGCCGUGUUCUGUUCCGCGAUGUAUGUGGGGGACCUUUGCGGAUCCCUCUUCCUCGUGGGCCAACUGUUCACCUUCUCUCCCCGCAAGCACUGGACCACCCAGGACUGCAACUGUUCCAUCUAUGCAGGCCACGUCACCGGCCACCGUAUGGCGUGGGACAUGAUGAUGAACUGGUCCCCUACAAUGGCCCUCCUGUUGAGCCAGGUGCUCCGGGUCCCUGGAGCCAUUUGGGACAUGAUUGCUGGAUCCCACUGGGGCGUUCUAGCGGGGUUGGCUUAUUAUUCCAUGGCUGGCAAUUGGGCAAAGGUGGUGGUUGUGCUGCUGCUCUUCGCGGGCGUCGAUGCGAACACGCACACCACCGGGGGCAGCGCGGCGCGCAACACGCUCGGCUUCACCUCACUUUUCACCCAGGGGCCGAGUCAGCAACUGCGGCUAGUCAACACCAACGGCAGUUGGCACAUCAACAGCACUGCCUUGAACUGCAAUGACAGCCUUAGCACCGGCUUUGUCGCAAGCUUGUUCUACGCCCACAGAUUCAACAGCUCCGGGUGUCCUGAGAGGUUGGCUAAUUGCCGCCCCCUUAAGGACUUUGCUCAAGGCUCGGGGCCGAUCACCUUCAACGAGUCUGACCGCGGACAGAACACCGAGGACCAGCGGCCAUAUUGCUGGCACUACCCUCCGCGACCCUGCGGGGUGGUGCCGGCGAGUACCAUCUGUGGCCCGGUUUACUGUUUCACGCCCAGUCCCGUGGUGGUGGGAACGACCGACAGACUGGGGCACCCCACGUACAACUGGGGAGAGGGCGUCUCAGACGUCGUCCUCCUGAACAGCACCAGACCGCCCAGCGGGGCGUGGUUUGGAUGCACGUGGAUGAACAGCACCGGGUUCACCAAGACAUGUGGAGCCCCUCCAUGUAACAUCGGGGGCUCGGGCAACAACACCCUCUUGUGUCCCUCCGACUGCUUCCGCAAGCAUCCGGAGGCAACCUACACCAAAUGUGGCUCCGGCCCCUGGCUCACCCCCAGGUGUCUAGUGCACUAUCCAUACAGGCUCUGGCAUUACCCCUGCACCGUCAAUUUUACCACCUUUAAGGUCAGGAUGUUUGUGGGAGGGGUUGAGCAUAGGCUGGAUGUGGCGUGCAACUGGACGCGGGGUGAGCCAUGUGCCCUAGAAGACAGAGACAGAACGGAGCUAAGCCCAUUGCUGCUCAGUACCACCCAGUGGCAGAUACUCCCCUGCUCCUUUACCACCCUACCCGCCAUAUCGACUGGUCUGAUCCAUCUGCACCAAAACAUCGUGGACGUGCAGUACUUGUACGGGAUAGGGUCGGCUGUUGUCUCAUGGGCUAUAAAGUGGGAGUACGUGGUGCUCUUGUUCUUGCUGCUGGCGGACGCUCGCAUCUGUGCCUGCCUGUGGAUGGUGUUCCUUGUGUCUCAGGCGGAAGCAGCCUUGGAGAACCUGAUUGUGCUCAACGCGGCAUCAUUGGCCGGGGUGCACGGCACCGUGGCCUUUCUUAUCUUCUUCUGUGCCGCGUGGUACAUCAAGGGCAGGUGGGUUCCCGGGGCUGCGUACGCUCUCUAUGGGAUGUGGCCGCUUCUCCUCGUCUUAGUAGCACUGCCCCAGCGGGCAUAUGCCUUCGACCAGGAGAUGGCCGCGUCAUGUGGAGGCGUCGUCUUUGUCUGCCUGACCAUCCUUUCCCUGACUCCGCUGUACAAAAGGCUGGUUAUUAUGACCCUUUGGUGGCUCCAGUACUUCCUGACCAUGACCGAGGCGAGUCUGCGCGUCUGGGUCCCCUCUCUUCAAGUUAGGGGGGGCCGCGACGCCAUCAUCCUCCUCAUGUGCGCGUUCCACCCGCACUUGGUGUUUGACAUCACUAAGUAUCUGUUGGCCGUCCUCGGGCCCGCUUGGGUUUUACAAGCCAGCCUUUUGAAGGUACCAUACUUCGUGCGCGCUCAAGCACUCCUGAGCGUGUGCGCAAUGGUCCGAAAGGUUGCGGGCGGCCAUUAUAUGCAGAUGGUUUUCAUCAAGCUGGGCGCGUGGACAGGCACCUACAUAUAUGACCAUCUCUCGCCGCUACGCGACUGGGCCCACGACGGGCUGCGCGACCUCGCGGUUGCGGUCGAGCCCGUGGUGUUCUCCCCCAUGGAGACCAAGUUGAUCAUCACUGGGGCAGACGCGGCGGCGUGCGGUGACAUCAUCCAGGGCCUGCCUGUCUCUGCCCGCAGGGGUAGGGAAGUGCUCCUGGGACCGGCUGACAGUCUGACCAGCAAAGGCUGGCGGCUUCUGGCGCCGAUAACUGCAUACGCCCAGCAAACAAGAGGCCUGAUGGGGUGUAUUGUCACCAGCCUCACUGGCCGAGACAAAAACACGGUGGAGGGGGAAGUGCAGAUUAUGUCGACUGCGAACCAGACCUUCCUAGCAACAUGCGUCAACGGUGUCCUGUGGUCCGUCUACCACGGAGCUGGGACGCGGUUUCUCGCAGCGAGGAAGGGUCCUAUCGCGCAGAUGUACACCAAUGUCGACCAAGACCUUGUGGGAUGGCAAGCCCCAGCUGGGGCGCGCUCCCUCACACCCUGCACAUGUGGUGCCUCGGACCUCUAUUUAGUCACAAGACACGCUGACGUCGUCCCGGUUCGCCGGCGCGGCGACAGCAGGGGAGCUCUACUGAGCCCUCGGUCUGUGUCUUACUUCAAGGGCUCGUCCGGCGGCCCAUUGCUCUGCUCUUCCGGACACGUCGCGGGCCUCUUUAGGGCCGCGGUGUGCACGCGUGGGGUCGCAAAGGCCGUCGUUUUCGUGCCUGUGGAAUCUCUUGAGACCACCAUGAGGUCCCCUGUAUACACUGACAAUUCCACCCCGCCAGCCGUACCUCAGACCUUUCAAGUGGCGCACCUGCACGCCCCAACAGGGAGCGGGAAAAGCACCAAGGUGCCAGCCGCGUACGCAGCCCAAGGGUACAAAGUACUUGUGCUGAACCCCUCGGUCGCUGCCACCCUGGGUUUUGGAGCCUACAUGUCCAAGGCCCAUGGGGUUGAACCCAAUAUUAGGACUGGGGUGCGGACCAUCACCACAGGGUCCCCCAUCACAUACUCCACCUACGGCAAGUUCCUUGCUGAUGGGGGUUGCUCAGGGGGAGCCUAUGACAUUAUCAUGUGUGACGAGUGCCAUUCCACUGAUUCCACGAGUAUCUUAGGGAUAGGCACCGUCUUGGACCAGGCGGAGACGGCUGGAGCUCGACUCGUCGUGCUCGCCACCGCCACACCACCCGGAUCAAUCACAGUGCCCCACCCGAACAUAGAGGAAGUGGCGUUGACCAAUGAGGGGGAGAUCCCCUUCUACGGUAAGGCCAUUCCUCUUGCUACCAUCAAGGGUGGGAGGCACCUCAUCUUUUGCCACUCGAAGCGCAAGUGUGAUGAGCUCGCUGCAAAGCUAGUAGCUCUCGGGGUCAACGCCGUUGCCUAUUACAGAGGGCUUGAUGUCUCCGUCAUACCAACCAGCGGGGACGUCGUCGUCGUGGCGACCGACGCCUUGAUGACCGGCUAUACCGGCGACUUCGAUUCGGUAAUAGACUGCAACACCUGUGUGACACAGGCGGUCGACUUUAGUCUUGACCCCACCUUCACCAUUGAAACAGUCACGCAGCCCCAGGACGCGGUGUCCCGCUCGCAGCGGCGGGGCAGGACCGGGAGAGGGAGGCAUGGCGUCUACAGGUUCGUGUCGCCAGGGGAACGACCAUCUGGCAUGUUUGACUCGUCGGUGCUCUGUGAGUGCUAUGACGCGGGGUGUGCUUGGUAUGAGCUCACACCUGCCGAGACCACGGUCAGACUGCGGGCGUAUCUAAAUACACCAGGAUUGCCCGUGUGCCAGGACCACCUGGAAUUUUGGGAGGGCGUUUUCACAGGCCUUACCCAUAUUGACGCACACUUCCUCUCUCAGACAAAACAGGGGGGGGAGAAUUUCCCCUAUCUGGUGGCUUACCAGGCCACCGUGUGUGCUAGGGCCCAGGCCCCACCCCCGUCGUGGGACCAGAUGUGGAAGUGCUUGAUCAGGCUGAAGCCUACCUUGCACGGGCCCACCCCCCUACUGUACAGACUGGGAGCCGUCCAGAAUGAGGUGACCCUGACGCACCCAGUAACCAAAUAUAUAAUGACAUGCAUGUCAGCUGACCUGGAAGUCGUCACCAGUACCUGGGUGCUGGUAGGCGGCGUCCUGGCCGCUCUGGCCGCGUAUUGCCUGGCGAUGGGCAGCGUGGUCAUAGUGGGCAGGGUGGUCCUUUCCAACAAACCCGCGGUCGUGCCUGACAGAGAGGUCCUCUACCAAGAGUUUGAUGAGAUGGAAGAAUGUGCUGCCCACUUGCCUUACCUGGAACAGGGAAUGCAGCUUGCGGAGCAAUUCAAGCAGAAAGCUCUCGGCCUGCUACAGACAGCGUCCAAGCAGGCUGAAGCAGCUGCUCCCGUUGUGCAAUCCAACUGGCAGAAGGUCGAGACCUUCUGGGCAAAACAUAUGUGGAACUUCGUCAGUGGGAUACAAUACCUAGCAGGACUAUCAACACUGCCUGGUAAUCCGGCCAUAGCGUCGCUAAUGGCUUUUACUGCAUCAGUCACCAGCCCGCUGACCACUCAACAGACUCUUCUCUUUAACAUCCUGGGAGGCUGGGUGGCCGCCCAGCUCGCGGCCCCGAGUGCCGCCUCGGCAUUCGUGGGCGCCGGCAUCGUCGGCGCCGCCGUCGGCAGCAUUGGAAUCGGGAAGAUGCUUGUGGACAUCCUCGCCGGUUAUGGCGCGGGGGUGGCGGGAGCUCUUGUGGCCUUCAAGAUCAUGAGCGGCGAGGCUCCUACCACUGAAGACCUAGUCAACUUACUGCCGGCCAUCCUAUCGCCUGGAGCCCUCGUGGUGGGCGUCGUGUGCGCAGCCAUACUGCGUCGCCACGUGGGCCCGGGCGAGGGCGCCGUGCAGUGGAUGAACCGGCUGAUAGCAUUUGCUUCCCGCGGCAAUCAUGUCUCCCCAACGCACUAUGUGCCCGAGGACGACGCCGCGAGGCGUGUCACAGCCAUCCUCGGUUCUCUCACUGUCACCCAGCUGUUGAGGCGACUCCACACAUGGAUCAAUGAGGACUGCACCACGCCGUGCUCCGGUUCCUGGCUCAGCGAGGUCUGGGAUUGGAUUUGUACGGUGUUGAGUGACUUCAAGACCUGGCUACGUGCUAAACUCCUACCCCAAUUUCCAGGAGUCCCCUUCCUGUCCUGCCAACGCGGGUACAGAGGGGUUUGGCGGGGGGAUGGUAUCAUGAACACUACCUGUCCCUGCGGAGCACAGAUAACAGGACAUGUCAAGAACGGGACAAUGAGGCUCGUUGGCCCGAAGACCUGCAGCAACACGUGGUAUGGAUCGUUUCCCAUAAACGCCUUCACCACGGGCCCCUGCACACCCACCCCCGCGCCGAAUUACUCACGCGCGUUGUGGCGAGUGUCCGCAGAGGAAUACGUGGAGGUGAGGCGAGUGGGCGACUUCCACUACGUGACGGGCAUGACAACAGAUAACAUCAAAUGCCCGUGCCAGGUCCCAUCACCCGAAUUUUUCACCGAGCUGGACGGAGUGCGCCUUCACAGGUACGCCCCGCCAUGCAAGCCUCUGCUGCGAGAGGAGGUCUCCUUCCAGGUCGGCCUCCACUCCUAUGUGGUGGGGUCUCAGCUGCCUUGUGAACCUGAGCCGGACGUAGCAGUGCUGACGUCCAUGCUCACAGACCCAUCACACAUCACCGCAGAGACUGCGAAGCGGAGGCUGAACCGAGGGUCCCCUCCCUCUUUGGCUAGCUCAUCAGCUAGCCAACUCUCAGCUCCCUCUCUGAAAGCGACAUGCACCACCCACCACGACUCCCCUGACGCAGACCUCAUCGAGGCCAACCUCCUGUGGAGGCAGGAGAUGGGCGGGAACAUCACCAGGGUGGAGUCGGAGAACAAAGUGGUCAUCUUGGAUUCCUUUGACCCGCUGGUCCCGGAAUAUGACGACAGGGAAGUGUCCGUGCCUGCGGAGAUACUAAGGAAGACCAAGAAAUUUCCUCCCAGCAUGCCCGUCUGGGCCUCACCCAGUUACAAUCCACCACUGCUCGAGUCAUGGAAAAGACCUGACUACGAGCCGCCUGUGGUCCACGGGUGUCCACUUCCGCCUGCUAAGACUCCCCCCAUACCACCGCCGAGACGGAGGAAGCAGGUGGUUCUAACAGAGUCCACAGUAUCCGCGGCCCUUGCCGAGCUUGCGGAGAAAUCCUUUGGCCAGCCAACGUCCUCGGGAGUAUCCAGCAGUGCGUCGUUCCCGGCGCCAGCGGAGGAGCUCCAUGAGCACGACGCGGGGUCCGAAGCCGGGUCGUACUCCUCCAUGCCCCCCCUAGAGGGAGAGCCUGGGGAUCCUGACCUCAGCGACGGGUCCUGGUCGACCGUGAGCUCCACCAGCGGUACCGAGGAUGUCGUCUGCUGCUCCAUGUCCUACUCAUGGACGGGAGCCUUGGUGACCCCGUGCGCUGCAGAGGAGGCCAAGCUGCCUAUCAAUGCGCUGAGCAAUUCGCUCUUGCGCCACCACAACAUGGUCUAUUCCACCACCUCUCGCAGCGCGGGCCAGAGGCAGAAAAAAGUCACUUUUGACAGACUCCAGGUCCUUGAUAAUCACUACAAGGACGUGGUAAAGGAGAUAAAGGCAAAGGCGUCCACAGUGAAGGCGAACCUGCUAUCCGUCGAGGAGGCAUGUGCCCUGACGCCCCCACAUUCGGCCAGAUCAAAAUUUGGCUAUGGGGCGAAGGACGUCCGGAGCCUUUCCAGCAAAGCCGUACGCCACAUCAACUCCGUGUGGCAAGACUUGCUGGAAGACAACCAAACACCUAUUGACACUACCGUCAUGGCAAAGAAUGAGGUCUUCUGCGUCCAACCAGAAAAGGGCGGUAAGAAGCCAGCACGCCUUAUCGUAUUCCCUGACCUAGGGGUACGGGUGUGCGAGAAGAGAGCUUUAUAUGAUGUGAUCAAAAAGCUCCCUCUGGCCGUGAUGGGGGACUCUUACGGGUUCCAGUACUCACCAGCGCAGCGAGUCGAAUUCCUGGUCAAGACCUGGAAAUCAAAGAAGACCCCCAUGGGUUUCUCCUAUGACACUCGCUGCUUUGACUCAACAGUCACUGAGGCUGAUAUCCGUACAGAAGAGUCCAUAUACCAAUCUUGUGACCUGCCCCCUGACGCACGCGUUGCCAUCAAAAAUCUCACUGAGAGAUUGUACGUCGGGGGGCCCCUGACCAAUUCAAGAGGCGAGAACUGCGGCUAUCGUAGGUGUCGCGCCAGCGGCGUCCUGACUACUAGCUGCGGUAACACUCUCACCUGCUACAUCAAGGCCCUAGCAGCCUGUCGAGCCGCAGGGCUCCAGGACUGCACCAUGCUCGUGUGCGGCGACGACCUGGUCGUUAUCUGUGAAAGCGUGGGAACCCAGGAGGAUGCGGCAAGCCUGCGAGCCUUCACGGAGGCUAUGACCAGGUACUCAGCCCCCCCCGGGGACCCACCCCAGCCAGAAUACGACCUGGAGCGCAUAACAUCAUGCUCCUCCAAUGUGUCAGUCGCCCACGACGCAACUGGGAAAAGGGUCUACUACCUGACUCGUGACCCUACCACUCCUCUCGCGCGCGCUGCGUGGGAAACAGCUAGACACACUCCUGUCAACUCCUGGCUAGGCAACAUCAUAAUGUUCGCCCCCACAUUGUGGGUGAGGAUGAUCCUGAUGACUCACUUCUUCUCUAUCCUCAUUGCCCAGGAGCAACUCCAUAAGGCUCUAGAGUGCGAAAUCUACGGAGCUUGCUACUCCAUCGAGCCGUUAGAUCUACCUCCAAUAAUUGAAAGACUCCAUGGCCUAGGCGCAUUUUCACUCCAUACUUACUCUCCAAGCGAAAUCAAUAGGGUGGCCGCUUGCCUCAGGAAACUUGGGGUGCCGCCCUUGCGAACCUGGAGACACCGAGCCCGAGCUGUUCGCGCCAGGCUACUGUCCCAAGGGGGAAAAGCCGCUAUUUGCGGCAAGUACCUCUUUAAUUGGGCAGUAAAAACCAAGCUCAAACUCACUCCAUUACCGGCCGCAGCACAGUUGGACCUGUCCAACUGGUUCACGGCUGGCUUCAGCGGGGGGGACAUAUAUCACAGCGUGUCCCGCGCUCGGCCCCGCCUCUUCUGGUUCUGCCUACUCCUACUUUCUGUAGGGGUAGGCGUCUUCCUGCUCCCCAACCGGUAGGUGGGGAGUUAAACACUCCAGAUCGGCAGAGCGUCGUGAAGUGAACAAGUGUAGAUAGCGGGGUUGGC
>AY587845
AGCGUCUAGCCAUGGCGUUAGUAUGAGUGUCGUACAGCCUCCAGGCCCCCCCCUCCCGGGAGAGCCAUAGUGGUCUGCGGAACCGGUGAGUACACCGGAAUUGCCGGGAAGACUGGGUCCUUUCUUGGAUAAACCCACUCUAUGCCCGGCCAUUUGGGCGUGCCCCCGCAAGACUGCUAGCCGAGUAGCGUUGGGUUGCGAAAGGCCUUGUGGUACUGCCUGAUAGGGUGCUUGCGAGUGCCCCGGGAGGUCUCGUAGACCGUGCAUCAUGAGCACAAAUCCUAAACCUCAAAGAAAAACCAAAAGAAACACAAACCGCCGCCCACAGGACGUCAAGUUCCCGGGCGGUGGCCAGAUCGUUGGCGGAGUAUACUUGUUGCCGCGCAGGGGCCCCAGGUUGGGUGUGCGCGCGACGAGGAAGACUUCCGAACGGUCCCAGCCACGUGGAAGACGCCAGCCCAUCCCCAAAGAUCGGCGCUCCACUGGCAGGUCCUGGGGACGUCCAGGAUACCCUUGGCCCCUGUACGGGAAUGAGGGCCUCGGGUGGGCAGGAUGGCUCCUGUCCCCCCGGGGCUCUCGCCCUUCGUGGGGCCCCACGGACCCCCGGCAUAGAUCACGCAAUUUGGGCAAGGUCAUCGAUACCCUCACGUGUGGUUUUGCCGACCUCAUGGGGUACAUACCCGUCGUUGGCGCCCCAGUUGGUGGCGUCGCCAGAGCACUCGCGCAUGGCGUGAGGGUCCUGGAGGACGGGAUAAAUUAUGCAACAGGGAAUUUACCCGGUUGCUCUUUUUCUAUCUUCCUACUAGCUCUCUUGUCUUGUAUAUCUGUACCAGUAUCCGCUGUGGAGGUCAAGAACACCAGUCAGACCUACAUGGCCACCAAUGAUUGCUCUAACAGCAGCAUCACGUGGCAACUCGAGGGUGCGGUACUACAUGUUCCUGGAUGCAUCCCCUGUGAGUUAGUGGGCAACGUGUCGCGGUGCUGGAUACCAGUCACGCCUAACGUCGCCGUGAGAGAGCGCGGGGCGCUUACUAAGGGUCUGCGGACGCAUAUCGAUUUGAUCGUGGUGUCCGCUACGCUUUGCUCCGCCCUUUACAUAGGGGAUGUUUGUGGCGCGGCCAUGAUAGCGGCCCAAGCAGUCAUCAUUUCGCCGGAGCGCCACGCUUUUGUUCAGGACUGCAACUGUUCCAUUUACCCGGGCCACAUUACAGGACACCGCAUGGCAUGGGAUAUGAUGAUGAACUGGUCCCCGACGACCACGAUGGUCGUGGCGUACCUCAUGCGCAUCCCUGAAAUCGUUCUGGACAUCAUCACCGGAGCGCACUGGGGCGUAAUGUUCGGCCUAGCCUACUUCUCUAUGCAGGGGGCGUGGGCCAAGGUCGUCGUCAUCCUCCUAUUGACCGCGGGAGUAGAAGCCAGCACGAUCACCAUGGGUGGUCAGGCGUCUCACACUAUGGCUGGCCUUGUCAGCAUUUUCAGCCCCGGGGCCCGUCAAAAUAUUCAACUCAUCAACACCAACGGCAGCUGGCACAUCAACCGCACUGCCUUGAAUUGCAAUGAUUCAUUGCAAACGGGGUUCAUUGCGUCGUUGUUCUAUGUCCACAGAUUCAACUCCUCGGGUUGUCCUGAACGAAUGUCCUCCUGCCGCCCUAUCGAGGGGUUUAGGAUAGGGUGGGGCAGCCUAAAGUAUGAAGAGAAUGUUACCAACGACGAGGACAUGAGGCCCUAUUGCUGGCAUUAUCCACCCAAACCAUGUGGCAUUGUUCCUGCUCGGACCGUGUGUGGCCCAGUGUAUUGCUUCACCCCCAGUCCAGUUGUGGUAGGCACCACCGAUAAAUACGGGGCGCCAACCUACACCUGGGGGGAGAAUGAAACGGAUGUGUUCUUACUAAACAGCACGCGGCCUCCGCGGGGCGCUUGGUUUGGAUGCACGUGGAUGAAUGGCACUGGGUUCACUAAGACUUGCGGCGCACCACCUUGCCGCAUAAGACCAGACUUCAACUCCACCGAGGACUUGCUGUGCCCCACUGACUGCUUCAGGAAGCACCCUGAGGCUACUUACACCAAAUGUGGGGCCGGGCCAUGGUUGACUCCCAAAUGCCUGGUUGAUUACCCCUAUAGAUUGUGGCAUUACCCGUGUACUGUCAACUUUACCAUCUUCAAAAUACGGAUGUUCAUAGGGGGAGUCGAGCAUAGGCUCAACGCGGCGUGCAAUUUUACCCGUGGGGACCGUUGCAAUCUGGAAGACCGGGAUAGGAGUCAGCUCAGCCCCUUGCUGCAUUCCACCACUGAAUGGGCUAUACUACCUUGCACCUACUCUGACAUGCCGGCUUUAUCUACCGGUCUCUUACACCUCCACCAAAACAUUGUGGACGUGCAGUACCUGUAUGGCCUAUCGCCGGCUAUUACCAAGUUCAUUGUCAAGUGGGAAUGGGUGGUCCUCUUGUUUCUGCUCCUUGCGGACGCCAGAGUCUGCGCGUGCUUGUGGAUGCUUCUUCUGCUGGGGCAAGCCGAGGCGGCGCUGGAGAAGCUAGUCAUUUUGCAUGCGGCCAGCGCCGCAAGCUUUAAUGGCAUAAUCUGCUUCACCAUCUUCUUCAUAGCCGCCUGGCACAUCAAGGGUCGAGUGGUCCCCCUGGCUACUUACUCGUACCUCGGCUUGUGGUCCUUCAGCCUUCUACUCCUGGCACUUCCCCAACAGGCCUAUGCCCUUAAUACAACAGAACAGGGGCAACUGGGCUUGGUCCUUCUAGUGGUCAUAUCAGUCCUUACACUCAGCCCGGCUUAUAAGAUCCUCCUCUGCCGCAGCCUAUGGUGGCUGUCCUAUCUAUUGGUCCGAGCGGAAGCUUUGAUCCAAGAGUGGGUACCGCCCUUGCAGGCGCGAGGCGGCCGCGAUGGCAUCAUAUGGGCCGCCGUCAUACUCUGUCCGGGCAUAGUGUUUGACAUAACCAAGUGGCUCCUGGCAGUCUUAGGACCUGGUCACCUCCUUAGGAGUGUCCUAACAAGCGUGCCAUACUUCGUCAGGGCGCAAGCUCUGUUGAGGAUAUGCGCUGCUGUGAGACAUCUCUCAGGUGGCAAGUACGUCCAGAUGAUGCUGCUGACCCUUGGCAGAUGGACCGGCACCUACAUUUAUGACCAUCUCACUCCACUGCAGGACUGGGCCCACGCGGGCCUACGAGACCUUGCGGUGGCAGUUGAGCCUGUUGUCUUCUCUGACAUGGAGACCAAGAUCAUCACCUGGGGGGCAGAAACCGCGGCGUGUGGGGACAUCAUUCUGGGCUUACCCGUCUCCGCCCGAAGGGGGAGAGAGAUACUUCUGGGGCCGGCCGAUAGCCUUGAGGGCCAGGGGUGGCGGCUCCUCGCGCCUAUCACGGCUUACUCCCAACAGACGCGGGGCUUACUUGGCUGCAUCGUCACUAGCCUCACAGGCCGGGACAGGAACCAGGUCGAGGGGGAGGUCCAAGUGGUCUCCACUGCAACACAAUCUUUCCUCGCGACCUGUGUCAAUGGUGUGUGUUGGACUGUUUACCACGGUGCCGGCUCAAAGACCUUAGCUGGCCCAAAGGGUCCAAUCAUCCAAAUGUAUACCAAUGUAGACCAGGACCUCGUCGGCUGGCCGGCGCCCCCCGGGGCGCGUUCCUUGACACCAUGCACCUGCGGCAGCUCGGACCUUUACUUGGUCACGAGGCAUGCCGAUGUCAUUCCGGUGCGCCGGCGGGGCGACAGCAGGGGGAGCCUACUCUCCCCCAGGCCCAUCUCCUACUUGAAGGGUUCUUCGGGUGGUCCGCUGCUUUGCCCCUCGGGGCACGCUGUGGGCAUCUUCCGGGCUGCUGUGUGCACCCGGGGGGUUGCAAAGGCGGUGGACUUUGUACCCGUUGAGUCCAUGGAAACUACUAUGCGGUCUCCGGUCUUCACGGACAACUCGUCCCCCCCGGCCGUACCGCAGACAUUCCAAGUGGCCCAUCUACAUGCUCCCACUGGCAGCGGCAAGAGCACCAAGGUGCCGGCUGCGUAUGCGGCCCAGGGGUACAAGGUGCUCGUUUUGAACCCAUCCGUUGCCGCCACCUUAGGUUUUGGAGCAUACAUGUCCAAGGCAUAUGGUGUCGACCCUAACAUCAGAACUGGGGUCAGGACCAUUACCACGGGCGCCCCCAUCACAUAUUCCACCUAUGGCAAGUUCCUUGCUGACGGCGGUUGCUCUGGGGGCGCCUAUGACAUCAUAAUGUGUGAUGAGUGCCACUCAACAGACUCGACUUCCAUCUUGGGCAUCGGUACGGUCUUGGACCAGGCGGAGACGGCUGGAGCGCGGCUCGUCGUGCUCGCCACCGCUACACCUCCGGGAUCGGUCACCGUGCCACAUCCCAGUAUCGAGGAGGUGGCCCUGUCCAACAUCGGGGAGAUCCCUUUUUAUGGUAAGGCCAUCCCCAUUGAGGUCAUCAAGGGGGGAAGGCAUCUCAUUUUCUGCCAUUCCAAAAAGAAAUGUGAUGAGCUCGCUGCAAAGCUGUCGGCCCUCGGACUCAAUGCUGUAGCAUAUUACCGGGGUCUUGAUGUGUCCGUUAUACCGACCAGCGGAGACGUCGUUGUUGUGGCAACAGACGCUCUAAUGACGGGCUAUACCGGCGACUUUGACUCAGUGAUCGACUGUAAUACAUGUGUCACCCAGACAGUCGAUUUCAGCUUGGAUCCCACCUUCACCAUUGAGACGACGACCAUGCCCCAGGACGCAGUGUCGCGCUCGCAACGGCGAGGCAGGACUGGUAGGGGCAGGGGAGGCAUCUACAGGUUUGUGACUCCAGGAGAACGGCCCUCGGGCAUGUUUGACUCCUCGGUCCUGUGUGAGUGCUAUGACGCGGGCUGUGCUUGGUAUGAGCUCACGCCCGCCGAGACCUCGGUUAGGUUGCGGGCUUACCUAAAUACACCAGGGUUACCCGUCUGCCAGGACCAUCUGGAGUUCUGGGAGAGCGUCUUCACAGGCCUCACCCACAUAGACGCCCACUUCUUGUCUCAGACCAAGCAGGCCGGAGAGAACUUCCCCUACCUAAUAGCAUACCAGGCCACAGUGUGCGCCAGAGCGCAGGCCCCACCUCCAUCGUGGGAUCAAAUGUGGAAAUGUCUCAUACGGCUAAAGCCUACGCUGCACGGGCCGACGCCCCUGCUGUACAGGCUGGGAGCCGUCCAAAACGAGGUCACCCUCACACACCCCAUAACCAAAUUUAUCAUGGCAUGCAUGUCGGCUGACCUGGAAGUCGUCACUAGCACCUGGGUGCUGGUAGGCGGGGUCCUCGCAGCUCUGGCCGCGUACUGCCUGACAACGGGCAGCGUGGUCAUUGUGGGCAGGAUCGUCUUGUCCGGGAAACCGGCCAUCAUUCCUGACAGGGAGGCUCUCUACCAAGAGUUCGAUGAAAUGGAAGAGUGCGCCUCGCACCUUCCUUAUAUCGAACAGGGAAUGCAGCUCGCCGAGCAGUUCAAGCAGAAGGCGCUCGGGUUGCUGCACACAGCUACCAAACAAGCGGAGGCUGCUGCUCCCGUGGUGGAGUCCAAAUGGCGAGCCCUUGAGACCUUCUGGGCGAAGCACAUGUGGAAUUUCAUCAGCGGGAUACAGUACUUGGCAGGGCUGUCUACUCUGCCCGGGAACCCCGCGAUAGCAUCACUGAUGGCAUUCACAGCCUCUAUCACCAGCCCGCUCACCACCCAACAUACCCUCYUGUUUAACAUCUUGGGGGGGUGGGUGGCCGCCCAACUCGCCCCCCCCAGCGCUGCUUCGGCUUUCCUGGGCGCUGGCAUCGCUGGUGCGGCUGUUGGCAGCAUAGGUCUUGGAAAGGUGCUUGUGGACAUCCUGGCGGGCUAUGGAGCAGGGGUGGCAGGCGCGCUCGUGGCCUUUAAGGUUAUGAGCGGCGAGAUGCCCUCCACCGAGGACCUGGUCAACUUGCUCCCUGCCAUCCUCUCUCCUGGCGCCCUGGUCGUCGGGGUCGUGUGCGCAGCAAUACUGCGUCGGCACGUGGGCCCGGGAGAGGGGGCCGUGCAGUGGAUGAACCGGCUGAUAGCGUUCGCUUCGCGGGGCAACCACGUCUCCCCCACGCACUAUGUGCCUGAGAGCGACGCCGCAGCGCGUGUCACUCAGAUUCUCUCCAGCCUUACCAUCACUCAGCUGUUGAAGAGGCUCCACCAGUGGAUUAAUGAGGACUGCUCUACGCCAUGCUCCGGCUCGUGGCUCAGGGAUGUUUGGGACUGGAUAUGCACGGUGUUGACUGACUUCAAGACCUGGCUCCAGUCCAAGCUCCUGCCGCAGUUGCCGGGGGUCCCUUUCUUCUCAUGCCAACGUGGGUACAAGGGAGUCUGGCGGGGAGACGGCAUCAUGCAAACCACUUGCCCAUGUGGUGCACAAAUCACCGGACAUGUCAAGAACGGCUCCAUGAGGAUCGUGGGGCCUAAAACCUGCAGCAACACGUGGCAUGGGACAUUCCCCAUCAACGCGUACACUACGGGCCCCUGCUCACCCUCUCCGGCGCUCAAUUAUUCUAGAGCGCUGUGGCGGGUGGCUGCUGAGGAGUACGUGGAGGUCACGCGGGUGGGGGAUUUCCACUACGUGACGGGCAUGACCACUGACAACGUAAAGUGCCCAUGCCAGGUUCCGGCCCCCGAAUUUUUCACGGAAGUGGAUGGGGUACGGUUGCACAGAUACGCUCCGGCGUGCAAACCUCUCCUACGGGAAGAGGUCACAUUCCAGGUCGGGCUCAACCAAUAUUUGGUCGGGUCGCAGCUCCCAUGCGAGCCCGAACCGGAUGUGGCAGUGCUCACUUCCAUGCUUACCGACCCCUCCCACAUUACAGCAGAAACGGCUAAGCGUAGGCUGGCCAGAGGGUCCCCCCCCUCCUUGGCUAGCUCCUCAGCUAGUCAGUUAUCUGCACCUUCUUUGAAGGCAACAUGCACUACCCAUCAUGACUCCCCAGACGCUGACCUCAUAGAGGCCAACCUCCUGUGGCGGCAGGAGAUGGGCGGAAACAUCACCCGCGUGGAGUCAGAGAAUAAGGUAGUAGUUUUGGACUCUUUUGACCCGAUCCGGCCGGAAGAGGACGAGAGGGAAGUAUCCGUUCCGGCGGAGAUCCUGCGGAAAUCCAGGAAAUUCCCCCGAGCGAUGCCCAUAUGGGCACGGCCGGAUUACAACCCUCCGCUGUUAGCGUCCUGGAAGGACCCGGACUACGUCCAUCCGGUGGUGCACGGGUGCCCACUGCCACCUACCAAGGCCCCUCCAAUACCACCUCCACGGAGGAAGAGGACAGUUGUCCUGACAGAGUCCACCGUCUCUUCUGCUCUGGCGGAGCUUGCUACAAAGACCUUUGGCAGCUCCGGAUCGUCGGCCGUCGACAGCGGCACGGCGUCCGCCCCUCAAAACCAGACCUCCAACGACGGCGACACAGGAUCCGACGUUGAGUCGUACUCCUCCAUGCCCCCCCUUGAGGGGGAGCCGGGGGACCCCGAUCUCAGCGACGGGUCUUGGUCUACCGUGAGUGAGGAGGCUAGUGAGGACGUCGUCUGCUGUUCGAUGUCCUACACAUGGACAGGCGCUCUGAUCACGCCGUGCGCCGCGGAGGAAAGCAAGCUGCCCAUCAAUGCGUUGAGCAACUCUUUGCUGCGUCACCACAAUAUGGUCUAUGCCACAACAUCCCGCAGCGCCAGCCAACGGCAGAAAAAGGUCACCUUUGACAGACUGCAGGUCCUGGACGAUCAUUACCGGGACGUGCUCAAGGAGAUGAAGGCAAAGGCGUCCACAGUCAAGGCCAAACUUCUAUCCGUGGAAGAAGCCUGCAAGCUGACGCCCCCACAUUCGGCCAGAUCUAAAUUUGGCUAUGGGGCGAAGGACGUCCGGAACCUAUCCAGCAAGGCCGUCAACCACAUCCACUCCGUGUGGAAGGACUUGCUGGAAGACAUUGAAACACCAAUUGACACCACCAUCAUGGCAAAAAAUGAGGUUUUCUGCGUCCAGCCAGAGAAGGGAGGCCGCAAGCCAGCUCGCCUUAUCGUAUACCCAGAUUUGGGGGUUCGUGUGUGCGAGAAGAUGGCUCUUUAUGACGUGGUCUCCACCCUCCCUCAGGCCGUGAUGGGCCCCUCAUACGGAUUCCAAUACUCUCCUGGACAGCGGGUCGAGUUCCUGGUGAAUGCCUGGAAAUCAAAGAAAAGCCCUAUGGGCUUCGCAUAUGACACCCGCUGUUUUGACUCAACGGUCACUGAGAAUGAUAUCCGUGUUGAGGAGUCAAUUUACCAAUGUUGUGACUUGGCCCCUGAGGCCAGACAGGCCAUAAAGUCGCUCACAGAGCGGCUUUAUAUCGGGGGUCCCCUGACUAAUUCAAAAGGGCAGAACUGCGGCUAUCGCCGGUGCCGCGCGAGCGGCGUGCUGACGACUAGCUGCGGCAACACCCUCACAUGUUACUUGAAGGCCUCUGCAGCCUGUCGAGCUGCAAAGCUCCGGGACUGCACGAUGCUCGUGUGCGGAGACGACCUUGUCGUUAUCUGUGAGAGCGCGGGAACCCAAGAGGACGCGGCGAGCCUACGAGUCUUCACGGAGGCUAUGACUAGGUACUCAGCCCCCCCCGGGGACCCGCCCCAACCAGAAUACGACUUGGAGUUGAUAACAUCAUGCUCCUCCAAUGUGUCGGUCGCGCACGACGCAUCUGGCAAACGGGUGUACUACCUCACCCGUGACCCCACCACCCCCCUUGCGCGGGCUGCGUGGGAGACAGCUAGACACACUCCAGUCAACUCCUGGCUAGGCAACAUCAUUAUGUAUGCGCCCACCUUAUGGGCAAGGAUGAUUCUAAUGACUCAUUUCUUCUCCAUCCUUCUAGCCCAGGAGCAGCUUGAAAAAGCCCUAGAUUGUCAGAUCUACGGGGCCUGUUACUCCAUUGAGCCACUUGACCUACCUCAGAUCAUUCAACGACUCCAUGGUCUUAGCGCAUUUUCACUCCACAGUUACUCUCCAGGUGAAAUCAAUAGGGUGGCUUCAUGCCUCAGGAAGCUUGGGGUACCGCCCUUGCGAGCCUGGAGACAUCGGGCCAGGAGUGUCCGCGCCAAGCUACUGUCCCAGGGGGGGAGGGCUGCCACUUGUGGCAAGUACCUCUUCAACUGGGCAGUAAAGACCAAGCUUAAACUCACUCCAAUCCCGGCUGCGUCUCAGUUGGACUUGUCCGGCUGGUUCGUUGCUGGAUACAGUGGGGGAGACAUAUAUCACAGCUUGUCUCGUGCCCGACCCCGCUGGUUCAUGUGGUGCCUACUCCUACUUUCUGUAGGGGUAGGCAUCUACUUGCUCCCCAACCGAUGAACGGGGAGCUAAACACUCCAGGCCAAUAGGCCAUCCUGUUUUUU
>AJ851228
ACCAUGAAUCACUCCCCUGUGAGGAACUACUGUCUUCACGCAGAAAGCGUCUAGCCAUGGCGUUAGUAUGAGUGUCGUGCAGCCUCCAGGACCCCCCCUCCCGGGAGAGCCAUAGUGGUCUGCGGAACCGGUGAGUACACCGGAAUUGCCAGGACGACCGGGUCCUUUCUUGGAUCAAACCCGCUCUAUGCCUGGAGAUUUGGGCGUGCCCCCGCGAGACUGCUAGCCGAGUAGUGUUGGGUCGCGAAAGGCCUUGUGGUACUGCCUGAUAGGGUGCUUGCGAGUGCCCCGGGAGGUCUCGUAGACCGUGCACCAUGAGCACGAAUCCUAAACCUCAAAGAAAAACCAAACGUAACACCAACCGCCGCCCACAGGACGUCAAGUUCCCGGGUGGUGGUCAGAUCGUUGGUGGAGUUUACCUGUUGCCGCGCAGGGGCCCCAGGUUGGGUGUGCGCGCGACUAGGAAGACUUCCGAGCGGUCGCAACCUCGUGGGAGACGUCAGCCUAUCCCCAAGGCCCGUCGCCCCGAGGGCAGGUCCUGGGCUCAGCCCGGGUACCCUUGGCCCCUCUAUGGCAACGAGGGCUGCGGAUGGGCGGGAUGGCUCCUGUCCCCCCGCGGCUCCAGGCCUAGUUGGGGCCCUUCUGACCCCCGGCGUAGGUCGCGCAAUUUGGGUAAGGUCAUCGAUACCCUCACGUGCGGCUUCGCCGACCUCAUGGGGUACAUUCCGCUCGUCGGCGCUCCCUUGGGAGGCGCUGCCAGGGCUCUGGCGCAUGGCGUCCGAGUCCUGGAAGACGGCGUGAACUAUGCAACAGGGAAUCUUCCCGGUUGCUCUUUCUCUAUCUUCCUCUUAGCCUUGCUCUCUUGCCUGACGGUUCCGACCUCUGCCAUCGAGGUACGCAACGCAUCCGGGAUCUAYCACGUCACCAACGAUUGUUCCAACUCAAGCAUCGUUUGGGAGACGGAAGGACUCAUCCUGCACACACCCGGGUGCGUGCCCUGCGUCCGAGAGGGUAACACUUCUCGGUGCUGGGCGUCGCUGACCCCCACACUUGCAGCGAGGGACGUUAGUUCCCCCACACGGUCGAUUCGACGCCACGUCGAUUUGAUCGUUGGGGCUGCUACGCUCUGUUCUGCUAUGUACGUGGGGGACCUUUGCGGAUCCGUUUUCCUAGUUGGCCAGCUAUUUGUUUUCUCGCCCCGUCACCAUUGGACGACGCAAGACUGCAAUUGUUCACUCUACCCAGGCCACAUCACGGGGCACCGUAUGGCAUGGGACAUGAUGAUGAACUGGUCUCCAACCACGGCAUUAGUCGUGUCGCAGGUGCUCCGAAUCCCGCAAGCCAUCGUGGACAUGGUGGCGGGGGCCCACUGGGGAGUCCUAAUGGGCCUUGCCUACUAUUCCAUGGUGGGGAACUGGGCGAAGGUACUAGUUGUACUACUGCUUUUCGCCGGGGUUGAUGCAACCACUCACACUGUCGGAGCGGCCACGGGGCAUGCGGUCAGGGGAUUCACCAGCUUGUUCAGUCCUGGAUCACAGCAGAACAUCCAGCUCAUCAACACCAAUGGCAGCUGGCACAUUAAUCGCACUGCCUUGAAUUGCAACGACUCCCUCAACACCGGAUUCCUUGCUGCGCUGUUCUAUGCCAACAGAUUCAAUUCAUCUGGUUGCCUUGAGAGGAUGGCCAGCUGCCGCCCCAUUACCGACUUCGAUCAAGGGUGGGGGCCUAUCACCUAUGCCACCGACAACUCAGGACCCCGUGAUCAAAGGCCUUACUGCUGGCACUAUGCACCUCGACCAUGUGGAAUCGUCCCCGCAGAGGAGGUUUGCGGCCCUGUGUAUUGUUUCACCCCCAGUCCUGUUGUGGUGGGGACGACCGACUCGUUGGGCGUCCCUACCUACAGCUGGGGGGAGAACGAGACAGACGUGCUGCUCCUCAACAACACACGGCCUCCGGUGGGGAACUGGUUCGGCUGUACCUGGAUGAACUCCWCUGGGUUCACUAAGACGUGCGGCGGGCCCCCCUGCAACAUCGGGGGUCUCAACAAGUCGUUGGUGUGCCCUACUGACUGCUUCCGAAAACAUCCGGAAGCCACUUACGCCAAAUGUGGGUCUGGCCCAUGGCUUACCCCGAGGUGUCUGGUGGACUAUCCCUACAGGUUGUGGCACUACCCCUGCACCGUCAACUACACCAGGUUCAAGGUCCGCAUGUACGUGGGAGGCGUCGAGCACAGGCUUGAGGCCGCGUGCAACUGGACCCGGGGGGAACGCUGCGACCUGGAGGACAGGGACCGGUCUGAGCUCAGUCCGCUGCUGCUAUCUACAACAGAGUGGCAAAUUCUGCCAUGUUCCUUUACCACCCUGCCAGCCCUAUCAACAGGUCUGAUCCACCUCCAUCAGAACAUCGUGGACGUGCAAUACUUGUACGGAAUAGGGUCCGCAGUUGUGUCCUUCUCCAUCAAAUGGGAGUACAUCGUCCUAUUGUUCCUGCUAUUAGCAGAUGCACGUGUUUGCGCGUGUUUGUGGAUGAUGCUGUUAGUGUCCCAAGCAGAAGCGGCCUUGGAGAACCUUGUAGUCCUUAAUGCCGCGUCCCUUGCAGGGACGCACGGGCUUCUCUCUUUCCUUGUGUUCUUCUGUGCCGCGUGGUACAUCAAAGGUAGGCUGGUCCCCGGAAUGACCUACGCCAUCUACGGCACAUGGCCCUUGCUGUUGCUCCUGCUAGCACUGCCUCAGCGGGCUUACGCCCUAGACCACGAAGCUGCCGCGUCGUGUGGGGGCGCUGUCCUCGUCUGCUUGACAGUUCUGACCUUGUCACCGCAUUACAAGUCCAUCCUUGUUAAGAUCAUGUGGUGGUGUCAGUACUUCCUCACCAGAUGCGAGGCGGUCAUGCAGGUAUGGGUCCCCCCCCUAAAUGUUCGGGGGGGCCGGGACGCCGUCAUCAUUCUUACAUGUGCAGCCUACCCGGAGCUGAUAUUUGACAUCACCAAGCUCCUGCUUGCCAUUAUUGGUCCUAUGUGGAUACUCCAGACCAGCUUGCUUAGGGUGCCGUACUUCGUGCGCGCCCAAGGGCUCAUCCGUAUUUGCAUGUUGGUGCGCAAGGUGGCGGGUGGCCACUACAUCCAAAUGGCCCUUAUUAAACUGGGUGCCCUUUCGGGCACCUAUAUAUAUAACCAUCUCACCCCGCUGCGGGAUUGGGCCCACAACGGCCUUCGUGACCUUGCAACGGCUGUUGAACCUGUCAUAUUUUCCAACAUGGAGACCAAACUCAUUACCUGGGGGGCAGACACCGCGGCGUGCGGGGAUAUUAUCUCUGGACUACCUGUCUCCGCUCGGAGGGGGAGGGAGAUCCUCCUCGGUCCGGCCGACGCCAUGACUGACAAGGGCUGGAGGCUUCUUGCGCCCAUCACAGCUUACGCGCAACAAACACGCGGCCUCUUGGGAUGCAUUAUCACCAGCCUGACAGGCCGCGACAAGAACCAGGUUGAGGGGGAAGUUCAGAUCGUCUCCACCACGUCUCAGACCUUCCUAGCGACCUGUGUCAAUGGCGUAUGCUGGACUGUCUACCACGGCGCCGGAGCGAAGUCUCUGGCUGGGCCGAAAGGCCCCAUCCUCCAGAUGUAUACCAAUGUAGACCAAGACCUCGUCGGCUGGCCAGCACCGCAAGGUACGCGCUCUCUAACUCCCUGCACCUGCGGUUCCUCGGACCUAUACUUGGUCACGAGGCAUGCUGAUGUCAUCCCAGUGCGCCGGCGGGGCGACACCAGGGGGAGCCUGCUUUCCCCCCGUCCCAUCUCAUACUUGAAAGGCUCUUCGGGGGGUCCAUUGCUCUGCCCCGCGGGACACGCUGUAGGCAUCUUUAGGGCUGCCGUAUGCACCCGCGGUGUGGCAAAGGCGGUCGACUUCGUGCCCGUAGAGUCUAUGGAGACCGUUAUGCGCUCUCCUACCUUCACUGACAAUUCAACCCCACCAGCUGUGCCCCAAACAUUCCAAGUUGCCCACUUGCACGCCCCGACUGGGAGCGGCAAGAGCACCAAGGUGCCGGCUGCUUAUGCAGCCCAAGGGUACAAGGUGCUUGUGUUGAAUCCCUCUGUCGCCGCCACUCUGGGGUUCGGGGCAUACAUGUCCAAGGCACAUGGGAUCGACCCUAACAUAAGAACAGGGGUCAGAACCAUCACCACAGGCAGUCCUAUCACAUAUUCCACCUAUGGCAAGUUCCUCGCCGAUGGCGGCUGCUCGGGAGGRGCUUAUGAUAUCAUAAUAUGUGACGAAUGUCACUCGACUGAUGCAACUUCAAUCCUGGGUAUCGGCACUGUCUUGGAUCAGGCGGAGACAUGCGGAGCCCGCAUGGUCGUGCUCGCCACCGCUACGCCUCCGGGUUCAGUCACCGUACCACACCCCAAUAUUGAGGAAGUUGCGCUGUCCAACAUUGGAGAGAUCCCCUUCUACGGCAAGGCCAUUCCUCUCGAGGUAAUCAAAGGGGGGAGGCACCUCAUCUUCUGCCACUCGAAGAAGAAGUGCGAUGAGCUUGCAGCGAAGCUCACAAGCCUAGGCCUUAAUGCUGUAGCAUACUACCGCGGCCUCGACGUCUCCGUCAUUCCACUCAGUGGGGACGUCGUUGUCGUAUCAACUGAUGCCCUAAUGACGGGCUUCACAGGGGACUUUGACUCCGUGAUAGACUGCAAUGUGUGUGUCACCCAAACAGUUGACUUUAGCCUUGACCCCACUUUUACCAUCGAGACAACCACCCUGCCCCAAGACGCGGUGUCACGCAGCCAGCGGCGGGGUAGGACUGGUCGGGGCCGGCUUGGCAUAUACAGGUUUGUAACACCAGGGGAACGGCCGUCCGGCAUGUUUGACUCCUCGGUCCUAUGUGAGUGCUAUGACGCGGGUUGUGCUUGGUACGAGCUCACACCUGCUGAGACCUCCGUGAGGCUGCGGGCAUACAUGAACACCCCAGGACUGCCCGUUUGCCAGGACCAUCUGGAGUUUUGGGAGAGCGUCUUCACAGGCCUCACCCACAUAGAUGCCCACUUUCUGUCCCAGACCAAGCAGGCGGGGGAUAAUUUCCCCUACCUGGUGGCGUACCAGGCUACUGUGUGCGCUAGGGCGUCCGCGCCGCCCCCGUCUUGGGACCAGAUGUGGAAGUGCCUUAUACGGCUCAAGCCGACCCUACGUGGGCCUACACCCCUACUCUACAGACUGGGUAGCGUCCAAAAUGAAGUCACACUGACGCACCCCAUCACCAAAUACAUCAUGGCCUGCAUGUCAGCAGACUUGGAGGUCGUCACCAGCACCUGGGUGCUGGUGGGCGGCAUCCUAGCUGCUCUGGCCGCAUACUGCCUAUCCACCGGCAGUGUGGUCAUAGUGGGCAGGAUCGUCCUGUCCGGAAAGCCGGCCAUUAUACCAGACAGAGAAGUCCUCUAUAAGGAGUUUGAUGAAAUGGAGGAGUGUGCAUCACACCUUCCAUACAUCGAACAGGGGAUGCAGCUUGCGGAACAGUUCAAGCAGAAAGCCCUUGGGCUACUGCAGACAGCAACAAAGCAGGCUGAAGCAGCUGCCCCCGUGGUGCAAUCCAAGUGGCAAAGUCUCGAGACAUUCUGGGCAAAGCACAUGUGGAACUUCAUUAGUGGCAUCCAAUACCUGGCAGGACUGUCGACGCUGCCGGGGAACCCGGCAAUAGCGUCCCUGAUGGCUUUUACAGCUGCCGUCACAAGUCCGCUGACCACCCAGCAAACCCUCCUAUUUAACAUACUGGGAGGGUGGGUAGCCGCCCAGGUGGCUGCGCCGAGCGCCGCCACAGCCUUCGUGGGCUCUGGCAUAGUAGGCGCAGCCGUCGGCAGUGUGGGGAUUGGGAAGGUGCUCGUCGACAUCUUGGCCGGUUACGGCGCAGGUGUGGCAGGCGCCCUCGUGGCCUUUAAAAUCAUGAGUGGCGAGAUCCCCUCCACCGAGGAUCUAGUCAACCUGCUGCCCGCCAUCCUCUCACCCGGCGCCCUGGUUGUUGGCAUCGUAUGCGCUGCAAUACUACGCCGGCACGUGGGCCCGGGGGAGGGAGCGGUGCAGUGGAUGAACAGGCUGAUAGCGUUCGCYUCCCGGGGGAACCACGUCUCUCCGACGCACUACGUCCCCGAGAGCGACGCUGCAGCUCGUGUCACCCAGAUUCUCAGUAGCCUAACCAUCACCCACCUGCUGAAGAGACUUCACAAGUGGAUCAAUGAUGACUGCUCCACCCCGUGUGCCGGUUCCUGGUUGAGAGACAUUUGGGACUGGAUAUGCGAGGUGUUGAGCGAUUUCAAAACCUGGAUCAAAGCCAAGCUCCUCCCGAGCGUGCCAGGAAUUCCGUUCCUGUCAUGCCAACGCGGGUACAGGGGAGUAUGGCGAGGGGAUGGCAUUAUGAACACCAGGUGCCCGUGUGGGGCUGAAAUAUCCGGACAUGUUAAGAACGGAUCCAUGCGGAUCGUCGGUCCGAGAGCUUGCAGCAACACGUGGCACGGAACAUUCCCCAUAAACGCCCACACCACAGGCCCCUGCACACCCGCCCCGGCGCACAAUUACUCCGUCGCGCUGUGGAGGGUUGCUGCUGAGGAAUACGUGGAAGUGAGGCGAGUGGGGGAUUUCCACUACGUGACGGGCAUGACCACUGACAACCUGAAAUGCCCAUGCCAAGUCCCAUCACCUGAAUUCUUCACAGAGGUGGACGGGGUGCGGUUGCACAGGUACGCUCCGCCAUGCAAACCCCUCCUAAGGGAGGAGGUUUCUUUCCAAGUUGGGCUCCACCACUAUGUGGUCGGAUCACAGUUGCCAUGCGAGCCCGAACCAGACGUGGCGGUGCUAACGUCCAUGCUCACCGACCCCUCACACAUCACAGCUGAGUCGGCUAAACGGAGGCUGGACAGGGGGUCCCCCCCCUCCCUAGCAAGCUCCUCAGCCAGCCAGCUAUCUGCUCCAUCUCUAAAAGCAACAUGCACGACACACCACGAUUCUCCCGACGCGGACCUCAUUGAGGCCAAUCUCUUGUGGAGACAGGAGAUGGGCGCAAACAUCACCCGCGUAGAGUCGGAGAACAAGGUGGUCAUCUUAGACUCCUUUGAACCGCUCAAAGCAGAAGAGGACGACCGGGAGGUGUCUGUCCCCGCAGAGAUUUUGCGGAAAUCAAAGUCCUUCCCUCCGGCGAUGCCCGUAUGGGCGAGGCCAGACUACAAUCCGCCCCUGCUGGAGCCGUGGAAGAGACCAGACUACGACCCUCCCAAAGUGCACGGGUGCCCCCUACCACCUGCGGGGCUCCCUCCAGUGCCGCCUCCUCGGAGGAAGAAGACCGUUGUCCUUACGGAGUCUACUGUGUCCACUGCCCUGGCUGAUCUUGCGGCGAAAACCUUUAGUGGCUCCAACACAUCGGGUGCCGACAGCGGCGUGACGACUGCCCCAUCGGGYCCAACCUCCAACGACGGUGACUCGGGGUCGGAAGCUGAAUCAUACUCCUCCAUGCCCCCCCUCGAGGGGGAGCCUGGGGAUCCUGAUCUCAGCGACGGCUCCUGGUCCACCGUCAGUGAGGAAGCCGGUGAGGAUGUCGUAUGCUGCGCAAUGUCCUACACAUGGACAGGCGCCCUGAUUACACCGUGUGCAGCCGAGGAAACCAAGUUGCCCAUCAAUGCGUUAAGCAACUCACUGCUGCGCCACCACAACAUGGUGUACGCCACUACCUCGCGCAGUGCGAGCCAGAGGCAGAAAAAAGUUACUUUUGACAGACAGCAGGUCCUGGACGACCAUUACCAGGACGUGCUCAAGGAGGCAAAGGCGAAGGCGUCCACAGUGAAGGCGGAACUGCUAUCCGUAGAGGAAGCGUGCCGCCUGACGCCCCCACACUCGGCCAAGUCCAAAUUUGGCUAUGGGGCAAAGGACGUCCGGAGCCUGUCCAGUAAGGCCACGCGCCACAUCCGCUCCGUGUGGCAAGACCUUCUGGAAGACAGUGUAACACCCAUUGACACUACCAUCAUGGCAAAGAAUGAGGUUUUCUGUGUCCAACCAGAGAAGGGGGGCCGGAAGCCAGCUCGCCUUAUCGUGUACCCCGAUCUGGGAGUGCGCGUGUGCGAGAAGAUGGCUCUGUACUCCGUAGUCUCCAAACUCCCUCAGGCCGUGAUGGGUGCUUCCUAUGGAUUCCAGUACUCUCCAUCACAGCGGGUCGAAUUCCUAGUGCAAGCUUGGAAGUCUAAGAAGAACCCUAUGGGGUUCUCGUAUGACACCCGCUGCUUCGACUCCACGGUCACCGAACAUGACAUCCGAGUCGAGGAAUCCAUUUACCAAUGCUGUGACCUGGACCCCGAUGCUCGCAAAGCGAUAAAGUCCCUCACCGAGAGGCUUUACAUCGGGGGCCCCCUCACAAACUCAAAAGGACAGAGCUGCGGCUAUCGCAGGUGCCGCGCAAGCGGCGUCCURACCACCAGCUGUGGCAAUACCCUGACAUGUUACUUGAAAGCCAGCGCAGCCUGUCGAGCUGCAAAGCUCCAGGACUGCACCAUGCUCGUAUGUGGCGACGAUCUCGUGGUGAUCUGCGAGAGCGCGGGAGUCGAGGAUGACGCGGCGAACCUGCGAGUCUUCACGGAGGCUAUGACCAGGUAUUCCGCCCCACCCGGYGACCCGCCGCAGCCAGAAUACGACUUGGAGCUAAUAACAUCUUGCUCUUCCAACGUAUCAGUCGCUCACGAUGCAGCUGGCAAGAGAGUCUACUACCUGACUAGAGACCCCACAACCCCACUCGCAAGAGCGGCGUGGGAGACAGCAAGACACACUCCAAUCAAUUCCUGGAUAGGCAACAUUAUCAUGUAUGCCCCCACAUUGUGGGCGAGGAUGAUCCUGAUGACCCAUUUCUUCAGCAUCCUCCUAACCCAGGAACAGCUUGCAAAGGCCCUAGAUUGCCAAAUCUACGGAGCCGUACACUCCAUAAGCCCGCUGGACUUACCUCAAAUCAUUCAAAGACUCCAUGGCCUUAGCGCGUUCACACUCCACAGUUACUCUCCAGGUGAGAUCAAUAGGGUGGCUGCAUGCCUCAGGAAACUUGGGGUACCGCCCUUGCGAGUCUGGAGACACCGGGCCAGAGCUGUACGCGCUAGGUUGCUGUCCCAGGGGGGGAGGGCUGCCACGUGUGGCAAGUACCUCUUCAACUGGGCAGUAAAAACCAAGCUCAAACUCACUCCAAUACCGGGGGCGUCCCAGUUGGACUUGUCCAAUUGGUUCGUUGCCGGCUACAGCGGGGGAGACAUAUAUCACAGCGUGUCUCGUGCCCGGUCCCGCUGGUUCAUAGGUUGCCUACUCCUACUUAGCGUAGGGGUAGGCAUCUACCUGCUCCCCAACCGAUGAGCGGGGAGCCCACACUCCGGCCUCUAGGCCAUCCUGUUUUUUUUUUUUUUUUUUUUUUUUUUUUUUUUUUUUUUUUUUUUUUUUUUUUUUAAAUCUUUGGUGGCUCCAUCUUAGCCCUAGUCACGGCUAGC
>KY348757
CACUCCCCUGUGAGGAACUACUGUCUUCACGCAGAAAGCGUCUAGCCAUGGCGUUAGUAUGAGUGUCGUACAGCCUCCAGGACCCCCCCUCCCGGGAGAGCCAUAGUGGUCUGCGGAACCGGUGAGUACACCGGAAUUGCCAGGAAGACCGGGUCCUUUCUUGGAUUAACCCGCUCUAUGCCUGGAGAUUUGGGCGUGCCCCCGCGAGACUGCUAGCCGAGUAGUGUUGGGUCGCGAAAGGCCUUGUGGUACUGCCUGAUAGGGUGCUUGCGAGUGCCCCGGGAGGUCUCGUAGACCGUGCACCAUGAGCACGAAUCCUAAACCUCAAAGAAAAACCAAACGUAACACCAACCGCCGCCCACAGGACGUCAAGUUCCCGGGUGGUGGUCAGAUCGUUGGUGGAGUCUACUUGUUGCCGCGCAGGGGCCCCAGGUUGGGUGUGCGCGCAGCUAGGAAGACUUCCGAGCGGUCGCAACCUCGUGGAAGGCGACAACCUAUCCCCAAGGCUCGCCGUCCCGAGGGCAGGACCUGGGCUCAGCCCGGGUACCCUUGGCCCCUCUAUGGCAACGAGGGCUGCGGCUGGGCAGGGUGGCUCCUGUCCCCCCGUGGCUCCCGGCCUAGCUGGGGCCCCACGGACCCCCGGCGUAGGUCGCGCAAUUUGGGUAAGGUCAUCGAUACCCUCACGUGCGGCUUCGCCGAUCUCAUGGGGUACAUUCCGCUCGUCGGCGCUCCCCUGGGGGGCGCGGCCAGGGCCCUGGCGCAUGGCGUUCGGGUCCUGGAAGACGGCGUGAACUAUGCAACAGGGAAUCUUCCCGGUUGCUCUUUCUCUAUCUUCCUCUUGGCUUUGCUGUCCUGCUUGACGGUCCCGACUUCUGCCAUCGAAGUCCACAACGCAUCCGGGAUCUACCAUGUCACCAACGACUGCUCCAACUCAAGCAUUGUGUACGAGGCGGACGGGUUGAUCUUGCAUUCUCCCGGGUGUGUGCCUUGCGUCCGGGAGGGUAACACCUCCCGGUGCUGGCUUCCACUUACCCCCACACUUGCGGCUCGGGACGUUGGCUAUCCCACCGACUCGAUUCGACGCCACGUCGACUUGCUGGUUGGGACGGCUACGCUCUGCUCCGCUAUGUACGUGGGGGACCUGUGUGGAUCCGUCUUCCUUGUCGGCCAAUUGUUCACCUUUUCGCCGAGACGACAUUGGACAACCCAGGACUGCAACUGCUCCAUCUAUUCCGGCCGCAUAACAGGACAUCGUAUGGCUUGGGAUAUGAUGAUGAAUUGGUCACCCACCACUGCCCUGGUCAUUUCUCAGGUGCUCAGGAUCCCACAAGCCAUCGUGGAUAUGGUGGCGGGGGCCCACUGGGGAGUCCUAGCGGGCCUCGCCUACUACUCCAUGGUGGGCAACUGGGCCAAGGUCUUGGUCGUAUUGAUGCUGUUUGCCGGCGUUGAUGCGAACACUUUUACGACGGGAGGAGCUGCGGGUUACCAGACCCAAGGCUUUUCCAGUCUUUUCACCCCUGGGGCGCGGCAGAACAUCCAACUCAUUAACACCAAUGGUAGUUGGCACAUCAAUAGAACUGCCUUGAAUUGCAAUGACUCUCUCAAUACUGGGUUCCUUGCCUCACUGUUUUAUGUGCACAGGUUCAACUCCUCAGGAUGCCCAGAGAGGAUGUCUAGCUGCCGCCCCCUUGGUGACUUCGCCCAGGGAUGGGGUCCCAUCAGCUAUGAUGGCAACCACAGCGGAGACCAGAGGCCCUACUGCUGGCACUACGCACCGAGACCGUGCGGUAUUGUGCCUGCCAAGGACGUGUGCGGUCCAGUGUAUUGUUUCACUCCCAGCCCGGUCGUGGUGGGGACGACCGACAGAGCCGGCGUUCCUACCUACAGCUGGGGGGAGAAUGAGACGGAUGUGCUGCUGCUCAACAACACGCGUCCCCCCACUGGCAAUUGGUUCGGCUGCACCUGGAUGAACUCGACUGGCUACACCAAGACGUGCGGAGGCCCUCCGUGCCGCAUUGGGGGCAACGGCAACAACACGCUGACUUGCCCUACAGACUGCUUCCGGAAGCAUCCGGAGGCUACGUAUGCUAAGUGCGGGUCAGGGCCGUGGCUCACUCCCAGGUGCAUGGUCGACUAUCCAUACAGGCUUUGGCACUACCCCUGCACCGUCAAUUUCAGCAGGUUUAAGGUCCGGAUGUACGUGGGGGGCGUGGAGCACAGGUUGGACGCCGCGUGCAACUGGACUCGGGGGGAACGCUGCAACUUGGAGGACAGGGAUAGAUCAGAGCUCAGCCCAUUACUGCUCUCCACUACGGAGUGGCAGAUCCUGCCCUGCUCCUUUACCACCCUGCCGGCCUUGUCAACUGGUCUUAUCCAUCUCCACCAAAAUAUCGUGGACAUACAAUACUUGUAUGGGAUAGGGUCGGCGGUUGUCUCCUUCACAAUCAAAUGGGAGUACAUCGUGCUGCUGUUCCUGUUGCUGGCAGAUGCCCGCAUUUGUGCCUGCUUGUGGAUGAUGUUGCUGGUGUCGCAAGUGGAGGCGGCUCUUGAGAACUUGGUGGUGCUCAAUGCGGCGUCCCUUGCCGGGGCGCAUGGCGUUGUCUCCUUCCUUGUGUUCUUCUGCGCCGCCUGGUACUUGAAAGGCAGGUGGGUUCCUGGAGCAACCUACGCUCUCUACGGUGCAUGGCCACUGCUCCUACUUCUAUUGGCGUUGCCCCAGCGGGCGUACGCUAUGGAUCGGGAGGUGGCUGCGUCGUGUGGGGGCGUUGUCUUCAUCUGUCUGGUGCUCCUAACUCUGUCACCACAGUACAAACGCCUACUAGCCAAGCUCAUGUGGUGGUUGCAAUACUUUGCUACCAGAGUCGAGGCAGCCCUGCAGGUGUGGGUCCCCCCCCUUGACGUCCGAGGGGGCCGCGACGCCAUCAUCCUGCUCAUGUGUGUGAUCCAUCCUGAGCUGAUCUUCGACAUCACUAAGUACCUGCUUGCCAUCUUUGGUCCUCCAUGGGUCCUUCAGAGCUGCUUGCUCCAAGUGCCAUACUUCGUGCGUGCCCAGGGUCUGAUCCGCGCCUGCGCGUUAGUGCGCAAGGUUGCAGGAGGCCAGUACGUACAGAUGGCUCUCAUCAAGUUGGGCGCUCUGACCGGUACCUACGUCUACAACCACCUCACCCCGCUGCGAGAUUGGGCCCACACGGGCCUGCAGGAUCUCGCGGUGGCAGUCGAGCCGGUCGUGUUUUCGCAGAUGGAAACGAAGCUCAUCACCUGGGGAGCAGACACCGCAGCUUGCGGGGAUAUCAUCCACGGUCUGCCCGUCUCCGCCCGCAGGGGGAGGGAGGUGCUUCUUGGACCGGCUGACAGCUUCACUGACAAGGGCUGGCGGCUACUUGCGCCCAUCACGGCUUACGCUCAGCAGACGCGAGGCCUUCUUGGAUGCAUCGUCACCAGCCUCACUGGACGUGACAAAAACCAGGUCGAGGGGGAGGUUCAGAUCGUGUCCACCGCGACUCAGACCUUCUUGGCCACUUGCAUCAACGGCGCAUGUUGGACCGUCUACCAUGGUGCCGGUCCGAGGUCCUUGGCCGGCCCUCACGGGCCGGUGCUUCAGAUGUACACCAAUGUGGACCAGGACCUCGUAGGGUGGCCCGCGCCCCAAGGAGCGCGCUCCCUAGUUCCAUGCACCUGUGGCUCCUCAGACCUCUAUCUGGUUACCAGGCAUGCUGAUGUUAUUCCGGUCCGCCGACGGGGUGACAGCAGGGGGAGUCUCCUCUCCCCCAGACCGGUAUCAUACCUGAAGGGUUCAUCGGGUGGCCCGCUGCUGUGCCCUUCGGGGCACGUUGCGGGCCUUUUCAGGGCCGCCGUGUGCACCCGGGGGGUUGCAAAAGCGGUUGAUUUUGUACCGGUUGAGACCAUGGAAACCACCAUGCGGUCCCCGGUCUUCACUGACAAUUCAACUCCGCCCGCUGUACCUCAAUCAUUCCAAGUCGCCCACUUGCACGCCCCCACCGGCAGCGGUAAGAGCACCAAAGUACCGGCCGCGUAUGCGGCCCAAGGAUACAAGGUGCUCGUGUUAAAUCCCUCCGUUGCUGCUACCUUAGGGUUCGGGGCGUACAUGUCAAAAGCACAUGGGAUCGACCCAAACAUCAGGACCGGAGUAAGGACCAUCACCACAGGCGCCGCCAUCACGUACUCCACUUACGGCAAGUUCCUUGCUGACGGUGGUUGUUCUGGUGGUGCCUAUGACAUAAUAAUAUGUGACGAAUGUCACUCAACUGACUCGACAUCAAUUUUGGGCAUCGGCACGGUCUUGGACCAGGCGGAGACGGCUGGAGCGCGCCUUGUCGUGCUCGCCACCGCCACUCCUCCAGGAUCGGUUACCGUACCUCAUCCUAACAUCGAGGAGGUUGCCCUAUCCAACACCGGUGAGAUCCCCUUCUAUGGGAAGGCUAUCCCCCUCGCAUCCAUCAAGGGGGGGAGACACCUCAUCUUCUGCCACUCCAAGAAAAAAUGUGAUGAGCUCGCCGCCAAGUUGUCAAGCCUCGGCCUCAACGCCGUAGCUUACUAUCGCGGCCUGGACGUGUCCGUCAUUCCAACGAGCGGGGACGUCGUCGUCGUGGCGACGGAUGCUCUCAUGACAGGAUUCACUGGUGACUUUGACUCAGUAAUAGACUGCAACGUCUGUGUUGUCCAGACGGUUGACUUCAGUCUGGACCCUACCUUUACCAUUGAGACAUCCACUAUCCCGCAGGAUGCGGUAUCACGCUCCCAGCGGCGGGGUAGGACCGGCAGGGGUAGACCGGGCGUUUACAGAUUUGUGACUCCGGGGGAACGACCUUCCGGCAUGUUUGAUUCUUCCGUCCUGUGCGACUGUUAUGACGCGGGCUGUGCUUGGUACGAGCUCUCGCCCUCUGAAACCACAGUCAGGUUACGGGCAUACCUGAAUACACCGGGGUUGCCCGUUUGCCAGGACCAUUUGGAGUUUUGGGAAAGCGUCUUUACUGGUCUCACCAAUAUAGACGCCCAUUUUCUAUCUCAAACAAAGCAGGCAGGGGACAACUUCCCCUACUUGACGGCGUACCAGGCCACCGUGUGCGCCAGAGCCCAAGCUCCACCCCCGUCGUGGGACCAGAUGUGGAAGUGUCUUAUACGGCUCAAGCCUACGCUGCAGGGUCCCACACCCCUGCUGUACAGGCUAGGUGCCGUACAAAAUGAGGUCACCCUGACACACCCAAUCACAAAGUACAUCAUGGCAGCCAUGUCGGCAGACCUGGAAGUUGUCACGAGCACCUGGGUGCUAGUGGGUGGCAUCCUUGCCGCUUUGGCCGCGUACUGCUUAACAUCAGGUUGCGUGGUCAUAGUUGGCAGGAUCACCCUAUCCGGUAGGCCGGCUGUGUUGCCAGACAGGGAGACUCUCUACAAGGAGUUUGAUGAAAUGGAGGAGUGCGCAUCUCAACUCCCCUACAUCGAACAGGGGAUGCAGCUUGCCGAGCAGUUCAAGCAAAAGGCGCUGGGAUUACUACAAACAGCGUCUAAGCAAGCUGAAGCAGCCGCCCCCAUAGUACAAACCAAAUGGCAAAGCCUCGAAACAUUCUGGGCAAAGCACAUGUGGAACUUCAUCAGCGGAAUACAGUACUUAGCUGGGCUGUCGACGCUGCCUGGAAACCCAGCGGUGGCGUCCCUGAUGGCAUUCACAGCUGCCGUCACAAGUCCGCUGACCACAAACCAGACUCUCCUGUUUAACAUUCUGGGAGGAUGGGUGGCUUCUCAAAUCGCUGCUCCAAGUGCUGCUACGGCUUUUGUGGGCGCCGGCGUGGUGGGCGCCGCUGUAGGCAGCGUAGGUCUUGGGAAGAUGCUUGUUGACAUCUUGGCGGGAUAUGGUGCAGGCGUGGCAGGCGCCCUCGUGGCCUUCAAGAUCAUGAGCGGCGAGGCUCCUUCUACUGAGGACCUGGUGAACCUGCUGCCUGCCAUCCUCUCGCCAGGCGCCCUGGUUGUCGGCGUGGUGUGCGCAGCAAUACUGCGCCGGCAUGUGGGCCCAGGCGAAGGAGCAGUGCAGUGGAUGAACCGCCUGAUAGCGUUCGCCUCUCGGGGGAACCACGUCUCCCCCACGCACUACGUGCCCGAGAGCGAUGCUGCAGCGCGUGUAACCCAGAUUCUCAGCAGCCUUACCAUCACCCAACUCCUGAAGAGACUCCAUCAGUGGAUAAGUCAGGACUGCACGACCCCAUGCUCGACCUCUUGGCUGAGAGAUGUCUGGGACUGGGUGUGCACCGUGCUAGUCGACUUCAAGAACUGGCUAAAGGCCAAGCUUCUGCCGCUUGUGCCAGGGGUCCCAUUCUUCUCAUGCCAGCCCGGGUACAAGGGAGUCUGGCGUGGGGAUGGCAUUAUGAACACCAAAUGCUCGUGUGGGGCCCAAAUAACUGGACAUGUCAAAAAUGGGUCUAUGAAGCUCGUAGGCCCGAAGACCUGCAGCAACAUGUGGCACGGGACGUUCCCCAUCAAUGCCCACACCACGGGUCCUUGUACGCCCUCCCCGGCGCCCAACUACACUCGGGCGUUGUGGCGGGUGGCCGCCGAGGAAUACGUGGAAGUGAGGCGGGUGGGGGAUUUCCACUACGUGACGGGCAUGACUACUGACAAUCUGAAAUGCCCGUGCCAGGUUCCAUCUCCUGAGUUUUUCACUGAGGUGGACGGGGUGCGACUGCAUAGGUAUGCUCCGCCCUGUAAGCCCUUGCUGCGUGACGAGGUCUCCUUCCAAGUCGGUCUCCACCAGUACCCGGUCGGGUCACAGCUUCCCUGCGAACCUGAACCGGAUGUGGCUGUGUUGACAUCUAUGUUGACCGAUCCCUCUCACAUCACUGCGGAGGCGGCUAAGCGCAGGCUGGCCAGGGGGUCCCCCCCCUCCCUGGCUAGCUCUUCAGCUAGCCAGCUAUCCGCACCAUCCCUGAAGGCUACAUGCACCACCCACCAUGACUCCCCGGACGCCGACCUAAUUGAGGCCAACCUCUUGUGGAGGCAAGAAAUGGGCGGAAACAUCACCCGGGUGGAGUCGGAAAACAAGGUGGUCAUCCUGGACUCUUUUGACCCACUUGUAGCAGAGGAGGAGGAAAGGGAGGUGUCUGUGCCCGCGGAAAUCCUGCGGAAGAAGAAACGCUUCCCUCCAGCAAUGCCCGUGUGGGCGUCGCCAGAUUACAACCCUCCCCUGCUAGAAUCCUGGAAGAGACCGGACUACGACCCCCCCGUGGUGCACGGGUGCCCCCUGCCGCCAGGCGGGGGCCCGCCCGUGCCACCUCCGCGGAAGAAGAAGACGGUCGUUCUGACAGAGUCCACCGUGUCCUCUGCCCUGGCCGAGCUCGCAUCCAAGACCUUUGGCAGCUCUGACACGUCAGGCGUUGACAGCGGCGCAUCAGACCCACCAUCUAAUCCGGUCCCGGACUCCGAGGACGCGGGGUCUGACGCUGGGUCGUUUUCCUCCAUGCCCCCCCUUGAGGGGGAGCCGGGGGAUCCCGAUCUCAGCGACGGGUCCUGGUCCACCGUGAGCGAUGGGACCGGCGAGGACGUCGUGUGCUGCUCGAUGUCCUACUCCUGGACAGGUGCGCUGGUCACGCCGUGCGCUGCGGAGGAGAGUAAGCUGCCCAUCAACGCACUGAGCAACUCUCUGUUGCGCCACCACAACAUGGUGUACGCCACUACCUCCCGCAGCGCAAGCCAGCGGCAAAAGAAGGUCACUUUUGACAGACUGCAGGUCCUGGACGACCAUUACCGGGACGUGCUCAAGGAGGCUAAGGCGAAGGCAUCCACAGUGAAGGCUAAGCUGCUAUCCAUCGAGGAAGCUUGCCAACUGACGCCCCCACAUUCGGCCAAAUCCAAGUUUGGCUAUGGGGCGAAAGAUGUCCGGAGCCUAUCCAGGAAGGCCGUAACCCACAUCCGCUCCGUGUGGCAAGACCUCCUGGAGGACAAUGAAUCACCAAUAGACACCACCAUCAUGGCAAAGAAUGAGGUUUUCUGCAUCCAACCGGAAAAGGGAGGUCGCAAGCCAGCUCGCUUAAUCGUGUUCCCCGACCUGGGGGUGCGCGUGUGCGAGAAGAUGGCCCUCUAUGAUGUGGUCUCCAAACUUCCUCAAGCCGUGAUGGGGGCGUCCUAUGGGUUCCAGUACUCACCAGCGCAGCGGGUCGAGUUCCUAGUGAAUGCUUGGAAAUCUAAGAGAACCCCAAUGGGUUUUUCGUAUGACACCCGCUGCUUUGACUCAACUGUCACCGAAAAUGACAUCCGUACAGAGGAAUCCAUAUACCAAUGCUGUGACUUGGACCCCGAGGCCCGCAAGGCCAUAAGGUCGCUCACUGAGCGGCUUUAUAUCGGGGGCCCCCUCACCAACUCAAGAGGGGAGAACUGCGGCUAUCGUAGGUGUCGCGCCAGCGGCGUGUUGACCACUAGCUGCGGUAACACCCUCACCUGCUAUCUGAAGGCCAAAGCGGCCUGUAGAGCUGCGAAGCUCCAGGACUGCACAAUGCUCGUGUGCGGUGACGACCUUGUCGUCAUCUGUGAAAGCGGCGGGGUCCAGGAGGACGCGGCGAGCCUGCGAGCCUUCACGGAGGCUAUGACCAGGUACUCAGCCCCCCCCGGGGACCCGCCUCAACCAGAGUACGACCUAGAGCUAAUAACAUCAUGCUCUUCCAACGUGUCGGUCGCGCACGAUGCAACAGGCAAAAGGGUCUACUAUCUGACCCGUGACCCCACAACUCCCCUCGCUCGAGCAGCGUGGGAGACAGCAAGACACACUCCAGUCAACUCCUGGCUAGGCAACAUCAUCAUGUUUGCCCCCACAUUGUGGGCGAGGAUGAUCCUGAUGACUCACUUCUUCUCCAUCCUCAUAGCUCAGGAGCAACUUGGAAGGGCCCUAGACUGUCAGAUCUAUGGGGCCUGUCACUCCGUUGACCCGUUAGACCUACCUCAAAUCAUUCAACGACUCCACGGCCUUAGCGCUUUCACACUCCAUAGUUACUCUCCAGGUGAAAUCAAUAGGGUGGCUGCCUGCCUCAGGAAACUUGGGGUUCCGCCCUUGCGAGUCUGGAGACACCGGGCCAGAAGCGUCCGCGCUAAGCUGCUAUCCCAGGGGGGGAGGGCCGCUAUAUGCGGAAAGUACCUCUUCAACUGGGCGGUGAAAACCAAAGCCAAACUCACUCCAAUUCCGUCUGCGUCCCUGCUGGAUUUAUCCAGUUGGUUCGUUGCCGGGUACAGCGGGGGAGACAUAUAUCACAGCGUGUCUCGAGCCCGGCCCCGCCUGUUAAUGUUUAGCCUACUCCUACUCUUGGUAGGGGUAGGCAUCUUCCUGCUCCCUAACCCGUAAUCAGCAUCGUG
>KJ439768
GCCAGCCCCCUGAUGGGGGCGACACUCCACCAUAGAUCACUCCCCUGUGAGGAACUACUGUCUUCACGCAGAAAGCGUCUAGCCAUGGCGUUAGUAUGAGUGUCGUGCAGCCUCCAGGAUCCCCCCUCCCGGGAGAGCCAUAGUGGUCUGCGGAACCGGUGAGUACACCGGAAUUGCCAGGAUGACCGGGUCCUUUCUUGGAUAACCCCGCUCAAUGCCUGGAGAUUUGGGCAUGCCCCCGCAAGACUGCUAGCCGAGUAGUGUUGGGUCGCGAAAGGCCUUGUGGUACUGCCUGAUAGGGUGCUUGCGAGUGCCCCGGGAGGUCUCGUAGACCGUGCACCAUGAGCACAAAUCCUAAACCUCAAAGAAAAACCAAACGUAACACCAACCGCCGCCCACAGGACGUCAAGUUCCCGGGUGGUGGUCAGAUCGUUGGUGGAGUUUACCUGUUGCCGCGCAGGGGCCCCAGGUUGGGUGUGCGCGCGACUAGGAAGACUUCCGAGCGGUCGCAACCUCGUGGCAGGCGACAGCCUAUUCCCAAGGCUCGUCGGCCCGAGGGCAGGUCCUGGGCUCAGCCCGGGUAUCCUUGGCCCCUCUAUGGCAAUGAGGGCUGCGGGUGGGCGGGGUGGCUCCUGUCCCCCCGCGGCUCUCGGCCUAGCUGGGGCCCCUCAGACCCCCGGCGUAGGUCGCGCAAUUUGGGUAAGGUCAUCGAUACCCUCACGUGCGGCUUCGCCGACCUCAUGGGGUACAUUCCGCUCGUCGGCGCCCCCCUAGGGGGUGCUGCCAGGGCCUUGGCGCAUGGCGUCCGGGUUCUGGAAGACGGCGUGAACUACGCAACAGGGAAUUUGCCCGGUUGCUCUUUCUCUAUCUUCCUCUUAGCCUUGCUGUCCUGCUUGACGGUUCCAACUACCGCUCACGAGGUGCGCAACGCAUCCGGGGUGUACCAUGUCACCAACGACUGUUCCAACUCGAGUAUCAUCUAUGAGAUGGAAGAUAUGAUCAUGCAUGCCCCGGGGUGUGUCCCCUGCGUUCAGGAGAACAACUCCUCUCGUUGCUGGAUGGCGCUCACCCCCACGCUUGCGGUCAGAAACGCUAGCGUCCCCACUGCAGCAAUUCGGCGUCACGUCGACUUGCUUGUCGGGGCAGCUACGCUUUGUUCCGCUAUGUACGUGGGGGACCUUUGCGGGUCCAUCUUCCUUGUUGGCCAGCUAUUCACCCUUAGACCCCGCAUAUACCAUACAACACAGGAUUGCAACUGCUCCAUCUAUUCUGGCCAUGUGACGGGUCACCGUAUGGCAUGGGAUAUGAUGAUGAACUGGUCACCCACUACAGCCUUGGUAGUGUCGCAGCUGCUCCGAAUCCCUCAGGCUGUCGUGGACAUGGUGGCGGGGGCCCACUGGGGAGUUCUAGCGGGCUUAGCUUACUAUUCCAUGGUCGGCAAUUGGGCCAAGGUUCUGGUUGUGAUGCUACUGUUCGCUGGCGCUGACGCUACCACCUACACGACGGGGGCGGCGGCAGGUCACACAGCGCGAGGCUUUACCAGGUUCUUUUACCCCGGGGCGUCCCAGAACAUUCAGCUCAUACAUACCAACGGCAGUUGGCACAUCAAUCGUACUGCCCUCAAUUGUAAUGACUCCCUCCACACCGGGUUCAUUGCCGCGCUGUUAUACGUCAACAAGUUCAACUCGUCUGGAUGUAGCGAGCGCAUGGCCAGCUGCCGACCCAUUGACUCGUUUGAUCAAGGGUGGGGCCCUGUCACUCACAACGAGACCCGGCCACUUGACCAGAGGCCCUAUUGCUGGCACUACGCGCCAGAGCGGUGUGGUAUCGUCCCCGCGUCGCAGGUGUGUGGUCCAGUGUACUGUUUCACCCCGAGUCCUGUUGUAGUGGGGACGACCGAUCGGACCGGCGUCCCCACGUAUAAUUGGGGGGAAAAUGAGACGGACGUGCUGCUACUCAACAACACGCGGCCGCCGCUCGGCAACUGGUUUGGUUGCACCUGGAUGAACAACACCGGGUUCACCAAGACAUGUGGGGGUCCCCCGUGUAACAUCGGGGGGACCGGUAAUAACACCUUGACCUGCCCUACGGACUGCUUCCGAAAGCAUCCAGAGGCUACCUACGCCAAGUGCGGUUCAGGCCCCUGGCUAACGCCCAGGUGUUUGGUCGAUUAUCCGUACAGGCUAUGGCACUACCCUUGCACUGUCAACUUCUCCAUCUUUAAGGUCAGGAUGUAUGUGGGUGGCGUGGAACACAGGCUGAACGCCGCAUGCAACUGGACACGAGGGGAGCGCUGCAAUUUAGAUGACAGGGACAGAUCGGAGCUCAGCCCCCUGCUGCUCUCUACAACGGAGUGGCAGGUKCUGCCCUGUUCCUUCACCACCUUACCGGCCCUGUCCACAGGCUUAAUCCAUCUCCACCAAAACAUCGUGGACAUACAAUAUUUGUAUGGGAUAGGGUCAGCAGUUGUCUCCUAUGCAAUCAAGUGGGAGUAUGUCGUGCUGCUCUUYCUYCUCCUAGCAGACGCCCGUGURUGCGCCUGCUUGUGGAUGAUGCUGCUGAUAGCUCAAGCAGAGGCCGCGUUGGAGAACCUGGUGGUCCUCAAUGCGGCAUCCCUGGCUGGGACGCAUGGCAUUCUCUCCUUCCUUGUGUUYUUCUGYGCYGCUUGGUACAUCAAGGGCAGACUGGUUCCCGGRGCGGCCUACGCGCUCUACGGCAYGUGGCCGCUGCUUUUGCUCCUGCUGGCACUGCCUCCACGAGCUUAUGCUUUGGACCGGGAAAUGGCCGCGUCAUGCGGAGGCGCGGUCCUCAUAGGCCUGACCCUUCUCACCUUGUCACCGUGUUAUAAAAUGUUUCUGGCCAAACUUAUAUGGUGGCUGCAGUACUUCAUAACCAGGACCGAGGCAGGAUUGCAUGAGUGGGUCCCCUCCCUGAACGCUCGGGGAGGCCGCGACGCUGUCAUCCUUCUCGCGGCCGCGAUCCACCCUUGGCUGCUCUUUGACAUUACCAAACUGUUACUAGCAAUAAUUGGUCCUUUGAUGGUGCUCCAAGCAUGCCUGGUUAGGGUGCCAUACUUCGUGCGCGCCCAGGGGCUCAUCCGGUUGUGCAUGCUGGUGCGCAAAGUUUAUGGAGGCCACUACAUGCAGAUGGCCUUCAUGAAGCUGGGCGCGCUAACAGGCACUUACCUCUAUGACCACCUCACCCCGAUGCGAGACUGGGCCCACGCGAGCUUGCGCGACCUCACGGUGGCGGUCGAGCCCGUUGUCUUYUCCGACAUGGAAAAUAAGAUCAUCACCUGGGGGGCGGACACCGCGGCGUGUGGGGACAUCCUCCARGGACUGCCUGUCUCUGCUCGGAGAGGAAGGGAGAUACUCUUGGGCCCGGCCGACAACCUGGAAGACCCAGGCUGGCGGCUCCUUGCACCAAUCACGGCCUAUACUCAGCAGACACGAGGUCUCCUGGGYUGCAUCAUCACCAGCCUUACAGGUAGGGACAGAAAUGAGGUCGAAGGAGAGGUCCAGAUAGUUUCCACCGCGACGCAGACCUUCCUGGCGAGCUGCAUCAACGGUGUGUGUUGGUCCGUGUAUCACGGUGCCGGCACGAAGCUCCUAGCUGGGGCAAAGGGGCCCAUCACCCAAAUGUACACCAAUGUUGACAAAGACCUCGUCGGCUGGCCAGCGCCUCCUGGAGCGCGAUCCUUGACACCCUGCACCUGCGGCAGCGCGGAUCURUUCUUGAUCACGCGACACGCUGAUGUCAUCCCGGUGCGCCGACGUGGUGACAGCAGGGGAGCCCUGUUGUCUCCCCGGCCCAUCUCAUAYCUGAAAGGAUCRUCGGGGGGYCCAUUGCUAUGCCCCUCUGGGCAUGCCGUGGGCAUCUUCCGGGCCGCUGUAUGCACCCGGGGGGUCGCGAAGGCAGUUGACUUCGUGCCCGUCGAGUGCAUGGAAACCACCGCGCGGUCCCCGAUCUUUACAGACAAUUCAUCUCCACCAGCUGUGCCCCAGACGUUCCAAGUCGCUCAUUUACAUGCCCCUACWGGUAGCGGCAAAAGCACCAAGGUACCUGCUGCAUACGCAGCCCAAGGYUACAAGGUCCUUGUGUUGAAUCCAUCUGUCGCCGCCACUCUGAGCUUCGGAGCGUACAUGUCCAAGGCGCACGGGAUUGACCCGAGUAUUAGGACCGGGGUAAGAACCAUCACUACAGGCGCCCCUAUCACUUACUCCACCUACGGCAAGUUCCUUGCUGACGGCGGUUGUGCCGGAGGUGCCUAUGACAUCAUAAUAUGUGAUGAGUGCCACUCCACUGACUCGACCUCUAUACUGGGUAUCGGCACCGUCCUGGAUCAGGCGGAGACGGCGGGGGCGCGACUUGUCGUGCUCGCCACCGCUACGCCCCCAGGGUCAGUCACCGUGCCACAUCCCAACAUUGAGGAAGUCGCGCUGUCCAACAGCGGAGAGAUCCCGUUCUAUGGCAAGGCCAUCCCCCUAGAAACCAUCAAGGGGGGAAGGCACCUUAUCUUCUGCCAUUCCAAGAAAAAGUGUGAAGAGCUCGCCGCGAARCUGUCUAGCCAGGGUCUCAACGCUGUGGCGUACUACCGAGGCCUUGAUGUGUCUGUUAUACCAUCCAGUGGGGACGUCGUCGUGGUAGCGACUGACGCCCUAAUGACAGGUUUCACCGGCGACUUUGACUCAGUGAUCGACUGCAACGUGUGCGUCACCCAGACAGUCGAUUUCAGCCUAGACCCUACCUUCACCAUCGACACGACGACCAUGCCCCAAGACGCGGUGUCUCGCUCCCAGAGGCGGGGCAGGACGGGCAGGGGCAGGCCGGGCAUCUAUAGGUAUGUCACUCCAGGAGAACGACCCUCUGGUAUGUUUGACUCCUCGGUCCUCUGCGAGUGCUAUGACGCGGGCUGCGCUUGGUAUGAGCUCACGCCUGCUGAGACCUCUGUCAGGCUACGGGCGUACCUGAAUACACCAGGGUURCCCGUAUGUCAGGACCAUUUGGAGUUCUGGGAGAGCGUCUUUACAGGCCUCACCCACAUAGAYGCCCAUUUCCUGUCCCAGACAAARCAAGCUGGAGAYAACCUUCCCUACUUGGUGGCGUACCAGGCCACGGUGUGCGCCAGGGCCCAGGCCCCGCCACCAUCAUGGGACCAAAUGUGGAAGUGUCUCACACGGCUGAAACCUACGCUACAUGGGCCUACGCCCYUGUUGUAUAGGUUGGGUGCCGUCCAGAAUGAGGUCACUCUCACACAUCCCAUAACCAAGUACAUCAUGGCRUGCAUGUCGGCUGACCURGAGGUCGUCGCCAGCACYUGGGUGCUGGURGGCGGGAUUCUUGCCGCUCUGGCCGCGUACUGCUURUCAACAGGCUGCGUGGUCAUAGUGGGCAGGAUAGUCUUGUCCGGCAAGCCGGCUGUCGUGCCUGAUAGGGAAGUCCUCUACCAAGCGUUCGAUGAAAUGGAGGAGUGUGCUUCGCACCUCCCCUACAUCGAGCAGGGCAUGCAGCUCGCUGAGCAAUUCAAGCAGAAAGCGCUCGGCUUGCUGCAAACAGCAACAAAGCAGGCGGAGGCCGUGGCCCCCGCAGUGCAGACAAAAUGGCAAGGCCUCGAGAAGUUCUGGGCAAAGCACAUGUGGAACUUCAUUAGCGGGAUACAAUACCUGGCAGGCUUGUCAACACUGCCCGGGAAUCCUGCGAUAGCAUCAUUGAUGGCAUUUACAGCUUCCAUCACCAGCCCAUUAACCACCCAGCAAACCCUCCUGUUUAACAUCUUGGGAGGAUGGGUGGCUGCCCAGCUUGCUGCCCCCAGUGCUGCCUCGGCCUUCGUAGGCGCCGGCAUUGCCGGAGCAGCCGUYGGCAGUAUAGGACUUGGGAAGGUGCUCAUUGACAUCCUGGCGGGUUAUGGGGCGGGAGUGGCAGGCGCACUCGUGGCCUUUAAGAUCAUGAGUGGCGAGGUCCCYUCCACCGAGGACYUAGUCAACUUGCUGCCUGCCAUUCUCUCCCCUGGUGCYCUGGUAGUCGGGGUAGUCUGCGCGGCAAUACUGCGUCGGCACGUAGGGCCAGGUGAGGGRGCUGUCCAGUGGAUGAACCGCUUGAUAGCGUUCGCUUCACGAGGCAACCACGUCUCCCCCACGCACUAUGUGCCUGAGAGCGAUGCUGCCGCACGUGUAACCCAAAUCCUUUCCAGUCUCACCAUCACACAACUGCUGAAGAGGCUCCACCAGUGGAUUAACGAGGACUGCUCCACUCCGUGCUCCGGUUCAUGGCUACGAGACAUCUGGGACUGGAUAUGCACAGUGUUGAGCGACUUCAAGACCUGGCUUAAAGCAAARCUCCUACCGCGCAUGCCAGGAGUCCCUUUCUUGUCGUGCCAGCGUGGGUACAAGGGCGUCUGGCGGGGGGAUGGCGUCAUGCAGACCACCUGUCCAUGCGGGGCACAGAUAACUGGACAUGUCAAAAACGGGUCCAUGAGGAUCGUCGGGCCAAGAACCUGUAGCAACACCUGGCAUGGAACGUUCCCCAUCAACGCGUACACCACGGGCCCCAGCACGCCUUCCCCGGCGCCCAACUACACGAGGGCGCUGUGGCGAGUGGCUGCUGAGGAAUACGUGGAGGUUAGACGAGUGGGGGACUUCCAUUACAUAACGGGCAUGACUACUGACAACCUGAAAUGCCCUUGCCAGGUUCCUUCUCCCGAGUUCUUCACAGAGGUGGACGGGGUGCGGCUGCACAGGUACGCUCCGGUAUGCGGACCCCUCCUACGGGAGGAGGUCUCGUUCCAAGUUGGUCUUAACCAAUACUUGGUCGGGUCGCAACUCCCAUGUGAGCCCGAGCCGGACGUAGCAGUGCUAACUUCCAUGCUGACCGAUCCUGCCCACAUCACCGCAGAAGCGGCUAGACGCAGGCUAGGUAGAGGGUCCCCUCCUUCCCUGGCCAGCUCGUCCGCUAGUCAACUGUCUGCACCAUCCUUAAAAGCAACAUGCACUACCCACCAUGACUCCCCAGAUGCUGACCUCAUUGAAGCCAAUCUACUGUGGAGGCAGCAGAUGGGCGGGAACAUCACCCGUGUGGAGUCAGAGAACAAGGUAGUCAUUUUGGACUCUUUUGACCCGCUUGUGGCGGAGGAGGAUGAUAGGGAGCCUUCUGUUCCAGCAGAGAUUCUACGGAAAUCUAAGAAGUUCCCUGCAGCACUGCCCAUAUGGGCCCGGCCGGAUUACAACCCCCCUCUGUUGGAGUCCUGGAAAARGCCGGAUUACACUCCUCCCCUAGUAAGUGGGUGCCCUCUACCACCAGCUGGGGCCCCUCCCAUACCACCUCCACGGAGGAAGAGGACAGUUGUCCUGACUGAGUCCACCGUGUCGUCUGCUCUGGCCGAGCUUGCUGAGAAGACCUUUAGCAGCUCCGGGGCUUCGGGYGUCGACAGUGGUACGGCGUCCGCCCCUCCUGACUCCUCCCCAGAUAGCGGCGACGCGGGAUCCGACGUUGGGUCGUACUCCUCCAUGCCCCCCCUCGAGGGGGAGCCGGGGGAUCCCGACCUCAGCGACGGAUCCUGGUCUACAGUGAGUGGGGAAGCCAGCGAGGAUGUGGUAUGCUGUUCAAUGUCUUACACCUGGACGGGCGCCUUGAUCACACCGUGCUCCGCGGAGGAGAGCAAACUUCCCAUCAACGCGUUGAGCAACUCCUUGCUGCGACAUCACAAUAUGGUCUACGCUACGACCUCCCGCAGCGCGAGCCAGAGACAGAAAAAAGUCACAUUUGACAGACUGCAGGUCCUGGACAAUCACUACCGGGACGUGCUUCAGGAGAUUAAGGCGAAGGCGUCCACAGUGAAGGCCAGGCUACUCUCAGUGGAGGAAGCUUGCAGCCUGACGCCCCCGCACUCGGCUAAAUCCAAGUUCGGGUACGGGGCGAAGGACGUCCGGAGCCUAUCCAGCAGGGCCGUAAACCACAUCAACUCCGUGUGGAAGGACCUCCUGGAAGACAAUGUAACACCAAUAGACACUACCAUCAUGGCCAARAAYGAGGUCUUCUGUGUCCAACCAGAGAAAGGAGGCCGCAAGCCAGCUCGCCUUAUCGUGUUCCCCGACUUGUCGGUUCGCGUYUGCGAGAAGAUGGCUCUCUAYGACGUGGUCUCCACGCUUCCUCAGGCCGUGAUGGGAUCCUCGUACGGGUUUCAGUACUCGCCGGGGCAACGGGUCGAAUUCCUAGUGAAUGCUUGGAAGUCCAAGAAAACCCCUAUGGGCUUCUCGUAUGAYACCCGCUGCUUYGACUCSACAGUUACUGAGAACGACAUCCGUGUCGAGGAAUCCAUCUAUCAAUGUUGUGACUUAGCCCCCGAGGCCCGCAAGGCCAUAAAGUCGCUCACCGAGCGGCUGUACAUCGGGGGCCCCCURACCAAUUCAAAAGGGCAGAACUGCGGCUACCGUCGGUGCCGCGCCAGCGGCGUGCUGACUACCAGCUGCGGUAACACCCUCACAUGYUAUUUGAAAGCCAGGGCGGCCUGUCGAGCUGCAAAGCUCCAGGACUGCACAAUGCUCGUGUGCGGAGACGACCUUGUCGUUAUCUGUGAGAGCGCRGGGGUCGAGGAGGACGCGGCGAGCCUACGAGCCUUCACGGAGGCUAUGACUAGGUAUUCCGCCCCCCCCGGAGAUCCGCCUCAACCAGARUACGACUUGGAGCUGAUAACAUCAUGCUCCUCCAACGUGUCGGUCGCGCACGAUGCAGCUGGCAAAAGGGUCUACUAUCUGACCCGUGACCCAACCACUCCCCUCGCACGAGCUGCGUGGGAGACAUCAAGRCACACUCCWGUCAACUCCUGGCUAGGCAACAUCAUUAUGUUUGCCCCCACUCUAUGGGCGAGGACUAUUCURAUGACUCACUUCUUCUCCAUCCUCAUAGCCCAGGAGCAACUUGGAAAAGCCCUAGACUGUCAAAUCUACGGGGCUUACUACUCCAUUGAGCCACUUGAUCUACCUCAAAUCAUUCAACGACUCCAUGGUCUUAGCGCAUUCUCACUCCAUAGUUACUCUCCAGGUGAAAUCAAUAGGGUGGCUGCAUGCCUCAGGAAACUUGGGGUACCGCCCUUGCGAGUCUGGAGACAUCGGGCCAGAAGUGUCCGCGCUAAGUUGCUGUCCCAGGGGGGGAGGGCUGCUACCUGCGGCAAGUACCUCUUCAACUGGGCAGUAAGGACCAAGCUCAAACUCACUCCAAUUCCGGCGGCGUCCCAGCUAGAUUURUCUGGCUGGUUCGUCGCCGGYUACAGCGGGGGAGACAUAUAUCACAGCGUGUCUCGUGCCCGACCCCGCUGGUACAUGUGGUGCCUACUCCUACUCUCUGUGGGGGUAGGCAUCUACCUGCUUCCCAACCGAUAGUUGGGAAGCUAUACACUCCAGGCCAAUAGGCCAUUCUGUUYUUUUUUUUUUUUUUUUUUUUUUUUUUUUUUUGUACU
>MN164872
AUGAGCAUGAAUCCAAAACCUCAAAGAAAAACCAAACGUAACACCAACCGCCGCCCACAGGACGUCAAGUUCCCGGGCGGUGGCCAGAUCGUUGGCGGAGUUUACUUGUUGCCGCGCAGGGGCCCUAGAAUGGGUGUGCGCGCAGCGAGGAAGACUUCCGAGCGGUCGCAACCUCGUGGAAGGCGACAACCUAUCCCCAAGGCUCGCCAACCCGAGGGCAGGUCCUGGGCCCAGCCCGGGUACCCUUGGCCCCUCUAUGGCAACGAGGGCUGCGGGUGGGCAGGAUGGCUCUUGUCUCCCCGCGGCUCCCGGCCUAGUUGGGGCCCCUCUGACCCCCGGCGUAGGUCGCGCAAUUUGGGUAAGGUCAUCGACACCCUCACGUGCGGCUUCGCCGACCUCAUGGGGUACAUCCCGCUCGUCGGCGCCCCCCUAGGGGGCGCUGCCAGGGCCCUGGCGCAUGGCGUCCGGGUUCUGGAGGACGGCGUGAACUAUGCAACAGGGAAUCUGCCCGGUUGCUCUUUCUCUAUCUUCCUCCUUGCUCUUCUCUCUUGCUUGACGGUCCCCACAUCGGCCUACGAGGUGCGCAAUUCCUCGGGUAUAUACCAUGUCACCAACGACUGCCACAACUCGAGCAUUGUGUACGAAACAAACAAUGCAAUCCUGCACACGCCGGGGUGCGUCCCCUGCGUUAUGGAGGGUAACACCUCGAGAUGUUGGGUAGCGCUUACCCCCACUCUAGCCGCUAGGGAUGCCAACGUACCCGUCACCACACUUCGACGCCACGUCGAUCUGCUUGUCGGGGCUGCGGUACUCUGCUCGGCUAUGUAUGUGGGGGAUUUGUGCGGAUCCGUUUUCCUCGUCGGCCAACUGUUCACCUUCUCUCCUAGACGGCAUCAGACAGUACAGAGUUGCAACUGUUCCAUCUAUCCGGGCCACGUCACAGGCCAACGCAUGGCUUGGGACAUGAUGAUGAACUGGUCCCCCACUGUGACUCUGGCGGUAGCGCAGCUGCUCCGGAUCCCACAAGCCAUCGUGGACAUGAUAGCAGGUGCUCACUGGGGUGUCCUAAUGGGCGUCGCCUACUAUUCCAUGGUGGCGAACUGGGCGAAGGUCUUGCUCGUGUUGCUGCUAUUUGCUGGUGUCGAUGCUGNNNNNNNNNNNNNNNNNNNNNNNNNNNNNNNNNNNNNNNNNNNNNNNNNNNNNNNNNNNNNNNNNNNNNNNNNNNNNNNNNNNNNNNNNNNNNNNNNNNNNNNNNNNNNNNNNNNNNNNNNNNNNNNNNNNNNNNNNNNNNNNNNNNNNNNNNNNNNUUGGUUGGCGGGGCUCUUCUAUUAUAACAGAUUCAACUCGACGGGCUGCCCCGAGAGGAUGGCCAGCUGCAAACCCCUUGCCGAUUUCAACCAGGGCUGGGGCACCAUCAGAUAUGCCAACGGAAGCGGCCCCGAACACCGCCCCUAUUGCUGGCAUUACGCCCCACGGGCCUGUGGCGUCGUGCCGGCAAGGAACGUGUGUGGACCAGUGUACUGUUUCACUCCCUCUCCCGUGGUCGUGGGGACNNNNNNNNNNNNNNNNNNNNNNNNNNNNNNNNNGGGUGAAAAUGAUACGGACGUCCUCGUCCUUAACAACACCCGGCCUCCUUCGGGCAACUGGUUUGGCUGUGUGUGGAUGAACUCUACUGGCUUUACUAAAGCAUGCGGAGCCCCCCCCUGUAACAUUGGGGGGCAGGGGAACAACACCUUGCUCUGCCCUACGGACUGCUUCCGUAAACAUCCGGAGGCAACGUACACCAAGUGUGGGUCCGGCCCCUGGCUCACGCCCCGAUGCCUGGUCGAUUAUCCAUACAGGCUCUGGCAUUUUCCCUGUACCCUCAACUACAGUCUGUUCAAGGUCAGGAUGUUUGUGGGUGGCAUCGAGCACAGACUCACCGCCGCGUGCAACUGGACGCGAGGGGAGCGCUGUGACUUGGAGGACAGAGACAGGUCUGAACUUAGUCCGCUGUUGUUGUCCACUACACAAUGGCAGAUCCUCCCAUGCUCAUUCACGACAUUGCCAGCUCUUUCGACCGGCCUCAUCCAUCUCCACCAGAACAUUGUGGAUGUCCAGUACCUGUACGGGGUGGGCUCAUCGAUCGUGACUUGGGCGGUCAAGUGGGAGUACGUCGUGCUCCUAUUCCUGCUGCUCGCAGAUGCUCGCAUUUGCGCAUGUUUGUGGAUGAUACUACUCAUAUCCCAAGCGGAGGCAGCGUUGGAAAACUUGGUCGUCCUGAACGCCGUGUCGCUGGCCGGGACGCACGGCAUCGUGUCCCUCCUUGUGGUCUUUUGCUUUGCAUGGUACCUGAAAGGCAGAUGGGUCCCCGGAGCCGUUUAUACCAUCUAUGGGAUGUGGCCACUGCUCAUGCUCCUUUUGGCGUUGCCCCAGAGGGCGUACGCUAUGGACCGGGAGAUGGCCGCGUCGUGUGGGGGCGUCGUCCUUGUCUGUCUUAUGGCGGUUACUAUGUCACCAUUCUACAAGCGCUAUAUCAGCUGGUGCUUGUGGUGGCUCCAAUACUUCUUAACCAGGGUCGAGGCGGCCCUGCAAGUGUGGGUCCCCCCCCUCAACCCCCGGGGGGGCCGUGAUGGAGUCAUCCUGCUCGUGUGCAUGUUCCAUCCGCACCUGAUGUUUGAGGUGUCCAAGCUCCUACUGGCUUUAGUCGGCCCCUUCUGGGUCCUUCAGGCCAGUCUCUUCAAGGUGCCGUACUUUGUGCGCGUCCAGGGCCUUCUCAGGCUCUGUAUGCUCGUGCGCAAGGUAGCGGCUGGCCAGUACAUCCAAAUGGCCCUCCUGAAGCUGGGAGCAGUAUGCGGGACAUAUGUCUAUGACCACCUGACCCCCCUGGGGGACUGGGCUCACAACAGCUUGCGUGAUCUUGCUGUGGCCGUCGAGCCUGUUGUCUUCUCUCAAAUGGAGACUAAGCUCAUCACUUGGGGAGCGGACUCAGCCGCGUGUGGGGACAUCAUCUCGGGGUUGCCCGUCUCCGCCCGCAGGGGCCGAGAGAUAUUGCUUGGACCGGCCGAUGGAAUGGCCUCCAAGGGAUGGAGGCUCUUGGCGCCCAUCACCGCCUACGCCCAACAAACACGGGGCCUGCUGGGGUGCAUUAUCACCAGCCUCACCGGCCGCGACAAGAAUCAAGUGGAGGGGGAGGUCCAGAUUGUGUCCACCGCAACCCAGACUUUCUUGGCUACGUGCGUCAACGGCGCGUGUUGGACUGUCUACCACGGGGCCGGGUCAAGGACCCUCGCCACGUCAUCGGGCCCUGUCGUCCAAAUGUAUACCAAUGUGGACCAGGACCUCGUGGGCUGGGCAGCGCCUCAAGGGGCGCGCUCCUUAACGCCCUGCACCUGCGGCGCUUCUGACCUAUAUUUGGUCACGAGGCACGCCGAUGUCAUCCCGGUGCGACGGCGUGGAGACACUAGGGGUAGCCUGCUCUCCCCACGGCCCAUCUCAUAUCUCAAAGGGUCCUCGGGCGGCCCACUGUUGUGCCCCACGGGACACGCCGUAGGCAUAUUCAGAGCUGCGGUGUGUACCCGAGGGGUCGCAAAGGCCGUCGAGUUCGUACCCGUGGAGGCCCUAGAAACCACCAUGAGGUCCCCAGUGUUUACUGACAAUUCAACCCCACCUGCCGUGCCGCAAACCUAUCAAGUGGCCCACCUUCACGCUCCCACUGGGAGCGGUAAGAGCACGAAGGUGCCGGCCGCUUAUGCAGCCCAAGGGUACAAGGUACUUGUGCUGAACCCCUCUGUGGCUGCCACUCUGGGUUUCGGCGCGUACAUGUCCAAGGCCCAUGGAAUUGACCCAAACAUCAGGACCGGUGUGAGGACCAUCACCACCGGUGCCCCCAUAACAUACUCCACGUACGGCAAAUUCCUUGCUGACGGUGGUUGUAGUGGGGGCGCAUAUGACAUCAUAAUUUGUGAUGAGUGCCACUCAACAGAUUCUACCACCAUUUUGGGUAUCGGCACCGUCCUUGACCAGGCGGAGACAGCGGGAGCCAGGCUUGUGGUACUCGCCACCGCCACGCCUCCGGGCUCUGUCACUGUGCCGCAUCCCAACAUUGAGGAGGUUGCCCUGCCAACUACGGGAGAAAUCCCCUUUUAUGGCAAGGCCAUCCCCCUCUCCCUUAUAAAGGGGGGGAGGCACCUCAUCUUCUGCCAUUCAAAGAAGAAGUGCGACGAGCUUGCCGGGAAACUAGCCGCCCUCGGACUCAACGCCGUGGCUUACUAUCGUGGCCUCGACGUGUCUGUCAUCCCGAGCUCGGGCGACGUCGUCGUAGUGGCGACGGAUGCCCUAAUGACUGGCUUCACUGGCGAUUUCGACUCGGUGAUAGACUGCAAUACGUGUGUCACCCAAACAGUCGACUUCAGUCUCGAUCCCACUUUUUCCAUUGAGACCACCACGCUGCCCCAGGACGCCGUAAGCCGCUCACAACGGAGAGGCAGGACCGGCAGAGGGCGGCUUGGCAUCUACAGAUUUGUGACACCAGGCGAGCGGCCAUCCGGCAUGUUCGACUCCUCGGUCCUAUGUGAGUGCUAUGACGCGGGUUGUGCCUGGUAUGAGCUCACACCUGCUGAGACCACAGUCAGACUGCGGGCGUACAUGAACACCCCUGGGCUGCCCGUAUGUCAGGACCAUUUGGAGUUCUGGGAGAGCGUGUUUACAGGCCUCACCAGCAUAGACGCUCAUUUUCUGUCCCAGACAAAACAGGCCGGAGACAAUUUCCCCUACUUGGUCGCGUACCAAGCGACCGUUUGUGCUAGGGCGCUCGCCCCCCCACCUUCGUGGGAUCAGAUGUGGAAGUGUUUGACACGGCUCAAGCCCACUUUACACGGCCCCACUCCUCUGCUGUACAGAUUGGGUGGUGUUCAGAACGAGAUCACUCUAACACAUCCAAUUACCAAGUACAUCAUGGCUUGCAUGUCAGCAGACCUGGAGGUUGUCACCAGCACCUGGGUGCUGGUGGGCGGCGUUUUAGCCGCCCUGGCCGCGUAUUGCCUGUCUACAGGCAGUGUGGUCAUCGUGGGCAGGAUCGUCUUAUCCGGGAAGCCGGCCGUCAUGCCGGACAGGCAGGUCCUAUACCGAGAGUUUGAUGAGAUGGAGGAGUGCGCUUCACACCUGCCUUACAUUGAGCAGGGGAUGAUGCUCGCCGAGCAGUUCAAGCAGAAAGCACUCGGCCUCUUACAAACAGCGUCCCAGCAAGCAGCAGACAUCACUCCUGCUGUCCAGUCCAACUGGCAGAAGCUGGAGGCGUUUUGGGCCAAGCACAUGUGGAACUUCAUCAGCGGGAUACAAUACCUUGCGGGAUUGUCAACCCUCCCUGGGAACCCCGCCAUAGCAUCCCUAAUGGCAUUCACCGCGGCUGUAACCAGCCCGCUGACCACUCACCAGACUCUCCUAUUCAACAUCUUGGGAGGCUGGGUGGCUGCCCAGCUCGCAGCCCCCGGUGCUGCUACCGCCUUUGUGGGCGCUGGUUUAACUGGCGCCGCCAUCGGCAGUGUGGGCCUCGGGAAGAUCCUCGUGGACAUCCUCGCAGGCUAUGGCGCGGGUGUAGCCGGCGCCCUUGUGGCCUUCAAGAUCAUGAGUGGAGAGGCUCCUUCAACCGAGGAUUUGGUGAAUCUGCUGCCCGCCAUCCUAUCGCCCGGAGCGCUCGUUGUCGGCGUCGUUUGCGCUGCGAUUCUGCGCCGGCACGUGGGCCCGGGCGAAGGAGCUGUGCAGUGGAUGAACCGGCUGAUAGCUUUCGCCUCGCGGGGUAACCAUGUUUCCCCCACGCACUACGUGCCCGAGAGCGAUGCUGCAGCGCGCGUCACCGCUAUCCUCAGCAACCUCACUGUCACCCAACUCCUGAGAAGGCUCCACCAGUGGAUAAGCACUGAUUGCACCACCCCGUGUGCCGGUUCCUGGCUGAGAGAUGUUUGGGACUGGAUAUGCGAGGUGUUGAGCGACUUUAGGACCUGGAUUAAGGCCAAGCUUAUGCCACAGCUGCCUGGACUCCCGUUUAUAUCCUGUCAACGCGGGUAUCGGGGGGUCUGGCGGGGGGACGGCAUCAUGAACACACGCUGUCCGUGUGGAGCUGAUAUAUCUGGACAUGUCAAGAAUGGGUCGAUGCGUGUCGUCGGCCCUCGGACCUGCAGUAACAUCUGGCACGGAACAUUCCCCAUCAACGCCUACACCACUGGGCCCUGCACACCUUCACCAGCGCCGGACUACAAGUUCGCGCUGUGGAGGGUGUCUGCGGAGGAAUACGUGGAAGUGAGGCGAGUGGGAGAUUUCCACUACAUCACAGGGGUAACCACUGAUAACCUCAAGUGUCCGUGCCAGGUCCCAUCACCUGAAUUCUUCACGGAGCUUGACGGGGUGAGGCUGCACAGGUAUGCCCCCCCAUGCAAGCCCUUGCUGCGGGAUGAGGUCUCAUUCAGCGUCGGCCUCCACGAGUUUCCGGUCGGCUCUCAGUUACCCUGCGAGCCCGAGCCGGACGUGGCGGUACUGACGUCCAUGCUCACUGACCCGUCCCACAUCACCGCGGAGACGGCGGCGCGCAGGUUGGGGAGGGGAUCCCCCCCCUCCCUGGCCAGCUCUUCCGCCAGCCAGUUAUCCGCGCCCUCUCUCAAAGCGACGUGCACUGCCCGUCAUGACUCCCCUGACGCCGACCUAAUAGAGGCCAACCUCCUGUGGAGGCAGGAGAUGGGAGGGAACAUCACCAGGGUAGAGUCAGAGAACAAGGUGGUCAUACUGGACUCCUUCGAUCCGCUUGUGGCGGAAGAGGAUGAACGGGAGGUUUCCGUAGCCGCAGAAAUCCUGCGCAAGCCUCGGAGGUUUCCCCCGGCCCUGCCCAUCUGGGCACGGCCGGACUACAAUCCUCCGUUGCUGGAGGCGUGGAAAAAACCGGACUACGAACCACCUGUGGUCCAUGGCUGCCCUCUUCCACCUCCACAGUCCCCUCCUGUGCCUCCGCCCCGGAAGAAGCGGANNNNNNNNNNNNNNNNNNNNNNNNNNNNNNNNNNNNNNNNCGAGCUUGCCACUAAGAGCUUUGGCAGCUCCUCAACUUCCGGCAUCACGGGUGACGACACAACGGCGUCCUCUGAGCCCGCCCCCUCUGCCUGCCUCCCAGACUCUGACGCUGAGUCCUGCUCUUCCAUGCCCCCCCUAGAGGGGGAACCGGGGGAUCCUGAUCUCAGCGAUGGGUCCUGGUCCACCGUGAGCAGUGACGGCGACACGGAGGAUGUCGUGUGUUGCUCGAUGUCCUACACCUGGACGGGCGCACUGAUCACGCCUUGCGCUGCGGAGGAGAGUAAGUUGCCCAUCAACGCGCUAAGCAAUUCGCUAGUGCGACACCACAACAUGGUGUACUCUACCACCUCCCGUAGCGCCAGCCAGAGGCAAAAGAAGGUCACGUUUGACAGAAUGCAAGUCCUGGACGACCACUACCAGGACGUGCUCAAGGAGGCUAAGGCCAAGGCAUCCACUGUGAAGGCAGACUUGCUAUCCGUCGAGGAGGCUUGUAGCCUGACGCCCCCCCACUCGGCCAGAUCAAAAUUUGGCUACGGGGCGAAGGAUGUCCGAAGCCAUUCCAGGAAGGCCAUAUCCCACAUCAACUCCGUGUGGCGAGACCUCCUGGAAGACAGUGUGACACCCAUAGACACCACCAUCAUGGCAAAAAAUGAGGUCUUUUGCGUACAGCCAGAGAAGGGAGGUCGAAAGCCAGCUCGGCUUAUCGUAUUCCCUGAUCUGGGCGUGCGUGUAUGCGAAAAAAGAGCUCUGUAUGACGUAGUGAAGAAGCUCCCUCAAGCCGUGAUGGGUGAUUCUUACGGGUUCCAAUACUCACCAUCGCAGCGAGUCGAGUUCCUGCUAAAAGCAUGGAAAUCAAAGAGAAACCCCAUGGGGUUCUCGUAUGACACUCGCUGCUUUGACUCAACAGUGACUGAGAAUGACAUCCGUACGGAGGAGUCCCUUUACCAAUGUUGUGACCUAGACCCCGAGGCCCGCGUGGCCAUAAAGUCCCUCACUGACAGACUCUACGUCGGGGGCCCCCUUACUAAUUCCAGAGGGGAGAGCUGCGGCUAUCGCAGAUGCCGCGCGAGCGGCGUUCUGACAACCAGCUGUGGUAAUACCCUCACAUGCUACCUAAAAGCUAGCGCGGCCUGUCGAGCUGCCAAGCUCCAGAAUUGCACUAUGCUUGUGUGUGGCGACGACCUUGUCGUUAUCUGCGAGAGUGACGGGGUCCAGGAGGACGCGGCCAAUCUGAGAGUCUUCACGGAGGCUAUGACCAGAUAUUCCGCCCCCCCCGGGGACCCGCCCCAACCAGAGUACGACCUGGAGCAUAUUACAUCCUGCUCCUCCAACGUGUCAGUCGCGCACGAUGGUAGCGGCAAAAGGGUCUACUAUCUGACCCGCGACCCAACCACUCCCCUCGCACGAGCUGCUUGGGAGACAGCUAGACACACUCCAGUUAAUUCCUGGCUAGGCAACAUCAUCAUGUUUGCCCCCACUCUGUGGGCGAGGAUGAUACUGAUGACCCACUUCUUCAGUGUUCUCAUAGCCAGGGAGCAGCUUGAACAGGCCCUCGAUUUCGAAAUCUACGGGGCCCAACACUCCAUAAGUCCAUUGGACUUACCAGCAAUCAUUGAAAGACUCCACGGCUUAAGCGCGUUCUCACUCCACAGCUACUCUCCAGGUGAAAUCAAUAGGGUGGCGGCAAGCCUCAGGAAACUUGGGGUCCCGCCCUUGCGAGUCUGGAGACACCGGGCCCGGAACGUUCGCGCUAAGCUGAUAGCCCAAGGAGGGAAAGCCGCCAUAUGCGGCAAGUACCUCUUUAAUUGGGCUGUCAAAACCAAGCUAAAACUCACUCCAAUACCAGCAGCAGCCAGGUUGGAUUUAUCCGACUGGUUUACUGUUGGCUACAGCGGGGGAGGCGUAUAUCACAGCACGCCUCGUGCCCGGUCCCGCUGGUUCAUGGUUUGCCUACUCCUACUUUCAGUAGGGGUAGGCAUCUACCUCCUUCCCAACCGAUGA
>MW689980
UUGGAUCAAACCCGCUCAAUGCCUGGAGAUUUGGGCGUGCCCCCGCAAGACUGCUAGCCGAGUAGUGUUGGGUCGCGAAAGGCCUUGUGGUACUGCCUGAUAGGGUGCUUGCGAGUGCCCCGGGAGGUCUCGUAGACCGUGCACCAUGAGCACGAAUCCUAAACCUCAAAGACAAACCAAACGUAACACCAACCGUCGCCCACAGGACGUUAAGUUCCCGGGUGGCGGUCAGAUCGUUGGCGGAGUUUACUUGUUGCCGCGCAGGGGCCCCAGAGUGGGUGUGCGCGCGACGAGGAAGACUUCCGAGCGGUCGCAACCUCGUGGGAGGCGGCAGCCUAUUCCCAAGGCCCGCCGAACCGAGGGCAGGACCUGGGCACAGCCUGGGUACCCUUGGCCCCUCUAUGGCAACGAGGGCUGCGGAUGGGCAGGGUGGCUCCUGUCCCCCCGCGGCUCCCGGCCUAGUUGGGGCCCCAAUGACCCCCGGCGCAGGUCACGCAAUUUGGGUAAGGUCAUCGAUACCCUCACGUGUGGCUUCGCCGACCUCAUGGGGUACAUUCCGCUCGUCGGCGCCCCCCUAGGGGGCGCUGCCAGGGCCCUGGCGCAUGGCGUCCGUGUCCUGGAGGACGGCGUGAAUUAUGCAACAGGGAAUCUUCCUGGUUGCUCCUUUUCUAUCUUCCUUCUUGCCUUCCUCUCUUGCUUGACUGUUCCCGCCUCCGCCUAUGAAGUGCGCAAUGCUACGGGGAUAUAUCAUGUCACCAACGAUUGUCCCAACUCCAGCAUCGUGUACGAGACAGCUGAUGCCAUCCUACACGCCCCGGGGUGCGUCCCUUGCGUUCGUGAGGGUAACGUCUCGGUGUGUUGGGUGGUGAUGACCCCCACGGUGGCCACUAGGGAUGGCAAACUCCCCACGACUGAGCUUCGACGCCACAUCGAUCUCCUUGUCGGGGCCGCCACGUUCUGUUCGGCCAUGUACGUGGGGGACGUCUGCGGAGCUGUCUUUCUUGUCGGCCAGAUGUUCACCUUCUCCCCCAGGCGCCAUUGGGUCACCCAAGACUGCAACUGUUCCAUCUACCCGGGUCAUGUAACGGGUCACCGUAUGGCUUGGGAUAUGAUGAUGAACUGGUCUCCCACUGGGGCCUUGGUGAUGGCGCAGAUACUUCGGAUCCCACAAGCCGUCGUGGAUAUGAUAGCAGGGGCCCACUGGGGUGUCCUAGCGGGCCUAGCUUAUUUUUCCAUGGUGGGGAACUGGGCCAAGGUAUUGGUUGUGCUGCUGCUCUUUGCCGGGGUUGACGCGCACACCUACACGACAGGGGGNNNNNNNNNNNNNNNNNNNNNNNNNNNNNNNNNNNNNNNNNNACAGGGCGCCAAGCAGAACAUCCAGCUAAUCAACACCAAUGGCAGCUGGCAUAUCAACAGAACGUCCCUGAACUGCAACGACAGCCUUAACACCGGCUGGUUGGCUGCGCUGUUCUACACCCACAAGUUCAACUCAUCGGGGUGUCCCCAGAGGAUGGCCAGCUGUCGACCCCUUGCCGACUUUGCCCAGGGCUGGGGCCCUAUCAGGUACGCCAACGGAAGCGGCCCUGACCAGCGCCCCUAUUGCUGGCACUACGCACCAAAACCGUGUGGUAUCGUGCCUGCAAAGGAAGUGUGCGGACCGGUAUACUGCUUCACUCCUAGCCCAGUGGUGGUGGGGACCACCGACCGCUCCGGUGUCCCUACCUACACCUGGGGUGAGAAUGAGACGGACGUGCUGCUCCUCAACAACACCAGGCCACCGCUUGGCAACUGGUUCGGCUGUACAUGGAUGAACUCAACUGGAUAUACCAAAGUGUGCGGAGCGCCCCCUUGUGACAUCGGAGGGGUGGGCAACAACACCUUGCACUGCCCCACGGACUGCUUCCGCAAACACCCGGAGGCCACAUAUGCCAAGUGCGGCUCCGGCCCUUGGCUCACACCCCGCUGCUUAGUUGACUAUCCUUACAGGCUAUGGCAUUACCCCUGCACCGUCAACUACACCAUAUUCAAGGUCAGGAUGUAUGUGGGGGGGGUCGAGCACAGGCUGGAAGCUGCCUGCAACUGGACAAGGGGCGAGCGUUGCGAUCUGGAAGACAGGGACAGGUCUGACCUUAGCCCGCUGCUGCUGAGCACCACCCAGUGGCAGAUCCUCCCGUGUUCGUUCACCACAUUACCGGCCUUGUCAACUGGCCUAAUCCACCUCCAUCAAAACAUAGUCGAUGUGCAGUACUUGUACGGGGUAGGCUCGGCCAUCGUGGCGUGGGCCAUCAAGUGGGAGUACGUCGUGCUCCUAUUCCUGCUGCUCGCGGAUGCUCGCAUCUGCGCUUGCCUCUGGAUGAUGUUACUCAUAUCCCAAGUGGAAGCAGCUCUGGAGAACCUCGUAAUCCUCAACGCAGCAUCUUUGGCCGGGGCGCAUGGUCUUGUGUCCUUCCUCGUGUUCUUCUGCUUUGCAUGGUAUCUGAAGGGUAGGUGGGUGCCCGGAGCGGCCUACGCUCUCUACGGGAUGUGGCCCCUCCUCCUGCUCCUGCUGGCGUUGCCCCAACGGGCGUACGCGCUGGACACGGAGGUGGCCGCGUCUUGUGGCGGCGUUGUUCUUGUCGGGUUAAUGGCGCUGACUCUGUCGCCAUAUUACAAGCGCUAUAUCAGCUGGUGCUUGUGGUGGCUUCAGUAUCUUCUGACUAGAGCGGAAGCGCAACUGCACGUGUGGGUCCCCCCCCUCAAUGUCCGAGGGGGGCGCGACGCCGUCAUCUUACUCACGUGUGCCAUACACCCGACCUUGAUAUUUGACAUCACCAAACUGCUGCUGGCUAUCCUCGGGCCCCUUUGGAUUCUUCAAGCCAGUAUGCUCAAAGUGCCCUACUUUGUGCGCGUACAAGGCCUUCUCCGGAUCUGCGCGCUAGCGCAGAAGAUGGCCGGAGGCCAUUACGUGCAAAUGGCUAUCAUCAAGUUGGGGGCGCUCACUGGCACCUAUGUCUAUAACCAUCUCACUCCUCUUAAGGACUGGGCGCACAACGGCCUGCGAGACCUGGCCGUGGCCGUAGAGCCAGUCGUCUUCUCCCAGAUGGAGACCAAGGUCAUCGUUUGGGGGGCAGACACUGCAGCGUGCGGGGACAUCAUCGAGGGCCUGCCCGUCUCUGCCCGGAGGGGCAGAGAGAUACUACUCGGACCAGCCGAUGGAGCGGUCUCCAAGGGGUGGAGGCUGUUAGCGCCAAUUACAGCAUACACUCAGCAGACGCGAGGCUUGCUGGGGUGCAUCAUCACCAGCCUCACUGGCCGGGACAAGAAUCAGGUGGAAGGGGAGGUUCAAAUUCUGUCUACGGCCACCCAAUCAUUCUUGGGCACGUGCAUCAAUGGUGCAUGCUGGACCGUUUACCACGGGGCCGGAUCCAGGACCAUCGCCUCGGCCACGGGGCCUGUCAUCCAAAUGUACACCAAUGUGGAUCAAGACCUAGUAGGCUGGCCAGCUCCUCAAGGAGCGCGCUCUCUGGUGCCGUGCACGUGCGGUGCUUCGGACCUCUAUCUGGUCACGAGGCAUGCGGAUGUCAUCCCGGUGCGGCGUCGGGGAGACACCAGAGGGAGUUUACUCUCCCCCCGGCCUAUCUCCUACCUAAAGGGUUCCUCGGGUGGACCGCUGCUCUGUCCCUCGGGGCACGUCGUAGGCAUUUUCCGGGCCGCGGUGUGCACCCGGGGGGUGGCAAAGGCGGUGGACUUUAUACCCGUUGAGACCCUAGAGACAACUAUGAGAUCACCAGUAUUCACUGACAAUUCCACCCCCCCGGCUGUGCCUCAAACCUACCAAGUGGCCCAUCUCCACGCCCCUACGGGUAGUGGUAAGAGUACCAAAGUACCGGCUGCUUACGCGGCUCAAGGGUAUAAAGUCCUAGUACUAAACCCUUCAGUUGCCGCCACUCUGGGUUUUGGGGCAUACAUGUCUAAGGCCUAUGGGAUAGAUCCCAACAUCAGGACGGGUGUGAGAACCAUCACCACCGGCAGCCCCAUUACAUACUCUACCUACGGCAAGUUCCUUGCCGAUGGUGGCUGCUCGGGGGGCGCUUAUGACAUCAUAAUGUGUGAUGAGUGCCACUCAACUGACUCCACCUCAAUCCUAGGCAUAGGCACUGUUCUUGACCAGGCGGAGACGGCGGGAGCCAGGUUGGUUGUUCUUGCUACCGCCACGCCCCCGGGCUCUGUCACCGUGCCACACUCAAACAUCGAGGAGGUGGCCCUAACCACCACUGGGGAGGUGCCCUUUUACGGCAAAGCCAUCCCCCUAGAGUACAUCAAGGGGGGAAGACACCUAAUCUUCUGCCACUCCAAGAAGAAGUGUGACGAGCUUGCCGCAAAGUUGGUGGGUCUCGGCGUCAAUGCCGUGGCCUACUACCGGGGCCUCGACGUGUCUGUCAUCCCAACCUCAGGAGACGUCGUAGUCGUUGCGACAGACGCCCUGAUGACUGGCUACACCGGCGAUUUCGACUCAGUGAUAGACUGCAACACGUGUGUCACUCAGACAGUCGACUUCAGCCUUGACCCCACCUUUACCAUUGAGACAACCACGCUCCCCCAGGAUGCUGUCUCCCGCUCACAGCGGAGGGGUAGGACCGGCAGGGGGAAGCAUGGGAUUUACCGGUUUGUGUCCCCAGGAGAACGUCCGUCUGGCAUGUUUGACUCAUCAGUCUUAUGUGAGUGCUAUGACGCGGGGGCAGCUUGGUAUGAGCUGACACCCGCUGAGACCACAGUGAGACUUCGGGCAUAUCUAAACACCCCAGGAUUGCCCGUAUGCCAGGACCACCUGGAGUUUUGGGAGAGCGUGUUCACAGGCCUCACUCACAUAGAUGCCCACUUUCUGUCCCAGACAAAACAGGCCGGGGAAAACUUCCCCUACCUAGUGGCGUACCAGGCGACUGUGUGCGCCAGAGCGCAAGCUCCGCCCCCGUCUUGGGACCAAAUGUGGAAGUGCCUAACACGGCUCAAACCCACGCUCCAUGGACCAACUCCACUGUUAUACAGACUGGGCGCCGUCCAGAAUGAAGUCACUCUGACGCACCCAAUAACCAAAUACAUCAUGGCCUGCAUGUCAGCGGACUUGGAAGUCGUCACCAGCACCUGGGUGUUGGUGGGCGGCGUGCUGGCCGCUCUGGCUGCAUACUGCCUGUCUACGGGCUGUGUGGUCAUAGUGGGCCGGAUCGUCCUGUCUGGCAAGCCAGCGGUCAUACCCGACCGGCAGGUCCUUUACAAGGAGUUUGAUGAGAUGGAGGAGUGCGCUGCUCACCUUCCCUACCUUGAGCAGGGAAUGCAGCUCGCUGAGCAGUUCAAGCAGAAAGCACUCGGCCUGUUGCAGACCGCGUCCCGCCAGGCAGAGGCCAUCACCCCCGCUGUCCAGACCAACUGGCAGAAAGUCGAAGCAUUUUGGGCAAAACACAUGUGGAACUUCAUCAGCGGGAUACAAUACCUAGCGGGCCUCUCGACCUUGCCCGGAAACCCCGCCAUAGCAUCGCUAAUGGCUUUCACUGCCGCUGUCACCAGUCCACUAACCACCAGCCAAACCCUCCUUUUCAACAUCCUGGGGGGGUGGGUGGCCGCCCAGCUCGCCGCCCCCGGUGCCGCUACCGCCUUUGUAGGCGCUGGUUUAGCUGGCGCUGCCAUCGGCAGUGUCGGCCUCGGAAAGGUCCUCGUGGAUAUUCUCGCCGGAUAUGGCGCUGGCGUGGCGGGAGCACUCGUAGCCUUUAAAAUCAUGAGCGGCGAGGCUCCCACCACCGAGGACAUGCUGAACCUGCUGCCCGCCAUUCUCUCACCCGGUGCACUCGUCGUAGGCGUCGUUUGCGCUGCAAUACUGCGCCGACACGUAGGUCCGGGCGAGGGGGCUGUCCAGUGGAUGAACCGGCUGAUAGCGUUUGCGUCUCGAGGUAAUCAUGUGUCCCCCACGCAUUAUGUGCCCGAGAGCGACGCAUCGGCCCGCGUCACUGCCAUACUCAGCAGCCUCACUGUCACCCAACUCCUGAGGCGACUGCACCAGUGGAUAAGUUCGGAGUGCACUACUCCAUGCUCCGGUUCCUGGUUGAGAGACAUCUGGGACUGGAUAUGCACGGUACUCAGUGAUUUUAAGACCUGGCUCAAAGCCAAGCUCAUGCCACAAAUGCCUGGGAUCCCGUUUCUCUCCUGCCAGCGCGGCUACCGCGGCGUGUGGCGGGGCGACGGAAUCAUGAACACCCGCUGUCCUUGCGGGGCUGACAUAUCUGGACAUGUCAAGAACGGGACAAUGAGGGUCGUCGGCCCUAAAACUUGUAGCAACAUCUGGCAUGGCACGUUCCCCAUAAACGCCUACACCACUGGUCCAUGCACGCCUACCCCAGCACCGAAUUACAAAUUCGCGCUGUGGAGAGUGGCAGCAGAGGAUUAUGUGGAAGUUAGGCGCGUGGGAGAAUUCCAUUACAUCACAGGAAUGACCUCUGAUAACAUCAAGUGUCCGUGCCAGGUCCCGUCACCUGAAUUUUUCACAGAGCUGGAUGGAGUACGCCUGCAUAGGUAUGCUCCCCCGUGCAAGCCGUUGCUGCGGGAAGAGGUCUCAUUCAGAGUGGGACUCCACGAUUACCCGGUGGGGUCGCAAUUGCCUUGCGAGCCCGAGCCGGAUGUGGCGGUAUUAACGUCAAUGCUCACUGAUCCAUCCCACAUUACCGCAGAGACGGCAGCACGCAGACUGGGGCGGGGGUCUCCCCCCUCACUAGCCAGCUCUUCUGCCAGCCAACUAUCUGCUCCGUCGCUUAAAGCGACCUGCACCACCCGCCAUGAGUCCCCAGACGUCGACCUCAUAGAAGCUAAUCUUUUAUGGAGGCAGGAAAUGGGGGGAAACAUCACUAGGGUGGAAUCAGAGAACAAAGUGGUCAUCCUGGACUCGUUCGAUCCACUUGUGGCGGAGGAGGACGAGCGGGAGAUCUCCGUACCCGCAGAAAUCCUGCGGAAGUCUCGGAGAUUCACCCAGGCCCUGCCCAUUUGGGCGCGGCCGGACUACAAUCCCCCGCUGCUGGAGACGUGGAAAAAGCCUGACUAUGAACCACCUGUGGUCCAUGGCUGUCCACUUCCGCCUCCACGGUCCCCUCCUGUGCCUCCGCCUCGGAAGAAGCGGACGGUGGUCCUCACUGAAUCAUCCGUAUCCACUGCCUUGGCCGAGCUUGCCACCAAGAGUUUUGGCAGCUCCUCAACUUCCGGUAUCACGAGCGACAAUACGGCAACAUCCCCUGAGCCUGCCUCUUCUGGCUGCCCCCCAGACUCCGAAGCUGAGUCGUUCUCCUCCAUGCCCCCCCUUGAGGGGGAGCCGGGGGAUCCCGAUCUCAGCGAAGGGUCUUGGUCCACCGUCAGCAGUGACGAAGGUACAGAGGACGUCGUGUGCUGCUCCAUGUCCUACACUUGGACAGGCGCACUGAUUACUCCCUGCGCCGCCGAGGAGAGCAAGCUGCCCAUCAACGCGCUGAGCAACUCACUGCUGCGCCACCACAAUCUGGUAUACUCCACCACAUCUCGGAGUGCCAGCCAGAGGCAGAAAAAAGUAACCUUUGACAGACUGCAGGUUCUGGACAGUCACUACCAGGACGUGCUCAAGGAGGCUAAGGCUAAGGCAUCCACAGUGAAGGCCGACUUGCUAUCCGUAGAGGAUGCAUGCGACCUGACGCCCCCCCACUCAGCCAGAUCAAAAUUUGGCUACGGGGCGAAGGAUGUCCGAAGCCAUUCCAGCAAGGCCAUACGCCACAUCAACUCCGUGUGGGAAGACCUUCUGGAGGACAAUGUAACACCUAUAGAUACCACCAUCAUGGCAAAGAAUGAAGUCUUCUGCGUGAAGCCUGAGAAAGGGGGGCGUAAACCAGCUCGCCUCAUCGUGUACCCCGACUUAGGGGUGCGCGUGUGCGAGAAGAGAGCGUUGUAUGACGUUGUCAAAAAGCUCCCCAUUGCCGUGAUGGGAAGUUCCUACGGAUUCCAGUACUCUCCAUCACAGCGGGUCGAUUUCUUGCUUAAGGCAUGGAAGUCCAAGAAAACACCAAUGGGCUUCUCCUAUGACACCCGCUGCUUUGACUCAACGGUCACCGAGAGCGACAUCCGUACGGAAGAGACACUCUACCAAUGUUGUGACCUGGCCCCCGAAGCCCGCAAGGCUAUAAAGUCUCUCACCGAGAGGCUUUACAUAGGGGGCCCCCUUACCAAUUCCAAGGGGGAAAACUGCGGCUAUCGCAGGUGCCGCGCAAGCGGUGUCUUGACCACAAGCUGCGGUAAUACCCUCACUUGCUACCUCAAGGCCAGCGCGGCCUGUCGAGCUGCCAAGCUCCAGGACUGCACCAUGCUUGUGAACGGCGACGACCUUGUCGUUAUCUGCGAGAGUGAGGGGGUCCAGGAGGACGCGGCGAGCCUGAGAGCCUUCACGGAGGCUAUGACCAGGUACUCCGCCCCUCCUGGAGACCCACCCCAAGCAGAGUACGACCUGGAGCGCAUAACAUCAUGCUCCUCAAACGUGUCGGUCGCGCAUGACGAAGCUGGCAAGCGGGUCUAUUACUUGACCCGCGACCCUGAAACUCCUCUCGCACGCGCCGCGUGGGAGACAGCAAGACACACUCCAGUGAACUCCUGGCUAGGCAACAUCAUCAUGUUUGCCCCCACUUUGUGGGUUCGGAUGGUGCUGUUGACCCAUUUUUUCUCCAUCCUUAUAGCCCAGGAACAGCUCACCCAGGCUCUCGACUGUGAGAUCUAUGGAGCCUGCUACUCCAUUCAACCCUUGGAUCUACCUCAGAUAAUCCAAAGACUCCAUGGCCUUAGCGCAUUUUCACUCCACAGUUACUCUCCAGGUGAAAUCAAUAGGGUGGCUGCAUGCCUCAGGAAGCUUGGGGUUCCACCCUUGCGAGUCUGGAGACACCGGGCCCGGAGCGUCCGCGCUAGGCUGAUCGCCCGGGGGGGGAACGCCGCUAUAUGUGGCAAGUACCUCUUUAACUGGGCGGUCCGAACCAAGCUCAAACUCACUCCAAUACCAUCCGCGUCCCAGCUGGAUUUAUCCGGCUGGUUCACGGGUGGGUACAGCGGGGGAGACAUAUAUCACAGCGUGUCUCAUGCCCGGCCCCGCUGGUUUCUCUGGUGCCUACUCCUACUUUCAGUAGGGGUAGGCAUCUACCUCCUUCCCAACCGAUGAGCGGUUGGGUUAACACUCCAGCCUUUUAGGC
>MW689962
UUGGAUAAAACCCGCUCAAUGCCUGGAGAUUUGGGCGUGCCCCCGCAAGACUGCUAGCCGAGUAGUGUUGGGUCGCGAAAGGCCUUGUGGUACUGCCUGAUAGGGUGCUUGCGAGUGCCCCGGGAGGUCUCGUAGACCGUGCACCAUGAGCACGAAUCCUAAACCUCAAAGAAAAACCAAACGUAACACCAACCGCCGCCCACAGGACGUCAAGUUCCCGGGCGGUGGUCAGAUCGUUGGUGGAGUUUACUUGUUGCCGCGCAGGGGCCCCAGGUUGGGUGUGCGCGCGACGAGGAAGACUUCAGAGCGGUCGCAACCUCGCGGUCGGCGUCAGCCUAUCCCCAAGGCACGCCGGCCCGAGGGCAGGACCUGGGCUCAGCCUGGGUACCCUUGGCCCCUCUACGGUAAUGAGGGCUGCGGGUGGGCAGGGUGGCUCCUGUCUCCCCGCGGCUCUCGACCUAGUUGGGGCCCCACAGACCCCCGGCGUAGGUCGCGCAAUUUGGGUAAGGUCAUCGAUACCCUCACGUGCGGCUUCGCCGACCUCAUGGGGUACAUCCCGCUCGUCGGCGCCCCCCUAGGGGGCGCGGCCAGAGCCCUGGCACAUGGUGUCAGAGUCCUGGAAGACGGCGUGAAUUAUGCAACAGGGAAUCUUCCUGGUUGCUCUUUCUCUAUCUUCCUUUUGGCCUUACUAUCCUGUCUGACUGUGCCUGCAUCCGCCUAUGAAGUGCGCAACGCUAGCGGGGUGUAUCACGUCACCAAUGAUUGCCCCAAUUCGAGCAUUGUGUACGAGACGGCCGACGCUAUCCUGCACACUCCGGGGUGUGUCCCUUGCGUUCGCGAGGGUAACGUCUCGAGGUGUUGGGUGGCGAUGACCCCCACGGUGGCUACCAGGGAUGGCAAACUCCCCGCAACGCAGCUUCGGCGUCAUAUCGAUCUGCUUGUCGGGAGCGCCACCCUCUGUUCGGCCCUCUAUGUCGGGGACCUGUGCGGCUCAGUCUUCUUGGUCAGCCAACUGUUCUCCUUCUCACCUAGGAGAUAUUGGACAACCCAAGAGUGCAAUUGUUCCAUCUAUGCGGGCCACAUCACCGGCCAUCGAAUGGCGUGGGAUAUGAUGAUGAAUUGGUCACCAACAGCGGCGCUGGUCACGGCGCAGCUGCUCCGCAUCCCACAGGCCAUCGUCGACAUGGUAGCUGGAGGCCACUGGGGUGUCCUCGCGGGUCUAGCUUAUUACUCCAUGGUUGCCAAUUGGGCGAAGGUCCUGGUAGUGCUGCUGCUAUUUGCCGGCGUCGACGCGGACACCNNNNNNNNNNNNNNNNNNNNNNNNNNNNNNNNNNNNNNNNNNNNNNNNNNNNNNNNNNNNGGCGCCAAGCAGGACAUCAAGCUGGUCAACACCAACGGCAGUUGGCACAUUAACCGCACGGCCUUGAACUGCAAUGCUAGCCUCAACACCGGCUGGAUAGCAGGGCUUUUCUAUUAUAACAAAUUCAACUCUUCAGGCUGUCCCGAGAGGUUGGCCAGCUGCCGACCCCUUACCGAUUUUGACCAGGGUUGGGGCCCUAUCAGCCAUACCAACGGAACCGGCCCCGACCAACGCCCCUACUGCUGGCACUACGCCCCACAGGCAUGUGGUAUCGUGCCGGCCAGGACCGUGUGCGGACCAGUGUACUGUUUCACUCCCAGCCCCGUGGUAGUCGGGACGACCGACAGGUCGGGCGCGCCUACCUACAACUGGGGUGAAAAUGAAACGGACGUCUUCGUCCUCAACAACACCAGGCCACCGCUGGGCAACUGGUUCGGUUGCACCUGGAUGAACUCAACUGGAUACACUAAAGUGUGCGGAGCGCCCCCCUGCGUCAUCGGAGGGGUAGGCAAUAACACCUUGACGUGCCCCACUGACUGCUUCCGCAAACAUCCGGAAGCCACAUACGCAAAGUGUGGCUCUGGGCCUUGGCUCACUCCCCGUUGCCUAGUCGAUUACCCAUAUAGGCUAUGGCAUUAUCCAUGCACCGUCAACUAUACCAUCUUUAAGGUGCGGAUGUAUGUAGGGGGGAUUGAACAUAGGCUGUCGGCCGCCUGCAACUGGACACGAGGUGAGCGUUGCAACUUGGAAGACAGGGAUAGGGCAGAGCUCAGCCCGCUGCUGAUAUCUACCACACAGUGGCAGAUUCUUCCUUGCUCGUUUACCACAUUACCUGCCUUGUCAUCGGGCCUCAUCCAUCUCCACCAAAACAUUGUGGACGUGCAAUACCUGUACGGGGUGGGGUCAAGCAUCGCGUCCUGGGCCAUCAAGUGGGAGUACGUCGUCCUCCUGUUCCUUCUGCUUGCAGACGCGCGCGUCUGCUCCUGCUUGUGGAUGAUGCUACUCAUAUCCCAAGCGGAGGCGGCUUUGGAGAACCUUGUAGUACUCAAUGCAGCAUCCCUGGCCGGGACACGCGGACUUGUAUCGUUCCUCUUGUUCUUCUGUGCCGCAUGGUACGUGAAGGGCAGGUGGGUUACGGGAGCGGCCUACGCCAUCUACGGGAUGUGGCCAAUGCUCUUGCUUCUGCUAGCACUGCCCCAGCGGGCAUAUGCGCUGGACACGGAGGUGGCCGCGUCGUGUGGCGGCGUUGUUCUUGUCGGGUUAAUGGCGCUGACUCUGUCACCAUAUUACAAGCGCUAUAUCAGCUGGUGCUUAUGGUGGCUUCAGUACUUUCUGACCAGAGUAGAAGCGCAACUGCACGUGUGGGUUCCCCCCCUCAACGUCCGAGGGGAGCGUGACGCUGUCAUCUUACUCAUGUGUGUUGCACACCCGACCCUGGUAUUUGACAUCACCAAACUGCUGCUAGCCGUCUUCGGGCCCCUUUGGAUCCUCCAAGCCAGUUUGCUUAAGGUACCCUACUUUGUGCGCGUUCAAGGCCUCCUCCGGCUCUGCGCGCUAGCGCGGAAAAUGGUCGGAGGCCACUACGUGCAAAUGGCCAUCAUCAAGGUAGGGGCGCUUACUGGCACUUAUGUUUAUAACCAUCUCACUCCCCUCCGGGACUGGGCGCACAACGGCUUGCAAGAUCUGGCCGUGGCUGUAGAACCAGUCAUCUUCUCCCAAAUGGAGACAAAGCUCAUCACAUGGGGGGCAGAUACCGCCGCGUGCGGCGACAUCAUCAAUGGUUUGCCCGUCUCCGCCCGUAGGGGCCGGGAGAUACUGCUUGGGCCAGCCGAUGGAAUGGUCUCCAAGGGAUGGAGGCUACUAGCACCCAUCACGGCCUACGCACAACCAACGCGAGGCCUCAUUGGGUGCAUUGUGACCAGCCUUACUGGCAGGGACAAGAACACGGUGGAGGGCGAAAUCCAGAUUGUGUCCACCGCCACUCAGACCUUUCUGGCGACGUGUGUGAACGGAGCAUGCUGGACCGUCUACCACGGGGCCGGAACGAGGACCAUCGCGUCACCCAAGGGCCCUGUCAUCCAGAUGUAUACCAAUGUGGACCAGGACCUUGUGGGCUGGCCCGCUCCUCAAGGUGCCCGCUCACUGACACCCUGCACUUGCGGCUCCUCGGAUCUAUACUUGGUCACGAGGCAUGCCGAUGUCAUCCCAGUGCGCCGGCGCGGAGAUAGCAGGGGUGCUCUGUUGUCCCCGCGGCCGAUCUCCUAUUUGAAGGGCUCCUCAGGCGGUCCCCUGCUCUGCCCUUCGGGACACGUCGCAGGCCUCUUCAGGGCUGCGGUGUGUACCCGGGGGGUGGCGAAGGCAGUCGACUUUAUACCGGUCGAGUCGCUGGAAACCACCAUGCGAUCCCCGGUCUUCACUGACAAUUCAACUCCACCUGCCGUGCCUCAAACUUUCCAAGUGGCCCACCUCCACGCGCCCACCGGGAGUGGUAAGAGUACCAAAGUGCCCGCGGCAUAUGCAGCCCAGGGGUAUAAGGUGCUCGUACUCAACCCCUCUGUCGCGGCCACCUUGGGUUUUGGCAUGUACAUGUCAAAAAGCCAUGGCAUUGACCCAAACAUCAGAACCGGUGUUAGGACCAUCACCACUGGCGCCCCCAUCACGUACUCCACCUACGGCAAAUUCAUUGCUGACGGCGGCUGUGGUGCCGGGGCAUACGAUGUAAUCAUCUGUGAUGAGUGCCACUCCACUGACGCCACCUCGAUAUUGGGUAUCGGUACCGUCCUUGACCAGGCCGAGACAGCGGGCGCGCGCCUCGUUGUGCUCGCAACCGCCACACCGCCUGGUUCGGUUACCGUGCCUCAUCCUAACAUUGAGGAGGUUGCUCUGCCGACUACGGGAGAAAUCCCCUUUUACGGCAAAGCCAUCCCCCUGGCCGCCAUCAAGGGGGGUAGGCAUCUCAUCUUCUGCCAUUCAAAGAAAAAGUGUGACGAGCUCGCCGCAAAGCUGGUAGGCCUCGGGAUCAACGCUGUUGCGUACUACCGAGGCCUUGACGUGUCCGUUAUUCCAACCAGUGGAGACGUCGUCGUCGUAGCUACGGACGCCCUAAUGACUGGCUUCACCGGCGACUUCGACAGCGUGAUUGACUGCAAUACAUCUGUCACCCAGACUGUUGACUUUAGUCUUGACCCCACUUUCACCAUUGAGACCACCACGUUGCCCCAAGACGCUGUCUCUCGCAGUCAGCGUAGGGGGAGGACUGGCAGGGGGAAGCCAGGCAUCUACAGAUUUGUGUCGCCGGGGGAACGCCCCUCCGGCAUGUUUGACUCGUCAGUCCUCUGUGAGUGCUAUGACGCGGGUUGUGCUUGGUAUGAGCUUACACCCGCUGAGACCACGGUCAGACUACGAGCCUAUAUGAAUACUCCGGGUUUGCCUGUUUGCCAAGACCAUCUGGAGUUCUGGGAGGGGGUGUUCACUGGACUCACUCACGUGGACGCGCACUUCCUGUCCCAAACAAAACAAGCCGGGGACAAUUUCCCGUACUUGGUGGCGUACCAAGCUACGGUGUGCGCUCGAGCGCAAGCUCCUCCCCCCUCCUGGGACGAAAUGUGGAAAUGCCUAAUCAGACUAAAACCCACCUUACAUGGACCUACACCUCUCCUUUACAGGCUGGGCGCUGUUCAGAAUGAGAUCACGUUGACGCACCCAAUUACAAAAUACAUCAUGGCUUGCAUGUCGGCUGACCUGGAGGUCGUCACCAGCACUUGGGUGUUGGUUGGCGGGAUCGUGGCUGCUUUAGCCGCGUACUGCUUGUCCACCGGUUGUGUAGUGAUAGUGGGCAGGAUAGUCCUAUCCGGGAAGCCAGCAAUAUUACCUGAUAGAGAGGUCCUUUACCGCCAGUUUGAUGAGAUGGAGGAGUGCUCUCAGCACUUACCGUACAUCGAGCAAGGGAUGAUGCUCGCCGAGCAGUUCAAGCAGAAGGCCAUUGGCCUCCUGCAGACCGCAUCCCGCCAGGCAGAGGUUAUCGCCCCUGCUGUCCAGACCAACUGGCAAAGACUUGAGGUGUUUUGGGCUAAGCACAUGUGGAACUUUGUUAGCGGAAUCCAAUACCUGGCAGGCCUAUCAACAUUGCCGGGCAACCCCGCUAUAGCUGCACUAAUGUCUUUCACCGCAGCUGUCACUAGCCCUCUCACCACCCAACAGACCCUACUGUUCAACAUCCUGGGAGGGUGGGUUGCUUCGCAGCUCGCCGCUCCCAGCGCUGCCACUGCAUUCGUGGGCGCCGGCUUGGCUGGCGCCGUUGUGGGCAGUGUGGGUCUUGGGAAAGUUCUUGUGGACAUACUGGCAGGAUAUGGCGCGGGCGUUGCUGGCGCCGUGGUCGCAUUCAAGAUCAUGAGCGGUGAGGUCCCCACCACCGAGGACUUGGUUAACCUCCUCCCCUCGAUCCUGUCACCAGGAGCGCUCGUGGUCGGUGUCGUGUGUGCAGCGAUACUACGCCGCCACGUGGGCCCUGGCGAGGGGGCUGUGCAGUGGAUGAACAGGCUGAUUGCUUUCGCCUCGCGCGGAAACCAUGUUUCCCCCACGCACUAUGUGCCUGAGAGCGAUGCUGCAGCCCGCGUCACUACAAUACUCAGCACCCUCACUGUCACCCAGCUCCUGAGGCGACUGCAUCAGUGGAUAAGCUCGGAGUGCACCACCCCAUGUUCCGGUUCCUGGUUGCGAGACAUAUGGGACUGGAUAUGCGAGGUGUUGAGCGACUUCAAGACCUGGCUCAAAGCCAAGCUCCUCCCUCUGAUGCCUGGCAUCCCCUUUCUGUCAUGCCAACGCGGAUAUAAGGGGGUGUGGCGUGGAGAUGGCGUUAUGAACACCCUAUGCCCCUGUGGAGCACAAAUAGCUGGACAUGUAAAAAAUGGGUCAAUGAGGAUCUCGGGCCCAAAGACCUGUAGCAACACGUGGUCCGGAACUUUCCCCAUAAACGCCUACACGACUGGUCCCAGCACGCCCGUUCCGACGCCCAACUACGAAAGGGCGCUGUGGCGGGUGUCUGCUGAGGAGUAUGUCGAAGUACGGCGCGUUGGGGACUUCCACUACAUAACGGGUAUGACCACUGAUAACAUCAAAUGCCCGUGCCAGGUCCCACCGCCCGAGUUCUUCACAGAAGUCGACGGGGUACGCCUACACAGGUAUGCCCCGCCGUGCAAACCCUUACUGAGGGAUGAGGUACCUUUCAGAGUCGGGCUCCACCAGUAUGCAGUGGGAUCGCAGUUGCCCUGCGAGCCAGAACCGGACGUGGCCGUGUUGACGUCCAUGCUCACUGAUCCCUCCCAUAUAACAGCGGAAGCAGCCAGGAGAAGGUUGGCAAGGGGGUCUCCCCCCUCUCUGGCCAGUUCUUCGGCCAGCCAGCUGUCUGCGCCUUCCUUGAAGGCUACCUGCACUGUCCACCAUGAUUCACCCGAUGCUGACCUGAUCGAAGCCAAUCUCCUGUGGAGACAAGAGAUGGGAGGCAACAUCACCAGGGUAGAGUCAGAAAACAAAGUGGUCAUUCUGGACUCGUUCGAUCCUCUCGUAGCGGAGUCUGACGAUCGGGAGAUAUCUGUGCCCGCGGAAAUCUUGCGGAAGUCCCGGAGGUUUGCCCAGGCCCUGCCCGUUUGGGCGCGGCCGGACUACAACCCCCCGCUACUGGAGACGUGGAAAAAGCCUGACUACGAACCACCUGUGGUCCACGGCUGCCCGCUUCCACCUCCACGGUCUCCUCCUGUGCCUCCGCCUCGGAAGAAGCGGACGGUAGUCCUCACCGAAUCAACCCUACCUACUGCCUUGGCUGAGCUUGCCACCAAAAGCUUUGGCAGCUCCUCAACUUCCGGCAUAACGGGCGACAAUACAACAACGUCCUCUGAGCCCGCCCCUUCUGGCUGCCCCCCAGACUCCGACGCUGAGUCCUAUUCUUCCAUGCCCCCCCUGGAGGGGGAGCCUGGGGAUCCGGAUCUCAGCGACGGGUCAUGGUCGACGGUCAGUAGUGAGACGGGCACGGAGGACGUCGUCUGCUGCUCAAUGUCAUACUCAUGGACGGGCGCACUAGUAACGCCUUGUGCGACUGAGGAGUCCAAACUGCCCAUAAACGCGUUGAGCAACUCGUUGCUCCGCCAUCACAAUCUUGUGUAUUCCACCACCUCACGCAGUGCUAGCCAAAGGCAGAAGAAAGUCACAUUUGACAGACUGCAGGUUCUGGACAACCAUUACCAGGACGUGCUCAAGGAGGUUAAAGCAGCGGCGUCAAAAGUGAAGGCUAACUUGCUCUCCGUCGAGGAAGCAUGUAGCCUGACGCCCCCGCACUCAGCCAGAUCUAAGUUUGGGUUUGGGGCGAAGGAUGUCCGAAGCCAUGCCAGCAAGGCCAUACGCCACAUCAACUCCGUGUGGCAAGACCUGCUGGAGGACAAUGAAACUCCAAUUGACACUACCAUCAUGGCGAAGUCGGAGGUUUUCUGUGUCGCCCCCGAGAAAGGGGGCCGCAAGCCAGCUCGACUCAUCGUGUUCCCAGAUUUGGGAGUGCGCGUGUGCGAGAAGAUGGCUAUGUACGACGUGGUUAGCAAGCUCCCCCUGGCCGUGAUGGGAACCUCUUACGGAUUCCAAUAUUCACCAUCACAACGGGUAGACUUCCUGCUAAAAGCUUGGAAGAGCAAGAAGACCCCAAUGGGCUUCUCGUAUGACACCCGGUGUUUUGACUCAACAGUGACUGAGUCGGAUAUCCGCACUGAGGAGGCUAUUUACCAGUGUUGUGACCUGGCCCCUGAGGCCCGUGUGGCCGUGCGGUCUCUCACAGAGAGACUGUAUGUCGGGGGCCCCCUGACAAAUUCUCGAGGGGAGAACUGCGGCUACCGUCGAUGCCGCGCAAGCGGCGUCUUGACAACCAGCUGCGGUAAUACCCUCACCUGUUAUAUCAAAGCCACUGCAGCUUGUCGAGCUGCCCAGCUCCGAGACUGCACAAUGCUCGUGUGUGGUGAUGACCUUGUCGUUAUCUGCGAGAGCGACGGAGUCCAGGAAGACGCUGCGGCCCUGCGAGCCUUCACGGAGGCUAUGACCAGGUAUUCCGCUCCUCCCGGGGACCCGCCUCAACCAGAGUACGACUUGGAGCGCAUUACAUCAUGCUCCUCCAAUGUGUCGGUCGCCCAUGACGAGACUGGCAAGAGAGUCUACUACCUGACAAGAGACCCCACAACACCCCUCGCACGUGCUGCGUGGGAGACAGCUAGACACACUCCUGUCAACUCCUGGCUUGGCAACAUCAUUAUGUAUGCCCCCACUUUGUGGGCGAGGAUGAUCCUGAUGACACACUUCUUCUCAAUCCUCGUAGCCCAGGAGCAGUUGGAAAAGGCCCUAGAUUGUGAGAUCUACGGAGCCUGUUACUCCAUCCAACCCCUAGACCUACCUCCAAUCAUUGAGAGACUCCAUGGCCUUAGCGCAUUUACACUCCACAGCUACUCUCCAGGUGAAAUCAAUAGGGUGGCAGCGACCCUCAGGAAGCUUGGGGUCCCACCUUUGCGAGUCUGGAGACACCGGGCCCGGAGCCUUCGCGCUAGGCUACUGUCCCAGGGAGGGAAAGCCGCUAUAUGCGGCAAGUACCUCUUCAACUGGGCAGUAAAAACCAAGCUCAAACUCACUCCACAGCCGGCUGCAAGCCAGCUGGACUUGUCCAGCUGGUUCACUGUCGGUUACAGCGGGGGAGGCGUUUAUCACAGCACGCCUCGUGCCCGGCCCCGCUGGUACAUGUUAUGCCUACUCCUACUUUCCGUAGGGGUAGGCAUCUAUUUCCUCCCAAACCGAUGAAGGUUGGGCUAAACACUCCGGCCUUUUAGGCCANNUUCUGUUUUUUUUUUUUUUU
>KX767023
CAGAAAGCGUCUAGCCAUGGCGUUAGUAUGAGUGUCGUGCAGCCUCCAGGACCCCCCCUCCCGGGAGAGCCAUAGUGGUCUGCGGAACCGGUGAGUACACCGGAAUUGCCAGGACGACCGGGUCCUUUCUUGGAUCAACCCGCUCAAUGCCUGGAGAUUUGGGCGUGCCCCCGCGAGACUGCUAGCCGAGUAGUGUUGGGUCGCGAAAGGCCUUGUGGUACUGCCUGAUAGGGUGCUUGCGAGUGCCCCGGGAGGUCUCGUAGACCGUGCACCAUGAGCACGAAUCCUAAACCUCAAAGAAAAACCAAACGUAACACCAACCGCCGCCCACAGGACGUCAAGUUCCCGGGCGGUGGUCAGAUCGUUGGUGGAGUUUACCUGUUGCCGCGCAGGGGCCCCAGGUUGGGUGUGCGCGCGACUAGGAAGACUUCCGAGCGGUCGCAACCUCGUGGAAGGCGACAACCUAUCCCCAAGGCUCGCCGGCCCGAGGGCAGGGCCUGGGCUCAGCCCGGGUACCCUUGGCCCCUCUAUGGCAAUGAGGGCAUGGGGUGGGCAGGAUGGCUCCUGUCACCCCGUGGCUCUCGGCCUAGUUGGGGCCCCACGGACCCCCGGCGUAGGUCGCGCAAUUUGGGUAAGGUCAUCGAUACCCUUACGUGCGGCUUCGCCGACCUCAUGGGGUACAUUCCGCUCGUCGGCGCCCCCCUAGGGGGCGCAGCCAGGGCCCUGGCGCAUGGCGUCCGGGUUCUGGAGGACGGCGUGAACUAUGCAACAGGGAAUUUGCCCGGUUGCUCCUUUUCUAUCUUCCUCUUGGCUUUGCUGUCCUGUCUGACCAUCCCAGCUUCCGCUUAUGAAGUGCGCAACGUGUCCGGGGCGUACCAUGUCACGAACGACUGCUCCAACUCAAGCAUUGUGUAUGAGGCAGCGGACAUGAUUAUGCAUACCCCUGGGUGCGUGCCCUGCGUGCGGGAGGGUAACUCCUCCCGCUGCUGGGUAGCGCUCACUCCCACACUCGCGGCCAGGAACGCUAGCGUCCUCACUACGACAAUACGACGCCACGUCGAUUUGCUCGUUGGGGCGGCUGCUUUCUGUUCCGCUAUGUACGUGGGAGAUCUCUGCGGAUCUGUUUUUCUCGUCUCUCAGCUGCUCACCAUCUCGUCUCGCCGGCAUGAGACAGUACAGGACUGCAACUGUUCAAUCUAUCCCGGCCACGUAUCAGGUCACCGCAUGGCUUGGGAUAUGAUGAUGAACUGGUCUCCUGCAACAGCCCUAGUGGUAUCGCAGUUACUCCGGAUCCCGCAAGCUGUCGUGGACAUGGUGGCGGGGGCCCACUGGGGAGUCCUGGCGGGCCUUGCCUACUAUUCCAUGGUGGGAAAUUGGGCUAAGGUUCUGAUUGUGAUGCUACUCUUUGCCGGCGUUGACGGGGGCACUUACACGACAGGAGGGGCGGAGGGCCGCACCACCCACAGGCUCGUGUCCCUCCUUACACCCGGGCCGUCUCAGAAGAUCCAGCUUGUGAAUACCAACGGCAGCUGGCACAUCAACAGGACUGCCCUGAACUGCAAUGACUCCCUCCACACUGGGUUCCUUGCCGCGCUGUUCUAUACACACAAAUUCAACGCGUCCGGAUGCCCAGAGCGCAUGGCCAGCUGCCGCUCCAUCGGUGAGUUCGAUCAGGGGUGGGGUCCCAUCACUUACGCUGAGCCUAACAGCCCAGACCAGAGGCCCUAUUGCUGGCACUACGCGCCUCGACCGUGCGGUAUUGUACCCGCGCGACAGGUGUGUGGUCCAGUGUAUUGCUUCACCCCAAGCCCAGUUGUGGUGGGGACGACCGACCGUUUCGGCGCCCCUACAUAUAGCUGGGGGGAGAAUGAGACGGACGUGCUGCUCCUAAACAACACGCGGCCGCCGCAAGGCAACUGGUUUGGCUGUACAUGGAUGAACAGCACUGGGUUCACCAAGACAUGCGGGGGCCCCCCGUGUAAUAUCGGGGGGGUCGGCAAUAACACCUUGACCUGCCCCACGGACUGCUUCCGGAAGCACCCCGAGGCCACUUACACCAAAUGCGGCUCGGGGCCUUGGUUGACACCCAGGUGCCUGGUUGACUACCCAUACAGGCUUUGGCACUACCCCUGCACUGUCAACUUUACCAUCUUCAAGGUUAGGAUGUAUGUGGGGGGUGUGGAGCAUAGGCUCAACGCCGCAUGCAACUGGACUCGGGGAGAGCGUUGUGACUUGGAGGACAGGGAUAGAUCAGAGCUUAGCCCGCUGCUGCUGUCCACUACGGAGUGGCAGGUGCUGCCCUGUUCCUUCACCACCCUACCGGCUUUGUCCACUGGUCUGAUCCAUCUCCACCAGAACAUCGUGGACGUGCAAUACCUAUAUGGUGUGGGGUCGGCGUUUGUCUCCCUUGUGAUCAAGUGGGAGUACGUCCUGUUGCUCUUCCUUCUCCUGGCGGACGCGCGCGUCUGUGCCUGCUUGUGGAUGAUGCUGCUGAUAGCUCAGGCUGAGGCCGCCCUAGAGAACCUGGUGGUCCUCAAUGCGGCGUCCGUGGCCGGAGCGCACGGCAUUCUAUCCUUCCUUGUGUUCUUCUGUGCUGCCUGGUACAUCAAAGGCAGGUUGGUCCCUGGGGCGGCAUAUGCUUUCUAUGGCGUAUGGCCGCUGCUCCUGCUCCUGUUGGCGUUACCACCACGAGCUUACGCCAUGGACCGGGAAAUGGCUGCAUCGUGCGGAGGUGUGGUUUUCGUGGGUCUGAUGCUCUUGACCUUGUCACCACACUAUAGGGCAUUCCUCGCCAAGCUCAUAUGGUGGCUACAAUAUUUUAUCACCAGAGCCGAGGCACACUUGCAAGUGUGGGUCCCCCCCCUCAAUGUCCGGGGGGGCCGCGAUGCCAUCAUCCUCCUUACGUGUGCAAUCCACCCAGAGCUAAUCUUUGACAUCACCAAACUCUUGCUCGCCAUACUCGGUCCACUCAUGGUGUUCCAGGCUGGCAUAACCAAGGUGCCGUACUUUGUACGCGCCCAAGGGCUCAUUCGUGUGUGCAUGUUGGUGCGGAAAGUUGCUGGGGGUCAUUAUGUCCAAAUGGCUCUCAUGAAGCUGGGCGCGCUGACGGGCACAUACCUUUAUGACCACCUUACUCCACUGCGGGACUGGGCCCACAUGGGCCUACGAGACCUUGCGGUGGCAGUUGAGCCCGUUGUCUUUUCUGACAUGGAGACCAAGAUCAUCACCUGGGGGGCAGACACCGCGGCGUGCGGGGACAUCAUCCUGGGCCUACCUGUCUCCGCCCGAAGGGGGAGGGAGAUACUUCUGGGCCCGGCCGACAGUUUUGAAGGGAAGGGAUGGCGGCUCCUUGCACCUAUCACGGCCUACUCCCAGCAGACACGAGGCCUACUUGGCUGUAUCAUCACCAGCCUCACAGGCCGGGACAGAAACCAGGUCGAGGGGGAGGUUCAAGUGGUUUCUACCGCAACGCAAUCUUUCCUGGCCACCUGCAUCAACGGCGUGUGUUGGACUGUCUACCAUGGUGCUGGCUCAAAGACCCUGGCCGGCCCAAAGGGUCCAGUUACCCAAAUGUACACCAAUGUAGACCAGGACCUCGUCGGCUGGCAGACGCCCCCCGGGGCGCGUUCCUUGACAGCAUGCACCUGCGGCAGCUCGGACCUUUACUUGGUCACGAGGCACGCCGAUGUCAUUCCGGUGCGCCGGCGAGGCGACACCAGGGGUAGCUUGCUCUCCCCCAGGCCCGUCUCCUACCUGAAGGGUUCUUCGGGUGGUCCGCUGCUCUGCCCCUCGGGGCACGCUGUGGGCAUCUUCCGGGCUGCCGUGUGCACCCGGGGGGUUGCCAAAGCGGUGGACUUUGUACCCGUUGAAUCUAUGGAAACUACCAUGCGGUCGCCGGUCUUCACGGAUAACUCAACCCCCCCGGCCGUACCGCAAACAUUCCAAGUGGCCCAUCUACAUGCCCCCACUGGCAGCGGCAAGAGCACCAAGGUACCGGCUGCAUAUGCAGCCCAAGGGUACAAGGUGCUCGUUCUCAACCCGUCCGUUGCCGCCACCUUAGGGUUCGGGGCAUAUAUGUCUAAGGCACAUGGUGUCGACCCCAAUAUUAGAACUGGGGCAAGGACCAUCACCACGGGCGCCCCCAUCACGUACUCCACCUACGGCAAGUUCCUUGCUGACGGUGGGUGCUCCGGGGGUGCCUAUGACAUCAUAAUAUGUGAUGAGUGCCACUCAACUGACUCGACUACCAUCUUAGGCAUCGGCACGGUCCUGGACCAAGCGGAAACGGCUGGAGCGCGACUCGUCGUACUCGCCACCGCUACACCUCCGGGAUCAGUCACCGUGCCACACCCCAAUAUCGAGGAGGUGGCCCUGUCCAACAUUGGAGAGAUCCCCUUCUAUGGCAAAGCCAUCCCCAUCGAGGCCAUCAAGGGGGGGAGGCACCUCAUUUUCUGCCAUUCCAGGAAGAAGUGUGACGAGCUCGCUGGAAAGCUAUCGGCCCUUGGACUCAAUGCUGUAGCGUAUUAUCGGGGCCUUGAUGUGUCCGUCAUACCAACCAACGGAGACGUCGUUGUCGUGGCAACAGACGCUCUAAUGACGGGCUACACCGGCGACUUUGAUUCAGUGAUCGACUGUAACACAUGUGUCACCCAGACAGUCGACUUCAGCUUGGACCCUACCUUCACCAUCGAGACGACGACCGUGCCCCAAGACGCGGUGUCGCGCUCGCAGCGGCGAGGCAGGACUGGUAGAGGCAGGGGAGGCACCUACAGGUUUGUGACUCCAGGAGAACGGCCCUCGGGCAUGUUCGACUCCUCGGUCCUAUGUGAGUGCUAUGACGCGGGCUGUGCUUGGUACGAGCUCACGCCCGCCGAGACCUCAGUUAGAUUGCGGGCUUACCUAAAUACACCAGGGUUGCCCGUCUGUCAGGACCAUCUGGAGUUUUGGGAGAGCGUCUUCACAGGCCUCACCCAUAUAGAUGCCCACUUCCUGUCCCAGACUAAGCAGGCAGGAGACAACUUCCCUUACCUGGUGGCAUACCAGGCCACGGUGUGCGCCAGGGCCCAGGCUCCACCUCCAUCAUGGGAUCAGAUGUGGAAGUGUCUCAUACGGCUAAAGCCUACACUGCACGGGCCCACACCCCUGCUGUACAGGCUAGGAGCCGUCCAAAACGAGGUUACCCUCACACAUCCCAUAACCAAAUUCAUCAUGGCAUGCAUGUCGGCUGACCUGGAGGUCGUCACGAGCACCUGGGUGCUAGUGGGCGGAGUCCUCGCAGCCCUGGCCGCGUAUUGCCUGACAACAGGUAGUGUGGUCAUUGUGGGCAGGAUCAUCUUGUCCGGGAAGCCGGCCAUCAUUCCCGACAGGGAAGUUCUUUACCAGGAGUUCGAUGAGAUGGAAGAGUGCGCGUCGCACCUUCCUUACAUCGAACAGGGGAUGCAGCUCGCCGAGCAGUUCAAGCAGAAGGCACUCGGGUUGCUACAAACAGCCACCAAGCAAGCGGAGGCUGCUGCCCCCGUAGUGGAGUCCAAGUGGCGAGCCCUUGAGACCUUCUGGGCGAAGCACAUGUGGAAUUUCAUCAGCGGGAUACAGUACUUAGCAGGCUUGUCCACUCUACCUGGGAACCCCGCAAUAGCAUCACUGAUGGCAUUCACAGCCUCUAUCACUAGCCCGCUCACCACCCAACACACCCUCCUGUUCAACAUCUUGGGGGGAUGGGUGGCCGCCCAACUCGCUCCCCCCAGCGCUGCUUCGGCUUUCGUGGGCGCCGGCAUCGCCGGCGCGGCCGUUGGCAGCAUAGGUCUUGGGAAGGUGCUUGUGGACAUCUUGGCGGGCUAUGGAGCAGGGGUGGCAGGAGCACUCGUGGCCUUCAAAGUCAUGAGCGGCGAGAUGCCCUCCACUGAGGACCUGGUCAACCUACUCCCUGCUAUCCUUUCUCCUGGCGCCCUGGUCGUCGGGGUCGUGUGCGCAGCAAUACUGCGUCGACAUGUGGGCCCAGGAGAAGGAGCUGUGCAGUGGAUGAACCGGCUGAUAGCGUUCGCUUCACGGGGUAACCAUGUUUCCCCCACGCACUACGUGCCUGAGAGCGACGCUGCAGCGCGUGUCACUCAGAUCCUCUCCAGCCUUACCAUUACUCAGCUGUUGAAGAGGCUCCACCAGUGGAUCAAUGAGGACUGCUCCACGCCGUGUUCCGGCUCGUGGCUAAGGGAUGUUUGGGACUGGAUAUGCACGGUAUUGAGUGACUUCAAGACCUGGCUCCAGACUAAGCUCCUGCCACGAUUGCCGGGAGUCCCCUUCCUCUCGUGCCAACGUGGGUACAAGGGAGUCUGGCGGGGAGACGGCAUCAUGCAAACCAUCUGCCCAUGUGGAGCACAAAUCGCCGGACAUGUCAAAAACGGUUCCAUGAGGAUCGUUGGGCCUAGAACCUGCAGCAACACGUGGCACGGAACGUUCCCCAUCAACGCGUACACCACGGGCCCCUGCACACCCUCCCCGACGCCAAACUAUUCCAGGGCGCUGUGGCGGGUGGCUGCUGAGGAGUACGUGGAGGUCACGCGGGUGGGGGAUUUCCAUUACGUGACGGGCAUGACCACUGACAACGUGAAGUGCCCAUGCCAGGUUCCGGCCCCCGAAUUCUUCACGGAGGUGGAUGGGGUGCGACUGCACAGGUACGCUCCAGCGUGCAAACCUCUUCUACGGGAGGAGGUCACAUUCCAGGUCGGGCUCAACCAAUAUUUGGUUGGGUCACAGCUCCCAUGCGAGCCCGAACCGGAUGUAACAGUGCUCACUUCCAUGCUCACCGACCCCUCCCACAUUACAGCAGAGACUGCCAAGCGUAGACUGGCCAGGGGGUCUCCCCCCUCCUUGGCCAGCUCUUCAGCUAGCCAGUUGUCUGCGCCUUCCUUGAAGGCGACAUGCACUACCCAUCACGACUCCCCAGACGCUGAUCUCAUCGAGGCCAACCUCCUGUGGCGGCAGGAGAUGGGCGGGAACAUCACCCGCGUGGAGUCAGAGAAUAAGGUAGUAAUUCUGGACUCUUUCGAUCCGCUUCGGGCGGAGGAGGAUGAGAGGGAAGUAUCCGUUCCGGCGGAGAUCCUGCGGAAAACCAGGAAAUUCCCUCCCGCACUGCCCAUAUGGGCGCGCGAGGAUUACAACCCUCCACUGAUAGAGUCCUGGAAGGACCCGGACUACGUCCCUCCGGUGGUACAUGGGUGCCCACUGCCACCUUCUAAGGCCCCUCCAAUACCACCCCCACGGAGAAAAAGGACGGUUGUCCUGACAGAAUCCACUGUGUCUUCUGCCCUGGCGGAGCUCGCUACUAAGACCUUCGGCAGCUCCGAAUCGUCGGCCGUCGACAGCGGCACGGCGACCGCCCCUCCUGACCAGUCCUCCGACAACGGCGACGCAGGGUCUGACGUUGAGUCGUACUCCUCCAUGCCCCCCCUUGAGGGAGAGCCGGGGGAUCCCGAUCUCAGCGACGGGUCUUGGUCUACCGUGAGCGAGGAGGCCAGCGAGGACGUCGUCUGCUGUUCGAUGUCCUACACAUGGACAGGCGCCCUGAUUACGCCAUGCGCUGCGGAGGAAAGCAAGCUGCCCAUCAACGCAUUGAGCAACUCCUUGCUGCGUCACCAUAACAUGGUCUACGCCACAACAUCCCGCAGCGCAAGCCAGCGGCAGAAGAAGGUCACCUUUGACAGACUGCAAGUCCUGGACGACCAUUACCGGGACGUGCUCAAGGAGAUGAAGGCGAAGGCGUCCACAGUGAAGGCUAGACUUCUAUCUGUAGAAGAAGCCUGCAAGCUGACACCCCCACAUUCGGCCAGAUCUAAAUUUGGCUAUGGGGCAAAGGACGUCCGGAGCCUAUCCAGCAAGGCCACUAGACACAUCAGCUCCGUGUGGAAGGACUUGCUGGAAGACACUGAGACACCAAUUGACACUACCAUCAUGGCAAAAAAUGAGGUUUUCUGCGUCCAACCAGAGAAAGGAGGCCGCAAGCCAGCUCGCCUUAUCGUGUACCCAGACCUGGGUGUACGUGUGUGCGAGAAAAUGGCCCUUUAUGACGUGGUCUCCACCCUUCCUCAGGCCGUGAUGGGCUCCGCAUACGGAUUCCAAUACUCUCCUGGGCAGCGGGUCGAGUUCCUGGUGAAUGCCUGGAAAUCAAAGAAAAUGCCUAUGGGCUUUGCAUAUGACACUCGCUGUUUCGACUCAACGGUCACCGAGAACGACAUCCGUGUUGAGGAGUCAAUUUACCAAUGUUGUGACUUGGCCCCCGAGGCCAGACAAGCCAUAAAGUCGCUCACAGAGCGGCUUUAUAUCGGGGGUCCCCUGACUAAUUCAAAAGGGCAGAACUGCGGUUAUCGCCGGUGCCGCGCGAGCGGCGUACUGACGACUAGCUGCGGUAAUACCCUCACAUGUUACUUGAAAGCCUCUGCGGCCUGUCGAGCUGCGAAGCUCCAGGACUGCACGAUGCUCGUGUGCGGAGACGACCUUGUCGUUAUCUGUGAGAGCGCGGGAACCCAAGAGGACGCGGCGAGCCUACGAGUCUUCACGGAGGCUAUGACUAGGUACUCUGCCCCCCCCGGGGACCCGCCCCAACCAGAAUACGACUUGGAGCUGAUAACAUCAUGCUCCUCCAAUGUGUCGGUCGCGCACGAUGCUUCUGGCAAAAGGGUGUACUACCUCACCCGUGACCCCACCACCCCCCUUGCACGGGCUGCGUGGGAGACAGCAAGACACACUCCAGUCAACUCCUGGCUAGGCAACAUCAUCAUGUAUGCGCCCACCUUAUGGGCAAGGAUGAUUCUGAUGACUCAUUUCUUCUCCAUCCUUCUAGCCCAGGAGCAACUCGAAAAAGCCCUGGAUUGUCAGAUCUACGGGGCCUGUUACUCCAUUGAGCCACUUGACCUACCUCAGAUCAUUCAACGACUCCAUGGCCUUAGCGCAUUUUCACUCCACAGUUACUCUCCAGGUGAGAUCAAUAGGGUGGCUUCAUGCCUCAGGAAACUUGGGGUACCGCCCUUGCGAGUCUGGAGACAUCGGGCCAGAAGUGUCCGCGCUAAGCUGCUGUCCCAAGGGGGGAGGGCCGCCACUUGUGGCAGGUACCUCUUCAACUGGGCAGUAAGGACCAAGCUUAAACUCACUCCAAUCCCGGCCGCAUCCCAGCUGGACUUGUCCGGCUGGUUCGUUGCUGGCUACAGCGGGGGAGACAUAUAUCACAGCCUGUCUCGUGCCCGACCCCGCUGGAUCAUGUGGUGCCUACUCCUACUUUCUGUAGGGGUAGGCAUCUACCUGCUCCCCAACCGGUGAACGGGGAGCUA
>EU234061
AACUACUGUCUUCACGCAGAAAGCGUCUAGCCAUGGCGUUAGUAUGAGUGUCGUGCAGCCUCCAGGACCCCCCCUCCCGGGAGAGCCAUAGUGGUCUGCGGAACCGGUGAGUACACCGGAAUUGCCAGGACGACCGGGUCCUUUCUUGGAUCAACCCGCUCAAUGCCUGGAGAUUUGGGCGUGCCCCCGCGAGACUGCUAGCCGAGUAGUGUUGGGUCGCGAAAGGCCUUGUGGUACUGCCUGAUAGGGUGCUUGCGAGUGCCCCGGGAGGUCUCGUAGACCGUGCACCAUGAGCACGAAUCCUAAACCUCAAAGAAAAACCAAACGUAACACCAACCGUCGCCCACAGGACGUCAAGUUCCCGGGCGGUGGUCAGAUCGUUGGUGGAGUUUACCUGUUGCCGCGCAGGGGCCCCAGGUUGGGUGUGCGCGCGACUAGGAAGACUUCCGAGCGGUCGCAACCUCGUGGAAGGCGACAACCUAUCCCCAAGGCUCGCCAGCCCGAGGGCAGGGCCUGGGCUCAGCCCGGGUACCCUUGGCCCCUCUAUGGCAAUGAGGGCAUGGGGUGGGCAGGAUGGCUCCUGUCACCCCGUGGCUCUCGGCCUAGUUGGGGCCCCACGGACCCCCGGCGUAGGUCGCGUAAUUUGGGUAAGGUCAUCGACACCCUCACAUGCGGCUUCGCCGACCUCAUGGGGUACAUCCCGCUCGUCGGCGCUCCCCUAGGGGGCGCUGCCAGGGCCCUGGCGCAUGGCGUCCGGGUUCUGGAGGACGGCGUGAACUAUGCAACAGGGAAUUUGCCCGGUUGCUCUUUCUCUAUCUUCCUCUUGGCUUUGCUGUCCUGCUUGACCAUCCCAGCUUCCGCGUAUGAAGUGCGCAACGUGUCCGGAGUGUACCAUGUCACGAACGACUGCUCCAACGCAAGCAUUGUGUAUGAGGCAGCGGACAUGAUCAUGCAUACCCCCGGGUGCGUGCCCUGCGUUCGGGAGAACAAUUCCUCCCGCUGCUGGGUAGCGCUCACCCCCACGCUCGCGGCCAGGAAUGCUAGCGUCCCCACCACGACAAUACGACGUCACGUCGACUUGCUCGUUGGGGCGGCUGCUUUCUGCUCCGCUAUGUAUGUGGGGGAUCUCUGCGGAUCUGUUUUCCUCGUCUCCCAGCUGUUCACCUUCUCGCCUCGCCGGCAUGAGACAGUGCAGGACUGCAAUUGCUCGAUCUAUCCCGGCCACGUAACAGGUCAUCGUAUGGCUUGGGAUAUGAUGAUGAAUUGGUCACCAACAACAGCCCUAGUGGUAUCGCAGUUACUCCGGAUCCCACAAGCUGUCGUGGAUAUGGUGGCGGGGGCCCACUGGGGAGUCCUGGCGGGCCUCGCCUACUAUUCCAUGGUGGGGAACUGGGCUAAGGUCUUGAUUGUGAUGCUACUCUUUGCCGGCGUUGACGGGACGACCCACGUGACGGGGGGAACGGCGGCCCGUAACACCCAUAGCUUAACGGGCCUCUUUUCACCUGGGGCGUCUCAGAAAAUCCAGCUUGUAAACACCAACGGCAGCUGGCACAUCAAUAGGACUGCCCUGAACUGCAAUGACUCCCUCCACACCGGGUUCUUUGCCGCGCUGUUCUACACACACAGGUUCAACGCGUCCGGAUGCCCAGAGCGCAUGGCUAGCUGCCGCCCCAUUGACGAGUUCGCUCAGGGGUGGGGUCCCAUCACUUACGCUAGUCCGAACAGCUCGGACCAGAGGCCUUACUGCUGGCACUACGCGCCUCAACCGUGCGGUAUCGUACCCGCGUCGCAGGUGUGUGGUCCAGUGUACUGCUUCACCCCAAGCCCUGUUGUGGUGGGGACGACCGAUCGUUUCGGCGUCCCUACGUACCGCUGGGGGGAGAAUGAGACGGACGUGCUGCUCCUUAACAACACGCGGCCGCCGCAAGGCAACUGGUUCGGCUGUACGUGGAUGAAUAGCACUGGGUUCACCAAGUCGUGCGGGGGCCCCCCGUGUAACAUCGGGGGGGCCGGCAACAACACCUUGACCUGCCCCACGGACUGCUUCCGGAAGCACCCCGAGGCCACUUACACCAAAUGCGGUUCGGGGCCUUGGUUGACACCUAGGUGCCUGGUUGACUACCCAUACAGGCUUUGGCACUACCCCUGCACCGUCAACUUUACCAUCUUCAAGGUUAGGAUGUAUGUGGGGGGCGUGGAGCACAGGCUCAACGCCGCAUGCAAUUGGACUCGAGGAGAGCGUUGUGACUUGGAGGACAGGGAUAGAUCAGAGCUUAGCCCGCUGCUGCUGUCCACAACAGAGUGGCAGAUACUGCCCUGUUCCUUCACCACCCUGCCGGCUCUGUCCACUGGCUUGAUCCAUCUCCAUCAGAACAUCGUGGACGUGCAAUACUUGUACGGCAUAGGGUCGGCGGUUGUCUCCCUUGUAAUCAAAUGGGAGUACGUCCUGUUGCUCUUCCUCCUCCUGGCGGACGCACGCGUCUGCGCCUGCUUGUGGAUGAUGCUGCUGAUAGCUCAGGCUGAGGCCGCCUUGGAGAACUUGGUGGUCCUCAAUGCAGCGUCCGUGGCUGGAGCGCAUGGCGUUCUCUCCUUCCUUGUCUUCUUCUGUGCUGCCUGGUACAUCAAAGGCAGGCUGGUCCCUGGGGCGGCAUAUGCCUUUUAUGGCGUAUGGCCACUGCUCCUGCUCCUGCUGGCAUUACCGCCACGAGCAUACGCUAUGGACCGGGAGAUGGCUGCAUCGUGCGGAGGCGCGGUUUUCAUAGGUCUGGCACUCUUGACCUUGUCACCACAAUAUAAAGUGUUCCUCGCUAGGCUCAUAUGGUGGUUGCAAUAUUUUAUCACCAGAGCCGAGGCGCACUUGCAAGUGUGGAUCCCCCCUCUCAACGUUCGGGGGGGCCGUGAUGCCAUCAUCCUCCUCAUGUGUGUGGUCCACCCAGAGCUAAUUUUUACUAUCACCAAAAUUUUGCUCGCCAUACUCGGUCCGCUCAUGGUGCUUCAGGCCGGCAUAACUAGAGUGCCGUACUUUGUGCGCGCUCACGGGCUCAUUCGUGCAUGCAUGCUGGUGCGGAAAGUUGCUGGGGGUCAUUAUGUCCAAAUGGCUUUCAUGAAGCUGGCCGCGCUGACAGGUACGUACGUUUAUGACCAUCUCACUCCACUGCGGGACUGGGCCCACGCGGGCCUAAGAGACCUAGCGGUGGCAGUUGAGCCCGUCAUCUUUUCUGACAUGGAGACCAAGAUCAUCACCUGGGGGGCAGACACCGCGGCGUGUGGGGACAUCAUCUUGGGUCUGCCCGUCUCCGCCCGAAGGGGGAAGGAGAUAUUUUUGGGACCGGCAGAUAGUCUUGAAGGGCAAGGGUGGCGACUCCUCGCGCCUAUCACGGCCUACGCCCAACAGACGCGGGGCCUACUUGGGUGCAUCGUCACUAGCCUCACAGGCCGGGACAGGAACCAGGUCGAGGGGGAGGUUCAAGUGGUCUCCACCGCAACACAAUCUUUCCUGGCGACCUGCGUCAACGGCGUGUGUUGGACUGUCUAUCAUGGCGCCGGCUCAAAGACCCUAGCCGGCCCAAAGGGACCAAUCACCCAAAUGUACACCAAUGUAGACCAGGACCUCGUCGGCUGGCAAGCGCCCCCCGGGGCGCGUUCCCUGACGCCGUGCACCUGCGGCAGCUCGGACCUUUACUUGGUCACGAGGCAUGCUGAUGUCAUUCCGGUGCGCCGGCGGGGCGACAGCAGGGGGAGCCUGCUCUCCCCCAGGCCCGUCUCCUACUUGAAGGGCUCCUCGGGUGGUCCACUGCUCUGCCCCUCGGGGCACGCUGUGGGCAUCUUCCGGGCUGCUGUGUGCACCCGGGGGGUUGCGAAGGCGGUGGACUUCGUACCCGUUGAGUCUAUGGAGACUACCAUGCGGUCCCCGGUCUUCACGGACAAUUCGUCCCCCCCGGCCGUACCGCAGACAUUCCAAGUGGCCCAUCUACAUGCCCCUACUGGCAGCGGAAAAAGCACUAAGGUGCCGGCUGCGUAUGCAGCCCAAGGGUACAAGGUACUCGUCCUGAACCCGUCCGUUGCCGCCACUUUAAGUUUCGGGGCGUAUAUGUCUAAGGCACAUGGUGUCGACCCCAACAUAAGAACUGGGGUAAGGACCAUCACUACAGGCGCCCCCAUCACGUACUCCACCUAUGGCAAGUUCCUUGCCGACGGUGGUUGCUCUGGGGGCGCCUAUGACAUCAUAAUAUGUGAUGAGUGCCACUCAACUGACUCCACUACCAUUCUGGGCAUCGGCACAGUCCUGGACCAAGCGGAGACGGCUGGAGCGCGACUUGUCGUGCUCGCCACCGCCACACCUCCGGGAUCGGUCACCGUGCCACACCCCAACAUCGAGGAGGUGGCCCUGUCCAACAUUGGGGAGAUCCCCUUUUAUGGCAAAGCCAUCCCCAUCGAGACCAUCAAGGGGGGGAGGCAUCUCAUUUUCUGCCAUUCCAAAAAGAAAUGUGAUGAGCUCGCCGCAAAACUGUCGGGCCUCGGACUCAAUGCCGUAGCGUAUUACCGGGGUCUUGACGUGUCCGUCAUACCGACCAGCGGGGACGUCGUUGUCGUGGCAACAGACGCCCUGAUGACGGGCUUUACCGGCGACUUUGACUCAGUGAUCGACUGCAAUACAUGUGUCACCCAAACAGUCGACUUCAGCUUGGACCCUACCUUCACCAUUGACACGACGACCGUGCCCCAAGACGCGGUAUCGCGCUCGCAGCGGCGAGGCAGGACUGGUAGGGGCAGGAUGGGUAUUUACAGGUUUGUGACUCCGGGAGAACGGCCUUCGGGCAUGUUCGACUCUUCGGUCCUGUGUGAGUGCUAUGACGCGGGCUGUGCUUGGUAUGAGCUCACGCCCGCCGAGACCUCAGUCAGGUUGCGGGCUUACCUAAAUACACCAGGGUUGCCCGUUUGCCAGGACCAUUUGGAGUUCUGGGAGAGCGUCUUCACAGGCCUCACCCACAUAGAUGCCCACUUCUUGUCCCAGACUAAGCAGGCAGGAGACAACUUCCCUUACCUGGUUGCAUACCAGGCUACAGUGUGCGCCAGGGCUCAGGCUCCACCUCCAUCGUGGGAUCAAAUGUGGAAGUGUCUCAUACGGCUUAAGCCUACGCUGCACGGGCCAACACCCCUGCUGUAUAGGCUAGGAGCCGUCCAAAACGAGGUCACCCUCACACACCCCAUAACCAAAUACAUCAUGGCAUGCAUGUCGGCUGACCUGGAGGUCGUCACGAGCACCUGGGUGCUGGUGGGCGGAGUCCUCGCAGCUCUGGCCGCGUAUUGCCUGACAACGGGCUGCGUGGUCAUUGUGGGCAGGAUCGUCCUGUCCGGAAAGCCGGCCGUCAUUCCCGACAGGGAAGCUCUCUACCAGGAGUUCGAUGAGAUGGAAGAGUGCGCCUCGCACCUCCCCUACAUCGAACAGGGAAUGCAGCUCGCCGAGCAAUUCAAGCAGAAAGCGCUCGGGUUGCUGCAAACAGCCACCAAGCAAGCGGAGGCUGCCGCUCCCGUGGUGGAGUCCAAGUGGCGAGCCCUUGAGGGUUUCUGGGCGAAGCACAUGUGGAAUUUCAUCAGCGGGAUACAAUACUUGGCAGGCUUGUCCACUCUGCCUGGCAACCCCGCAAUAGCAUCACUGAUGGCAUUCACAGCCUCCAUCACCAGCCCGCUCACCACCCAACACACCCUCCUGUUUAACAUCUUGGGGGGAUGGGUGGCCGCUCAACUCGCUCCCCCCAGCGCCGCUUCUGCCUUCGUAGGCGCCGGCAUUGCUGGCGCGGCUGUCGGCAGCAUAGGCCUUGGGAAGGUGCUUGUGGACAUCCUGGCGGGUUAUGGAGCAGGGGUGGCAGGCGCACUCGUGGCCUUUAAGGUCAUGAGUGGCGAGAUGCCCUCCACCGAGGACCUGGUCAACUUACUCCCUGCCAUUCUUUCCCCUGGUGCCCUGGUCGUCGGGGUCGUGUGCGCAGCAAUACUGCGUCGGCAUGUGGGCCCAGGGGAGGGGGCUGUGCAGUGGAUGAACCGGCUGAUAGCGUUCGCUUCGCGGGGUAACCACGUUUCCCCCACGCACUAUGUGCCUGAGAGCGACGCCGCAGCGCGUGUCACUCAGAUCCUCUCCAGCCUUACCAUCACUCAGCUGUUGAGGAGGCUCCACCAGUGGAUCAACGAGGACUGCUCCACGCCAUGCUCCGGCUCGUGGCUGAGGGAUGUUUGGGACUGGAUAUGCACGGUGUUGGCUGAUUUCAAGACCUGGCUCCAGUCCAAGCUCCUGCCGCGGUUACCGGGAGUCCCUUUUCUCUCAUGUCAGCGUGGGUACAAGGGAGUCUGGCGGGGAGACGGCAUCAUGCAAACCACCUGCCCAUGUGGAGCACAGAUCACCGGACAUGUCAAAAACGGUUCCAUGAGGAUCGUCGGGCCUAGAACCUGCAGCAACACGUGGCAUGGAACAUUCCCCAUCAACGCAUACACCACGGGCCCCUGCACACCCUCCCCGGCGCCAAACUAUUCCAGGGCGCUGUGGCGGGUGGCUGCUGAGGAGUACGUGGAGGUUACGCGGGUGGGGGAUUUCCACUACGUGACGGGCAUGACCACUGACAACGUAAAGUGCCCUUGCCAGGUUCCGGCCCCUGAAUUCUUCACAGAAGUGGAUGGGGUGCGGCUGCACAGGUACGCUCCGGCGUGCAAACCUCUCCUACGGGAGGAGGUCACAUUCCAGGUCGGGCUCAACCAAUACCUGGUUGGGUCACAGCUCCCAUGUGAGCCCGAACCGGAUGUAGCAGUGCUCACUUCCAUGCUCACCGACCCCUCCCACAUUACAGCAGAAACGGCCAAGCGUAGGCUGGCCAGGGGGUCACCCCCCUCCUUGGCCAGCUCUUCAGCUAGCCAGUUGUCUGCGCCUUCCUUGAAGGCGACAUGCACUACCCGUCAUGACUCCCCAGACGUUGACCUCAUUGAGGCCAAUCUCCUGUGGCGGCAGGAGAUGGGCGGAAACAUCACCCGCGUGGAGUCAGAGAACAAGGUAGUAAUUUUGGACUCUUUCGAGCCGCUUCGAGCGGAGGAGGAUGAGAGGGAAGUAUCCGUUCCGGCGGAGAUCCUGCGGAAAUCCAGGAAAUUUCCCCCAGCGAUGCCCAUAUGGGCGCGCCCAGAUUACAACCCUCCACUGCUAGAGUCCUGGAAGGACCCGGACUACGUCCCUGCGGUGGUGCACGGGUGCCCAUUACCACCUACCAAGGCCCCCCCAAUACCGCCUCCACGGAGGAAAAGGACGGUUGUCCUGACAGAAUCCACUGUGUCUUCUGCCCUGGCGGAGCUUGCUACAAAGACCUUCGGCAGCUCCGAAUCGUCGGCCGUCGACAGCGGCACGGCGACCGCCCCUCCUGACCAGGCCUCCGACAACGGAGACGCAGGAUCCGACGUUGAGUCGUACUCCUCCAUGCCCCCCCUUGAGGGAGAGCCGGGGGACCCCGAUCUCAGCGACGGGUCUUGGUCUACCGUGAGCGAGGAGGCCAGUGAGGACGUCGUCUGCUGCUCGAUGUCCUACACAUGGACAGGCGCCCUGAUCACGCCAUGCGCCGCGGAGGAAAGCAAGCUGCCCAUCAAUGCGUUGAGCAACUCUUUGCUGCGCCACCACAACAUGGUAUAUGCUACAACAUCCCGCAGCGCAAGCCAGCGGCAGAAGAAAGUUACUUUUGACAGACUGCAAGUCCUGGACGACCACUACCGGGACGUGCUCAAGGAGAUGAAGGCGAAGGCGUCCACAGUUAAGGCUAAACUUCUAUCCGUAGAAGAAGCCUGCAAGCUGACACCCCCACAUUCGGCCAAAUCCAAAUUUGGCUAUGGGGCAAAGGACGUCCGGAGCCUAUCCAGCAAAGCCACUAACCACAUCCGCUCCGUGUGGAAGGACUUGCUGGAAGACACUGAGACACCAAUUGACACCACCAUCAUGGCAAAAAACGAGGUUUUCUGCGUCCAACCAGAGAAAGGAGGCCGCAAGCCAGCUCGCCUUAUCGUGUUCCCAGACUUGGGGGUUCGUGUGUGCGAGAAAAUGGCCCUUUACGACGUGGUCUCUACCCUUCCUCAGGCCGUGAUGGGCUCCUCAUACGGAUUCCAAUACUCUCCUGGACAGCGGGUCGAGUUCCUGGUGAAUGCCUGGAAGUCAAAGAAAUGCCCUAUGGGCUUCGCAUAUGACACCCGCUGUUUUGACUCAACAGUCACUGAGAAUGACAUCCGUGUCGAGGAGUCAAUUUACCAAUGUUGUGACUUGGCCCCCGAAGCCAGGCAGGCCAUAAGGUCGCUCACAGAGCGGCUUUAUAUCGGGGGUCCCCUGACUAAUUCAAAAGGGCAGAACUGCGGUUAUCGCCGGUGCCGCGCAAGCGGUGUGCUGACGACCAGCUGCGGUAAUACCCUCACAUGCUACUUGAAAGCCACUGCGGCCUGUCGAGCUGCAAAGCUCCAGGACUGCACGAUGCUCGUGUGCGGAGACGACCUUGUCGUUAUCUGUGAAAGCGCGGGAACCCAGGAGGACGCGGCGAGCCUACGAGUCUUCACGGAGGCUAUGACUAGGUACUCCGCCCCCCCCGGGGACCCGCCCCAACCAGAGUACGACUUGGAGUUGAUAACAUCAUGCUCCUCCAAUGUGUCAGUCGCGCACGAUGCAUCUGGCAAAAGGGUAUACUACCUCACCCGUGACCCCACCACCCCCCUUGCGCGGGCUGCGUGGGAGACAGCUAGACACACUCCAGUUAACUCCUGGCUAGGCAACAUCAUCAUGUAUGCGCCCACUCUAUGGGCAAGGAUGGUUCUGAUGACUCACUUCUUCUCCAUCCUCCUAGCUCAGGAACAACUUGAAAAAGCCCUAGAUUGCCAAAUCUACGGGGCCUGUUACUCCAUUGAGCCACUUGACCUACCUCAGAUCAUUCAACGACUCCAUGGUCUUAGCGCAUUUUCACUCCAUAGUUACUCUCCAGGUGAGAUCAAUAGGGUGGCUUCAUGCCUCAGGAAGCUUGGGGUACCGCCCUUGCGAGUCUGGAGACAUCGGGCCAGAAGUGUCCGCGCUAAGCUACUGUCCCAGGGGGGGAGGGCCGCCACUUGUGGCAAGUACCUCUUCAACUGGGCAGUAAGGACCAAGCUUAAACUCACUCCAAUCCCGGCUGCGGCCCAGUUGGACUUGUCCGGCUGGUUCGUUGCUGGUUACAGCGGGGGAGACAUAUAUCACAGCCUGUCUCGUGCCCGACCCCGCUGGUUCAUGUGGUGCCUACUCCUACUUUCCGUAGGGGUAGGCAUCUACCUGCUCCCCAACCGAUGAACGGGGA
>AB677533
GCCCGCCCCCUGAUGGGGGCGACACUCCGCCAUGAAUCACUCCCCUGUGAGGAACUACUGUCUUCACGCAGAAAGCGUCUAGCCAUGGCGUUAGUAUGAGUGUCGUACAGCCUCCAGGCCCCCCCCUCCCGGGAGAGCCAUAGUGGUCUGCGGAACCGGUGAGUACACCGGAAUUACCGGAAAGACUGGGUCCUUUCUUGGAUAAACCCACUCUAUGUCCGGUCAUUUGGGCGUGCCCCCGCAAGACUGCUAGCCGAGUAGCGUUGGGUUGCGAAAGGCCUUGUGGUACUGCCUGAUAGGGUGCUUGCGAGUGCCCCGGGAGGUCUCGUAGACCGUGCAUCAUGAGCACAAAUCCUAAACCUCAAAGAAAAACCAAAAGAAACACAAACCGCCGCCCACAGGACGUCAAGUUCCCGGGUGGCGGUCAGAUCGUUGGCGGAGUUUACUUGCUGCCGCGCAGGGGCCCCAGGUUGGGUGUGCGCGCGACAAGGAAGACUUCCGAGCGAUCCCAGCCGCGUGGGAGACGCCAGCCCAUCCCGAAAGAUCGGCGCUCCACCGGCAAGUCCUGGGGAAAGCCAGGAUAUCCUUGGCCUCUGUACGGAAACGAGGGUUGCGGCUGGGCAGGUUGGCUCCUGUCCCCCCGCGGGUCUCGUCCUACUUGGGGCCCCACCGACCCCCGGCACAGAUCACGCAAUUUGGGCAAAGUCAUCGAUACCAUUACGUGUGGUUUUGCCGACCUCAUGGGGUACAUCCCUGUCGUUGGCGCCCCGGUCGGAGGCGUCGCCAGAGCUCUGGCACACGGUGUUAGGGUCCUGGAAGACGGGAUAAAUUACGCAACAGGGAAUCUACCCGGUUGCUCUUUUUCUAUCUUCUUGCUUGCUCUUCUGUCGUGCGUCACAGUACCAGUGUCUGCAGUGGAAGUCAGGAACACCAGUACUAGCUACUACGCCACUAAUGAUUGCUCUAACAACAGCAUCACYUGGCAGCUCACUAACGCAGUCCUCCACCUUCCUGGAUGCGUCCCGUGUGAGAAUGAUAAUGGCACCUUGCGCUGCUGGAUACAAGUAACACCUAAUGUGGCUGUGAAACAUCGCGGCGCACUCACUCACAACCUGCGAACACAUGUCGACGUGAUCGUAAUGGCAGCUACGGUCUGCUCGGCCUUGUACGUGGGAGAUGUGUGCGGGGCCGUGAUGAUCGUGUCGCAGGCUUUUAUAGUAUCGCCAGAACGCCACAACUUCACCCAAGAGUGCAACUGUUCCAUCUACCAAGGCCAUAUCACCGGCCAUCGCAUGGCAUGGGACAUGAUGCUAAACUGGUCACCAACUCUUACCAUGAUCCUCGCUUAUGCUGCCCGCAUCCCUGAGCUGGUCCUUGAGAUUGCUUUUGGUGGCCACUGGGGUGUAAUGUUUGGCUUGGCCUAUUUCUCCAUGCAAGGAGCGUGGGCCAAAGUCGUUGCUAUCCUCCUCCUCGUCGCGGGAGUGGAUGCACAGACUUAUACCACCGGCGGGCAAGCGGGUCGUGCCGCUUGGGGCUUCACUAGCUUCUUCACCCAGGGUCCCAAGCAGAACAUCCAGUUAAUCAACUCUAAUGGCAGCUGGCACAUAAACCGGACCGCCCUCAAUUGCAAUGACAGCCUGCAGACGGGUUUCAUCGCUUCCCUGUUCUAUGCCAACAAUUUCAACAGCUCUGGCUGCCCCGAGCGCUUGUCUUCCUGCCGCGGGCUGGACGAUUUUCGCAUCGGGUGGGGAACUUUGGAAUACGAGACCAAUGUCACCAACGACGAGGACAUGAGGCCGUACUGCUGGCACUACCCCCCGAGGCCUUGCGGUAUCGUCUCGGCCAGGGAGGUUUGCGGGCCGGUCUAUUGUUUUACUCCUAGCCCUGUUGUUGUGGGCACCACUGACAGGCAGGGCGUGCCCACCUAUAGCUGGGGAGAAAAUGAGACCGACGUCUUCCUGCUAAAUAGCACAAGACCCCCGCAAGGAGCUUGGUUCGGCUGCACUUGGAUGAACGGGACUGGGUUUACUAAGACAUGCGGAGCACCACCGUGCCGCAUUAGGAGGGACCACAACAGCACUCUUGAUCUACUGUGCCCCACAGAUUGUUUUAGGAAGCACCCAGAUGCUACCUAUCUCAAGUGCGGCGCAGGGCCCUGGUUGACCCCCAAGUGCCUGAUAGACUACCCUUAUAGACUGUGGCAUUAUCCGUGCACUCUAAAUUUUACCAUCUUCAAGGUACGGAUGUAUGUAGGGGGGGUGGAGCAUCGGCUGUCCGCAGCGUGCAACUUUUCACGAGGAGACCGCUGCGGAUUGGAAGAUAGGGACAGGUGUCAGCAGAGUCCACUGCUGCAUUCCACCACUGAAUGGGCAGUGUUGCCAUGCUCCUUCUCCGACCUACCGGCACUAUCCACUGGCCUAUUGCACCUCCACCAGCAGAUCGUGGACGUGCAGUACCUUUAUGGACUUUCUCCAGCUAUUACAAGAUACAUUGUGAAGUGGGAAUGGGUGGUCCUCCUCUUCUUGUUGCUGGCAGACGCCAGGGUCUGUGCAUGCCUUUGGAUGCUCAUUAUACUGGGCCAAGCCGAGGCGGCGCUUGAGAAGCUUAUCAUCUUGCACUCCGCUAGCGCUGCCAGUGCCAAUGGGCUGCUAUGGUUCUUCAUCUUCUUUAUAGCGGCCUGGUACUUAAAGGGCAGGGUGGUCCCCGCGACCACGUACUCUGUUCUCGGCUUGUGGUCCUUUCUCCUCUUAGUCCUGGCCUUACCACAGCAGGCUUAUGCCUUGGACGCCACUGAACAAGGGGAACUAGGGCUGGCCAUACUAGUAAUCAUAUCCAUCUUUACUCUUACCCCAGCAUACAAGAUUCUCCUAAGCCGUUCAGUGUGGUGGUUGUCCUACAUGUUGGUCUUGGCCGAGGCCCAGAUUCAGCAAUGGGCUCCCCCCUUGGAGGCCCGGGGGGGGCGUGACGGGAUCAUCUGGGCAGCUGUCAUCUUGCACCCACGCCUUGUGUUUGAGGUCACUAAAUGGUUGUUAGCAAUCCUGGGGCCUGCCUACCUCCUUAAAGCGUCUCUGCUACGGGUACCAUACUUCGUGAGGGCUCACGCUCUGCUACGAGUGUGCACCCUGGUGAGACACCUUGCAGGAGCUAGGUACAUCCAGAUGUUGUUGAUCACCAUAGGCAGGUGGACCGGCACUUACAUCUAUGACCACCUCUCCCCUUUAUCAACUUGGGCAGCCCAGGGUUUGCGGGACCUGGCAGUUGCCGUAGAGCCUGUGGUGUUCAGCCCAAUGGAGAAGAAGAUCAUCACCUGGGGGGCGGAGACCGCGGCGUGUGGGGACAUCAUCUUGGGUCUACCCGUUUCCGCCCGAAGGGGAAGGGAGAUUCUUUUGGGACCGGCCGAUAGUCUUGAAGGGCAGGGGUGGCGACUCCUUGCGCCCAUCACGGCCUACGCCCAACAGACGCGGGGCCUACUUGGUUGUAUCAUCACUAGCCUCACAGGCCGAGACAGGAACCAGGUCGAGGGGGAGGUCCAAGUGGUCUCCACUGCGACCCAAUCCUUCCUGGCGUCCUGCAUCAGCGGCGUGUGCUGGACUGUCUAUCAUGGCGCCGGCUCGAAAACCCUAGCCGGCCCGAAGGGCCCAAUUAUCCAAAUGUACACCAAUGUGGACCAGGACCUCGUCGGCUGGCAGGCGCCCCCCGGGGCGCGUUCCAUGACACCAUGCACCUGCGGCAGCUCGGACCUUUWCUUGGUCACGAGACAUGCUGAUGUCAUUCCGGUGCGCCGGCGGGGCGACAGUAGGGGGAGCCUGCUCUCCCCCAGGCCCGUCUCCUACCUGAAGGGCUCUUCGGGCGGCCCGCUGCUCUGCCCUCAGGGGCACGCUGUGGGCAUCUUCCGGGCUGCUGUGUGCACCCGGGGGGUUGCGAAGGCGGUGGACUUCGUGCCCGUUGAGCACAUGGAAACCACCAUGCGGUCCCCGGUCUUCACAGACAACUCAUCCCCCCCGGUCGUGCCGCAGACAUUCCAAGUGGCCCACCUACACGCUCCCACCGGCAGCGGCAAAAGCACUAAAGUGCCGGCUGCGUACGCAGCCCAAGGGUACAAGGUACUCGUCCUGAACCCGUCCGUUGCCGCCACCUUAGGUUUUGGGGCGUAUAUGUCUAAGGCACAUGGUAUUGACCCUAACAUCAGAACUGGGGUAAGGACCAUCACCACGGGCGGCCCCAUUACAUACUCCACCUAUGGCAAGUUUCUUGCCGAUGGYGGUUGUUCUGGGGGCGCCUAUGACAUCAUAAUAUGUGAUGAAUGCCACUCAACUGACUCGACUACCAUCUUGGGCAUAGGUACGGUCCUGGACCAAGCGGAGACGGCUGGAGCGCGACUUGUCGUGCUCGCCACCGCUACGCCUCCGGGAUCGGUCACCGUGCCACACCCCAAUAUCGAGGAGGUGGCCCUAUCCAACACUGGGGAGAUCCCCUUCUAUGGCAAAGCCAUCCCCAUCGAGGCCAUCAAGGGGGGGAGGCACCUUAUUUUCUGCCAUUCCAAGAAGAAGUGCGACGAGCUCGCCGCAAAGCUGUCAUCCCUCGGAUUAAACGCUGUAGCGUAUUACCGGGGCCUUGAUGUGUCCGUCAUACCGACCAGCGGAGACGUCGUCGUCGUGGCGACAGACGCUCUAAUGACGGGCUUUACCGGCGACUUUGACUCAGUGAUCGACUGCAACACAUGUGUCACUCAGACAGUCGACUUCAGCUUGGAUCCCACCUUCACCAUUGAGACGACCACCGUGCCCCAAGACGCGGUGUCGCGCUCGCAGCGUCGAGGCAGGACUGGCAGGGGUAGGGGUGGCAUCUACAGGUUUGUGACUCCAGGGGAACGGCCCUCGGGCAUGUUCGAUUCCUCGGUCCUGUGUGAGUGCUAUGACGCGGGCUGUGCUUGGUAUGAGCUCACGCCCGCUGAGACUUCGGUUAGGUUGCGGGCUUACCUAAAUACACCAGGGUUGCCCGUCUGCCAGGACCACCUGGAGUUCUGGGAGAGCGUCUUUACAGGCCUCACCCACAUAGAUGCCCACUUCUUGUCCCAGACUAAACAGGCAGGAGACAACUUCCCCUACCUGGUAGCGUACCAAGCUACGGUGUGCGCCAGGGCUCAGGCCCCACCUCCAUCGUGGGAUCAAAUGUGGAAGUGUCUCAUACGGCUGAGGCCUACGCUGCGCGGGCCAACACCCCUGCUGUAUAGGCUAGGAGCCGUCCAAAAUGAGGUCAUUCUUACACAUCCUAUAACCAAAUACAUCAUGGCAUGCAUGUCGGCUGACCUGGAGGUCGUCACUAGCACCUGGGUGCUGGUAGGCGGAGUCCUUGCAGCUCUAGCCGCAUAUUGCCUGACAACAGGCAGUGUGGUUAUUGUGGGCAGGAUCAUCUUGUCCGGGAAGCCGGCUGUUAUUCCUGACAGGGAAGUGCUCUACCAGGCGUUCGAUGAAAUGGAGGAGUGCGCUUCGCACCUCCCUUAUAUCGAACAGGGAAUGCAGUUCGCUGAGCAGUUCAAACAGAAGGCGCUCGGGUUACUGCAAACAGCCACCAAGCAAGCGGAGGCUGCUGCCCCAGUUGUGGAGUCCAAGUGGCGGGCCCUUGAAACCUUCUGGGCAAAACACAUGUGGAAUUUCAUCAGCGGGAUACAGUACUUAGCAGGCUUGUCCACUCUGCCUGGAAACCCCGCGAUAGCAUCACUGAUGGCAUUCACGGCCUCUAUCACCAGCCCGCUCACCACCCAAAGCACCCUCCUCUUUAACAUCUUGGGGGGGUGGGUGGCUGCCCAACUCGCUCCCCCCAGCGCUGCUUCGGCUUUCGUGGGCGCCGGCAUCGCCGGCGCGGCCGUUGGCAGCAUAGGUCUUGGGAAGGUGCUCGUGGACAUCCUGGCGGGCUAUGGAGCAGGAGUGGCUGGCGCGCUCGUGGCCUUUAAGGUCAUGAGCGGCGAGAUGCCUUCCGCCGAGGACAUGGUUAACCUACUUCCUGCCAUUCUCUCUCCUGGUGCCCUGGUCGUCGGGGUCGUGUGCGCAGCAAUACUGCGUCGACAUGUGGGCCCGGGAGAGGGGGCUGUGCAGUGGAUGAACCGGCUGAUAGCGUUCGCCUCACGGGGCAACCACGUCUCCCCCACGCACUAUGUGCCUGAGAGCGACGCCGCGGCGCGUGUUACCCAGAUCCUCUCCAACCUUACCAUCACUCAGCUGCUGAAGAGACUCCACCAGUGGAUUAAUGAGGACUGCUCCACGCCAUGCUCCGGCUCGUGGCUAAGGGACAUUUGGGACUGGAUAUGCACGGUGUUGACUGACUUCAAGACCUGGCUCCAGUCCAAACUCCUGCCACGGUUACCGGGAGUCCCCUUUUUCUCAUGCCAACGUGGGUACAAGGGAGUCUGGCGAGGGGACGGUGUCAUGCAAACCAUCUGCCCAUGUGGAGCACAGAUCGCCGGACAUGUCAAAAAUGGCUCCAUGAGGAUUGUUGGGCCUAGAACCUGCAGCAACACGUGGCAUGGAACAUUCCCCAUCAACGCAUACACCACGGGCCCCUGCACACCCUCCCCGGCGCCAAACUAUUCCAGGGCGCUGUGGCGGGUUGCUGCUGAGGAGUACGUGGAGGUCACGCGGGUGGGGGAUUUCCACUACGUGACGGGCGUGACCACCGACAACGUAAAGUGUCCAUGCCAGGUUCCAGCCCCCGAAUUCUUCACGGAGGUGGAUGGAGUACGGCUGCACAGGUACGCUCCGGCGUGCAAGCCUCUCCUACGGGAGGAGGUCACAUUCCAAGUCGGGCUCAACCAAUACCUAGUUGGGUCACAGCUCCCAUGCGAGCCCGAACCGGAUGUAGCAGUGCUCACUUCCAUGCUCACCGACCCCUCCCAUAUUACAGCUGAGACGGCUAAGCGUAGGCUGGCCAGGGGGUCUCCCCCCUCUCUGGCCAGCUCCUCAGCUAGCCAGUUGUCUGCGCCUUCCUUGAAGGCGACAUGCACUACCCAUCAUGACUCCCCGGACGCUGACCUCAUCGAGGCCAACCUCCUGUGGCGGCAGGAGAUGGGGGGGAACAUCACCCGUGUGGAGUCAGAGAAUAAGGUAGUAAUUCUGGACUCUUUCGAUCCGAUCCGAGCGGAGGAAGAUGAGAGGGAAGUAUCCGUUGCGGCGGAAAUCCUGCGUAAAUCUAGGAAGUUUCCCGCAGCGAUGCCCAUAUGGGCGCGCCCGGACUACAACCCUCCACUGUUAGAGUCCUGGAAGGACCCGGACUACGUCCCUCCAGUGGUACAUGGGUGCCCAUUGCCACCUACCAAGGCCCCUCCAGUACCACCUCCACGGAGGAAGAGGACGGUUGUCCUGACGGAGUCCACCGUGUCUUCCGCUUUGGCGGAGCUCGCUACCAAGACCUUCGGCAGCUCCGAAUCAUCGGCCGUUGACAGCGGCACAGCGACCGCUCCUCUUGACCAGCCCCUCGACGACGGCGACAAAGAAUCCGACGCUGAGUCAUACUCCUCCAUGCCCCCCCUUGAGGGAGAGCCGGGGGACCCCGACCUUAGCGACGGGUCUUGGUCUACCGUGAGCGAYCAGGCUGGUGAGGACGUCGUUUGCUGCUCAAUGUCCUACACAUGGACAGGUGCCCUGAUUACGCCAUGCGCUGCGGAGGAAAGCAAGUUGCCCAUCAACCCGUUGAGCAACUCCUUGCUGCGCCAUCACAACAUGGUCUAUGCCACAACAUCCCGCAGCGCAAGCUUGCGGCAGAAGAAGGUCACCUUUGACAGACUGCAGGUCCUGGACGACCACUACCGGGACGUGCUCAAGGAGAUGAAGGCGAAGGCGUCCACAGUUAAGGCUAAACUUCUAUCUAUAGAAGAAGCCUGCAAGCUGACGCCCCCACAUUCGGCCAAAUCCAAGUUUGGCUAUGGGGCAAAGGACGUCCGGAACCUAUCCAGCAGGGCCGUUAACCACAUCCGCUCCGUGUGGAAGGACUUGCUGGAAGACACUCAGACACCAAUUGACACCACCAUCAUGGCAAAAAAUGAGAUAUUCUGUGUCCAACCAGAGAAAGGAGGCCGCAAGCCAGCUCGUCUUAUCGUAUUCCCAGACCUGGGAGUUCGUGUAUGCGAGAAGAUGGCUCUGUACGACGUGGUCUCCACCCUUCCUCAGGCCGUGAUGGGCCCCUCAUACGGGUUUCAGUACUCUCCYAAACAGCGGGUCGAGUUCCUGGUGAACACCUGGAAAUCAAAGAAAAGCCCUAUGGGCUUCUCAUAUGACACCCGCUGUUUUGACUCAACGGUCACUGAGAGUGAUAUCCGUGUUGAGGAGUCAAUCUACCAAUGCUGUGACCUGGCCCCCGAAGCCAGACAGGCCAUAAGGUCGCUCACAGAGCGGCUCUAUAUCGGGGGUCCCCUGACUAAUUCAAAAGGCCAGAACUGCGGCUAUCGCCGGUGCCGCGCCAGCGGCGUGCUGACGACCAGCUGCGGUAAUACCCUCACAUGUUACUUGAAGGCCUCUGCGGCCUGUCGAGCUGCGAAGCUCCAGGACUGCACGAUGCUCGUGAACGGAGACGACCUCGUCGUUAUCUGCGAAAGCGCGGGAACCCAAGAGGAUGCGGCGAGCCUACGAGCCUUCACGGAGGCUAUGACUAGGUACUCUGCCCCCCCCGGGGACCUGCCCCAACCAGAAUACGACUUGGAACUGAUAACAUCAUGUUCCUCCAAUGUGUCGGUCGCGCACGAUGCAUCUGGCAAAAGGGUGUACUAUCUCACCCGUGAUCCCACCACCCCCCUUGCGCGGGCUGCGUGGGAGACAGCUAGACACACUCCAGUCAACUCCUGGCUAGGCAACAUCAUUUUGUAUGCGCCUACCUUGUGGGCAAGGAUGAUUCUGAUGACCCAUUUCUUCUCCAUCCUUCUAGCUCAGGAACAACUUGAAAAGGCCCUAGACUGUCAGAUCUACGGGGCCUGUUACUCCAUUGAGCCACUUGACCUACCUCAGAUCAUUGAACGACUCCAUGGUCUUAGCGCAUUUUCACUCCAUAGUUACUCUCCAGGUGAGAUCAAUAGGGUGGCUUCAUGCCUCAGGAAACUUGGGGUACCGCCCUUGCGAGUCUGGAGACAUCGGGCCAGAAGUGUCCGCGCUAAGCUACUGUCCCAGGGGGGGAGGGCCGCCACUUGUGGCAGGUACCUCUUCAACUGGGCAGUAAGGACCAAGUUAAAACUCACUCCAAUCCCGGCUGCGUCCCGGCUGGACUUGUCCGGCUGGUUCGUUGCUGGUUACAGUGGGGGAGACAUAUAUCACAGCCUGUCUCGUGCCCGACCCCGCUGGUUUAUGUUGUGCCUACUCCUACUUUCUGUGGGAGUAGGCAUCUACCUGCUUCCCAACCGAUGAACGGGAAGCUAAACACUCCAGGCCAAUAGGCCGCCCCCCUUUUUUUUUUUUUUUUUUUUUUUUUUUUUUUUUUUUUUUUUUUUUU
>MW689975
CCCUGAUGGGGGCGACACUCCGCCACGAAUCACUCCCCUGUGAGGAACUACUGUCUUCACGCAGAAAGCGUCUAGCCAUGGCGUUAGUAUGAGUGUCGUGCAGCCUCCAGGACCCCCCCUCCCGGGAGAGCCAUAGUGGUCUGCGGAACCGGUGAGUACACCGGAAUUGCCAGGACGACCGGGUCCUUUCUUGGAUUAAACCCGCUCAAUGCCUGGAGAUUUGGGCGUGCCCCCGCAAGACUGCUAGCCGAGUAGUGUUGGGUCGCGAAAGGCCUUGUGGUACUGCCUGAUAGGGUGCUUGCGAGUGCCCCGGGAGGUCUCGUAGACCGUGCACCAUGAGCACGAAUCCUAAACCUCAAAGAAAAACCAAAAGAAACACCAACCGUCGCCCACAGGACGUCAAGUUCCCGGGCGGCGGCCAGAUCGUUGGUGGAGUUUACUUGCUGCCGCGCAGGGGCCCCAGGUUGGGUGUGCGCGCGGCGAGGAAGACUUCCGAGCGGUCACAGCCCCGCGGACGGCGACAGCCUAUCCCCAAGGCUCGCCCGUCCGAGGGUAGGUCCUGGGCUCAGCCCGGGUACCCAUGGCCCCUCUAUGGCAAUGAGGGCUGUGGGUGGGCAGGGUGGCUCCUGUCCCCUCGCGGUUCUAGGCCUAGUUGGGGCCCCACUGACCCCCGGCGUAGGUCGCGCAAUUUGGGUAAGGUCAUCGAUACCCUCACGUGCGGCUUCGCCGACCUCAUGGGGUACAUCCCGCUCGUCGGCGCCCCCCUAGGGGGCGCGGCCAGAGCCCUGGCGCAUGGCGUCCGGGUGCUGGAGGACGGCGUGAAUUACGCAACAGGGAACCUUCCCGGUUGCUCCUUUUCUAUCUUCCUCCUUGCUCUCCUCUCUUGCUUGACGGUCCCAGCGUCUGCCUACGAGGUGCGCAACGUCUCGGGGAUCUACCACGUCACCAACGACUGCCCGAACUCCAGCAUCGUGUACGAGAUGGAAGGUGCGAUCCUCCACUUGCCGGGGUGUGUGCCUUGCGUUCGGGAGGGCAACACCUCCCGAUGCUGGGUGUCACUUACUCCCUCAUUGGCGGCGGUUAACGCUAGCUUCCCCGUCUCGUCGGUUCGACGGCAUGUCGACCUGCUUGUUGGGGCGGCGGCGUUUUGCUCCGCCAUGUACGUGGGCGACCUCUGCGGAUCCGUCUUUCUUGUCAGCCAGCUAUUCGCCUUUUCCCCCCGCCGGCACUUGACAGUCCAGGACUGCAACUGCUCUAUUUACCCAGGCCACAUAACAGGUCACCGGAUGGCAUGGGAUAUGAUGAUGAACUGGUCCCCUACCGCAGCCUUGGUGAUGUCCCAGGUGCUCCGGGUCCCACAAGCCAUCUUUGACAUGGUGGCAGGAGCCCAUUGGGGCGUCCUGGCGGGACUGGCCUACUAUUCUAUGGUAGGCAACUGGGCGAAGGUCAUAGUCGUGGCGCUCCUCUUUGCCGGUGUUGAUGCGGGGACGAAUGUCAUCGGGGGCACCCAGAGCCAAGCUGCGAGGGGCCUCACUAGCCUCUUUAGCCCGGGGCCCAAGCAGAACAUCCAGCUUGUUAACACCAAUGGCAGUUGGCACAUCAAUAGGACGGCCCUGAAUUGCAACGACUCCCUCCAAACCGGGUUCAUCGCAGGGCUGAUCUAUAUACACAAGUUCAAUUCAUCGGGGUGUGUGGAAAGGAUGUCCAGUUGCCGGCCUCUUGUUAGUUUCGACCAAGGCUCUGGCCCCAUCACAUACGACGAGGGCGGAGGCCACGACCAGAGGCCCUAUUGCUGGCACUAUCCCCCCAGACCGUGCGGCAUCGUGGACGCGAGAACUGUGUGUGGACCAGUAUACUGCUUCACCCCCAGUCCCGUGGUGGUCGGCACGACCGAUCGGCAAGGCGCCGCGACGUACACCUGGGGGGAGAAUGAGUCGGAUGUGCUGAUCCUCAACAACACGCGGCCACCCGCCGGCAACUGGUUUGGCUGCACCUGGAUGAACGCCACUGGUUUCACCAAAACAUGUGGCGGGCCCCCCUGUAACAUCGGGGGCCACGGCAACAACACCCUGGUUUGUCCCACUGAUUGCUUCCGUAAACACCCAGGAGCUACGUAUGCCAAAUGCGGGUCUGGGCCCUGGCUGACCCCCAGGUGCAUGGUUGACUACCCCUACAGAUUGUGGCACUACCCCUGCACUGUUAACUACACCUUGUUCAAGAUCCGGAUGUAUGUGGGGGGUAUCGAGCACAGGCUCACCGCAGCAUGCAACUGGACGCGGGGGGAGCGCUGCUCUCUGGAGGACAGGGAUAGAGCCGACCUCAGCCCCUUGUUGCUGUCUACCACGCAGUGGCAAAUCUUGCCUUGCUCUUUCACCACCCUACCGGCCUUGUCCACAGGACUGAUCCACCUGCACCAAAAUAUUGUGGACGUACAAUACCUGUACGGCGUAGGGUCUGUGGUUGCCUCCUGGGCCAUCAAGUGGGAGCACGUCGUCCUGCUAUUCCUCCUGUUGGCGGACGCGCGCGUUUGCGCCUGCCUGUGGAUGAUGCUGCUAAUAUCUCAGGUGGAGGCGGCUCUGGAGAACCUGGUGGUGCUCAACGCGGCAUCGUUGGCUGGGACGCACGGUUUGCUCCCUUUCCUUGUGUUCUUUUGCGCGGCAUGGUACAUAAAGGGCAAGUGGGUGCCUGGAGCGGCGUACGCCCUCUACGGGGUGUGGCCACUUCUCCUACUUCUUUUGGCGUUGCCCCAUCGAGCAUACGCCAUGGACGGGGAGGUGGCCGCGUCGUGCGGAGGCGUCGUCUUCGUGGUCCUGAUGCUUUUGACCUUGUCGCCGCGCUACAAGGAGGGCCUCGCAAAGAUCAUAUGGUGGCACCAAUACUUCCUCACGAGGGUUGAGGCGGCGCUGCAGGUGUGGGUCCCCCCCCUCGCGGUGCGGGGGGGCCGUGAUGCUAUCAUUCUCUUGGCGUGUGCGGCCCACCCCGGACUGGUCUUUGACAUCACCAAGCUCCUCCUUGCCCUCAUUGGCCCCAUGUGGCUAUUGCAAGCCGGGCUGGUCAGGGUGCCGUACUUCGUACGCGCGCAAGGACUGGUCCGGCUCUGCAUGCUGGUGCGCAAGGUCGCGGGGGGGCAGUACAUCCAGAUGGCCCUCCUCAAACUCGGGGCUCUCACUGGCACCUACCUGUACGACCACCUAACUCCCUUGCAAGGCUGGGCCCACAAUGCUCUGCGCGACCUAACAGUGGCGCUUGAGCCAGUCUCCUUUUCCCCGAUGGAGAUAAAAGUCAUCACUACCGGGGCAGACACCGCCGCGUGCGGCGACAUCAUCCAAGGAUUGCCCGUCUCCGCCCGAAGGGGGAGGGAGGUGCUCUUGGGCCCGGCUGACUCCCUGGUUAGCAAGGGGUGGAGACUCUUAGCGCCCAUUACGGCCUACGCUCAGCAGACGCGCGGCCUUCUUGGGUGCAUCAUCACCAGCCUUACCGGCCGGGACAAAAACACUGUGGAGGGCGAGGUUCAAAUCGUCUCUACCGGGACCCAGACUUUCUUGGCCACUGUCAUCAACGGAGCGUGCUGGACCGUCUACCAUGGCGCAGGAAAUAAGACCCUGGCAGGCCCUAAAGGGCCCGUCCUGCAGAUGUACACCAACAUAGACCAAGAUCUCGUUGGCUGGCCCGCUCCCGCCGGAUCCCGUUCCCUCACGCCGUGCACUUGUGGCGCGUCGGACUUAUAUCUAGUCACGCGCCACGCCGAUGUUAUACCAGUGCGCCGGCGGGGGGACACCAGGGGAGCCUUGCUCUCUCCACGGCCCAUAUCCUAUCUGAAGGGUUCUUCGGGUGGCCCGUUGUUGUGCCCCUCCGGGCACGCCGUGGGCCUCUUUAGGGCCGCGGUGUGUACCCGUGGGGUCGCGAAGGCGGUUGACUUCGUGCCCGUCGAGGCCAUGGAGACAACCCAGAGGUCGCCCAUCUUUACAGACAAUUCCACUCCGCCCGCCGUGCCCCAGACCUACCAGGUGGCCCACCUGCACGCGCCCACCGGGAGCGGCAAGAGCACUAAGGUGCCAGCAGCUUACGCGGCUCAAGGGUACAAGGUGCUCGUACUCAACCCCUCUGUCGCUGCAACCCUAGGGUUUGGCGCAUACAUGUCCAAGGCACAUGGGAUAGAUCCAAAUAUCAGGACCGGAGUGAGAACUAUCACUACAGGGGCGCCCAUCACGUACUCCACCUACGGCAAGUUCCUUGCCGACGGUGGUUGUUCGGGUGGUGCGUAUGACAUAAUCAUAUGUGAUGAGUGCCAUUCAACUGAUGCGACUUCAAUUCUGGGCAUUGGCACGGUCCUGGACCAGGCGGAGACAGCUGGAGCGCGAUUGGUCGUGCUCGCUACCGCCACCCCUCCAGGGUCUGUCACCGUGCCCCACCCUAACAUCGAGGAAGUCGCCUUGUCCGGUAUGGGAGAAAUCCCCUUUUACGGCAAGGCAAUCCCCCUCGAGGCCAUCAAAGGGGGAAGGCACCUCAUCUUUUGUCACUCAAAAAAGAAGUGCGACGAGCUGGCCGCCAAACUGUCCAGCCUCGGCCUCAACGCCGUGGCUUACUAUCGCGGCCUCGACGUCUCCGUGAUUCCAUCCAGCGGAGAUGUUGUCGUUGUGGCAACUGACGCGCUAAUGACUGGCUACACCGGGGAUUUCGACUCGGUGAUAGACUGCAACGUGUGCGUCGUCCAAACCGUCGACUUCAGUCUUGACCCUACAUUUUCUAUUGAGACAACCACGCUACCCCAGGACGCUGUGUCGCGCUCCCAACGGAGGGGCAGAACGGGUAGGGGUAGGCGUGGCAUCUACAGGUUUGUGACACCGGGGGAGCGGCCCUCAGGCAUGUUUGACUCGUCAGUUCUCUGCGAGUGCUACGACUCAGCAUGUGCCUGGUACGAGCUUACACCUGCCGAGACCACGGUUAGGCUUCGGGCUUACCUCAACACCCCGGGACUCCCAGUAUGCCAAGACCAUCUGGAAUUCUGGGAGGGUGUCUUUACGGGCCUCACCCACAUAGACGCCCACUUCCUGUCUCAGACCAAGCAGAGCGGGGAUAACUUUGCAUAUCUGGUGGCUUACCAGGCCACCGUGUGCGCGAAAGCCUUAGCUCCGCCCCCGUCUUGGGACCAGAUGUGGAAGUGUCUAUUGCGGUUGAAACCCACUCUUAACGGCCCAACACCUCUCCUGUACAGGCUGGGGCCCGUCCAGAAUGAGGUGACAUUGACACACCCAAUAACCAAGUACAUCAUGACAUGCAUGGCUGCCGACCUGGAGGUCGCCACCAGCAGCUGGGUGCUGGUGGGCGGCGUCCUAGCCGCUCUGGCCGCAUACUGCCUAGCCGUAGGUAGCGUGGUCAUAGUAGGCAGGAUUGUCCUGUCCGGCAAGCCAGCCAUCAUACCUGACAGACAAGUACUCUACCAGGAGUUUGAUGAGAUGGAGGAGUGUGCAGCACACCUGCCCUAUGUCGAGCAGGGGAUGCAGUUGGCUGAGCAAUUCAAACAGAAAGCGCUCGGCCUGUUGCAGGUGGCUUCUAAACAAGCAGAAGCCGCCACCCCGGUUGUCAUGACCAACUGGCAGAAGCUCGAGGCCUUCUGGGCAAAGCACAUGUGGAACUUCAUAAGCGGGAUACAAUACCUGGCGGGCCUAUCAACACUGCCGGGCAACCCCGCGAUUGCCUCCUUGAUGGCAUUUACAGCUGCCGUCACCAGCCCAUUGACCACUCAGCAGACCCUUCUGUUCAACAUCUUAGGGGGGUGGGUGGCUUCUCAGCUCGCCACUCCUAGCGCUGCCACGGCCUUCGUAGGCGCCGGAAUAACCGGAGCGGCCAUCGGCAGUGUGGGCUUGGGGAAGAUGCUCGUUGAUAUCCUGGCCGGCUACGGCGCAGGGGUCGCGGGCGCUCUCGUGGCCUUCAAGAUCAUGAGUGGCGAGGUACCAUCUACAGAGGACCUCAUCAAUUUACUGCCUGCUGUUCUAUCGCCAGGAGCCCUGGUCGUCGGCGUAGUCUGCGCGGCCAUACUGCGAAGGCACGUCGGCCCGGGCGAAGGGGCAGUACAAUGGAUGAACCGGCUGAUAGCGUUCGCCUCGCGGGGGAACCACGUUUCCCCCACGCACUACGUGCCUGAGGAUGACGCCGCAGCCCGUGUCACCAAGAUAUUGAGCAGCCUCACUGUCACCCAACUCCUGAGGCGCCUCCACCAGUGGAUCAGCGAAGACUGCUCCACCCCAUGCGCGGAUUCCUGGCUGGCAACCAUCUGGAACUGGGUAUGUGAGGUGUUGUCAGACUUCAAAACAUGGGUGAAAUCCAAACUCCUUCCCCAGCUGCCCGGCAUCCCCUUCCUGUCCUGCCAACGCGGGUAUAAGGGGGUGUGGCGGGGCGACGGUGUCAUGAACGGCCGGUGCCCUUGUGGCGCACAACUCACCGGACAUGUCAAGAACGGGACUAUGCGGCUGGUCGGUCCUAAGACCUGCAGCAACACAUGGCAUGGAACGUUCCCCAUUAACGCCUACACCACGGGCCCUAGCGUGCCCUCUCCAGCGCCGAACUACACGCGUGCGCUGUGGAGGGUAUCCGCCGAGGAGUACGUGGAGGUUAGGAGGGUGGGAGACUUCCACUAUGUGACGGGCAUGACUACUGACAAUCUGAAAUGCCCGUGUCAGGUCCCGGCACCAGAAUUCUUCACUGAGCUAGACGGGGUGCGCCUCCAUAGGUAUGCACCGCCGUGUAAGCCUCUGUUGCGCGACGAAGUAACGUUCCAGGUGGGGCUCAACAACUACCCAGUGGGUUCCCAGCUCCCCUGUGAACCCGAACCAGACGUAGCAGUGCUAACAUCCAUGCUCACAGAUCCCGCGCACAUUACUGCCGAAGCGGCCCGGCGGAGGUUGGCCAGGGGGUCCGCGCCCUCUAUGGCCAGCUCCUCAGCAUCCCAGCUGUCCGCUCCGUCCCUCAAGGCAACAUGCACCACCCACCACGAGUCUCCUGACGUAGACCUAAUAGAGGCCAACCUUCUGUGGAGGCAGACGAUGGGCAGUAACAUCACGAGGGUGGAAUCUGAGACCAAGGUGGUCAUUCUGGACUCUUUUGACCCAUUGAAGGCAGAGGACGAUGAUAAGGAGAUCUCUGUGCCCGCGGAAAUUCUAACGCGGUCUAAGAAGUUCCCCGUCGCCAUGCCUAUAUGGGCGUCACCAUCAUACAAUCCCCCUCUCCUUGAGGUGUGGAAGAGGCCGGAUUACGAACCACCUGUAGUCCACGGAUGUCCCCUACCACCAUCUAAGCCCCCCCCGGUGCCUCCACCGCGCCGGAAGAAGACCGUGGUGCUGACUGAAUCCAACGUGACAACCGUCCUGGCCGAGCUCGCCACUGAAACCUUCGGCAGCUCAGAUACCUCAGGCGUCGGCGACACAGCGACCACCCCGUCCCUGGCGGCCACCAGCGCCGACGAUCUGGACUCUGAUGCAGGGUCGUAUUCCUCCAUGCCCCCUCUAGAGGGGGAGCCGGGGGAUCCCGACCUAAGUGACGGGUCCUGGUCGACGGUCAGCGAGGAGGCUGGCGAGGAUGUGGUGUGCUGCUCAAUGUCCUAUUCAUGGACCGGCGCCCUUGUGACGCCCUGCGUUGCAGAGGAGAGCAAGCUGCCCAUCAACGCGCUGAGCAACUCGUUGCUGCGCCACCACAACAUGGUGUACUCCACCACGUCGCGCAGUGCGAGCCAGAGGCAGAAAAAGGUCACAUUUGACAGACUGCAGGUCCUCGAUAAGCACUAUCAGGACGUGCUCAAGGAGAUGAAGGCGAAGGCAUCCACAGUGAAGGCCAACAUGCUAUCCAUCGAGGAAGCUUGUAGCCUGACGCCCCCCCACUCUGCCAAAUCUAAGUUUGGCUAUGGGGCAAAGGAUGUCCGGAGCCAUGCCAGUAAGGCCAUACGCCACAUCCGCUCCGUGUGGCAAGACCUUCUGGAGGACAAUGUAACACCAAUUGACACUACCAUCAUGGCAAAGAACGAGGUCUUCUGCGUCGCGCCUGAGAAGGGGGGCCGUAAACCGGCCCGCCUUAUCGUAUUCCCUGAUCUGGGAGUGCGCGUGUGCGAGAAGAUGGCCUUGUACGAUGUGGUAAGGAAACUGCCAUAUGCUGUGAUGGGGGCUUCCUACGGGUUUCAGUACUCGCCGGGGCAGCGGGUAGAGUUUCUGGUCUCCGCCUGGAAGGCCAAGAAGAGCCCCAUGGGCUUUUCAUAUGACACCCGCUGCUUUGACUCAACAGUCACCGAGCACGACAUCCGUACGGAGGAGUCUAUCUACCAGUGUUGUGACUUGGCCCCUGAGGCCCGACGGGUCGUAUCGUCUCUCACCGAGAGGCUUUACAUCGGGGGCCCUCUGACAAAUUCCAAAGGGCAAAACUGCGGCUAUCGGCGGUGCCGCGCGAGCGGCGUCCUGACCACUAGCUGCGGGAACACCCUUACCUGCUACCUGAAAGCCCAAGCGGCCUGUAGAGCUGCCAAGCUCCAGGACUGCACCAUGCUCGUGUGUGGCGACGACCUGGUCGUUAUCUGCGAGAGUGCUGGGGUCGAGGAGGACGCGGCAAGCCUGCGAGUCUUCACGGAGGCUAUGACCAGGUAUUCUGCCCCCCCCGGAGACCCACCCCAACCAGAGUACGACCUGGAGCACAUCACAUCGUGCUCCUCCAAUGUUUCAGUCGCCCACGAUGGAGCAGGAAAAAGGGUCUACUACCUGACCCGUGACCCCACAACACCCCUUGCGAGAGCCGCAUGGGAAACAGCACGACACACUCCAGUUAACUCCUGGCUGGGCAACAUCAUCAUGUUCGCCCCUACGCUAUGGGCGAGAAUGAUCCUCAUGACUCACUUCUUCUCCAUCCUCAUAGCUCAGGAGCAACUCCACAAGGCCCUAGAUUGCGAAAUCUAUGGGGCUCAACACUCCGUCAACCCGUUGGAUCUACCUCAAAUCAUUCAAAGACUCCAUGGUCUAAGCGCGUUUUCGCUCCACAGUUACUCUCCAGGUGAAAUCAAUAGGGUGGCCGCAUGCCUCAGGAAACUUGGGGUACCGCCCUUGCGAGUCUGGAGACACCGGGCCAGGAGCGUCCGCGCUAAGUUGCUGUCCCAGGGGGGGAGGGCUGCCAUCUGUGGCAAAUACCUCUUCAAUUGGGCAGUAAAGACCAAACUCAAACUCACUCCACUGGCGGAUGCAUCCAGACUGGACUUGUCCAGCUGGUUCACCGCUGGAUACAGCGGGGGGGACAUAUAUCACAGCGUGUCCUAUGCCCGGCCCCGUUGGAUCUUCUGGUGCCUACUCCUGCUUUCUGCAGGGGUAGGCAUCUUUUUGCUCCCCAACCGGUAGGUGGGGAGCUUAACACUCCAGCCACUUAGGCCUUUCCCCA
>MW689965
GGCACUCGCCAGCCCCCGAUUGGGGGCGACACUCCACCAUAGAUCACUCCCCUGUGAGGAACUACUGUCUUCACGCAGAAAGCGUCUAGCCAUGGCGUUAGUAUGAGUGUCGUGCAGCCUCCAGGACCCCCCCUCCCGGGAGAGCCAUAGUGGUCUGCGGAACCGGUGAGUACACCGGAAUUGCCAGGACGACCGGGUCCUUUCUUGGAUCAACCCGCUCAAUGCCUGGAGAUUUGGGCGUGCCCCCGCGAGACUGCUAGCCGAGUAGUGUUGGGUCGCGAAAGGCCUUGUGGUACUGCCUGAUAGGGUGCUUGCGAGUGCCCCGGGAGGUCUCGUAGACCGUGCACCAUGAGCACGAAUCCUAAACCUCAAAGAAAAACCAAACGUAACACCAACCGCCGCCCACAGGACGUUAAGUUCCCGGGUGGCGGGCAGAUCGUUGGUGGAGUCUAUCUGUUGCCGCGCAGGGGCCCCAGGUUGGGUGUGCGCGCGACUAGGAAGACUUCCGAGCGGUCACAACCUCGUGGGAGGCGACAACCUAUCCCCAAGGCUCGCCGACCCGAGGGCAGGACCUGGGCCCAGCCCGGGUACCCUUGGCCCCUCUAUGGCAACGAGGGCUGUGGGUGGGCGGGAUGGCUCCUGUCCCCCCGCGGCUCUCGGCCUAGUUGGGGCCCCACAGACCCCCGGCGUAGGUCACGCAAUUUGGGUAAGGUCAUCGAUACCCUCACGUGUGGCUUCGCCGACCUCAUGGGGUACAUUCCGCUUGUCGGCGCUCCCCUGGGGGGCGCGGCCAGAGCGUUGGCGCAUGGCGUCAGGGUUCUGGAAGACGGCGUGAACUAUGCAACAGGGAAUCUUCCCGGUUGCUCUUUCUCUAUCUUCCUCUUAGCUUUGCUGUCCUGUCUAACGGUCCCUGCUUCAGCUUACGAGAUACGCAACGUGUCCGGGAUGUAUCAGGUCACCAACGACUGCUCCAACGCAAGCAUUGUGUACGAAGCAGACGGCGUGAUCCUGCAUACCCCUGGGUGCGUGCCUUGCGUCCGGGAGGGCAACCUCUCUCGUUGCUGGGUACCGCUCACUCCCACGCUGGCGGCUGUAAAUGCUAGCUUCCCCACCACGACAAUUCGGCGUCACGUCGACCUGAUCGUUGGGGCGGCUGCGUUUUGCUCCGCCAUGUACGUGGGAGAUGUUUGCGGGGCCGUUUUCCUUGUCGGCCAGAUGGUCACCUUCUCCCCCCGCCGGCAUUGGACGACGCAGGACUGCAACUGCUCCAUCUAUCCCGGCCACGUGUCAGGCCACCGCAUGGCAUGGGAUAUGAUGAUGAACUGGUCACCCACUACGGCCAUCGUGGUGUCGCAACUACUCCGGAUCCCACAAGCUAUCGUGGACAUGGUGGCGGGGGCCCACUGGGGAGUCCUAGCGGGCCUGGCCUACUAUGCCAUGGUGGGGAACUGGGCUAAGGUUAUGGUUGUGAUGCUGCUCUUUGCCGGCGUUGACGCCAGCACCCGCACAGUGGGGGGCGCUCAGAGCUUCACGGCGCGGUCGUUUGCAAACCUCUUCUCUCAUGGCUCGCAGCAAAAAAUCCAGCUGGUGAACACCAACGGCAGUUGGCACAUCAACAGGACUGCCCUGAACUGCAAUGACUCCCUCAACACCGGGUUCCUGGCCGCGCUAUUCUACUCCCACAAGUUCAACUCAUCCGGAUGCGUCGAACGCUUAGCCAGCUGUAAGCCCAUCGAGACAUUCGACCAGGGCUGGGGCCCGAUUGGCUAUAGCGACACCCGACCCCCAGAUCAGAGGCCUUACUGUUGGCACUACGCGCCGAAACCGUGCGGUAUCGUACCUGCGCAAGAGGUGUGUGGUCCAGUAUAUUGCUUCACCCCGAGUCCCGUCGUGGUGGGGACGACGGAUCGCUUCGGCGCUCCCACCUACACGUGGGGGGAGAACGAGACGGAUGUGCUGCUUCUCAACAACACGCGGCCACCGUCAGGCAACUGGUUUGGGUGCACUUGGAUGAACAGCACCGGAUUCACCAAGACUUGCGGAGGUCCCCCAUGUACCAUCGGGGGAUCCGGUAACAACACUCUGACCUGCCCUACGGACUGUUUCCGGAAGCACCCGGAAGCCACCUAUACCAAGUGUGGUUCCGGGCCAUGGUUGACUCCUAGGUGCAUGGUUGACUAUCCAUACAGACUCUGGCAUUACCCCUGUACUGUCAAUUUUUCCAUCUUCAAAGUCAGGAUGUACGUGGGAGGAGUAGAGCACAGGUUGUCUGCCGCGUGCAACUGGACACGAGGAGAGCGCUGCAAUCUAGAGGAUAGGGAUAGGUCGGAGCUCAGCCCACUGCUGCUGUCUACAACUGAGUGGCAGGUCUUACCUUGCUCCUUCACCUCCCUACCGGCCCUGUCCACAGGCUUGAUCCACCUCCACCAGAAUAUCGUGGACAUACAGUACUUGUAUGGGAUAGGGUCGGCGGUUGUCUCCUUUGCGAUCAAGUGGGACUAUGUCAUCUUGCUUUUCCUCCUCCUGGCAGAUGCUCGCGUCUGCGCCUGCCUGUGGAUGAUGCUGAUGGUGGCCAAGGCUGAGGCUGCGCUGGAGAACCUGGUGGUCCUCAACGCGGCGUCUCUGGCCGGAACGCAUGGUGUUCUCUCCUUCCUAGUGUUCUUUUGUGCCGCUUGGUACAUCAAGGGCAGGCUGGUCCCCGGAGCGGCCUAUGCGCUUUACGGCGUUUGGCCGCUACUCCUGCUCCUGCUGGCGCUGCCACCACGUGCCUACGCCUUGGAUCGGGAGGUGGCGGCAUCAUGCGGGGCCGGCGUCCUUAUAUGCUUGACCAUCCUAACCAUGUCACCAUACUACAAACUUUGGCUUGCCAAGAUUAUCUGGUGGCUGCAGUAUUUCAUCACCCGGUCCGAGGCACAUCUACAGGUGUGGGUCCCUCCCCUCGAUGUUCGGGGGGGCCGCGACGCUGUCAUCCUCCUCGCGUGUGUGGCCCACCCGGAGCUGAUCUUUGACAUCACCAAAUUCUUGCUUGCCAUACUCGGUCCCUUGAUGGUCCUCCAAGCCAGUCUGAUCAGAGUGCCGUACUUUGUGCGCGCCCAGGGGAUUAUUCGCAUAUGCAUGCUGGUGCGCAAGGUCGCGGGGGGCCAUUACGUGCAAAUGGCCCUCCUUAAGCUGGCCUCGUGGACGGGCACUUAUGUCUAUGACCACCUCACCCCACUGCAAGACUGGGCUCACAAGGGGCUGCGCGAUCUCGCGACAGCUGUUGAGCCGGUUGUCUUUUCUCAAAUGGAGACCAAACUCAUUACAUGGGGAGCAGACACCGCAGCAUGCGGGGAUAUCAUCCAAGGUCUGCCUGUCUCCGCCCGUAGGGGGAGGGAGAUACUCCUGGGACCAGCCGAUGGCAUGACCGAUCGUGGGUGGCGGCUCCUUGCGCCCAUUACGGCCUACGCUCAGCAAACGCGGGGCCUCUUGGGGUGCAUUGUUACCAGCCUCACAGGUCGGGACAAGAACCAGGUGGAGGGGGAAGUCCAGAUAGUGUCCACCGCGACACAGACCUUCCUAGCGACCUGCAUCAACGGCGCCUGUUGGACCGUCUACCACGGUGCCGGAUCAAGGUCCAUAGCCGGUCCCAAGGGACCGGUUAUCCAGAUGUACACCAAUGUGGACCAAGACCUCGUCGGCUGGCCAGCGCCUCCCGGGGCGCGAUCCUUGGUACCUUGCACCUGCGGCAGCUCGGACCUCUACUUGGUCACGAGGCACGCAGAUGUCAUCCCAGUACGCCGUCGAGGUGACACCAGAGGAAGCUUACUCUCCCCCCGGCCUAUUUCCUAUCUCAAAGGCUCUUCAGGCGGGCCGUUGCUCUGCCCCCAGGGGCACGCCGUGGGCAUAUUCCGGGCUGCGGUGUGCACCCGGGGGGUGGCGAAGGCCAUCGAUUUCGUGCCCGUUGAGUCUCUGGAAACCACCAUGCGGUCCCCAGUGUUCACAGACAAUUCAUCACCACCAGCUGUGCCCCAGACGUUCCAGGUGGCCCACUUACAUGCCCCCACUGGUAGUGGCAAAAGCACCAAAGUACCGGCAGCUUAUGCUGCCCAGGGGUACAAAGUACUUGUACUGAACCCCUCUGUUGCUGCUACGCUUGGGUUUGGAAUGUACAUGUCUAAGGCACACGGGAUCGACCCGAACAUCAGGACUGGGGUGAGAACAGUCACUACAGGCGCCUCGAUUACGUACUCCACCUACGGCAAGUUUCUUGCCGACGGUGGCUGUGCUGGGGGCGCAUAUGACAUCAUAAUAUGUGAUGAGUGCCACUCGACUGACUCAACCUCCAUUCUGGGCAUUGGUACGGUCCUCGACCAGGCGGAGACGGCUGGAGCGCGACUCGUCGUGCUCGCCACCGCCACACCUCCGGGAUCGGUCACCGUGCCACAUUCCAACAUUGAGGAGGUUGCCCUAUCCAACACCGGGGAGGUUCCCUUCUAUGGGAAAGCCAUACCCCUAGAGGUCAUCAAGGGGGGGAGGCACCUCAUCUUCUGUCACUCAAAAAAGAAAUGUGAUGAGCUCGCCGCGAAGCUAGCAGGCCUAGGUCUCAACGCUGUAGCAUAUUACCGAGGCCUUGAUGUGUCCGUUAUCCCAACUAGCGGAGACGUUGUUGUCGUCGCUACGGACGCUCUGAUGACUGGCUACACCGGCGACUUUGAUUCUGUGAUAGACUGUAAUGUGUGUGUCACCCAAACGGUCGACUUCAGUCUGGACCCCACUUUCACCAUUGAGACCACAACCCUGCCCCAAGAUGCGGUGUCACGCUCGCAACGGCGGGGUAGGACUGGUAGGGGCAGGCUGGGUAUCUACAGGUUUGUAACACCAGGAGAGCGGCCGUCCGGCAUGUUUGACUCCUCAGUCCUCUGUGAGUGCUAUGACGCGGGCUGUGCUUGGUAUGAGCUCACGCCCGCCGAGACUUCAGUUAGGUUGCGGGCUUACCUGAAUACACCGGGACUGCCCGUCUGCCAGGACCACUUGGAGUUUUGGGAGAGCGUUUUCACCGGCCUCACUCAUAUAGAUGCCCACUUUCUGUCCCAAACCAAGCAGGCGGGGGAUAACUUCCCCUACCUGGUUGCGUACCAAGCUACUGUGUGUGCCAGGGCUAGUGCCCCACCUCCAUCAUGGGAUCAGAUGUGGAAGUGUCUUACACGGCUAAAGCCAACAUUGCAUGGGCCUACGCCCCUGCUAUACAGGCUAGGUGCCGUCCAGAAUGAUGUCACUCUCACGCACCCCGUGACCAAAUACAUCAUGGCAUGCAUGUCGGCCGACUUGGAGGUCACUACCAGUACCUGGGUGCUGGUGGGCGGGAUACUUGCUGCCUUGGCCGCAUACUGCUUAACAACAGGCUGUGUGGUCAUCGUCGGCAGGAUCGUCCUGUCUGGGAAGCCGGCCGUCAUACCUGAUAGAGAGGUCCUCUACCGAGAGUUCGACGAGAUGGAAGAGUGCGCCUCGCACCUCCCGUAUCUCGAACAGGGGAUGCAGCUUGCUGAGCAGUUUAAGCAGAAAGCGCUUGGACUGCUGCAGACGGCCACCAAACAAGCGGAGGCUGCGGCCCCCGCAGUGCAAUCCAGGUGGCAGGACCUUGAGAAAUUCUGGGCAAAACAUAUGUGGAACUUCAUCAGUGGGAUACAGUACCUGGCAGGCCUGUCAACACUGCCUGGGAAUCCAGCAAUAGCUUCCCUGAUGGCAUUUACAGCCUCCAUCACCAGCCCAUUGACUACCCAACAGACUCUCCUGUUUAACAUCCUGGGGGGUUGGGUGGCUGCCCAGCUCGCCGCUCCCAGUGCCGCCUCAGCCUUUGUGGGCGCGGGCAUAGCUGGCGCUGCUGUUGGCAGCAUAGGGCUUGGGAAGGUGCUUAUUGACAUCCUGGCAGGCUAUGGAGCAGGGGUAGCAGGUGCGCUCGUGGCAUUCAAGGUCAUGAGCGGCGAGGUCCCCUCCACCGAGGACCUGGUCAACUUGCUGCCCGCCAUCCUCUCGCCCGGCGCCCUAGUCGUCGGUGUCGUAUGCGCAGCAAUACUGCGCCGGCACGUGGGCCCGGGCGAGGGGGCGGUGCAGUGGAUGAACCGGCUGAUAGCAUUCGCCUCACGAGGCAAUCAUGUCUCUCCUACGCACUAUGUGCCCGAGAGCGAUGCUGCAGCACGUGUUACCCAGAUUCUCUCCAGCCUUACCAUCACCCAGCUACUGAGGAGGCUACACCAAUGGAUCAAUGAGGACUGCUCCACUCCAUGUUCAGGUUCCUGGCUGAGGGACAUCUGGGACUGGAUAUGUAUAGUGUUGAGCGACUUCAAAACCUGGCUCAAGGCAAAACUCCUGCCGAACAUGCCAGGAAUUCCUUUCCUGUCGUGCCAGCGUGGGUACAAAGGGGUCUGGCGGGGGGACGGUGUCAUGCAGACCACUUGCCCGUGCGGGGCGCAAAUAGCCGGACAUGUGAAAAACGGGUCCAUGAGAAUCAUUGGACCCAAAACUUGCAGUAACACGUGGCAUGGGACGUUCCCCAUCAACGCGAGCACUGUGGGUCCCUGCACGCCUUCUCCGUCGCCCAACUACUCCAGGGCACUCUGGCGGGUGGCCGCCGAGGAAUACGUUGAGGUCAGGCAAGUGGGGGACUUCCACUAUGUGACAGGCAUGACUGCUGACAACAUCAAGUGCCCGUGCCAAGUCCCGGCCCCUGAAUUCUUUACAGAGGUGGAUGGGGUGCGGCUGCAUAGGUACGCCCCUCCGUGCAAACCCCUCCUUCGGGAGGAGGUCACAUUCCAGGUCGGGCUCAAUCAAUACCUAGUGGGGUCCCAGCUCCCGUGUGAGCCCGAGCCGGACGUGGCAGUACUAACAUCCAUGCUCACCGACCCCUCCCACAUCACUGCAGAGACAGCCAAGCGCAGGCUAGGAAGGGGUUCCCCCCCAUCUCUGGCCAGCUCUUCAGCCAGCCAAUUGUCCGCGCCGUCUUUGAAGGCAACAUGCACCACCCAUCAUGACUCCCCAGAUGCCGAUCUCAUCGAGGCCAACCUCCUGUGGAGACAGGAGAUGGGCGGCAACAUCACUCGCGUGGAGUCGGAGAACAAGAUAGUUAUCCUGGAUUCCUUCGACCCGCUGCGAGCGGAGGAGGAUGAUAGGGAGGUGUCAGUCCCCGCGGAGAUCUUGCGGAAGUCCAAAAGGUUUCCCGCGGCAAUGCCUGUAUGGGCACGGCCAGACUACAAUCCCCCUCUAAUAGAGGCGUGGAAGAGUCCGGACUACACCCCUCCCGUGGUGCACGGGUGCCCCCUGCCACCCACCAAGGCCCCGCCGGUGCCGCCUCCGCGGAGGAAAAAGACAAUUGUCUUGACAGAGUCCACUGUGUCCUCUGCUCUGGCCAAUCUUGCCGCAAAGACCUUCCCAGACACCAAGACGUCGAGUGCCGACAGCGGCACCGCAACUGCCCCUCCUGACCAAGCCUCAGACGACGGGGACACCAGGUCGGACGCUGGGUCGUACUCCUCCAUGCCCCCCCUGGAGGGGGAGCCGGGGGACCCCGACCUCAGCGACGGAUCUUGGUCCACCGUGAGUGAAGAGGCCGGUGAGGACGUUGUGUGCUGCUCGAUGUCCUACACAUGGACAGGCGCUCUGAUAACACCGUGUUCUGCGGAGGAAAGCAAGCUGCCCAUCAACGCGCUUAGCAAUUCGCUGCUGCGUCACCAUAACAUGGUGUACGCUACAACAUCUCGCAGCGCAAGCCAGAGACAGAAAAAGGUCACCUUUGACAGACUGCAGGUCCUGGACAACCAUUACCAGGACGUGCUCAAGGAGGUUAAGGCAAAGGCGUCCACAGUGAAGGCCAGAUUGCUACCCAUAGAGGAAGCUUGUGGCCUGACGCCCCCACACUCAGCCAGAUCCAAAUUUGGCUAUGGGGCAAAGGACGUCCGGAGCCUAUCCAGUAGGGCCGUUAACCACAUCCGCUCCGUGUGGGAGGACCUGCUGGAAGACAAUGUUACACCAAUAGACACCACCAUCAUGGCCAAGAAUGAGGUUUUCUGUUUACAACCAGAAAAAGGGGGCCGCAAGCCUGCUCGGCUCAUCGUGUACCCCGAUCUAGGGGUCCGCGUAUGCGAGAAGAUGGCUUUGUAUGACGUGGUCUCCCUUCUACCCCAGGCCGUGAUGGGAAGCUCCUACGGAUUUCAGUACUCACCCAAGCAACGGGUCGAAUUCCUAGUGAAUGCUUGGAAGUCCAAGAAGGUCCCCAUGGGAUUUUCGUAUGACACCCGCUGCUUUGACUCAACGGUCACUGAGCACGAUAUCCGAGUUGAGGAGUCAAUUUACCAAUGUUGUGACUUGGACCCCGAUGCCCGCAAGGCCAUAAAGUCGCUCACAGAGCGGCUUUACAUCGGGGGCCCCCUUACCAACUCAAAAGGACAGAACUGCGGCUACCGUCGGUGCCGCGCAAGCGGCGUGCUGACCACUAGCUGUGGUAACACCCUCACCUGCUUCCUGAAAGCCAGUGCGGCCUGUAGAGCUGCAAAGCUCCGGGACUGCACGAUGCUCGUAUGCGGAGACGACCUUGUCGUUAUCUGCGAGAGUGAGGGAGUCCAGGAGGACGCGGCAAACCUGCGAGUCUUCACGGAGGCUAUGACCAGGUACUCUGCCCCUCCCGGAGAUCCCCCCCAGCCAGAAUACGACCUGGAGCUGAUAACAUCAUGCUCCUCCAACGUCUCAGUCGCACAUGACGGAAGCGGCAAGAGGGUCUACUACCUGACCCGCGAUCCCACGACGCCCCUCGCAAGGGCUGCAUGGGAAACAGCAAGACACACUCCUGUUAACUCCUGGCUUGGCAACAUCAUUAUGUUUGCCCCCACACUGUGGGUGAGGAUGAUUCUCCUGACUCAUUUCUUCUCCAUCCUCAUAGCCCAGGAGCAACUUGAAAAGGCCCUGGAAUGCCAGAUUUACGGGGCCACUUACUCCAUUGAGCCACUUGACCUACCUCAGAUCAUUGAAAGACUCCAUGGCCUUAGCGCGUUCUCACUCCAUAGUUACUCUCCAGGUGAAAUCAAUAGGGUGGCUGCAUGCCUCAGGAAGCUUGGGGUUCCGCCCUUGCGCGCUUGGAGACACCGGGCCAGAAGCGUCCGCGCUAAGCUACUGUCCAGAGGAGGGAGGGCCGCCAUCUGCGGCCGUUACCUCUUCAACUGGGCGGUAAAAACCAAAGUUAAACUCACUCCAAUCCCGGGCGCAUCCCAGCUGGACUUGUCCAACUGGUUUGUUGCUGGUUACAGCGGGGGAGACAUAUAUCACAGCGUGUCUCGUGCCCGGCCCCGCUGGUUCAUGUGUUGCCUACUCCUACUUGCCGUAGGGGUAGGCAUCUACCUGCUCCCCAACCGAUGAACGGGGAGCUAAACACUCCAG
>MW689971
CACUCCCCUGUGAGGAACUACUGUCUUCACGCAGAAAGCGUCUAGCCAUGGCGUUAGUAUGAGUGUCGUACAGCCUCCAGGACCCCCCCUCCCGGGAGAGCCAUAGUGGUCUGCGGAACCGGUGAGUACACCGGAAUUGCCAGGACGACCGGGUCCUUUCUUGGAUAAACCCGCUCAAUGCCUGGAGAUUUGGGCGUGCCCCCGCAAGACCGCUAGCCGAGUAGUGUUGGGUCGCGAAAGGCCUUGUGGUACUGCCUGAUAGGGUGCUUGCGAGUGCCCCGGGAGGUCUCGUAGACCGUGCACCAUGAGCACGAAUCCUAAACCUCAAAGAAAAACCAAACGUAACACCAACCGCCGCCCACAGGACGUCAAGUUCCCGGGUGGCGGACAGAUCGUUGGUGGAGUUUACUUGUUGCCGCGCAGGGGCCCGCGAUUGGGUGUGCGCGCGACGAGGAAGACUUCCGAGCGGUCGCAACCUCGUGGAAGGCGACAGCCUAUCCCCAAGGCUCGCCGAACCGAGGGUAGGACCUGGGCCCAGCCUGGGUACCCAUGGCCCCUCUAUGGUAACGAGGGCUGCGGAUGGGCAGGGUGGCUCCUGUCCCCCCGUGGCUCACGACCUAGUUGGGGCCCCUCAGACCCCCGGCGUAGGUCACGCAAUUUGGGUAAGGUCAUCGAUACCCUCACGUGUGGCUUCGCCGACCUCAUGGGGUACAUCCCGCUCGUCGGCGCCCCCCUAGGAGGCGCUGCCAGAGCCCUGGCGCAUGGCGUCAGGGUCCUGGAGGACGGCGUGAAUUAUGCAACAGGGAACCUGCCCGGUUGCUCUUUCUCUAUCUUCAUCCUAGCUCUCUUGUCUUGUCUGACGAUUCCAGCUUCCGCCUACGAGGUGCGCAACGUGUCUGGGGUGUACCAUGUCACCAAUGAUUGUGCCAACUCAAGCAUUGUGUUUGAGGCAGAUGGUCUAAUCCUGCAUACCCCCGGGUGCGUGCCCUGCGUCCGGGAGGGCAACGCCUCCCGGUGCUGGACUGCGCUUACCCCCACGCUUGCGGCCAGAAACGCUGCCGUCCCCACCAUGGCAAUACGACGCCAUGUCGAUUUGCUUGUUGGGGCGGCUACGUUCUGUUCCGCUAUGUACGUGGGGGACCUCUGUGGAUCUGUCUUCCUUGUUGGCCAGCUUUUCACCUUCUCACCUCGCCGGCAUGAGACAGUACAAGACUGCAAUUGUUCCAUCUAUUCCGGCCACGUGUCGGGUCAUCGUAUGGCCUGGGACAUGAUGAUGAAUUGGUCGCCUACCGCAGCCUUGGUGAUGUCGCAACUGUUCCGAGUCCCUCAAGCCGUCCUGGACAUAGUGGCGGGGGCCCACUGGGGAGUCCUGGCGGGUCUGGCCUACUAUUCCAUGGUGGGAAAUUGGGCCAAGGUCUUGAUUGUGCUGCUGCUCUUUGCCGGGGUUGACGGGCAUACCCACACGACAGGGGGGGNNNNNNNNNNNNNNNNNNNNNNNNNNNNNNNNNNNNNNNNNNNNNNNNNNNNUCAGAACGUCCAGUUUAUAAAUACCAAUGGCAGCUGGCACAUCAAUAGGACUGCUCUUAAUUGCAAUGAUUCCCUUAACACCGGAUUUAUUGCCGCAUUGUUCUACACCCACAGAUUCAACUCUUCCGGGUGCGCGGAGCGCAUGUCCAGCUGUCGCUCCCUCAGCACCUUUGACCAAGGGUGGGGGCCCAUCACCUACAAUGGGACCCCAGAUCCAGACCAGAGGCCCUACUGCUGGCACUACGCCCCCCAGCCGUGCGGUAUCGUCCCCGCGCGGCAGGUAUGCGGGCCAGUGUACUGCUUCACCCCAAGCCCGGUUGUGGUGGGGACCACCGAUCGCCUCGGUGUCCCUACCUACUCGUGGGGUGAGAAUGAGACGGACGUGCUGCUUCUCAACAACACGCGGCCGCCGCAAGGCAACUGGUUUGGUUGCACCUGGAUGAAUUCUACGGGAUUUACCAAGACGUGUGGGGGGCCCCCCUGUAACAUCGGGGGUGCCGGUAACAACACUCUAACCUGCCCUACAGACUGCUUCCGGAAGCAUCCGGAGGCCACUUACGGCAAGUGUGGUUCGGGACCGUGGUUGACCCCCAGGUGCUUGGUACAUUACCCUUACAGACUUUGGCAUUAUCCCUGCACUGUAAAUUUUUCCAUCUUCAAAGUCAGGAUGUAUGUAGGAGGUGUGGAGCACAGGCUGGAAGCCGCGUGCAACUGGACCAGGGGAGAGCGCUGCAACCUCGAGGAUAGGGACAGAUCAGAGCUUAGCCCACUGCUACUCUCCACAACCGAGUGGCAGAUACUACCAUGCUCUUUCACCACUCUACCGGCCCUGUCCACGGGCUUGAUCCAUCUCCACCAGAAUACCGUGGACAUACAGUACUUGUACGGAGUUGGGUCGGUGGUCGUCUCGUUUGCUAUCAAAUGGGAAUACAUUGUGUUGCUCUUCCUUCUCCUGGCGGACGCCCGUGUCUGCGCCUGCUUGUGGAUGAUGCUGUUAGUGGCCCAGGUAGAAGCUGCCUUGGAGAACCUAGUGGUUCUCAACGCGGCAUCCUUAGCCGGGUCGCAUGGCAUUUCCUCCUUCCUCCUGUUUUUCUGCGCCGCAUGGUACAUAAAGGGCAAGCUGGUUCCUGGGACGGCCUACGCGCUCUACGGCGCCUGGCCGUUGCUCUUGCUCCUGCUGGCGCUGCCUCCUCGUGCCUAUGCCCUGGACCGAGAGGUAGCCGCAUCGUGCGGAGGCGCGGUUUUUGUGGGUCUGGCACUCUUGACCCUGUCACCACACUAUAAAAUGAUCCUCGCUAAGAUCAUAUGGUGGCUGCAGUAUUUCAUCACUACGGCUGAGGCGCACUUACAUGUGUGGGUCCCCCCCCUCAACGCGCGGGGGGGGCGUGAUGCCAUCAUUCUCCUCCUGGCUGCGUUCCACCCGGAGCUGAUUUUUGAUAUCACGAAGCUCCUGCUCGCCAUCCUCGGUCCUUUGAUGGUGCUCCAGGCUGGCCUGACCAGAGUGCCGUACUUUGUACGCGCCCACGGGCUCAUUCGUGCAUGCAUGUUGGUGCGGAAGGUCGCUGGAGGUCAUUAUGUCCAAAUGGCCUUCAUGAAGCUGGCCGCGCUGACGGGUACGUACGUUUAUGACCACCUCACUCCGCUACGGGAUUGGGCCCACGUGGGCCUGCGUGACCUAGCGGUGGCGGUUGAACCUGUUGUGUUUACGGACAUGGAGACCAAGCUCAUUACCUGGGGGGCAGAUACCGCAGCGUGUGGAGAUAUCAUCCAGGGCUUACCCGUCUCCGCCCGGAGGGGGAGGGAGAUACUCCUGGGGCCGGCUGAUGGAUUUAGAGAGCGGGGGUGGCGGCUGCUUGCACCCAUUACGGCCUACGCCCAACAGACUCGAGGCCUUUUGGGAUGCAUUGUUACCAGCCUCACGGGCCGAGACAAAAACCAGGUUGAGGGAGAAGUCCAAAUACUGUCCACCGCAACGCAGACCUUCUUGGGGACCUGCAUCAACGGUGUGUGCUGGACUGUCUACCAUGGCGCCGGCCCAAGGACCUUGGCCGGCCGCAACGGCCCGGUCACCCAGAUGUACACCAAUGUGGACCAGGACCUCGUCGGCUGGCUAGCGCCCCCCGGGGCGCGCUCCUUGACACCGUGCACCUGCGGUAGCUCGGACCUAUAUUUGGUCACGCGGCACGCGGAUGUUGUUCCGGUACGCCGGCGAGGCGACAGCAGAGGGAGUUUACUCUCCCCCCGGCCUGUUUCAUAUCUGAAAGGCUCUUCGGGCGGCCCACUGCUCUGCCCCUCGGGGCAUGUUGCAGGCCUCUUCCGGGCUGCAGUGUGCACCCGGGGAGUUGCAAAGGCGGUUGACUUCGUGCCCGUCGAGUCCAUGGAGACCACCAUGCGGUCCCCAGUUUUCACAGACAACUCUGCUCCGCCAGCUGUUCCCCAGUCAUUCCAAGUAGCCCACCUGCAUGCCCCUACUGGCAGCGGCAAGAGCACUAGAGUGCCGGCUGCGUACGCGGCCCAAGGAUACAAGGUGCUCGUGCUGAAUCCAUCUGUCGCCGCUACUCUAGGCUUUGGGGCUUACAUGUCUAAGGCGCAUGGAAUUGACCCAAACAUCAGGACUGGGGUGAGGACCAUCACCACGGGCGCCGCCGUCACAUAUUCUACCUAUGGCAAGUUCCUUGCCGAUGGCGGCUGCUCCGGAGGCGCUUAUGACAUCAUAAUCUGUGACGAGUGCCACUCGACCGACUCGACCUCUGUGCUGGGUAUCGGGACGGUACUAGACCAAGCGGAGACGGCUGGAGCGCGCCUCGUCGUGCUCGCCACUGCCACACCUCCCGGAUCUGUCACCGUGCCGCACCAUAACAUUGAAGAGGUCGCCCUGUCGAACGUCGGGGAGAUUCCCUUUUAUGGCAAAGCCAUACCCCUGGAUAUUAUCAAAGGGGGAAGACACCUCAUUUUCUGCCAUUCCAAAAAGAAAUGUGACGAGCUCGCCGCGAAACUAACAGGCCUCGGUGUCAAUGCUGUGGCAUACUACCGGGGGCUUGACGUGUCCGUCAUUCCAACUAGCGGAGACGUCGUUGUCGUGGCAACAGAUGCUCUGAUGACAGGCUACACCGGCGAUUUCGACUCGGUCAUAGACUGCAAUGUGUGCGUCGUCCAAACGGUCGAUUUUAGCCUUGACCCCACCUUCACCAUCGAGACAACGACUGUGCCCCAGGACGCUGUGUCACGCUCGCAACGGCGGGGCAGAACCGGCAGGGGCAGGCCGGGCAUCUACAGGUUUGUGACGCCGGGGGAACGACCCUCCGGUAUGUUUGACUCGUCGGUCCUCUGUGACUGCUAUGACGCGGGCUGUGCGUGGUAUGAGCUCACGCCCGCCGAGACCUCAGUCAGACUGCGCGCUUACCUGAACACACCAGGGUUGCCCGUUUGCCAGGACCACUUGGAGUUCUGGGAGAGCGUCUUUACAGGCCUCACCCACAUAGACGCCCACUUCCUGUCCCAGACCAAGCAGGCAGGGGACAACUUCCCCUACCUGGUGGCUUACCAGGCCACCGUGUGUGCCAGGGCCAAGGCCCCACCUCCAUCAUGGGACCAAAUGUGGAAAUGUCUUACACGACUGAAGCCUACGCUGCAGGGGCCCACGCCCCUGCUGUACAGGCUGGGAGCCGUCCAAAAUGAGGUCACCCUCACACACCCUGUGACUAAGUAUAUCAUGGCAUGUAUGUCAGCUGACCUGGAGGUCGUCACCAGCACCUGGGUGUUGGUAGGCGGGGUCCUUGCGGCACUAGCUGCGUACUGUCUGACGACAGGCAGCGUGGUCGUCGUAGGCAGGAUUGCGCUCUCCGGAAAGCCAGUCGUCAUGCCAGACAGGGAAGUCCUCUAUCAGGAGUUCGACGAGAUGGAGGAGUGUGCCUCACACCUCCCUUACAUCGAACAAGGGAUGCAGCUAGCCGAGCAGUUCAAGCAGAAGGCGCUCGGUCUGCUGCAGACGGCAACCAAGCAGGCAGAGGUCGUUGCCCCCACUGUGCAGUCCAAAUGGCAAGCUCUCGAGAGCUUUUGGGCGAAGCACAUGUGGAACUUCAUCAGUGGAAUACAAUACCUAGCGGGCCUGUCAACGCUCCCGGGGAACCCGGCGAUAGCGUCACUGAUGGCAUUUACAGCUGCCGUCACUAGCCCGCUAACUACUCAGCAAACCCUUCUAUUCAACAUCCUGGGGGGGUGGGUGGCUUCUCAACUCGCAGCCCCUAGUGCUGCCUCAGCAUUCGUGGGCGCCGGUAUAGCUGGCGCUGCUGUCGGCAGCAUAGGGCUCGGGAAGGUGCUUAUUGACAUCCUGGCAGGCUAUGGUGCAGGGGUUGCGGGUGCACUCGUGGCAUUUAAGAUCAUGAGCGGCGAGGUUCCCAGCACCGAAGACUUGGUCAACCUACUGCCCGCCAUCCUCUCGCCUGGCGCCCUGGUUGUCGGUGUAGUGUGCGCAGCGAUACUGCGCCGACACGUGGGGCCGGGCGAGGGAGCGGUGCAAUGGAUGAACCGUCUCAUAGCGUUCGCAUCACGGGGCAACCAUGUGUCCCCCACGCAUUAUGUGCCUGAGAGCGACGCUGCUGCCCGUGUCACCCAGAUUCUUUCCAACCUUACCAUCACCCAGCUGCUGAAGAGGCUGCACCGGUGGAUCAAUGAAGACUGCACCACCCCCUGCGCCGGCUCAUGGCUGAGAGACAUUUGGGACUGGGUAUGCACAGUACUAAGUGACUUCAAGAACUGGCUCCAGUCCAAGCUCCUGCCGCGGUUGCCGGGAGUCCCUUUCCUCUCAUGCCAGCGCGGGUACAGGGGGGUCUGGCGAGGAGAAGGUGUCAUGCAGACCACCUGCCCGUGCGGGGCAAAACUGGCCGGACAUGUAAAGAAUGGGUCCAUGAGGAUCGUUGGACCCAGGACCUGCAGCAACACGUGGCAUGGAACAUUUCCCAUCAAUGCACACACCACGGGUCCAUGCACGCCCGCCCCGGCGCCCAACUAUUCCAGGGCGUUGUGGCGGGUGGCAGCUGAGGAAUACGUGGAGGUUAGACGAGUGGGGGAUUUCCAUUACGUGACGGGCAUGACCAGUGACAACAUAAAGUGCCCGUGUCAGGUCCCAUCCCCAGAGUUCUUCACUGAAGUGGACGGGGUGCGGUUGCAUCGUUACGCUCCGCCGUGCAAGCCGCUCUUGCGGGAGGAAGUCACCUUCCAGGUUGGCCUCAACCAAUACCUGGUAGGGUCACAACUCCCGUGUGAGCCUGAACCGGACGUGACGGUGUUGACCUCCAUGCUCACCGACCCCUCCCACAUCACUGCUGAGGCGGCCAAGCGCAGGCUGGACAGGGGGUCUCCCCCCUCUCUAGCUAGCUCCUCGGCCAGCCAAUUGUCUGCACCAUCUUUGAAAGCCACAUGCCACACACACCAUGACUCCCCAGACGCUGACCUCAUUGAAGCUAAUCUCCUGUGGAGGCAGGAGAUGGGCGGAAACAUCACUCGUGUGGAGUCAGAGAACAAGGUGGUUAUUCUGGACUCUUUCGACCCACUCCACGCGGAGGAGGAUGAGAGGGAGGUGUCUAUUCCGGCAGAGAUCUUGCGGAAAUCCAAGAAAUUUCCCCCAGCGUUGCCCAUAUGGGCACGCCCGGACUACAACCCUCCAUUGUUAGAGUCCUGGAAGGACCCGGACUAUGUUCCACCAGUGGUACACGGGUGCCCACUGCCACCAACCAAGGCCCCCCCAGUGCCGCCUCCGAGGAGGAAGAAGACGGUCGUACUAACAGAAUCCACCGUCUCCACAGCCCUGGCUGAGCUCGCUGAAAAGAGCUUCGGCGACUCUACGUCGUCGGGCGUUGACAGCGGCACGGCGACCGCACCUCCUGACCAGCCCUCCGACGACGGCGACACAGGGUCCGACGCUGAGUCGUACUCCUCCAUGCCCCCCCUCGAGGGGGAACCGGGGGAUCCCGACCUCAGCGAUGGGUCUUGGUCCACCGUGAGCGAGGAAACUGGCGAGGACGUUGUGUGCUGCUCAAUGUCCUACUCGUGGACAGGUGCUUUGGUCACACCAUGCACCGCCGAAGAGAGCAAACUGCCCAUCAACGCACUAAGCAAUUCUCUGUUGCGCCAUCACAACAUGGUCUAUGCUACGACCUCGCGCAGUGCCAGCCAGAGGCAGAAAAAAGUUACCUUUGACAGACAGCAAGUCCUGGAUGACCACUACCGGGACGUGCUCAAGGAGAUUAAGGCAAAGGCGUCCACAGUGAAGGCCAGGCUAUUGUCCGUAGAGGAAGCCUGUAGCCUGACGCCCCCACACUCGGCCAGAUCCAAAUUUGGCUAUGGGGCACAGGACGUCCGGAGCCUAUCCAGGAAGGCCGUGAACCACAUCCGCUCCGUGUGGAAGGACCUCUUGGAAGACAAUGAAACACCAAUAGACACAACCAUCAUGGCAAAGAAUGAGGUUUUCUGUGUUCAACCAGAGAAAGGAGGCCGCAAGCCAGCCCGCUUCAUCGUGUUUCCCGACUUAGGGGUUCGCGUGUGCGAGAAGAUGGCUCUCUACGAUGUGGUCUCCACUCUCCCUCAAGCCGUGAUGGGAGGCUCCUACGGAUUCCAAUAUUCUCCGACGCAGCGUGUUGAGUUCCUAGUGAAUGCUUGGAAGUCGAAGAAAACCCCCAUGGGUUUCUCGUAUGACACGCGCUGCUUUGACUCGACAGUCACCGAGAAUGAUAUCCGUGUUGAGGAGUCAAUCUACCAAUGUUGUGACUUGGCCCCUGAGGCUCGCGUAGCCAUCAAGUCGCUCACCGAGCGGCUGUACGUCGGGGGCCCCCUUACCAAUUCAAAAGGGCAGAACUGCGGCUACCGUCGGUGUCGCGCAAGCGGCGUGCUGACUACUAGCUGCGGCAAUACCCUUACAUGCUACAUCAAAGCCAUGGCAGCCUGUCGAGCUGCAAAGCUCCAGGACUGCACAAUGCUUGUGUGCGGGGACGACCUUGUCGUUAUCUGUGAGAGCGCGGGAGUCCAGGAGGACGCGGCGAGCCUACGAGUCUUCACGGAGGCUAUGACUAGGUACUCUGCCCCCCCCGGCGACCCGCCCCAACCGGAAUACGACUUGGAGCUAAUAACAUCGUGCUCCUCCAACGUGUCGGUCGCUCACGACGGAAAUGGCAAACGGGUCUACUAUCUGACCCGCGAUCCUACCACUCCCCUCGCUCGAGCUGCGUGGGAGACAGCAAGACACACUCCAGUAAACUCCUGGUUAGGCAACAUCAUUAUGUAUGCCCCCACUUUGUGGGCGAGGAUGAUUUUGAUGACCCAUUUCUUUUCCAUCCUCCUAACACAGGAGCAGCUUGAGAAGGCCCUAGACUGCCAGAUCUAUGGGGCCUGUUACUCCAUUGAACCACUUGACCUACCUCAAAUCAUUCAACGACUCCAUGGUCUUAGCGCUUUUUCACUCCAUAGUUACUCUCCAGGUGAAAUCAAUAGGGUGGCUGCCUGCCUCAGGAAACUUGGGGUACCACCCUUGCGAGUCUGGAGACAUCGGGCCAGGGCUGUCCGCGCUAAGCUACUGUCCCAGGGGGGGAGGGCCGCAAUUUGCGGGAAGUACCUCUUCAACUGGGCAGUAAAGACCAAGCUCAAACUCACUCCAAUUGCGGCCGCAUCCCAGCUGGACUUAUCCGGUUGGUUUGUUGCCGGCUACAGCGGGGGAGACAUUUAUCACAGCGUGUCUCGUGCCCGACCCCGCUGGUUCAUGUGGUGCCUACUCCUACUUUCCGUAGGGGUAGGCAUCUACCUGCUUCCCAACCGAUGAUUGGGGAGCUAAACACUCCAGG
>MW690013
GCGACACUCCGCCAUGAAUCACUCCCCUGUGAGGAACUACUGUCUUCACGCAGAAAGCGUCUAGCCAUGGCGUUAGUAUGAGUGUCGUACAGCCUCCAGGACCCCCCCUCCCGGGAGAGCCAUAGUGGUCUGCGGAACCGGUGAGUACACCGGAAUUGCCAGGACGACCGGGUCCUUUCUUGGAUCUAACCCGCUCAAUGCCUGGAGAUUUGGGCGUGCCCCCGCAAGACUGCUAGCCGAGUAGUGUUGGGUCGCGAAAGGCCUUGUGGUACUGCCUGAUAGGGUGCUUGCGAGUGCCCCGGGAGGUCUCGUAGACCGUGCACCAUGAGCACGAAUCCUAAACCUCAAAGAAAAACCAAACGUAACACCAACCGCCGCCCACAGGACGUCAAGUUCCCGGGUGGUGGUCAGAUCGUUGGCGGAGUUUACUUGUUGCCGCGCAGGGGCCCUAGAUUGGGUGUGCGCGCGACGAGAAAGACUUCCGAGCGGUCGCAACCUCGCGGAAGGCGGCAGCCUAUCCCCAAGGCCCGCCGGCCCGAGGGCAGGGCCUGGGCUGAGCCCGGGUACCCAUGGCCCCUCUGGGGAAAUGAGGGCUGCGGGUGGGCAGGGUGGCUCCUGUCCCCUCGUGGCUCCAGACCCAGCUGGGGCCCUUCAGACCCCCGGCGUAGGUCACGCAACCUGGGUAAGGUCAUCGAUACCCUGACGUGUGGCUUCGCCGACCUCAUGGGGUACAUUCCGCUCGUCGGCGCCCCCCUAGGGGGCGCUGCCAGGGCCCUGGCGCAUGGCGUCAGGGUUCUGGAGGACGGCGUGAACUAUGCAACAGGGAAUCUUCCUGGUUGCUCCUUUUCUAUCUUUCUUCUUGCUCUGCUGUCCUGUCUAACAGUCCCCGCCUCCGCUUUUCAGGUACGCAACUCCUCGGGAAUCUACCAUGUCACCAAUGAUUGCCCCAAUUCGAGUGUUGUGUACGAAGCGGAUGGCUUGAUCAUGCAUCUACCAGGGUGCGUGCCCUGCGUCCGCGAGGGUAAUACCUCGAGAUGCUGGGUAUCGCUUACUCCCACGCUUGCUGCGCGAGACAGUCAAGUCCCCGUUAAGUCGGUUCGACAGCAUGUCGAUCUGCUUGUCGGGGCUGCUGCGCUGUGCUCGGCUAUGUACGUGGGAGACCUCUGUGGGUCUGUUUUCCUCGUUGGCCAGCUCUUCACCUUCUCGCCUAGGCGACACUGGACAACACAAGAGUGCAACUGCUCCAUAUACCCAGGCCACGUAACAGGUCAUCGUAUGGCUUGGGAUAUGAUGAUGAACUGGUCGCCCACUGGCGCUUUGCUCAUGGCGCAGCUGCUCCGGAUCCCACAAGCCGUCGUGGACAUGGUGGCAGGGGCCCACUGGGGUGUCCUAGCGGGACUUGCCUACUAUUCUAUGGCGGGGAACUGGGCAAAGGUUGUGGUUGUGCUGUUGCUCUUUGCCGGUGUGGAUGCGACCACCCACACUACGGGGAGCGUGGCGGCCGGCAAUGCGGCAAGGCUGACCCAGCUCUUCAAUCCGGGCUCUAAGCAGAACAUCCAGCUCGUGAACACCAACGGCAGUUGGCACAUCAACAGGACGGCCCUGAACUGCAACACCAGCCUCGAGACCGGCUGGCUCACGUCGCUGUUCUAUACCCACAAGUUCAACUCUUCUGGGUGCCCCGAGAGGAUGGCCAGCUGUCGCCCUCUCGCCCACUUCGAUCAGGGGUGGGGGCCCAUCUCCUACACCAACGGGAGCGGCGGAGACCAGCGCCCUUACUGCUGGCACUAUGCCCCACGGCCGUGUGGCAUUGUGCCGGCAAGGGACGUCUGCGGACCAGUAUACUGUUUCACGCCCAGCCCGGUUGUGGUGGGGACGACUGAUGUUUCGGGAGUCCCUACGUACAGCUGGGGUGAGAAAGACACAGAUGUGCUGCUCCUCAACAACUCCAGGCCGCCCUUGGGAAACUGGUUUGGCUGCACAUGGAUGAACUCCACCGGCUUUACCAAAGCGUGCGGGGCCCCGGCUUGCAACAUCGGCGGGAGCGGAAACAACACCUUGCUCUGUCCCACCGACUGCUUUCGCAAACAUCCGGAGGCUACGUAUGCUAAGUGUGGCUCUGGCCCCUGGCUCACCCCACGGUGCAUGGUCGACUACCCGUAUAGGCUUUGGCACUACCCCUGCACAGUCAAUUACACCCUUUUCAAAAUCAGGAUGUUCCUUGGCGGGGUCGAGCACAGACUCACUGCUGCGUGCAACUGGACGCGCGGAGAGCGCUGCGAUUUGGAGGACAGGGAUAGGUCUGAACUUAGCCCGCUGCUGCUAUCGACAACACAGUGGCAGGUCCUCCCGUGCUCGUUCACAACGUUGCCGGCCUUGUCGACCGGGCUGAUUCACCUUCACCAAAACAUCGUGGACGUACAAUACCUUUAUGGGUUGGGCUCGGUGGUCGUGUCCUGGGCCAUCAAAUGGGAGUAUGUGGUUCUUCUGUUCUUGUUGCUAGCGGAUGCUCGCGUCUGCGCCUGCCUAUGGAUGCUGUUACUCGUGUCCCAGGCGGAAGCAGCGCUCGAGAAUCUGAUAGUACUCAAUGCAGCCUCGCUGGCCGGAACGCACGGCGUCGCCUCUUUCCUCAUCUUCUUCUGCAUGGCGUGGUACCUGAAGGGCAGGUGGGUCCCCGGAGCCGCCUAUGCUGUCUACGGGUUGUGGCCCCUGCUCUUGCUCCUCCUGGCGCUGCCUCAACGGGCAUAUGCCAUGGAUAGGGAGAUUGCUGCGUCGUGCGGAGGCGUCGUCUUCAUCUGCCUGCUGCUAUUCACCUUGUCACCCUUUUAUAAGCAGUACCUGGCCCUGCUCAUCUGGUGGCUGCAGUACUUCUUGACUAGAGCGGAGGCGAUGCUGCAGGUAUGGGUCCCCCCCCUCAACGUUCGGGGGGGGCGUGACAGUAUCAUCCUACUCAUGUGCCUGUUCCAUCCGCACCUAAUCUUUGACAUCACCAAAAUCCUGCUGGCCUUGCUCGGGACUGCAUGGAUCCUGCAACACAGCCUGCUCAAGGUGCCAUACUUUGUGCGCGCCCAUGGCCUUCUCAGGUUCUGCAUGCUGGUGCGCAAAGUGGCAGGUGGCCAGUACAUCCAAAUGGCCAUGCUGAAGUUUGGCGCCCUAACCGGCACUUACAUCUACAAUCACCUCACUCCACUUGGAGACUGGGCCCACAGCGGGCUGCGCGACCUCGCCGUGGCGAUCGAGCCCGUUGUUUUCUCCCAGAUGGAAACCAAGGUCAUUCUUUGGGGGGCGGACACCGCUGCAUGCGGCGAUAUCAUCCAGGGUCUGCCCGUUUCUGCCCGGCGAGGGAGGGAGAUAUUGCUAGGACCCGCUGACUCACUGGCUAACGCUGGAUGGAGGCUUCUCUCCCCCAUCACGGCGUACGCUCAGCAGACGCGGGGCCUACUUGGCUGUAUCAUCACCAGUCUCACCGGCCGGGACAAGAACCAGGUGGAGGGAGAAGUCCAGAUUGUGUCCACAGCGUGCCAGACAUUCUUGGCUACGUGUGUCAACGGGGUCUGCUGGACUGUCUACCAUGGGGCCGGAGCCAGGACCAUCGCAACUGCAACGGGCCCCGCCGUCCAAAUGUACACCAAUGUGGACCAGGAUCUUGUGGGGUGGCCGGCUCCUCAGGGGGCUCGCUCUCUGGUGCCAUGCACUUGCGGAGCAUCGGAUCUCUAUCUGGUUACGAGACACGCCGAUGUCAUCCCGGUUCGACGCCGGGGCGACUCCAGGGGGAGCUUGCUCUCUCCCAGGCCAGUCUCGUACUUGAAGGGGUCCUCGGGCGGCCCGCUGCUCUGCCCCUCGGGGCAUGUGGUGGGCAUCUUCAGAGCUGCGGUGUGCACCCGCGGGGUCGCAAAGGCCGUUGACUUCGUGCCCGUUGAGUCCCUCGAAACCACCAUGAGGUCUCCAGUUUUCACUGACAACUCCACUCCGCCUGCCGUGCCGCAAACUUACCAAGUGGCCCAUUUACAUGCUCCCACGGGAAGUGGUAAGAGCACAAAGGUGCCGGCUGCCUAUGCCGCCCAGGGGUACAAAGUACUUGUACUUAACCCCUCUGUGGCUGCCACUUUAGGCUUCGGCGCGUACAUGUCAAGGGCCCACGGCAUUGACCCGAACAUCAGGACUGGUGUGCGGACCAUUACCACAGGCGCCCCCAUCACGUACUCCACCUACGGCAAGUUCCUUGCCGACGGUGGUUGUUCGGGAGGCGCAUAUGACAUAAUAAUCUGUGAUGAGUGCCACGCAACAGACUCCACCUCGAUCCUGGGCAUUGGCACUGUUCUUGACCAGGCAGAGACGGCCGGGGCUAGGCUGGUCGUGCUCGCUACGGCUACACCUCCAGGCUCCGUCACCGUGCCCCACCCUAACAUCGAGGAAGUCGGCCUGUCCAAUGAGGGGGAGAUCCCCUUUUACGGCAAGGCCAUCCCCCUACAAAGCAUCAAGGGGGGGAGACACCUCAUUUUCUGCCACUCUAAGAAAAAGUGUGACGAACUCGCCGCCCAGCUGGUUUCUCUUGGCAUCAACGCCGUCGCUUACUACCGAGGCCUCGACGUAUCCGUCAUUCCCACCUCUGGAGACGUCGUUGUGGUGGCGACAGACGCCUUGAUGACCGGCUACACCGGCGAUUUCGACUCUGUGAUAGACUGUAAUACAUGUGUCACCCAAACAGUCGAUUUCAGCCUUGACCCUACAUUCACCAUUGAGACCGUCACUGUGCCCCAGGAUGCCGUGUCCCGCUCACAACGAAGAGGUAGGACCGGCAGGGGGCGACAUGGCAUUUACAGAUUUGUGUCACCUGGAGAACGGCCGUCUGGUAUGUUUGACUCCUCAGUCCUGUGUGAGUGCUAUGACGCGGGUUGCGCUUGGUAUGAGCUGACACCCGCUGAGACCACGACCAGAUUGCGGGCGUACUUCAACACACCGGGGCUACCCGUGUGCCAGGACCACCUGGAGUUUUGGGAAGGCGUGUUCACCGGCCUCACCCACAUAGACGCCCACUUCUUGUCACAAACAAAACAGGCUGGGGAUAACUUCCCUUACCUGGUGGCGUACCAGGCCACUGUGUGUGCCAGAGCUCAGGCUCCGCCGCCAUCAUGGGACCAGAUGUGGAAGUGCCUAAUUAGGCUCAAACCUACACUCCACGGGCCUACUCCCCUACUAUACAGACUGGGUGCUGUGCAGAAUGAGGUUGUCCUGACACACCCAAUAACCAAAUACAUCAUGGCUUGCAUGUCGGCGGAUCUGGAGGUCGCCACCAGCACCUGGGUGUUGGUUGGCGGUGUUCUUGCCGCUGUGGCCGCUUACUGCCUGUCCACAGGUAGCGUGGUCAUAGUCGGCAGGAUCAUCUUGUCCGGAAAGCCGGCAGUAAUACCUGACAGACAAGUCCUAUAUCAGGAGUUUGACGAGAUGGAAGAGUGCGCUGCGCACAUUCCGUAUCUCGAACAAGGGGCACAUAUCGCUGAGCAGUUCAAGCAAAAAGCGCUCGGCCUGCUGCAGGUGGCAUCCAAACAGGCGGAGGACAUCACCCCCGCUGUCCAGACCCACUGGCAAAAGCUGGAAGCCUUCUGGGCAAAGCACAUGUGGAACUUUAUUAGUGGCAUACAGUACCUGGCGGGCUUGUCAACACUGCCGGGGAAUCCUGCUAUAGCAUCAUUGAUGGCAUUUACAGCUGCUGUCACUAGUCCACUGACCACCAACCAAACCCUCCUAUUCAACAUCAUGGGGGGGUGGGUGGCCGCCCAGAUUGCCGCUCCAACCGCCGCCACAGCCUUCGUCGGCGCCGGUAUAACCGGUGCCGUCGUUGGUAGUGUGGGAAUUGGAAAAAUCCUAGUGGACAUUCUUGCUGGCUACGGUGCAGGCGUGGCGGGUGCUCUCGUGGCUUUCAAGAUCAUGAGCGGCGAGGUCCCCACCACUGAGGACUUAGUCAAUCUGCUGCCUGCCAUUCUGUCACCUGGAGCGCUUGUCGUGGGCGUCGUGUGCGCCGCGAUAUUGCGCAGACACGUAGGACCAGGCGAGGGGGCUGUGCAGUGGAUGAACCGGCUGAUAGCGUUCGCCUCGCGGGGCAACCACGUUUCCCCCACGCACUAUGUGCCAGAGAGCGACGCAGCAGCCCGUGUCACCCAAAUCCUCAGCAGCCUCACUGUUACCCAACUUCUGAGAAGGCUCCAUCAGUGGAUAAAUGCAGAUUGUUCCACCCCGUGUGCCGGUUCCUGGUUGCGAGAUAUCUGGGACUGGGUAUGCGAGGUGUUGAGCGACUUCAAGACCUGGCUCAAAGCCAAGCUCAUGCCACAAAUGCCCGGUAUCCCGUUCAUCUCUUGCCAGCGCGGGUAUCGCGGCACCUGGCGGGGCGACGGCAUCAUGAACACCCGCUGCCCCUGUGGAGCCGACAUAACUGGACAUGUGAAAAACGGGACAAUGAAGAUCGUUGGCCCUAGGACUUGCAGCAACACUUGGCAUGGGACCUUCCCCAUUAACGCCUACACCACUGGACCCAGCACGCCUACCCCAGCGCCAAACUAUUCGGUUGCGCUGUGGAGGGUUUCCGCUGAGGAGUACGUGGAGGUAAGGCGCGUUGGGGACUUUCACUACAUCACGGGAAUGACCACUGAUAAGAUCAAGUGCCCGUGUCAGGUCCCGGCACCUGAAUUCUUCACAGAACUGGACGGGGUGCGCCUUCACAGGUUCGCCCCGCCAUGCAAACCUCUACUACGGGAAGAGACCACAUUCAGCGUUGGGCUCAACGAGUACCUGGUAGGUUCCCAGCUGCCUUGCGAGCCCGAGCCAGACGUGGCAGUGCUAACAUCCAUGCUCACAGAUCCUUCCCAUAUUACAGCGGAGGCGGCUGCCCGGAGGCUGAAGAGGGGGUCACCCCCCUCUCUGGCCAGUUCUUCCGCCAGCCAGCUUUCCGCGCCUUCUCUCAAAGCGACUUGCACCACUCAUCAUGACUCCCCGGAUGCCGACCUCAUUGAAGCCAAUCUCCUGUGGAGACAGGAGAUGGGAGGCAACAUCACCAGGGUAGAGUCGGAGAACAAGGUGGUGAUUCUGGACUCCUUUGACCCACUCGUAGCGGAGGAGGACGACCGGGAGGUGUCCGUUCCGGCGGAGAUACUGAGGAAAACAAAAAAGUUCCCCUCGCCUCUGCCGGUCUGGGCGUCCCCGGACUACAAUCCCCCCCUGCUGGAGACGUGGAAACGCCCUGACUACGAACCACCUGUGGUCCAUGGGUGUCCCUUGCCGCCCUCCGGGGCGCCUCCGGUACCGCCGCCUCGGAAAAAGAGAACGGUGGUGCUGGAUGAGUCCAAUGUAUCUACUGCUCUGGCAGAGCUUGCCGAGAAGACCUUUGGCAGCUCCACAACUUCUGGCGUCACUGGCGACAGCGCAACCGAACCCUCCCCACCGGAGUCUCGCAUUGAUGACACCGGGUCCGAUGCCGAGUCGUUCUCCUCCAUGCCCCCCUUAGAGGGGGAGCCGGGGGAUCCCGAUCUCAGCGACGGGUCUUGGUCGACAGUGAGCGACGACACUGGCGGGGAGGACGUUGUGUGCUGCUCAAUGUCCUACUCGUGGACAGGCGCCUUGAUCACGCCUUGCGCUGCCGAAGAGAGCAAGCUGCCCAUCAACGCACUAAGCAACUCUCUGCUGCGACAUCACAACCUGGUGUACGCCACCACAUCCCGCAGCGCAAGCCAGAGGCAGAAGAAAGUCACUUUUGACAGACUGCAGGUCCUGGAUAAUCACUACCGGGACGUGCUCAAGGAGGCAAAGGCUAAGGCGUCCACAGUGAAGGCUAACUUGCUAUCCGUAGAGGAAGCUUGCAGCCUGACGCCCCCCCACUCAGCCAGAUCAAAAUUUGGCUAUGGGGCGAAGGACGUCCGAAGCCAUUCCAGUAAGGCCAUACGCCACAUCAACUCCGUGUGGCAAGACCUGCUGGAGGACAGCACCACACCUAUAGACACCACCAUCAUGGCAAAAAAUGAGGUUUUCUGCGUGAAACCCGAGAAGGGGGGGAGAAAGCCGGCGCGGCUUAUCGUCUACCCCGACUUGGGAGUUCGCGUAUGUGAGAAACGAGCUCUCUAUGAAGUAACAAAGAAGCUCCCCAUAGCCGUGAUGGGAAGUUCCUACGGAUUCCAGUACUCACCAGCGCAGCGGGUUGAGUUCCUGCUUAAAGCAUGGAAAUCUAAAAAGACCCCCAUGGGGUUCUCUUAUGAUACCCGCUGUUUUGACUCAACAGUCACUGAGGCUGAUAUCCGCACAGAAGAGGAACUCUACCAAUGUUGUGACCUCCCCCCCGAAGCGCGGAAAGCCAUAAAGUCUCUCACCGAGAGACUUUACAUCGGGGGCCCACUUACCAAUUCCAAAGGGGAGAGCUGCGGCUACCGUCGAUGCCGCGCGAGCGGCGUGCUGACCACCAGCUGCGGCAACACCCUCACCUGCUAUCUGAAAGCCAGCGCAGCCUGUCGAGCCGCAGGGCUCCAGGACUGCACCAUGUUGGUGUGCGGCGACGACCUCGUCGUUAUCUGUGAGAGUGGCGGAGUCCAGGAGGAUGCGGCGAGCCUGCGAGCCUUCACGGAGGCUAUGACCAGGUACUCUGCCCCCCCCGGGGAUCCGCCCCAACCAGAAUACGACCUGGAGCGCAUAACAUCUUGCUCCUCCAAUGUGUCCGUCGCGCAUGACGGUGCUGGCAAAAGGGUCUACUAUCUGACCCGUGACCCUGAAACCCCCCUCGCGCGAGCCGCGUGGGAGACAGCAAGACACACUCCAGUAAACUCCUGGCUAGGCAACAUAAUCAUGUUUGCCCCCACUUUGUGGGUGAGGAUGAUUCUGAUGACUCAUUUCUUUACAAUCCUCUUAGCACAGGAGCAACUUGAAAAAGCCCUCGACUGUGAGAUCUACGGGGCUGUUUACUCCAUCCAACCACUAGACCUACCUCAAAUCAUUGAAAGACUCCAUGGCCUCAGCGCGUUUACACUCCACAGUUACUCUCCAAGUGAAAUCACUCGGGUGGCUGCAUGCCUCAGAAAGCUUGGGGUUCCGCCCUUGCGAGCUUGGAGACACCGGGCCCGGAGCACUCGCGCCGCCCUCUUACGUCAAGGAGGAAGGGCCGCUAUAUGCGGCAAAUACCUCUUUAACUGGGCAGUGAGGACCAAGCUCAAACUCACUCCAUUGCCGUCCGCGGCCCAGCUGGAUUUAUCCGGCUGGUUCACGAGCGGAUACAGCGGGGGAGACGUAUAUCACAGCGCGUCUCGAGCCCGGCCCCGCUGGUAUUUCUUUUGCCUACUCCUACUUUCAGUAGGGGUAGGCAUCUACCUCCUCCCCAACCGAUGAACGGUUGGGUAAACACUCCAGGCCAUUAGGCCCUGUGUUUUUUUU
>KC248199
GCCAGCCCCCUGAUGGGGGCGACACUCCACCAUGAAUCACUCCCCUGUGAGGAACUACUGUCUUCACGCAGAAAGCGUCUAGCCAUGGCGUUAGUAUGAGUGUCGUGCAGCCUCCAGGAUCCCCCCUCCCGGGAGAGCCAUAGUGGUCUGCGGAACCGGUGAGUACACCGGAAUUGCCAGGACGACCGGGUCCUUUCUUGGAUCAACCCGCUCAAUGCCUGGAGAUUUGGGCGUGCCCCCGCAAGACUGCUAGCCGAGUAGUGUUGGGUCGCGAAAGGCCUUGUGGUACUGCCUGAUAGGGUGCUUGCGAGUGCCCCGGGAGGUCUCGUAGACCGUGCACCAUGAGCACAAAUCCUAAACCUCAAAGAAAAACCAAACGUAACACCAACCGCCGCCCACAGGACGUUAAGUUCCCGGGCGGUGGUCAGAUCGUUGGUGGAGUUUACUUGCUGCCGCGCAGGGGCCCCAGGUUGGGUGUGCGCGCGGCGAGGAAGACUUCCGAGCGGUCGCAACCUCGCGGCAGGCGACAGCCUAUCCCCAAGGCUCGCCGGCCCGAGGGCAGGGCCUGGGCUCAGCCUGGGUAUCCUUGGCCCCUCUACGGUAACGAGGGCUGCGGGUGGGCAGGAUGGCUCCUGUCCCCUCGCGGCUCACGACCUAGUUGGGGCCCAUCUGACCCCCGGCGUAGGUCGCGCAAUUUGGGUAAGGUCAUCGAUACCCUCACGUGCGGCUUCGCCGACCUCAUGGGGUACAUUCCGCUCGUCGGCGCCCCCCUAGGGGGCGCUGCCAGGGCCUUCGCGCAUGGCGUGCGGGUCCUGGARGACGGCGUGAAUUACGCAACAGGGAAYCUUCCUGGUUGCUCUUUCUCUAUCUUCUUGCUUGCUUUGCUCUCUUGCCUGACGGUUCCCGCCUCCGCCAUCGAGGUGCGCAACGCGUCCGGGCUUUACCAUGUCACAAACGACUGCUCCAAUGCUAGCAUCGUCUAUGAAGCAGACGGCGUGAUUAUGCAUAUGCCUGGGUGCGUCCCCUGCGUCCGAGAGGGCAACACUUCUCGGUGCUGGUUGCAGCUCACCCCCACGAUCGCGGCUAGGGACAUCGGCUCCUCCACUGCAGAGCUUCGACGGCAUGUCGACUUGCUCGUUGGGGGGGCGGUGUUCUGUUCCGCCAUGUACGUGGGGGAUCUUUGCGGGGCCGUAUUCCUUGUUGGUCAGCUGUUCACCUUUUCACCUCGGCGCCAUUGGACAACACAAGGCUGCAACUGCUCCAUCUACCCAGGUCACGUAACGGGUCACCGUAUGGCAUGGGACAUGAUGAUGAACUGGUCGCCCACCGCAGCUCUGGUGAUGUCGCAGAUAUUCCGGAUCCCGCAAGCUAUCGUGGACAUCGUGGCAGGGGCCCACUGGGGCAUCCUAGCGGGCCUGGCUUACUACUCCAUGGUAGCGAACUGGGCGAAGGUCCUGAUCGUGUUGCUACUGUUCACUGGCGUCGAUGCGAGCACCAAGACCAUCGGGUCGAGGUCGGCCUGGGAUACAUGGUCAUUUGUCAACUUGUUCUCAUUGGGGCCGCAUCAGAAAAUUCAACUCAUGAACACCAGUGGCAGCUGGCACAUCAACAGGACUGCUCUAAGCUGCAAUGACUCCAUUAAUACCGGGUUCAUCGCCGCGCUGGUUUACAGGCACCGGUUCAAUUCAUCCGGCUGUCCCGAGAGGAUGGCUAGUUGCCGGCGCAUCACAGACUUUGCCCAAGGGUCAGGUCCCAUCACAUAUGCCAGUGUCAAUGAAAGUGACCAGCGACCAUACUGCUGGCACUACCCGCCGCGACGUUGUGGCAUCGUCCCUGCAAAGGAGGUCUGCGGGCCAGUGUAUUGCCUCACCCCCAGCCCGGUCGUGGUGGGUACCACUGAUCGGGCGGGUGUGCCCACCUACACUUGGGGGGAGAAUGAGACAGACGUGUUACUGCUCAACAACACGAGGCCCCCGGCGGGCAACUGGUUCGGCUGCACCUGGAUGAAUGCUACCGGGUUUACCAAAACGUGCGGGGCCCCCCCAUGUAACAUCGGGGGGGGGAGCGGCAGCAACACCUUGAUCUGCCCUACCGACUGCUUUCGCAAGCAUCCGGAGGCCACUUAUUCUAAGUGUGGCUCCGGCCCGUGGCUCACCCCCAGGUGUAUGGUUGACUAUCCGUAUAGGCUGUGGCAUUACCCCUGCACCGUUAACUUUUCCAUCUUCAAGGUCCGGAUGUAUGUGGGCGGAGUGGAGCACAGGUUGGACGCCGCAUGCAACUGGACCCGGGGGGAGCGCUGCGAUCUAGAGGACAGGGAUAGAUCCGAACUCAGCCCUCUGCUGCUGUCCACGACUGAGUGGCAGAUUUUGCCGUGCUCGUUCACUCCCUUGCCCGCCUUAUCCACAGGUCUAAUCCAUCUCCACCAAAACAUCGUGGACAUACAGUACCUGUAUGGAAUAGGGUCGGUAGUCGUGAGUUUUGCCAUCAAGUGGGAGUACGUCGUGCUGCUGUUCCUCCUGCUCGCAGACGCCCGCGUCUGCGCGUGCUUGUGGAUGAUGUUGCUGGUCUCCCAGGUGGAAGCGGCUUUGGAGAACCUGGUGGUACUGAACGCGGCGUCCCUCGCCGGGGUGCAUGGCGUCGUUCCCUUCCUUGUGUUUUUCUGCGCCGCAUGGUAUGUGAAAGGCAGAUGGGUUCCUGGUGCGACCUACGCCCUCUACGGAGCAUGGCCGCUACUCCUGCUUCUGUUGGCGUUGCCCCAGAGGGCGUACGCCAUAGAUCGGGAGGUAGCCGCGUCCUGUGGCGGUGCUGUCCUCGUCUGCCUUAUGGUCCUCACUUUGUCACCACAUUACAAGCAAAUCAUCACAAAAAUCAUAUGGUGGCUCCAGUACUUCCUCACGAGAUCGGAAGCAGAGCUGCGAGUCUGGGUCCCCUCCCUUGARGUGCGGGGCGGCCGCGAUGCUAUCAUCCUCCUCGCGUGCUUGGUCCACCCUGGUCUUAUGUUUGACAUCACUAAGCUGUUGCUCGCUGUUCUCGGUCCCCUCUGGCUACUGCAGUGCAGCUUGACCAGGGUGCCGUACUUUGUGCGCGCGCAGGGCCUUAUCCGCAUGUGCAUGUUGGUGCGCAAGCUCGUGGGGGGCCAUUACGUGCAGAUGGCCCUCGUCAGGCUGGGCGCGCUGACUGGCACCUACAUCUAUGACCACCUCACCCCCUUACAGGAUUGGGCCCACAGAGGCCUGCGCGACCUCGCAGUGGCGGUCGAGCCGGUCGUGUUCUCCCAAAUGGAGACAAAGGUCAUCACCUGGGGGGCAGACACCGCCGCAUGUGGAGACAUCAUUGCAGGGCUGCCUGUUUCUGCACGCAGGGGGAGGGAACUGUAUCUGGGACCCGCCGAUGGCAUGACUAGCAAGGGAUGGAGGCUCCUUGCGCCCAUUACGGCUUACGCUCAACAGACGCGGGGCCUUCUCGGGUGCAUAAUUACGAGCCUAACCGGCCGGGACAAGAACCAGGUGGAGGGUGAGAUCCAGAUUGUGUCCACCGCGACGCAAACCUUCCUGGCAACCUGCGUCAAUGGCGUGUGCUGGACCGUCUACCAUGGGGCCGGGGCCAAGUCCAUAGCUGGACCGAAAGGGCCAGUCCUGCAGAUGUACACCAAUGUGGACCAAGACCUUGUCGGCUGGCCGGCGCCCCCCGGGGCGCGGUCAUUAACGCCAUGUACCUGCGGCUCCGCAGACCUUUAUCUGGUCACGAGGCACGCUGAUGUCAUUCCGGUACGCCGGCGAGGCGACAGCAGAGGGAGCUUGCUCUCUCCUCGGCCAGUGUCCUACUUGAAGGGCUCUUCGGGUGGGCCACUGCUUUGCCCCUCCGGYCACGCAGUAGGCAUCUUCAGGGCUGCCGUCUGCACUCGGGGGGUUGCAAAAGCAGUGGACUUCGUGCCCGUGGAGUCUAUGGAGACCACAAUGCGGUCUCCAGUUUUCACUGACAAUUCAUCCCCACCUGUCGUGCCCCAGACAUACCAAGUGGCGCACCUCCACGCUCCCACCGGCAGCGGAAAGAGCACGAAGGUGCCGGCUGCGUAUGCAGCCCAGGGCUACAAGGUGUUGGUUCUGAAUCCCUCUGUCGCCGCCACCCUCGGCUUCGGCGCUUAUAUGUCCAAAGCGCAUGGGAUAGAUCCAAACAUAAGGACCGGUGUGAGGACCAUCAACACGGGCUCCGCCAUCACAUAUUCCACCUAUGGCAAAUUUUUGGCCGAUGGCGGUUGCUCAAGUGGGGCCUAUGACGUAAUCAUCUGUGAUGAGUGUCACUCAACUGACGCGACCUCAAUUCUGGGCAUUGGUACGGUCCUGGACCAGGCAGAGACGGCUGGAGCACGUCUUACCGUGCUCGCCACUGCCACGCCUCCGGGGUCGAUCACCGUGCCCCAUCCGAACAUUGAUGAGGUCGCCCUGGGCAGCACAGGAGAAAUUCCUUUUUACGGCAAAGCAAUCCCUCUCGAACACAUCAAGGGGGGGAGACACCUCAUAUUUUGCCAUUCCAAGAAAAAGUGUGAUGAACUCGCUGCGAAGUUGUCCUCUAUGGGUGUCAACGCCGUAGCGUACUACCGGGGCCUCGACGUGUCCGUUAUUCCAUCUAGCGGUGACGUCGUCGUUGUUUCCACCGACGCCCUGAUGACAGGUUUCACCGGCGAUUUCGACUCAGUCAUCGACUGUAACGUCUGUGUCACUCAGACGGUCGAUUUCAGCCUAGACCCUACCUUCACAAUUGAGACAACAACUCUGCCCCAAGACGCCGUGUCCCGCUCCCAACGACGGGGUAGAACCGGCAGGGGCAGGCCUGGCAUCUACAGGUUUGUGACGCCGGGGGAGCGACCAUCUGGCAUGUUUGAUUCCUCGGUCUUAUGUGAGUGCUAUGACGCCGGCUGUGCUUGGUACGAGCUCACGCCCGCCGAGACCUCGGUAAGGCUGCGGGCRUAUCUUAACACCCCAGGGCUGCCCGUUUGCCAGGACCAUCUGGAAUUCUGGGAGAGCGUCUUCACCGGCCUCACCCACAUAGAUGCCCAUUUUCUGUCUCAGACAAAGCAGGCAGGGGACAAUUUUCCCUACCUGGUGGCAUAUCAAGCCACUGUGUGUGCCAGAGCCGCGGCUCCUCCCCCAUCAUGGGACCAAAUGUGGAAAUGCCUCAUACGGCUUAAGCCAACACUACAUGGGCCUACGCCCUUGCUGUACAGGCUUGGCGCCGUCCAAAAUGAGGUUACCCUGACACAUCCCAUAACCAAGUACAUCAUGGCAUGCAUGUCGGCCGACCUAGAGGUUGUCACCAGUACCUGGGUGCUGGUGGAGGGCGUCCUCGCCGCUCUGGCCGCAUACUGCCUAACUACAGGUAGUGUGGUCAUAGUGGGCAGGGUCGUGCUCUCCGGGAAGCCGGCCGUGAUACCUGACAGGGAGGUCCUUUACCAACAGUUCGAUGAGAUGGAGGAGUGCGCGGCACAUCUUCCCUAUCUCGAACAGGGGAUGCACCUCGCGGAGCAAUUCAAACAAAAAGCGCUCGGCUUGCUACAGACAGCCUCCAAGCAGGCAGAGGCCGCAGCCCCGAUUGUGCAGACCAAAUGGCAGAGCCUUGAAACAUUCUGGGCCAAACACAUGUGGAAUUUCAUCAGUGGAAUACAGUACUUAGCAGGCCUAUCGACGCUGCCUGGCAAUCCAGCAAUAGCGUCGUUGAUGGCCUUUACAUCGGCCGUAACUAGCCCGCUGAGUACGCAACAAACCCUCCUGUUUAACAUUCUGGGAGGGUGGGUGGCCACCCAACUAGCGGCCCCCCCCGCCGCCACCGCUUUCGUGGGCGCCGGUCUAGUCGGCGCUGCCGUCGGCAGUGUGGGUAUCGGGAAGGUACUCGUUGACAUCCUUGCCGGCUAUGGCGCGGGGGUGGCUGGCGCACUCGUGGCGUUCAAGGUCAUGAGCGGGGAGGUCCCCACCACUGAAGACUUGGUCAACUUAUUGCCCGCUAUCCUAUCGCCGGGAGCUCUGGUGGUCGGCGUCGUUUGCGCAGCAAUACUGCGCCGGCACGUAGGCCCCGGCGAAGGAGCGGUGCAGUGGAUGAACCGGCUGAUAGCGUUUGCCUCACGGGGGAACCACGUAUCCCCCACGCACUACGUGCCUGAGAGUGACGCUGCGGCCCGUGUGACUAGUAUACUUAGCAGCCUCACAGUCACGCAGCUGCUAAAAAGGCUCCACCAAUGGAUCACUGAGGACUGCUCCACCCCGUGCUCCGGUUCCUGGCUGAGAGACAUCUGGGACUGGAUAUGCGAGGUGUUGACUGACUUUAAGUGCUGGCUUCAAGCCAAGCUCCUGCCACGCCUCCCGGGGCUCCCGUUCGUGUCAUGCCAACGGGGGUACAAAGGGGUCUGGCGGGGAGACGGCAUUAUGAACACCCAAUGCCCAUGUGGAGCCAACAUUACUGGACAUGUCAAAAACGGGUCUAUGAGAAUUGCCGGCCCGAAAACUUGCAGUAACACGUGGCAUGGUACGUUUCCUAUUAACGCUUACACCACGGGCCCUUGCACUCCCUCUCCAGCGCACAACUACUCACGCGCGCUGUGGAGGGUAUCUGCCGAGGAGUACGUGGAGGUGACGCGAGUGGGAGACUACCAUUACGUGACGGGCAUGACGGCCGACAACCUAAAGUGCCCAUGUCAAGUCCCUUCACCAGAGUUCUUCACAGAGCUGGACGGAGUGAGGCUGCACAGGUAUGCACCACCAUGCAAGGCUAUGCUACGUGAUGAGGUCACGUUUCAAGUAGGCCUUCAUAGCUAUGUGGUGGGGUCGCAACUCCCUUGCGAGCCCGAGCCUGAUGUGGCAGUGUUAACAUCCAUGCUCACUGACCCCUCCCACAUCACCGCGGAGGCGGCCAAGCGCAGACUAGAUAGGGGAUCACCUCCCUCCCUGGCUAGCUCUUCGGCUAGCCAGCUGUCUGCUCCGUCCCUGAAGGCGACAUGUACCACCCACCAACACGCGCCUGACGCAGACCUCAUUGAGGCCAACCUCCUUUGGCGGCAGGAAAUGGGCGGAAACAUCACCCGUGUGGAAUCUGARAACAAGGUGGUCAUUCUGGAUUCUUUUGACCCGCUGGUGGCCGAGGAGGACACGCCCGAGGUCUCCGUUCCCGCGGAGAUUCUGCGGAAGACCAAGAGGUUCCCUCCCGCCAUGCCCGUAUGGGCAUCUCCGGCUUAUAACCCUCCUCUACUGGAGCCAUGGAAGAGGGAUGACUACGUACCACCAGUAGUCCAUGGCUGCCCUCUUCCGCCCGGCGGCAGCCCUCCAGUGCCACCCCCGCGGAGGAAGAAGAGAACCAUCGUACUCACAGAGUCCACCGUGUCCACUGCCCUGGCUGAGCUCGCUAGCAAGACAUUUAGCGACUCCAACACUUCCGGCGUCGACAGCGGCACCACGGCACCUCCAUCUGACCCACCAUCUGCUGAGGGCGACACAGGAUCUGACGCUGGGUCGUAUUCCUCCAUGCCCCCUCUCGAAGGGGAGCCGGGGGAUCCCGACCUCAGCGACGGGUCCUGGUCUACCGUAAGCGAUGGGGCCAGCGAGGAUGUCGUGUGCUGCUCGAUGUCGUACUCUUGGACGGGCGCCUUAAUCACACCAUGCGCUGCAGAGGAGGAGAAGUUGCCCAUCAAUGCGCUAAGCAACACCCUGCUGCGCCACCGCAACAUGGUGUAUGCUACCACCUCUCGCAGCGCUAGCCAGAGGCAGAAAAAAGUCACAUUUGACAGAAUGCAGGUCCUGGACAGUCAUUACCAGGAUGUGCUGAAGGAGGCUAAGGCGAAGGCAUCCACCGUGAAGGCGAGGCUCCUCUCCGUAGAAGAAGCUUGCCGCUUAACACCCCCCCACUCCGCCAGAUCUAAAUUUGGCUAUGGGGCGAAGGAUGUCCGGGACCUAACCAGUAAGGCCGUACGCCACAUCAACUCCGUGUGGCAAGACCUUCUGGAAGACAACCAUACACCCAUUGACACCACAAUCAUGGCAAAGAACGAAGUGUUCUGUGUAGAUCCUUCGAAGGGAGGCCGUAAGCCAGCUCGCCUCAUCGUAUUCCCUGACUUGGGAGUGCGUGUAUGCGAGAAAAUGGCUUUAUACGAUGUCAUCUCUAAGCUUCCUCAGGCCGUGAUGGGUGAGUCCUACGGAUUUCAGUACUCACCAGGGCAGCGGGUUGAGUUCCUUGUGAAGACUUGGAAGUCCAAAGCUAACCCUAUGGGCUUCUCGUAUGAUACCCGCUGUUUUGACUCGACCGUUACUGAACAUGACAUCCGUGUGGAAGAGUCUAUUUACCAAUCUUGUGACUUGGACCCCGAUGCUCGCAAAGCGAUAGCCUCUCUCACCGAGAGGCUUUACAUCGGGGGCCCUCUUACCAACUCAAGAGGGGAGAACUGCGGCUACCGGCGAUGCCGUGCAAGCGGCGUCUUAACCACUAGCUGCGGGAACACCCUCACAUGUUAUCUGAAAGCCAUGGCGGCCUGUCGAGCUGCGAAGCUCCAGGGCGUCACCAUGCUCGUGUGUGGCGACGACCUCGUCGUCAUCUGCGAGAGUGCUGGGACUCAAGAGGAUAUAGCGAGCCUGCGAGUCUUCACGGAGGCUAUGACCAGGUACUCAGCUCCCCCCGGAGACCCGCCUCAACCAGAAUACGACCUAGAGCGCAUAUCAUCCUGCUCUUCCAAUGUGUCGGUCGCCCACGAUGCCAAUGGCAGAAGAGUCUACUACCUGACCCGUGACCCCACCACUCCACUCGCGCGAGCCGCGUGGGAAACAGCAAGACACACUCCAGUAAACUCCUGGCUAGGCAACAUCAUCAUGUACGCCCCCACGUUGUGGGUGAGGAUGGUUCUGAUGACCCAUUUCUUCUCCGUCCUCAUAGCACAGGAUCAGCUUGAGAAGGCCCUGGACUUCGAGAUCUACGGGGCCAAUUACUCCAUUGAACCACUAGACCUACCUCCUAUCAUUGAAAGACUCCAUGGCCUUAGCGCGUUUUCACUCCAUAGUUACUCUCCAGGUGAAAUCAAUAGGGUGGCUGCAUGCCUCAGGAAGCUUGGGGUACCACCCUUGCGAACCUGGAGACACCGGGCCAGAAGCGUUCGCGCUAAGCUACUGUCCCAGGGAGGGAGGGCCGCCGUGUGCGGCAAAUACCUCUUUAACUGGGCAGUAAAAACCAAAAUGAAACUCACUCCAAUCCAAGCUGCUCGCCGGUUCGACUUGUCUAACUGGUUCGUAGCUGGUUACAGCGGGGGAGACAUAUAUCACAGCGUGUCUCAUGCCCGGCCCCGCUGGUUGAUGUUUUGCCUACUCCUACUUUCCGUAGGGGUAAGCAUCUACCUGCUCCCCAAUCGAUGAUUGGGGAGCUAAACACUCCGGCCCUUUAGGCCAUCUGCUU
>MN164860
AUGAGCACGAAUCCUAAACCUCAAAGAAAAACCAAACGUAACACCAACCGUCGCCCACAGGACGUUAAGUUCCCGGGUGGCGGUCAGAUCGUUGGUGGAGUUUACUUGUUGCCGCGCAGGGGCCCCAGGUUGGGUGUGCGCGCGACGAGGAAGACUUCCGAGCGGUCGCAACCUCGCGGAAGGCGGCAGCCUAUCCCCAAGGCGCGCCAACCCGAGGGCAGGUCCUGGGCCCAGCCCGGGUACCCUUGGCCCCUCUACGGUAACGAGGGCUGCGGGUGGGCAGGGUGGCUCCUGUCCCCCCGGGGUUCUCGCCCUAGUUGGGGCCCCUCUGACCCCCGGCGUAGGUCACGUAAUCUGGGUAAGGUCAUCGAUACCCUCACAUGUGGCUUCGCCGACCUCAUGGGGUACAUCCCGCUCGUCGGCGCCCCCCUCGGGGGCGCAGCUAGAGCCCUGGCGCAUGGCGUCAGAGUCCUAGAGGACGGCGUGAACUAUGCAACAGGGAAUCUUCCCGGUUGCUCCUUUUCUAUCUUCCUCUUGGCCCUGCUCUCGUGCCUAACAGUCCCAGCCUCAGCUUUGGAAGUACGCAAUGUCUCUGGGAUCUAUCAGGUCACCAACGACUGCUCCAACGGCAGCAUUGUGUACGAGGCGGAGGGCAUGAUUCUCCACCUGCCAGGGUGCGUACCUUGCGUUCGAGAGGGUAACUCCUCGAGAUGCUGGGUGUCGCUCACCCCCACCGUGGCGGCCAGAGACAGCACUGUCCCUGUUCGGGAGAUCAGGGAAAACGUCGACCUGCUAGUCGGGGCCGCCGCGUUCUGCUCAGCAAUGUACGUGGGGGACCUCUGUGGAUCAGUUUUCCUGGUGGGGCAACUGUUCACCUUCAGACCGCGGAGGUACUGGACAGAGCAGAGCUGUAAUUGCUCCAUCUAUCCUGGGCAUGUCACCGGCCAUCGUAUGGCCUGGGAUAUGAUGAUGAACUGGUCUCCCACUCUGGCAUUAGUAACAGCACAGGUCCUCCGGAUCCCACAAGCCAUCUUAGACAUGAUUGCCGGCUCCCACUGGGGCGUCCUAGCGGGGUUGGCUUAUUACUCUAUGGUGGGGAACUGGGCCAAAGUGAUUGUCGUGCUGAUGCUCUUUGCUGGAGUCGACGCCGGCACAACGACCAUGGGGGACACAACUUCCCAUACAGCGGGGGGUGUGGCUCAGAUCUUUACCCCGGGCGCCAAGCAAGCCCUCCAGCUUAUAAACACCAAUGGCAGCUGGCACCUCAAUAGGACGGCCUUGAACUGUUUUGACAAUAUCCAGACGGGCUUCCUUGCGGCCCUGUUUGCCACCACACCCAAAUUUAACAGCACUGGGUGUUUGGAACGGCUAUCCAAGUGCCGCCCCAUCACUCACUUCGAUCAAGGGUAUGGGCCCAUCACUUAUGUCAACAACACCACCCAGGUCGCAAAUGACAGCGAGCGCCGGCCCUAUUGCUGGCACUAUAGUCCACCCCCAUGUGGCAUUGUGCCAGCGCAGAACGUCUGCGGACCGGUGUUCUGCUUCACCCCCAGCCCUGUGGUGGUGGGGGUAACUGACAUCAAUGGCAAUCCCACCUUCACCUCUGGAUCCAAUGACACCGAUUUCUUCCUGCUCAACAAUACAAGGCCACCGCUGGGCAACUGGUUCGGAUGCUCGUGGAUGAGCAACGAGGGCUACACCAAGACGUGUGGCGCCCCCGCUUGUAAGAUUGGGGGCAGCGGCAAUAACACCUUGCACUGCCCCACGGAUUGUUUCCGGAAACAUCCAGGAGCUACCUACACCAAGUGCGGGUCGGGCCCUUGGCUCACUCCCAAAUGCCUGGUGGACUACCCUUAUAGAUUGUGGCAUUACCCAUGCACUGUCAACUACACCAUCACCAAAGUCCGGAUGUACGUGGGGGGGAUAGAGCACAGGUUUACAGCUGCCUGCAAUUGGACGCGCGGCGACCCCUGCGCCCUGGGUGAUAGGGACAGGGCAGAAUUGAGCCCGCUCCUACUAAGCACCACACAAUGGCAGAUUCUCCCUUGUAGCUUCACCCCCCUACCUGCCCUGUCUACCGGGCUAAUCCACCUCCACCAAAACAUCGUGGACGUACAGUACCUUUAUGGGGUGGGCUCAGUUGUCACCUCCUGGGUCAUCAAAUGGGAGUAUGUCGUGCUCCUGUUCCUCUUGCUGGCGGACGCUCGCGUCUGCGCGUGCUUGUGGAUGGUGCUGCUGGUGGCGCAGGUGGAGGCAGCUUUGGAGAACUUGAUCGUCCUCAACGCCGCGUCCCUCGCCGGGACGCACGGGGUGGGGGCUUUCCUUGUUUUCUUCUGCGUUGCAUGGUACCUAAAGGGCAGGUGGGCCCCAGGAGUGGCCUACGCCUUUUACGGUGUCUGGCCGCUGCUCCUGCUCUUGCUAGCGUUACCCCAACGGGCAUACGCUGUGGAUCGGGAGAUGGCGGCGUCUUGCGGGGGCUUAGUCCUCGCCUGCCUGAUGCUCCUCACCCUGUCACCGGCCUACAAAUACAUCAUUGCCAAGAUCAUAUGGUGGCUCCAGUAUUUCUUGACCAGGACCGAGGCUGCGUUGCAAGUGUGGGUCCCCCCCCUGAAUGUACGGGGGGGGCGGGACGCCGUCAUCUUGCUUGCGUGCGUGGUCCACCCCCACCUAAUUUUUGACAUCACCAAAUUAUUGCUGGCCGUGCUGGGCCCUAUGUGGCUCUUGCAGGCCAGCCUGGUCAAAGUGCCGUAUUUCGUGCGUGCGCACGCUCUCCUCCGUGCUUGCAUGUUUGUGCGUAGGAUGGCGGGGGGCCAGUACGUACAGAUGGCGCUCCUCAAACUGGGGGCCGCCACCGGCACUUACAUCUACAAUCACCUCACUCCUUUAUCGGACUGGGCCCAUAACAGUUUGCAAGACCUUGCGGUGGCCGUGGAGCCCGUCAUCUUCUCCCCGAUGGAAACGAAGGUCAUCCUCUACGGUGCGGACACGGCGGCGUGCGGGGACAUCCUCGAAGGACUGCCGGUCUCCGCCCGUCUGGGGAGGGAGGUGCUGUUGGGCCCGGCCGAUGGCAUGGUCAGCAAUGGCUGGAGAUUGCUCGCUCCCAUUACAGCCUACGCACAACAAACGCGGGGUCUACUGGGAUGCAUCAUCACCAGCCUCACGGGCCGAGACAAAAACCAGGUGGAGGGGGAGGUUCAGAUUGUCUCAACCGCAACUCAGACCUUCCUAGCCACUUGUGUCAAUGGCGCGUGUUGGACUGUGUACCACGGGGCGGGCUCAAGAAAUCUCGCUGGCCCCAAAGGACCUAUCAUCCAGAUGUAUACCAAUGUUGACUUGGACCUCGUCGGCUGGCAGGCCCCGCAAGGGGCCCGAUCCCUGGUUCCAUGCACCUGCGGUGCUGCAGACAUGUAUUUGGUUACCAGGCACGCCGACGUCAUCCCAGUGAGGCGCCGGGGCGAUAGCAGGGGUGCCCUCCUGUCUCCCAGGCCCCUCUCCUACCUGAAAGGGUCCUCGGGCGGGCCGCUGCUGUGCCCCUCCGGACACGUCGUAGGCCUAUUCAGGGCUGCGGUGUGUACCCGUGGGGUGGCGAAGGCAGUUGACUUCGUGCCCGUCGAGGCUUUAGAAACUACCAUGAGGUCCCCAGUCUUCACUGACAACUCCACACCACCGGCUGUGCCUCAAACAUUCCAAGUGGCUCAUCUACACGCUCCCACAGGGAGCGGAAAAAGCACCAAGGUCCCGUCCGCCUACGCGGCUCAGGGGUAUAAAGUCCUUGUACUGAAUCCCUCCGUCGCGGCCACCCUAGGCUUUGGCGCAUAUAUGUCCAAGGCCUAUGGGGUUGAUCCUAACAUCAGGACUGGCGUGAGGACUGUCACAACCGGCGCCGCUAUAACAUACUCUACCUACGGCAAGUUCUUGGCCGAUGGUGGUUGUGGGGCCGGAGCCUAUGACAUAAUCAUCUGUGAUGAGUGCCACUCGACUGAUUCAACUACAAUCUUGGGCAUUGGCACUGUCCUGGACCAAGCGGAGACGGCUGGAGCUCGACUUGUCGUGCUCGCCACCGCUACACCACCGGGAUCGAUUACUGUGCCACACCCGAACAUCGAGGAAGUAGCCCUGUCCAACACGGGAGAAAUCCCGUUCUACGGCAAAGCUAUACCGCUGGAAGUCAUCAAGGGCGGAAGGCACCUCAUCUUUUGUCACUCUAAGAAGAAGUGCGACGAGCUUGCCGCAAAAUUAACCAGCCUGGGCCUUAACGCAGUUGCCUAUUACCGAGGUCUUGACGUCUCCGUCAUUCCAACUCAAGGGGACGUUGUCGUCGUGGCGACGGACGCUCUGAUGACCGGAUACACCGGUGACUUUGACUCGGUGAUAGACUGCAAUACUUGCGUCACCCAGACGGUAGACUUUAGCCUUGACCCCACCUUCACCAUCGAGACAACCACACUGCCUCAAGACGCCGUGUCCCGUACGCAGCGUAGGGGCAGGACUGGUAGGGGCAGGCAGGGCAUUUACAGAUUCGUGGCGCCGGGGGAGCGCCCUUCCGGAAUGUUCGACUCUUCGGUCCUGUGUGAGUGCUAUGACGCGGGGUGUGCUUGGUACGAGCUCACUCCCGCCGAGACCACCGUGAGGCUGCGGGCAUACCUGAACACCCCGGGGUUGCCCGUAUGCCAGGAUCAUUUAGAGUUCUGGGAAGGCGUCUUCACCGGCCUCACCCAUAUAGAUGCCCAUUUUCUGUCUCAGACAAAGCAGGCGGGGGAAAACUUCCCUUACCUCACGGCGUACCAGGCGACUGUGUGCGCCAGGGCCCAGGCUCCACCCCCAUCGUGGGACCAACAGUGGAAGUGCCUAAUAAGGCUGAAACCCACCCUCCACGGGCCUACCCCCCUGCUAUACAGACUGGGUGCUGUCCAGAAUGAGAUCACUUUGACACACCCAAUAACCAAAUACAUCAUGACAUGUAUGUCGGCUGACCUGGAAGUCGUCACCAGCACUUGGGUGUUGGUAGGCGGGGUUGUGGCCGCUUUGGCCGCAUACUGCCUUUCUACGGGCUGUGUGGUCAUAGUGGGCCGAAUCAUCCUCUCCGGCAAGCCGGCAAUCUUACCAGACAGGGAGGUCCUCUAUAGGGAGUUCGACGAAAUGGAAGAGUGUGCGUCGCAACUGCCCUACAUAGAGCAAGGGAUGCAGCUAGCAGAGCAAUUCAAACAAAAAGCGCUCGGGCUGCUGCAAACAGCAUCCAAACAGGCUGAGGUGGCUGCUCCUACAAUACAGACCCAUUGGCAAAAGCUCGAGAACUUCUGGGCUAAGCACAUGUGGAACUUCAUUAGCGGGAUACAGUACUUGGCCGGGUUGUCUACACUACCUGGCAACCCGGCCAUAGCAUCUCUGAUGGCGUUUACAGCUGCUGUCACUAGCCCGCUGACAACUCAACAAACCCUCCUUUUCAACAUUUUAGGAGGGUGGGUGGCCGCCCAGCUAGCGACCCCUAGCGCCGCCUCCGCCUUUGUGGGCGCCGGCAUUGUCGGUGCGGCGGUGGGUAGCGUGGGGCUCGGUAAGAUGCUUGUGGACAUACUUGCUGGUUAUGGCGCUGGAGUGGCCGGAGCGCUCGUGGCCUUCAAGGUCAUGAGCGGAGAGAUGCCGACCACUGAAGAUCUGGUCAACUUACUCCCUGCCAUUCUAUCGCCAGGUGCCCUUGUGGUGGGCGUGGUUUGCGCUGCCAUCCUACGCCGCCACGUUGGGCCAGGAGAGGGCGCUGUGCAAUGGAUGAACCGCCUCAUCGCUUUCGCCUCGCGGGGGAACCACGUUUCCCCGACGCACUAUGUGCCCGAGAGCGACGCGGCGGCCCGUGUCACCCAAGUCCUUGCCUCCCUCACCGUUACCCAGCUCCUAAAAAGACUCCAUAAGUGGAUAAAUGAAGACUGCUCCACCCCCUGCUCUGGCUCAUGGCUAAGAGAUAUUUGGGACUGGGUUUGUGAAGUGCUGGGCGACUUUAAAAGGUGGCUCGGUGCCAAGCUCAUGCCCCGAAUGCCAGGAAUUCCCUUCCUCUCGUGCCAACGAGGGUACAAGGGGGUCUGGCGGGGAGACGGCGUCAUGCACACCGUCUGUCCCUGUGGAGCUCAAAUAGCAGGACAUGUCAAAAAUGGGACUAUGAGGAUUUCCGGUCCUAGAACAUGCAGCAACACCUGGCAUGGGACGUUCCCCAUCAACGCCUAUACGACUGGUCCCAGUGUGCCCGUCCCCACGCCCGACUAUAGUCGCGCAUUGUGGCGGGUAUCAGCUGAGGAGUACGUCGAGAUUAGGCAGGUGGGGGAUUUCCACUACGUGACCGGCAUGACAACCGAUAACAUCAAGUGCCCAUGUCAAGUCCCAUCCCCAGAGUUUUUCACAGAGGUUGACGGGGUGCGCUUGCACAGGUACGCCCCGCCGUGCAAACCUCUCUUACGGGAGGAGGUCAGUUUUCAGGUCGGCCUUCACUCUUACUUGGUGGGAUCUCAACUACCUUGUGAGCCAGAACCUGACGUGACAGUGUUGACAUCAAUGCUUACAGACCCCUCUCACAUCACUGCUGAGACCGCAAAGCGCAGGUUAGCUAGGGGGUCCCCCCCCUCUCUGGCCAGUUCCUCGGCCAGCCAGCUAUCAGCGCCGUCUCUGAAGGCGACAUGCACCACCAAGCACGACUCCCCAGACGCCGAGCUCAUCGAGGCGAAUCUCCUGUGGAGACAGGAGAUGGGUGGUAACAUCACUCGGGUAGAGUCGGAGAACAAGGUGGUAAUCCUGGACUCCUUCGACCCGCUCAGGGCCGAAGAUGAUGACCGGGAAGUGUCAGUGCCCGCGGAGAUCCUCCGCAAGACCAAGAAGUUCGCCCCGGCUUUGCCGGUGUGGGCCUCGCCCUCAUACAAUCCUCCUCUGUUGGAGGUGUGGAAGAGACCGGACUACGAACCACCCGUAGUACAUGGCUGUGCACUCCCUCCCCCCGGCCGGCCUCCGGUACCGCCCCCUCGGAGGAAGAAGACAAUCACACUUACUGAAUCUAAUGUCUCUAGUGCCCUGGCAGAGCUCGCCGCUAAAACCUUUGGCGACUCAGACACCUCAGGUAUAGCCAGCGGCACCGAGCCCCCCCCCCCGGACUCACUUACCUGCGACGACGACGCAGGGUCCGACGCUGAGUCAUGGUCCUCAAUGCCCCCCCUUGAGGGGGAACCGGGGGAUCCCGAUCUUAGCGAAGGAUCUUGGUCGACCGUAAGCAGUGAGAGUGCCGGGGAGGACGUCGUGUGUUGCUCUAUGUCAUACACAUGGACGGGGGCCCUAAUAACCCCUUGCGCUGCUGAGGAGACCAGUCUACCCAUCAACGCCCUCAGCAACUCGUUGCUGCGGCACAGAAACCUGGUCUACUCCACAACUUCCCGCAGCGCGGGCCAGAGGCAGAAGAAAGUCACCUUUGACAGGCUGCAGGUCUUGGACGAUCACUACCGGGAUGUGCUCAAGGAGGCAAAGGUCAAGGCGUCUACUGUGAAGGCAGACAUGCUCUCCGUGGAGGAAGCGUGCGACCUGACGCCCCCCCAUUCAGCCAAAUCUAAAUUUGGCUACGGGGCGAAAGACGUCCGCAACCAUGCCCCAAAAGCCGUCCGCCACAUCAAAUCUGUGUGGCAAGACCUGUUGGAAGACAAUGAGACGCCGCUCGACACCACUAUCAUGGCAAAGAAUGAGGUCUUCUGCGUCGCCCCUGAAAAGGGGGGCAAGAAGCCAGCUCGACUGAUCGUGUACCCCGAUCUGGGUGUGCGGGUCUGCGAGAAGAUGGCCUUGUACGACGUGGUGAAGAAACUCCCCAUUGCCGUGAUGGGUGCAGCCUACGGGUUUCAGUACUCACCCAGCCAGCGGGUUGAAUUCCUCGUGAACACUUGGAAAUCAAAGAAGACCCCCAUGGGGUUUUCGUAUGACACCCGCUGCUUUGACUCGACAGUCACCGAGGCUGAUAUCCGUACGGAAGAGGCUCUCUACCAAUGUUGUGACCUGGCCCCCGAAGCCCGUGUGGCCAUAAAGUCUCUCACAGAGAGGCUUUACAUCGGGGGCCCCCUGACCAAUUCAAAGGGGGAGAACUGCGGCUAUCGCAGGUGCCGUGCAAGCGGUGUCCUGACUACUAGCUGUGGGAAUACCCUCACAUGCUACUUGAAAGCCACUGCAGCCUGUCGAGCCGCUGGGCUCCGGGACUGCACGAUGCUCGUCUGCGGCGACGACCUUGUCGUUAUCUGUGAGAGUGAGGGUGUUCAGGAGGACGAGGCCAACCUGAGAGCCUUUACGGAGGCUAUGACCAGGUAUUCGGCCCCCCCUGGGGACCCCCCCCGACCAGAAUACGACCUGGAGCCCAUAACAUCGUGCUCCAGCAACGUGUCAGUCGCGCAUGACGGAGCCGGGAAAAGGGUAUACUACCUGACCCGGGAUCCCACAACCCCCCUCGCGCGAGCCGCGUGGGAGACAGCAAGACACACUCCAGUUAACUCCUGGCUGGGCAACAUUAUCAUGUAUGCCCCCACUCUGUGGGCGAGGAUGGUGCUGAUGACUCACUUCUUUUCUAUCCUCAUUGCCCAGGAGCAACUCCAUAAGGCCCUAGAUUGCGAAAUCUACGGGGCCUGCUACUCCAUCCAGCCACUGGACCUACCUCAAAUCAUUGAAAGACUCCAUGGCCUUAGCGCGUUUACACUCCACAGUUACUCUCCAGGUGAAAUCAAUAGGGUGGCCGCAUGCCUCAGGAAACUUGGGGUACCGCCCUUGCGAGCUUGGAGACACCGGGCCCGAAGCGUCCGCGCUAAGCUCCUGUCCCAAGGGGGGAAAGCUGCCAUAUGCGGCAAGUACCUCUUCAAUUGGGCAGUGAGAACAAAGCUCAAACUCACUCCAAUACCGGGAGCAGCCAACUUGGAUUUAUCCAAUUGGUUUACUGCCGGCUACAGCGGGGGAGACAUAUAUCACAGCGUGUCUCAUGCCCGGCCCCGCUGGUUUAUGUUUUGCCUACUCCUACUAUCCGUAGGGGUAGGCAUUUACCUGCUCCCCAACCGAUGA
>NC_009823
ACCCGCCCCUAAUAGGGGCGACACUCCGCCAUGAAUCACUCCCCUGUGAGGAACUACUGUCUUCACGCAGAAAGCGUCUAGCCAUGGCGUUAGUAUGAGUGUCGUACAGCCUCCAGGCCCCCCCCUCCCGGGAGAGCCAUAGUGGUCUGCGGAACCGGUGAGUACACCGGAAUUGCCGGGAAGACUGGGUCCUUUCUUGGAUAAACCCACUCUAUGCCCGGCCAUUUGGGCGUGCCCCCGCAAGACUGCUAGCCGAGUAGCGUUGGGUUGCGAAAGGCCUUGUGGUACUGCCUGAUAGGGUGCUUGCGAGUGCCCCGGGAGGUCUCGUAGACCGUGCACCAUGAGCACAAAUCCUAAACCUCAAAGAAAAACCAAAAGAAACACCAACCGUCGCCCACAAGACGUUAAGUUUCCGGGCGGCGGCCAGAUCGUUGGCGGAGUAUACUUGUUGCCGCGCAGGGGCCCCAGGUUGGGUGUGCGCGCGACAAGGAAGACUUCGGAGCGGUCCCAGCCACGUGGAAGGCGCCAGCCCAUCCCUAAAGAUCGGCGCUCCACUGGCAAAUCCUGGGGAAAACCAGGAUACCCCUGGCCCCUAUACGGGAAUGAGGGACUCGGCUGGGCAGGAUGGCUCCUGUCCCCCCGAGGUUCCCGUCCCUCUUGGGGCCCCAAUGACCCCCGGCAUAGGUCGCGCAACGUGGGUAAGGUCAUCGAUACCCUAACGUGCGGCUUUGCCGACCUCAUGGGGUACAUCCCUGUCGUGGGCGCCCCGCUCGGCGGCGUCGCCAGAGCUCUCGCGCAUGGCGUGAGAGUCCUGGAGGACGGGGUUAAUUUUGCAACAGGGAACUUACCCGGUUGCUCCUUUUCUAUCUUCUUGCUGGCCCUGCUGUCCUGCAUCACCACCCCGGUCUCCGCUGCCGAAGUGAAGAACAUCAGUACCGGCUACAUGGUGACUAACGACUGCACCAAUGACAGCAUUACCUGGCAGCUCCAGGCUGCUGUCCUCCACGUCCCCGGGUGCGUCCCGUGCGAGAAAGUGGGGAAUGCAUCUCAGUGCUGGAUACCGGUCUCACCGAAUGUGGCCGUGCAGCGGCCCGGCGCCCUCACGCAGGGCUUGCGGACGCACAUCGACAUGGUUGUGAUGUCCGCCACGCUCUGCUCUGCCCUCUACGUGGGGGACCUCUGCGGUGGGGUGAUGCUCGCAGCCCAAAUGUUCAUUGUCUCGCCGCAGCACCACUGGUUUGUCCAAGACUGCAAUUGCUCCAUCUACCCUGGUACCAUCACUGGACACCGCAUGGCAUGGGACAUGAUGAUGAACUGGUCGCCCACGGCUACCAUGAUCUUGGCGUACGCGAUGCGUGUCCCCGAGGUCAUUAUAGACAUCAUUAGCGGGGCUCAUUGGGGCGUCAUGUUCGGCUUGGCCUACUUCUCUAUGCAGGGAGCGUGGGCGAAAGUCGUUGUCAUCCUUCUGUUGGCCGCCGGGGUGGACGCGCGCACCCAUACUGUUGGGGGUUCUGCCGCGCAGACCACCGGGCGCCUCACCAGCUUAUUUGACAUGGGCCCCAGGCAGAAAAUCCAGCUCGUUAACACCAAUGGCAGCUGGCACAUCAACCGCACCGCCCUGAACUGCAAUGACUCCUUGCACACCGGCUUUAUCGCGUCUCUGUUCUACACCCACAGCUUCAACUCGUCAGGAUGUCCCGAACGCAUGUCCGCCUGCCGCAGUAUCGAGGCCUUCCGGGUGGGAUGGGGCGCCUUGCAAUAUGAGGAUAAUGUCACCAAUCCAGAGGAUAUGAGACCCUAUUGCUGGCACUACCCACCAAGGCAGUGUGGCGUGGUCUCCGCGAAGACUGUGUGUGGCCCAGUGUACUGUUUCACCCCCAGCCCAGUGGUAGUGGGCACGACCGACAGGCUUGGAGCGCCCACUUACACGUGGGGGGAGAAUGAGACAGAUGUCUUCCUAUUGAACAGCACUCGACCACCGCUGGGGUCAUGGUUCGGCUGCACGUGGAUGAACUCUUCUGGCUACACCAAGACUUGCGGCGCACCACCCUGCCGUACUAGAGCUGACUUCAACGCCAGCACGGACCUGUUGUGCCCCACGGACUGUUUUAGGAAGCAUCCUGAUACCACUUACCUCAAAUGCGGCUCUGGGCCCUGGCUCACGCCAAGGUGCCUGAUCGACUACCCCUACAGGCUCUGGCAUUACCCCUGCACAGUUAACUAUACCAUCUUCAAAAUAAGGAUGUAUGUGGGAGGGGUUGAGCACAGGCUCACGGCUGCAUGCAAUUUCACUCGUGGGGAUCGUUGCAACUUGGAGGACAGAGACAGAAGUCAACUGUCUCCUUUGUUGCACUCCACCACGGAAUGGGCCAUUUUACCUUGCUCUUACUCGGACCUGCCCGCCUUGUCGACUGGUCUUCUCCACCUCCACCAAAACAUCGUGGACGUACAAUUCAUGUAUGGCCUAUCACCUGCCCUCACAAAAUACAUCGUCCGAUGGGAGUGGGUAAUACUCUUAUUCCUGCUCUUAGCGGACGCCAGGGUUUGCGCCUGCUUAUGGAUGCUCAUCUUGUUGGGCCAGGCCGAAGCAGCACUAGAGAAGCUGGUCAUCUUGCACGCUGCGAGCGCAGCUAGCUGCAAUGGCUUCCUAUAUUUUGUCAUCUUUUUCGUGGCUGCUUGGUACAUCAAGGGUCGGGUAGUCCCCUUAGCUACCUAUUCCCUCACUGGCCUGUGGUCCUUUAGCCUACUGCUCCUAGCAUUGCCCCAACAGGCUUAUGCUUAUGACGCAUCUGUGCAUGGCCAGAUAGGAGCGGCUCUGCUGGUAAUGAUCACUCUCUUUACUCUCACCCCCGGGUAUAAGACCCUUCUCAGCCGGUUUUUGUGGUGGUUGUGCUAUCUUCUGACCCUGGGGGAAGCUAUGGUCCAGGAGUGGGCACCACCUAUGCAGGUGCGCGGUGGCCGUGAUGGCAUCAUAUGGGCCGUCGCCAUAUUCUACCCAGGUGUGGUGUUUGACAUAACCAAGUGGCUCUUGGCGGUGCUUGGGCCUGCUUACCUCCUAAAAGGUGCUUUGACGCGCGUGCCGUACUUCGUCAGGGCUCACGCUCUACUGAGGAUGUGCACCAUGGCAAGGCAUCUCGCGGGGGGCAGGUACGUCCAGAUGGCGCUACUAGCCCUUGGCAGGUGGACUGGCACUUACAUCUAUGACCACCUCACCCCUAUGUCGGAUUGGGCUGCUAGUGGCCUGCGGGACCUGGCGGUCGCCGUUGAGCCUAUCAUCUUCAGUCCGAUGGAGAAGAAAGUCAUUGUCUGGGGAGCGGAGACAGCUGCUUGUGGGGACAUUUUACACGGACUUCCCGUGUCCGCCCGACUUGGUCGGGAGGUCCUCCUUGGCCCAGCUGAUGGCUAUACCUCCAAGGGGUGGAGUCUUCUCGCCCCCAUCACUGCUUACGCCCAGCAGACACGUGGCCUUUUGGGCACCAUAGUGGUGAGCAUGACGGGGCGCGACAAGACAGAACAGGCUGGGGAAAUUCAGGUCCUGUCCACAGUCACUCAGUCCUUCCUCGGAACAUCCAUCUCGGGGGUUUUGUGGACUGUCUACCAUGGAGCUGGCAACAAGACUCUGGCCGGCUCACGGGGUCCGGUCACGCAGAUGUACUCCAGUGCUGAGGGGGACUUAGUAGGGUGGCCCAGCCCCCCUGGGACUAAAUCUUUGGAGCCGUGCACGUGUGGAGCGGUCGACCUGUACCUGGUCACGCGGAACGCUGAUGUCAUCCCGGCUCGAAGACGCGGGGACAAACGGGGAGCGCUACUCUCCCCGAGACCUCUUUCCACCUUGAAGGGGUCCUCAGGAGGCCCGGUGCUAUGCCCCAGGGGCCACGCUGUCGGAGUCUUCCGGGCAGCUGUGUGCUCUCGGGGCGUGGCUAAGUCCAUAGAUUUCAUCCCCGUUGAGACACUCGACAUCGUCACGCGGUCCCCCACCUUUAGUGACAACAGCACACCACCUGCUGUGCCCCAGACCUAUCAGGUCGGGUACUUGCAUGCCCCGACUGGCAGUGGAAAGAGCACCAAAGUUCCUGUCGCAUAUGCUGCUCAGGGGUAUAAAGUGCUAGUGCUUAAUCCCUCAGUGGCUGCCACCCUGGGGUUUGGGGCGUACUUGUCUAAGGCACAUGGCAUCAAUCCCAACAUUAGGACUGGAGUCAGGACUGUGACGACCGGGGCGCCCAUCACGUACUCCACAUAUGGCAAAUUCCUCGCCGAUGGGGGCUGUGCGGGCGGCGCCUACGACAUCAUCAUAUGUGAUGAAUGCCAUGCCGUGGACUCUACCACCAUCCUUGGCAUCGGAACAGUCCUUGAUCAAGCAGAGACAGCUGGGGUCAGACUAACUGUGCUGGCUACAGCUACGCCCCCUGGGUCAGUGACAACCCCCCACCCCAACAUAGAGGAGGUGGCCCUUGGGCAGGAGGGCGAGAUCCCCUUCUAUGGGAGGGCGAUUCCCCUGUCUUACAUCAAGGGAGGAAGACAUCUGAUCUUCUGCCAUUCAAAGAAAAAGUGUGACGAGCUCGCGGCGGCCCUUCGGGGUAUGGGCUUGAACUCAGUGGCAUACUACAGAGGGUUGGACGUCUCCGUAAUACCAACUCAGGGAGACGUAGUGGUCGUCGCCACCGACGCCCUCAUGACAGGGUAUACUGGGGACUUUGACUCCGUGAUCGACUGCAACGUAGCGGUCACUCAAGUUGUAGACUUCAGUUUAGACCCCACAUUCACCAUAACCACACAGAUUGUCCCUCAAGACGCUGUCUCACGUAGCCAGCGCCGGGGUCGCACGGGUAGGGGAAGACUGGGCAUUUAUAGGUAUGUUUCCACUGGUGAGCGAGCCUCAGGAAUGUUUGACAGUGUAGUGCUCUGUGAGUGCUACGACGCAGGGGCCGCAUGGUAUGAGCUCACACCAUCGGAGACCACCGUCAGGCUCAGGGCGUAUUUCAACACGCCCGGUUUGCCUGUGUGCCAAGACCAUCUUGAGUUUUGGGAGGCAGUUUUCACCGGCCUCACACACAUAGAUGCCCACUUCCUUUCCCAAACAAAGCAAUCGGGGGAAAAUUUCGCAUACUUAACAGCCUACCAGGCUACAGUGUGCGCUAGGGCCAAAGCCCCCCCCCCGUCCUGGGACGUCAUGUGGAAGUGUUUGACUCGACUCAAGCCCACACUCGUGGGCCCCACACCUCUCCUGUACCGCUUGGGCUCUGUUACCAACGAGGUCACCCUCACACAUCCCGUGACGAAAUACAUCGCCACCUGCAUGCAAGCCGACCUUGAGGUCAUGACCAGCACAUGGGUCUUGGCAGGGGGAGUCUUGGCGGCCGUCGCCGCGUAUUGCCUGGCGACCGGGUGUGUUUGCAUCAUCGGCCGCUUGCACAUUAACCAGCGAGCCGUCGUUGCGCCGGACAAGGAGGUCCUCUAUGAGGCUUUUGAUGAGAUGGAGGAAUGUGCCUCUAGGGCGGCUCUCAUUGAAGAGGGGCAGCGGAUAGCCGAGAUGCUGAAGUCCAAGAUCCAAGGCUUAUUGCAGCAAGCUUCCAAACAAGCUCAAGACAUACAACCCACUGUGCAGGCUUCAUGGCCCAAGGUAGAACAAUUCUGGGCCAAACACAUGUGGAACUUCAUUAGCGGCAUCCAAUACCUCGCAGGACUAUCAACACUGCCAGGGAACCCUGCAGUAGCUUCCAUGAUGGCGUUCAGUGCCGCCCUCACCAGUCCGCUGUCAACAAGCACCACUAUCCUUCUCAACAUUUUGGGGGGCUGGCUAGCAUCCCAAAUUGCACCACCCGCGGGGGCCACUGGCUUCGUUGUCAGUGGCCUAGUGGGAGCUGCCGUAGGCAGUAUAGGCUUAGGUAAGGUGCUAGUGGACAUCCUGGCAGGGUAUGGUGCGGGCAUUUCGGGGGCUCUCGUCGCAUUCAAGAUCAUGUCUGGCGAGAAGCCCUCCAUGGAGGAUGUCGUCAACUUGCUGCCUGGAAUUCUGUCUCCGGGUGCCUUGGUAGUGGGAGUCAUCUGCGCGGCCAUUCUGCGCCGACACGUGGGACCGGGGGAAGGCGCCGUCCAAUGGAUGAAUAGACUCAUUGCCUUUGCUUCCAGAGGAAAUCACGUCGCCCCCACCCACUACGUGACGGAGUCGGAUGCGUCGCAGCGUGUGACCCAACUACUUGGCUCCCUUACCAUAACCAGCCUGCUCAGAAGACUCCACAACUGGAUUACUGAGGACUGCCCCAUCCCAUGCGGCGGCUCGUGGCUCCGCGAUGUGUGGGACUGGGUUUGCACCAUCCUAACAGACUUUAAAAAUUGGCUGACCUCCAAAUUAUUCCCAAAGAUGCCCGGCCUCCCCUUUGUCUCCUGUCAAAAGGGGUACAAGGGCGUGUGGGCCGGCACUGGCAUCAUGACCACACGGUGUCCUUGCGGCGCCAAUAUCUCUGGCAAUGUCCGCUUGGGCUCCAUGAGAAUCACGGGGCCUAAGACCUGCAUGAAUAUCUGGCAGGGGACCUUUCCUAUCAAUUGUUACACGGAGGGCCAGUGCGUGCCGAAACCCGCGCCAAACUUUAAGGUCGCCAUCUGGAGGGUGGCGGCCUCAGAGUACGCGGAGGUGACGCAGCACGGGUCAUACCACUACAUAACAGGACUCACCACUGAUAACUUGAAAGUCCCCUGCCAACUACCCUCUCCCGAGUUCUUUUCCUGGGUGGACGGAGUGCAGAUCCAUAGGUUUGCCCCCACACCGAAGCCGUUUUUCCGGGAUGAGGUCUCGUUCUGCGUUGGGCUUAAUUCAUUUGUCGUCGGGUCCCAGCUUCCUUGCGACCCUGAACCCGACACAGACGUAUUGAUGUCCAUGCUAACAGAUCCAUCUCAUAUCACGGCGGAGACUGCAGCGCGGCGUUUAGCGCGGGGGUCACCCCCAUCCGAGGCAAGCUCCUCGGCGAGCCAGCUAUCGGCACCAUCGCUGCGAGCCACCUGCACCACCCACGGCAAAGCCUAUGAUGUGGACAUGGUGGAUGCUAACCUGUUCAUGGGGGGCGAUGUGACUCGGAUAGAGUCUGGGUCCAAAGUGGUCGUUCUGGACUCUCUCGACCCAAUGGUCGAAGAAAGGAGCGACCUUGAGCCUUCGAUACCAUCAGAAUACAUGCUCCCCAAGAAGAGGUUCCCACCAGCUUUACCGGCCUGGGCACGGCCUGAUUACAACCCACCGCUUGUGGAAUCGUGGAAAAGGCCAGAUUACCAACCGGCCACUGUUGCGGGCUGUGCUCUCCCUCCUCCUAGGAAAACCCCGACGCCUCCCCCAAGGAGGCGCCGGACAGUGGGCCUAAGUGAGGACUCCAUAGGAGAUGCCCUUCAACAGCUGGCCAUUAAGUCCUUUGGCCAGCCCCCCCCAAGCGGCGAUUCAGGCCUUUCCACGGGGGCGGGCGCUGCCGAUUCCGGCAGUCAGACGCCUCCUGAUGAGUUGGCCCUUUCGGAGACAGGUUCCAUCUCUUCCAUGCCCCCCCUCGAGGGGGAGCUUGGAGAUCCAGACCUGGAGCCUGAGCAGGUAGAGCCCCAACCCCCCCCCCAGGGGGGGGUGGCAGCUCCCGGCUCGGACUCGGGGUCCUGGUCUACUUGCUCCGAGGAGGACGACUCCGUCGUGUGCUGCUCCAUGUCAUACUCCUGGACCGGGGCUCUAAUAACUCCUUGUAGUCCCGAAGAGGAGAAGUUACCGAUUAACCCCUUGAGCAACUCCCUGUUGCGAUAUCACAACAAGGUGUACUGUACCACAACAAAGAGCGCCUCACUAAGGGCUAAAAAGGUAACUUUUGAUAGGAUGCAAGUGCUCGACUCCUACUACGACUCAGUCUUAAAGGACAUUAAGCUAGCGGCCUCCAAGGUCACCGCAAGGCUCCUCACCAUGGAGGAGGCUUGCCAGUUAACCCCACCCCAUUCUGCAAGAUCUAAAUAUGGGUUUGGGGCUAAGGAGGUCCGCAGCUUGUCCGGGAGGGCCGUUAACCACAUCAAGUCCGUGUGGAAGGACCUCCUGGAGGACUCAGAAACACCAAUUCCCACAACCAUUAUGGCCAAAAAUGAGGUGUUCUGCGUGGACCCCACCAAGGGGGGCAAGAAAGCAGCUCGCCUUAUCGUUUACCCUGACCUCGGCGUCAGGGUCUGCGAGAAGAUGGCCCUUUAUGACAUUACACAAAAACUUCCUCAGGCGGUGAUGGGGGCUUCUUAUGGAUUCCAGUAUUCCCCCGCUCAGCGGGUAGAGUUUCUCUUGAAAGCAUGGGCGGAAAAGAAGGACCCUAUGGGUUUUUCGUAUGAUACCCGAUGCUUUGACUCAACCGUCACUGAGAGAGACAUCAGGACUGAGGAGUCCAUAUAUCGGGCCUGCUCCUUGCCCGAGGAGGCCCACACUGCCAUACACUCGCUAACUGAGAGACUUUACGUGGGAGGGCCUAUGUUCAACAGCAAGGGCCAAACCUGCGGGUACAGGCGUUGCCGCGCCAGCGGGGUGCUCACCACUAGCAUGGGGAACACCAUCACAUGCUACGUGAAAGCCUUAGCGGCUUGUAAAGCUGCAGGGAUAAUCGCGCCCACAAUGCUGGUAUGCGGCGAUGACUUGGUUGUCAUCUCAGAAAGCCAGGGGACCGAGGAGGACGAGCGGAACCUGAGAGCCUUCACGGAGGCUAUGACCAGGUAUUCUGCCCCUCCUGGUGACCCCCCCAGACCGGAGUAUGAUCUGGAGCUGAUAACAUCUUGCUCCUCAAAUGUGUCUGUGGCGCUGGGCCCACAAGGCCGCCGCAGAUACUACCUGACCAGAGACCCUACCACUCCAAUCGCCCGGGCUGCCUGGGAAACAGUUAGACACUCCCCUGUCAAUUCAUGGCUGGGAAACAUCAUCCAGUACGCCCCGACCAUAUGGGCUCGCAUGGUCCUGAUGACACACUUCUUCUCCAUUCUCAUGGCUCAAGACACGCUGGACCAGAACCUCAACUUUGAGAUGUACGGAGCGGUGUACUCCGUGAGUCCCUUGGACCUCCCAGCUAUAAUUGAAAGGUUACAUGGGCUUGACGCUUUUUCUCUGCACACAUACACUCCCCACGAACUGACACGGGUGGCUUCAGCCCUCAGAAAACUUGGGGCGCCACCCCUCAGAGCGUGGAAGAGCCGGGCACGUGCAGUCAGGGCGUCCCUCAUCUCCCGUGGGGGGAGAGCGGCCGUUUGCGGUCGAUAUCUCUUCAAUUGGGCGGUGAAGACCAAGCUCAAACUCACUCCAUUGCCGGAAGCGCGCCUCCUGGAUUUAUCCAGCUGGUUCACCGUCGGCGCCGGCGGGGGCGACAUUUAUCACAGCGUGUCGCGUGCCCGACCCCGCUUAUUGCUCUUUGGCCUACUCCUACUUUUUGUAGGGGUAGGCCUUUUCCUACUCCCCGCUCGGUAGAGCGGCACACAUUAGCUACACUCCAUAGCUAACUGUCCCUUUUUUUUUUUUUUUUUUUUUUUUUUUUUUUUUUUUUUUUUUUUUUUUUUUUUUUUUUUUUUUUUUUUUUUUUUUUUUUUUUUUCUUUUUUUCUCUUUUCCUUCUUUCUUACCUUAUUUUACUUUCUUUCCUGGUGGCUCCAUCUUAGCCCUAGUCACGGCUAGCUGUGAAAGGUCCGUGAGCCGCAUGACUGCAGAGAGUGCCGUAACUGGUCUCUCUGCAGAUCAUGU
>AF169004
ACCCGCCCCUAAUAGGGGCGACACUCCGCCAUGAACCACUCCCCUGUGAGGAACUACUGUCUUCACGCAGAAAGCGUCUAGCCAUGGCGUUAGUAUGAGUGUCGUACAGCCUCCAGGCCCCCCCCUCCCGGGAGAGCCAUAGUGGUCUGCGGAACCGGUGAGUACACCGGAAUUGCCGGGAAGACUGGGUCCUUUCUUGGAUAAACCCACUCUAUGCCCGGCCAUUUGGGCGUGCCCCCGCAAGACUGCUAGCCGAGUAGCGUUGGGUUGCGAAAGGCCUUGUGGUACUGCCUGAUAGGGUGCUUGCGAGUGCCCCGGGAGGUCUCGUAGACCGUGCAUCAUGAGCACAAAACCUAAACCUCAAAGAAAAACCAAAAGAAAUACUAACCGUCGCCCACAAGACGUUAAGUUUCCGGGCGGCGGCCAGAUCGUUGGCGGAGUAUACUUGUUGCCGCGCAGGGGCCCCAGGUUGGGUGUGCGCGCGACAAGGAAGACUUCGGAGCGGUCCCAGCCACGUGGGAGGCGCCAGCCCAUCCCCAAAGAUCGGCGCUCCACUGGCAAGUCCUGGGGAAAACCAGGAUACCCCUGGCCCCUAUAUGGGAAUGAGGGACUCGGCUGGGCAGGGUGGCUCCUGUCCCCCCGAGGYUCCCGUCCCUCUUGGGGCCCCACUGACCCCCGGCAUAGGUCGCGCAACGUGGGUAAGGUCAUCGAUACCCUAACGUGCGGCUUUGCCGACCUCAUGGGGUACAUUCCCGUCGUAGGCGCCCCGCUUGGUGGCGUCGCCAGAGCUCUCGCGCAUGGUGUGAGAGUCCUGGAGGACGGGGUUAAUUAUGCAACAGGGAACUUACCUGGUUGCUCCUUUUCUAUCUUCUUGCUGGCCCUACUGUCCUGCAUCACCAUCCCGGUCUCUGCUGCCCAGGUGAAGAACACCAGCACCGGUUACAUGGUGACCAAUGACUGUUCCAAUGACAGCAUCACCUGGCAGCUUCAGGCUGCGGUCCUCCACGUCCCCGGGUGUGUCCCGUGUGAGAAAGUGGGAAAUAYAUCACGGUGUUGGAUACCGGUCUCACCAAACGUGGCUGUGCAGCGGCCAGGCGCCCUCACGCAGGGCUUGCGGACGCACAUCGACAUGGUUGUGAUGUCCGCCACGCUGUGCUCUGCUCUCUACGUGGGGGACCUCUGCGGCGGGGUGAUGCUCGCAGCCCAGAUGUUCAUCGUCUCGCCGCAGCACCACUGGUUUGUGCAGGAAUGCAAUUGCUCCAUCUACCCUGGUACCAUYACUGGACACCGUAUGGCAUGGGACAUGAUGAUGAACUGGUCGCCCACGGCCACCAUGAUCCUGGCGUACGCGAUGCGCGUUCCCGAGGUCAUCAUAGACAUCAUUGGCGGGGCUCACUGGGGCGUCAUGUUCGGCUUAGCCUACUUCUCCAUGCAGGGAGCGUGGGCGAAAGUCGUUGUCAUCCUUCUGUUGGCYGCUGGAGUGGACGCGVVVACCCRCACURUUGCGGGUASWGSCGCGCAMACCGUCAGCGGCAUCRCCAGKCUKUUCWCGCCCGGBGCUAAGCAGAACAUSCAGCUUAUUAACUCCAAUGGCAGUUGGCAUAUCAACCGCACUGCCCUGAAUUGCAAUGACUCCCUGAACACCGGCUUUCUCGCGUCCCUGUUCUACACCCACAGYUUCAACUCGUCAGGAUGUCCCGAACGCCUGUCCGCCUGCCGUAAUAUCGAGGCCUUUCGGAUAGGAUGGGGCACCUUGCAAUACGAGGAGAAUGUCACCAACCCAGAAGAUAUGAGACCAUAUUGCUGGCAYUAUCCACCAAAACAGUGUGGUAUAGUCCCCGCGGAGUCUGUGUGCGGUCCAGUGUACUGUUUCACCCCCAGCCCAGURGURGUGGGCACGACCGAUAGGCUUGGAGUGCCUACUUACACGUGGGGAGAGAAUGAGACAGAUGUCUUCCUAUUGAACAGCACCCGACCGCCGUCGGGGUCAUGGUUCGGCUGCACGUGGAUGAACUCCACUGGUUUCACCAAGGCUUGUGGCGCACCACCUUGCCGCAYUAGAGCUGAUUUYAAUGCCAGCACGGACUUGUUGUGCCCCACCGACUGUUUUAGGAAGCAUCCUGAAGCCACUUACAUGAAAUGUGGUUCUGGACCCUGGCUUACGCCAAGGUGCUUGGUCGACUACCCCUACAGGCUCUGGCAUUACCCCUGCACAGUCAACUAUACCAUCUUCAAGAUAAGGAUGUAUGUGGGGGGGGUUGAGCACAGGCUCACGGCCGCGUGCAACUUCUCUCGUGGGUAYCGUUGCAACUUGGAGGACAGGGACAGAGGUCAAGUGUCUCCUUUGUUGCACUCCACCACAGAGUGGGCCAUUUUGCCCUGCUCUUACACAGACUUGCCUGCUUUGUCCACUGGUCUUAUUCACCUCCACCAAAAUAUCGUGGACGUACAAUACAUGUAUGGCCUGUCACCUGCCCUAACAAARUAUGUCGUCCGRUGGGAGUGGGUAGUACUCCUAUUCCUGCUCUUAGCGGACGCCAGGGUUUGCGCCUGCCUGUGGAUGCUCAUCUUGCUGGGCCAAGCCGAAGCAGCACUAGAGAAGCUGGUCGUCUUGCACGCUGCGAGUGCAGCUAGCUGCAAUGGCUUCCUAUACUUUGUCAUCUUUUUCAUAGCUGCUUGGUACAUCAAGGGUCGGGYGGUCCCUUUGGCUACCUAUUCCCUCACUGGCCUAUGGCCCUUCUGCCUACUGCUCCUAGCACUGCCCCAACAGGCUUACGCCUAUGAUGGAUCUGUGCACGGACAGAUAGGCGCGGCUYUGUUGAUACUGAUUACCCUGUUCACACUCACCCCGGCGUAUAAGACCCUUCUCAGCCGGUGUCUGUGGUGGUUGUGCUAUCUCCUGACCCUGGGGGAAGCCAUGGUCCAGGAGUGGGCACCAUCCAUGCAGGCGCGCGGUGGCCGCGAUGGCAUCAUAUGGGCCGCCACCAUAUUCUGCCCGGGUGUGGUGUUUGACAUAACCAAGUGGCUCUUGGCGGUGCUUGGGCCUGGUUAUCUCCUAAGAGAUGCUUUGACACGUGUGCCGUAUUUCGUCAGAGCUCACGCUCUGCUGAGGAUGUGCACCRUGGUGAGGCACCUCGCAGGGGGUAGGUACGUCCAGAUGGCGCUAUUAGCCCUUGGUAGGUGGACCGGCACUUACAUCUAUGAUCAUCUCACCCCUAUGUCGGACUGGGCUGCCAGUGGCCUGCGGGACUUGGCGGUCGCCGUGGAGCCUAUCAUCUUCAGUCCGAUGGAGAAGAAGGUCAUCACCUGGGGAGCGGAGACGGCUGCAUGCGGGGACAUCUUACACGGACUUCCUGUGUCCGCCCGGCUAGGCCGGGAGAUCCUCCUUGGCCCAGCUGAUGGCUACACCUCCAAGGGGUGGAGGCUCCUUGCCCCCAUCACUGCCUACGCCCAGCAGACACGAGGCCUCUUGGGCGCCAUAGUGGUGAGCAUGACGGGGCGCGACAAGACAGAGCAGGCCGGGGAAAUCCAAGUCCUGUCUACGGUCACUCAGUCCUUCCUCGGAACAUCCAUUKCGGGGGUCUUGUGGACCGUCUACCAUGGAGCUGGCAACAAGACUCUAGCCGGUUCACGGGGUCCAGUCACGCAGAUGUACUCGAGUGCCGAGGGAGACUUGGUGGGGUGGCCRAGCCCUCCUGGGACCAAGUCUUUGGAGCCGUGCACGUGUGGAGCGGUCGACCUGUAUCUGGUCACGCGAAACGCUGAUGUCAUCCCGGCUCGAAGACGCGGGGACAAGCGGGGAGCAUUACUCUCCCCGAGACCUCUUUCGACCUUGAAGGGGUCCUCGGGGGGACCGGUGCUUUGCCCUAGGGGCCACGCCGUCGGGAUCUUCCGGGCGGCUGUGUGCUCUCGGGGCGUAGCUAAGUCCAUAGACUUCAUCCCCGUUGAGGCGCUCGCCAUCGUCACGCGGUCUCCCACCUUUAGUGACAACAGCACACCACCGGCUGUGCCCCAGACCUAUCAGGUCGGAUACCUGCAUGCCCCAACUGGCAGUGGAAAGAGUACCAAAGUCCCUGUCGCGUAUGCCGCUCAGGGGUAUAAAGUGCUAGUGCUUAAUCCUUCUGUGGCUGCCACCCUAGGGUUUGGGGCGUACUUGUCUAGAGCACAUGGCAUCAAUCCCAACAUUAGGACUGGAGUCAGAACUGUGACGACCGGGGCGGCCAUCACGUACUCCACGUAUGGCAAAUUCCUCGCCGAUGGGGGCUGCKCAGGCGGCGCCUAUGACAUCAUCAUAUGCGAUGAAUGCCACUCUGUGGAUUCUACCACCAUUCUCGGCAUCGGAACAGUUCUUGAUCAAGCAGAGACAGCCGGGGUCAGGCUGACUGUGCUGGCCACGGCCACGCCCCCCGGGUCAGUGACAACCCCCCAUCCCAAUAUAGAGGAGGUAGCCCUCGGGCAGGAGGGUGAGAUCCCCUUCUAUGGGAAGGCGAUUCCCCUGUCUUACAUCAAGGGAGGGAGACACUUGAUCUUCUGCCAUUCAAAGAAAAAGUGUGACGAGCUCGCGGCGGCCCUUCGGGGCAUGGGCUUGAACGCUGUGGCAUAUUACAGAGGGCUGGACGUCUCCGUAAUACCAACUCAGGGAGACGUAGUGGUCGUCGCCACCGACGCCCUCAUGACGGGGUAUACUGGAGACUUUGACUCCGUGAUCGAUUGCAACGUAGCGGUCACUCAAGUCGUAGACUUCAGCUUGGACCCCACCUUCACCAUAACCACACAGACUGUCCCUCAAGACGCUGUCUCACGUAGCCAGCGCCGGGGGCGCACGGGUAGAGGGAGACUGGGCAUCUAUAGGUAUGUUUCCACUGGUGAGCGAGCCUCAGGAAUGUUUGACAGUGUAGUGCUCUGUGAGUGCUACGACGCAGGGGCUGCGUGGUAUGAGCUCACACCAGUGGAGACCACCGUCAGGCUUAGGGCGUAUUUCAACACACCUGGCUUGCCUGUGUGCCAAGACCAUCUUGAGUUUUGGGAGGCGGUUUUYACCGGCCUCACACACAUAGACGCCCACUUCCUUUCCCAGACAAAGCAAUCGGGGGAGAAUUUCGCAUACUUAGUAGCCUAUCAGGCUACAGUGUGCGCCAGAGCCAAAGCUCCCCCCCCRUCCUGGGACAUCAUGUGGAAGUGCUUGACUCGACUCAAGCCCACGCUCGUGGGCCCUACACCUCUCCUGUACCGCUUGGGCUCUGUUACCAACGAGGUCACCCUCACACAUCCUGUGACGAAGUACAUCGCCACAUGUAUGCAAGCUGACCUUGAGGUCAUGACCAGCACGUGGGUCCUAGCUGGGGGAGUCUUGGCAGCCGUCGCCGCGUAUUGCUUGGCGACUGGGUGUGUUUCCAUCAUCGGCCGGUUGCACRUCAACCAGCAAGUCGUCGUUGCACCGGACAAGGAGGUCCUUUAUGAGGCUUUUGACGAGAUGGAGGAAUGUGCCUCUAGAGCGGCUCUCCUUGAAGAGGGGCAGCGGAUAGCCGAGAUGCUGAAGUCCAAGAUCCAAGGCUUAUUGCAGCAAGCCUCCAAACAGGCCCAGGACAUACAACCCGCUGUGCAGGCUUCAUGGCCCAGAGUGGAGCAAUUCUGGGCCAAACACAUGUGGAACUUCAUUAGCGGCAUUCAAUAUCUCGCAGGACUGUCAACRCUCCCAGGGAACCCUGCUGUGGCUUCCAUGAUGGCGUUCAGUGCCGCCCUUACCAGUCCACUGUCGACUAGCACCACUAUCCUUCUCAACAUCUURGGAGGCUGGCUGGCGUCCCAAAUUGCGCCGCCCGCGGGGGCCACUGGCUUCGUCGUCAGUGGCCUGGUGGGGGCUGCCGUAGGCAGCAUCGGCCUGGGUAAGGUGCUGGUGGAUAUCCUGGCGGGGUACGGUGCGGGCAUUUCGGGGGCCCUCGUCGCAUUUAAGAUCAUGUCUGGCGAGAAGCCCUCCAUGGAGGAUGUCGUCAACCUGCUGCCCGGGAUUCUGUCUCCGGGUGCCCUGGUGGUGGGAGUCAUCUGCGCGGCCAUUCUGCGCCGCCACGUGGGUCCGGGGGAGGGCGCGGUCCAAUGGAUGAACAGGCUCAUUGCCUUCGCUUCCAGAGGAAACCACGUCGCCCCUACCCAUUACGUGACGGAGUCGGAUGCGUCGCAGCGUGUGACCCAACUGCUUGGCUCUCUUACCAUAACUAGCCUACUCAGGAGACUCCAUAACUGGAUUACUGAGGACUGCCCCAUUCCAUGCGCCGGCUCGUGGCUCCGCGACGUGUGGGACUGGGUUUGUUCCAUCCUGAUAGACUUCAAAAAUUGGCUGACUUCCAAGUUGUUCCCRAAGAUGCCCGGCCUCCCCUUAAUCUCUUGCCAAAAGGGGUACAAGGGCGUGUGGGCCGGCACUGGUAUCAUGACCACACGGUGUCCUUGCGGCGCUAACAUCUCUGGCAAUGUCCGCCUGGGCUCUAUGAGAAUCACAGGGCCCAAAACCUGCAUGAACACUUGGCAUGGGACUUUUCCUAUCAAUUGUUACACGGAGGGCCAGUGCGUGCCGAAACCCGCGCCAAACUUCAAGACCGCCAUCUGGAGGGUGGCGGCCUCAGAGUACGCGGAGGUAACGCAGCACGGGUCAUACUCCUAUAUAACAGGACUGACCACUGACAAUUUGAAAGUUCCCUGCCAACUACCUUCUCCAGAGUUUUUUUCCUGGGUGGACGGAGUGCAAAUCCAUAGGUUUGCUCCCACACCAAAGCCGUUUUUCCGGGAUGAGGUCUCGUUUUGCGUUGGGCUCAAUUCGUUCGUCGUCGGGUCUCAGCUUCCUUGUGAUCCAGAGCCCGAUACAGACGUAUUGACGUCCAUGCUAACAGAUCCAUCCCAUAUCACGGCGGAGGCUGCAGCGCGGCGCUUAGCGCGGGGGUCACCCCCAUCUGAGGCGAGCUCCUCAGCGAGCCAACUAUCGGCACCAUCGCUGCGAGCCACCUGCACCACCCACGGGAAAACCUAUGAUGUGGACAUGGUGGAUGCUAACUUGUUCAUGGGGGGCGAUGUGACUCGGAUAGAGUCUGAGUCCAAGGUGAUCGUUCUGGACUCUCUCGACUCAAUGGUCGAAGAAGGGAGCGACCACGAGCCUUCGAUACCAUCAGAGUAUAUGCUCCCCAGGACCAAGUUCCCGCCAGCCUUGCCGGUCUGGGCACGGCCUGAUUACAACCCACCGGUUGUGGAAUCGUGGAAGAGGCCAGAUUACCAACCACCCACUGUUGCGGGCUGCGCUCUCCCCCCCUCCAAGGAGACCCCGACGCCCCCACCAAGGAGGCGCCGGACGGUGGGUUUGAGCGAGAGCACCAUAGGAGAUGCUCUCCAGCAGCUGGCCAUCAAGACCUUCGGCCAGCCCCCCUCAACCGGUGACUCAGGCCWUUCCACGGGGGCGGACGCUGCCGACUCCGGCGGUCGGACGCCCCCUGAUGAAUUGACUCCUUCGGAGACAGGUUCUACAUCCUCCAUGCCCCCCCUCGAGGGGGAGCCUGGGGAUCCAGACCUGGAGCCUGAGCAGGUAGAGCUUCAGCCUCCCCCUCAGGAGGGGGASGUAGCUCCCGGCUCGGACUCGGGGUCCUGGUCUACUUGCUCCGAGGAGGAUGACUCCGUCGUGUGCUGCUCCAUGUCAUACUCCUGGACCGGGGCUCUAAUAACUCCUUGUAGCCCCGAGGAGGAAAAGUUGCCAAUUAACCCCWUGAGCAACUCGCUGUUGCGAUACCACAACAAGGUGUACUGUACUACAUCAAAGAGCGCCUCACUGAGGGCUAAAAAGGUAACUUUUGAUAGGAUGCAAGUGCUCGACGCCCAUUAUGACUCAGUYUUAAAGGACAUCAAGCUAGCGGCUUCCAAGGUUAGUGCAAGGCUCCUCACCGUGGAGGAGGCGUGCCAGCUUACUCCACCCCAUUCUGCAAAAUCCAAGUAUGGGUUUGGAGCUAAGGAGGUCCGCAGCUUGUCCAGGAGGGCCGUCAACCACAUCAAGUCCGUGUGGAAGGACCUCCUGGAAGACUCAGGAACACCAAUUCCUACGACCAUAAUGGCCAAAAAUGAGGUGUUCUGCGUGGAACCCACCAAGGGGGGUAAGAAAGCAGCUCGCCUUAUCGUUUACCCUGACCUCGGCGUCAGGGUCUGCGAGAAGAUGGCCCUUUAUGAUGUCACACAAAAGCUUCCUCAGGCGGUGAUGGGGGCUUCUUAUGGCUUCCAGUACUCCCCUGCCCAACGGGUGGAGUUCCUCUUGAAGGCAUGGGCGGAUAAGAAAGACCCUAUGGGUUUUUCGUAUGAUACCCGAUGCUUUGACUCAACUGUCACUGAGAGGGACAUCAGAACUGAGGAGUCCAUAUACCAGGCCUGCUCCCUGCCCGAGGAGGCCCGCACUGCCAUACACUCGCUGACUGAGAGACUUUACGUGGGAGGGCCCAUGUUUAACAGCAAGGGUCAGACCUGCGGGUACAGGCGUUGCCGCGCCAGCGGGGUGCUCACUACUAGCAUGGGGAACACCAUCACAUGCUACGUGAAAGCCCUGGCGGCUUGUAAGGCUGCGGGGAUAGUUGCGCCCACAAUGCUGGUAUGCGGCGACGACUUGGUUGUCAUCUCGGAAAGCCAGGGGGCUGAGGAGGACGAGCGGAACUUGAGAGUCUUCACGGAGGCUAUGACCAGGUAUUCUGCCCCUUCCGGCGACCCCCCCAGACCGGAAUAUGACCUGGAGCUGAUAACAUCUUGCUCUUCAAAUGUGUCUGUGGCACGGGACCCACAGGGCCGCCGCAGAUACUACCUGACCAGAGACCCUACCACUCCAAUCGCCCGGGCUGCCUGGGAAACAGUCAGACACUUCCCUGUCAAUUCAUGGCUGGGAAACAUCAUCCAGUACGCUCCAACUAUAUGGGUUCGUAUGGUCCUGAUGACACACUUCUUCUCCAUUCUCAUGGCCCAAGACACCCUGGACCAGAACCUCAACUUUGAAAUGUACGGAUCGGUGUACUCCGUGAGUCCUUCGGACCUCCCAGCCAUAAUUGAAAGGUUACACGGGCUUGACGCCUUCUCUCUGCACACAUACACUCCCCACGAACUGACGCGGGUGGCUUCAGCCCUCAGAAAACUUGGGGCGCCACCCCUCAGAGCGUGGAAGAGUCGGGCGCGUGCAGUCAGGGCGUCCCUCAUCUCCCAUGGAGGGAGGGCGGCCGUUUGCGGCCGGUAUCUCUUCAACUGGGCGGUGAAGACCAAGCUCAAACUCACUCCAUUGCCGGAGGCACGCCUCCUGGAUUUAUCCAGCUGGUUUACCGUCGGCGCCGGCGGGGGCGACAUUUAUCUCUGCGUGUUGCGUGCCCGACCCCGCUUAUUACUCCUUAGCCUACUCCUACUUUCCGUGGGACUAGGCCUUUUCCUACUCCCCGCUCGAUAGAGCGGCACACAUUAGCUACACUCCAUAGCUAACUGUUUUUUUUUUUUUUUUUUUUUUUUUUUUUUCUUUUUUUUUCUUUUCUUUCCUUCUUACCUUACUUUACUUUCUUUUCUGGUGGCUCCAUCUUAGCCCUAGUCACGGCUAGCUGUGAAAGGUCCGUGAGCCGCAUGACUGCAGAGAGUGCCGUAACUGGUCUCUCUGCAGAUCAUGU
>JX227965
CUAGCCAUGGCGUUAGUAUGAGUGUCGUACAGCCUCCAGGCCCCCCCCUCCCGGGAGAGCCAUAGUGGUCUGCGGAACCGGUGAGUACACCGGAAUUGCCAGGAAGACUGGGUCCUUUCUUGGAUAAACCCACUCUGUGCCUGGCCAUUUGGGCGUGCCCCCGCAAGACUGCUAGCCGAGUAGCGUUGGGUUGCGAAAGGCCUUGUGGUACUGCCUGAUAGGGUGCUUGCGAGUGCCCCGGGAGGUCUCGUAGACCGUGCAUCAUGAGCACAGAUCCUAAACCUCAAAGAAAAACCAAAAGAAACACUAACCGCCGCCCACAGGACGUCAAGUUCCCGGGCGGUGGCCAGAUCGUUGGCGGAGUAUACUUGUUGCCGCGCAGGGGCCCGAGAUUGGGUGUGCGCGCGACGAGGAAGACUUCCGAACGGUCCCAGCCACGUGGGAGGCGCCAGCCCAUCCCUAAAGAUCGGCGCACCACUGGCAAGUCCUGGGGAAGGCCAGGAUACCCUUGGCCCCUGUAUGGGAAUGAGGGCCUCGGCUGGGCAGGGUGGCUCCUGUCCCCCCGCGGUUCUCGCCCUUCAUGGGGCCCCACUGACCCCCGGCAUAGAUCGCGCAAUUUGGGUAAGGUCAUCGAUACCCUAACAUGCGGCUUUGCCGACCUCAUGGGGUACAUACCCGUCGUUGGCGCCCCCGUUGGGGGCGUUGCCAGAGCUCUCGCCCAUGGGGUGAGGGUUCUGGAGGAUGGGAUAAAUUAUGCAACAGGGAAUUUACCCGGUUGCUCUUUCUCUAUCUUCCUCUUAGCCCUCUUGUCCUGCAUCUCUGUGCCAGUCUCCGCCAUAGAGGUCAGGAACACCAGUACCUCCUACAUGGUGACCAACGAUUGCUCUAACACCAGCAUCGUUUGGCAGCUUGAAGGCGCAGUGCUCCAUACCCCUGGAUGUGUCCCCUGUGAGCGGACCGGUAACAGGUCUCGGUGUUGGCUACCGAUCACCCCCAAUGUGGCUAUCAGUCAACCCGGUGCCCUCACUAAGGGCUUGCGAGCGCACAUCGAUGUCAUCGUGACGUCCGCCACGCUCUGCUCUGCCCUUUAUAUCGGGGACGUGUGUGGCGCGUUGAUGAUAACCGCUCAGGUCUUCGUCGUAUCGCCACAGCACCACCACUUUGUCCAGGACUGCAAUUGUUCCAUAUACCCAGGCCACAUUACGGGGCACCGCAUGGCUUGGGAUAUGAUGAUGAACUGGUCGCCCACCACCACCAUGCUUCUGGCGUACUUAGUGCGCAUCCCGGAGGUUGUCUUGGACAUUGUCGCGGGAGGCCACUGGGGCGUGAUGUUUGGCCUGGCCUACUUUUCCAUGCAGGGAGCGUGGGCAAAGGUCAUCGCCAUCCUCCUGUUGACUGCCGGGGUAGAGGCGAACACUCGCACCACCGGAGGGACUGCUGCACGCCAAGCAUACACCCUUGCCGGUCUUUUCACUCAAGGGUCCAGACAAAACAUCCAGCUCAUCCACACCAACGGCAGUUGGCACAUCAAUCGGACAGCUCUGAACUGCAAUGACAGCCUGCAGACCGGCUUCCUCGCGUCUCUGUUCUAUGUCAGGCACUUCAACUCCUCAGGGUGCCCCCAGCGCUUGUCGGCCUGUCGGGGUAUUGAGUCCUUCCGCAUAGGGUGGGGUACUCUUAAGUAUGAGGAGAAUGUCACCAAUGACGCUGACAUGAGACCGUAUUGCUGGCAUUAUCCUCCCAAACCAUGCGGCAUAGUUCCAGCACGGACUGUGUGUGGCCCGGUGUACUGUUUCACCCCCAGCCCAGUCGUGGUGGGCACCACCGAUAGGCUCGGUGUGCCUACCUACACUUGGGGGGAGAACGAGACAGAUGUCUUCCUGCUCAACAGCACCCGCCCACCGAAGGGGGGAUGGUUUGGGUGCACGUGGAUGAACAGCUCCGGGUUCACCAAGACCUGCGGUGCGCCGCCUUGCCGCAUCAGGGACGAUUUCAACGCCAGUGAGGACCUACUAUGCCCCACAGAUUGCUUCAGAAAACAUCCUGAGGCGACUUACAUCAAAUGUGGGUCUGGGCCGUGGUUAACGCCUCGGUGUCUGGUCGACUACCCCUACAGACUGUGGCAUUAUCCGUGCACGGUCAACUAUACCAUCUUCAAAAUACGGUUGUAUGUGGGGGGUGUUGAACACAGGCUUGAGGCAGCUUGCAACUUCACCCGUGGGGACCGCUGUAGUCUUGAGGACAGGGACAGGAGUCAGCUAAGUCCGUUGCUGCACUCCACCACUGAAUUCGCCAUCUUACCCUGUACAUUCUCAGACCUACCAGCUUUGUCAACCGGCCUGCUGCAUCUCCACCAAAAUAUCGUGGACGUGCAGUACUUGUACGGCCUAUCACCAGCCAUUGUGAAGUACGUCGUCAAGUGGGAAUGGGUCGUCCUCCUAUUUCUGCUCUUGGCAGACGCCAGGGUCUGUGCCUGCCUUUGGAUGCUCAUCCUAUUGGGUCAGGCCGAAGCAGCCUUGGAGAAGUUGGUCAUUCUGCACGCGGCCAGCGCCGCCAGCUCUAAUGGCCUCCUGUAUUUCAUCCUCUUCUUCAUAGCCGCCUGGUGCAUCAAGGGCCGCGUGGUCCCGAUGGCAACAUACUCCCUGCUAGGAUGUUGGUCCUUUGUUUUGCUACUCGUGGCGUUGCCCCAACAGGCUUACGCUCUCGAUACGGCAGAGCAGGGCCAGAUUGGCGUGGUGCUACUGGUCAUCAUAACCGCCUUCACGAUCACGCCGGCAUAUAAAAUCCUCCUCACCCGACUUGUGUGGUGGACGUGCUACAUGCUGGUCCUGGCGGAGGCCUUGAUUCAGGAUUGGGUACCGCCACUGCAAGUGCGGGGUGGCCGUGACGGUGUCAUAUGGGCUGUGACCAUGUUCUACCCGGGUGUGGUGUUUGACAUAACCAAGUGGCUGUUGGCGAUCCUCGGACCCGGCUACCUCCUUAGAGCUGCCUUGACGCGCACGCCAUACUUCGUUAGGGCGAACGCCCUUUUGAGGAUAUGUGCAAUGGUGAAGCAGCUCGCGGGAGGUAAGUACGUCCAGGUGGCGCUAAUUACCCUUGGCAAGUGGACAGGCACGUACAUCUAUGACCAUCUAUCCCCCAUGUCGGACUGGGCUGCCGACGGCCUACGCGACCUAGCGGUGGCUGUUGAGCCUAUUGUCUUCAGCCCAAUGGAAAGGAAGGUCAUUGUGUGGGGGGCGGAGACGGCGGCGUGUGGUGACAUCAUACACGGGCUCCCUGUCUCCGCCCGGCUCGGCCGGGAGAUCCUACUGGGUCCCGCUGAUGGAUACACUUCCAAGGGUUGGAGGCUUCUCGCCCCCAUCACCGCGUACGCCCAGCAAACCCGAGGUCUGCUGGGCGCUAUAGUGGUGAGCUUGACGGGGCGUGACAAGACGGAACAAGCCGGGGAGGUCCAGAUUUUGUCCACCGUUACACAAUCUUUCCUUGGAACAUCAAUCUCUGGGGUCAUGUGGACCGUCUUUCACGGCGCCGGAAACAAAACACUGGCUGGUUCUCGUGGCCCGGUCACGCAGAUGUAUUCCAGCGCCGAGGGAGACCUCGUAGGGUGGCCUAGCCCCCCCGGCACCAGAUCCCUGGAACCCUGCACCUGCGGGGCAGUUGACCUCUACCUUGUCACUCGAAACGCCGAUGUCAUCCCGGCCCGAAGACGGGGGGACCGCAGGGGGGCGCUGCUCUCCCCGAGGCCUUUGUCCACUCUCAAAGGGUCCUCGGGAGGGCCUGUCCUCUGCCCUAGGGGCCACGCCGUCGGAAUCUUCCGGGCGGCCGUGUGCUCCAGGGGGGUGGCCAAGUCUAUCGACUUCAUCCCCGUCGAGUCUCUCGACGUUGUGACUAGGUCUCCAAGCUUCACUGACAACAGUACACCUCCAGCUGUGCCCCAGACCUACCAAGUGGGAUACCUCCAUGCCCCCACUGGCAGCGGGAAGAGCACCAAAGUCCCCGCAGCGUAUGCCGCCCAGGGGUAUAAGGUGCUGGUACUGAACCCCUCAGUGGCCGCCACCCUGGGGUUUGGGGCCUACAUGUCAAAAGCGCAUGGAAUCAAUCCCAACAUCAGGACAGGGGUCCGCACGGUGACAACCGGGGACCCCAUCACCUACUCCACGUAUGGCAAAUUUCUCGCGGAUGGGGGCUGCUCCGGCGGCGCCUACGACAUCAUAAUAUGCGACGAAUGCCAUUCGGUGGAUUCCACGACCAUUCUCGGUAUCGGGACUGUCCUUGACCAGGCUGAAACAGCAGGAGUUAGGUUGACUGUCCUGGCCACGGCGACUCCGCCAGGGUCCGUGACAACACCUCACCCCAAUAUAGAGGAGGUGGCCCUCGGACACGAGGGCGAGAUCCCCUUCUAUGGGAAGGCCAUCCCUCUCUCAGCCAUCAAGGGAGGGCGACAUCUAAUCUUCUGCCACUCGAAGAAAAAGUGCGAUGAACUCGCGACAGCCCUCCGAGGAAUGGGCCUCAAUGCGGUGGCUUACUACAGAGGGCUUGACGUCUCGGUAAUACCAACACAAGGAGACGUGGUGGUCGUCGCCACCGACGCCCUCAUGACAGGAUAUACUGGAGACUUCGACUCUGUGAUCGACUGCAACGUGGCGGUCACUCAGGUCGUGGAUUUCAGUCUGGACCCUACUUUUACCAUAACUACACAGACUGUCCCCCAGGACUCCGUGUCCCGAAGUCAACGCCGGGGCAGGACGGGUAGGGGAAAGUUGGGCAUAUACAGGUAUGUUUCCUCCGGUGAGAGGGCGUCGGGGAUGUUCGACUCCGUGGUGCUCUGUGAGUGCUACGAUGCCGGCGCGGCCUGGUACGAGCUCACCCCGGCAGAAACCACCGUCAGGCUGCGGGCAUACUUCAACACACCUGGAUUGCCCGUGUGCCAAGACCACCUGGAGUUCUGGGAGGCCGUGUUCACUGGCCUCACGCACAUUGAUGCCCACUUCCUUUCCCAGACAAAACAGGCGGGGGAGAACCUUCCAUACCUAGUGGCCUAUCAGGCCACGGUGUGCGCCAGAGCCAAAGCUCCCCCCCCAUCCUGGGAUGUUAUGUGGAAGUGCCUGAUCCGGCUCAAACCCACACUUGUAGGCCCUACGCCCCUGCUAUACCGCCUAGGCUCAGUCACCAAUGAGGUCACCCUCACCCACCCCGUAACCAAAUACAUCGCCACAUGCAUGCAAGCAGAUCUCGAGAUCAUGACAAGCACGUGGGUCCUUGCGGGGGGGGUUUUGGCAGCUUUGGCUGCCUAUUGCCUGGCUACUGGGUGCGUAAGCAUCAUCGGCCGCAUCCAUCUCAAUCAGAGGACGGUCAUCGCUCCUGACAGGGAGGUCCUUUAUGAAGCAUUUGAUGAGAUGGAGGAAUGUGCUUCUAGGACCCCCCUCAUCGAGGAGGGGCAUCGGAUCGCCGAGAUGCUAAAGUCCAAAAUACAGGGUCUAAUGCAGCAAGCCUCCAAGCAGGCACAGGAAAUACAACCUGCUGUUCAAGGGACAUGGCCCAAGCUGGAACAGUUUUGGGCCAAGCACAUGUGGAACUUCAUCAGCGGCAUCCAAUACCUUGCGGGGUUAUCCACAUUGCCGGGGAACCCUGCUGUAGCCUCGAUGAUGUCCUUCAGUGCUGCCCUCACCAGCCCACUCUCUACCAGCACUACCAUCCUCCUCAACAUCAUGGGAGGGUGGCUGGCUUCCCAAAUCGCCCCCCCUGCAGGGGCCACUGGCUUCGUUGUCAGUGGUCUAGUGGGGGCCGCCGUGGGUAGCAUAGGCCUGGGCAAGAUACUGGUGGAUGUGUUGGCCGGGUAUGGCGCGGGUAUCUCGGGGGCUCUCGUCGCUUUCAAGAUCAUGUCUGGCGAGAAACCCACCGUGGAGGAUGUCGUCAACUUAUUGCCAGCUAUCCUCUCUCCCGGCGCUUUAGUGGUGGGGGUGAUCUGCGCGGCAAUUCUGCGCCGUCACGUGGGACAGGGGGAAGGCGCGGUCCAAUGGAUGAAUAGGCUCAUCGCCUUUGCAUCCAGAGGAAACCAUGUCGCCCCGACACACUACGUGGCGGAGUCAGAUGCGUCGCAGCGGGUCACCCAGCUACUCAGCUCCCUCACCAUAACCAGCCUGCUUAGGAGACUCCACCAAUGGAUCACGGAAGAUUGCCCCGUCCCCUGCUCCAGCUCAUGGCUCCGAGAUGUGUGGGAAUGGGUUUGUUCGAUCCUGACAGACUUCAAGAGUUGGCUUUCUGCCAAAUUGUGCCCCAAACUACCUGGCCUCCCCUUUAUCUCCUGUCAAAAGGGCUACAGGGGGACAUGGGCCGGCACUGGCAUUAUGACUACACGGUGCCCAUGCGGUGCCAACAUCACCGGCAACGUCCGCUUGGGUACCAUGAGACUAUCAGGGCCUAAGACCUGCUUGAACACCUGGCAGGGGGCAUUUCCCAUCAACUGUUACACGGAGGGCCCAUGCGUGCCUAAACCCGCUCCCAACUUCACGACUGCCAUCUGGAGGGUAGCGGCGUCAGAAUACGCUGAGAUAACACAGCAUGGCUCGCACGCGUAUGUGACAGGGUUGACAGCAGACAACCUAAAGGUCCCUUGCCAGCUGCCGUGUCCGGAGUUCUUCUCCUGGGUGGACGGGGUCCAGAUCCAUCGGUUCGCCCCCACACCGAAGGCGUUUAUGAGGGAUGAGGUAUCGUUCAGCGUGGGUCUCAACUCCUAUGUGGUCGGGUCGCAGCUCCCUUGUGAGCCUGAGCCGGACACAGAGGUUUUGGCAUCUAUGCUAACGGACCCAUCCCACAUUACAGCCGAGGCGGCGGCGAGACGCCUAGCCCGGGGUUCACCCCCCUCUCAGGCAAGUUCUUCCGCUAGCCAGCUGUCUGCGCCAUCGUUGCGAGCCACCUGUACCACCCAUGCCAAAGGUCCUGACAUCGAUAUGGUGGACGCCAGUCUCUUUAUGGGAGGCAGUGUGACUCGUAUAGAGUCCCAAUCCAAGGUGCUCGUCCUCGACUCCUUCGACCCCGUGGCCGAUGAGGAGGACGAGCGCGAGCCCUCAAUACCAUCAGAGUACCUGCUUCCUAAAUGCAAAUUUCCACCGGCACUGCCACCCUGGGCGCGGCCUGAUUAUAAUCCGCCGCUCCUGGAGACUUGGAAAAGACCAGACUAUCAACCGCCAGUGGUCGCCGGGUGUGCCCUCCCCCCUUCUGGAACCACCCCAGUGCCGCCCCCUAGGAGGCGACGAGCUGUGGUGCUGGACCAGAGUAACGUGGGAGAAGCUCUCAAAGAGCUCGCCAUCAAAAGCUUUGGCUGCCCCCCCCCUAGCGGUGACUCAGGCCACUCUACGGGGGAAGGUGUCACUGGUGGGACGAGCCAGUCACCACCGGACGAACCCGAUGAUUCGGAAGCGGGAUCCAUGUCGUCCAUGCCCCCCCUUGAGGGGGAGCCUGGAGACCCAGACCUGGAGCCCGAGCAGGUAGAGCGCCAUGCCCCUCCACAAGAGGGGGAGGCUGCUCCCGGUUCGGACUCCGGGUCCUGGUCCACGUGUUCCGAGGAGGAAGACUCCGUGGUGUGUUGCUCCAUGUCGUACUCUUGGACCGGGGCGCUGAUAACCCCCUGCAGUCCAGAAGAGGAGAAGUUGCCAAUUAACCCCCUGAGUAACUCAUUGUUGCGGUACCACAACAAAGUGUACUGCACCACAUCAAGGAGUGCCUCACAACGGGCGAAAAAGGUAACUUUCGACAGGGUGCAACUACUAGACUCCCAUUAUGACUCAGUCUUAAAGGACGUCAAGCAGGCAGCCUCCACGGUUAGCGCUAAGCUCCUCUCCAUCGAGGAGGCGUGUGCGCUGACCCCGCCCCAUUCCGCUAGAUCAAAGUACGGUUUUGGGGCGAAAGAGGUUCGCAGCUUGUCCAGGAGGGCCGUUAACCACAUCAAGUCCGUGUGGGAGGACCUCCUGGAAGACCACUGCUCACCAAUUGAGACAACCAUCAUGGCCAAAAACGAGGUGUUCUGCGUUGAUCCCGCCAAAGGUGGGAAGAAGCCAGCCCGCCUCAUCGUAUACCCUGAUCUAGGUGUCAGGGUUUGCGAGAAGAUGGCCCUUUAUGACAUAACACAGAAGCUUCCCGUCGCGGUGAUGGGGCGCUCCUACGGGUUCCAGUACUCUCCAGCUCAGCGGGUCGAUUUCCUCCUACAGGCGUGGAGGGAAAAGAAAGCCCCUAUGGGUUUCUCUUAUGACACCCGCUGCUUUGACUCUACAGUCACGGAGAGGGACAUCAGAACCGAGGAGUCCAUCUAUCUGUCCUGUUCACUGCCCGAGGAGGCUCGGACUGCCAUACACUCACUGACUGAGAGACUUUACGUGGGAGGGCCCAUGACAAACAGCAAGGGGCAAUCCUGCGGGUACAGGCGUUGCCGCGCGAGCGGAGUGCUCACCACCAGCAUGGGUAACACACUCACGUGCUACGUAAAGGCCAGGGCGGCGUGCAACGCCGCAGGCAUUGUAGCUCCCACCAUGUUGGUAUGCGGCGACGACCUAGUCGUCAUCUCAGAGAGUCAAGGGGUUGAGGAGGACGAGCGGAACCUGAGAGUCUUCACGGAGGCUAUGACCAGGUACUCCGCCCCCCCCGGAGACCCCCCCAAAGCAGAAUAUGACUUGGAGCUAAUAACAUCUUGCUCCUCCAACGUAUCCGUGGCGCUGGACCCGCGAGGCCGCCGCAGGUACUACCUGACUAGAGACCCCACCACUCCACUCGCCAGGGCAGCCUGGGAGACAGCAAGACACUCCCCUGUCAAUUCAUGGUUGGGCAACAUCAUCCAGUACGCCCCAACAAUUUGGGCGCGCAUGGUCCUGAUGACACACUUUUUCUCCGUCUUAAUGGCCCAGGACACCUUGGACCAAGAUCUCAACUUUGAGAUGUACGGAGCAGUGUACUCGGUCAGUCCUUUGGACCUCCCAGCCAUAAUUGAACGACUCCAUGGGCUUGAAGCCUUUUCACUGCACACAUACUCUCCCCACGAACUCAGUCGGGUAGCAGCCGCUCUCAGAAAACUUGGAGCGCCUCCCCUUAGGGCGUGGAAGAGUCGAGCUCGUGCGGUGAGGGCUUCCCUCAUCAGCCGGGGGGGGAGGGCGGCCACAUGUGGCCGCUACCUCUUCAACUGGGCUGUGAAGACGAAGCUCAAACUCACUCCAUUGCCGGCGGCGCGCCUCCUGGACUUGUCCAGUUGGUUCACCGUCAGCGCUGGCGGGGGCGACAUAUAUCACAGCGUGUCGCGAGCUCGACCCCGCCUCUUACUCCUUGGCCUACUCCUACUUUGCGUAGGGGUAGGCAUUUUCCUACUCCCCGCUCGGUAGAGCGGCACACACUAGCUACA
>KC197233
GCCAUGAAUCACUCCCCUGUGAGGAACUACUGUCUUCACGCAGAAAGCGUCUAGCCAUGGCGUUAGUAUGAGUGUCGUACAGCCUCCAGGCCCCCCCCUCCCGGGAGAGCCAUAGUGGUCUGCGGAACCGGUGAGUACACCGGAAUUGCCGGGAAGACUGGGUCCUUUCUUGGAUAAACCCACUCUAUGCCCGGCCAUUUGGGCGUGCCCCCGCAAGACUGCUAGCCGAGUAGCGUUGGGUUGCGAAAGGCCUUGUGGUACUGCCUGAUAGGGUGCUUGCGAGUGCCCCGGGAGGUCUCGUAGACCGUGCAUCAUGAGCACAAAUCCCAAACCUCAAAGAAAAACCAAAAGAAACACUAACCGCCGCCCACAGGACGUUAAGUUCCCGGGCGGUGGCCAGAUCGUUGGUGGUGUAUACUUGUUGCCGCGCAGGGGCCCCCGGUUGGGUGUGCGCGCGACGAGGAAGACUUCCGAACGGUCCCAGCCACGUGGGAGACGCCAGCCCAUCCCUAAAGAUCGGCGCGCCACUGGCAAGUCCUGGGGACGCCCAGGAUACCCCUGGCCCCUGUAUGGGAACGAGGGCCUCGGCUGGGCGGGAUGGCUCCUGUCCCCCCGGGGUUCUCGCCCUUCUUGGGGCCCAACUGACCCCCGGCAUAGAUCGCGCAAUUUGGGUAAGGUCAUCGACACCCUCACAUGCGGAUUUGCCGACCUCAUGGGGUACAUACCCGUCGUUGGCGCCCCGGUUGGCGGAGUCGCCAGAGCUCUCGCACAUGGUGUGAGAGUCCUGGAGGACGGGAUAAAUUACGCAACAGGGAACUUGCCCGGUUGCUCCUUUUCUAUCUUCCUCCUAGCUCUUCUAUCCUGUAUUUCAAUUCCAGUCUCUGCCGUACAAGUCAAGAACACGAGCGUGUCCUACAUGGUGACCAACGAUUGCUCCAACAGUAGCAUCGUUUGGCAGUUGCAGGAUGCUGUUCUCCAUGUUCCAGGAUGUGUUCCAUGCGAGCGGAAGGGCAAUGAGUCCCGGUGCUGGAUACCGGUCACACCCAACGUGGCCGUGAGCCAGCCCGGUGCCCUCACACGAGGGCUACGGACGCACAUCGACGUCAUCGUGAUGUCUGCCACGCUCUGCUCUGCCCUCUACAUCGGGGACGUCUGCGGUGCGGUGAUGAUAUCAGCUCAGAUUUUCAUCGUCACGCCGCAGUUCCAUGUGUUCGUGCAGGACUGCAACUGCUCCGUGUACCCGGGCCACAUCACAGGACAUCGUAUGGCAUGGGAUAUGAUGAUGAACUGGUCGCCGACUGCCACUAUGAUUCUGGCAUAUCUGCUGCGCAUCCCUGAGGUCGUUUUGGGGAUCAUCGCUGAAGGACAUUGGGGGGUCAUGUUUGGCUUGGCCUACUUCUCCAUGCAAGGAGCGUGGGCAAAGGUCAUUGUCAUCCUGCUCCUGACCGCGGGGGUGGAGGCCCAUACGCGCACCGUUGCAGGCUCGGUGGCGCGGACUGCGGGGAGCCUUGUAGGUAUGUUUACGAAUGGACCCCAGCAGCGACUUCAGCUUAUCGACACCAAUGGCAGCUGGCACAUCAACCGUACAGCUUUAAAUUGCAAUGACAGUCUGCAAACUGGCUUCCUCGCGGCCUUGUUCUACGCGAACAAAUUCAAUUCUUCAGGGUGCCCCGAGCGUCUGGCCGCUUGUCGUCCACUGGACAAAUUUCCUAUCGGAUGGGGGGCCCUAGAGUAUGAGGACAAUGUCACCAACGAUGAGGACAUGAGGCCCUAUUGCUGGCAUUACCCACCUAAACCGUGUGGCAUAGUGCCUGCACGGUCUGUCUGUGGCCCUGUGUACUGUUUCACCCCCAGUCCAGUUGUAGUGGGUACCACCGAUAAAUUCGGGGUACCUACUUACAAGUGGGGGGAGAACGAGACUGAUGUCUUCUUAUUGAACAGUACUCGGCCACCACGGGGCGCUUGGUUCGGGUGUACGUGGAUGAAUGCCACCGGGUUCACCAAGACCUGCGGCGCACCACCCUGCCGCAUCAGGAAGAACUUCAAUGCCAGCGAGGACUUGCUAUGCCCCACGGAUUGCUUCAGGAAGCAUCCCGACGCGACAUAUCUCAAGUGUGGGGCUGGGCCCUGGUUGACACCUAAGUGUUUGGUUGACUACCCCUACAGACUGUGGCACUACCCGUGCACGGUUAAUUACACCAUUUUCAAAAUACGGAUGUACGUAGGGGGAGUUGAGCACAGGAUGAAUGCGGCCUGCAAUUUCACUCGUGGAGACCGCUGCAAUCUGGAGGACAGGGACAGGAGUCAGCUGAGCCCACUGUUGCACAGCACUACAGAGUGGGCUAUCCUACCCUGCACAUUUUCGGAUUUACCGGCAUUGUCCACCGGCCUUCUACAUCUCCACCAGAACAUCGUGGACGUGCAGUAUAUGUAUGGCCUGUCACCAGCCCUCACGAGUUACAUCGUCAAGUGGGAGUGGGUAGUCCUCCUAUUUUUGCUGCUAGCAGACGCCAGGGUCUGCGCUUGCCUGUGGAUGCUCCUCUUGCUCGGCCAGGUUGAAGCAGCAUUGGAGAAACUAAUCACCUUACACGCGGCUAGCGCCGCUAGCUCCAACGGCUUGCUGUACUUUCUCUUGUUCUUCAUGGCGGCCUGGUACAUCAAAGGCCGGGUGGUUCCCCUUACCACUUAUUCUUUACUAGGUGUAUGGCCAUUUACCCUGCUGCUCUUGGCAUUGCCUCAACAGGCCUAUGCCCUCGAUACAGCUGAGCAGGGCCAGGUUGGCCUCGUGCUUCUGGUGGUCAUUUCUGUCAUCACGCUCACCCCGGCGUAUAAGAUCAUCGUUUGCCGGUGUUUAUGGUGGCUGAGUUACAUGCCGGUCAUGGCGGAAGCCCUGAUCCAAGAAUGGGUUCCGCCGCUGGAAGCCCGAGGCGGUCGCGACGGCAUCAUAUGGGCUGCAACCAUGCUUUGCCCAGGCGUGGUGUUCGACGUAACCAAAUGGCUUCUGGCGAUCCUCGGACCCGGCUACCUCCUCAGGCACGUCCUGACGACUGUGCCAUAUUUUGUCAGGGCGCGAGCCCUGCUCAGGAUAUGUGCCAUGGUGAAACACCUUGCCGGGGGUAAGUAUAUCCAGAUGGCACUAAUCGCCAUCGGCAACUGGACUGGCACUUACAUCUAUGACCAUCUCUCCCCGAUGACCAACUGGGCUGCUACCGGCCUACGAGAUCUGGCCGUCGCCGUGGAGCCCAUAGUCUUCAGUCCAAUGGAGAAGAAAGUUAUCAUUUGGGGAGCGGAAACGGCAGCCUGCGGUGACAUCAUACAUGGCCUCCCCGUGUCCGCCCGGUUGGGCCGAGAAGUUCUACUGGGCCCUGCAGACGAGUACGUCUCCAGGGGGUGGAGCCUUCUUGCCCCCAUCACCGCUUAUGCUCAGCAGACUCGUGGCCUGCUGGGUACUAUAGUGGUGAGCUUGACGGGGCGCGACAAGACGGAGUGUGCCGGAGAGGUCCAAGUCCUGUCUUCAGUCACUCAAUCCUUCCUUGGAACAUCAAUCUCGGGGGUUCUUUGGACUGUUUUCCAUGGUGCCGGGAACAAGACGCUGGCUGGCUCGCGAGGGCCAGUCACGCAGAUGUAUACCAGCGCCGAAGGAGAUCUUGUGGGAUGGCCUAGCCCCCCCGGAACCAAGUCCCUCGAGCCGUGCACAUGCGGGGCCUCUGACCUUUAUCUUGUCACUCGGAAUGCCGAUGUCAUCCCGGCUCGGAGGCGGGGAGACCGCCGGGGAGCGCUGCUCUCUCCACGACCCCUCUCAACUCUUAAGGGGUCGUCGGGAGGGCCGGUCCUCUGCCCCAGGGGGCACGCGGUCGGGAUUUUCCGGGCGGCCGUGUGCUCCAGGGGGGUGGCGAAGUCUAUCGACUUUAUCCCCGUCGAGGCGCUCGACGUCGUCGCUAGGUCCCCCAGUUUCACCGACAACAGCGCACCCCCAGCUGUGCCCCAGACCUACCAGGUGGGGUACUUGCACGCUCCAACCGGCAGUGGGAAGAGCACCAAAGUCCCCGCGGCAUACGCCGCCCAGGGGUACAAGGUGCUAGUGCUGAACCCCUCCGUGGCCGCCACCUUGGGAUUUGGGGCUUACAUGUCAAAAGCACAUGGGAUCAACCCUAAUAUCAGGACCGGAGUCCGCACUGUGACGACUGGGGAUUCCAUCACCUACUCCACGUAUGGCAAAUUCCUCGCGGAUGGAGGCUGCUCCGGAGGAGCCUAUGACAUCAUAAUAUGCGAUGAGUGCCAUUCAGUGGAUUCCACAACCAUUCUUGGCAUUGGGACGGUCCUUGAUCAGGCUGAGACGGCGGGAGCUAGGCUGGUAGUCCUGGCAACAGCGACACCACCCGGCUCCGUGGCCACUCCACACCCGAAUAUAGAGGAAGUGGCUCUCGGCCACGAGGGGGAGAUCCCCUUCUACGGGAAAGCCAUUCCCCUAGCUAACAUCAAGGGAGGGAGGCACCUGAUCUUUUGCCACUCGAAAAAGAAGUGCGAUGAGCUCGCAUCUGCCUUGCGAGGCAUGGGUCUCAACGCAGUGGCAUACUACAGAGGGCUAGACGUCUCCGUGAUCCCAACCCAAGGAGAUGUGGUGGUUGUCGCUACCGACGCCCUCAUGACGGGGUACACUGGUGACUUCGACUCUGUGGUCGAUUGCAAUGUAGCAGUCACUCAGGUUGUUGAUUUCAGUUUAGACCCCACCUUUACCAUAACUACACAGACUGUCCCCCAAGAUGCUGUGUCGCGCAGCCAACGUCGGGGAAGGACGGGCAGGGGGCGCAUGGGUAUAUACAGGUAUGUCUCUUCCGGUGAGAGGCCCUCAGGAAUGUUUGACUCCGUAGUGCUCUGCGAGUGCUACGACGCUGGUACAGCGUGGUAUGAGCUCACACCGGCGGAGGCAACGGUUAGGCUCCGGGCAUACUUCAACACGCCUGGGCUGCCCGUGUGUCAAGAUCAUCUGGAGUUCUGGGAGGCUGUCUUUACCGGUCUUACACACAUUGAUGCCCACUUCCUCUCUCAGACAAAGCAGUCGGGGGAAAACUUCCCAUAUCUAGUGGCCUACCAGGCCACUGUGUGUGCUAGGGCGAAGGCUCCCCCUCCGUCCUGGGACACCAUGUGGAAGUGUCUGAUUAGACUUAAGCCUACCCUUGUAGGCCCAACACCUUUGCUGUAUCGUCUUGGGGCAGUCAGCAAUGAGGUCACUCUCACCCACCCCGUGACCAAGUACAUCGCCACGUGCAUGCAGGCCGACCUCGAGGUCAUGACGAGUACGUGGGUUCUCGCGGGGGGGGUGUUGGCCGCUGUAGCUGCCUACUGCCUAGCGACCGGCUGUGUUGUCAUCAUUGGUCGCUUGUGUAUCAACCAAAGGACAAUCGUUGCCCCCGACAAAGAGGUUCUCUAUGAAGCGUUUGACGAGAUGGAGGAGUGCGCUUCUAGAGCCGCUCUUGUCGAGGAGGGGCAUCGAAUAGUUGAGAUGCUAAAGUCCAAGAUCCAAGGCCUAUUACAACAGGCCUCGAGGCAGGCCCAAGACAUACAACCAGCUGUUCAGUCAACCUGGCCCAAACUAGAGCAAUUUUGGGCCAAGCACAUGUGGAAUUUCAUCAGUGGUAUCCAAUACCUCGCGGGGCUCUCCACGUUACCAGGGAACCCUGCUGUGGCCUCAAUGAUGGCAUUCAGCGCAGCCCUUACCAGCCCGCUGUCCACCAACACCACCAUCCUCCUGAAUAUCAUGGGGGGGUGGCUUGCCUCACAGAUUGCACCCCCCGCGGGGGCCACUGGCUUUGUCGUCAGCGGUCUAGUGGGGGCUGCCGUAGGUAGCAUAGGCCUAGGCAAGAUAUUGGUGGACGUUUUGGCCGGAUAUGGUGCUGGGAUCUCCGGAGCGCUCGUCGCCUUCAAGAUCAUGUCAGGCGAGAAACCCUCCGUAGAGGAUGUCGUCAAUUUGUUACCUGGUAUCCUUUCUCCCGGUGCCCUGGUGGUGGGAGUCAUCUGUGCGGCCAUCCUGCGCCGCCACGUAGGGCAAGGGGAAGGCGCGGUUCAAUGGAUGAAUAGGCUCAUUGCCUUUGCGUCCAGGGGGAACCACGUCGCCCCGACCCACUAUGUGGCGGAGUCGGACGCGUCGCAGCGAGUCACUCAGAUGUUGAGCUCUCUCACCAUAACCAGCUUGCUCAGGAGGCUGCACCAGUGGAUCACUGAAGACUGUCCCGUCCCAUGCAGUGGCUCGUGGCUUCGCGACCUAUGGGACUGGAUUUCCACCAUCCUAACUGACUUUAAGAAUUGGCUGUCGUCCAAAUUGUUCCCCAAAAUGCCGGGUAUCCCCUUUGUUUCCUGCCAAAAGGGUUACAAGGGGGUGUGGGCUGGCACGGGCAUUAUGACCACAAGGUGCCCAUGCGGUGCUAACAUAUCUGGCAACGUCCGCUUGGGCUCCAUGCGCAUCACGGGGCCCAAAACCUGCAUGAACACCUGGCAGGGGACAUUCCCUAUCAAUUGCUACACAGAGGGCCAAUGCGUGCCUAAGCCCGCACCUAAUUUCAAAACCGCCAUCUGGAGGGUGGCGGCAACAGAGUAUGCAGAGGUGACACGGCAUGGCUCCUACACAUAUGUGACAGGGUUGACAACCGACAACCUUAAGGUUCCCUGCCAACUACCAGCUCCUGAGUUUUUCUCCUGGGUGGACGGGGUACAGAUCCAUCGGUUUGCCCCUACGCCAAAGCCGCUGAUCAGGGACGAGGUGUCGUUUAGCGUGGGUCUCAACUCCUUCGUGGUCGGAUCUCAGCUUCCUUGUGAACCUGAGCCUGACACGGAGGUGCUGGCAUCCAUGCUGACGGACCCGUCCCACAUCACGGCAGAGGCAGCAGCGAGGCGCCUGGCACGGGGUUCACCUCCAUCGGAGGCGAGCUCCUCAGCAAGCCAGCUGUCCGCCCCGUCAUUGAGGGCCACCUGCACCUCACACGGCAGAGGCCCCGACAUUGACAUGGUGGAUGCCAACCUUUUCAUGGGAGGCGACGUGACCCGGGUGGAGUCCAACGCUAAAGUGCUCAUCCUAGACUCCCUUGACCCAAUGGUCGAGGAGGAGGACGAGCGCGAGCCUUCGGUGCCAUCCGAGUACCUGCUCCCCAAGAAGAGGUUUCCACCGGCAUUACCGCCGUGGGCGCGGCCUGAUUACAACCCGCCGCUCUUGGAGAACUGGAAAAAACCGGACUAUCAACCACCGACAGUGGCGGGGUGUGCCCUUCCCCCCUCACAACAGACUCCGGUGCCACCCCCGCGGAGGCGGCGGGCCAUAGUCCUGGACCAAAGCUCCGUGGGGGAAGCUCUUAAGGAGUUGGCCAUAAAAAGCUUUGGCCAGCCACCCCCCAGUGACGACUCCGGUCAUUCCACAGGGGCACUCAUCACCGACAGUGCCAACCAGACAAUUCCGGAAGAGUCCAUUGAUUCGGAGACGGACUCCUUGUCCUCCAUGCCCCCCCUAGAGGGGGAGCCUGGAGAUCCUGACCUGGAGCAUGAGACGGUAGAGCGCCAACCCCCCCCUCAGGAGGGGGAAGCAGCUCCCGGCUCGGACUCCGGUUCUUGGUCCACGUGCUCUGAAGAGGACGAUUCUGUGAUCUGCUGUUCUAUGUCAUACUCCUGGACGGGGGCACUAAUAACCCCUUGUGCUUCAGAAGAGGAGAAGUUGCCUAUCAAUCCCUUGAGUAAUUCGCUAUUGCGAUUCCACAACAAGGUGUAUUGCACAACAUCUAAAAGCGCCUCACUGAGGGCGAAGAAGGUGACUUUUGACAGAGUGCAGCUGCUUGACUCACACUAUGACUCAACUUUGAAGGACAUUAAGCUAGCUGCCUCCACGGUUAGCGCCAGGCUUCUCACGAUCGAGGAAGCAUGCGCGCUGACCCCUCCCCAUUCCGCUAGAUCAAAAUACGGAUUCGGGGCAAAGGAGGUUCGCAGCUUAGCCAAGAGGGCCGUUAACCACAUCAAGUCCGUGUGGAAGGACCUUUUGGAGGACUCAAUCACACCAAUUCCUACAACCAUCAUGGCCAAGAACGAAGUGUUCUGUGUGGACCCCGCCAAAGGUGGGAAGAAGGCGGCCCGACUCAUCGUAUACCCCGACCUCGGCGUCAGGGUCUGCGAGAAAGUCGCCCUUUAUGAUAUCACACAGAAACUCCCCCAGGCGGUGAUGGGAGCAUCCUACGGAUUUCAGUACUCUCCUGCACAACGGGUAGAAUUCCUCCUGAAAGCAUGGAAGGAGAAGAAAGACCCCAUGGGUUUUUCAUAUGACACCCGCUGUUUCGACUCUACAGUGACGGAGAGGGACAUCAGAACCGAGGAGUCCAUAUACCUUGCCUGUUCGCUGCCUGAAGAGGCUCGGAGGGCCAUACAUUCACUCACUGAGAGGCUUUACGUGGGGGGACCCAUGCUAAACAGCAAGGGCCAAUCCUGCGGAUACAGGCGUUGCCGCGCCAGCGGAGUGCUCACCACUAGCAUGGGGAACACCAUCACGUGCUAUGUGAAGGCCUUAGCGGCCUGCAAGGCCGCGGGUAUUGUCAAUCCCACAAUGCUGGUGUGCGGCGACGACCUUGUCGUCAUCUCAGAGAGUCAGGGGGCUGAGGAGGACGAGCGGAACCUGAGAGUCUUCACGGAGGCUAUGACCAGGUACUCCGCCCCCCCGGGCGAUCCCCCCAAAGCAGAGUAUGACCUGGAGCUGAUAACAUCUUGCUCCUCCAAUGUGUCUGUGGCGUUGGACGCACAUGGCCGCCGCAGGUACUACCUAACCAGAGACCCUACCACUCCACUCGCCAGAGCAGCCUGGGAAACUGCAAGACACUCUCCUGUCAACUCAUGGCUGGGAAACAUUAUCCAGUACGCUCCAACAAUAUGGGUCCGUAUGGUCUUAAUGACACAUUUCUUCUCCAUUCUAAUGGCCCAGGAUACCCCGGACCAAGAUUUCAAUUUUGAAAUGUACGGGGCCGUAUAUUCAGUCACUCCACUGGAUCUCCCAGCCAUCAUUGAAAGGCUGCAUGGCCUUGAAGCCUUUUCACUGCACACAUACUCUCCCCAUGAACUCACACGGGUGGCAGCCGCUCUCAGAAAGCUUGGAGCGCCGCCCUUGAGGGCAUGGAAGAGUCGGGCUCGUGCAGUGAGGGCAUCCCUCAUCGCCCGGGGAGGGAGGGCAGGCAUAUGUGGCCGCUAUCUCUUCAACUGGGCAGUGAGGACCAAGCUCAAACUCACUCCAUUGCCGGAGGCGGGUCGGCUGGACUUAUCCAGCUGGUUCACCAUCGGCGCCGGCGGGGGCGACAUAUAUCACAGCGUGUCGCGAGCCCGACCCCGCUUCUUACUCUUUGGCCUACUCCUACUUCUUGUAGGGGUAGGCAUCUUUUUACUCCCCGCUCGAUAGAGCGGCACACUUAGCUACACUCCAUAGCUAACUGUUUUUUUUUUUUUUUUUUUUUUUUUUUUUUUUUUUUUUUUUUUUUUUUUUUUUUUUUUUCUUUUUUUUUUUCUUUCCUUCUUUACCUUCUUUUAAUUCAUUUCUACACUUGGUGGCUCCAUCUUAGCCCUAGUCAGGGCUAGCUGUGAAAGGUCCGUGAGCCGCAUGACUGCAGAGAGUGCUGAAACUGGUAUCUCUGCAGAUCAUGU
>AB047639
ACCUGCCCCUAAUAGGGGCGACACUCCGCCAUGAAUCACUCCCCUGUGAGGAACUACUGUCUUCACGCAGAAAGCGCCUAGCCAUGGCGUUAGUAUGAGUGUCGUACAGCCUCCAGGCCCCCCCCUCCCGGGAGAGCCAUAGUGGUCUGCGGAACCGGUGAGUACACCGGAAUUGCCGGGAAGACUGGGUCCUUUCUUGGAUAAACCCACUCUAUGCCCGGCCAUUUGGGCGUGCCCCCGCAAGACUGCUAGCCGAGUAGCGUUGGGUUGCGAAAGGCCUUGUGGUACUGCCUGAUAGGGCGCUUGCGAGUGCCCCGGGAGGUCUCGUAGACCGUGCACCAUGAGCACAAAUCCUAAACCUCAAAGAAAAACCAAAAGAAACACCAACCGUCGCCCAGAAGACGUUAAGUUCCCGGGCGGCGGCCAGAUCGUUGGCGGAGUAUACUUGUUGCCGCGCAGGGGCCCCAGGUUGGGUGUGCGCACGACAAGGAAAACUUCGGAGCGGUCCCAGCCACGUGGGAGACGCCAGCCCAUCCCCAAAGAUCGGCGCUCCACUGGCAAGGCCUGGGGAAAACCAGGUCGCCCCUGGCCCCUAUAUGGGAAUGAGGGACUCGGCUGGGCAGGAUGGCUCCUGUCCCCCCGAGGCUCUCGCCCCUCCUGGGGCCCCACUGACCCCCGGCAUAGGUCGCGCAACGUGGGUAAAGUCAUCGACACCCUAACGUGUGGCUUUGCCGACCUCAUGGGGUACAUCCCCGUCGUAGGCGCCCCGCUUAGUGGCGCCGCCAGAGCUGUCGCGCACGGCGUGAGAGUCCUGGAGGACGGGGUUAAUUAUGCAACAGGGAACCUACCCGGUUUCCCCUUUUCUAUCUUCUUGCUGGCCCUGUUGUCCUGCAUCACCGUUCCGGUCUCUGCUGCCCAGGUGAAGAAUACCAGUAGCAGCUACAUGGUGACCAAUGACUGCUCCAAUGACAGCAUCACUUGGCAGCUCGAGGCUGCGGUUCUCCACGUCCCCGGGUGCGUCCCGUGCGAGAGAGUGGGGAAUACGUCACGGUGUUGGGUGCCAGUCUCGCCAAACAUGGCUGUGCGGCAGCCCGGUGCCCUCACGCAGGGUCUGCGGACGCACAUCGAUAUGGUUGUGAUGUCCGCCACCUUCUGCUCUGCUCUCUACGUGGGGGACCUCUGUGGCGGGGUGAUGCUCGCGGCCCAGGUGUUCAUCGUCUCGCCGCAGUACCACUGGUUUGUGCAAGAAUGCAAUUGCUCCAUCUACCCUGGCACCAUCACUGGACACCGCAUGGCAUGGGACAUGAUGAUGAACUGGUCGCCCACGGCCACCAUGAUCCUGGCGUACGUGAUGCGCGUCCCCGAGGUCAUCAUAGACAUCGUUAGCGGGGCUCACUGGGGCGUCAUGUUCGGCUUGGCCUACUUCUCUAUGCAGGGAGCGUGGGCGAAGGUCAUUGUCAUCCUUCUGCUGGCCGCUGGGGUGGACGCGGGCACCACCACCGUUGGAGGCGCUGUUGCACGUUCCACCAACGUGAUUGCCGGCGUGUUCAGCCAUGGCCCUCAGCAGAACAUUCAGCUCAUUAACACCAACGGCAGUUGGCACAUCAACCGUACUGCCUUGAAUUGCAAUGACUCCUUGAACACCGGCUUUCUCGCGGCCUUGUUCUACACCAACCGCUUUAACUCGUCAGGGUGUCCAGGGCGCCUGUCCGCCUGCCGCAACAUCGAGGCUUUCCGGAUAGGGUGGGGCACCCUACAGUACGAGGAUAAUGUCACCAAUCCAGAGGAUAUGAGGCCGUACUGCUGGCACUACCCCCCAAAGCCGUGUGGCGUAGUCCCCGCGAGGUCUGUGUGUGGCCCAGUGUACUGUUUCACCCCCAGCCCGGUAGUAGUGGGCACGACCGACAGACGUGGAGUGCCCACCUACACAUGGGGAGAGAAUGAGACAGAUGUCUUCCUACUGAACAGCACCCGACCGCCGCAGGGCUCAUGGUUCGGCUGCACGUGGAUGAACUCCACUGGUUUCACCAAGACUUGUGGCGCGCCACCUUGCCGCACCAGAGCUGACUUCAACGCCAGCACGGACUUGUUGUGCCCUACGGAUUGUUUUAGGAAGCAUCCUGAUGCCACUUAUAUUAAGUGUGGUUCUGGGCCCUGGCUCACACCAAAGUGCCUGGUCCACUACCCUUACAGACUCUGGCAUUACCCCUGCACAGUCAAUUUUACCAUCUUCAAGAUAAGAAUGUAUGUAGGGGGGGUUGAGCACAGGCUCACGGCCGCAUGCAACUUCACUCGUGGGGAUCGCUGCGACUUGGAGGACAGGGACAGGAGUCAGCUGUCUCCUCUGUUGCACUCUACCACGGAAUGGGCCAUCCUGCCCUGCACCUACUCAGACUUACCCGCUUUGUCAACUGGUCUUCUCCACCUUCACCAGAACAUCGUGGACGUACAAUACAUGUAUGGCCUCUCACCUGCUAUCACAAAAUACGUCGUUCGAUGGGAGUGGGUGGUACUCUUAUUCCUGCUCUUAGCGGACGCCAGAGUCUGCGCCUGCUUGUGGAUGCUCAUCUUGUUGGGCCAGGCCGAAGCAGCAUUGGAGAAGUUGGUCGUCUUGCACGCUGCGAGUGCGGCUAACUGCCAUGGCCUCCUAUAUUUUGCCAUCUUCUUCGUGGCAGCUUGGCACAUCAGGGGUCGGGUGGUCCCCUUGACCACCUAUUGCCUCACUGGCCUAUGGCCCUUCUGCCUACUGCUCAUGGCACUGCCCCGGCAGGCUUAUGCCUAUGACGCACCUGUGCACGGACAGAUAGGCGUGGGUUUGUUGAUAUUGAUCACCCUCUUCACACUCACCCCGGGGUAUAAGACCCUCCUCGGCCAGUGUCUGUGGUGGUUGUGCUAUCUCCUGACCCUGGGGGAAGCCAUGAUUCAGGAGUGGGUACCACCCAUGCAGGUGCGCGGCGGCCGCGAUGGCAUCGCGUGGGCCGUCACUAUAUUCUGCCCGGGUGUGGUGUUUGACAUUACCAAAUGGCUUUUGGCGUUGCUUGGGCCUGCUUACCUCUUAAGGGCCGCUUUGACACAUGUGCCGUACUUCGUCAGAGCUCACGCUCUGAUAAGGGUAUGCGCUUUGGUGAAGCAGCUCGCGGGGGGUAGGUAUGUUCAGGUGGCGCUAUUGGCCCUUGGCAGGUGGACUGGCACCUACAUCUAUGACCACCUCACACCUAUGUCGGACUGGGCCGCUAGCGGCCUGCGCGACUUAGCGGUCGCCGUGGAACCCAUCAUCUUCAGUCCGAUGGAGAAGAAGGUCAUCGUCUGGGGAGCGGAGACGGCUGCAUGUGGGGACAUUCUACAUGGACUUCCCGUGUCCGCCCGACUCGGCCAGGAGAUCCUCCUCGGCCCAGCUGAUGGCUACACCUCCAAGGGGUGGAAGCUCCUUGCUCCCAUCACUGCUUAUGCCCAGCAAACACGAGGCCUCCUGGGCGCCAUAGUGGUGAGUAUGACGGGGCGUGACAGGACAGAACAGGCCGGGGAAGUCCAAAUCCUGUCCACAGUCUCUCAGUCCUUCCUCGGAACAACCAUCUCGGGGGUUUUGUGGACUGUUUACCACGGAGCUGGCAACAAGACUCUAGCCGGCUUACGGGGUCCGGUCACGCAGAUGUACUCGAGUGCUGAGGGGGACUUGGUAGGCUGGCCCAGCCCCCCUGGGACCAAGUCUUUGGAGCCGUGCAAGUGUGGAGCCGUCGACCUAUAUCUGGUCACGCGGAACGCUGAUGUCAUCCCGGCUCGGAGACGCGGGGACAAGCGGGGAGCAUUGCUCUCCCCGAGACCCAUUUCGACCUUGAAGGGGUCCUCGGGGGGGCCGGUGCUCUGCCCUAGGGGCCACGUCGUUGGGCUCUUCCGAGCAGCUGUGUGCUCUCGGGGCGUGGCCAAAUCCAUCGAUUUCAUCCCCGUUGAGACACUCGACGUUGUUACAAGGUCUCCCACUUUCAGUGACAACAGCACGCCACCGGCUGUGCCCCAGACCUAUCAGGUCGGGUACUUGCAUGCUCCAACUGGCAGUGGAAAGAGCACCAAGGUCCCUGUCGCGUAUGCCGCCCAGGGGUACAAAGUACUAGUGCUUAACCCCUCGGUAGCUGCCACCCUGGGGUUUGGGGCGUACCUAUCCAAGGCACAUGGCAUCAAUCCCAACAUUAGGACUGGAGUCAGGACCGUGAUGACCGGGGAGGCCAUCACGUACUCCACAUAUGGCAAAUUUCUCGCCGAUGGGGGCUGCGCUAGCGGCGCCUAUGACAUCAUCAUAUGCGAUGAAUGCCACGCUGUGGAUGCUACCUCCAUUCUCGGCAUCGGAACGGUCCUUGAUCAAGCAGAGACAGCCGGGGUCAGACUAACUGUGCUGGCUACGGCCACACCCCCCGGGUCAGUGACAACCCCCCAUCCCGAUAUAGAAGAGGUAGGCCUCGGGCGGGAGGGUGAGAUCCCCUUCUAUGGGAGGGCGAUUCCCCUAUCCUGCAUCAAGGGAGGGAGACACCUGAUUUUCUGCCACUCAAAGAAAAAGUGUGACGAGCUCGCGGCGGCCCUUCGGGGCAUGGGCUUGAAUGCCGUGGCAUACUAUAGAGGGUUGGACGUCUCCAUAAUACCAGCUCAGGGAGAUGUGGUGGUCGUCGCCACCGACGCCCUCAUGACGGGGUACACUGGAGACUUUGACUCCGUGAUCGACUGCAAUGUAGCGGUCACCCAAGCUGUCGACUUCAGCCUGGACCCCACCUUCACUAUAACCACACAGACUGUCCCACAAGACGCUGUCUCACGCAGUCAGCGCCGCGGGCGCACAGGUAGAGGAAGACAGGGCACUUAUAGGUAUGUUUCCACUGGUGAACGAGCCUCAGGAAUGUUUGACAGUGUAGUGCUUUGUGAGUGCUACGACGCAGGGGCUGCGUGGUACGAUCUCACACCAGCGGAGACCACCGUCAGGCUUAGAGCGUAUUUCAACACGCCCGGCCUACCCGUGUGUCAAGACCAUCUUGAAUUUUGGGAGGCAGUUUUCACCGGCCUCACACACAUAGACGCCCACUUCCUCUCCCAAACAAAGCAAGCGGGGGAGAACUUCGCGUACCUAGUAGCCUACCAAGCUACGGUGUGCGCCAGAGCCAAGGCCCCUCCCCCGUCCUGGGACGCCAUGUGGAAGUGCCUGGCCCGACUCAAGCCUACGCUUGCGGGCCCCACACCUCUCCUGUACCGUUUGGGCCCUAUUACCAAUGAGGUCACCCUCACACACCCUGGGACGAAGUACAUCGCCACAUGCAUGCAAGCUGACCUUGAGGUCAUGACCAGCACGUGGGUCCUAGCUGGAGGAGUCCUGGCAGCCGUCGCCGCAUAUUGCCUGGCGACUGGAUGCGUUUCCAUCAUCGGCCGCUUGCACGUCAACCAGCGAGUCGUCGUUGCGCCGGAUAAGGAGGUCCUGUAUGAGGCUUUUGAUGAGAUGGAGGAAUGCGCCUCUAGGGCGGCUCUCAUCGAAGAGGGGCAGCGGAUAGCCGAGAUGUUGAAGUCCAAGAUCCAAGGCUUGCUGCAGCAGGCCUCUAAGCAGGCCCAGGACAUACAACCCGCUAUGCAGGCUUCAUGGCCCAAAGUGGAACAAUUUUGGGCCAGACACAUGUGGAACUUCAUUAGCGGCAUCCAAUACCUCGCAGGAUUGUCAACACUGCCAGGGAACCCCGCGGUGGCUUCCAUGAUGGCAUUCAGUGCCGCCCUCACCAGUCCGUUGUCGACCAGUACCACCAUCCUUCUCAACAUCAUGGGAGGCUGGUUAGCGUCCCAGAUCGCACCACCCGCGGGGGCCACCGGCUUUGUCGUCAGUGGCCUGGUGGGGGCUGCCGUGGGCAGCAUAGGCCUGGGUAAGGUGCUGGUGGACAUCCUGGCAGGAUAUGGUGCGGGCAUUUCGGGGGCCCUCGUCGCAUUCAAGAUCAUGUCUGGCGAGAAGCCCUCUAUGGAAGAUGUCAUCAAUCUACUGCCUGGGAUCCUGUCUCCGGGAGCCCUGGUGGUGGGGGUCAUCUGCGCGGCCAUUCUGCGCCGCCACGUGGGACCGGGGGAGGGCGCGGUCCAAUGGAUGAACAGGCUUAUUGCCUUUGCUUCCAGAGGAAACCACGUCGCCCCUACUCACUACGUGACGGAGUCGGAUGCGUCGCAGCGUGUGACCCAACUACUUGGCUCUCUUACUAUAACCAGCCUACUCAGAAGACUCCACAAUUGGAUAACUGAGGACUGCCCCAUCCCAUGCUCCGGAUCCUGGCUCCGCGACGUGUGGGACUGGGUUUGCACCAUCUUGACAGACUUCAAAAAUUGGCUGACCUCUAAAUUGUUCCCCAAGCUGCCCGGCCUCCCCUUCAUCUCUUGUCAAAAGGGGUACAAGGGUGUGUGGGCCGGCACUGGCAUCAUGACCACGCGCUGCCCUUGCGGCGCCAACAUCUCUGGCAAUGUCCGCCUGGGCUCUAUGAGGAUCACAGGGCCUAAAACCUGCAUGAACACCUGGCAGGGGACCUUUCCUAUCAAUUGCUACACGGAGGGCCAGUGCGCGCCGAAACCCCCCACGAACUACAAGACCGCCAUCUGGAGGGUGGCGGCCUCGGAGUACGCGGAGGUGACGCAGCAUGGGUCGUACUCCUAUGUAACAGGACUGACCACUGACAAUCUGAAAAUUCCUUGCCAACUACCUUCUCCAGAGUUUUUCUCCUGGGUGGACGGUGUGCAGAUCCAUAGGUUUGCACCCACACCAAAGCCGUUUUUCCGGGAUGAGGUCUCGUUCUGCGUUGGGCUUAAUUCCUAUGCUGUCGGGUCCCAGCUUCCCUGUGAACCUGAGCCCGACGCAGACGUAUUGAGGUCCAUGCUAACAGAUCCGCCCCACAUCACGGCGGAGACUGCGGCGCGGCGCUUGGCACGGGGAUCACCUCCAUCUGAGGCGAGCUCCUCAGUGAGCCAGCUAUCAGCACCGUCGCUGCGGGCCACCUGCACCACCCACAGCAACACCUAUGACGUGGACAUGGUCGAUGCCAACCUGCUCAUGGAGGGCGGUGUGGCUCAGACAGAGCCUGAGUCCAGGGUGCCCGUUCUGGACUUUCUCGAGCCAAUGGCCGAGGAAGAGAGCGACCUUGAGCCCUCAAUACCAUCGGAGUGCAUGCUCCCCAGGAGCGGGUUUCCACGGGCCUUACCGGCUUGGGCACGGCCUGACUACAACCCGCCGCUCGUGGAAUCGUGGAGGAGGCCAGAUUACCAACCGCCCACCGUUGCUGGUUGUGCUCUCCCCCCCCCCAAGAAGGCCCCGACGCCUCCCCCAAGGAGACGCCGGACAGUGGGUCUGAGCGAGAGCACCAUAUCAGAAGCCCUCCAGCAACUGGCCAUCAAGACCUUUGGCCAGCCCCCCUCGAGCGGUGAUGCAGGCUCGUCCACGGGGGCGGGCGCCGCCGAAUCCGGCGGUCCGACGUCCCCUGGUGAGCCGGCCCCCUCAGAGACAGGUUCCGCCUCCUCUAUGCCCCCCCUCGAGGGGGAGCCUGGAGAUCCGGACCUGGAGUCUGAUCAGGUAGAGCUUCAACCUCCCCCCCAGGGGGGGGGGGUAGCUCCCGGUUCGGGCUCGGGGUCUUGGUCUACUUGCUCCGAGGAGGACGAUACCACCGUGUGCUGCUCCAUGUCAUACUCCUGGACCGGGGCUCUAAUAACUCCCUGUAGCCCCGAAGAGGAAAAGUUGCCAAUCAACCCUUUGAGUAACUCGCUGUUGCGAUACCAUAACAAGGUGUACUGUACAACAUCAAAGAGCGCCUCACAGAGGGCUAAAAAGGUAACUUUUGACAGGACGCAAGUGCUCGACGCCCAUUAUGACUCAGUCUUAAAGGACAUCAAGCUAGCGGCUUCCAAGGUCAGCGCAAGGCUCCUCACCUUGGAGGAGGCGUGCCAGUUGACUCCACCCCAUUCUGCAAGAUCCAAGUAUGGAUUCGGGGCCAAGGAGGUCCGCAGCUUGUCCGGGAGGGCCGUUAACCACAUCAAGUCCGUGUGGAAGGACCUCCUGGAAGACCCACAAACACCAAUUCCCACAACCAUCAUGGCCAAAAAUGAGGUGUUCUGCGUGGACCCCGCCAAGGGGGGUAAGAAACCAGCUCGCCUCAUCGUUUACCCUGACCUCGGCGUCCGGGUCUGCGAGAAAAUGGCCCUCUAUGACAUUACACAAAAGCUUCCUCAGGCGGUAAUGGGAGCUUCCUAUGGCUUCCAGUACUCCCCUGCCCAACGGGUGGAGUAUCUCUUGAAAGCAUGGGCGGAAAAGAAGGACCCCAUGGGUUUUUCGUAUGAUACCCGAUGCUUCGACUCAACCGUCACUGAGAGAGACAUCAGGACCGAGGAGUCCAUAUACCAGGCCUGCUCCCUGCCCGAGGAGGCCCGCACUGCCAUACACUCGCUGACUGAGAGACUUUACGUAGGAGGGCCCAUGUUCAACAGCAAGGGUCAAACCUGCGGUUACAGACGUUGCCGCGCCAGCGGGGUGCUAACCACUAGCAUGGGUAACACCAUCACAUGCUAUGUGAAAGCCCUAGCGGCCUGCAAGGCUGCGGGGAUAGUUGCGCCCACAAUGCUGGUAUGCGGCGAUGACCUAGUAGUCAUCUCAGAAAGCCAGGGGACUGAGGAGGACGAGCGGAACCUGAGAGCCUUCACGGAGGCCAUGACCAGGUACUCUGCCCCUCCUGGUGAUCCCCCCAGACCGGAAUAUGACCUGGAGCUAAUAACAUCCUGUUCCUCAAAUGUGUCUGUGGCGUUGGGCCCGCGGGGCCGCCGCAGAUACUACCUGACCAGAGACCCAACCACUCCACUCGCCCGGGCUGCCUGGGAAACAGUUAGACACUCCCCUAUCAAUUCAUGGCUGGGAAACAUCAUCCAGUAUGCUCCAACCAUAUGGGUUCGCAUGGUCCUAAUGACACACUUCUUCUCCAUUCUCAUGGUCCAAGACACCCUGGACCAGAACCUCAACUUUGAGAUGUAUGGAUCAGUAUACUCCGUGAAUCCUUUGGACCUUCCAGCCAUAAUUGAGAGGUUACACGGGCUUGACGCCUUUUCUAUGCACACAUACUCUCACCACGAACUGACGCGGGUGGCUUCAGCCCUCAGAAAACUUGGGGCGCCACCCCUCAGGGUGUGGAAGAGUCGGGCUCGCGCAGUCAGGGCGUCCCUCAUCUCCCGUGGAGGGAAAGCGGCCGUUUGCGGCCGAUAUCUCUUCAAUUGGGCGGUGAAGACCAAGCUCAAACUCACUCCAUUGCCGGAGGCGCGCCUACUGGACUUAUCCAGUUGGUUCACCGUCGGCGCCGGCGGGGGCGACAUUUUUCACAGCGUGUCGCGCGCCCGACCCCGCUCAUUACUCUUCGGCCUACUCCUACUUUUCGUAGGGGUAGGCCUCUUCCUACUCCCCGCUCGGUAGAGCGGCACACACUAGGUACACUCCAUAGCUAACUGUUCCUUUUUUUUUUUUUUUUUUUUUUUUUUUUUUUUUUUUUUUUUUUCUUUUUUUUUUUUUUCCCUCUUUCUUCCCUUCUCAUCUUAUUCUACUUUCUUUCUUGGUGGCUCCAUCUUAGCCCUAGUCACGGCUAGCUGUGAAAGGUCCGUGAGCCGCAUGACUGCAGAGAGUGCCGUAACUGGUCUCUCUGCAGAUCAUGU
>MK548369
GACACUCCGCCAUGAAUCACUCCCCUGUGAGGAACUACUGUCUUCACGCAGAAAGCGUCUAGCCAUGGCGUUAGUAUGAGUGUCGUACAGCCUCCAGGCCCCCCCCUCCCGGGAGAGCCAUAGUGGUCUGCGGAACCGGUGAGUACACCGGAAUURCCGGAAAGACUGGGUCCUUUCUUGGAUAAACCCACUCUAUGUCCGGUCAUUUGGGCGUGCCCCCGCAAGACUGCUAGCCUAGUAGCGUUGGGUUGCGAACGGCCUUGUGGUACUGCCUGAUAGGGUGCUUGCGAGUGCCCCGGGAGGUCUCGUAGACCGUGCAUCAUGAGCACAAAUCCUAAACCUCAAAGAAAAACCCACWSAAACACAAACCGCCGCCCACAGGACGUCAAGUUCCCGGGUGGCGGCCAGAUCGUUGGCGGAGUUUACUUGCUGCCGCGCAGGGGCCCCAGGUUGGGUGUGCGCGCGACAAGGAAGACUUCCGAGCGAUCCCAGCCGCGUGGRAGACGCCAGCCCAUCCCGAAAGAUCGGCGCUCCACCGGCAAGUCCUGGGGAAAGCCAGGAUAUCCUUGGCCYCUGUAYGGAAACGAGGGCUGCGGCUGGGCAGGUUGGCUCCUGUCCCCCCGCGGGUCUCGUCCUACUUGGGGCCCUACUGACCCCCGGCAUAGAUCACGCAAYUUAGGUAAAGUCAUCGAUACCAUUACGUGUGGUUUUGCCGACCUCAUGGGGUACAUCCCUGUCGUAGGCGCUCCGGUYGGAGGCGUCGCCAGAGCCCUGGCACACGGUGUUAGGGUCCUGGAGGACGGGAUMAAUUAUGCAACAGGGAAUCUGCCUGGUUGCUCUUUCUCUAUCUUCUUACUUGCCCUUCUGUCGUGCGUYACARUGCCAGUGUCUGCAGUGGAAGUCAGGAACAUCAGUUCUAGCUACUACGCCACUAAUGAYUGCUCGAACAACAGCAUCACCUGGCAGCUCACUAACGCAGUUCUCCACCUUCCCGGAUGCGUCCCAUGUGAGAAUGAYAACGGCACCUUGCGUUGCUGGAUACAAGURACRCCUAACGUGGCUGUGAAACACCGCGGCGCRCUCACUCAYAACUUGCGAACGCAUGUUGAUGUGAUUGUGAUGGCAGCCACGGUCUGCUCGGCCUUGUAUGUGGGAGACGUGUGCGGGGCCGUGAUGAUCGUGUCGCAGGCUUUCAUAAUAUCGCCAGAGCGCCACAACUUCACCCAAGAGUGCAAUUGUUCCAUCUACCAGGGYCAUAUCACCGGCCACCGCAUGGCAUGGGACAUGAUGUUAAACUGGUCACCAACUCUCACCAUGAUCCUCGCCUACGYUGCUCGUGUUCCUGAGCURGUCCUUGAAGUCGUCUUCGGCGGCCAYUGGGGUGUGGUAUUUGGCUUGGCCUAUUUCUCCAUGCAGGGAGCRUGGGCCAAAGUCUUUGCYAUCCUCCUCCUUGUCGCCGGAGUGGAUGCACASACCUAUAGCUCCGGUGCAACAAURGGCCGYGSGRCYARGACCUUUUCUAGYCUCUUUACCCUUGGUCCCCAGCARACAAUUAGCCUAAUCAACACCAGUGGCAGUUGGCACAUAAACCGGACCGCCCUCAAUUGCAAUGACAGCUUGCAYACGGGUUUCAUCGCUUCCCUGUUUUAUGCCAACAGAUUCAACAGCUCCGGCUGUCCCGAACGCUUGUCYUCCUGCCGURGGCUGGAUGAUUUCCGCGUCGGGUGGGGAACCUUGGAAUAUGAGACUAAUGUCACCAAUGAYGAGGACAUGAGRCCGUACUGCUGGCAUUAYCCUCCGAAGCCUUGCGGUAUCGUUCCGGCUGGGACGGUUUGCGGGCCGGUCUAUUGUUUCACUCCCAGCCCUGUUGUCGUGGGUACCACUGACAAGCAGGGCGUGCCCACCUACAGMUGGGGGGAAAAUGAGACCGAUGUCUUYCUGCUAAAUAGCACAAGACCCCCGCAAGGAGCUUGGUUCGGMUGCACUUGGAUGAACGGGACUGGRUUCACCAAGACRUGCGGCGCACCACCUUGCCGCAUUAGGAAGGAYUACAACGGRWCCCUYGACCUGCUGUGCCCYACAGACUGUUUUAGGAAACACCCAGACACAACCUACCUUAAGUGCGGGGCAGGGCCYUGGUUGACUCCCAAAUGCUUGGUAGAAUACCCUUAUAGAUUGUGGCAUUAUCCGUGCACUGUGAAUUUYACCAUCUUYAAGGUGCGGAUGUAUGUAGGGGGAGUAGAGCACCGACUGUCCGCAGCAUGUAACUUCACACGCGGGGAYCGCUGCAGAYUGGAGGAUAGGGACAGGGGUCAGCAGAGUCCACUGCUGCACUCCACCACUGAAUGGGCGGUGUUGCCAUGCUCUUUCUCCGAYCUACCGGCACUAUCUACUGGCCUAUUGCACCUCCACCAAAACAUCGUGGACGUGCAGUACCUCUAUGGGCUUUCUCCGGCUAUCACAAGAUACAUCGUGAAGUGGGAGUGGGUGAUCCUUCUUUUCUUGUUGUUGGCAGACGCCAGGGUCUGCGCGUGCCUUUGGAUGCUCAUCAUACUGGGCCAGGCYGAGGCGGCGCUUGAGAAGCUUAUCAUCUUGCACUCUGCUAGCGCUGCUAGUGCCAACGGGCCACUGUGGUUCUUCAUCUUYUUYAUAGCGGCCUGGCACUUGAAGGGCAGGGUGGUCCCCAUGGCCACGUACUCUGUCCUCGGCUURUGGUCUUUYUUCCUCCUGGUCCUGGCYCUACCGCAGCAGGCUUAUGCUCUUGACGCUGCUGACCARGGGGAACUGGGGCURGCUUUAUUGGCAAUCAUAUCAAUCYUYACUCUUACCCCAGCCUACAAGACUUUCCUGUGCCGUUUAGUGUGGUGGCUGUCCUAUAUAUUGGUCUUGGCCGAGGCCCAGAUCCACCAAUGGGUCCCCCCCCUAGAGGUCCGAGGGGGGCGCGACGGAAUUAUCUGGGUGGCUGUCAUUCUACAUCCACGCCUUGUGUUUGAGAUCACGAAAUGGUUGUUGGCAGUUCUGGGACCUGCUCACCUCCUUAGAGCGUCUCUGCUACGGGUACCAUACUUCGUAAGGGCUCACGCCCUACUGCGAAUGUGUGCCCUGGUAAGACACCUCGCAGGAGCUAAGUAUAUCCAGAUGCUGUUGAUCACCAUAGGCAAGUGGACCGGCACUUACAUCUAUGACCACCUUUCCCCCCUAUCAACUUGGGCAGCCCAGGGGUUGCGGGACUUGGCGGUCGCCGUAGAGCCCGUGACUUUUAGCCCAAUGGAGAAGAAGGUCAUUGUAUGGGGGGCUGAGACAGUGGCGUGUGGGGAUAUCCUGCAUGGCCUCCCGGUUUCCGCGAGGCUAGGUAGGGAAAUUCUGCUCGGCCCCGCCGAUGGCUACACCUCGAAGGGGUGGAAGCUCUUGGCUCCCAUCACUGCUUACGCCCARCAGACAAGGGGUCUCCUAGGGUGUAUAAUCACCAGCCUGACUGGCCGGGACACAAACCAAGCGGAGGGUGAGGUCCAGAUUGUGUCAACUGCUGCCCAAACYUUCCUGGCAACGUGYAUUAAUGGGGUAUGCUGGACCGUCUACCACGGGGCCGGAACGAGGACCAUCGCAUCACCAAAGGGCCCUGUCAUCCAGAUGUACACCAAUGUAGACAAGGACCUCGUGGGCUGGCCCGCUCCUCAAGGUACCCGCUCAUUGACACCCUGCACCUGCGGCUCCUCGGACCUYUACCUGGUCACGAGGCAYGCCGAUGUCAUUCCYGUGCGCCGGCGYGGUGAUARCAGGGGCAGCCUGCUUUCGCCCCGGCCCAUUUCCUAYUUGAAAGGCUCCUCGGGGGGUCCGCUGUUGUGCCCCGCGGGGCACGCCGURGGCAUAUUCAGGGCCGCGGUGUGCACCCGUGGAGUGGCUAAGGCGGUGGACUUCAUCCCUGUGGAGAACCUAGAGACAACCAUGAGGUCCCCGGUGUUCACAGACAACUCCUCUCCACCAGCAGUGCCCCAGAGCUUCCAGGUGGCCCACCUGCAUGCUCCYACCGGCAGCGGCAAAAGCACCAAGGUCCCGGCUGCAUACGCUGCUCAGGGUUACAAGGUGCUAGUGCUCAAUCCCUCCGUUGCYGCGACRYUGGGCUUUGGUGCUUACAUGUCCAAGGCCCAUGGGGUCGAUCCUAAUAUCAGGACCGGGGUGAGRACAAUUACYACUGGCAGCCCCAUCACGUACUCCACCUACGGCAAGUUCCUUGCCGAUGGUGGGUGCUCAGGGGGUGCUUAUGACAUAAUAAUUUGUGACGAGUGCCACUCCACGGAUGCCACAUCCAUCUUGGGCAUCGGCACCGUCCUUGACCAAGCAGAGACUGCRGGGGCGAGACUGGUCGUACUCGCCACUGCUACCCCUCCAGGCUCCAUCACCGUGCCCCAUCCUAACAUCGAGGAGGUUGCUCUGUCCACCACCGGAGAGAUUCCYUUUUACGGCAAGGCYAUCCCCCUCGAGGUAAUCAAGGGGGGGAGACAUCUCAUCUUCUGUCACUCAAAGAAGAAGUGCGACGAGCUCGCCGCAAAGCURGUCGGAUUGGGCAUCAAUGCCGUGGCCUACUACCGCGGYCUUGACGUGUCUGUCAUCCCGACCAGCGGCGAUGUUGUCGUCGUGGCAACCGAUGCCCUCAUGACCGGCUUYACYGGCGACUUCGACUCGGUGAUAGACUGYAACACGUGUGUCACCCAGACRGUCGAUUUUAGCCUUGACCCUACUUUCACCAUYGAGACAACCACGCUCCCCCAGGACGCUGUCUCCCGUACCCAACGGCGGGGCAGGACUGGKAGGGGCAARCCGGGCAUCUACAGAUUCGUGGCGCCGGGGGAGCGSCCYUCCGGCAUGUUCGACUCGUCUGUCCUCUGUGAGUGCUAUGACGCGGGCUGUGCGUGGUACGARCUCACGCCCGCCGAGACYACAGUUAGGCUACGAUCGUACAUGAACACCCCCGGGCUCCCCGUGUGCCAGGACCAUCUCGAAUUUUGGGAGGGCGUCUUYACRGGCCUCACCCAUAUAGAUGCCCACUUCCUAUCUCAGACAAAGCAGAGUGGGGAGAACUUUCCUUACCUGGUAGCGUACCAAGCCACCGUGUGCGCUAGGGCUCAAGCCCYUCCCCCAUCGUGGGACCAGAUGUGGAAGUGUYUAACCCGCCUCAAACCUACCCUCCAUGGGCCAACACCUCUGCUGUACAGACUGGGCGCUGUUCAGAAUGAAGUCAYCUUGACGCACCCAGUCACCAAAUACAUCAUGACAUGCAUGUCGGCCGACCUAGAGGUCGUCACGAGUACCUGGGUGCUCGUYGGCGGYGUCCUGGCUGCUUUGGCCGCGUAUUGYCUGUCAACAGGCUGCGUGGUCAUAGUGGGCAGGGUUGUCUUGUCCGGGAAGCCGGCGRUCAUACCUGACAGGGAAGUUCUCUACCGVGAGUUCGAUGAGAUGGARGAGUGCUCUCAGCACUUACCGUACAUCGAGCACGGGAUGAUGCUCGCUGAGCAGUUCAAGCAGAAGGCCCUCGGCCUCCUGCAGACCGCGUCCCGUCAGGCAGAGGAYAUCGCCCCUGCUGUCCAGACCAACUGGCAAAAACUCGAGGYCUUCUGGGCAAAGCAUAUGUGGAAYUUCAUCAGUGGGAUACAAUACUUGGCGGGCUUGUCAACGUUGCCUGGUAMCCCCGCCAUUGCUUCAUUGAUGGCUUUUACAGCUGCCGUCACCAGCCCACUAACCACUAGCCAAACCCUCCUCUUCAACAUAUUGGGGGGUUGGGUGGCUGCCCAGCUCGCCGCCCCCGGUGCCGCUACCGCCUUUGUGGGCGCUGGCUUAGCCGGCGCCGCCRUCGGCAGUGUUGGACUGGGGAAGGUCCUCGUAGACAUUCUUGCAGGGUAUGGUGCGGGCGUGGCGGGAGCCCUCGUGGCWUUUAAGAUCAUGAGCGGCGAGGKCCCCUCYACGGARGACCUGGUCAACUUACUGCCCGCYAUCCUCUCGCCUGGAGCCCUUGUAGUCGGCGUGGUCUGCGCAGCAAUACUGCGCCGGCACGUUGGGCCGGGCGAGGGGGCAGUGCAAUGGAUGAACCGGCUGAUAGCCUUCGCCUCCCGGGGGAACCAUGUUUCCCCCACGCACUACGUGCCGGAGAGCGAUGCAGCUGCCCGCGUCACYRCCAUACUCAGCAGCCUUACUGUAACCCAGCUCCUAAGGCGACUGCACCAGUGGAUAAGCUCRGAGUCYACCACCCCAUGCGCCGGUUCCUGGCUAAGGGACGUCUGGGACUGGAUAUGCGAGGUGCUGAGCGACUUCARGACCUGGYUAAAAGCCAAGCUCAUGCCACAACUGCCUGGGAUUCCCCUUUUGUCCUGYCAGCGCGGGUAUAAAGGGGUCUGGCGAGGGGAUGGCAUCAUGCACACUCGCUGCCACUGUGGAGCUGAGAUCACCGGACAUGUCAAAAACGGGACGAUGAGGAUCGUUGGUCCCAGGACCUGCAGGAACAUGUGGAGUGGRACCUUCCCCAUUAACGCCUACACCACGGGCCCCUGUACUCCCCUUCCUGCGCCGAACUAUACGUUCGCGCUGUGGAGGGUGUCUGCAGAGGARUACGUGGAGGUAAGGCAGGURGGGGACUUCCACUACGUGACGGGYAUGACYACUGACAACCUUAAAUGCCCGUGCCAGGUCCCRUCGCCCGAAUUCUUYACAGAACUAGACGGGGUGCGCCURCAUAGGUUUGCGCCCCCCUGCAAGCCCUUGCUGCGGGAGGAGGURUCAUUCAGAGUAGGACUCCACGAGUACCCGGUGGGRUCGCAAUUACCUUGCGAGCCCGAGCCGGACGUGGCCGUGUUGACGUCCAUGCUCACCGACCCCUCCCACAUAACAGCGGAGRCGGCUGGGAGRAGGUURGCRAGAGGAUCACCCCCCUCUAUAGCCAGCUCUUCGGCUAGCCAGCUGUCCGCUCCAUCUCUCAAGGCAACUUGCACCACCAACCAUGACUCCCCHGACGCCGAUCUCAUAGAGGCCAACCUCCUAUGGAGGCAGGAGAUGGGCGGCAACAUCACCAGGGUUGAGUCAGAGAACAAAGUGGUGAUUCUGGACUCCUUCGAUCCGCUYGUGGCGGAAGAGGAUGAGCGGGAGGUCUCCGUACCCGCAGAAAUMCUGCGGAAGUCUCGGAAGUUUACYCCGGCYCUGCCCAUCUGGGCGCGGCCGGACUACAACCCCCCGCUGCUGGAGACGUGGAAAAAGCCUGACUAYGAGCCACCUGUGGUCCAUGGCUGCCCGCUUCCACCUCCACGAUCCCCUCCUGUGCCUCCGCCUCGGAGGAAGCGRACGGUGGUCCUCACCGAAWCAACCGURUCUACUGCCUUGGCYGAACUUGCCACCAAAAGUUUUGGCAGCUCCACAACCUCCGGUAUCACGGGCGACAAUACGACAACRUCCUCUGAGCCCGCCCCCUCCGACUGCCCYCCAGACUCCGACGCUGAGUCCUACUCRUCCAUGCCCCCCCUGGAGGGGGAGCCUGGGGAUCCGGAUCUCAGCGACGGGUCGUGGUCGACGGUCAGUAGUAGGGCGGACGCGGAGGAUGUCGUGUGUUGCUCAAUGUCUUAYACYUGGACAGGCGCACUCGUCACYCCAUGCGCCGCGGAGGAACAGAAACUGCCCAUCAACGCACUGAGCAACUCGUUGCUACGCCAUCACAAYAUGGUGUAUUCYACCACCUCACGCAGUGCUUGCCAAAGGCAGAAGAAAGUCACAUUUGACAGACUGCAGGUUCUGGAYAGCCAYUACCAGGACGUGCUCAAGGAGGUUAAGGCAGCGGCGUCAAMRGUGAAGGCUAACUUGCUAUCCGUAGAGGAAGCUUGCAGCCUGACGCCCCCACAYUCAGCCAGAUCCAAGUUUGGCUAUGGGGCUAAAGACGUCCGUUGCCAUGCCAGAAAGGCCGUAAACCACAUCAACUCCGUGUGGAAAGACCUUCUGGAGGACAGUGUAACACCAAUAGACACCACCAUCAUGGCCAAGAACGAAGUUUUCUGCGUUCAGCCUGAGAAGGGRGGUCGUAAGCCAGCUCGUCUCAUCGUGUUCCCCGACUUGGGUGUGCGCGUGUGCGAGAAGAUGGCCCUGUACGACGUGGUUAGCAARCUCCCCCAGGCCGUGAUGGGAGCCUCCUACGGAUUYCAAUACUCRCCAGGACAGCGGGUUGAAUUCCUCGUGCAAGCGUGGAAAUCCAAGAGGACYCCAAUGGGRUUCUCGUAUGACACCCGCUGCUUUGACUCCACAGUCACYGAGAGUGAUAUCCGUACGGAGGAGGCAAUCUACCAAUGUUGUGACCUGGACCCCCAAGCCCGYGUGGCCAUUAAGUCCCUCACUGAGAGGCUYUAUGUUGGGGGCCCCCUUACCAAUUCAAGGGGGGAAAACUGCGGCUACCGUAGAUGCCGCGCGAGCGGCGUGCUAACRACUAGCUGUGGUAACACCCUCACUUGUUACAUCAAGGCCCAAGCAGCCUGUCGAGCCGCAGGGCUCCAGGACUGCACCAUGCUCGUGUGUGGCGAYGACUURGUCGUUAUCUGUGAAAGUGCGGGGGUCCARGAGGAYGCGGCGAGCCUGAGAGCCUUCACGGAGGCUAUGACCAGGUACUCCGCCCCCCCCGGGGACCCCCCACAACCGGAAUACGACCUGGAGCUCAUAACAUCAUGCUCCUCUAACGUGUCAGUCGCCCAYGACGGYGCUGGAAARAGGGUCUACUACCUUACCCGUGACCCCACAACUCCCCUCGCGAGAGCCGCGUGGGAGACAGCAAGACACACUCCAGUCAAUUCCUGGCUAGGCAACAUAGUCAUGUUUGCCCCCACACUGUGGGCGAGGAUGAUAYUGAUGACCCAUUUCUUUAGCGUCCUCAUAGCCAGGGAUCAGCUUGAACAGGCUCUCGAUUGCGAGAUCUACGGAGCCUGYUACUCCAUAGAACCACUGGAUCUACCUCCAAUCAUUCAAAGACUCCAUGGCCUUAGCGCAUUUUCACUCCAYAGUUACUCUCCAGGUGAAAUCAAUAGGGUGGCCGCAUGCCUCAGRAAACUUGGGGUCCCGCCCUUGCGAGCUUGGAGACACCGGGCCCGGAGCGUCCGCGCUAGGCUKCUGUCCAGAGGGGGUAGRGCUGCYAUAUGCGGCAAAUACCUCUUYAACUGGGCAGUAAGAACARAGCUYWWWSWSWVDKUWHUSGBGKHYHYKGSBBBBHUGGACUUGUCCAGCUGGUUCACGGCUGGCUACAGCGGGGGAGACAUUUAUCACAGCGUGUCUCAUGCCCGGCCCCGCUGGUUCUGGUUYUGCCUACUCCUGCUUGCUGCAGGGGUAGGCAUCUACCUCCWCCCCAACCGAUGA
>AY232740
CACUCCCCUGUGAGGAACUACUGUCUUCACGCAGAAAGCGUCUAGCCAUGGCGUUAGUAUGAGUGUCGUACAGCCUCCAGGCCCCCCCCUCCCGGGAGAGCCAUAGUGGUCUGCGGAACCGGUGAGUACACCGGAAUUACCGGAAAGACUGGGUCCUUUCUUGGACAAACCCACUCUAUGUCCGGUCAUUUGGGCGUGCCCCCGCAAGACUGCUAGCCGAGUAGCGUUGGGUUGCGAAAGGCCUUGUGGUACUGCCUGAUAGGGUGCUUGCGAGUGCCCCGGGAGGUCUCGUAGACCGUGCAUCAUGAGCACAAAUCCUAAACCUCAAAGAAAAACCAAAAGAAACACAAACCGCCGCCCACAGGACGUCAAGUUCCCGGGUGGCGGUCAGAUCGUUGGCGGAGUUUACUUGCUGCCGCGCAGGGGCCCCAGGUUGGGUGUGCGCGCGACAAGGAAGACUUCCGAGCGAUCCCAGCCGCGUGGAAGACGCCAGCCCAUCCCGAAAGAUCGGCGCUCCACCGGCAAGUCCUGGGGAAAGCCAGGAUAUCCUUGGCCUCUGUACGGAAACGAGGGCUGCGGCUGGGCAGGUUGGCUCCUGUCCCCCCGCGGGUCUCGUCCUACUUGGGGCCCCAACGACCCCCGGCACAGAUCACGCAACUUGGGUAAAGUCAUCGAUACCUUUACGUGUGGUUUUGCCGACCUCAUGGGGUACAUCCCUGUCAUUGGCGCCCCGGUAGGAGGCGUCGCCAGAGCUCUGGCACACGGUGUUAGGGUCCUGGAAGACGGGAUAAAUUACGCAACAGGGAAUCUACCUGGUUGCUCCUUUUCUAUCUUCUUACUUGCUCUUCUGUCAUGCGUCACAGUGCCAGUGUCUGCAGUGGAAGUCAGGAACAUCAGUUCUAGCUACUAUGCCACUAACGAUUGCUCGAACAACAGCAUCACCUGGCAGCUCACUAACGCAGUUCUCCACCUUCCUGGAUGCGUCCCAUGUGAGAAUGAUAAUGGCACCUUGCGCUGCUGGAUACAAGUAACACCCAAUGUGGCUGUGAAACACCGCGGCGCACUCACUGACAACCUGCGAACGCACGUCGACAUGAUCGUAAUGGCAGCUACGGUCUGUUCGGCCUUGUACGUGGGAGACGUGUGCGGGGCCGUGAUGAUCGUGUCGCAGGCUUUCAUAAUAUCGCCAGAGCGCCACAACUUCACCCAAGAGUGCAAUUGUUCCAUCUACCAAGGUCAUAUCACCGGCCAUCGCAUGGCAUGGGACAUGAUGUUAAAUUGGUCACCAACUCUUACCAUGAUCCUCGCCUACGCUGCUCGUGUUCCUGAGCUAGUCCUUGAAAUUGUCUUCGGCGGCCACUGGGGUGUGGCGUUUGGCUUGGCCUAUUUCUCCAUGCAGGGAGCGUGGGCCAAAGUCAUUGCCAUCCUCCUUCUUGUCGCGGGAGUGGAUGCAAGCACCUAUUCCACCGGCGCACAAGCGGGUCGUGCCACUUCGGGGCUCACUGGCAUCUUUAGCCCUGGUCCUCAGCAGAACAUCCACUUAAUCAAUACCAAUGGCAGCUGGCACAUAAACAGGACUGCUCUCAAUUGCAAUGACAGCUUGCAGACGGGAUUCAUCGCUUCCCUGUUUUAUACCAGGAAAUUUAACAGCUCCGGCUGCCCCGAGCGCUUGUCUUCCUGCCGCAGGCUGGACGAUUUUCGCAUCGGGUGGGGAACUUUGGAAUACGAGACCAAUGUCACCAAUGAUGAGGACAUGAGGCCGUACUGCUGGCAUUACCCUCCGAAGCCUUGCGGUAUCGUCUCGGCUAGGACGGUUUGCGGGCCGGUCUACUGUUUUACUCCUAGCCCUGUUGUCGUGGGCACCACUGACAGGCAGGGCGUACCCACCUAUACCUGGGGGGAAAACGAGACCGAUGUCUUUCUGCUAAAUAGCACAAGACCCCCGCAAGGAGCUUGGUUCGGCUGCACUUGGAUGAACGGGACUGGGUACACUAAGACGUGCGGAGCACCACCUUGCCGCAUUAGGAGAGACUUCAACAGUACUCUCGAUCUAUUGUGCCCCACAGACUGUUUUAGGAAGCACCCAGGUGCUACCUAUCUUAAGUGCGGAGCUGGGCCUUGGUUGACCCCCAGGUGCCUGAUAGAAUACCCUUAUAGGCUGUGGCAUUAUCCGUGCACUGUAAAUUUCACCAUCUUCAAGGUGCGGAUGUAUGUAGGGGGGGUGGAGCAUCGAUUGUCCGCAGCAUGUAACUUCACGCGCGGAGACCGCUGCAGAUUAGAAGACAGGGAUAGGGGUCAGCAGAGUCCACUGCUGCACUCCACCACUGAGUGGGCAGUGUUGCCAUGCUCCUUCUCCGACCUACCGGCAUUAUCCACUGGCCUAUUGCACCUCCACCAAAACAUCGUGGACGUGCAGUAUCUCUAUGGACUUUCUCCGGCUCUUACAAGAUACAUCGUGAGGUGGGAAUGGGUGGUCCUCCUUUUCUUGUUGUUGGCAGACGCCAGGGUCUGUGCAUGCCUUUGGAUGCUCAUCAUACUGGGCCAAGCCGAGGCGGCGCUUGAGAAGCUCAUCAUCUUGCACUCCGCUAGCGCCGCUAGUGCCAAUGGGCCGCUGUGGUUCUUCAUCUUCUUUACAGCGGCCUGGUACUUAAAGGGCAGGGUGGUCCCCGCGGCCACAUACUCUGUACUCGGCUUGUGGUCCUUUCUCCUUCUGGUCCUGGCCCUACCACAGCAGGCUUAUGCCCUGGACGCCGCUGAACAAGGGGAACUAGGGCUGGUUUUAUUAGUAAUCAUAUCCAUCUUUACUCUUACCCCAGCAUACAAGAUUCUCCUCAGCCGUUCAGUGUGGUGGCUGUCCUACAUGCUGGUCUUGGCCGAGGCCCAGAUUCAGCAAUGGGUCCCCCCCCUCGAGGCCCGAGGGGGGCGUGACGGGAUCAUCUGGGUGGCUGUCAUUCUACACCCACGCCUUGUGUUUGAGAUCACGAAAUGGUUGUUAGCAAUCCUGGGGUCUGCCCACCUCCUUAAAGCGUCUCUGCUACGGGUACCAUACUUUGUGAGGGCUCACGCUCUGCUACGAGUGUGCACCCUGGUGAGACACCUCGCAGGAGCUAGGUACAUCCAGAUGCUGUUGAUCACCAUGGGCAGGUGGACCGGCACUUACAUCUAUGACCACCUCUCCCCUUUAUCAACUUGGGCAGCUCAGGGUUUGCGGGACCUGGCAGUCGCCGUGGAGCCUGUGAUCUUCAGCCCAAUGGAGAAGAAGGUCAUUGUGUGGGGGGCUGAGACAGUGGCGUGUGGAGACAUCCUGCAUGGCCUCCCGGUUUCCGCGAGGCUAGGUAGGGAAGUUCUGCUCGGCCCUGCCGAUAGCUACGCCUCGAAGGGGUGGAAGCUCCUAGCCCCCAUUACUGCUUACACUCAGCAGACUCGUGGUCUCCUGGGUGCCAUCGUGGUCAGCCUAACGGGCCGCGACAAAAAUGAGCAGGCUGGGCAGGUCCAGGUUCUGUCCUCUGUCACACAAUCUUUCUUGGGGACAUCUAUUUCGGGGGUCCUCUGGACAGUAUACCACGGGGCUGGUAAUAAGACCUUGGCUGGCCCCAAAGGACCAGUCACUCAGAUGUACACCAGCGCAGAGGGGGACCUCGUGGGAUGGCCUAGCCCCCCCGGGACUAAGUCAUUAGACCCCUGUACCUGCGGGGCCGUGGACCUCUACCUGGUCACCCGAAACGCUGAUGUCAUUCCGGUCCGGAGGAAAGAUGACCGGCGGGGUGCACUACUCUCGCCAAGGCCUCUCUCAACCCUCAAAGGAUCAUCCGGCGGACCCGUGCUCUGCCCUAGGGGACACGCCGUCGGCUUGUUCAGAGCGGCCGUGUGUGCCAGGGGUGUGGCCAAGUCUAUUGACUUCAUCCCUGUUGAAUCUCUCGACAUCGCCACACGGACGCCCAGCUUCUCUGACAACAGCACGCCACCAGCUGUGCCCCAGUCUUACCAGGUGGGCUACUUGCACGCACCAACGGGCAGCGGGAAGAGCACCAAGGUCCCUGCCGCAUAUGCCAGUCAGGGGUACAAAGUACUCGUACUAAACCCCUCUGUCGCGGCUACACUUGGUUUUGGGGCCUACAUGUCCAAAGCCCAUGGGAUCAACCCCAACAUCAGAACCGGAGUACGGACUGUGACCACCGGGGACCCUAUCACUUAUUCCACUUAUGCCAAGUUCAUCGCAGACGGAGGCUGCUCAGCUGGCGCCUAUGACGUCAUCAUAUGCGACGAAUGCCAUUCAGUGGACGCCACUACCAUUCUUGGCAUUGGAACAGUCCUCGACCAGGCUGAGACCGCAGGUGUCAGGCUAGUGGUUUUAGCCACAGCCACGCCUCCCGGUACGGUGACAACUCCCCACAGUAACAUAGAGGAGGUGGCCCUCGGUCAUGAGGGCGAGAUCCCUUUCUAUGGCAAGGCUAUCCCCCUAGCUUACAUCAAGGGGGGCAGGCACCUGAUCUUUUGUCAUUCAAAAAAGAAGUGCGACGAGCUCGCAGCAGCCCUUCGGGGCUUGGGUGUCAAUGCCGUUGCCUACUACAGGGGUCUCGACGUCUCCGUUAUACCAACUCAAGGAGACGUGGUGGUCGUCGCCACCGACGCCCUAAUGACUGGAUACACCGGUGACUUUGACUCUGUCAUCGACUGCAAUGUUGCAGUUACUCAGAUUGUUGACUUUAGCCUAGACCCAACUUUUACCAUCACUACUCAAACCGUCCCUCAGGACGCUGUCUCCCGUAGUCAACGUAGAGGGAGAACUGGGAGGGGGCGACUGGGCACUUACAGGUAUGUCUCGUCAGGCGAGAGACCGUCUGGGAUGUUCGACAGCGUAGUGCUCUGUGAGUGCUAUGAUUCCGGGGCAGCCUGGUACGAGCUUACGCCUGCUGAGACUACGGUGAGACUCCGGGCAUAUUUCAACACGCCCGGUUUACCCGUGUGUCAAGACCACCUGGAGUUCUGGGAAGCGGUCUUUACAGGUCUCACACACAUUGAUGCCCACUUCCUCUCCCAGACAAAGCAAGGAGGAGAAAACUUUGCGUAUCUAACGGCCUACCAGGCCACAGUAUGCGCUAGGGCAAAGGCCCCUCCUCCUUCGUGGGACGUGAUGUGGAAGUGUCUAACUAGGCUAAAACCUACACUGACUGGUCCUACCCCCCUCCUGUACCGCUUGGGUGCCGUGACCAACGAGGUUACCCUGACGCACCCCGUGACGAAAUACAUCGCCACGUGCAUGCAGGCUGACCUCGAGGUCAUGACAAGCACAUGGGUCCUAGCAGGGGGGGUGCUAGCCGCCGUGGCAGCUUACUGCUUGGCGACCGGCUGCAUUUCCAUCAUUGGCCGCAUACACCUGAAUGAUCGGGUAGUUGUGACCCCUGACAAGGAAAUCUUAUAUGAGGCCUUUGAUGAGAUGGAAGAAUGCGCCUCCAAAGCCGCCCUCAUUGAGGAAGGGCAGCGGAUGGCGGAGAUGCUCAAGUCUAAGAUACAAGGCCUCCUACAACAGGCCACAAGACAAGCCCAAGACAUACAGCCAGCCAUACAGUCAUCAUGGCCCAAGCUUGAACAAUUUUGGGCCAAACACAUGUGGAACUUCAUCAGCGGCAUACAGUACCUGGCGGGACUCUCCACUCUACCGGGAAAUCCCGCAGUGGCAUCAAUGAUGGCUUUCAGCGCCGCAUUGACUAGCCCACUACCCACCAGCACCACCAUCCUCUUGAACAUCAUGGGGGGAUGGUUGGCCUCCCAGAUUGCCCCCCCUGCCGGGGCCACUGGCUUCGUUGUCAGUGGUCUAGUGGGGGCGGCCGUUGGAAGUAUAGGCCUAGGUAAGAUACUGGUGGACGUUUUGGCCGGGUACGGUGCAGGCAUUUCAGGGGCCCUCGUAGCUUUUAAAAUCAUGAGCGGCGAGAAGCCCACGGUAGAAGAUGUUGUGAAUCUCCUACCUGCUAUUCUGUCUCCUGGCGCUUUGGUAGUGGGAGUCAUCUGUGCGGCAAUCUUGCGCCGCCACGUCGGCCAGGGAGAGGGGGCGGUCCAGUGGAUGAACAGACUGAUCGCCUUUGCCUCCAGAGGAAACCAUGUUGCCCCCACCCACUACGUGGCGGAGUCUGACGCCUCGCUGCGCGUAACGCAGGUGCUAAGUUCACUCACAAUCACCAGCCUACUUAGGAGACUACAUGCCUGGAUCACUGAAGAUUGCCCAGUCCCAUGUUCGGGGUCUUGGCUCCGGGACAUUUGGGAUUGGGUUUGUUCCAUUCUCACAGACUUUAAGAACUGGCUGUCUUCAAAAUUGCUCCCCAAAAUGCCCGGCCUUCCCUUCAUCUCUUGCCAAAAGGGAUACAGGGGUGUAUGGGCUGGCACGGGAGUCAUGACUACUCGGUGUCCAUGCGGAGCAAACAUCUCGGGCCAUGUCCGCAUGGGUACCAUGAAAAUAACAGGCCCGAAGACCUGCUUGAACCUGUGGCAGGGAACCUUCCCCAUCAAUUGUUACACAGAAGGGCCUUGCGUGCCAAAACCCCCUCCUAAUUAUAAGACCGCAAUUUGGAGGGUGGCAGCGUCGGAGUACGUUGAGGUCACGCAGCAUGGCUCUUUCUCGUACGUAACGGGGUUAACCAGUGACAACCUUAAGGUCCCUUGCCAGGUACCAGCUCCAGAAUUCUUCUCUUGGGUGGACGGGGUGCAAAUACAUCGAUUCGCCCCCACUCCAGGUCCCUUCUUUCGGGAUGAGGUUACGUUCACCGUAGGCCUCAAUUCCUUUGUGGUCGGCUCUCAGCUCCCUUGCGACCCUGAGCCGGACACCGAGGUAUUGGCCUCCAUGCUGACAGACCCGUCCCACAUUACCGCGGAGGCGGCAGCCAGGCGAUUGGCCAGGGGAUCCCCCCCCUCACAGGCCAGCUCUUCAGCGAGCCAGCUUUCCGCCCCGUCCUUGAAGGCUACCUGUACCACCCAUAAGAUGGCAUAUGAUUGUGACAUGGUGGAUGCUAACCUUUUCAUGGGAGGCGAUGUGACCCGGAUUGAGUCCGACUCCAAGGUGAUCGUUCUCGACUCCCUCGAUUCCAUGACCGAGGUAGAGGAUGAUCGUGAGCCUUCUGUACCAUCAGAGUACUUGAUCAGGAGGAGAAAGUUCCCACCGGCACUACCUCCCUGGGCCCGUCCAGACUACAACCCUCCUAUGAUCGAGACAUGGAAACGGCCGGGCUAUGAACCACCCACUGUCCUAGGCUGUGCCCUCCCCCCCACACCUCAAGCGCCAGUGCCCCCACCUCGGAGGCGCCGCGCCAAAGUCCUGACUCAGGACAAUGUGGAGGGGGUCCUCAAGGAGAUGGCGGACAAGGUGUUCAGCCCUCUCCAAGACCACAAUGACUCCGGUCACUCCACUGGAGCGGAUACCGGAGGAGACAGCGUCCAGCAGCCCUCUGACGAGACUGCCGCUUCGGAAACGGGAUCACUGUCCUCCAUGCCUCCCCUUGAGGGAGAGCCGGGGGACCCUGACCUGGAGUUUGAACCAGCAGGAUCCGCUCCCCCUUCUGAGGGGGAGUGUGAGGUUAUUGAUUCAGACUCUAAAUCGUGGUCCACAGUCUCUGAUCAAGAGGACUCUGUUAUCUGCUGCUCCAUGUCGUACUCCUGGACGGGGGCCCUCAUAACACCAUGUGGGCCCGAGGAGGAGAAGUUGCCGAUCAACCCUCUGAGUAAUUCGCUCAUGCGGUUCCAUAACAAGGUGUACUCCACUACCUCGAGGAGUGCCACUCUGAGGGCAAAGAAGGUGACCUUUGACAGGGUGCAGGUGCUGGACGCACACUAUGACUCAGUCUUGCAGGACGUUAAGCGGGCCGCCUCUAAGGUUAGUGCGAGGCUCCUCUCAGUAGAGGAAGCCUGCGCGCUGACCCCGCCCCACUCCGCCAAAUCACGGUACGGAUUUGGGGCAAAGGAGGUGCGCAGCUUAUCCAGGAGGGCCGUUAACCACAUCCGGUCCGUGUGGGAGGACCUCCUGGAAGACCAACAUACUCCAAUUGACACAACCAUCAUGGCCAAAAAUGAGGUGUUCUGUGUUGAUCCCACUAAGGGUGGGAAAAAGCCAGCUCGCCUCAUCGUAUACCCCGACCUUGGGGUCAGGGUGUGCGAAAAGAUGGCCCUCUAUGACAUUGCACAAAAGCUUCCCAAGGCAGUGAUGGGGCCAUCCUAUGGGUUCCAAUACUCUCCCGCAGAACGGGUCGAUUUCCUCCUCAAAGCUUGGGGAAGUAAGAAGGACCCAAUGGGGUUCUCGUAUGACACCCGCUGCUUUGACUCAACCGUCACGGAGAGGGACAUAAGACCAGAAGAAUCCAUAUAUCAGGCCUGUUCUCUGCCUCAAGAGGCUAGAACUGUCAUACACUCGCUCACUGAGAGACUCUACGUAGGAGGGCCCAUGACAAACAGCAAGGGACAAUCCUGCGGUUACAGGCGUUGCCGCGCAAGCGGUGUUUUCACUACCAGCAUGGGGAACACCAUGACAUGCUACAUCAAAGCCCUUGCAGCGUGUAAAGCUGCAGGGAUUGUGGACCCCAUUAUGCUGGUGUGUGGAGACGACCUGGUCGUCAUCUCAGAGAGCCAAGGUAACGAGGAGGACGAGCGAAACCUGAGAGCUUUCACGGAGGCUAUGACCAGGUAUUCCGCCCCUCCCGGUGACCUUCCCAGACCAGAAUAUGACUUGGAGCUUAUAACAUCCUGCUCCUCAAACGUAUCGGUAGCGCUGGACUCUCGGGGUCGCCGCCGGUACUUCCUAACCAGAGACCCUACCACUCCAAUCACCCGAGCUGCUUGGGAAACAGUAAGACACUCCCCUGUCAAUUCUUGGCUGGGUAACAUCAUCCAAUACGCCCCUACAAUCUGGGUCCGGAUGGUCAUAAUGACCCACUUCUUCUCCAUACUAUUGGCCCAGGACACCCUGAACCAGAAUCUCAAUUUUGAGAUGUACGGGGCAGUAUACUCGGUCAAUCCAUUAGACCUACCGGCCAUAAUUGAAAGGCUACAUGGGCUUGAGGCCUUUUCACUGCACACAUACUCUCCCCACGAACUCUCGCGGGUGGCAGCGACUCUCAGAAAACUUGGAGCGCCUCCCCUUAGAGCGUGGAAGAGUCGGGCGCGUGCUGUGAGGGCCUCACUCAUCGCCCAGGGAGGGAGGGCGGCCAUUUGUGGCCGCUACCUCUUCAACUGGGCGGUGAAGACAAAGCUCAAACUCACUCCAUUGCCCGAGGCGAGCCGCCUGGAUUUAUCCGGAUGGUUCACCGUGGGCGCCGGCGGGGGCGACAUCUUUCACAGCGUGUCGCAUGCCCGACCCCGCCUAUUACUCCUUUGCCUACUCCUACUCAGCGUAGGGGUAGGCAUCUUUUUACUCCCCGCUCGGUAG
>KC197230
GCCAUGAAUCACUCCCCUGUGAGGAACUUCUGUCUUCACGCAGAAAGCGUCUAGCCAUGGCGUUAGUAUGAGUGUCGUACAGCCUCCAGGCCCCCCCCUCCCGGGAGAGCCAUAGUGGUCUGCGGAACCGGUGAGUACACCGGAAUUGCCGGGAAGACUGGGUCCUUUCUUGGAUAAACCCACUCUAUGCCCGGCCAUUUGGGCGUGCCCCCGCAAGACUGCUAGCCGAGUAGCGUUGGGUUGCGAAAGGCCUUGUGGUACUGCCUGAUAGGGUGCUUGCGAGUGCCCCGGGAGGUCUCGUAGACCGUGCAUCAUGAGCACAAAUCCUAAACCUCAAAGAAAAACAAAAAGAAACACUAACCGCCGCCCACAGGACGUUAAGUUCCCGGGCGGUGGCCAGAUCGUUGGCGGGGUAUACUUGUUGCCGCGCAGGGGCCCCAGGUUGGGUGUGCGCGCGACGAGGAAAACUUCCGAACGGUCCCAGCCACGUGGGAGGCGCCAGCCCAUCCCGAAAGAUCGGCGCACCACUGGCAAGUCCUGGGGACGUCCAGGAUAUCCCUGGCCCCUGUAUGGGAACGAGGGCCUCGGUUGGGCAGGGUGGCUCCUGUCCCCCCGGGGCUCUCGCCCGUCUUGGGGCCCCACAGACCCCCGGCAUAGGUCGCGCAACUUGGGUAAAGUCGUCGAUACCCUCACGUGCGGCUUUGCCGAUCUCAUGGGGUACAUUCCCGUCGUCGGCGCCCCGGUGGGCGGCGUUGCCAGAGCUCUCGCGCAUGGCGUGAGAGUCCUGGAGGACGGGAUAAACUAUGCGACAGGGAAUCUUCCCGGUUGCUCUUUUUCUAUCUUCUUGCUAGCUCUUUUGUCUUGCAUCACUGUGCCAGUCUCUGCCGCAGAAGUCAAGAACACCAGCGAUCUAUAUAUGGUGACCAACGACUGUUCAAACAGCAGCAUCACCUGGCAGCUCCAGGACGCGGUGCUACACGUUCCUGGAUGCGUCCCCUGUGAACGAGUGGGCAACAACUCCCGAUGUUGGAUACCAGUCACGCCCAACGUGGCCGUGAGCCAACCUGGUGCCCUAACCGCGGGCCUGCGAUCGCACGUCGACGCCAUCGUGGCGUCGGCAACCUUUUGCUCUGCCCUCUACAUAGGGGAUGUAUGUGGCGCGAUAAUGAUAGCUGCCCAAGUCGUCAUCGUCUCGCCGCAACAUCACCAUUUUGUCCAGGACUGCAAUUGUUCCAUCUACCCGGGCCAUAUAACUGGACACCGCAUGGCUUGGGAUAUGAUGAUGAACUGGUCGCCGACGGCUACUAUGAUUCUGGGUUACCUGAUGCGUACACCCGAAGUAGCCCUGGAGAUCAUCGCCGGCGGCCACUGGGGAGUGAUGUUCGGCCUAGCCUACUUCUCCAUGCAAGGAGCGUGGGCAAAGGUCGUCGUCAUUCUCCUGCUGUGCGCCGGGGUGGACGCGCAAACGCGCACUGUUGGGGGUCAAUCCGCCCAGGCCACGGCCGGUCUCGUCGGCCUCUUUGUACGAGGCCCUCAACAGAACAUCCAGCUCAUUAACACCAAUGGCAGCUGGCACAUUAACCGCACGGCUCUUAACUGCAACGACUCCCUGAACACUGGCUUUCUUGCGUCCUUGUUCUACACCCACAAGUUCAACUCAUCGGGUUGUCCCCAGCGCAUGUCCGCUUGCCGUGCCCUCGAGUCCUUUCGGAUCGGGUGGGGCACUGUGGAGCAUGAGACGAAUGUCACUAAUGAGGAGGACAUGAGGCCCUACUGCUGGCACUAUCCACCUAAGCCGUGUGGUGUGGUUCCCGCCCGGAACGUGUGUGGCCCAGUCUAUUGUUUCACCCCCUCCCCGGUGGUGGUGGGUACAACCGACAAGCGCGGUGUGCCCACAUACACUUGGGGGGAAAACGAGACUGAUGUCUUCCUCCUAAACAGCACCCGGCCUCCUAAGGGAGCCUGGUUUGGAUGCACAUGGAUGAACAACACCGGAUUCACCAAAACAUGCGGCGCGCCACCAUGCCGCAUCAGGCGAGAUUUCAACGCCAGCGUGGACCUGCUGUGCCCCACAGACUGCUUCAGAGAGCACCCUGAAGCAACAUACAGCAAGUGCGGGGCCGGACCCUGGCUGACACCCAAAUGCAUGAUCGAUUACCCCUAUAGGCUGUGGCACUACCCGUGCACCGUCAAUUAUUCCAUCUUUAAGAUAAGGAUGUUCGUAGGGGGAAUUGAGCACAGGUUCGAUGCGGCGUGCAAUUUCACUCGCGGGGAUCGCUGUGACCUUCAAGACAGGGAUAGGAGCCAGCUAAGCCCGCUCUUACACUCCACCACCGAGUGGGCCAUCCUGCCCUGCACUUUUCCAGACUUGCCAGCCCUUUCUUCGGGACUCAUCCACCUUCACCAGAACAUUGUCGACGUCCAGUAUUUGUACGGCCUAACACCGGCCAUCACAAAAUACGUCGUCAAGUGGGAGUGGGUAGUGCUCCUCUUCUUGCUGCUGGCGGAUGCCAGGGUCUGUGCCUGCCUAUGGAUGCUCAUCCUGAUGGGCCAGGCCGAAGCAGCAUUAGAGAAGCUGAUUGUACUGCACGCUGCCAGCGUGGCCAGUUCCAACGGUUUGCCAUACUUUAUCCUUUUCUUUGUGGCAGCUUGGUACAUCAAGGGUCGGGCCGUCCCAAUGGCCACUUAUUCCCUUUUUGGCCAAUGGCCCUUCUUCCUGCUUCUCCUGGCAUUGCCUCAUCAGGCCUACGCCCUUGACACGGGCGAACAAGGCCAGCUUGGCCUUGUGCUGCUGGUGAUUAUAUCUGUUUUUACACUCACCCCUGCAUAUAAGACCCUUCUUAGUCGGUGCCUGUGGUGGCUAUGCUACAUGCUGGUUUUGGCAGAAGCCUAUAUCCAGCAGUGGGUGCCGCCCUUGGAGGUCCGUGGCGGUCGUGAUGGCAUCAUAUGGGCCGCAACCAUGUUCUGCCCGGGUGUAGUGUUUGACAUAACCAAGUGGCUCCUGGCGAUCCUCGGGCCUGGCUACCUCUUGAGGGAGGUUUUGACAGGUGUGCCGUAUUUCGUCAGGGCGCACGCCGUUUUGCGGCUAUGCUCCAUGGUAAAACACAUCAUGGGAGGCAAGUACGUUCAAAUGGCACUGCUCGCCCUUGGUAGGUGGUUCGGCAUAUACAUCUACGACCACCUCACCCCCAUGUCAGACUGGGCUGCUAGUGGGCUGCGGGACCUAGCGGUCGCCGUGGAGCCCAUCAUCUUCAGCCCGAUGGAGAAGAAAGUCAUCACUUGGGGAGCAGAGACGGCAGCAUGCGGUGACAUCAUAUGUGGACUGCCCGUCUCAGCUCGGCUGGGCAGGGAGGUCCUACUGGGCCCCGCCGAUGGCUACACAUCCAAAGGGUGGAGCCUUCUCGCUCCCAUCACUGCUUACGCCCAGCAGACACGUGGUCUGCUGGGCGCUAUAGUGGUAAGUCUGACGGGCCGCGACAAGACGGAUCAAGCCGGCGAAGUCCAGGUUUUGUCUACCAUAACCCAGUCCUUCCUUGGUACUACAAUCUCUGGGGUUCUCUGGACCGUGUUCCAUGGCGCUGGCAACAAGACGCUGGCUGGAUCUCGCGGCCCAGUCACGCAGAUGUAUACCAGCGCGGAGGGAGACCUUGUGGGGUGGCCUAGCCCCCCCGGGACUAGGUCCCUAGAGCCAUGCACAUGUGGAGCUGUCGACUUGUACCUCGUCACCCGGAACGCCGACGUCAUUCCGGCCCGGAGACGGGGAGACCGGCGAGCGGCACUGCUCUCCCCGCGGCCCCUUUCAUCCUUGAAGGGGUCCUCAGGAGGGCCUGUCCUCUGCCCUAGGGCCCACGCCGUCGGGAUCUUCCGUGCGGCCGCAUGCUCUAGGGGAGUGGCAAAGUCGAUUGACUUCAUCCCAGUCGAGUCGCUCGACAUUGUCGCCCGGUCCCCCAGCUUCACCGAUAACAGUGUACCUCCAGCGGUGCCCCAGACCUACCAGGUAGGGUACCUACAUGCCCCUACCGGAAGCGGGAAAAGUACCAAGGUUCCUGCGGCGUAUGCUGCUCAGGGGUAUAAAGUACUAGUACUAAACCCCUCAGUGGCUGCCACCUUAGGGUUUGGGGCAUACAUGUCCAAGGCUCAUGGAAUUAAUCCCAACAUCAGGACCGGGGUCCGAACCGUGACGACCGGAGAGUCCAUCACUUAUUCCACGUAUGGCAAAUUUCUCGCAGAUGGAGGCUGCGCAGGCGGAGCCUAUGAUGUCAUAAUAUGCGAUGAAUGCCAUUCCGUGGAUGCUACAACCAUCCUUGGUAUUGGGACUGUUCUUGACCAAGCUGAGACGGCGGGAGUUAGGUUGACGGUCCUGGCGACAGCAACGCCGCCUGGAUCCGUUACAACGCCCCACUCCAACAUUGAGGAGGUAGCCCUAGGCCAUGAAGGCGAAAUCCCCUUCUAUGGGAAGGCUAUCCCCCUUGCCAAUAUAAAGGGAGGGAGGCAUCUAAUCUUCUGCCACUCGAAGAAAAAGUGCGACGAGCUCGCGGCGGCCCUUCGGGGCAUGGGCUUGAACGCAGUGGCUUACUAUAGAGGGCUCGACGUCUCAGUGAUACCAACACAGGGAGACGUGGUGGUCGUCGCUACCGAUGCCCUCAUGACCGGGUACACUGGGGACUUCGACUCUGUGGUCGAUUGCAAUGUUGCGGUCACCCAGGUCGUGGACUUCAGUUUGGACCCCACCUUCACCAUAACCACUCAGACCGUUCCCCAAGAUGCUGUCUCGCGUAGCCAGCGUCGGGGUAGAACAGGUCGAGGAAGACAUGGCAUAUACAGGUAUGUUUCCUCCGGUGAGCGACCAUCAGGAAUGUUUGACUCGGUAGUGCUCUGUGAGUGCUACGAUGCUGGCGCCGCUUGGUAUGAGCUCACGCCGGCGGAGACCACUGUCAGGCUGCGGGCAUAUAUGAAUACACCAGGGCUGCCCGUGUGCCAAGACCAUCUGGAAUUUUGGGAGGCGGUCUUCACUGGCCUUACCCACAUUGAUGCUCACUUCCUCUCUCAAACUAAGCAGGCGGGGGAAAAUUUCCCAUACCUAGUGGCCUAUCAGGCCACGGUAUGUGCUAGGGCGAAAGCCCCCCCUCCGUCCUGGGACACCAUGUGGAAGUGCCUCAUCCGGCUCAAGCCCUCAUUAGUAGGCCCAACACCCCUGCUAUAUCGCCUGGGCGCAGUCAGCAAUGAGGUCACCCUUACCCACCCCGUGACCAAGUACAUCUCCACAUGUAUGCAGGCAGAUCUUGAGAUCAUGACCAGCACGUGGGUUCUUGCGGGGGGGGUCUUGGCCGCCGUGGCCGCCUACGCCUUGGCAACCGGCUGUGUCUCUAUCAUUGGCCGGAUACAUAUCAACCAUCACACAGUCAUCGCCCCUGACAAGGAGGUCCUCUAUGAGGCUUUUGAUGAGAUGGAGGAAUGUGCUUCCAAAGCCGCCCUCAGCGCGGAGGGGCAGCGGAUGGCCGAGAUGUUCAAGUCCAAAGUUCAGGGCCUACUGCAGCAAGCUACGCAACAGGCCCAAAGUGUGCAGCCUGCCGUCCAGGCAACUUGGCCUAAACUGGAACAGUUUUGGGCUAAGCACAUGUGGAACUUCAUCAGCGGCAUACAAUAUCUUGCUGGACUUUCCACACUGCCGGGGAAUCCCGCCGUGGCGGCGAUGAUGGCGUUCAGCGCCGCCCUCACCAGCCCGCUGGCCACCAGCACCACCAUCCUCCUUAACAUCAUGGGAGGGUGGUUAGCCUCACAAAUCGCUCCUCCAGCAGGCGCCACUGGCUUCGUUGUCAGCGGCCUGGUAGGAGCUGCCGUGGGCAGUAUAGGCCUAGGCAAGAUACUGGUGGACAUUCUGGCCGGUUAUGGCGCGGGCAUCUCGGGAGCUCUCGUCGCCUUCAAAAUCAUGUCCGGCGAGAAGCCCUCGGUAGAGGACAUGGUCAACUUAUUGCCUGCCAUCCUUUCUCCUGGCGCCUUGGUGGUGGGGGUCAUCUGCGCGGCCAUUCUGCGCCGACACGUGGGACAAGGGGAAGGUGCGGUCCAAUGGAUGAAUAGGCUCAUCGCCUUCGCGUCCAGAGGUAACCACGUCGCCCCAACGCACUACGUGACGGAGUCAGACGCGUCCAAGCGGGUCACAGAACUCCUCAGUUCUCUCACCAUAACCAGUCUGCUCAGGAGGCUCCAUCAAUGGAUCAGCGACGACUACCCUGUCCCAUGCGCCGGGUCUUGGCUCUGGGACGUGUGGGACUGGAUUUGCUCCAUCCUGACGGAUUUCAAAAAUUGGUUGUCCUCCAAAUUGUUCCCGAAGAUGCCUGGCCUACCCUUUGUUUCCUGUCAAAAGGGUUACAGGGGGGCGUGGGCCGGUACCGGCAUCAUGACCACACGAUGCCCGUGCGGUGCCAACGUUUCUGGCAACGUCCGCUUGGGUUCCAUGAGGAUAACAGGGCCAAAAACUUGCAUGAACACUUGGCAGGGAACCUUCCCUAUCAACUGUUACACGGAAGGCCCGUGCGUGCCAAAACCUGCGCCCAACUUUAAGACCGCUGUCUGGAGGGUGGCGGCGACAGAGUACGUAGAGGUGACGCAACACGGCUCCUACGCAUAUGUGACAGGACUAACAACUGACAACUUGAAGGUCCCCUGCCAAAUACCAUCUCCUGAAUUCUUCUCUUGGGUGGACGGUGUGCAGAUUCACAGAUUUGCUCCCACCCCAAAACCAUUCAUCAGGGAUGAGGUGUCGUUUUGUGUGGGCCUCAACUCCUUCGCGGUCGGGUCUCAACUUCCUUGUGAUCCUGAGCCGGACGUAGAGGUAUUGGCGUCCAUGCUAACAGACCCAUCCCAUAUCACGGCUGAGGCGGCAGCAAGGCGGUUGGCGCGAGGCUCGCCCCCAUCAGAAGCCAGCUCUUCCGCGAGUCAGCUGUCAGCGCCAUCGCUGCGGGCUACUUGCACCACCCAUGCCAAAAACCCAGACAUUGACAUGGUAGACGCCAAUCUCUUCAUGGGGGGCGAGGUAACUCGGAUAGAGUCCGAGUCCAAGGUGAUCAUGCUGGACUCCCUCGACUCAAUGGCCGAGGAGGAGGACGAGCGCGAGCCCUCAAUCCCGUCAGAGUACUUGCUCCCCAGAAAGAAGAAGUUUCCACCAGCGUUGCCAGUAUGGGCGCGGCCCGACUACAACCCGCCGGUCGUGGAGACCUGGAAAAGACCGGAAUAUCAACCACCAACGGUAGCGGGGUGCGCGCUCCCCCCCCUAGGACAAACCCCGGUGCCCCCCCCUAGGAGGCGGCGCGCCGUGGUGUUGGACCAGAACACCGUGGGGGAGGCUCUCAGAGAGUUGGCCAUUAAGAGCUUUGGCCAGACUCCCCCGAGCGGUGAUUCGGGCCAUUCCACUGGGGUGGAUGUUGCCGGUUCCGCUAACCAGACAACUCCGGAUGAGUCCGUUGAUUCGGAAACGGGUUCCAUGAGCUCCAUGCCCCCCCUUGAGGGGGAGCCUGGAGACCCAGACUUGGAAUUGGGACCGGUUGAGCAAGAACCCUCCCCCCCUGGGGGGGAGACUGCUCCCGGUUCUGAUUCCGGGUCUUGGUCCACGUAUUCUGAUGAGGACGAUUCCGUCAUCUGCUGUUCCAUGUCGUAUUCCUGGACUGGGGCUUUAAUCACCCCCUGCAGUCCGGAGGAAGAAAAGUUGCCUAUUAACCCACUCAGCAAUUCGUUGUUGCGGUACCACAACAAGGUAUAUUGCACUACAUCGAAGAGCGCCUCACAGCGGGCGAAAAAGGUGACUUUUGACAGGGUGCAGCUACUUGACUCACACUAUGACACAGUCUUGAAGGACGUCAAGCUUGCCGCCUCCAAGGUCAGCGCCAGGCUUCUUUCGGUGGAAGAGGCAUGCAUGCUAACACCGCCCCAUUCUGCACGUUCCAAGUACGGAUUUGGGGCGAAGGAGGUCCGCAGCUUGUCCAGGAGGGCCGUUAACCACAUCAAGUCCGUGUGGAAGGACCUCUUGGAAGACCAACAAUCACCAAUCCAAACUACUAUCAUGGCCAAGAACGAGGUGUUCUGCAUUGAUCCCGCUAAGGGCGGGAAGAAGGCAGCUCGCCUCAUCGUAUACCCUGAUCUUGGUGUCAGGGUCUGCGAGAAGAUGGCCCUUUAUGACAUCACACAGAAGCUCCCUCAGGCGGUAAUGGGGCAGUCUUAUGGAUUUCAAUACUCUCCAGCACAGCGGGUCGACUUCCUUCUGCAAGCGUGGAAGGGGAAACGAGAUCCAAUGGGGUUCUCAUAUGACACCCGCUGCUUUGACUCAACAGUUACUGAACGGGACAUCAGGACUGAGGAGUCCAUCUACUUGUCCUGCUCGCUUCCUGAGGAGGCUCGAACUGCCAUACACUCACUGACUGAGAGACUAUACGUGGGAGGCCCCAUGCAUAACAGCAAGGGGCAAUCCUGCGGAUACAGGCGCUGCCGCGCCAGCGGGGUGCUCACCACUAGCAUGGGGAACACUCUUACAUGCUAUGUGAAAGCUCAAGCGGCCUGCAAGGCCGCGGGCAUUAUUGCACCAACAAUGCUGGUGUGCGGCGACGACCUGGUCGUCAUCUCAGAGAGUCAGGGGACUGAGAGGGACGAGAAUAACCUGAAAGCCUUCACGGAAGCUAUGACCAGGUACUCCGCCCCUCCCGGCGACCCCCCAAAACCUGAAUAUGACUUGGGGCUGAUAACAUCAUGUUCCUCCAACGUAUCUGUGGCUUUGGACCCCCAGGGUCGCCGUAGGUACUACUUAACCAGAGAUCCUGUCACUCCAUUAGCCAGGGCUGCCUGGGAGACUGCAAGACACUCCCCCGUCAACUCAUGGCUGGGAAACAUCAUCCAGUACGCUCCAACACUGUGGGUCCGCAUGGUCCUGAUGACACACUUUUUCUCCAUCCUCAUGGCCCAGGACACCCUGGAUCAAGAUCUCAAUUUUGAGAUGUAUGGAGCAGUGUACUCGGUUUCCCCCUUGGACCUCCCAGCCAUAAUUGAAAAACUCCAUGGGCUUGACGUCUUUUCGCUGCACACAUACUCUCCCCACGAACUCACACGGGUGGCAUCUGCUCUCAGAAAACUUGGAGCGCCCCCCCUUAGAGCGUGGAAGAGUCGGGCUCGUGCGGUUAGGGCGUCCCUCCUCUCCCGGGGAGGUAAAGCGGCCAUAUGCGGCCGCUACCUCUUCAACUGGGCGGUGAGGACAAAGCUCAAACUCACUCCAUUGCCUGCGGCGCGCCUUCUGGAUUUAUCCAGUUGGUUCACCGUUAGUGCAGGCGGGGGCGACAUUUAUCACAGCGUGUCGCAUGCCCAACCCCGCUUCUUACUCCUUAGCCUACUCCUACUCUGUGUGGGGGUAGGCAUCUUUUUACUCCCCGCUCGGUAGAGCGGCAAACUUAGCUACACUCCAUAGCUA
>NC_009824
ACCUGCCUCUUACGAGGCGACACUCCACCAUGGAUCACUCCCCUGUGAGGAACUUCUGUCUUCACGCGGAAAGCGCCUAGCCAUGGCGUUAGUACGAGUGUCGUGCAGCCUCCAGGACCCCCCCUCCCGGGAGAGCCAUAGUGGUCUGCGGAACCGGUGAGUACACCGGAAUCGCUGGGGUGACCGGGUCCUUUCUUGGAGCAACCCGCUCAAUACCCAGAAAUUUGGGCGUGCCCCCGCGAGAUCACUAGCCGAGUAGUGUUGGGUCGCGAAAGGCCUUGUGGUACUGCCUGAUAGGGUGCUUGCGAGUGCCCCGGGAGGUCUCGUAGACCGUGCAACAUGAGCACACUUCCUAAACCUCAAAGAAAAACCAAAAGAAACACCAUCCGUCGCCCACAGGACGUCAAGUUCCCGGGUGGCGGACAGAUCGUUGGUGGAGUAUACGUGUUGCCGCGCAGGGGCCCACGAUUGGGUGUGCGCGCGACGCGUAAAACUUCUGAACGGUCACAGCCUCGCGGACGACGACAGCCUAUCCCCAAGGCGCGUCGGAGCGAAGGCCGGUCCUGGGCUCAGCCCGGGUACCCUUGGCCCCUCUAUGGUAACGAGGGCUGCGGGUGGGCAGGGUGGCUCCUGUCCCCACGCGGCUCCCGUCCAUCCUGGGGCCCAAAUGACCCCCGGCGGAGGUCCCGCAAUUUGGGUAAAGUCAUCGAUACCCUAACGUGCGGAUUCGCCGACCUCAUGGGGUACAUCCCGCUCGUCGGCGCUCCUGUAGGAGGCGUCGCAAGAGCCCUCGCGCAUGGCGUGAGGGCCCUUGAAGACGGGAUAAAUUUCGCAACAGGGAACUUGCCCGGUUGCUCCUUUUCUAUCUUCCUUCUUGCUCUGUUCUCUUGCUUAAUUCAUCCAGCAGCCAGUCUAGAGUGGCGGAAUACGUCUGGCCUCUACGUCCUUACCAACGACUGUUCCAAUAGCAGUAUUGUGUAUGAGGCCGAUGAUGUCAUUCUGCACACACCCGGCUGUGUACCUUGUGUCCAGGACGGCAAUACAUCUACGUGCUGGACCCCAGUGACACCUACAGUGGCAGUCAGGUACGUCGGAGCAACUACUGCUUCGAUACGCAGUCAUGUGGACCUAUUAGUAGGCGCGGCCACGAUGUGCUCUGCGCUCUACGUGGGUGAUAUGUGUGGGGCUGUCUUUCUCGUGGGACAAGCCUUCACGUUCAGACCUCGACGCCAUCAAACGGUCCAGACCUGUAACUGCUCGCUGUACCCAGGCCAUCUUUCAGGACAUCGAAUGGCUUGGGAUAUGAUGAUGAAUUGGUCCCCCGCUGUGGGUAUGGUGGUGGCGCAUGUCCUGCGUUUACCCCAGACCUUGUUCGACAUAAUGGCCGGGGCCCAUUGGGGCAUCUUGGCGGGCCUGGCCUAUUACUCCAUGCAGGGCAACUGGGCCAAGGUCGCAAUCAUCAUGGUUAUGUUCUCAGGGGUCGAUGCCCACACAUAUACCACCGGUGGCACUGCAUCUCGUCAUACCCAAGCGUUUGCUGGUCUUUUUGACAUAGGCCCCCAACAGAAACUGCAGCUGGUCAACACCAAUGGCUCGUGGCACAUCAACAGUACUGCCCUAAAUUGCAAUGAGUCCAUAAACACCGGGUUUAUAGCUGGGUUGUUUUAUUACCAUAAGUUCAACUCUACUGGAUGUCCUCAAAGGCUCAGCAGCUGCAAGCCCAUCACUUUCUUCAGGCAGGGAUGGGGCCCCUUAACAGAUGCUAACAUCACCGGUCCUUCUGAUGACAGACCAUACUGCUGGCACUACGCACCUAGACCUUGUGACAUUGUCCCGGCAUCAAGUGUCUGCGGCCCUGUGUACUGCUUCACACCAUCGCCAGUGGUCGUAGGCACUACUGAUGCCAGGGGCGUGCCAACCUACACCUGGGGUGAGAAUGAGAAAGAUGUGUUCCUGCUGAAGUCCCAGCGGCCUCCCAGUGGUCGGUGGUUUGGGUGCUCGUGGAUGAACUCCACGGGGUUUCUCAAGACGUGCGGAGCUCCCCCCUGUAACAUCUAUGGGGGCGAGGGGAAUCCCCACAAUGAAUCAGAUCUUUUCUGCCCCACUGACUGCUUCAGGAAACAUCCCGAGACCACGUACAGCCGGUGUGGUGCAGGGCCCUGGUUGACACCUCGUUGCAUGGUUGACUACCCAUACCGGCUUUGGCAUUACCCAUGUACAGUCGAUUUCAGAUUGUUCAAGGUGAGGAUGUUUGUGGGUGGGUUUGAACAUCGAUUUACCGCCGCUUGCAACUGGACCAGGGGGGAGCGCUGCGAUAUCGAGGAUCGUGACCGCAGUGAGCAACAUCCGCUGCUGCAUUCAACAACUGAGCUUGCUAUACUGCCUUGCUCUUUCACGCCCAUGCCUGCGCUGUCAACAGGUCUGAUACACCUCCACCAAAACAUCGUGGAUGUCCAAUACCUUUAUGGCGUUGGAUCUGGCAUGGUGGGAUGGGCGCUGAAAUGGGAGUUCGUCAUCCUCGUUUUCCUCCUUCUGGCGGACGCACGCGUGUGCGUUGCCCUUUGGCUGAUGCUGAUGAUAUCACAGACAGAAGCAGCCUUGGAGAACCUGGUCACGCUGAACGCCGUCGCUGCUGCUGGGACACAUGGUAUCGGCUGGUACCUGGUAGCUUUUUGCGCGGCGUGGUACGUGCGGGGUAAACUCGUCCCGCUGGUGACCUACAGCCUGACGGGUCUUUGGUCCCUAGCAUUGCUCGUCCUCUUGCUCCCCCAACGUGCGUAUGCUUGGUCGGGUGAAGACAGCGCCACUCUUGGCGCUGGGGUCUUGGUCCUCUUCGGCUUCUUUACCUUGUCACCCUGGUAUAAGCAUUGGAUCGGCCGCCUCAUGUGGUGGAACCAGUACACCAUAUGCAGAUGCGAGUCCGCCCUUCACGUGUGGGUUCCCCCCUUACUCGCACGCGGGAGUAGGGAUGGUGUCAUCCUGCUAACAAGCCUGCUUUAUCCAUCCUUAAUUUUUGACAUCACUAAGCUGCUGAUGGCAGUAUUGGGCCCAUUAUACUUAAUACAGGCUACCAUUACUACCACCCCCUACUUUGUGCGUGCGCAUGUACUGGUCCGCCUUUGCAUGCUCGUGCGCUCCGUGAUAGGGGGGAAAUACUUCCAGAUGAUCAUACUGAGCAUUGGCAGAUGGUUCAACACCUACCUAUACGACCACCUAGCGCCAAUGCAACACUGGGCCGCUGCUGGUCUCAAAGACCUAGCAGUGGCCACUGAACCUGUAAUAUUUAGUCCCAUGGAAAUCAAGGUCAUCACCUGGGGUGCGGAUACAGCGGCUUGCGGAGAUAUUCUUUGCGGGCUGCCCGUCUCUGCACGAUUAGGCCGUGAGGUGUUGUUGGGACCUGCUGAUGACUAUCGGGAGAUGGGCUGGCGUCUGUUGGCCCCGAUUACAGCAUACGCCCAGCAAACUAGGGGCCUUCUUGGGACUAUUGUGACUAGCUUGACUGGCAGAGACAAGAACGUGGUGACCGGUGAAGUGCAGGUGCUUUCUACGGCUACCCAGACCUUCCUAGGUACAACAGUAGGGGGGGUUAUAUGGACUGUUUAUCAUGGAGCAGGUUCGAGAACGCUCGCGGGCGCCAAACAUCCCGCGCUCCAAAUGUACACAAAUGUAGAUCAGGACCUCGUUGGGUGGCCAGCCCCUCCAGGGGCCAAGUCUCUUGAACCGUGCGCCUGCGGGUCUUCAGACUUAUACUUGGUUACCCGCGAUGCCGAUGUCAUCCCUGCUCGGCGCAGAGGGGACUCCACAGCGAGCUUGCUCAGUCCUAGGCCUCUCGCCUGUCUCAAGGGUUCCUCUGGAGGUCCCGUUAUGUGCCCUUCGGGGCAUGUUGCGGGGAUCUUUAGGGCUGCUGUGUGCACCAGAGGUGUAGCAAAAUCCCUACAGUUCAUACCAGUGGAAACCCUUAGCACGCAGGCUAGGUCUCCAUCUUUCUCUGACAAUUCAACUCCUCCUGCUGUUCCACAGAGCUAUCAAGUAGGAUACCUCCAUGCCCCGACCGGCAGCGGUAAGAGCACAAAGGUCCCGGCCGCUUAUGUAGCACAAGGAUAUAAUGUCCUCGUACUAAAUCCAUCGGUGGCGGCCACAUUAGGCUUCGGCUCCUUCAUGUCGCGUGCCUAUGGGAUCGACCCCAACAUCCGCACUGGGAACCGCACCGUUACAACUGGUGCUAAACUGACCUAUUCCACCUACGGUAAGUUUCUCGCGGACGGGGGUUGCUCCGGGGGGGCAUAUGAUGUGAUUAUCUGUGAUGAAUGUCAUGCCCAAGACGCUACUAGCAUAUUGGGUAUAGGCACGGUCUUAGAUCAGGCUGAGACGGCUGGGGUGAGGCUGACGGUUUUAGCGACAGCAACUCCCCCAGGCAGCAUCACUGUGCCGCAUUCUAACAUCGAAGAAGUGGCCCUGGGCUCUGAAGGUGAGAUCCCUUUCUACGGUAAGGCUAUACCGAUAGCCCUGCUCAAGGGGGGGAGGCACCUUAUCUUUUGCCAUUCCAAGAAAAAAUGUGAUGAGAUAGCGUCCAAACUAAGAGGCAUGGGGCUCAACGCUGUAGCAUACUAUAGGGGUCUCGAUGUGUCCGUCAUACCAACAACAGGAGACGUCGUAGUUUGCGCUACUGACGCCCUCAUGACUGGAUUCACCGGGGACUUCGAUUCUGUCAUAGAUUGCAACGUGGCUGUUGAACAGUACGUUGACUUCAGCCUGGACCCCACCUUUUCCAUUGAGACCCGCACUGCUCCCCAAGAUGCGGUUUCCCGCAGCCAACGUCGCGGCCGAACGGGUCGAGGUAGACUCGGUACGUACCGAUAUGUCGCCUCCGGUGAAAGACCGUCUGGAAUGUUUGACUCGGUCGUCCUCUGUGAGUGCUAUGACGCGGGCUGCUCAUGGUACGAUCUGCAGCCCGCUGAGACCACAGUUAGACUGAGAGCUUACUUGUCCACACCCGGGUUACCCGUCUGCCAAGACCAUUUAGACUUUUGGGAGAGCGUCUUCACUGGACUAACUCACAUAGAUGCCCACUUUCUGUCACAGACUAAGCAGCAGGGACUUAACUUCUCGUACCUAACUGCCUACCAAGCCACUGUGUGCGCCCGCGCGCAGGCUCCUCCCCCAAGUUGGGACGAGAUGUGGAAGUGUCUCGUGCGGCUUAAGCCAACACUACAUGGACCUACGCCCCUUCUAUAUCGGCUGGGGCCUGUCCAAAAUGAAACCUGCUUGACACACCCCAUCACAAAAUACCUCAUGGCAUGCAUGUCAGCCGAUCUGGAAGUAACCACCAGCACCUGGGUGUUGCUCGGAGGGGUCCUCGCAGCCCUAGCGGCCUACUGCUUGUCAGUCGGCUGCGUUGUGAUUGUGGGUCAUAUUGAGCUGGAGGGCAAGCCAGCACUCGUUCCAGACAAAGAGGUGUUGUAUCAACAAUACGAUGAGAUGGAGGAGUGCUCACAAGCUGCCCCAUAUAUCGAACAAGCUCAGGUAAUAGCCCACCAGUUCAAGGAAAAAAUCCUUGGAUUGCUGCAGCGAGCCACCCAGCAACAAGCUGUCAUUGAGCCCAUAGUAACUACCAACUGGCAAAAGCUUGAGGCCUUCUGGCACAAGCAUAUGUGGAAUUUUGUGAGUGGGAUCCAAUACCUAGCAGGCCUCUCCACUUUGCCUGGCAACCCUGCUGUGGCGUCUCUUAUGGCGUUCACUGCUUCAGUCACCAGUCCCCUGACGACCAACCAAACUAUGUUUUUUAACAUACUCGGGGGGUGGGUUGCCACCCAUUUGGCAGGGCCCCAGAGCUCCUCCGCGUUCGUGGUAAGCGGCUUGGCAGGCGCUGCCAUAGGGGGUAUAGGCCUGGGCAGGGUCUUGCUUGACAUCCUGGCAGGAUACGGAGCUGGUGUCUCAGGCGCCUUGGUAGCUUUUAAGAUCAUGGGAGGAGAAUGCCCCACUGCUGAGGACAUGGUCAACCUGUUGCCCGCCAUACUAUCUCCGGGUGCUCUCGUCGUCGGUGUGAUAUGCGCAGCCAUACUGCGCCGACACGUAGGACCUGGGGAGGGAGCGGUACAGUGGAUGAACAGGCUCAUCGCGUUCGCAUCCCGGGGCAACCACGUCUCACCGACGCACUAUGUUCCCGAGAGCGAUGCUGCGGCAAGGGUCACCGCAUUGCUGAGUUCUCUAACUGUCACAAGUCUGCUCCGGCGGUUACACCAGUGGAUCAAUGAAGACUACCCAAGCCCUUGUAGCGACGAUUGGCUACGUACCAUCUGGGACUGGGUUUGCUCGGUGUUGGCCGACUUCAAGGCAUGGCUCUCUGCUAAGAUUAUGCCAGCGCUCCCUGGGCUGCCCUUCAUUUCCUGUCAAAAGGGAUACAAGGGCGUGUGGCGGGGGGACGGUGUGAUGUCAACACGCUGUCCUUGCGGGGCAGCAAUAACUGGCCAUGUGAAGAACGGGUCCAUGCGGCUUGCAGGGCCGCGUACAUGUGCUAACAUGUGGCACGGUACUUUCCCCAUCAAUGAGUACACCACCGGACCCAGCACACCUUGCCCAUCACCCAACUACACUCGCGCACUAUGGCGCGUGGCUGCCAACAGCUACGUUGAGGUGCGUCGGGUGGGGGACUUCCAUUACAUCACGGGGGCCACAGAAGAUGAGCUCAAGUGUCCGUGCCAAGUGCCGGCUGCUGAGUUCUUUACUGAAGUGGAUGGAGUGAGACUUCACCGCUACGCCCCUCCAUGUAAGCCCCUGUUGAGAGAUGAUAUCACUUUCAUGGUAGGGUUGCAUUCCUACACGAUAGGAUCUCAACUCCCCUGUGAGCCAGAACCGGAUGUCUCUGUGCUGACCUCGAUGUUGAGAGACCCUUCCCAUAUCACCGCCGAGACGGCAGCGCGCCGCCUUGCACGCGGGUCCCCUCCAUCAGAGGCAAGCUCAUCCGCCAGCCAACUAUCAGCUCCGUCGUUGAAGGCCACUUGCCAGACGCAUAGGCCUCAUCCAGACGCUGAGCUAGUGGACGCCAACUUGUUAUGGCGGCAAGAGAUGGGCAGCAACAUUACACGGGUGGAGUCUGAGACAAAGGUUGUGGUUCUUGAUUCGUUCGAGCCUCUGAGAGCCGAAACUGAUGACGUCGAGCCCUCGGUGGCUGCAGAGUGUUUCAAGAAACCUCCCAAGUAUCCUCCAGCCCUUCCUAUCUGGGCUAGACCGGACUACAAUCCUCCACUGUUGGACCGCUGGAAAGCACCGGAUUAUGUACCACCAACUGUCCAUGGAUGUGCCUUACCACCACGGGGCGCUCCACCGGUGCCUCCCCCUCGGAGGAAAAGGACAAUUCAGCUGGACGGCUCUAAUGUGUCCGCGGCGCUAGCCGCGCUAGCUGAAAAAUCAUUCCCGUCCUCGAAACCACAGGAAGAGAAUAGCUCAUCCUCCGGGGUCGACACACAGUCCAGCACUACUUCCAAGGUGCCCCCUUCUCCGGGAGGGGAGUCCGACUCAGAGUCAUGCUCGUCUAUGCCUCCUCUCGAGGGAGAGCCGGGCGACCCGGACUUGAGUUGCGACUCUUGGUCCACCGUUAGUGACAGCGAGGAGCAGAGCGUGGUCUGCUGCUCUAUGUCGUAUUCUUGGACCGGCGCCCUGAUAACACCAUGUAGUGCUGAGGAAGAGAAACUGCCCAUCAGCCCACUCAGCAACUCCCUGUUGAGACAUCAUAACCUAGUCUAUUCAACGUCGUCUAGAAGCGCUUCUCAGCGUCAGAAGAAGGUUACCUUCGAUAGACUGCAGGUGCUCGACGACCAUUACAAGACUGCAUUAAAGGAGGUAAAGGAGCGAGCGUCUAGGGUAAAGGCUCGCAUGCUCACCAUCGAGGAAGCGUGCGCGCUCGUCCCUCCUCACUCUGCCCGAUCGAAGUUCGGGUAUAGUGCGAAGGACGUUCGCUCCUUGUCCAGCAGGGCCAUUAACCAGAUCCGCUCCGUCUGGGAGGACUUGCUGGAAGACACCACAACUCCAAUUCCAACCACCAUCAUGGCGAAGAACGAGGUGUUUUGCGUGGACCCCGCUAAAGGGGGCCGCAAGCCCGCUCGCCUCAUUGUGUACCCUGACCUGGGGGUGCGUGUCUGUGAGAAACGCGCCCUGUAUGACGUGAUACAGAAGUUGUCAAUUGAGACGAUGGGUCCUGCCUAUGGAUUCCAAUACUCGCCUCAACAGCGGGUCGAACGUCUGCUGAAGAUGUGGACCUCAAAGAAAACCCCCUUGGGGUUCUCAUAUGACACCCGCUGCUUUGACUCAACUGUCACUGAACAGGACAUCAGGGUGGAAGAGGAGAUAUACCAAUGCUGUAACCUUGAACCGGAGGCCAGGAAAGUGAUCUCCUCCCUCACGGAGCGGCUUUACUGCGGAGGCCCUAUGUUCAACAGCAAGGGGGCCCAGUGUGGUUAUCGCCGUUGCCGUGCCAGUGGAGUUCUGCCUACCAGCUUCGGCAACACAAUCACUUGUUACAUCAAGGCCACAGCGGCUGCAAAGGCCGCAAACCUCCGGAACCCGGACUUUCUUGUCUGCGGAGAUGAUUUGGUCGUGGUGGCUGAGAGUGAUGGCGUCGAUGAGGAUAGAGCAGCCCUGAGAGCCUUCACGGAGGCUAUGACCAGGUAUUCUGCUCCACCCGGAGAUGCUCCACAGGCCACUUACGACCUUGAGCUUAUCACAUCUUGCUCCUCCAACGUCUCCGUGGCACGGGACGACAAGGGGAGGAGGUACUAUUACCUCACCCGUGAUGCCACUACUCCCCUAGCCCGUGCGGCUUGGGAAACAGCUCGUCACACUCCAGUUAACUCCUGGUUAGGCAACAUCAUCAUGUACGCGCCUACCAUCUGGGUGCGCAUGGUGAUGAUGACACACUUUUUCUCCAUACUCCAAUCCCAGGAGAUACUUGAUCGCCCCCUUGACUUUGAAAUGUACGGGGCCACUUAUUCUGUCACUCCGCUGGAUUUACCAGCAAUCAUUGAAAGACUCCAUGGUCUAAGCGCGUUCACGCUCCACAGUUACUCUCCAGUAGAGCUCAAUAGGGUCGCGGGGACACUCAGGAAGCUUGGGUGCCCCCCCCUACGGGCUUGGAGACAUCGGGCACGAGCAGUGCGCGCCAAGCUUAUCGCCCAGGGAGGAAAGGCUAAAAUAUGCGGCCUUUAUCUCUUUAAUUGGGCGGUACGCACCAAGACCAACCUCACUCCAUUGCCAGCCGCUGGCCAGUUGGAUUUGUCCAGCUGGUUUACGGUUGGUGUCGGCGGGAACGACAUUUAUCACAGCGUGUCGCGUGCCCGAACCCGCCAUUUGCUGCUUUGCCUACUCCUACUAACAGUAGGGGUAGGCAUCUUUCUCUUGCCAGCUCGAUGAGCUGGUAAGAUAACACUCCAUUUCUUUUUUGUUUUUUUUUUUUUUUUUUUU
>KY620603
CCUGAUGCUUAGGAGGCGACACUCCACCAUGGAUCACUCCCCUGUGAGGAACUUCUGUCUUCACGCGGAAAGCGCCUAGCCAUGGCGUUAGUACGAGUGUCGUGCAGCCUCCAGGACCCCCCCUCCCGGGAGAGCCAUAGUGGUCUGCGGAACCGGUGAGUACACCGGAAUCGCUGGGGUGACCGGGUCCUUUCUUGGAACAACCCGCUCAAUACCCAGAAAUUUGGGCGUGCCCCCGCGAGAUCACUAGCCGAGUAGUGUUGGGUCGCGAAAGGCCUUGUGGUACUGCCUGAUAGGGUGCUUGCGAGUGCCCCGGGAGGUCUCGUAGACCGUGCAACAUGAGCACACUUCCUAAACCUCAAAGAAAAACCAAAAGAAACACCAUCCGUCGCCCACAGGACGUCAAGUUCCCGGGUGGCGGACAGAUCGUUGGUGGAGUAUACGUGUUGCCGCGCAGGGGCCCACGAUUGGGUGUGCGCGCGACGCGUAAAACUUCUGAACGGUCACAGCCUCGCGGACGACGACAGCCUAUCCCCAAGGCGCGUCGGAGCGAAGGCCGGUCCUGGGCUCAGCCCGGGUACCCUUGGCCCCUCUAUGGUAACGAGGGCUGCGGGUGGGCAGGAUGGCUCCUGUCCCCACGCGGCUCCCGUCCAUCUUGGGGCCCAAAUGACCCCCGGCGAAGGUCCCGCAAUUUGGGUAAAGUCAUCGAUACCCUUACGUGCGGAUUCGCCGACCUCAUGGGGUACAUCCCGCUCGUCGGCGCUCCUGUAGGAGGCGUCGCAAGAGCCCUCGCGCAUGGCGUGAGGGCCCUUGAAGACGGGAUAAAUUUCGCAACAGGGAACUUGCCCGGUUGCUCCUUUUCUAUCUUCCUUCUUGCUCUGUUCUCUUGCUUAAUUCAUCCAGCAGCCAGUUUAGAGUGGCGGAAUACGUCUGGCCUCUACAUCCUUACCAACGACUGUUCCAAUAGCAGUAUUGUGUAUGAGGCCGAUGACGUUAUUCUGCAUACACCCGGCUGUGUACCUUGUGUUCAGGACGACAAUACAUCUACGUGCUGGACCCCAGUGACACCUACAGUGGCAGUCAAACACGUCGGAGCAACCACCGCUUCGAUACGCAGUCAUGUGGACCUAUUAGUGGGCGCGGCCACGAUGUGUUCUGCGCUCUACGUGGGUGAUAUGUGUGGGGCUGUCUUUCUCGUGGGACAAGCCUUCACGUUCAGACCUCGUCGCCAUCAAACGGUCCAGACCUGUAACUGCUCGCUGUACCCAGGCCAUCUUUCGGGACAUCGUAUGGCUUGGGAUAUGAUGAUGAAUUGGUCCCCCGCUGUGGGUAUGGUGGUGGCGCACGCUCUGCGGUUGCCCCAGACCUUGUUCGACAUAAUAGCCGGGGCCCAUUGGGGCAUCCUGGCGGGUCUAGCCUAUUACUCCAUGCAGGGCAACUGGGCCAAGGUCGCUAUCAUCAUGGUUAUGUUUUCAGGGGUCGAUGCCCAUACACAUACCGUCGGUGGCGUUGCAGCUCGCACUGCCAGAGGCUUUGCUGGCCUUCUCGACUUCGGCCCCAAACAGAACCUGCAGCUGGUCAACACCAAUGGCUCGUGGCACAUCAACAGCACUGCCCUGAACUGCAAUGAUUCCAUAAACACCGGGUUCAUAGCUGGGUUGAUUUAUUAUCAUAAGUUCAACUCUACCGGAUGUCCUCAAAGGCUCGCCAGCUGUAAGUCCAUCACUCACUUCAAUCAGGGGUGGGGCCCCUUGACAGAUGCUAACAUCACCGAUUCUCUCGGCGACAAACCAUACUGCUGGCACUACGCACCUAAACCUUGUGACAUUGUCCCGGCGGCAAAUGUUUGCGGCCCUGUGUACUGCUUCACACCAUCACCAGUGGUCGUAGGCACUACUGAUGCCAAGGGCGUGCCAACCUACACCUGGGGUGAGAAUGAGACAGAUGUGUUCUUGCUGAAGUCCCUGCGGCCUCCCAAUGGUCGUUGGUUUGGGUGCACGUGGAUGAACUCCUCGGGGUUUGUCAAGACGUGCGGAGCUCCCCCUUGUAACAUCUAUGGGGGUGGGGGGAAUUUCAAAAAUGAAUCAGACCUCUUCUGCCCCACUGACUGCUUCAGGAAACAUCCUGAGGCCACAUACGGCCGGUGUGGUGCAGGGCCUUGGUUGACACCUCGCUGCAUGGUCGACUAUCCAUACCGGCUUUGGCAUUACCCAUGCACAGUCAACUUCACAUUGUUCAAGAUGAGGGCGUUUGUGGGUGGGUUUGAGCACCGGUUUAACGCCGCUUGCAACUGGACCAGGGGGGAGCGCUGCGAUAUCGAGGAUCGUGACCGCAGCGAGCAACAUCCGCUGCUGCAUUCAACAACUGAGCUUGCUAUACUGCCUUGCUCUUUCACGCCCAUGCCUGCAUUGUCAACAGGUCUAAUACACCUCCACCAAAACAUCGUGGAUGUCCAAUACCUUUAUGGUGUUGGAUCUGGCAUGGUGGGAUGGGCGCUGAAAUGGGAGUUCGUCAUCCUCGUUUUCCUCCUCCUAGCGGACGCACGCGUGUGCGUCGCCCUUUGGCUGAUGCUGAUGAUAUCACAAGCAGAAGCGGCCUUGGAGAACCUUGUCACGCUGAACGCCGUCGCUGCUGCCGGGACACACGGUAUCGGCUGGUACCUGGUAGCCUUUUGCGCGGCGUGGCACGUGCGGGGCAAACUUGUCCCGCUGGUGACCUACAGCCUGACGGGUCUUUGGUCCCUAGCAUUGCUCGUCCUCUUGCUCCCCCAACGGGCGUAUGCUUGGUCGGGCGAAGACAGCGCUACUCUCGGCGCUGGGGUCUUGGUCCUCUUCGGCUUCUUUACCUUAUCACCUUGGUACAAGCAUUGGAUCGGCCGCCUCAUAUGGUGGAACCAGUACACCAUCUGCAGAUGCGAGUCCGCCCUUCAAGUGUGGGUCCCCCCCUUACUUGCACGCGGGGGUAGGGACGGUGUCAUUCUGCUAGCAAGCCUGCUUUAUCCAUCCUUGAUUUUUGACAUCACUAAGCUGCUGAUAGCGGUAUUGGGCCCAUUAUACUUAAUACAGGCCGCCCUCACUGCCACCCCCUACUUUGUGCGCGCGCAUGUACUGGUCCGCCUUUGCAUGCUCGUGCGCUCCGUGACGGGGGGGAAGUACUUCCAGAUGAUCAUACUGAGCAUUGGCAGAUGGUUUAACACCUACCUAUACGACCACCUAGCGCCAAUGCAACAUUGGGCCGCAGCUGGCCUCAAAGACCUAGCAGUGGCCACUGAACCUGUAAUAUUUAGUCCCAUGGAAAUCAAGGUCAUCACCUGGGGCGCGGACACAGCGGCUUGCGGAGAUAUUCUUUGCGGGCUGCCCGUCUCUGCGCGAUUAGGCCGUGAGGUGUUGUUGGGACCUGCUGAUGACUAUCGGGAGAUGGGUUGGCGUCUGUUGGCCCCGAUCACAGCAUACGCCCAGCAAACUAGAGGCCUUCUUGGGACUAUUGUGACCAGCUUGACUGGCAGGGAUAAGAACGUGGUGACCGGUGAAGUGCAGGUGCUUUCUACGGCUACCCAGACCUUCCUAGGUACAACAGUAGGGGGGGUUAUGUGGACUGUUUACCAUGGUGCAGGCUCGAGGACACUCGCGGGCGCCAAACAUCCUGCGCUCCAAAUGUACACAAAUGUGGAUCAGGACCUCGUUGGGUGGCCAGCCCCUCCAGGGGCUAAGUCUCUUGAACCGUGCACCUGCGGAUCUGCGGACUUAUACUUGGUUACCCGCGAUGCUGAUGUCAUCCCUGCUCGGCGCAGGGGGGACUCCACAGCGAGCUUGCUCAGUCCUAGGCCUCUCGCCUGUCUCAAGGGCUCCUCUGGAGGUCCUGUCAUGUGCCCUUCGGGGCAUGUUGCAGGGAUCUUUAGGGCUGCUGUGUGCACCAGAGGUGUAGCAAAAGCCCUACAGUUCAUACCAGUGGAAACCCUUAGCACACAGGCUAGGUCUCCAUCUUUCUCUGACAAUUCAACUCCUCCUGCUGUUCCACAGAGCUAUCAAGUAGGGUACCUUCAUGCCCCGACCGGCAGCGGUAAGAGCACAAAGGUCCCGGCCGCUUAUGUAGCACAAGGAUAUAAUGUCCUCGUGCUGAAUCCAUCGGUGGCGGCCACACUAGGCUUCGGCUCUUUCAUGUCGCGUGCCUAUGGGAUCGACCCCAACAUCCGCACUGGGAACCGCACCGUUACAACUGGUGCUAAACUGACCUAUUCCACCUAUGGUAAGUUUCUUGCGGACGGGGGUUGCUCCGGGGGAGCAUAUGAUGUGAUUAUCUGUGAUGAAUGCCAUGCCCAAGACGCUACUAGCAUAUUGGGUAUAGGCACGGUCUUAGAUCAGGCUGAGACGGCUGGGGUGAGGCUGACGGUUUUAGCGACAGCAACUCCCCCAGGCAGCAUCACUGUGCCACAUUCUAACAUCGAAGAAGUGGCCCUGGGCUCUGAAGGUGAGAUCCCUUUCUACGGUAAGGCUAUACCGAUAGCCCUGCUCAAGGGGGGGAGGCACCUUAUCUUUUGCCAUUCCAAGAAAAAAUGUGAUGAGAUGGCGUCCAAACUCAGAGGCAUGGGGCUCAACGCUGUAGCGUACUAUAGGGGUCUCGAUGUGUCCGUCAUACCAACAACAGGAGACGUCGUAGUUUGCGCUACUGACGCCCUCAUGACUGGAUUCACCGGAGACUUCGAUUCUGUCAUAGACUGCAACGUGGCUGUUGAACAGUACGUUGACUUCAGCCUGGACCCCACCUUUUCCAUUGAGACCCGCACUGCUCCCCAAGACGCGGUUUCCCGCAGCCAACGCCGUGGCCGUACGGGCCGAGGUAGACUCGGUACGUACCGAUAUGUCACCCCCGGUGAAAGACCGUCCGGAAUGUUUGACUCGGUUGUUCUCUGUGAGUGCUAUGACGCGGGCUGCUCGUGGUACGAUCUGCAGCCCGCUGAGACCACAGUCAGACUGAGAGCUUACUUGUCCACGCCCGGGUUACCUGUCUGCCAAGACCAUCUAGACUUUUGGGAGAGCGUCUUCACUGGAUUGACUCACAUAGAUGCCCACUUUCUGUCACAGACUAAGCAGCAGGGACUUAACUUCUCGUACCUAACUGCCUACCAAGCCACUGUGUGCGCCCGCGCACAGGCUCCUCCCCCAAGUUGGGACGAGACGUGGAAGUGUCUCGUGCGGCUUAAGCCAACACUACAUGGACCCACGCCCCUUCUAUAUCGGUUGGGGCCUGUCCAAAAUGAAAUCUGCUUGACACACCCCGUCACAAAAUACAUCAUGGCAUGCAUGUCAGCUGAUCUGGAAGUAACCACCAGCACCUGGGUGUUGCUCGGAGGGGUCCUCGCGGCCCUAGCGGCCUACUGCUUGUCAGUCGGCUGCGUUGUGAUUGUGGGUCAUAUUGAGCUGGGGGGCAAGCCGGCACUCGUUCCAGACAAAGAGGUGUUGUAUCAACAGUACGAUGAGAUGGAGGAGUGCUCACAAGCUGCCCCAUAUAUCGAACAAGCUCAGGCAAUAGCCCACCAGUUCAAGGAGAAAGUCCUUGGAUUGCUGCAGCGAGCCACCCAACAACAAGCUGUCAUUGAGCCCAUAGUAGCUACCAACUGGCAAAAGCUUGAGGCCUUCUGGCACAAGCAUAUGUGGAAUUUUGUGAGUGGGAUCCAGUACCUAGCAGGCCUCUCCACCUUGCCUGGCAACCCUGCUGUGGCGUCUCUUAUGGCGUUCACUGCUUCAGUCACCAGUCCCCUGACAACCAACCAAACCAUGUUUUUUAACAUACUCGGGGGGUGGGUUGCCACCCAUUUGGCGGGGCCCCAGAGCUCUUCCGCGUUUGUGGUAAGCGGCUUGGCCGGCGCUGCCAUAGGGGGUAUAGGCCUGGGCAGGGUCUUGCUUGACAUCCUGGCAGGAUACGGAGCUGGUGUCUCAGGCGCCCUGGUGGCUUUUAAGAUCAUGGGAGGAGAACUCCCCACUGCUGAGGACAUGGUCAACCUGUUGCCCGCCAUACUAUCUCCGGGUGCUCUCGUCGUCGGUGUGAUAUGCGCUGCCAUAUUACGUCGACACGUAGGACCUGGGGAGGGAGCGGUACAGUGGAUGAACAGGCUCAUCGCAUUCGCAUCCCGGGGCAACCACGUCUCACCAACACACUAUGUUCCCGAGAGCGAUGCUGCAGCGAGGGUCACUGCAUUGCUGAGUUCUCUAACUGUCACAAGUCUGCUCCGGCGGUUACACCAGUGGAUCAAUGAAGACUACCCAAGUCCUUGCAGCGGUGAUUGGCUGCGUGAUAUCUGGGAUUGGGUUUGCACGGUGUUGUCCGAUUUCAAGACAUGGCUCUCUGCUAAGAUUAUGCCAGUGCUCCCUGGGCUGCCCUUCAUUUCUUGUCAAAAGGGAUACAAGGGCGUGUGGCGGGGGGACGGCGUGAUGUCGACACGCUGCCCCUGCGGGGCAACAAUAACCGGUCAUGUGAAGAACGGGUCCAUGCGGCUUGCAGGGCCGCGUACAUGUGCUAACAUGUGGCACGGUACUUUCCCCAUCAAUGAGUACACCACUGGACCCAGUACACCUUGCCCAUCACCCAACUACACUCGCGCACUAUGGCGCGUGGCUGCCAACAGCUACGUUGAGGUGCGCCGGGUGGGGGACUUCCAUUACAUUACGGGGGCCACAGAAGAUGAGCUCAAGUGUCCGUGCCAAGUGCCGGCUGCUGAGUUCUUCACUGAAGUGGAUGGGGUGAGAAUCCACCGUUACGCCCCUCCAUGUAAGCCCCUGUUGAGAGAUGAGAUCACUUUCACGGUAGGAUUGAAUUCCUACGUGAUAGGAUCUCAACUCCCCUGUGAGCCAGAACCGGAUGUUUCUGUGCUGACCUCGAUGUUGAGAGACCCUUCCCAUAUCACCGCCGAGACGGCAGCACGCCGCCUUGCGCGCGGGUCCCCUCCAUCAGAGGCAAGCUCAUCCGCCAGCCAACUAUCGGCUCCGUCGCUGAAGGCCACUUGCCAGACGCAUAGGCCUCAUCCAGACGCUGAGCUAGUAGACGCCAACUUGUUAUGGCGGCAAGAGAUGGGCAGCAACAUCACACGGGUAGAGUCUGAAACAAAGGUUGUGAUCCUUGAUUCAUUCGAACCUCUGAGAGCCGAGACUGAUGACACCGAGCUCUCGGUGGCUGCAGAGUGUUUCAAGAAACCUCCCAAGUAUCCUCCAGCCCUUCCUAUCUGGGCUAGGCCAGACUACAACCCUCCACUGUUGGACCGCUGGAAAGCACCGGAUUAUGUACCACCAACUGUCCACGGAUGUGCCUUACCACCACGGGGCGCUCCACCGGUGCCUCCUCCUCGGAGGAAAAGAACAAUUCAGCUGGACGGCUCCAAUGUGUCCGCGGCGCUAGCUGCGCUAGCGGAAAAAUCAUUCCCGUCCUCGGAACCGCAGGAAGAGAACAGCUCAUCCUCUGGGGUCGACACACAGUCCAGCACUACUUCCAAGGUGCCCCCUUCUCCGGGAGGGGAGUCCGACUCAGAGUCAUGCUCGUCCAUGCCUCCUCUCGAGGGAGAGCCGGGCGAUCCGGACUUGAGUUGCGACUCUUGGUCCACCGUUAGUGACAGCGAGGAGCAGAGCGUGGUCUGCUGCUCUAUGUCGUACUCUUGGACCGGCGCCCUAAUAACACCAUGUAGUGCUGAGGAGGAGAAACUGCCCAUCAGCCCACUCAGCAACUCUUUGUUGAGACAUCAUAACCUAGUCUAUUCAACGUCGUCUAGAAGCGCUUCCCAGCGUCAGAAGAAGGUCACCUUCGACAGGCUGCAGGUGCUCGACGACCAUUAUAAGACUGUAUUAAAGGAGGUAAAGGAGCGAGCGUCUAAGGUAAAGGCCCGCAUGCUCACCAUCGAGGAAGCGUGCGCGCUCGUCCCUCCUCACUCUGCCCGGUCAAAGUUCGGGUAUAGUGCGAAGGACGUUCGCUCCUUGUCCAGCAGGGCCAUUAACCAGAUCCGCUCCGUCUGGGAGGACUUGCUGGAAGACACCACAACUCCAAUUCCAACCACCAUCAUGGCGAAGAACGAGGUGUUUUGUGUGGACCCCGCUAGAGGGGGCCGCAAGCCCGCUCGCCUCAUUGUGUACCCUGACCUGGGGGUGCGUGUCUGUGAGAAACGCGCCCUAUAUGACGUGAUACAGAAGUUGUCAAUUGAGACGAUGGGUUCCGCUUACGGAUUCCAAUAUUCGCCUCAGCAGCGGGUCGAACGUCUGUUGAAGAUGUGGACCUCAAAGAAAACCCCCUUGGGGUUCUCGUAUGACACCCGCUGCUUUGACUCAACUGUCACUGAACAGGACAUCAGGGUAGAAGAGGAGAUAUACCAAUGCUGUAACCUUGAACCGGAGGCCAGGAAAGUGAUCUCCUCCCUCACGGAGCGGCUUUACUGCGGGGGCCCUAUGUUUAACAGCAAGGGGGCCCAGUGCGGUUAUCGCCGUUGCCGUGCCAGUGGAGUUUUGCCUACCAGCUUUGGCAACACAAUCACUUGUUACAUCAAGGCCACAGCGGCUGCGAAGGCCGCAGGCCUCCGGAACCCGGACUUUCUUGUCUGCGGAGACGAUCUAGUCGUGGUGGCUGAGAGUGACGGCGUCGACGAGGAUAGAGCAGCCCUGAGAGCCUUCACGGAGGCUAUGACCAGGUAUUCUGCUCCACCCGGAGAUGCUCCACAACCCACCUACGACCUUGAGCUCAUUACAUCUUGCUCCUCUAACGUCUCCGUGGCACGGGACGACAAGGGGAAGAGGUACUAUUACCUCACCCGUGAUGCCACUACUCCCCUGGCCCGUGCGGCUUGGGAAACAGCUCGUCACACUCCAGUUAACUCCUGGUUGGGCAACAUCAUCAUGUACGCGCCUACCAUCUGGGUGCGCAUGGUAAUGAUGACACACUUUUUCUCCAUACUCCAAUCCCAGGAGAUACUUGACCGGCCCCUUGACUUUGAAAUGUACGGGGCCACUUACUCUGUCACUCCGCUGGAUUUACCAGCAAUCAUUGAAAGACUCCAUGGUCUAAGCGCGUUCACGCUCCACAGUUACUCUCCAGUAGAGCUCAAUAGGGUCGCGGGGACACUCAGGAAGCUUGGGUGCCCCCCCCUACGAGCUUGGAGACAUCGGGCACGAGCAGUGCGCGCCAAGCUUAUCGCCCAGGGAGGGAAGGCCAAAAUAUGCGGCCUUUAUCUCUUUAAUUGGGCGGUACGCACCAAGACCAAACUCACUCCACUGCCAGCCGCUGGCCAGUUGGAUUUAUCCAGCUGGUUUACGGUUGGCGUCGGCGGGAACGACAUUUAUCACAGCGUGUCGCGUGCCCGAACCCGCCAUUUGCUGCUUUGCCUACUCCUACUAACGGUAGGGGUAGGCAUCUUCCUCCUGCCAGCUCGGUGAGCUGGUAGGAUAACACUCCAUUUUUCCC
>KJ470619
ACCUGCCUCUUUCGAGGCGACACUSCACCAUGGAUCACUCCCCUGUGAGGAACUUCUGUCUUCACGCGGAAAGCGCCUAGCCAUGGCGUUAGUACGAGUGUCGUGCAGCCUCCAGGCCCCCCCCUCCCGGGAGAGCCAUAGUGGUCUGCGGAACCGGUGAGUACACCGGAAUCGCUGGGGUGACCGGGUCCUUUCUUGGAACAAACCCGCUCAAUACCCAGAAAUUUGGGCGUGCCCCCGCGAGAUCACUAGCCGAGUAGUGUUGGGUCGCGAAAGGCCUUGUGGUACUGCCUGAUAGGGUGCUUGCGAGUGCCCCGGGAGGUCUCGUAGACCGUGCAACAUGAGCACACUUCCAAAACCCCAAAGAAAAACCAAAAGAAACACCAUCCGUCGCCCACAGGACGUUAAGUUCCCGGGCGGCGGCCAGAUCGUUGGUGGAGUCUACUUACUGCCGCGCAGGGGCCCAAGAUUGGGUGUGCGCGCAGUUCGUAAAACUUCCGAGCGGUCAGAACCCCGCAACCGGCGGCAGCCUAUCCCCAAGGCACGUCGGAGCGAGGGUCGGUCCUGGGCUCAGCCUGGGUACCCUUGGCCUCUUUAUGGCAAUGAGGGCUGYGGGUGGGCAGGAUGGCUCUUGUCCCCCCGCGGCUCUCGGCCAUCUUGGGGCCCCAAUGACCCCCGGCGAAGGUCUCGCAACCUGGGUAAAGUCAUCGAUACCCUAACGUGCGGAUUCGCCGAUCUCAUGGGGUACAUUCCGCUCGUCGGCGCUCCUGUAGGGGGCGUCGCAAGAGCUCUCGCACAUGGUGUGAGAGCCCUUGAGGACGGAAUAAAUUUUGCAACAGGGAACUUACCCGGUUGCUCUUUCUCUAUCUUCUUGCUUGCUUUGCUCUCUUGCUUGGUCUGUCCUACUGCAGGGAUUGAAUACCGGAAUGUGUCUGGCCUCUACGUGCUCACCAACGACUGCUCUAACGGCAGUAUCGUGUAUGAGGCCCCUGAAGUCAUCUUGCAUUUGCCAGGUUGUGUGCCCUGCGUUCAAUCAGGCAACUCCUCGCAAUGCUGGAUUCCGGUGGCACCAACAGUGGCGGUUAAGUACGCUGGCGCGACCACUGCAUCGAUCCGCAAUCAUGUGGAUCUGCUGGUGGGAGCUGCCACGUUGUGCUCCGCGCUGUAUGUUGGCGAUAUGUGUGGAGCCGUCUUCUUGGUGGGACAGGCUUUCACCUUCAGGCCUCGCCAGCACAACACGGUGCAGACCUGCAAUUGCUCACUGUACCCUGGUCACAUAUCAGGACACAGGAUGGCUUGGGAUAUGAUGAUGAAUUGGUCUCCAGCUGUUGGGUUGGUGGURGCGCACGUGUUGCGGCUGCCCCAGACCAUUUUUGACAUCAUUGCUGGAGCUCACUGGGGUAUCAUGGCCGGUCUGGCCUACUACUCUAUGCAGACUAACUGGGCUAAAGUCUUCAUUAUCAUCGUCAUGUUCUCUGGAGUUGACGCCCGAACACACACCACUGGCGGCGUAKCAGCUCAUACUACUAGUAGCCUUACARCCCUCUUCAMYCKAGGCCCGAGCCAGAAMCUCCAGCUAAUUAACACCAACGGGUCGUGGCAUAUCAACAGCACUGCCCUGAACUGCAAAGACUCCCUYAACACCGGAUUUAUAGCUGGUCUAAUCUACCAUCACAGGUUCAACUCUACAGGUUGUCCGUCCAGGAUGUCCAUGUGCAAACCCAUCACUGCAUUCGACCAAGGGUGGGGUCCUUUGGGGAGUGCUAACAUCUCAGGCAGCUCAGAGGACCGACCAUACUGCUGGCACUAUCCACCCAGGCCUUGCAAGACAGUUCCUGCAGGGACCGUUUGUGGCCCAGUCUACUGCUUCACACCGUCACCGGUGGUGGUAGGCACUACCGAUAGGCUGGGCUCGCCAACCUACAMCUUUGGCGAGAACGAAACAGACGUGUUCCUGCUUGAUUCACAACGACCGCCUUCGGGUAGGUGGUUCGGGUGCGUGUGGAUGAACUCCACCGGGUUUGUGAAAACGUGCGGGGCUCCUCCUUGCGGCAUCUAUGGAGGGGAGCAGAGUUCUGGAAGCAAUAACUCGCUUAUUUGCCCCACUGACUGCUUCAGGAAGCACCCCGAUGCYACUUAYGGCCGGUGCGGAUCCGGGCCCUGGCUUACGCCGAGGUGCUUGGUCGACUACGCGUACCGGCUCUGGCACUACCCUUGCACAGUGAAUUACACCCUAUUCAAGGUCAGGAUGUUCGUGGCCGGAAUUGAACACCGAUUCACGGCUGCCUGUAACUGGACUAGAGGAGAGCGCUGCGAUAUUGAGGACCGGGAUCGUAGUGAGCAGCAUCCGCUGCUUCACUCCACGACUGAACUCGCUAUAUUGCCCUGCUCAUUUACACCUAUGCCCGCUCUAUCAACGGGUCUCAUACACCUCCACCAGAAUAUCGUGGACGUCCAAUACCUCUAUGGUGUUGGGUCUGGCUUGGUGGGCUGGGCUUUAAAGUGGGAGUUCGUCGUACUCAUAUUCCUCCUCUUGGCAGAUGCUCGCGUGUGCGUCGCCCUUUGGAUGAUGCUCCUAAUAUCACAGGCAGAAGCGGCCAUGGAGAACCUUGUCAUCCUGAACGCUGUCUCCGUCGCCGGAACGCACGGAGUCGGCUGGUACUUAGUGGUUUUCUGUGCUGCGUGGCAUGUGCGGGGCAAGCUUGUCCCGCUCGUGACCUACAGCCUGACAGGCCUCUGGAUCCUGGCUUUGCUCGUUCUUCUCCUCCCCCAGCGCGCGUAUGCUUGGACGGAUGAGGACAGUGCUACCCUUGGAGCCGGGUUACUGGCUYUUUUYGGGUUUUUUACCUUGUCACCUUGGUAYAAGCACUGGAUAUCGCGCCUCAUUUGGUGGAACCAGUACGCCAUAUGUAGGUGCGAAUCAGCCCUCCAAGUGUGGAUCCCCCCCCUGCUUGCGCGAGGGGGUAGGGACGGUGCCAUUCUGCUAGUCAGUCUACUACAUCCAUCCUUGGUAUUYGAYAUCACCAAGAUACUGAUAGCUGUGYUGGGACCACUAUACUUGGURCAAGCUGCYCUCACCGCUACCCCGUACUUYGUGCGCGCGCACAUAUUAGUCCGCAUCUGCAUGCUGGUGCGGUCUAUCAGUGGGGGAAAAUACUGCCAACUAAUCAUACUGAGUGUCGGCCGGUGGUUUAACACCUACCUCUAUGACCACCUUACGCCGAUGAGGGACUGGGCCGCUCAGGGCCUCAAGGACCUGGCCGUGGCCACUGAGCCCGUGAUAUUCAGCCCUAUGGAGAUCAAGGUCAUAACUUGGGGCGCGGACACGGCGGCCUGCGGAGAUAUCUUGUGCGGGCUGCCUGUAUCUGCGCGGUUAGGGCGGGAACUACUCUUGGGCCCUGCUGAUGACUAUCGGGCCAUGGGCUGGCGCCUACUGGCCCCAAUCACGGCAUACGCCCAGCAGACAAGAGGGCUCUUUGGUACCAUCGUCACCAGCCUGACUGGCAGAGACAAGAACGUGGUGUCUGGUGAGAUCCAGGUGCUUUCAACAACCACUCAGACCUUCCUGGGUACGACUGUGGGAGGGGUCAUGUGGACUGUGUAUCAUGGUGCUGGUUCAAAAACACUCGCAGGCGUCAAACAUCCCGCGCUGCARAUGUAUACAAAUGUGGACCAGGACCUUGUUGGGUGGCCAGCUCCCCCUGGAGCCAAGUCCCUGGAGCCGUGCACGUGCGGAUCCACGGAUUUGUAUCUGGUCACUCGCGACGCUGAUGUCAUCCCAGCACGCCGCAGGGGAGACUCAACGGCCAGCCUGAUCAGUCCAAGGCCUCUCUCUUGUCUUAAGGGUUCCUCCGGAGGCCCCGUCAUGUGCCCAUCGGGCCAUGUGGCGGGGAUUUUUAGGGCUGCUGUAUGCACUAGGGGUGUUGCAAAGUCCCUUCAAUUCAUACCCGUGGAAUCYCUUAAUUCCCAAACCAGGUCUCCAUCCUUCUCAGACAACUCAACUCCUCCGGCAGUCCCGCAGACCUACCAGGUGGGAUACUUACAUGCUCCCACCGGCAGCGGCAAGAGCACAAAGGUCCCUGCCGCUUACGUAGCGCAAGGGUACAAUGUCCUUGUGCUCAACCCAUCGGUAGCGGCCACCCAAGGCUUUGGCAUGUACAUGUUUAAGGCCUAUGGGAUUGAACCAAACAUCCGCACCGGAAGCAGGACUAUCACGACUGGUGCUAAGCUUACUUAUUCCACCUAUGGUAAGUUUCUUGCUGACGGGGGCUGCUCUGGGGGAGCCUACGACGUGAUCAUCUGUGACGAGUGCCAUGCCCAGGAUGCCACCAGCAUACUGGGCAUAGGCACUGUCCUGGACCAGGCUGAGACAGCUGGCGUAAGACUAACAGUCUUAGCAACAGCAACCCCCCCAGGUAGCAUUACUGUGCCACAUGCUAACAUCGAGGAAGUGGCUCUGGGUAGUGAUGGGGAGAUCCCUUUCUACGGUAAGGCUAUACCAAUCUCCAUGCUGAAGGGAGGGAGACACCUCAUAUUCUGCCAUUCAAAGAAAAAGUGCGACGAGCUGUCAACCAAGCUCAGGGGAAUGGGUCUUAACGCUGUUCAAUUCUACAGAGGGCUAGAUGUGACCGUGAUCCCCACAUCGGGRGACGUCGUAGUGUGUGCUACUGACGCUCUCAUGACCGGUUACACUGGAGACUUUGACUCUGUUAUUGACUGCAACGUCGCUGUGGAACAGUACGUUGACUUCAGCUUAGACCCYACUUUCUCCAUUGAAACUCGCACUGUCCCCCAGGAUGCUGUGUCUCGAAGUCAACGCCGGGGUCGUACGGGCCGAGGRAAACCUGGCAAGUAUUACUACACCACCCCCGGCGAACGGCCGUCUGGGAUGUUCGACUCGGUCGUGCUUUGUGAGUGCUAUGACGCCGGAUGCGCUUGGUAUGACCUGCMGCCGGCUGAGACCACAGUACGAUUGAGGGCUUACUUGUCCACCCCAGGCUUGCCUGUUUGCCAAGAUCACCUUGACUUCUGGGAAAGCGUUUUCACCGGACUGACUCACAUAGACGCCCAUUUCCUGUCACAAACAAAACAGCAGGGGCUUAMYUUUCCAUACCUAACRGCUUAUCAGGCUACUGUGUGCGCACGCGCACUAGCGCCUCCACCAAGUUGGGAYGAGAUGUGGAAAUGUAUUGUGCGGCUCAAGCCAACGCUGCACGGUCCAACGCCCCUGCUAUACAGGUUGGGCCCUAUCCAAAAUGAAAUCUGUYUAACACACCCUGUCACAAAAUACAUCAUGGCCUGCAUGUCAGCUGAUCUGGAAGUGACUACCAGCACUUGGGUACUCCUUGGCGGGGUGUUGGCUGCCUUAGCGGCCUACUGCUUGUCAGUUGGGUGUGUCGUGAUCGUGGGCCAUAUUGAGCUCGGGGGCAAACCUGCACUCGUUCCCGAUAAGGAAGUGUUGUACCAGCAAUACGACGAGAUGGAAGAAUGCUCCCAAGCUGCUCCAUACAUCGAGCAAGCCCAGGUCAUCGCCCACCAGUUCAAGGAGAAAGUCCUCGGACUGCUCCAACGGGCCUCCCAACAACAAGCUGAGAUUCAGCCCAUAGUGGCUUCCCAUUGGCAAAAACUCGAGGUGUUYUGGCACAAACACAUGUGGAACUUYGUCAGUGGGAUACAAUAUCUGGCAGGCCUGUCAACACUGCCUGGCAACCCUGCUGUGGCCUCCCUUAUGGCGUUCACCGCUUCGGUGACCAGCCCCCUAACRACCAACCAGACCAUGUUCUUCAACAUCCUUGGAGGGUGGGUCGCYACUCAYUUGGCRGGACCGCAGGCCUCUUCCGCAUUCGUGGUGAGUGGCCUAGCCGGUGCCGCAAUAGGGGGCAUAGGCCUAGGUAGAGUGCUACUUGACAUUCUAGCGGGCUACGGCGCUGGAGUUUCCGGCGCGCUAGUCGCUUUCAAAAUCAUGGGUGGAGAGGUCCCAAGCGCUGAGGAUGUGGUGAAUCUGCUGCCUGCCAUACUGUCCCCGGGCGCCCUUGUCGUCGGUGURAUAUGCGCAGCCGUGUURCGCCGGCACGUGGGCCCUGGGGAAGGGGCGGUGCAGUGGAUGAACAGACUCAUCGCUUUUGCGUCCCGGGGUAACCAUGUGUCACCAACACACUACGUCCCCGAGAGCGACGCUGCAGCGAGGGUUACGUCACUCCUGAGUUCCUUGACCGUCACGCGGUUGCUCCGGCGGCUGCACCAAUGGAUCAAUGAAGACUACCCCAACCCAUGCAGCGGUGAAUGGCUGCGUGUCAUCUGGGACUGGGUGUGUACAGURCUACAUGACUUCAAAACAUGGCUUUCUGCUAAGAUCAUGCCCAAAAUGCCAGGCAUCCCCUUUCUCUCUUGCCAGAAGGGAUAUAAGGGUGUUUGGCGAGGGGAUGGCGURAUGUCAACGCGCUGCCCUUGUGGGGCGAGUCUAACUGGCCAUGUGAAGAAUGGGUCCAUGAGGAUAGCGGGACCGCGCACGUGCGCCAACAUGUGGCACGGUACCUUUCCAAUCAAUGAAUAUACUACCGGGCCCGGCACGCCCAGCCCCGGACACAAUUACACCACGGCGCUAUGGCGUGUGGCCGCCGAGGCAUACGUCGAGGUGCGCCGGGUGGGAGACUUCCACUACAUCACAGGGGCAACGGAAGAUGAGCUCAAGUGUCCGUGCCAGGUGCCAGCGCCGGAGUUUUUCACGGAGCUGGAUGGGGUAAGACUACACCGUUAUGCCCCCCCCUGUAAGCCCCUGCUGAGGGAUGAGAUCACUUUCAUGGUGGGGAUGCACUCUUAUGCGAUAGGGUCACAGCUCCCAUGUGAGCCAGAACCAGACGUCGCUGUGCUAACUUCAAUGUUAAGGGACCCUUCUCACAUCACCGCUGAGAAGGCGGCACGCCGUCUAAAGCGCGGGUCCCCCCCAUCGGAAGCAAGCUCAUCCGCAAGUCAAUUGUCAGCUCCAUCGCUGAAGGCAACCUGCCGGACACACAGACAACACCCUGAUGUGGAAUUGAUAGACGCCAAUUUGCUUUGGCGACAGGAGAUGGGUAGUAACAUCACACGAGUGGAGUCUGAGACUAAGGUGGUGAUUCUUGACUCGUUCGACCCGCUCAAAGCUGAGACGGAGGAAGGCGAGCUCUCAGUGGAGGCUGAGUGUUUCAGGAAACCCCCUAAGUAUCCUCCCGCUCUGCCCAUCUGGGCCAGGCCUGACUACAACCCACCAUUACUGGAGACUUGGAAAGCACCGGAUUACACACCACCAGUAGUCCACGGGUGCCCCCUGCCACCGGAGCGUCCUACGCCAGUGCCCCCUCCUCGGAGGAAGAGGACAGUCCAACUCGAUGGGUCGAAUGUAUCUGCUGCGCUUGCUGCGCUGGCGGAGAAGUCUUUCCCAUCUUCAAAACCGCAGGAGGUAUCCAGCUCAUCCUCGGGGGUGGACAUGCUGUCUGACAGUACAUCCGGCCCUCUCCCCAUGGCUGACGAGGAGUCCGAUGCAGAGUCGUGUUCAUCCAUGCCCCCCCUUGAGGGGGAGCCGGGUGACCCCGACUUGAGCUGUGACUCCUGGUCCACCGUCAGCGAAAGCGAGGAACAGAGUGUAGUUUGCUGCUCCAUGUCUUAUUCUUGGACCGGCGCGUUGGUCACACCAUGUAGCGCCGAGGAAGAGAAGCUACCUAUCAGUCCACUCAGUAAUUCGUUGCUGAGGCAUCACAAUCUUGUCUACUCAACGUCAUCUAAAAGCGCUGGUCUGCGCCAGAAGAAAGUYACUUUCGACAGGCUGCAAGUGCUUGAUGACCAUUAUAAAAGUGUCUUAAAGGAGGUGAAGGAGMGAGCGUCCAGGGUAAAGGCGCGUUUGCUUUCUAUUGAGGAAGCRAGCGCCCUUGUCCCCCCUCACUCGGCCCGAUCAAAGUUCGGGUACACUGCGAGGGACGUUCGCUCCUUGUCCGGCAAGGCCGUUAACCAGAUCCGCUCCGUCUGGGAGGACUUGCUGGAAGACUCAACAACUCCAAUUCCAACCACYAUCAUGGCGAAGAAYGAGGUUUUUAGCGUGAACCCCUCCAAGGGGGGACGCAAACCCGCUCGCCUCAUUGUGUAUCCUGACCUGGGAGUGCGUGUCUGUGAGAAACGCGCUCUGUAUGACGUGAUACAGAAGUUGUCAACCGCGACGAUGGGUUCCGCSUACGGAUUCCAGUACUCGCCUAAGCAACGGGUAGAACGCCUACUGGAAAUGUGGGCAUCAAAGAAGACUCCCUUGGGGUUUUCAUAUGACACCCGGUGCUUUGACUCCACUGUCACCGAACAGGACAUCAGGACGGAAGCGGAGAUAUACCAAUGUUGUGACCUUGAACCGGAAGCUAGAAAGGCGAUCAACUCCCUCACGGAACGACUCUACUGCGGAGGCCCUAUGUACAACAGCAAGGGGCAGCUAUGCGGUUAUCGUCGUUGUCGUGCUAGUGGGGUUCUGCCUACCAGCUUCGGUAACACCAUCACCUGUUACAUCAAGGCUAUGGCAGCUUCCAAAGCAGCCGGCCUUCAGAAACCUGACUUUCUUGUCUGCGGAGACGAUUUGGUCGUGGUGGCCGAAAGCGGCGGCGUCGAGGAAGAUAGGGCGGCCCUGAGAGCCUUCACGGAGGCUAUGACCAGGUAUUCCGCCCCACCCGGCGACGCGCCACAGCCCACUUAUGAUCUGGAGCACAUYACAUCUUGCUCCUCCAACGUCUCCGUGGCGCAYGAUGGCACGGGGAAGAGGUAUUACUACCUCACCCGAGACCCAGARAUUCCUCUGGCCCGUGCGGCUUGGGAAACUGCUCGCCACACUCCAGUCAACUCCUGGUUGGGGAAUAUCAUCAUGUACGCGCCCUCAAUUUGGGUGCGCAUGGUGGUUAUGACCCAUUUCUUCUCCAUACUCCAAGCCCAGGAGCAGCUUGAAAAAGCCCUCGACUUCCAAAUGUACGGGGCUACUUACUCAAUCACUCCAUUAGACCUACCAGCAAUCAUUGAAAGACUCCAUGGUCUUAGCGCGUUCUCGCUCCACAGUUACUCUCCAACUGAGCUCAACAGAGUUGCGGGGGCUCUCAGGAAGCUUGGGAGCCCUCCUCUGCGAGCCUGGAGACAUCGGGCACGAGCAGUGCGCGCUAAGCUUAUAGCUCAGGGGGGAAAGGCCAAAAUCUGUGGCCUUUACCUCUUUAACUGGGCUGUACGCACCAAGACCAACCUCACUCCAUUGCCAGCCGCCGGCUUGCUGGACUUGUCCAGCUGGUUCACGGUUGGCGUCGGCGGGGACGACAUUUAUCACAGCGUGUCGCGUGCCCGAACCCGCCAUUUGCUGCUUUGCCUACUCCUACUCACAGUAGGGGUAGGCAUCUUCCUCCUACCAGCUCGGUGAGCUGGUAGGACAACACUCCAUUUCAUUUUUUUUUUUUUUUUUUUUUUUUUUU
>JF735124
ACCUGCCUCUUUCGAGGCGACACUCCACCAUGGAUCACUCCCCUGUGAGGAACUUCUGUCUUCACGCGGAAAGCGUCUAGCCAUGGCGUUAGUACGAGCGUCGUGCAGCCUCCAGGACCCCCCCUCCCGGGAGAGCCAUAGUGGUCUGCGGAACCGGUGAGUACACCGGAAUCCCCAGGACGACCGGGUCCUUUCUUGGAUCAACCCGCUCCAUGCCUGGGUAUUUGGGCGUGCCCCCGCGAGACUGCUAGCCGAGUAGUGUUGGGUCGCGAAAGGCCUUGUGGUACUGCCUGAUAGGGUGCUUGCGAGUGCCCCGGGAGGUCUCGUAGACCGUGCAUCAUGAGCACACUUCCUAAACCUCAAAGAAAAACCAAAAGAAACACCGUCCGUCGCCCACAGAACGUUAAGUUCCCGGGCGGAGGACAGAUCGUUGGUGGAGUUUACGUGCUGCCUCGCAGGGGCCCAACAUUGGGUGUGCGAGCGGUACGCAAGACUUCCGAGCGGUCACAGCCCCGUGGUAGGCGCCAACCCAUCCCUAAGGCGCGCCCACGCGAGGGCCGGUCCUGGGCUCAGCCCGGGCAUCCUUGGCCUCUGUAUGGCAAUGAGGGUUGCGGAUGGGCAGGCUGGCUCCUGUCCCCUCGCGGCUCUCGGCCUACGUGGGGCCCAAAYGACCCCCGGCGAAGAUCCCGCAAUUUGGGUAAGGUCAUCGAUACCCUUACUUGUGGAUUUGCCGACCUCAUGGGGUACAUUCCGCUCGUAGGCGCCCCCGUAGGGGGUGUCGCCAGGGCCCUGGCACAUGGUGUCAGGGUGCUGGAGGACGGAAUAAACUACGCAACAGGGAACAUUCCUGGUUGCUCUUUCUCUAUCUUCCUCCUCGCCAUCUUGUCAUGCCUGACAGUGCCUGCUUCUGGUCUGGAAUAUCGGAAUUCUUCUGGCUUGUACGUCGUUACCAACGACUGUUCAAACGCCAGCAUUAUCUAUGAAGCUGGAGACGUGAUGCUGCAUAUGCCCGGGUGCGUACCUUGCGUCAGGAAGGGCAACACAUCCCAGUGCUGGAUACCAUUGUCACCCACGGUCUCUGUGAGUGGCCCUGGGGUCGUCACAGCCUCGCUUCGUAGUCAUGUAGACCUGAUGGUUGGUGCUGCAACAGUAUGUUCUGCCUUGUAUGUKGGAGACCUCUGCGGCGGGUUGUUCUUGGUAGGACAAGCAUUCACCUUUCGCCAACGCAGACAUUGGACAACGCAGGACUGCAAUUGUUCCAUGUACCCCGGACACGUGACGGGCCAUCGAAUGGCUUGGGACAUGAUGCAGAACUGGUCUCCCGCUGCAGCUUUGGUUGUGGCUCAGCUUCUCCGGCUCCCCCAAGUCGUCUUCGAUCUAUUGACCGGAGCGCACUGGGGUGUGCUGGCGGGGCUAGCGUACUUUUCCAUGCAGGGCAACUGGGCUAAAGUAGUGCUGGUGCUGUGCCUGUUCGCAGGGGUAGAUGCCAACACAUACGCCACCGGCGGACGUGCUGGGUACACCCUGUAUGGUAUCACCUCCAUUUUUUCCCAGGGUCCUCAGCAGAAGCUCGAACUCGUCAAAUCCAACGGGUCGUGGCACAUUAACAGGACAGCUCUGAACUGCAAUGAUUCCCUCCAGACCGGAUUUAUAGCGGCCUUGUUCUACAGAAACAACGUCAACACCUCAGGCUGCUUAGAAAUGAUGAGCUCCUGUAACCCCCUUAACUGGUUUGAACAGGGGUAUGGGAAGGUGAGGCCUGCCAACAUCACAGAAACCGAGGAUGCGCGACACCAUUGCUGGCACCAUGCUCCCGCGCCCUGUCGUGUAGUACCUGCAUCUCAUGUCUGUGGCCCAGUCUAUUGUUUCACCCCGAGUCCAGUCGUGGUAGGAACCACUGACARGCUUGGGUACCCCACCUUCACCUGGGGUGCCAACGAAUCAGACGUCUUCCUGCUGGAGUCCAACAGGCCGCCGCAAGGCGCCUGGUUCGGAUGCACGUGGAUGAACGCGACUGGUUUCGUCAAGACUUGCGGGGCCCCCCCGUGCAACAUCUACGACGGCGGUGRUGCCGGGAACCGCUCUCUGAACUGCCCAACUGAUUGCUUCAGGAAGCAUCCUGAGGCCACCUACUUGAAGUGCGGAUCAGGGCCAUGGCUCACGCCACGGUGUAUCAUCCAUUAUCCGUACCGGUUGUGGCAUUAUCCCUGCACAGUCAACUUCACCGUGUUUAAGGUCAGGAUGUACGUGGGUGGCGUGGAACAUCGAUUAGAGGCAGCCUGCAACUGGACCAGAGGAGAACGCUGCGACCUCUCCGAUCGYGAUCGCUCCGAGAUAAGUCCUCUCCUGCAUUCAACCACUGAGUUAGCCAUCUUGCCUUGCUCCUUCGCCCCCAUUCCAGCUCUCUCCACGGGGCUCAUUCACCUCCACCAGAACAUUGUGGAUGUCCAAUACUUUUACGGUAUCGGCUCCAGCGUCACGGGUUGGGUUAUCAAGUGGGAGUUUGUUGUCCUGGUGUUCCUCCUGCUUUCAGACGCCAGGGUUUGUGUGGUUUUCUGGAUGCUCCUGCUCGUCACUCAGGCUGAGGCAGCCUUGGAGAACCUAGUGGUGCUCAACGCCGUUUCUGCGGCCGGUACCCACGGCCUAGCUUGGUCUUUGUUGGUGUUCAUCCUAGCAUGGCAUUUCAAGGGUAAAAUAGUACCGCUGGGAGUGUAUGCCGCCACUGGAAUCUGGCCCCUAUUUCUGCUUGUGGCGAUGCUUCCAACCCGGGCCUAUGCGUGGACAGGUGAGGACUCUGCAACCUUGGGGUGUGGGAUACUGCUCUUGUUCGGGCUGUUCACCCUUUCUCCCUGGUACAAGCACUGGAUAGCCCGCCUCAUUUGGUGGAACCAGUAUACCAUCGCAAGAUGCGAGGCAUCUCUGCAUGUCUGGGUCCCCCCCCUCCUCGCGAGAGGAGGGAGAGAUGGGGUCAUUUUGGCAACAGCGUUCCUUUACCCCACUUUGAUGUUUGACAUCACGAAGCUCCUGCUCGGCCCACUUGGCGCGCUCUACUUGCUUCAAGCUGCCCUCACACGGACUCCCUACUUCGUUCGUGCUCAUGUGCUCCUUCGGGUUUGCGCAUUAGUGCGCAACAUCGUGGGGGGUAAAUAUGUCCAAAUGGCUCUACUCACGUUGGGCCGGUGGUGCGGCACCUACGUGUACGACCACCUCACACCCUUGCAGGACUGGGCAGCAACUGGACUUGCAGAUCUGGCAGUGGCAACAGAACCAGUGAUCUUCUCGCCUAUGGAGACCAAAAUCAUCACUUGGGGUGCAGACACAGCYGCAUGCGGAGAUAUCCUUUGCGGACUGCCGGUGUCCGCGCGGCUGGGAAGGGAGGUGUUGCUGGGACCUGCCGAUGAUUAUAGGACCAUGGGGUGGCGUCUUCUCGCCCCCAUCACGGCAUACGCUCAGCAAACCCGCGGACUUCUUGGCACYAUCGUCACCAGCCUUACCGGAAGGGACAAAAAUGAUGCUACCGGCCAUGUGCAAGUGUUGUCCACCACCACGCAAACGUUCCUAGGCACUCCCGUGUCGGGCGUCAUGUGGAGCGUGUACCAUGGUGCUGGCAGCAGGACACUGGCCGGAAAGAAGACUCCCGCCCUACAGAUGUACACCAAUGUGGACCAAGAUCUGGUUGGAUGGCCGGCGCCACCUGGCACCAAGUCAUUGGACCCAUGCACAUGCGGGUCUUCCGACCUGUACUUGGUCACACGGGAUGCGGAUGUUAUCCCCGCGAGACGCCGGGGAGACUCCACGGCGAGUCUUCUUAGUCCUAGACCUGUUUCUUGUCUCAAGGGUUCAUCUGGAGGGCCUUUGUUGUGCCCCAUGGGCCACGUGGCUGGCAUCUUCCGAGCUGCCGUGUGCACCAGGGGCGUGGCUAAGUCCCUUCAAUUUGUGCCCGUGGAGACCUUGGCCACACAAUCGCGGUCUCCCUCCUUCACUGACAAUUCAGUUCCUCCGGCUGUYCCUCAAACAUACCAAGUGGGGUAUCUACAUGCCCCUACAGGCAGUGGUAAGAGCACUAAGGUUCCUGCAGCUUAUGURGCACAGGGAUACAACGUCCUUGUCCUCAAUCCAUCUGUCGCUGCUACCCUCGGGUUCGGUGCCUAUAUGUCCCAAGCUCAUGGGAUAGAUCCAAACAUACGCACCGGCACCAGGACUGUCAACACAGGGGCCCGGCUCACCUAUUCCACCUACGGGAAAUUCCUAGCCGAUGGUGGAUGUAGUGGUGGUGCUUAUGAUGUCAUCAUUUGUGAUGAGUGCCACGCGCAAGACGCUACGUCCAUUCUGGGGAUUGGUACCGUGCUGGAUCAGGCUGAGACAGCGGGUGUGAGACUAACCGUGCUCGCCACAGCUACUCCUCCUGGUAGUGUUACUGUGCCGCAUUCUAACAUAGAGGARAUCGCUCUGUCCAGCGAGGGUGAAAUCCCCUUUUACGGCAGGGCAAUUCCUCUGGCACACAUCAAAGGCGGCAGACAUCUCAUCUUCUGUCAUUCAAGAAAGAAGUGUGAUGAACUGGCAUCCAAAUUAGCCGCACAAGGGAUUCACGCUGUGUCAUAYUAUCGCGGCCUCGACGUUUCCGUGAUACCAUCCACCGGAGAUGUCGUGGUCUGCGCUACUGAUGCACUAAUGACUGGCUUUACAGGGGACUUUGACUCGGUAAUCGACUGUAAUGUUGCAGUCGAGCAAUAUGUUGACUUCAGCCUAGAUCCAACUUUCACAAUCGAGACGCGCACAGCCCCCCAAGAUGCGGUCUCACGCAGUCAACGCCGAGGACGUACGGGGAGAGGUAGGCUAGGYACCUACCGAUAUGUGUCCCAGGGGGAGAGACCAUCAGGGAUGUUUGACUCCGUAGUGCUCUGCGAGUGCUACGACGUAGGCUGCGCCUGGUAUGAGCUGACUCCCGCUGAGACUACAGUAAGGCUAAGGGCAUAUCUCAACACGCCCGGGCUCCCUGUUUGCCAAGAUCACCUUGAGUUCUGGGAAGGCGUCUUCGUGGGUCUUACCCACAUUGAUGCGCACUUCCUAUCCCAGACCAAACAGCAAGGUGUAAAUUUCCCAUAUCUGGUGGCCUACCAGGCUACAGUGUGCGCUCGCGCUCACGCACCCCCGCCAUCGUGGGACGAGAUGUGGAAAUGCCUUGUCAGACUAAAGCCUACACUGCAUGGCCCCACGCCCCUCCUAUAUAGGAUUGGGGCCGUCCAAAAUGAGAUAACUUUGACACACCCCAUCACUAAAUACAUCAUGACCUGCAUGUCAGCAGACUUGGAGGUCACAACCAGUACAUGGGUGUUGGUGGGCGGGCUGCUCGCCGCCUUGGCGGCGUACUGUUUGUCAGUCGGGUCCGUUGUCAUCGUGGGGCGCAUAGAGCUUGAAGGCAGACCAGUCCUGGUGCCUGAUAAGGAGGUCUUAUACCAGCAGUACGAUGAGAUGGAAGAGUGCUCGGCUGCAUCACCAUACAUCGAGCAAGCCCAGAUCAUCGCGCAACAAUUUAAGGACAAGGUCAUUGGCCUGCUGCAAUAUGCUGGCAAGCAGGCCGACGAGAUCCAGCCUAUAGCACAGCCAUACUGGCACAAGGUGGAGACGUUCUGGAGUAAGCAUAUGUGGAACUUCAUCAGCGGGAUCCAAUAUCUCGCAGGACUCUCCACUCUACCAGGCAACCCUGCCAUAGCUUCUCUAAUGUCUUUCACUGCUUCCAUUACCAGCCCUCUCAGCACRCAACAAACCYUGCUCUUCAACAUCUUGGGAGGGUGGGUGGCCACCCAGUUGGCUUCCCCCACGGCGUCCACAGCUUUCGUGGUCAGCGGUAUGGCUGGCGCCGCUGUGGGUGGCAUUGGGCUGGGUAGGGUCCUCGUUGACAUCCUGGCCGGCUAUGGCGCUGGCGUAUCUGGAGCAUUGGUGGCUUUCAAAAUCAUGAGCGGCGAAUGCCCUAGCACUGAGGACCUAGUCAACCUCUUACCGGCAAUACUAUCACCCGGAGCCCUUGUCGUUGGAGUGGUCUGCGCGGCCAUACUACGRCGCCAUGUAGGGCCCGGCGAGGGAGCUGUACAAUGGAUGAAUAGGCUUAUCGCCUUCGCAUCGCGCGGGAACCAUGUGUCACCGACUCAUUACGUCCCCGAGAGCGACGCUGCCGCCCAAGUGACGAGUUUGCUCAGCUCUAUGACCGUCACCGCGCUCYUACGCAGGCUGCACCAGUGGAUCAAUGACGACUAUCCGACCCCCUGCGCGGGUGGUUGGUUGUAUGAGGUCUGGAACUGGAUUUGCAUUGUGUUGAGCGACUUUAAAACGUGGCUAUCAUCCAAGCUCAUGCCAUCUCUACCUGGCAUACCCUUCUUGUCUUGCCAGAAAGGUUUCAAGGGAACAUGGCGAGGAGACGGCGUCAUGACAACACGCUGUCCAUGUGGGGCUACUAUCUCAGGCCACGUGAAGAACGGGUCAAUGAGACUUGUAGGCCCCCGCAAGUGCGCCAAUCUCUGGCAUGGCACAUUCCCUGUCAACGAGUACACUACUGGUCCUUGUACGCCUAUCCCGGCUGAGAAUUACACCCGCGCUCUUUGGCGCGUUUCAGCCGGGGACUAUGCGGAGAUUACUAAGGUAGGUGAUUUCCACUAUGUCACAGGCGUAACUACAGACAACCUGAAGUGUCCGUGUCAAGUGCCGGCACCUGAAUUUUUCACCGAGGUGGACGGAGUGAGGGUACAUCGUUACGCUCCAGCCUGUAAGCCCCUCAUACGGGAUGAGGUCUCCUUCACCGUGGGGUUGCACAGCUACGUAAUUGGCUCUCAGCUCCCCUGUGAGCCGGAACCAGAUGUGACUGUGGUAACAUCCAUGCUGCGGGACCCCUCGCACAUCACCGCUGAGACGGCACGACGCCGACUCGACAGGGGCUCCCCACCAUCGCUUGCUAGUUCAUCAGCAAGCCAGCUCUCUGCUCCCUCUUUGCGGGCAACCUGCCACACCCAUGGCGGGUUGCCUGACUCGGAGCUAGUAGAUGCCAACUUACUGUGGAGACAAGAGAUGGGGAGUAACAUCACAAGGGUAGAAUCAGAAACUAAGGUGGUGAUCCUUGACUCUUUCGAACCACUACGGGCUGAGGAGGAUGAGGGUGAGAUCUCGGUGCCGGCUGACUGCUUCAAAAAACCGCCGCACUAUCCACCAGCUCUCCCAAUUUGGGCCCGACCGGACUAUAACCCACCAUUGAUUGAGCCAUGGAAGGAUUCAUCAUACGUGGCUCCCGUAGUGCACGGCUGUGCACUGCCUUCAGGUCCGGCACCUCCCAUUCCCCCUCCUCGCAAGAAGAGGACAAUCGCUCUAAGUGAGUCAACAGUGGCCUCGGAGUUAGCCCGCCUAGCUACUACCGUGCUCUCAGAGCAGGGUGGUACUGAGAAACUUCCAUCAUCAUCUGGACUGGGCACUCUGUCGGACGCUACUCCUCCCCCGCCGCUUGACGUCGAUGCUGCAUCCGACGCCGGGUCGUGGUCUUCCAUGCCCCCCCUUGAGGGCGAGCCUGGGGAUCCUGACUUGAGCGCGGGCUCUUGGUCGACGGUUAGCGAYGAAGAGAGUCCUAGUGAUAGUGUGGUGUGCUGCUCCAUGUCUUACUCGUGGACCGGCGCUCUCAUUACACCAUGCGCCGCUGAGGAGGAGAAACUCCCCAUAAGCCCACUAAGUAACUCACUUAUAAGACAUCACAACCUUGUGUAUUCCACAUCUUCACGUAGUGCAGGCCUGCGCCAGAAAAAAGUCACCUUUGAUCGGAUGCAGGUYCUAGAUGACCACUACAAGGCUGUACUUAAGGAGGURAGGGAGCUAGCGUCGGGAGUGCAGGCAGACUUGCUUUCUGUAGAGGAAGCUUGUAGCCUCACUCCCCCUCAUUCAGCCCGUUCCAAGUAUGGAUACGGGGCAAAAGAGGUGCGCUCCCUAGCUCGCAAGGCCGUUAACCAUAUCAACUCCGUAUGGGAGGACUUGCUAGCAGACACAACAACACCAAUUCCAACAACGAUCAUGGCGAAGAAUGAGGUAUUCUCGGUCAACCCACAAAAGGGUGGCCGGAAGCCUGCCCGCCUGAUCGUCUAUCCUGAUUUGUCUGUGCGCGUCUGCGAGAAGCGGUGCUUGUAUGACGUGAUCCGGAAGUUGCCUGAGGCGAUAAUGGGGCCUGCCUACGGGUUCCAGUAUUCGCCCGCACAGCGAGUAGAACGCCUCCUAGCUAUGUGGAGGUCGAAGAAGACCCCGUUGGGGUUUUCGUAUGACACUCGUUGUUUUGACUCAACGGUCACCGAACAAGACAUCAGGGUAGAGGAGUCUAUAUACCAAUGCUGUCAACUCAAGCCAGAAGCUAGGAAGGCAAUCAAGGCUCUUACCGAGCGCUUGUAUUGCGGAGGCCCUAUGUUCAACAGCAAGGGCGAGAAGUGCGGUUAUCGCCGCUGCCGCGCCAGCGGGGUCCUCCCCACCAGCUUCGGCAACACAAUAACUUGCUACAUCAAGGCUAUGGCCGCCUGUCGAGCUGCUAAGCUCCAGAGCCCAUGCCUACUGGUUUGUGGAGAUGAUCUGGUGGUGGUGGCUGAAAGUGCAGGUGUUAACGAGGACAGAGCUGCCCUGCGAGCCUUCACGGAGGCUAUGACCAGGUAUUCAGCUCCUCCUGGAGACGAACCUCAGCCAAUCUAUGAUUUGGAGCUUAUCACAUCGUGCUCCUCAAACGUCUCCGUCGCCCAUGACUCGACGGGAAAGCGGGUAUACUAUCUCACACGAGAUUGUGACAUCCCGCUCGCCCGCGCGGCGUGGGAGACCGCCAGACACACACCAGUCAACUCUUGGUUGGGCAACAUCAUCAUGUACGCCCCAACACUGUGGGUUCGUAUGGUACUGAUGACCCACUUUUUCUCCAUUCUCCAGGCUCAAGAACAACUGGAGAAAGCCCUAGACUUCCAAAUGUACGGGGCAACCUACUCAGUCACUCCACUAGACCUUCCUGCAAUCAUUCAAAGACUCCAUGGCUUAAGCGCGUUCACACUCCAUAGCUACUCUCCGCAUGAGCUCAACAGAGUAGCGGGGGCACUCAGGAAACUUGGUGCGCCCCCCCUACGAGCGUGGAGACAUCGGGCAAGGGCCGUGCGCGCUAAGCUUAUAGCUCAAGGGGGUAAGGCCGCUAUAUGCGGCUUAUACCUCUUCAAUUGGGCUGUACGCACAAAGGCCAAACUCACUCCAUUGCCGCAAGCGAGCCACCUGGAUCUCUCCAGCUGGUUCUCUGUGAGCGGCGGCGGGGGCGACAUUUAUCACAGCAUGUCAAUUGCCCGACCCCGCUAYUUACUCCUGUGCCUACUCCUACUUUCCGUAGGGGUAGGCAUCUUUUUGCUGCCUGCUCGGUAGGCGGCUAACACUCCGACCUUAGGGUCCUACUGUUUUUUUUUUUUUUUUUUUUUUUUUUUUUUUUUUUUUUUUUUUUUUUUUUUUUUUUUUUUUUUUUCCUUUCUAUAUUUCCUAUUCUUUACUAUCUUCUUCCUUUUCUGGUGGCUCCAUCUUAGCCCUAGUCACGGCUAGCUGUGAA
>MN628597
GGGGGGUCCUGGAGGCGAGGCGACACUCCACCAUGGAUCACUCCCCUGUGAGGAACUUCUGUCUUCACGCGGAAAGCGCCUAGCCAUGGCGUUAGUACGAGUGUCGUGCAGCCUCCAGGACCCCCCCUCCCGGGAGAGCCAUAGUGGUCUGCGGAACCGGUGAGUACACCGGAAUCGCUGGGGUGACCGGGUCCUUUCUUGGAACAACCCGCUCAAUACCCAGAAAUUUGGGCGUGCCCCCGCGAGAUCACUAGCCGAGUAGUGUUGGGUCGCGAAAGGCCUUGUGGUACUGCCUGAUAGGGUGCUUGCGAGUGCCCCGGGAGGUCUCGUAGACCGUGCAUCAUGAGCACACUUCCUAAACCUCAAAGAAAAACCAAAAGAAACACCAUCCGUCGCCCACAGGACGUUAAGUUCCCGGGUGGCGGACAGAUCGUUGGUGGAGUAUACGUGUUGCCGCGCAGGGGCCCACGAUUGGGUGUGCGCGCGACGCGUAAAACUUCUGAACGGUCACAGCCUCGCGGACGACGACAGCCUAUCCCCAAGGCACGUCGGAGCGAAGGCCGGUCCUGGGCUCAGCCUGGGUACCCUUGGCCCCUCUAUGGUAAUGAGGGCUGCGGGUGGGCGGGGUGGCUCCUGUCCCCACGCGGCUCCCGUCCAUCUUGGGGCCCAUCUGACCCCCGGCGGAGGUCCCGCAAUUUGGGUAAAGUCAUCGAUACCCUUACGUGCGGAUUCGCCGACCUCAUGGGGUACAUCCCGCUCGUCGGCGCCCCCGUGGGAGGCGUCGCAAGAGCCCUCGCGCACGGCGUGAGGGCCCUUGAAGACGGGAUCAAUUUCGCAACAGGGAACUUACCCGGUUGCUCCUUUUCUAUCUUUCUUCUUGCUCUGUUCUCUUGCUUAAUCCAUCCAGCAACCAGCCUAGAGUGGCGGAACACGUCUGGCCUCUAUGUCCUUACUAACGACUGUUCCAAUGGCAGUAUUGUGUAUGAGGCCGAUGACGUCAUUCUGCAUACACCCGGCUGUGUACCUUGUGUUCAGACCAACAAUCAAUCCACAUGCUGGACCCCAGUGACACCUACAGUGGCGGUCAGGUACGUCGGGGCAACCACCGCUUCGAUACGUAGCCAUGUGGACCUGUUAGUGGGCGCGGCCACGAUGUGCUCUGCGCUCUACGUGGGUGAUAUGUGUGGGGCGGUCUUUCUCGUAGGACAAGCCUUCACGUUCAGACCUCGUCGCCAUCAAACGGUCCAGACCUGUAACUGCUCGCUGUAUCCAGGCCAUCUCUCAGGACAUCGAAUGGCUUGGGAUAUGAUGAUGAACUGGUCCCCCGCCGUAGGCAUGGUGGUAGCGCACGUCUUGCGCUUGCCUCAGACCUUGUUUGACAUAAUAGCCGGGGCCCAUUGGGGCAUCUUAGCGGGCCUGGCCUAUUACUCCAUGCAGGGCAACUGGGCUAAGGUCGCUAUCAUCAUGGUUAUGUUCUCAGGAGUCGAUGCCGAUACAUAUACCAUCGGCGGCAACGUAGCUCGCGCUGCCACGGGGAUUGUCGGCCUUUUUUCACCGGGCCCCAAACAGAACCUGCAGCUGGUCAACACCAACGGCUCGUGGCACAUCAACAGUACUGCCCUGAACUGCAAUGAUUCCAUAAACACUGGGUUCAUAGCUGGGUUGAUUUAUUACCACAAGUUCAACUCUACUGGAUGUCCCCAAAGGCUCAGCAGCUGCAAGCCCAUCACUUUCUUCAGGCAGGGGUGGGGCCCCUUGACAGACGCCAACAUCACCGAUCCUUCUAAUGACAGACCAUACUGCUGGCACUAUGCGCCCAAACCCUGUGACGUUGUCCAGGCAUCAAGUGUCUGCGGCCCUGUGUACUGCUUCACGCCAUCACCGGUGGUUGUAGGCACCACUGAUGCCAAGGGCACGCCAACCUACACCUGGGGUGAAAAUGACACAGAUGUAUUCCUGCUGAGGUCCCUGCGGCCCCCCCGCGGUCGGUGGUUUGGGUGCACGUGGAUGAACUCCACGGGGUAUGUCAAGACAUGCGGAGCUCCCCCCUGCAACAUCUAUGGGGGUGGAGAGAAGCCCAAAAAUGGUUCAGACCUCUUCUGUCCCACCGACUGCUUCAGGAAGCAUCCUGAGGCCACAUACGGCCGGUGUGGCGCAGGGCCUUGGUUGACACCUCGUUGUAUGGUCGACUACCCAUACCGGCUUUGGCAUUACCCGUGUACAGUCAAUUUCACAUUGUUCAAGAUGAGGAUGUUUGUGGGUGGGUUUGAACACCGGUUCACCGCCGCGUGUAAUUGGACCAGGGGGGAGCGCUGCAACAUCGAGGAUCGUGACCGCAGCGAGCAACAUCCGCUGCUGCAUUCAACAACUGAGCUUGCUAUACUGCCUUGCUCUUUCACGCCCAUGCCUGCAUUAUCAACAGGUCUAAUACACCUUCACCAAAACAUCGUAGAUGUCCAAUACCUGUAUGGUGUUGGAUCUGGCAUGGUGGGGUGGGCGCUGAAAUGGGAGUUCGUCAUCCUCGUCUUCCUCCUCCUAGCGGACGCACGCGUGUGCGUUGCUCUCUGGCUGAUGCUGAUGAUAACACAAGCAGAAGCAGCCUUGGAGAACCUUGUCACGCUGAACGCCGUCGCUGCUGCUGGGACACAUGGUGUCUGCUGGUACCUGGUAGUCUUUUGCGCGGCGUGGUACGUGCGGGGCAAACUUGUCCCGCUGGUAACCUACAGUCUGACGGGUCUUUGGUCCUUAGCACUGCUCGUCCUCUUGCUCCCCCAACGGGCGUAUGCUUGGUCGGGUGAAGACAGCGCUACUCUCGGCGCUGGGGUCUUGACCCUCUUCGGCUUCUUUACCUUAUCACCCUGGUACAAGCAAUGGAUCGGCCGCCUCAUGUGGUGGAACCAGUACGCCAUAUGUAGGUGCGAGUCCGCCCUUCAAGUAUGGAUCCCUCCCUUACUUGCGCGCGGGGGCAGGGACGGUGCUAUCCUGCUAACAAGCUUGCUUUAUCCAUCCUUAAUUUUUGACAUCACUAAGCUGCUGAUAGCAGUAAUUGGCCCACUAUACCUAAUACAGGCUGCCAUCACCUCCACCCCCUACUUUGUGCGCGCGCAUGUACUGGUCCGCCUUUGCAUGCUCGUGCGCUCCGUGACGGGGGGGAGAUAUUUCCAAAUGAUCAUACUGAGCAUUGGCAGAUGGUUCAACACCUACCUAUACGACCACCUAGCGCCAAUGCAGCAUUGGGCCGCAGCUGGCCUCAAAGAUCUAGCAGUGGCCACUGAACCUGUGAUAUUUAGUCCCAUGGAAAUCAAGAUCAUCACCUGGGGCGCAGACACAGCGGCCUGCGGAGAUAUUCUUUGCGGGCUGCCCGUCUCUGCGCGGUUGGGCCGUGAGGUGUUGUUGGGACCUGCUGAUGAUUAUCGGGAGAUGGGUUGGCGUCUGUUGGCCCCGAUCACAGCAUACGCCCAGCAGACCAGAGGUCUUCUUGGGACUAUUGUAACCGGAUUGACUGGCAGGGAUAAGAACGUGGUGACCGGUGAAGUGCAAGUGCUUUCUACGGCUACCCAGACCUUCCUAGGUACAACAGUGGGGGGGGUUAUGUGGACUGUUUACCAUGGUGCAGGCUCGAGGACGCUCGCGGGCGCCAAACAUCCCGCGCUCCAAAUGUACACAAAUGUAGACCAGGACCUCGUUGGGUGGCCGGCCCCUCCAGGGGCUAAGUCUCUUGAACCAUGCGCUUGUGGGUCCGCGGACUUGUACUUGGUUACCCGCGAUGCCGAUGUCAUCCCUGCUCGGCGCAGGGGAGACUCCACAGCGAGCUUGCUCAGUCCUAGGCCUCUUGCUUGUCUCAAAGGUUCCUCUGGAGGACCUGUUAUGUGCCCUUCGGGACAUGUUGCGGGGAUCUUUAGGGCUGCUGUGUGCACCAGAGGUGUAGCAAAAGCCUUACAGUUCAUACCAGUGGAAACCCUUAGCACACAGGCUAGGUCUCCAUCUUUCUCUGACAAUUCAACUCCUCCUGCUGUUCCACAGAGCUAUCAAGUAGGGUACCUUCAUGCCCCGACCGGCAGCGGCAAGAGCACAAAGGUCCCGGCUGCCUAUGUAGCACAAGGGUAUAAUGUCCUCGUGCUGAAUCCAUCGGUGGCGGCCACAUUAGGCUUCGGCUCUUUCAUGUCGCGUGCCUACGGGAUCGACCCCAACAUCCGCACUGGGACCCGCACCGUCACAACUGGUGCUAAACUGACCUAUUCCACCUACGGCAAGUUUCUCGCGGACGGGGGUUGCUCGGGAGGGGCAUAUGAUGUAAUUAUCUGUGAUGAGUGCCAUGCCCAAGACGCUACUAGUAUAUUGGGUAUAGGCACAGUCUUAGAUCAGGCUGAGACAGCCGGGGUGAGGUUGACGGUUUUAGCGACAGCAACUCCCCCAGGCAGCAUCACUGUGCCACAUUCUAACAUCGAAGAAGUGGCCUUGGGCUCUGACGGUGAGAUCCCUUUCUACGGUAAGGCUAUACCAAUGGCCCUGCUCAAAGGGGGGAGGCACCUUAUCUUCUGCCAUUCCAAGAAAAAGUGCGAUGAGUUGGCAUCCAAACUCAGAGGUAUGGGGCUCAAUGCUGUAGCGUACUACAGAGGUCUCGAUGUGUCCGUCAUACCAACAACAGGAGACGUCGUAGUUUGUGCUACUGACGCUCUCAUGACUGGAUUUACCGGAGACUUCGAUUCUGUCAUAGAUUGCAAUGUGGCUGUUGAACAGUACGUUGACUUCAGCCUGGACCCCACCUUUUCCAUCGAGACCCGCACUGCUCCCCAAGACGCGGUCUCCCGCAGCCAACGGCGUGGCCGUACGGGCCGAGGUAGACUCGGUACGUACCGAUACGUCACCCCCGGUGAAAGACCGUCUGGAAUGUUUGACUCAGUUGUUCUCUGUGAGUGCUAUGACGCGGGAUGCUCGUGGUACGAUCUGCAACCCGCUGAGACCACAGUCAGACUGAGGGCUUACUUGUCCACGCCCGGGUUACCUGUCUGUCAAGAUCACUUAGACUUUUGGGAGAGCGUCUUCACUGGACUAACUCACAUAGAUGCCCACUUUCUGUCACAGACCAAGCAGCAGGGACUUAACUUCUCGUACCUAACUGCCUACCAAGCCACUGUGUGCGCCCGCGCGCAGGCUCCUCCCCCAAGUUGGGACGAGACGUGGAAGUGUCUCGUGCGGCUUAAGCCAACACUACAUGGACCUACGCCCCUUCUAUACCGGUUGGGGCCUGUCCAAAAUGAGACCUGCUUGACACACCCCGUCACAAAAUAUAUCAUGGCAUGUAUGUCAGCUGAUCUGGAAGUAACCACCAGCACCUGGGUGUUGCUAGGAGGGGUCCUCGCGGCCCUAGCGGCCUACUGCUUGUCAGUCGGCUGUGUUGUGAUUGUGGGUCAUAUUGAGCUGGGGGGUAAACCAGCACUCGUUCCAGACAAAGAGGUGUUGUAUCAACAAUACGAUGAGAUGGAGGAGUGCUCGCAAGCCGCCCCAUAUAUCGAACAAGCUCAGGCAAUAGCCCACCAGUUCAAGGAAAAGGUCCUUGGAUUGUUACAGCGAGCCACCCAGCAACAAGCUGUCAUUGAGCCCAUAGUAGCUACCAACUGGCAAAAACUUGAGGUCUUCUGGCACAAGCAUAUGUGGAAUUUUGUGAGUGGGAUCCAAUACCUGGCAGGCCUCUCUACUUUGCCCGGCAACCCUGCUGUGGCGUCUCUCAUGGCGUUCACUGCUUCAGUCACCAGCCCCCUGACGACCAACCAAACUAUGUUUUUCAACAUACUCGGGGGGUGGAUUGCCACCCAUUUGGCGGGGCCCCAGAGCUCUUCCGCGUUUGUGGUAAGCGGCUUGGCCGGCGCUGCCAUAGGGGGUAUAGGCCUGGGCAGGGUCUUGCUUGACAUCCUGGCAGGAUACGGAGCUGGUGUCUCAGGCGCCUUGGUGGCUUUUAAGAUCAUGGGAGGAGAACUCCCCACUACUGAGGACAUGGUCAACUUGCUGCCCGCCAUACUAUCUCCGGGUGCUCUCGUCGUCGGUGUGAUAUGCGCCGCCAUACUGCGCCGGCACGUAGGACCCGGGGAGGGAGCGGUACAGUGGAUGAACAGGCUCAUUGCAUUCGCUUCCCGGGGCAACCACGUCUCACCGACGCACUAUGUUCCCGAGAGCGAUGCUGCAGCGAAGGUCACCGCGUUGCUGAGCUCCCUGACUGUCACAAGUUUGCUCCGGCGGUUGCAUCAGUGGAUCAAUGAAGACUACCCAAGUCCUUGCAGCGGCGAGUGGCUGCGUGUCAUCUGGGACUGGGUCUGCUCGGUGUUAACCGACUUCAAGACGUGGCUCUCUGCCAAGAUUAUGCCAGCGCUCCCCGGGCUGCCCUUCAUCUCUUGUCAAAAGGGAUACAAGGGCGUCUGGCGGGGGGACGGUGUGAUGUCCACACGCUGUCCUUGCGGGGCAUCAAUAACUGGUCAUGUGAAGAAUGGGUCCAUGCGGCUUGCAGGGCCGCGCACAUGCGCCAACAUGUGGCACGGUACUUUCCCCAUCAAUGAGUACACUACUGGACCCAGCACACCUUGCCCGCCACCCAACUACACUCGCGCACUAUGGCGCGUGGCUGCCAACAGCUACGUUGAAGUGCGCCGGGUGGGGGAUUUCCAUUACAUUACGGGGGCCACAGAUGAUGAGCUCAAAUGCCCGUGCCAAGUGCCGGCUGCUGAGUUCUUCACUGAAGUGGACGGGGUGAGACUCCACCGUUACGCUCCUCCAUGUAAGCCCCUGUUGAGAGAUGAGAUCACAUUCAUGGUAGGGUUGAAUUCCUACACGAUAGGGUCUCAGCUCCCCUGUGAGCCAGAACCAGAUGUUUCUGUGCUGACCUCAAUGUUGAGGGACCCAUCCCAUAUCACCGCCGAGGCGGCAGCACGCCGCCUUGCGCGCGGGUCCCCUCCAUCAGAGGCAAGCUCGUCUGCCAGCCAACUAUCUGCUCCGUCGCUGAAGGCCACUUGUCAGACACAUGGGCCUCAUCCGGAUGCUGAGCUAGUAGAUGCCAACUUGUUAUGGCGGCAAGAGAUGGGCAGUAAUAUCACACGGGUGGAGUCUGAAACGAAGGUUGUGAUUCUUGAUUCAUUCGAACCUCUGAGAGCUGAAACUGGUGACACCGAGCUCUCGGUGGCUGCAGAGUGUUUCAAGAAACCUCCCAAGUAUCCUCCAGCCCUUCCUAUCUGGGCUAGGCCAGAUUACAACCCUCCACUAUUGGACCGCUGGAAAGCACCGGAUUACGUACCACCAACUGUCCAUGGAUGCGCCCUACCACCACGUGGCGCGCCGCCGGUGCCUCCCCCUCGGAGGAAAAGAACAAUCCAGCUGGACGGUUCCAACGUGUCCGCGGCGCUAGCUGCGUUAGCGGAAAAAUCAUUCCCGGCCCCGAAACCGCAGGAAGAGAAUAGCUCAUCCUCCGGGGUCGACACACAGUCCAGCACUACCUCCAAGGUACCCCCCUCUCCAGGAGAGGAGUCUGACUCAGAGUCAUGCUCGUCUAUGCCUCCCCUCGAGGGAGAGCCGGGCGAUCCGGACUUGAGUUGUGACUCAUGGUCCACCGUUAGCGACAGCGAGGAGCAGAGCGUAGUCUGCUGCUCUAUGUCGUACUCUUGGACCGGCGCCUUGGUAACACCAUGUAGUGCUGAGGAGGAAAAACUGCCCAUCAGUCCACUCAGCAACUCCUUGCUGAGACAUCAUAACCUAGUCUAUUCAACGUCGUCUAGAAGCGCUUCUCAGCGUCAGAAGAAGGUCACCUUCGACAGACUGCAGGUGCUCGACGACCAUUACAAGAAUGCAUUGAAGGAGGUAAAGGAGCGAGCGUCUAGGGUAAAGGCUCGCAUGCUCUCCAUCGAGGAAGCGUGCGCGCUCGUCCCCCCUCACUCUGCCCGGUCGAAGUUCGGGUAUAGUGCUAAGGACGUUCGCUCCUUGUCCAGCAGGGCCAUUAACCAGAUCCGCUCCGUCUGGGAGGACUUGCUGGAGGACACCACAACUCCAAUUCCAACCACCAUCAUGGCGAAGAACGAGGUGUUUUGUGUGGACCCCGCUAAAGGGGGCCGCAAGCCCGCUCGCCUCAUUGUGUACCCUGACCUGGGGGUGCGUGUUUGUGAGAAACGCGCCCUAUAUGACGUGAUACAGAAGUUGUCAAUUGAGACGAUGGGUCCUGCUUAUGGAUUCCAAUACUCGCCUCAACAGCGGGUCGAACGUCUUCUACAGAUGUGGACCUCAAAGAAGGCCCCCUUGGGGUUUUCGUAUGACACCCGCUGCUUUGACUCAACUGUCACUGAACAGGACAUCAGGGUGGAAGAGGAGAUAUACCAAUGCUGCAACCUUGAACCGGAGGCCAGGAAAGUGAUCUCCUCCCUCACGGAGCGGCUUUACUGCGGGGGCCCUAUGUUCAAUAGCAAGGGGGCCCAGUGCGGUUAUCGCCGUUGCCGUGCCAGCGGAGUCUUGCCUACCAGCUUUGGCAACACAAUCACUUGUUACAUCAAGGCCACAGCGGCCGCGAAGGCGGCAGGCCUCCGGAACCCGGACUUUCUUGUUUGCGGAGAUGAUCUGGUCGUGGUGGCUGAGAGUGAUGGCGUCGAUGAGGACAGAACAGCCUUGAGAGCCUUCACGGAGGCUAUGACCAGGUAUUCUGCUCCACCCGGAGAUGCUCCACAGCCUACCUACGACCUUGAGCUCAUUACAUCUUGCUCCUCCAACGUCUCCGUGGCACUGGACAACAAGGGGAAGAGGUAUUAUUACCUCACCCGUGAUGCCACCACUCCCCUCGCCCGUGCGGCUUGGGAGACAGCUCGUCACACUCCAGUUAACUCCUGGUUAGGUAACAUCAUCAUGUACGCACCUACCAUCUGGGUGCGCAUGGUAAUGAUGACACACUUCUUCUCCAUACUCCAAUCCCAGGAGAUACUUGACCGGCCCCUUGACUUUGAAAUGUACGGGGCCACUUACUCUGUCACUCCGCUGGAUUUACCAGCAAUCAUUGAAAGACUCCAUGGUCUAAGCGCGUUCACGCUCCACAGUUACUCUCCAAUAGAGCUCAAUAGGGUCGCGGGAACACUCAGGAAGCUUGGGUGCCCCCCCCUACGAGCUUGGAGACAUCGGGCACGAGCGGUGCGCGCUAAGCUUAUCGCCCAGGGAGGGAAGGCCAAGAUAUGUGGCCUUUAUCUCUUUAAUUGGGCGGUACGCACCAAGACCAACCUCACUCCACUGCCAGCCGCUGGCCAGUUGGACUUGUCCAGCUGGUUUACGGUUGGUGUCGGCGGGAACGACAUUUAUCACAGCGUGUCGCGUGCCCGAACCCGCUAUUUGCUGCUUUGCCUACUCCUACUAACGGUAGGGGUAGGCAUUUUCCUCCUGCCGGCUCGGUGAGCUGGUAGGACAACACUCCAUUUUCCCNNNNNNNNNNNNNNNNNNNNNNNNNNNNNNNNNNNNNNNNNNNNNNNNNNNNNNNNNNNNNNNNNNNNNNNNNNNNNNNNNNNUUUUCCUUCUUAGGUGGCUCCAUCUUAGCCCUAGUCACGGCUAGCUGUGAAAGGUCCGUGAGCCGCUUGACUGCAG
>KY620874
CGAUCUGGGGGAUCCUCUCUCGAGGCGACACUCCACCAUGAAUCACUCCCCUGUGAGGAACUUCUGUCUUCACGCGGAAAGCGUCUAGCCAUGGCGUUAGUACGAGUGUCGUGCAGCCUCCAGGCCCCCCCCUCCCGGGAGAGCCAUAGUGGUCUGCGGAACCGGUGAGUACACCGGAAUCGCCGGGACGACCGGGUCCUUUCUUGGAACAACCCGCUCAAUGCCCGGAAAUUUGGGCGUGCCCCCGCGAGAUCACUAGCCGAGUAGUGUUGGGUCGCGAAAGGCCUUGUGGUACUGCCUGAUAGGGUGCUUGCGAGUGCCCCGGGAGGUCUCGUAGACCGUGCAACAUGAGCACACUUCCUAAACCUCAAAGACAAACCAAAAGAAACACACCCCGUCGCCCACAGGACGUUAAGUUCCCGGGCGGCGGGCAGAUCGUUGGUGGAGUAUAUGUGCUGCCGCGCAGGGGCCCACGAUUGGGUGUGCGCGCGGUACGUAAGACUUCCGAGCGGUCGCAACCUCGCGGACGGCGUCAGCCUAUCCCCAAGGCACGCCCACGCGAGGGCCGGUCCUGGGCUCAGCCUGGGUACCCCUGGCCCCUCUACGGGAAUGAGGGCUGCGGCUGGGCAGGGUGGCUCUUGUCCCCCCGCGGCUCUCGCCCUAGUUGGGGCCCAAACGACCCCCGGCGUAGAUCUCGCAACCUGGGUAAGGUCAUCGAUACCCUAACGUGCGGAUUCGCCGACCUCAUGGGGUACAUUCCGCUCGUCGGCGCCCCUGUAGGGGGCGUCGCAAGAGCCCUAGCUCAUGGCGUUAGGGCCCUUGAGGACGGAGUGAACUAUGCAACAGGGAACCUUCCUGGUUGCUCCUUCUCUAUCUUCCUCCUUGCUCUGUUCUCCUGCUUGACUUGCCCCGUGUCUGGUCUAGAGCACAGGAACACGUCUGGCCUAUACAUACUUACCAACGACUGCUCUAACCAGAGCAUUGUGUAUGAGGCCGACGAGGUGAUCUUGCACUUACCCGGAUGCGUGCCUUGCGUCGCAACCGGUAACCAAACAUCGUGUUGGACACCAGUGUCGCCAACAGUGGCCGUCAGGUAUCCUGGCGCGACCACCGCAUCGAUCCGCAGUCAUGUGGAUAUGCUUGUGGGCGCAGCCACGUUGUGCUCCGCACUAUACGUCGGGGACCUCUGCGGGGCCGUGUUCCUUGUGGGACAAGCAUUCACCUUCAAGCCUCGCCGACACAAGACUGUACAGACGUGCAACUGCUCAAUUUACCCAGGCCACAUUUCAGGACAUCGUAUGGCGUGGGAUAUGAUGAUGAACUGGUCCCCUGCAAUCGGGUUGUUAGUAUCACACUUGAUAAGGUUGCCCCAAACCUUUUUUGACCUGGUUGCAGGGGCCCACUGGGGCGUGAUGGCAGGCCUCGCCUACUUCUCCAUGCAAGGUAACUGGGCCAAGGUCGGCAUCGUGCUGGUCAUGUUCUCGGGAGUGGAUGCAGAGACACACGUCACCGGCGGUACUGUAGCUCGGUCUGUUUCCGGUUUUGCGGGACUGUUCUCCUUGGGCUCGCGCCAGAACCUGCAAUUGGUAAAUUCCAACGGGUCAUGGCACAUCAACAGCACUGCCCUGAAUUGCAAUGAUUCCCUAAACACCGGGUUCAUAGCAGGGCUCCUCUACUAUCAUAAGUUCAACUCCACGGGGUGCCCAGCCCGAAUGUCCAGCUGCAAGCCCAUCACAGCCUUCAAGCAGGGGUGGGGUCCACUGACAGAUGCCAAUAUAUCUGGUUCCAGCGAAGACAGACCAUACUGCUGGCACUACCCACCCAGACCCUGCAAAACAACCGAGGCGUUGUCAGUCUGCGGGCCCGUCUAUUGUUUCACACCAUCACCGGUAGUGGUGGGCACUACUGACGCCAAAGGUCUACCAACUUACAGCUUUGGUGAGAAUGAGACGGAUGUGUUUUUGCUGACCUCCUCGAGGCCCCCCCAAGGUCGGUGGUUUGGAUGUGUGUGGAUGAACAGUACAGGGUUUGUGAAAACCUGCGGGGCCCCCCCUUGUAACAUCUAUGGGGGGACGGAGGGCACCGAAACAAACCAAACUUUCCUUAAGUGUCCUACCGAUUGUUUUAGGAAGCACCCCGCCGCCACGUACACCCGAUGCGGGUCUGGACCCUGGAUUACGCCGCGGUGUCUAGUAGACUACCCGUAUCGAUUGUGGCAUUAUCCUUGCACUGUGAACUUCACCAUAUUCAAAGUCAGAAUGUUUGUGGGAGGAGUGGAACACCGGUUCUCAGCUGCUUGUAACUGGACGAGGGGAGAGCGCUGCGAUCUUGAAGACCGUGACCGCAGCGAGCAACAUCCACUGCUCCACUCAACAACCGAACUCGCUAUACUACCAUGCUCAUUCACGCCCAUGCCUGCUCUAUCAACAGGACUCAUACACCUCCACCAAAACAUCGUGGACGUGCAAUACCUUUACGGUGUCGGGUCUGGCAUAGUGGGAUGGGCUCUUAAGUGGGAGUUCAUUGUCCUCGUGUUCCUCCUUCUAGCGGACGCACGUGUGUGCGUAGCCCUCUGGAUGAUGUUGCUGAUUUCUCAGGCGGAGGCGGCAAUGGAGAAUUUGGUAAUGUUGAAUGCCCUCAGCGCUGCGGGAGGACAGGGUUACGUCUGGUACCUGAUCGCAUUCUGCGCUGCGUGGCACAUCCGGGGGAAGCUCGUUCCGCUGAUAACCUAUGGUCUGACGGGCCUGUGGCCCCUGGCCCUGCUUGUCCUCCUGCUCCCUCAGCGUGCUUACGCUUGGACGGGAGAGGACGACGCCACCCUCGGGGCCGGGGUGCUUUUGCUCUUCGGGUUCUUUACCUUGUCACCAUGGUAUAAACACUGGAUUGGCCGUCUCAUCUGGUGGAACCAAUAUGCCAUCUGCAGGAGCGAGGCUGCCUUGCAAGUAUGGGUCCCUUCUCUGAUUGUUCGAGGCAGUCGGGACAGUGUGAUCCUGCUAGCGAGCCUGCUAUAUCCCUCUCUAGUUUUUGACAUCACAAAGCUGCUGAUAGCUGUCCUUGGCCCACUGUACUUAAUACAAGCUGCACUCACCAGUACCCCCUAUUUUGUGCGCGCUCACAUAUUGAUUCGUAUCUGUAUGUUGGUGCGCUCUGCAAUGGGAGGGAAGUACAUGCAAAUGCUGGUGCUGACAGUCGGCCGGUGGUUCAACACCUAUCUGUACGACCACCUAUCCCCCAUGAGGGACUGGGCUGCUGAGGGUCUCAAAGAACUGGCAGUGGCCACAGAACCCGUCAUCUUCAGUCCUAUGGAGAUAAAGGUCAUCACCUGGGGUGCGGACACUGCAGCCUGCGGGGACAUCCUAUGCGGGUUGCCCGUUUCAGCACGAUUGGGCCACGAGGUGCUGUUGGGGCCAGCUGAUGAUUACAAGACGAUGGGGUGGCGCCUAUUGUCUCCAAUCUCAGCAUAUGCCCAGCAGACCCGGGGACUAUUCGGAACCAUUGUUACCAGCCUGACAGGUAGGGAUAAAAAUGUGGUGACUGGUGAGGUGCAGGUGCUGUCCACGGCUACCCAGACCUUUCUGGGUACAACAGUUGGGGGGGUUAUGUGGACUGUCUACCACGGGGCUGGCACGCGGACACUUGCUGGUGACAAACGGCCCGCGCUCCAAAUGUACACCAACGUGGACCAGGACCUGGUCGGUUGGCCAGCGCCUGCGGGGUCGAAGUCUCUCGACCCCUGCACGUGCGGUUCUUCCGACCUGUACCUGGUGACCCGUGAGGCUGACGUGCUCCCCGCGCGUCGUAGAGGAGACUCAACAGCGAGUUUGCUCAGCCCCAGACCACUGUCCUGCCUCAAAGGCUCCUCUGGAGGUCCCAUCAUGUGCCCCUCGGGACACGUGGUGGGGAUCUUCAGGGCGGCUGUGUGCACCAGAGGUGUUGCAAAAGCCCUGCAGUUCAUACCAGUAGAAACUCUGAGCACGCAGGUCAGGUCUCCAUCUUUCAGUGACAAUUCCACCCCCCCCGCCGUGCCGGAGUCCUACCAAGUGGGAUACCUUCACGCCCCCACUGGAAGCGGGAAAAGCACCAAGGUCCCCGCCGCUUAUGUAGCACAGGGAUACACUGUCCUAGUGCUAAAUCCAUCAGUAGCGGCUACUCUGGGCUUCGGCAUGUACAUGUCGAAGGCCUAUGGGAUUGACCCCAACAUCCGCACGGGGACACGCACUAUCACAACUGGUGCUAAACUUACCUACUCCACAUACGGUAAGUUCCUUGCUGACGGGGGCUGUUCCGGAGGCGCCUAUGACGUGAUCAUCUGUGAUGAAUGUCAUGCGCAAGACGCUACCUCCAUACUGGGCAUAGGUACGGUGCUGGAUCAAGCAGAGACAGCUGGGGUGAGGCUGACAGUGCUGGCAACAGCCACCCCCCCUGGCAGCAUCACUGUGCCGCAUCCCAACAUCGAGGAAGUGGCCCUCACCAAUGACGGGGAGAUCCCCUUUUAUGGCAAAGCCAUUCCACUGGCAAUGAUUAAAGGAGGAAGACAUCUUGUGUUCUGCCACUCAAAGAAGAAGUGCGACGAGCUGGCCAGCAAGCUCAGAGGGAUGGGGAUUAACGCUGUAGCGUUCUACAGGGGCCUUGACGUGUCCGUGAUACCCACAUCCGGAGACGUGGUUGUGUGCGCCACCGACGCCCUCAUGACUGGAUACACAGGGGACUUUGACUCUGUUAUAGACUGCAACGUGGCUGUCGAGCAGUACGUUGACUUCAGUCUAGACCCCACCUUCUCCAUUGAGACACGCACGACUCCCCAGGAUGCGGUGUCCCGAAGUCAACGCAGGGGCCGCACGGGCCGGGGUAGGCAAGGCACAUACCGGUAUAUCACUCCAGGAGAGCGGCCGUCCGGCAUGUUUGACUCAGUAGUGCUAUGUGAGUGCUAUGACGCGGGCUGUUCCUGGUACGACCUACAGCCUGCUGAGACCACGGUACGACUGAGAGCAUACCUGUCCACCCCAGGAUUACCCGUCUGUCAAGACCAUCUAGACUUCUGGGAGAGCGUGUUCACCGGACUGACUCAUAUAGAUGCCCACUUCUUGUCACAGACAAAACAGCAGGGCCUGAAUUUUGCAUACUUAGUGGCUUAUCAAGCCACUGUCUGUGCUCGUGCAAAGGCGAGCCCACCAUCUUGGGAUGAGAUGUGGAAAUGUCUCAUACGCCUGAAGCCGACAUUGCAAGGCCCUACUCCUCUCCUGUAUAGGCUGGGGGCUCUUCAAAAUGACAUCUGCACAACACACCCUAUCACCAAGUACAUCAUGGCUUGCAUGUCAGCCGACUUGGAAGUCACAACGAGCGCCUGGGUACUGGUCGGUGGUGUCCUAGCAGCCCUCGCAGCCUACUGUUUAUCAGUCGGUUGCGUUGUCAUCAUAGGGCAUAUCGAGCUAGGGGGCAAACCCGCGCUCGUCCCCGACAGACAAGUGCUGUACCAACAAUAUGAUGAAAUGGAGGAAUGCUCCCAGUCUGCUCCUUACAUCGAGCAGGCGCAGGCCAUUGCUCAACAGUUCAAGGACAAGGUCCUUGGCUUGCUGCAAAGGGCGAGCCAGCAAGAGGCCGACAUCCGGCCCAUAGUGCAAUCACACUGGCAGAAAGCGGAGGCAUUCUGGCACAAACACAUGUGGAACUUUGUGAGCGGGAUUCAGUAUCUGGCAGGCCUUUCCACGCUGCCAGGUAACCCCGCUGUGGCUUCCCUCAUGGCCUUUACUGCCUCUGUAACCAGCCCCCUCACAACCAACCAAACUAUGUUCUUUAACAUCCUUGGGGGUUGGGUAGCCACGCACCUGGCGGGGCCCGAAGCUUCCUCCGCAUUUGUGGUAAGCGGUCUGGCCGGUGCCGCCGUGGGCGGCAUAGGUCUUGGCAAGGUGUUGCUUGAUAUACUCGCUGGGUACGGAGCUGGAGUCUCCGGCGCCCUAGUGGCUUUUAAAAUCAUGGGAGGGGAGCUCCCUACCACAGAGGACAUGGUCAACCUUCUGCCUGCUAUCUUAUCCCCCGGAGCAUUAGUCGUCGGCGUGAUAUGCGCUGCAGUGUUGCGCCGACACGUAGGGCCUGGGGAAGGGGCAGUGCAGUGGAUGAACAGACUCAUAGCGUUUGCAUCUCGGGGCAACCAUGUAUCACCAACACACUAUGUCCCUGAGAGCGACGCUGCGGCAAAAGUAACAGCACUGCUAAGCUCUCUGACCGUCACCCGAUUGCUUCGCCGAUUACAUCAGUGGAUCAACGAGGACUAUCCAAGUCCUUGCAACGGUGAUUGGUUACAUGACAUUUGGGACUGGGUCUGCACAAUACUCAGUGACUUCAAGACCUGGCUCUCGGCCAAGAUCAUGCCCAAGAUGCCAGGUGUGCCCUUCUUUUCAUGCCAGCGGGGGUACAAGGGGAUAUGGCGGGGGGAUGGAGUGAUGACAACACGCUGCCCUUGCGGGAAGGACUUAACAGGACAUGUGAAAAAUGGGUCCAUGAGGAUAGCAGGGUCAGGCCUCUGUGCCAACAUGUGGUAUGGCACCUUUCCCAUCAAUGAAUACACCACCGGGCCAAGCACGCCCGUCCCCACACACACCUACUCACGCGCCUUGUGGCGCGUGGCCUCAGACAGUUAUGUCGAGGUGCGCAGGAUAGGGGACACCCACUUCGUAGUGGGGGCUACAAAUGAUGGACUAAAGAUCCCAUGCCAGGUGCCAGCACCCGAGUUCUUCACCGAAGUGGACGGGGUGAGGCUCCACCGCUACGCCCCCCCCUGCAAACCCCUGCUGAGGGACGAUAUCUCCUUCAGUGUAGGACUGCAUUCAUAUGCAAUUGGGUCCCAGCUUCCAUGCGAACCCGAGCCGGACGUCGCGGUGUUAACCUCGAUGUUGCGAGACCCCGCUCACAUCACAGCCGCUACGGCGGCCCGGCGGCUUGCACGUGGUUCCCCCCCAUCGGAAGCUAGCUCUUCUGCCAGCCAGCUCUCAGCUCCGUCGUUGAAGGCCACUUGUCACACGCAUAGGCCGCAUCCUGAUGCUGAGCUGAUAGACGCCAACCUCCUCUGGAGGCAAGAGAUGGGUAGCAAUAUCACCCGGGUAGAGUCUGAGACGAAGGUGGUGAUCCUUGACUCGUUCGAGCCCCUGAGGGCUGAGGAAGACGACGCCGAGCUCUCGGUACCGGCGGAGUGUUUCAAGAAACCACCCAAGUAUCCACCGGCCCUUCCCAUCUGGGCCAGACCAGACUACAACCCUCCAUUGCUCCCUCCAUGGAAGGACCCGACCUACGAACCACCCGUAGUCCACGGGUGUGCCCUGCCACCGACUCGUCCCACUCCAGUGCCUCCCCCCCGCAGGAAGAAAACAAUCAAACUCGAUGGGUCGAACGUGUCCAUGGCACUUGCUGCCCUGGCGGAAAGGUCCUUCCCGUCAACGAAACCGGAGGGGACAGGCACUUCCUCCUCAGGAGUCGGCACAGAAUCCACUGCUGAGUCCGGCGACUCGCCUGAAACCGGCGAAGGGUCGGACGCUGAGUCAUAUUCGUCCAUGCCCCCCCUUGAGGGAGAGCCGGGCGACCCAGACCUGGGUGCCGACUCUUGGUCCACUGUCAGUGACUCUGAAGAGCAGAGCGUGGUUUGCUGUUCUAUGUCAUACUCCUGGACCGGCGCUAUAAUAACACCGUGUAGUGCCGAGGAGGAAAAGCUACCUAUCAGUCCACUCAGCAACUCUUUGCUGAGACACCACAAUCUUGUCUACUCAACGUCAUCUCGUAGCGCUGCUCCACGCCAGAAGAAGGUUACCUUCGACAGGCUGCAGGUGCUCGAUGACCAUUACAAGAAUGUACUUAAGGAGGUGAAGGAGCGAGCAUCGGGGGUGAAGGGUCGCCUACUCUCUUUCGAGGAAGCGUGCUCCCUUGUUCCCCCCCACUCUGCCCGGUCAAAGUACGGGUACAGUGCAAAGGAUGUUCGUUCCUUCUCCAGCAAGGCCAUGAACCAGAUCCGCUCCGUCUGGGAGGACUUGCUGGAAGACAAUACUACCCCAAUUCCCACCACCAUUAUGGCGAAGAACGAGGUGUUUAGCGUAAACCCCGCAAAGGGGGGCCGCAAACCCGCUCGUCUCAUUGUCUAUCCUGAUCUGGGGGUGCGGGUCUGUGAGAAACGCGCCCUGUAUGACGUGAUACAGAAGUUGUCAAUUGCAACGAUGGGGCCCGCCUAUGGGUUCCAGUACUCGCCCAAACAGCGAGUGGAACAUCUUCUCAAGAUGUGGUCGUCAAAGAAGACCCCCUUGGGGUUUUCGUACGACACCCGUUGCUUUGACUCUACUGUCACCGAACAUGACAUCAGGACGGAGGAGGAGAUAUACCAAUGCUGUGACCUUGAGCCAGAGGCUCGGAAGGCAAUCAGCGCUCUCACGGAGCGGCUGUACAUCGGGGGCCCCAUGUAUAACAGCAAAGGGCUCCAGUGUGGCUAUCGCCGCUGCCGCGCUAGCGGCGUCUUGCCUACCAGCUUUGGCAACACAAUAACCUGUUACAUCAAGGCCACUGCCGCCACAAGGGCCGCGGGUCUCAAAAACCCAUACUUCCUUGUCUGCGGAGACGAUUUGGUGGUGAUGUCUGAAAGUUGCGGCGUCGAGGAGGACAGAUCAGCUCUGCGAGCCUUCACGGAGGCUAUGACCAGAUAUUCUGCCCCUCCCGGGGACGCCCCACAGCCCACCUAUGACUUGGAGCUGAUUACAUCUUGCUCCUCUAAUGUCUCCGUGGCAUUGGACGAAAAGGGCAAGAGGUACUAUUACCUCACCCGAGACCCAAAAACUCCCUUAGCCCGCGCGGCUUGGGAGACUGCUCGCCACACUCCAGUCAACUCCUGGUUGGGGAAUAUCAUCAUGUUCGCCCCUACCAUUUGGGUGCGUAUGGUGUUGAUGACCCACUUCUUUUCUAUACUCCAAGCCCAGGAGCAGCUCGAAAAAGCCCUAGACUUCGAAAUGUACGGGGCUACCUAUUCAGUCACUCCACUGGACUUACCAGCUAUCAUUGAAAGACUCCAUGGUUUGAGCGCGUUCUCGCUUCACAGUUACUCUCCAAAAGAGCUCAACAGAGUGGCGGGGGUUCUCAGGAAGCUUGGGAUCCCCCCCCUACGAGCGUGGAGACAUCGGGCACGAGCAGUGCGCGCCAAACUCAUUGCCCAGGGAGGGAAGGCCAGGAUAUGCGGCCUAUACCUCUUUAACUGGGCAGUGCGUACCAAAGCCAGACUCACUCCAUUGCCGGCUGCGGGCCUAUUGGAUCUUUCCAGUUGGUUCACUGUCGGCGUCGGCGGGAACGACAUUUAUCACAGCGUGUCGCGUGCCCGAACCCGCCAUUUACUCCUUUGCCUACUCCUACUCACCGUAGGGGUAGGCCUUUUUCUCCUACCUGCUCGGUGAGCUGGUAGGUUAACACUCCAUCCUGUUUU
>JF735122
ACCUGCCUCUUUCGAGGCGACACUCCACCAUGAACCACUCCCCUGUGAGGAACUUCUGUCUUCACGCGGAAAGCGUCUAGCCAUGGCGUUAGUACGAGUGUCGUGCAGCCUCCAGGCCCCCCCCUCCCGGGAGAGCCAUAGUGGUCUGCGGAACCGGUGAGUACACCGGAAUCGCCGGGUUGACCGGGUCCUUUCUUGGAACCACCCGCUCAAUGCCCGGAAAUUUGGGCGUGCCCCCGCGAGACUGCUAGCCGAGUAGUGUUGGGUCGCGAAAGGCCUUGUGGUACUGCCUGAUAGGGUGCUUGCGAGUGCCCCGGGAGGUCUCGUAGACCGUGCAACAUGAGCACACUUCCUAAACCACAAAGAAAAACCAAAAGAAACACCAACCGCCGGCCACAGGACGUCAAGUUCCCAGGCGGCGGUCAGAUCGUUGGUGGAGUUUACGUACUACCACGCAGGGGCCCCAGGUUGGGUGUGCGUGCAGUGCGCAAGACUUCCGAGCGGUCACAACCUCGCAGUAGGCGUCAACCCAUCCCCAGGGCGCGCCGAACCGAGGGCCGGUCCUGGGCUCAGCCCGGGUACCCUUGGCCCCUGUAUGGGAAUGAGGGCUGCGGGUGGGCAGGGUGGCUCCUGUCCCCUCGCGGCUCUCGCCCUACGUGGGGUCCAAAUGACCCCCGGCGCAGAUCCCGCAAUUUGGGUAAGGUCAUCGAUACCCUCACAUGCGGAUUCGCCGACCUCAUGGGGUACAUUCCGCUCGUAGGCGCCCCUGUUGGGGGCGUCGCAAGGGCUCUUGCACAUGGUGUCCGAGCUCUUGAGGACGGAAUCAAUUUUGCAACAGGGAACUUACCUGGUUGCUCUUUCUCUAUCUUCCUCCUGGCUUUGCUCUCAUGCUUGCUUACACCCACAGCCGGGCUGGAGUACCGUAAUGCCUCUGGACUCUACAUGGUGACCAACGACUGUAGCAACAGUAGCAUCGUGUAUGAGGCCGGGGAUAUUAUCCUCCACUUGCCUGGCUGCGUUCCCUGCGUACGCUCUAACAAUACAUCAAGAUGCUGGACCCCCGUAAGCCCUACUGUCGCUGUGAGUCGCCCUGGCGCCGCCACCGCCUCUCUCCGCACGCACGUGGAUAUGAUGGUGGGAGCGGCCACCCUAUGCUCAGCUCUCUACGUAGGAGAUCUUUGUGGAGCGCUAUUUCUUGUUGGACAGGGGUUCUCGUGGAGAUACCGCCAGCAUUGGACUGUCCAGGACUGCAACUGUUCGAURUACCCUGGACAUCUGACAGGCCAUCGUAUGGCUUGGGACAUGAUGAUGAAUUGGUCCCCUGCCUUAACAAUGGUAAUGUCCCAAGUGCUGCGCUUACCACAGACUAUGCUCGAUCUGGUCAUUGGGGCGCAUUGGGGCGUGAUGGCCGGCGUGGCUUACUAUUCCAUGCAAGGGAAUUGGGCUAAGGUGUUUCUCGUUUUGUGUCUAUUCUCCGGGGUGGACGCUCGGACGAGGGUAUCUGGUGGCACCGCAGCCAGUGACACCUUUAGCUUUGUAAGCCUAUUCGCUCCAGGCUCAAAGCAAAACCUGCAAUUGAUCAACACCAAUGGCUCGUGGCACAUAAACCGCACAGCCCUGAAUUGCAAUGAUUCCCUAAACACCGGGUUUAUUGCGGGCUUGUUCUACCACAACAAGUUCAAUUCAUCGGGAUGUGUCGAGCGGAUGUCUGCUUGCAAGCCCCUUGACCAUUUUGCGCAAGGGUGGGGUCCGUUGGGACCUGCUAACAUCAGCGGCUCUUCGUCUGAAAAGCCGUACUGCUGGCAUUAUGCGCCCAGGCCUUGCCUCACUGUCCCCGCCCGAGAUGUUUGUGGCCCUGUCUACUGCUUCACCCCCUCACCCGUCGCGGUAGGAACGACUGACAGACUUGGAGUCCCCACUUACAACUGGGGGGAGAAUGAGUCAGACGUAUUCCUGCUGGAAUCAGUAAGGCCCCCUACGGGCCCCUGGUUCGGGUGCACGUGGAUGAACGCCACGGGGUAUGUCAAGACAUGUGGCGCCCCUCCCUGUCACAUCUAUGGAGGGCAUGGAGGCUCGCUCAACAACAGCCUCGUCUGUCCUACGGACUGUUUCAGGAAACACCCCGAUGCCACUUACAGUCGUUGCGGUGCCGGCCCGUGGUUGACGCCGAGAUGUCUGGUUGACUACCCAUAUCGCCUGUGGCACUAUCCUUGUACCAUAAACUACACCCUCUUCAAAAUCAGGAUGUUCGUCGGCGGAUUGGAACACCGUUUUGCCGCCGCCUGCAACUGGACCAGAGGAGAGCGUUGCAACUUGGAGGACCGGGAUCGCAGCGAGCUAUAUCCUCUACUGCAUUCAACCACAGAACAAGCGAUACUACCUUGCUCUUUUGCGCCGAUACCAGCCCUAUCAACAGGCCUCAUACACCUCCACCAAAACAUAGUGGACGUUCAAUAUCUAUAUGGGGUCAGCUCAGGUCUGGUGGGUUGGGCGAUCAAGUGGGAGUUCGUCAUCCUUAUUUUCCUCCUACUGGCAGAUGCAAGAGUGUGUGUCGUCUUGUGGAUGAUGCUGUUGAUAUCACAAGCUGAAGCUGCUUUGGAGAACUUGAUUGUCCUGAACGCUAUCUCCGCUGCGGGCACACAUGGGAUCUGGUGGUCCCUUGUUGCCUUCUGCGUUGCUUGGCACAUUCGGGGCAGGAUUUUCCCCAUAGCGGUCUACAGUAUUAUCGGCCUCUGGCCCUUACUCUUACUUGUCCUCAUGCUUCCCUAUCGGGCAUAUGCUUGGACAGGUACAGACACAUCCACCUUGGGUGUCGGAGUGCUGAGCUUGUUUGCCCUUUUCACUUUGUCCCCCUGGUACAAGCACUGGAUAGCCCGCCUUAUCUGGUGGAACCAGUAUGCUAUCUCCAGGUGUGAGGCAUCAUUACAGGUAUGGGUUCCUCCCCUGCUAGCUAGAGGAGCCCGUGAUGGCAUCAUUCUGCUUGCUGGCUUGUUUUAUCCCGCUCUAGUCUUUGACAUCACUAAACUCUUGUUAGCAAUACUAGGGCCUCUUUACAUCUUACAGGCCAGCCUUGUCCGCGUCCCCUAUUUUGUGCGGGCGCAUGCGGUUGUCCGCCUAUGCAUCUUGGUGCGAAACAUCACUGGCGGUAAAUAUGCACAAAUGGUACUUCUGACACUGGCCCGGUGGCUCAAUACUUAUCUGUAUGACCAUCUCUCACCCAUGACUGAUUGGGCGGCUGAGGGCUUGAAAGACCUAGCCGUGGCCGUCGAGCCUGUCAUCUUCAGUCCUAUGGAGAUUAAGGUUAUCACUUGGGGAGCUGACACGACAGCAUGCGGGGACAUACUCUGUGGGUUGCCGGUGUCGGCUCGUCUUGGGAAGGAGGUGCUACUAGGCCCUGCGGAUAAUUACCGCUCCAUGGGGUGGAGGUUGCUGGCGCCGAUAACAGCUCACGCGCAACAGACCAGAGGCUUGUUCGGCACUAUUGUCACCAGCCUCACUGGUAGGGACAAAAACAUCAUCACCGGGGAGAUCCAGGUCCUCUCUACUAGUACACAGACAUUCCUGGGUACUUCAGUAGGGGGGGUCAUGUGGACCGUCUACCAUGGAGCUGGCUCCAGGACACUGGCUGGUAACAAGAGGCCAGCUCUGCAGAUGUACACGAACGUUAACCAGGACCUAGUCGGCUGGCCCUCUCCACCCGGCGCUAAAUCUCUUGAGCCGUGCACAUGCGGCUCAGCUGACCUGUACCUGGUCACGCGUGAAGCAGAUGUUCUACCAGCACGACGUAGAGGAGACUCUACGGCCAGCUUGCUCAGUCCUAGACCUAUAGCAUGCUUAAAAGGCUCUUCGGGCGGUCCCAUCAUGUGCCCCUCUGGUCAUGUCGCCGGCAUCUUCAGAGCAGCUGUGUGUACCAGAGGUGUAGCAAAAGCCCUACAGUUUAUACCAGUAGAGAGCCUAAGUGCACAGACUAGAUCCCCUUCUUUCUCUGACAAUUCAACUCCACCAGCAGUGCCGCAGUCUUUUCAAGUGGGUUAUCUCCAUGCGCCCACCGGCAGCGGUAAGAGUACAAAAGUGCCCGCCAGCUACGUGGCUCAAGGGUAUACUGUGCUUGUGCUGAACCCAUCCGUCGCCGCUACCCUUGGGUUCGGCAGGUUUAUGUCACAAGCUUACGGUAUUGACCCUAACGUGCGCACUGGCACCCGCACCAUAACCACCGGUGCGAAGCUUACRUACUCAACRUAUGGAAAGUUUCUAGCYGAUGGGGGGUGUUCGGGUGGUGCUUAUGAUGUUAUCAUUUGUGAUGAAUGUCACGCACAGGACGCCACUAGCAUACUGGGCAUAGGUACUGUAUUGGACCAGGCAGAGACCGCUGGAGCUCGGCUGGUUGUUUUAGCAACUGCAACCCCGCCUGGUAGCAUCACUGUCCCACACUCUAACAUCGAGGAGGUAGCCCUUACCGGUGAAGGGGAAAUCCCCUUUUACGGCAAAGCCAUACCCUUAGGUGUGAUCAAGGGYGGUAGGCAUCUCAUCUUCUGCCAUUCAAAGAAAAAGUGUGAUGAACUGGCCAAACAGUUGACAUCUCUGGGCGUCAACGCUGUAGCUUUCUACAGGGGUCUUGAUGUGUCCGUGAUACCAACUCAGGGAGAYGUCGUGGUGUGCGCCACUGAUGCCCUCAUAACUGGGUUCACGGGCGAUUUUGACUCCGUAAUAGACUGCAACGUCGCCGUCGAACAGUAUGUUGACUUUAGUCUUGACCCUACAUUUUCCAUUGAGACCCACACAACCCCACAAGAUGCGGUGUCCAGAAGUCAGAGACGGGGCCGCACCGGUCGUGGCAAAAGUGGCAUUUACCGCUACGUUGCGCCCGGUGAACGGCCAUCAGGAAUGUUUGACUCAGUGGUGCUCUGCGAAUGCUAUGACGCCGGCUGCGCUUGGUAUGAGCUUGCUCCCAGCGAGACAACAGUGCGACUCAGAGCAUAUUUAUCAACACCUGGACUACCCGUCUGCCAAGACCAUCUGGAGUUCUGGGAAGGUGUGUUUACUGGAUUGACCCACAUAGAUGCCCACUUCCUAUCUCAGACAAAGCAGCAGGGCCUGAACUUCCCAUACUUGACAGCAUAUCAGGCUACAGUCUGUGCACGUGCUGCAGCUCCCCCACCUAGCUGGGACGAGAUGUGGAAAUGUCUCAUCCGGCUCAAACCAACUCUACAUGGGCCCACACCCCUCCUUUACAGGCUGGGAGCCGUGCAAAACGAGAUCUGCRCGACUCACCCGGUUACGAAAUACAUAGCAACCUGUAUGGCGGCUGACCUCGAGGUCGCAACCAGCGCCUGGGUGUUGCUUGGUGGGGUGAUGGCGGCGUUAGCAGCCUACUGUUUGUCAGUGGGUAGCGUCGUCAUCGUGGGCCACGUGGUGCUAGGGGGGAAGCCUGCUCUUGUCCCAGACAGAGAAGUACUGUACCAACAAUAUGAUGAGAUGGAAGAAUGUUCCCUAGUGGCUCCUUACAUCGAGCAAGCCCAAGGGAUAGCCCAACAAUUUAAGGAGAAGGUCGUCGGCCUUCUCGCACAAGCUGACCAAAGGGCUGCUGAYRUCAAGCCUAUAGCCACGUCAUACUGGCAAAAGUUGGAGACCUUUUGGAGCAAACACAUGUGGAACUUUGUYAGCGGAAUUCAAUAUCUGGCCGGGUUGUCCACUUUACCCGGUAAUCCUGCUAUAGCAUCUCUUAUGGCAUUCACUGCAUCUGUGACCAGCCCACUYACAACAAAUCAAACCAUACUGUUCAACAUAUUGGGGGGUUGGGUAGCCAGCAACUUGGCACCCCCUCCYGCCUCCACCGCUUUUGUGGUGAGCGGCAUGGCCGGUGCYGCUGUGGGAAGCAUCGGCCUGGGCAAGGUCUUACUGGACAUACUGGCAGGUUAUGGGGCUGGGGUGGCUGGYGCUUUGGUCGCGUUUAAGAUCAUGGGAGGYGAAAUGCCCAGCACGGAGGACAUGGUGAAUCUUUUGCCUGCCAUCUUAUCCCCCGGUGCUCUAGUGGUUGGCGUGAUCUGCGCAGCCAUCCUGCGCCGGCACGUUGGACCUGGGGAAGGUGCRGUYCARUGGAUGAACAGGUUGAUAGCUUUUGCAUCCAGGGGAAACCAUGUGGCGCCAACCCACUAUGUCCCUGAGAGCGAUGCUGCAGCGAAAGUYACRGCAUUGCUAAGCUCCCUGACYGUCACACAGCUCCUCCGCCGGCUCCACCAGUGGAUCAAUGAAGACUAUCCCACUCCUUGCGAUGGGAGUUGGCUUUAUGACAUCUGGAACUGGGUCUGUACUGUGCUCACUGACUUUAAGCUAUGGCUUGGGGCAAAGAUCAUGCCCAAGAUGCCAGGUAUCCCCUUCCUUUCUUGUCAAAAGGGAUACAAGGGUGCUUGGCGAGGCGAUGGAGUCAUGUCCACGCGCUGCCCUUGCGGAGCCCUCAUCUCUGGCCACGUAAAGAACGGGACUAUGAGGCUUGUGGGUCCGCGAUUGUGCGCGAACACGUGGCACGGUACCUUCCCUAUCAAUGAGUACACCACUGGUCCUAGUACACCAGCCCCCUCUUAUGCUUACUCGCGCGCCUUGUGGCGGGUAGCUUCCGAUAGCUACGUCGAGGUACGCAAAGUGGGGGACUUCCACUAUGUCACAGGGACGACUGAUGACGGGUUGAAAUGCCCAUGUCAGGUCCCACUACCAGAGUUUUUCACCGAGCUUGAUGGGGUGAGGCUCCACCGCUACGCUCCGGCUUGCAGGCCCCUUUUAAGGGAUGAAGUCACCUUCACUGUGGGGCUGAACUCCUACAUAGUAGGAUCACAGCUCCCUUGUGAGCCCGAGCCGGAUGUCUCGGUACUGACCUCAAUGUUGCAAGAUCCAUCGCACAUAACCGUCGAGACGGCCAAGCGCCGGCUUGAUCGUGGGUCACCCCCCUCACUUGCAAGCUCUUCUGCCAGCCAAUUGUCAGCUCCGUCAAGGAAAGCUACGUGUACCACACACGGACAGCAUCCAGAUGCUGAGCUUCUUGAAGCCAACCUGUUGUGGAGACAAGAGAUGGGCAGUAAYAUCACGCGGGUGGAGUCUGAAACUAAGGUGGUAAUCCUUGACUCGUUCGAGCCUCUGAGGGCUUGCGAUGACGGAGACGAGCUCUCAGUGGCUGCUGAGUGUUUCAAGAAGCCACCAAAGUAUCCCCCGGCCCUUCCCAUCUGGGCCAGACCGGACUACAACCCACCAUUAGUGGAACCAUGGAGGGACCCUGACUAUGUGCCGCCCACYGUACAUGGGUGUGCAUUGCCACCACAGAAAAUUCCACCUAUACCGCCUCCGCGCAGGAAGAAGACCAUCGUUCUCAGCGAGUCUACAGUGUCAGAUGCACUGGCYAGCUUAGCUGAAAGAAGCUUCCCACAACCAACAYGUUCCGCGGAGGACGARGACACCUCAGGGGUCRGCACUCUAYUCAGCAACCCAACYGGUCCYGUCCAAUCAGGUGAUGAAGACUCAGACAACGAGUCUCAYUCAUCCAUGCCCCCUCUUGAAGGAGAGCCGGGCGAUCCAGACUUAAGUUCGGGUUCUUGGUCCACGGUCWGCGAGGAAGAACARAGUGUGGUGUGUUGCUCCAUGUCCUAUUCUUGGACGGGGGCGCUCAUCACGCCAUGCGCUGCUGAGGAAGAAAAACUCCCCAUUAGUCCACUCAGCAACUCGUUGCUGAGGCACCACAACCUUGUCUACUCCACGUCAUCACGUAGCGCUGCCCAACGGCAGAAGAAGGUCACCUUCGACAGGCUACAAGUGCUUGAUGACUACUACAACACUACUCUGAAGGAGAUUAAGGAAUUAGCAUCUGGGGURAAGGCYGAGCUACUCUCUGUWGAAGAAGCAUGCCGCCUUGUCCCCCCUCACUCCGCCAAAUCAAAAUUUGGCUAUGGAGCGAAGGAGGUGCGGUCCUUGUCCAGCAAGGCCAUUAACCAUAUCAACUCCGUAUGGGAGGACUUGCUGGAAGACAACAYUACACCUAUACCAACCACUAUCAUGGCAAAGAACGAGGUCUUUGCUGUAGCCCCCCAUAAGGGRGGCCGCAAGCCAGCCCGCCUGAUUGUAUACCCUGACCUGGGAGUGCGUGUCUGUGAGAARCGCGCUCURUAUGAUGUGAUACAGAAGUUGCCCGGCGCAGUAAUGGGACCCGCUUAUGGGUUCCARUAUUCGCCCAAGCAGAGGGUCGACUAUCUUCUCAAGAUGUGGAACUCAAAGAAGACACCUUUGGGUUUCUCUUAUGACACCCGCUGCUUCGACUCCACUGUCACUGAACAGGACAUCAGGGUAGARGAGUCCAUCUAUCAGGCCUGUGACCUCAAGGACGAGGCUAGGAGGGUGAUAGCUUCACUCACGGAGCGGCUUUACUGUGGUGGUCCUAUGUUCAACAGCAAAGGACAACACUGCGGUUACCGCCGCUGCCGUGCUAGUGGGGUGUUACCCACCAGCUUCGGAAACACAAUCACCUGUUACCUCAAAGCAAAGGCAGCCACCAGAGCMGCAGGGAUUAAAAAUCCAUCAUUCCUUGUCUGCGGAGACGACUUGGUCGUGAUUGCUGAGAGUGCAGGGAUCGAUGAGGACAAAAGUGCCUUGAGAGCUUUCACGGAAGCUAUGACCAGGUACUCAGCUCCUCCAGGUGACCCGCCCCAGCCUACUUACGACUUGGAGCUCAUUACAUCUUGCUCCUCAAACGUCUCUGUAGCCCAUGACGGUGCGGGGAAAAGAUAUUACUAUCUUACCCGCGACCCGGAGACUCCCCUAGCCCGCGCGGCCUGGGAGACUGCUCGCCACACUCCAGUUAACUCCUGGUUGGGAAAUAUCAUUAUGUACGCACCCACUCUCUGGGUGCGCAUGGUGGUUAUGACCCAYUUUUUCUCCAUACUGCAAGCCCAGGAGCAGUUAGAGAAAGCCCUCGACUUUGAGAUGUACGGGGCUGUUUAUUCUGUCACUCCACUGGACUUACCAGCUAUCAUUGAACGACUCCAUGGCCUAAGCGCGUUCUCGCUCCACAGUUACUCUCCAGUUGAGCUCAAUAGGGUAGCAGGGGCUCUCAGGAAACUUGGGAUCCCUCCUCUACGAGCCUGGAGACAUCGGGCAAGAGCGGUGCGCGCAAAGCUCAUUUCCCAAGGAGGAAAGGCCAAAAUUUGCGGCCUUUACCUCUUCAAUUGGGCAGUGCGCACAAAGGCAAAACUCACUCCAUUGCCUCAAGCGGGCCUCUUGGAUUUAUCCAACUGGUUCACUGUAGGCGCAGGCGGGAACGACAUUUAUCACAGCGUGUCACGUGCCCGAUCCCGCCAUUUACUCCUUGGCCUACUCCUACUCACAAUAGGGGUAGGCAUCUUCCUGUUACCAGCUCGAUAGGCUGGUAAUUUACACUCCAUAUUCUGUUUUUAUUUUUUUUUUUUUUUUUUUUUUUUUUUUUUUUUUUUUUUUUUUUUUUUUUUUUUUUUUUUUUUUUUUUUUUUUUUUUUUUUUUUUUUUUUUCCUUCUUUCUUUUGUUCUCUUUUCUCUUUUCCAUUCUUACGGUGGCUCCGUCUUAGCCCUAGUCACGGCUAGCUGUGAAAGGUCCGUGAGCCGCAUGACUGCAGAGAGUGCUGAUACUGGCCUCUCUGCAGUUCAUGU
>NC_009825
UUCACGCAGAAAGCGUCUAGCCAUGGCGUUAGUAUGAGUGUUGUACAGCCUCCAGGACCCCCCCUCCCGGGAGAGCCAUAGUGGUCUUCGGAACCGGUGAGUACACCGGAAUCGCCGGGAUGACCGGGUCCUUUCUUGGAUUAACCCGCUCAAUGCCCGGAAAUUUGGGCGUGCCCCCGCAAGACUGCUAGCCGAGUAGUGUUGGGUCGCGAAAGGCCUUGCGGUACUGCCUGAUAGGGUGCUUGCGAGUGCCCCGGGAGGUCUCGUAGACCGUGCACCAUGAGCACGAAUCCUAAACCUCAAAGAAAAACCAAACGUAACACCAACCGCCGCCCAAUGGACGUUAAGUUCCCGGGUGGUGGCCAGAUCGUUGGCGGAGUUUACUUGUUGCCGCGCAGGGGCCCCAGAUUGGGUGUGCGCGCGACUCGGAAGACUUCGGAGCGGUCGCAACCUCGUGGAAGACGCCAACCUAUCCCCAAGGCGCGUCGACCCGAGGGAAGGUCCUGGGCACAACCAGGAUAUCCAUGGCCUCUUUACGGUAAUGAGGGUUGUGGGUGGGCAGGAUGGCUCUUGUCCCCCCGUGGCUCUCGACCGUCUUGGGGCCCAAAUGAUCCCCGCGGGAGGUCCCGCAAUUUGGGUAAGGUCAUCGAUACCCUAACCUGCGGCUUCGCCGACCUCAUGGGAUACAUCCCGCUCGUAGGCGCCCCCGUGGGUAGCGUCGCCAGGGCCCUGGCACAUGGUGUCAGGGCUUUGGAGGACGGGAUCAAUUAUGCAACAGGGAAUCUCCCCGGUUGCUCCUUUUCUAUCUUCCUCUUGGCACUUCUUUCGUGCCUGACUGUCCCCGCUUCGGCCGUUAACUAUCGCAAUGUCUCAGGCAUCUACCAUGUCACCAAUGACUGCCCGAAUUCAAGCAUAGUGUAUGAGGCCGACCAUCACAUCAUGCACCUUCCAGGUUGCGUGCCCUGCGUGAGAGAGGGGAAUCAGUCACGCUGCUGGGUGGCCCUUACUCCUACCGUCGCAGCGCCAUACAUCGGCGCACCGCUUGAGUCCUUACGGAGUCAUGUGGAUUUGAUGGUGGGGGCCGCCACUGUCUGCUCGGGUCUUUACAUCGGGGACCUGUGUGGCGGCUUGUUCCUAGUUGGCCAGAUGUUUUCAUUCCGACCACGGCGCCACUGGACCACCCAGGAUUGCAAUUGUUCCAUCUACACAGGGCACAUUACAGGCCACAGAAUGGCCUGGGACAUGAUGAUGAACUGGAGUCCAACAACCACCUUAGUUCUCGCCCAGGUCAUGAGGAUCCCAACCACUCUGGUAGACUUACUCUCUGGAGGCCACUGGGGUGUCCUCGUGGGGGUGGCCUAUUUCAGCAUGCAGGCCAAUUGGGCCAAAGUCAUCUUGGUCCUAUUCCUCUUUGCAGGGGUUGAUGCCGAGACUCACGUGUCUGGGGCAGCAGUCGGCCGGAGUACCGCCGGCUUGGCUAACCUCUUUUCUUCUGGGUCUAAGCAGAAUUUACAGCUCAUCAACAGCAAUGGGAGCUGGCAUAUAAAUAGGACUGCCCUUAACUGCAAUGACAGCUUAAACACUGGGUUCUUGGCUAGCUUGUUCUACACCCACAAGUUUAACAGCUCAGGGUGUUCCGAACGGCUCGCGUGCUGCAAGAGCCUUGACAGCUACGGCCAAGGCUGGGGCCCACUCGGGGUCGCUAACAUCAGCGGCUCGUCUGAUGACAGGCCUUAUUGCUGGCACUACGCGCCUCGGCCAUGCGGGAUUGUGCCAGCAUCCAGUGUGUGUGGCCCCGUGUAUUGUUUCACUCCCAGCCCUGUCGUGGUCGGUACUACUGAUCACGUCGGGGUCCCUACUUACACCUGGGGGGAGAACGAGACUGAUGUCUUCCUUUUGAACUCGACCAGACCGCCGCAUGGUGCGUGGUUUGGAUGCGUGUGGAUGAACAGUACCGGGUUCACCAAAACCUGUGGCGCCCCUCCAUGCGAGGUUAACACCAAUAAUGGGACCUGGCACUGCCCCACCGAUUGCUUCAGGAAGCAUCCGGAGACUACCUACGCCAAGUGCGGAUCAGGGCCUUGGAUCACACCACGCUGCCUGAUUGAUUACCCGUACCGGCUGUGGCAUUUCCCGUGCACCGCCAACUUCUCCGUCUUUAACAUCAGGACAUUUGUCGGCGGUAUAGAGCAUCGGAUGCAAGCGGCAUGCAACUGGACCAGGGGGGAAGUCUGUGGCUUGGAGCACAGGGAUCGGGUAGAGCUAUCACCCCUGCUCCUUACCACUACAGCGUGGCAGAUCCUCCCCUGCUCUUUCACCACUUUACCUGCCCUCUCCACCGGCUUGAUCCACCUCCACCAAAAUAUCGUGGACGUCCAGUACCUCUAUGGUGUUGGAUCUGCAGUGGUAUCUUGGGCCCUUAAGUGGGAAUAUGUGGUGCUCGCGUUCCUGCUUCUCGCGGACGCGAGAGUCUCUGCCUACCUAUGGAUGAUGUUUAUGGUAAGUCAAGUUGAGGCGGCUCUGUCCAACCUAAUUAACAUCAAUGCUGCUUCAGCCGCUGGUGCCCAAGGCUUCUGGUACGCCAUCCUCUUCAUCUGCAUUGUCUGGCAUGUCAAGGGCCGGUUCCCAGCUGCUGCUGCCUACGCAGCCUGCGGGCUGUGGCCCUGUUUUCUCCUGCUUCUGAUGCUGCCUGAGAGGGCUUAUGCAUACGACCAGGAAGUGGCAGGGUCCCUUGGCGGCGCCAUCGUUGUCAUGCUGACCAUUCUGACACUGUCUCCGCACUACAAGUUAUGGCUGGCUAGGGGAUUGUGGUGGAUCCAAUAUUUUAUAGCUAGGACCGAGGCUGUGCUGCAUGUCUAUAUUCCAUCCUUCAACGUGCGCGGGCCUCGCGACUCAGUGAUUGUUCUUGCAGUCCUGGUCUGUCCAGACCUAGUAUUUGACAUCACAAAAUAUCUUCUGGCCAUCUUAGGGCCCCUCCACAUACUCCAGGCCUCGCUCCUACGCAUCCCUUACUUUGUGAGGGCACAAGCGCUGGUUAAGAUCUGCAGCUUGUUGCGUGGGGUAGUUUAUGGCAAGUACUUCCAAAUGGUCGUGCUUAAAAGCAGGGGCCUGACUGGUACUUACAUCUAUGACCACCUUACUCCCAUGUCAGAUUGGCCGCCUUACGGCCUCCGCGAUUUGGCGGUGGCCCUAGAGCCAGUUGUGUUCACGCCCAUGGAGAAGAAAGUCAUCGUCUGGGGCGCUGACACCGCUGCGUGCGGAGACAUCAUAAGGGGAUUACCUGUUUCGGCCAGGUUGGGCAAUGAGAUCUUGCUCGGACCAGCCGAUACAGAAACAUCAAAGGGGUGGAGACUCCUUGCCCCCAUCACAGCAUACGCNCAGCAGACCCGCGGCUUGUUCAGCACCAUCGUAACGAGCCUCACUGGCAGGGACACCAAUGAGAAUUGUGGCGAAGUGCAGGUCUUAUCCACCGCUACGCAGUCCUUCCUGGGUACUGCGGUUAACGGCGUGAUGUGGACCGUCUACCACGGGGCGGGUGCCAAGACCAUCAGCGGCCCGAAGGGACCUGUCAAUCAAAUGUACACUAAUGUUGACCAAGACUUGGUGGGGUGGCCAGCACCCCCCGGAGUCAGAUCUCUUGCUCCGUGCACCUGCGGCUCGGCAGACUUGUAUCUAGUCACCAGGCACGCGGAUGUAAUACCCGUGCGCAGGAGAGGAGACACCAGAGGAGCUCUCUUGAGCCCUAGACCAAUAUCCAUUCUUAAGGGAUCUUCCGGAGGUCCGCUGCUGUGCCCCAUGGGACACCGCGCCGGCAUAUUCCGUGCGGCGGUGUGUACUCGGGGGGUAGCCAAGGCGGUAGACUUCGUCCCGGUUGAAUCUCUUGAGACUACCAUGAGAUCACCAGUGUUCACUGACAACUCAACACCCCCAGCAGUGCCCCAGACCUACCAGGUCGCGCACCUACACGCACCAACAGGAAGUGGCAAGAGCACUAAGGUCCCGGCGGCGCAUGCUGCCCAAGGCUAUAAAGUGCUAGUGCUCAAUCCUUCGGUUGCGGCCACACUGGGUUUUGGGGUAUACAUGUCCAAGGCAUAUGGCAUCGACCCGAACAUCCGGUCGGGAGUCAGGACCAUCACCACGGGUGCGCCAAUCACGUACUCAACGUAUGGUAAGUUCCUGGCUGAUGGAGGUUGCAGCGGAGGGGCAUACGACAUAAUCAUCUGUGACGAGUGCUAUUCCACUGACUCCACAACGAUCCUUGGCAUAGGCACAGUCCUGGACCAAGCGGAGACCGCUGGAGUGCGCCUCACCGUGCUCGCGACUGCUACUCCGCCAGGGUCAGUGACUACACCUCAUUCCAACAUAGAGGAGGUCGCCCUGCCAACAACGGGGGAAAUACCCUUUUACGGCAAGGCGAUCCCUCUGGAGCUGAUCAAGGGGGGCAGACAUCUCAUCUUCUGCCAUUCAAAGAAAAAGUGCGAUGAACUGGCCAGACAACUGACAUCUCUUGGUCUGAAUGCCGUAGCCUACUACAGAGGCUUAGACGUUUCGGUGAUUCCCACGUCUGGGGACGUCGUGGUAUGCGCCACGGACGCCCUCAUGACGGGUUUCACCGGCGACUUUGACUCAGUGAUAGACUGCAAUACAUCUGUGAUACAGACUGUUGACUUCAGCUUGGACCCCACCUUCUCCAUAGAGAUUACAACCGUUCCCCAGGACGCGGUAUCCCGCAGCCAGCGGAGAGGCCGCACUGGUAGGGGGAGGUUGGGCACAUACCGGUAUGUCACCCCGGGAGAGAGACCAUCAGGCAUGUUUGACACUGCAGAGCUUUGCGAGUGCUACGAUGCCGGGUGCGCCUGGUACGAGCUGACACCUGCUGAAACCACAACAAGGCUGAAAGCUUACUUCGACACACCAGGCCUUCCUGUGUGCCAAGACCAUCUGGAAUUCUGGGAGAGCGUCUUUACAGGGUUAACCCACAUAGACGGUCAUUUCCUAUCCCAGACCAAGCAAUCGGGUGAGAAUUUCCCGUAUCUUGUUGCUUACCAAGCGACGGUGUCGGCCAAGGUCUGGCUCGCUCCACCAAGCUGGGACACCAUGUGGAAGUGCCUAAUUCGCCUUAAGCCCACCCUGCACGGGCCCACGCCCCUCCUCUACAGACUGGGGUCUGUGCAGAAUGAAGUGGUGCUCACCCAUCCCAUCACCAAAUACAUCAUGGCUUGCAUGUCAGCUGAUCUCGAGGUAGUGACAAGUACGUGGGUCUUGGUGGGCGGCGUCCUGGCAGCUCUGGCUGCUUACUGUCUUUCAGUGGGCAGCGUAGUGAUUGUUGGGAGAGUCGUCCUGUCGGGCCAACCUGCUGUCAUUCCUGAUCGCGAAGUGCUCUACCAACAGUUCGACGAAAUGGAGGAGUGUUCCAAACACCUCCCACUAGUCGAGCACGGGUUACAACUGGCUGAGCAGUUCAAGCAGAAGGCCUUAGGUCUCCUAAAUUUCGCUGGCAAGCAAGCCCAAGAGGCAACACCAGUGAUCCAGUCUAACUUCGCUAAACUUGAGCAGUUUUGGGCGAACGACAUGUGGAAUUUCAUCAGCGGCAUUCAAUAUCUCGCUGGACUGUCUACUUUGCCAGGCAAUCCUGCCAUUGCUUCCCUCAUGUCCUUUACUGCUGCCGUUACAAGCCCUCUGACCACCCAACAAACCCUCCUUUUUAACAUCUUGGGGGGAUGGGUGGCCUCACAGAUUCGCGACUCCGAUGCUUCUACCGCAUUCGUCGUGAGCGGCUUGGCGGGGGCGGCAGUUGGCAGUGUGGGCCUUGGCAAAAUUUUGGUGGACAUUCUGCCCGGUUACGGCGCCGGCGUACGUGGCGCUGUGGUUACCUUCAAGAUCAUGAGCGGCGAGAUGCCUUCCACAGAGGACUUGGUAAAUUUGCUCCCGGCCAUUCUAUCGCCCGGAGCAUUGGUGGUGGAGGUGGUAUGCCCGGCGAUUUUGCGCCGCCACGUGGGCCCGGGCGAAGGGGCCGUGCAGUGGAUGAACCGUCUAAUUGCGUUCGCAUCGCGAGGCAAUCACGUGUCUCCCACGCAUUACGUCCCUGAGUCCGACGCGGCACGCCGCGUGACCACCAUACUAUCAUCCCUCACUGUGACAUCCCUUCUCAGACGCCUCCACAAGUGGAUCAAUGAAGAUUGCUCCACCCCAUGUGCCGAAUCUUGGCUAUGGGAGGUAUGGGAUUGGGUCUUGCACGUGCUGAGUGACUUCAAGACGUGCUUAAAAGCAAAGUUCGUGCCCUUAAUGCCAGGCAUCCCCCUCCUCUCAUGGCCAAGAGGCUAUAAGGGAGAGUGGCGCGGAGAUGGCGUGAUGCAUACGACAUGCCCCUGCGGAGCAGAUCUGGCAGGUCACAUCAAGAACGGCUCGAUGAGAAUCACCGGGCCGAAAACCUGCAGCAACACAUGGCAUGGAACCUUCCCCAUCAAUGCCUACACCACAGGCCCUGGUGUACCCAUCCCGGCUCCGAACUACAAGUUCGCGCUUUGGAGGGUGUCCGCCGAGGACUACGUGGAGGUUCGCAGAGUGGGUGAUUUCCAUUAUGUCACCGGGGUAACACAAGACAACAUCAAGUUCCCCUGCCAAGUUCCGGCCCCAGAGCUCUUCACGGAAGUGGACGGCAUCAGGAUACACCGCCACGCCCCUAAGUGCAAACCCUUGCUGCGGGACGAAGUGUCGUUCUCAGUAGGACUCAAUUCGUUCGUAGUGGGAUCACAACUCCCAUGCGAGCCAGAGCCGGACGUGGCAGUGCUAACAUCCAUGCUGACAGACCCAUCACACAUAACGGCGGAAUCGGCGCGUCGGAGAUUGGCUCGAGGGUCACGACCCUCGCUAGCUAGUUCCUCGGCGAGUCAGCUUUCGCCCCGUCUUCUUCAGGCCACGUGUACCGCUCCCCAUGACUCCCCUGGUACUGAUCUCCUCGAGGCUAACCUCUUGUGGGGGUCUACCGCUACCAGGGUUGAGACGGACGAGAAGGUAAUAAUACUAGACUCUUUUGAGUCAUGUGUGGCUGAGCAAAAUGAUGACAGGGAAGUCUCGGUUGCCGCGGAAAUCCUGCGUCCGACCAAGAAGUUCCCUCCAGCACUACCGAUCUGGGCCCGGCCGGACUACAAUCCACCUCUUACCGAGACGUGGAAGCAGCAGGACUACCAAGCUCCGACCGUCCACGGUUGCGCUCUGCCUCCGGCAAAGCAGCCCCCUGUUCCCUCUCCCAGGAGGAAACGGACGGUACAGCUCACUGAGUCCGUUGUUUCUACCGCUUUGGCAGAGCUGGCCGCAAAGACCUUUGGCCAGUCAGAGCCGAGCUCAGACCGUGAUACAGACCUUACCACCCCAACUGAGACCACAGACUCGGGCCCCAUCGUCGUGGAUGAUGCAUCCGAUGACGGAUCUUAUUCGUCAAUGCCUCCACUAGAGGGGGAGCCCGGUGACCCGGACUUGACAUCAGACUCUUGGUCCACUGUUAGCGGAUCGGAGGACGUCGUGUGCUGUUCGAUGUCAUACUCGUGGACUGGGGCGCUUGUAACACCUUGCGCGGCUGAAGAAUCAAAGCUGCCAAUUAGCCCCCUGAGCAAUUCACUUUUGCGCCAUCACAAUAUGGUGUAUGCCACGACCACCCGUUCUGCUGUGACACGGCAGAAGAAGGUGACCUUCGACCGCCUGCAGGUGGUGGACAGUACCUACAAUGAAGUGCUUAAGGAGAUAAAGGCACGAGCAUCCAGAGUGAAGCCACGCUUGCUUACCACAGAGGAAGCUUGCGACCUGACGCCCCCCCACUCAGCCAGAUCAAAGUUCGGCUACGGGAAAAAGGAUGUUCGGAGCCAUUCCCGCAAGGCCAUUAACCACAUCAGCUCCGUGUGGAAGGACUUGCUGGACGACAACAAUACCCCAAUUCCAACAACAAUCAUGGCCAAAAAUGAGGUCUUCGCUGUGAACCCAGCGAAGGGAGGUCGGAAGCCUGCUCGCCUGAUCGUGUAUCCGGAUCUCGGAUCCCGGGUUUGCGAGAAGAGAGCGCUUCACGACGUCAUCAAAAAAACUGCCUUAGCCGUGAUGGGAGCCGCUUAUGGCUUCCAAUACUCCCCAGCGCAGCGGGUGGAAUUUCUUCUGACUGCUUGGAAGUCGAAGAACGACCCAAUGGGGUUCUCUUAUGAUACCCGCUGCUUUGACUCCACUGUAACCGAAAAGGACAUCAGGGUCGAGGAAGAGGUCUAUCAGUGUUGUGACCUGGAGCCCGAAGCCCGCAAAGUCAUCACCGCCCUCACAGAUAGACUCUAUGUGGGCGGCCCUAUGCACAACAGCAAGGGAGACCUUUGUGGGUAUCGGAGAUGUCGCGCAACCGGCGUCUACACCACCAGCUUCGGGAACACGCUGACGUGCUAUCUCAAAGCCACGGCCGCCAUCAGGGCGGCGGCGCUGAGAGACUGCACUAUGUUGGUUUGCGGUGAUGACUUAGUCGUCAUCGCUGAGAGCGACGGCGUAGAGGAGGACAACCGAGCCCUCCGAGCCUUCACGGAGGCUAUGACGAGAUACUCGGCUCCCCCAGGUGACGCUCCGCAGCCAGCAUAUGACCUGGAACUAAUAACAUCAUGUUCAUCCAACGUCUCAGUCGCGCACGACGUGACGGGUAAAAAGGUAUAUUACCUAACCCGAGACCCUGAAACUCCCUUGGCGCGAGCUGUAUGGGAGACAGUCCGACACACUCCAGUCAAUUCCUGGUUGGGAAACAUCAUAGUCUACGCUCCCACAAUAUGGGUGCGCAUGAUAUUGAUGACCCACUUUUUCUCAAUACUCCAGAGCCAGGAAGCCCUUGAGAAAGCACUCGACUUCGAUAUGUACGGAGUCACCUACUCUAUCACUCCGCUGGAUUUACCGGCAAUCAUUCAAAGACUCCAUGGCUUAAGCGCGUUCACGCUGCACGGAUACUCUCCACACGAACUCAACCGGGUGGCCGGAGCCCUCAGAAAACUUGGGGUACCCCCGCUGAGAGCGUGGAGACAUCGGGCCCGAGCAGUCCGCGCUAAGCUUAUCGCCCAGGGAGGUAGAGCCAAAAUAUGUGGCAUAUACCUCUUUAACUGGGCGGUAAAAACCAAACUCAAACUCACUCCAUUGCCUGCCGCUGCCAAACUCGAUUUAUCGGGUUGGUUUACGGUAGGCGCCGGCGGGGGAGACAUUUAUCACAGCAUGUCUCAUGCCCGACCCCGCUAUUUACUCCUGUGCCUACUCAUACUUACAGUAGGGGUAGGCAUCUUCCUGCUGCCUGCUCGGUAGGCAGCUUAACACUCCGACCUUAGGGUCCCCUUUUUUUUUUUUUUUUUGG
>KM043284
ACCUGCUCUCUAUGAGAGCAACACUCCACCAUGAACCGCUCCCCUGUGAGGAACUACUGUCUUCACGCAGAAAGCGUCUAGCCAUGGCGUUAGUAUGAGUGUUGUACAGCCUCCAGGACCCCCCCUCCCGGGAGAGCCAUAGUGGUCUGCGGAACCGGUGAGUACACCGGAAUCGCCGGGAUGACCGGGUCCUUUCUUGGAUUAACCCGCUCAAUGCCCGGAAAUUUGGGCGUGCCCCCGCAAGACUGCUAGCCGAGUAGUGUUGGGUCGCGAAAGGCCUUGUGGUACUGCCUGAUAGGGUGCUUGCGAGUGCCCCGGGAGGUCUCGUAGACCGUGCACCAUGAGCACGAAUCCUAAACCUCAAAGAAAAACCAAACGUAACACCAACCGCCGCCCCAUGGACGUCAAGUUCCCGGGUGGUGGUCAGAUCGUUGGCGGAGUUUACUUGUUGCCGCGCAGGGGCCCCCGGUUGGGUGUGCGCGCGACUCGGAAGACUUCGGAGCGGUCGCAACCUCGUGGGAGACGCCAACCUAUCCCCAAGGCGCGUCAAUCCGAGGGAAGAUCCUGGGCACAACCAGGAUAUCCAUGGCCCCUUUACGGUAAUGAGGGCUGUGGGUGGGCAGGAUGGCUCUUGUCCCCCCGUGGUUCUCGACCGUCUUGGGGCCCAAAUGAUCCCCGGCGGAGGUCCCGCAAUCUGGGUAAGGUCAUCGAUACCCUAACUUGCGGCUUCGCCGACCUCAUGGGAUACAUCCCGAUCGUAGGCGCCCCCGUAGGUGGCGUCGCCAGAGCCCUAGCACAUGGUGUUAGGGCCGUGGAAGACGGGAUCAAUUUUGCAACAGGGAAUCUUCCCGGUUGCUCCUUUUCUAUCUUCCUCUUGGCACUUCUCUCGUGCCUGACUGUCCCCGCUUCGGCCAUUAACUAUCGCAACAUCUCGGGCAUCUAUCAUAUCACCAAUGACUGCCCGAAUUCAAGCAUAGUUUAUGAGGCCAACCACCACAUCUUGCACCUUCCAGGUUGCGUGCCCUGCGUGAGAGAGGGGAAUCAGUCACGCUGCUGGGUGGCCCUUACUCCUACCGUCGCUGCGCCGCACAUCGGCGCGCCGCUCGAGUCUCUGCGGAGUCAUGUGGAUCUGAUGGUGGGAGCUGCCACUGUUUGCUCAGCCCUUUACAUCGGGGAUUUGUGUGGCGGCUUGUUUUUGGUUGGUCAGAUGUUUUCUUUUCGACCACGGCUCCACUGGACUACCCAGGAUUGCAAUUGUUCCAUCUACACAGGGCACAUCACUGGCCACAGAAUGGCCUGGGACAUGAUGAUGAACUGGAGUCCAACAACCACCCUAGUCCUCAGUCAGGUCAUGAGGAUCCCAAGUACCCUGGUAGACUUGCUUGCUGGGGGCCACUGGGGUGUCCUCGUGGGAGUGGCCUAUUUUAGCAUGCAAGCUAAUUGGGCCAAAGUCAUCUUGGUCCUAUUCCUCUUCGCAGGGGUUGAUGCUGACACUCACACGACUGGGGGCGUGGCAGGCCAUUCCACCUUCCAGUUCACUAAACUCUUUACAUCUGGACCUAGCCAAAACCUGGGGCUUAUUAACACCAAUGGAAGCUGGCAUAUAAACAGAACUGCCCUCAACUGCAAUGACAGCUUAAACACUGGGUUCCUAGCCAGCUUAUUCUACACCCGUAAGUUCAACAGCUCAGGGUGUCCCGAGCGACUCGCGAGUUGCAGGGGCCUUGAUACGUUCGACCAAGGCUGGGGUCCACUUGGGGUCGUUAACACCAAGAACUCAUCUGACGACAGACCCUAUUGCUGGCACUACUCACCUCGACAGUGCGGGAUUGUGCCGGCAUCCAGCGUGUGUGGCCCCGUGUAUUGCUUCACUCCCAGCCCUGUCGUGGUCGGAACAACUGAUCGCCUCGGGGUUCCCACUUACACCUGGGGGGAGAAUGAGUCUGAUGUCUUCAUUUUGAACUCGACAAGACCGCCACAAGGAGCGUGGUUUGGAUGCGUGUGGAUGAACGGCACCGGGUUCACAAAAGCCUGUGGUGCUCCUCCAUGCGAGGUUCGGACCAGCAACAAAUCUUGGUCCUGCCCCACUGAUUGUUUCAGGAAGCAUCCGGAGACCACCUAUGCCAAAUGCGGGUCUGGCCCCUGGAUCACACCACGAUGCUUGGUUCAUUACCCGUAUCGGCUGUGGCACUACCCAUGCACCGUCAACUUUACUGUCUUUAAGGUCAGGACCUUUAUUGGCGGUAUAGAGCACCGGAUGGAGGCAGCAUGCAACUGGACCAGGGGGGAAGCCUGCGGCUUGGAGCAUAGAGAUCGCGCAGAACUGUCGCCUCUGCUCCUUUCCACUACAACGUGGCAAGUCCUUCCCUGCUCUUUCACCCCUAUGCCUGCCCUCUCUACCGGCUUGAUCCACCUCCACCAAAACAUCGUGGACGUCCAGUACCUCUACGGUGUCGGAUCUGCGGUGGUAUCCUGGGCCCUUAAGUGGGAAUAUGUGGUGCUCGCGUUCCUGCUUCUUGCAGACGCGAGAGUCUCUGCUUGCCUAUGGAUGAUGUUUAUGGUAUCCCAGGUCGAGGCGGCUCUGUCCAACUUAAUCAACAUCAAUGCUGCUUCAGUCGCUGGCACCCACGGCUUCUGGUACGCCAUCUUCUUCAUCUGUAUCGCCUGGCAUGUCAAGGGCCGGCUCCCAGCUGCUGCUACCUAUGUGGCUUGCGGGAUGUGGCCUUUACUUCUCCUACUUCUGAUGCUGCCCGAGAGGGCUUAUGCAUUAGACCAGGAGGUGGCAGGGUCCCUUGGUGGUGCGGUCGUUGUUCUGUUGACCAUACUGACAUUGUCUCCACACUACAAGUCAUGGUUGGCCAGGGUACUAUGGUGGACUCAGUACUUCAUAGCUAGGGCCGAGGCCAUGCUGCAUGUCUAUGUUCCAUCCUUCGACGUGCGCGGGUCUCGCGACUCACUGAUCAUCAUUGCUGUCCUGGCUUGCCCGCACCUGAUAUUUGACAUCACAAAGCAUCUCCUGGCCAUCUUAGGGCCCCUCUACAUACUCCAGGCCUCACUCCUACGCGUCCCUUACUUCGUGAGGGCGCACGCGCUGGUUAAGAUCUGCAGCUUGUUGCGCGGGGUAGUCCAUGGCAAGUAUUACCAAAUGGCCGUGCUGAAGAUAGGGGCCCUGACUGGUACUUACGUCUAUGACCACCUUACUCCCCUGUCAGACUGGGCCGCUGAGGGUCUCCGUGAUUUAGCGGUGGCCCUAGAGCCGGUUGUGUUCACGGCCAUGGAGAAAAAGGUCAUCGUCUGGGGUGCCGACACUGCCGCGUGCGGCGACAUCAUAGGGGGACUACCUGUCUCGGCUAGGUUGGGCAAUGAGAUCUUGCUCGGCCCGGCCGAUUCAGAAACAUCCAAGGGGUGGAGACUCCUUGCCCCCAUCACGGCGUACGCACAGCAAACCCGCGGCUUGUUCAGUACCAUCAUAACGAGCCUCACUGGCAGGGACACCAAUGAAAACUGUGGUGAAGUACAGGUCCUAUCCACCGCCACGCAGUCCUUCUUGGGUACCGCAGUCAACGGCGUGAUGUGGACUGUUUACCAUGGGGCGGGUAGCAAGACUAUCAGCGGGCCGAAAGGACCUGUCAACCAGAUGUACACUAAUGUUGACCAAGACCUAGUGGGGUGGCCAGCGCCGCCCGGAGUCAAAUCUCUCACACCGUGCACCUGUGGCGCGUCUGACUUGUACUUAGUCACCAGGCAUGCGGACGUGGUGCCUGUGCGCAGGAGAGGGGACACCAGGGGAGCUCUCUUGAGCCCCAGGCCCAUAUCCACUCUUAAGGGGUCCUCUGGUGGUCCGCUGCUGUGCCCCAUGGGACACGCUGCCGGCUUGUUCCGCGCGGCGGUGUGUACUCGAGGGGUAGCUAAAGCGGUGGACUUUGUCCCGGUCGAAUCUCUUGAGACCACCAUGAGAUCACCAGUGUUCACUGACAACUCAACACCCCCUGCAGUGCCUCAGGCCUAUCAGGUCGCACACUUGCACGCACCAACAGGAAGUGGCAAGAGCACCAAGGUCCCAGCAGCGUACGCAGCUCAGGGCUACAAAGUGUUAGUGCUUAACCCCUCAGUUGCGGCUACACUGGGUUUUGGAGCGUACAUGUCCAAGGCGUACGGUAUUGACCCAAACAUCCGGUCAGGAGUCAGGACUAUCACCACGGGUGCGCCAAUCACGUACUCUACGUAUGGCAAGUUCCUGGCUGACGGAGGAUGCAGCGGGGGGGCAUACGACAUAAUCAUCUGUGACGAGUGCCACUCUACUGACUCCACAACGAUCCUUGGCAUAGGCACGGUCCUGGACCAAGCGGAGACCGCUGGAGCGCGCCUCGUCGUGCUCGCGACCGCUACCCCGCCAGGGUCGGUGACUACACCCCAUUCCAACAUAGAGGAGGUCGCUCUGCCGACAACGGGUGAAAUACCCUUUUACGGCAAGGCGAUCCCCCUAGAACUAAUUAAGGGGGGCAGACACCUCAUCUUCUGCCACUCAAAGAAAAAGUGUGAUGAACUGGCUAAACAACUAACAUCUCUCGGUCUGAAUGCUGUAGCCUACUACAGAGGCUUAGACGUUUCGGUGAUUCCCACAUCUGGGGACGUCGUGGUCUGCGCCACGGACGCCCUCAUGACGGGGUUUACCGGCGACUUUGACUCAGUGAUAGACUGCAACACAUCUGUAAUACAGACCGUUGACUUCAGCUUGGACCCAACCUUCUCCAUAGAGACUACAACUGUUCCUCAGGACGCGGUGUCCCGCAGCCAGCGGAGAGGCCGUACUGGUAGGGGGAGGUUGGGCAUAUACCGGUACGUCACCCCAGGGGAGAGACCAUCAGGCAUAUUUGACACUUCAGUGAUCUGCGAGUGCUACGAUGCUGGGUGCGCCUGGUACGAGCUGACACCGGCUGAGACUACAACAAGGCUGAGAGCUUACUUCAACACGCCAGGCCUCCCUGUGUGCCAAGACCACCUGGAAUUCUGGGAGAGCGUCUUCACGGGGCUAACCCAAAUAGACGGUCAUUUCCUAUCCCAGACCAAGCAAUCGGGUGAAAAUUUCCCAUACCUUGUUGCUUACCAAGCCACAGUGUGCGCCAGAGCUCUAGCGCCCCCACCAAGCUGGGACAUCAUGUGGAAGUGCCUGGUCCGCCUCAAGCCUACUCUGCAUGGGCCCACACCUCUCCUAUACAGACUGGGGUCUGUGCAGAAUGAAGUGACACUCACCCAUCCCAUUACCAAAUACAUCAUGGCCUGCAUGUCAGCUGACCUCGAGGUAGUGACGAGCACGUGGGUCUUAGUGGGCGGCGUCCUGGCAGCCCUAGCUGCUUACUGUCUUUCAGUGGGCAGCGUGGUGAUUGUCGGGAGAGUUGUCCUGUCAGGCCAACCUGCUAUCAUUCCUGACCGCGAGGUGCUCUACCAACAGUUUGACGAAAUGGAGGAGUGUUCCAAACAUCUUCCGCUAGUCGAGCAUGGGUUACAACUGGCAGAGCAAUUUAAGCAGAAGGCAGUAGGUCUUCUAAACUUUGCUGGCAAGCAAGCCCAAGAGGCAACACCAGUGAUCCAGUCCAACUUCGCCAAACUUGAACAGUUCUGGGCAAGACACAUGUGGAAUUUUAUCAGCGGCAUUCAAUAUCUCGCUGGAUUGUCUACCCUGCCAGGGAAUCCUGCCAUUGCUUCCCUCAUGUCCUUUACUGCCGCCGUUACAAGCCCUUUGACUACUCAACAAACCCUUCUUUUCAACAUCUUGGGGGGCUGGGUGGCCUCACAGAUCGCAACUCCGACGGCCUCUACGGCAUUCGUCGUGAGUGGUCUGGCGGGGGCAGCAGUCGGCAGUGUGGGCCUUGGCAAGAUUCUGGUGGACAUCCUCGCUGGCUACGGCGCCGGCGUAGCCGGCGCUGUGGUCACUUUCAAGAUCAUGAGCGGCGAGAUGCCAUCCACAGAGGACUUGGUAAAUUUGCUCCCAGCUAUUCUAUCGCCUGGGGCACUGGUAGUGGGGGUGGUGUGCGCGGCGAUUCUGCGCCGCCACGUGGGCCCGGGCGAAGGGGCUGUGCAAUGGAUGAACCGUCUAAUUGCAUUCGCAUCGCGAGGCAAUCACGUGUCUCCCACGCAUUAUGUCCCUGAGUCCGACGCGGCAGCUCGCGUGACCCAGAUACUAUCAUCCCUCACUGUGACAUCCCUUCUCAGACGCCUCCACAAGUGGAUCAAUGAAGAUUGUUCCACUCCAUGCGCCGGCUCGUGGCUUUGGGAGGUGUGGGAUUGGGUCUGUACGGUGCUGAGUGACUUCAAGACGUGGCUAAAAGCCAAGCUGUUGCCUCUCAUGCCAGGUAUCCCCUUCCUCUCGUGCCAGAGGGGUUACAAGGGAGAGUGGCGUGGGGACGGCGUAAUGCACACCACAUGCCCCUGUGGGGCAGAGCUGGCAGGUCACAUCAAGAACGGCUCGAUGAGAAUCACUGGGCCGAAAACUUGCAGCAACACAUGGCAUGGCACCUUCCCCAUCAAUGCUUACACCACAGGCCCCGGCGUACCCAUCCCAGCGCCGAAUUACAAGUUCGCGCUUUGGAGGGUGUCCGCCGAGGAAUACGUGGAGGUUCGCAGAGUGGGUGAUUUCCACUACGUCACCGGGGUAACACAAGAUAACAUCAAGUGCCCCUGCCAAGUUCCGGCCCCAGAGUUCUUCACGGAGGUAGACGGCAUAAGACUUCACCGUCAUGCCCCGAAGUGCAAACCCUUGCUGCGGGACGAAGUGUCGUUCUCAGUAGGACUCAAUUCGUUCGUAGUGGGGUCGCAACUCCCAUGCGAGCCGGAGCCGGACGUGGCCGUGCUGACAUCCAUGUUGACAGACCCAUCACACAUAACGGCAGAAACGGCGGGCCGGAGACUGGCUCGGGGGUCACCACCCUCGUUAGCUAGUUCUUCGGCUAGCCAGCUGUCUGCCCCGUCUCUCAAGGCCACAUGCACCGCUCGCCAUGACUCCCCUGGUACUGAUCUCCUCGAGGCUAACCUCUUGUGGGGGUCUGCUGCUACCAGGGUUGAGACAGACGAGAAGGUGAUUAUACUGGACUCUUUUGAGCCGUGUAUGGCUGAACUGGAUGAUGACAGGGAGGUCUCGGUCGCCGCGGAAAUCCUGCAGCCGACCAAGAAGUUUCCCCCAGCUCUGCCGAUCUGGGCUCGACCAGAUUACAAUCCACCCCUCACCGAGACAUGGAAGCAACAGGACUACAAACCCCCGACCGUCCACGGGUGCGCCUUGCCUCCCAGCAAACAGCCCCCCGUUCCUCCUCCCAGGAGGAAGCGGACGGUUCAGCUCACAGAGUCCGUCGUUUCCACUGCUUUGGCAGAACUGGCCGCAAAGACCUUCGGCCGAUCUGAGCUGGGUUCAGAUUCCGGUGCAGACCUCACCACCCCAACCGAGACCACAGACUCGGGCCCCAUCCUCGUGGAUGACGCAUCUGAUGACGGAUCUUAUUCGUCAAUGCCUCCACUGGAGGGGGAGCCUGGUGACCCGGACUUGACAUCAGAUUCUUGGUCCACCGUUAGCGGCUCAGAGGAUGUCGUGUGCUGCUCAAUGUCAUAUUCAUGGACUGGGGCGCUUGUAACACCUUGUGCGGCUGAAGAAUCGAAGCUGCCAAUUAGCCCCCUGAGCAAUUCACUCUUACGUCAUCACAACAUGGUGUACGCCACGACUACCCGUUCCGCCGUAACUCGGCAGAAGAAGGUAACCUUCGACCGCCUGCAGGUGGUGGACAAUCACUACAAUGAAACACUUAAGGAGAUCAAGGCGCGAGCAUCCAGAGUGAAGGCACGCUUGCUUACCGCAGAGGAAGCUUGCGACCUGACGCCCCCCCACUCUGCCAGAUCAAAAUUUGGCUAUGGGGCAAAGGAUGUUCGCAGCCAUUCCCGCAAGGCCAUUAACCAUAUCAACUCCGUAUGGGAGGACUUGCUGGAAGACAACAAUACCCCAAUACCAACAACAAUCAUGGCCAAAAAUGAGGUUUUCGCUGUAAAUCCAGCGAAGGGAGGUCGGAAGCCUGCUCGCCUGAUCGUGUAUCCAGAUCUAGGGGUCCGGGUUUGCGAGAAGAGAGCGCUUCACGACGUCAUUAACCAAUUACCUAAGGCCGUGAUGGGAGCCGCUUACGGCUUCCAAUAUUCUCCAGCGCAGCGAGUGGAAUACCUUUUGACUUCCUGGAAGUCGAAGAGGAAUCCCAUGGGGUUCUCUUAUGAUACUCGCUGCUUUGACUCCACUGUGACCGAAAAGGACAUCAGGGUCGAGGAAGAGGUCUAUCAGUGUUGUGACCUAGAGCCCGAAGCCCGCAAGGUUAUUACUGCCCUCACAGAAAGACUCUACGUGGGCGGCCCCAUGCAUAACAGCAAGGGAGACCUUUGUGGGUAUCGGAGAUGCCGCGCGAGCGGCGUCUACACGACCAGCUUCGGGAACACGCUGACGUGCUAUCUUAAAGCCACAGCCGCUAUCAAAGCGGCAGGGCUGAGAGACUGCACCAUGCUGGUUUGCGGUGAUGACUUGGUCGUCAUCGCUGAGAGCGACGGCGUAGAGGAGGAUAGUCGAGCCCUCCGAGCCUUCACGGAGGCUAUGACGAGAUACUCGGCUCCCCCAGGCGACGCCCCGCAGCCGGCAUAUGACCUGGAACUAAUAACAUCAUGUUCAUCCAACGUCUCGGUCGCCCAUGACGCUACGGGCAAGAAGAUAUACUACCUUACCCGGGACCCUGAAACUCCCCUGGCGCGAGCCGCAUGGGAGACAGUCCGACACACUCCUGUCAAUUCCUGGUUGGGAAACAUCAUAGUCUACGCUCCCACAAUAUGGGUGCGUAUGGUGCUGAUGACCCAUUUCUUCUCAAUACUCCAGAGCCAGGAAGCCCUUGAGAAAGCACUCGACUUCGACAUGUACGGAGUCACCUACUCUAUCACUCCGCUGGACCUACCGGCAAUCAUUCAAAGACUCCAUGGCUUAAGCGCAUUUACACUGCACGGAUACUCUCCACACGAACUCAACCGGGUGGCUGGAAGCCUCAGGAAACUUGGGGUACCCCCGUUGAGAGCGUGGAGACAUCGGGCCCGAGCAGUCCGCGCUAAGCUUAUCGCUCAGGGAGGUAAAGCCAAAAUCUGUGGCAUAUACCUCUUUAACUGGGCGGUAAAAACCAAGCUCAAACUCACUCCAUUGCCUGCCGCAGCCAACCUCGAUUUAUCAGGUUGGUUCACGGUGGGCGCUGGCGGGGGAGACAUUUAUCACAGCGUGUCUCGCGCCCGACCCCGCUAUUUACUCCUGUGCCUACUCCUACUUUCCGUAGGGGUAGGCAUCUUUUUGCUGCCCGCUCGGUAGGCAGCUUAACACUCCGACCUUAGGGUCCUAAGUUGUUUUUUUUUUUUUUUUUUUUUUUCCUUUCCUUCCUUCUUUCCUUUUCUAAUUUUCCUUCUUUGGUGGCUCCAUCUUAGCCCUAGUCACGGCUAGCUGUGAAAGGUCCGCGAGCCGCAUGACUGCAGAGAGUGCUGAACUGGCCUCUCUGCAGAUCAUGU
>FJ462437
ACCUGCUCUCUAUGAGAGCAACACUCCACCAUGAACCGCUCCCCUGUGAGGAACUACUGUCUUCACGCAGAAAGCGUCUAGCCAUGGCGUUAGUAUGAGUGUUGUACAGCCUCCAGGACCCCCCCUCCCGGGAGAGCCAUAGUGGUCUGCGGAACCGGUGAGUACACCGGAAUCGCCGGGAUGACCGGGUCCUUUCUUGGAUAAACCCGCUCAAUGCCCGGAAAUUUGGGCGUGCCCCCGCAAGACUGCUAGCCGAGUAGUGUUGGGUCGCGAAAGGCCUUGUGGUACUGCCUGAUAGGGUGCUUGCGAGUGCCCCGGGAGGUCUCGUAGACCGUGCACCAUGAGCACGAAUCCUAAACCUCAAAGAAAAACCAAACGUAACACCAACCGCCGCCCAAUGGACGUUAAGUUCCCGGGUGGUGGCCAGAUCGUUGGCGGAGUUUACUUGUUGCCGCGCAGGGGCCCUAGAUUGGGUGUGCGCGCGACUAGGAAGACUUCGGAGCGGUCGCAACCUCGUGGGAGGCGCCAACCUAUCCCCAAGGCGCGCCAACCCGAGGGCAGGUCCUGGGCUCAGCCUGGGUAUCCUUGGCCUCUUUACGGCAAUGAGGGCUGCGGGUGGGCAGGAUGGCUCCUGUCACCCCGCGGCUCUCGGCCGUCUUGGGGCCCGAAUGAUCCCCGGCGGAGGUCCCGCAACUUGGGUAAGGUCAUCGAUACCCUAACUUGCGGCUUCGCCGACCUCAUGGGAUACAUCCCGGUCGUAGGCGCCCCCGUGGGUGGCGUCGCCAGGGCCCUGGCGCAUGGCGUCAGGCUUCUGGAGGACGGGGUUAAUUAUGCAACAGGGAAUCUUCCCGGUUGCUCUUUCUCUAUCUUCCUCUUGGCACUGCUCUCGUGCCUGACUGUUCCCGCUUCGGCCUACAACUAUCGCAACAGCUCGGGUGUUUACCAUGUCACCAACGACUGCCCGAACUCGAGCAUAGUCUAUGAAGCCGAUCACCACAUCUUGCACCUCCCAGGAUGCGUUCCUUGUGUGAGGGUCGGGAACAAGUCCACAUGCUGGGUGUCUCUCACCCCCACCGUGGCUGCGCCAUACCUGAAUGCUCCGCUUGAGUCUUUGAGACGUCACGUGGAUCUGAUGGUGGGCGCCGCCACUCUCUGCUCCGCCCUUUACAUCGGAGACGUGUGUGGGGGUGCGUUCUUGGUCGGUCAACUGUUCACCUUCCAACCUCGCCGCCACUGGACCACCCAAGACUGCAAUUGUUCCAUCUACACAGGACAUAUCACAGGGCACAGAAUGGCUUGGGACAUGAUGAUGAAUUGGAGCCCCACUACGACGUUGGUCCUCGCCCAACUUAUGAGGAUCCCAAGCGCUAUGGUCGACCUGCUCGCAGGUGGCCAUUGGGGCAUUCUGGUUGGCAUAGCGUACUUCAGCAUGCAAGCUAAUUGGGCCACGGUCAUCCUGGUCCUGUUUCUCUUUGCUGGAGUUGACGCUGAGACCAUUGUCUCCGGGGGCCAGGCGGGAAGGACCAUGUUUGGAUUCACCUCACUGCUUAAUCUGGGUCCCAGCCAGAAACUACAGCUCAUUAACACCAACGGGAGCUGGCACAUCAAUAGGACUGCCCUCAAUUGUAACGACAGCCUGAACACAGGGCUCAUAGCCAGUCUGUUCUACGCCCACAGGUUCAACAGCUCCGGGUGUCCAGAGAGGCUAGCCAGCUGCAGAAGCCUUGACAGCUUCCAACAGGGCUGGGGCCCUCUUGGGAUUUAUCAGGCUAAUCAGUCCGACACAAGACCCUACUGCUGGAACUAYACACCUCAACCCUGCUGGACGGUGCCUGCAUCUACCGUGUGUGGCCCCGUAUAUUGUUUUACACCCAGCCCCGUGGUGGUCGGGACUACCGAUCGCCUUGGGGUACCAACAUACACGUGGGGCGAGAAUGAGACUGAUGUGUUUCUGCUGAACUCGACCAGGCCUCCUCGGGGUGCUUGGUUUGGCUGCACGUGGAUGAACGGCACAGGGUUUACAAAAUCCUGCGGUGGCCCUCCCUGCCGUAUAACCACGAUCAACAACACCUGGGGAUGCCCGACUGACUGCUUUAGGAAACAUCCAGAAGCAACCUAUAUUAAAUGUGGCUCAGGGCCUUGGCUUACGCCAAGAUGCCUAGUCCACUACCCUUACCGGCUGUGGCACUAUCCGUGCACAGUCAACUACACCAUCUUUAAGAUCAGGAUGUAUGUCGGCGGGAUAGAGCAUCGGCUGGACGUGGCCUGUAACUGGACUAGAGGGGAGCCCUGCGACCUGGAACACAGAGACCGCGCGGAGAUAUCUCCCUUGCUCCUUUCUACCACACAGUGGCAAGUUCUCCCCUGCUCUUUUACCACGCUGCCCGCCCUCUCGACUGGCUUGAUCCACCUCCACCAGAACAUCGUUGAUGUCCAAUACCUUUACGGUGUCGGCUCAGCUGUGGUGUCCUGGGCUCUUAAGUGGGAGUACAUUGUGCUUGCUUUCCUGCUGUUGGCAGACGCCAGGCUCUGCGCGUGCUUGUGGAUGAUGCUGAUGGUUUCGCAGGUCGAAGCAGCGCUCGCCAACUUGAUUACCAUCAAUGCUGUCUCAGUCGCCGGCAUCCACGGAUUCUGGUACGCCAUCUUUGUCAUCUGCAUCGCUUGGCAUGUCAAGGGCAGGUUUCCAGCUGCUGUCACCUACGCCGCAUGCGGAUUGUGGCCCCUGCUGCUCCUGGUCUUGAUGUUGCCUGAGAGGGCGUACGCCUUUGAUCGGGAAAUAGCGGGGUCUGCCGGUGGUGGCGUCCUGGUCUUGCUAACCUUACUGACCUUGUCUUCACAUUACAAGCAGUGGCUAGCUCGAGGUAUUUGGUGGUUGCAAUACUUCAUUGCCAGAGCCGAGGCCAUCACCCAUGUCUAUGUGCCAUCUCUAGACGUGCGCGGGCCUCGCGACUCCAUCAUCAUCCUCACUGCCUUGGCAUUCCCACACGUGGCAUUUGAGACCACAAAACAUCUCCUUGCCAUCCUUGGUCCUUUGUACAUACUCCAAGCCUCACUCCUGUGCGUCCCUUACUUUGUGAGAGCGCACGCGCUAGUCAAACUAUGCAGCCUAGUCCGUGGGGUGAUGUGUGGUAAGUAUUGUCAGAUGGCCCUACUGAAGAUAGGAGCGCUGACCGGAACAUACGUCUACAACCACCUCACUCCUUUAUCAGACUGGGCUGCUGAGGGGCUUAAUGACCUAGCGGUGGCACUUGAGCCGGUCGUGUUUACAGCCAUGGAGAAGAAAAUCAUAACUUGGGGCGCUGACACCGCUGCAUGCGGUGACAUUCUCCAGGGCCUGCCUGUCUCGGCAAGGCUGGGUAAUGAAAUCUUGCUCGGCCCGGCCGACGCGCACGCUACGCGGGGGUGGAGGCUGCUUGCCCCUAUCACUGCGUAUGCGCAACAGACCCGGGGGACGCUAGGCACCAUAAUCACAAGCCUCACCGGCAGAGAUACCAACGAGAACUGCGGUGAAAUCCAGGUGCUGUCCACGGCGACGCAGUCUUUCUUGGGCAGUGCGAUCAAUGGCGUCAUGUGGACGGUUUACCAUGGGGCGGGCAGCAAGACCAUCAGCGGCCCGAAAGGACCGGUCAACCAGAUGUACACCAAUGUCGACCAAGACUUGGUGGGCUGGCCCGCACCUCCAGGAGUGAAGUCCUUGGCCCCAUGCACCUGUGGCUCGUCGGACCUGUUCCUGGUCACCAGGCACGCCGACGUGGUGCCCGUGCGCAGAAGAGGCGACACUCGUGGCGCCCUCUUAAGCCCUAGGCCGAUUUCAACUCUUAAGGGAUCAUCCGGUGGGCCACUGUUGUGCCCCCUGGGUCACGUCGCCGGCAUCUUCCGAGCCGCGGUGUGUACCCGGGGCGUGGCCAAAGCAGUGGACUUCGUACCGGUUGAAUCUCUUGAAACCACCAUGAGGUCUCCAGUAUUCUCUGACAAUUCCACUCCUCCUGCCGUGCCCCAGACUUACCAAGUAGCCCACUUGCACGCGCCAACGGGAAGUGGCAAAAGCACAAAAGUCCCUGCCGCGUAUGCGGCUCAAGGCUACAAAGUGCUAGUGCUAAACCCCUCUGUUGCUGCGACUCUGGGUUUUGGGGCAUAUAUGUCCAAGGCACAUGGCAUUGAUCCCAAUAUACGAUCAGGGGUCAGAACUAUCACCACAGGCGCGCCCAUCACGUACUCCACGUACGGGAAGUUCUUGGCCGAUGGAGGUUGCGCGGGGGGCGCGUAUGAUAUCAUCAUCUGUGAUGAAUGCCAUUCUACUGAUGCAACGACGGUCCUGGGCAUAGGCACGGUCUUAGACCAAGCGGAAACCGCYGGAGCGCGUCUUGUCGUGCUCGCGACCGCUACGCCACCCGGAUCGGUGACAACGCCCCACUCCAACAUAGAGGAGGUCGCUUUGCCGACGACRGGAGAGAUACCUUUCUACGGCAAGGCAGUCCCCCUAUCUUUGGUUAAGGGGGGCAGGCAUCUCAUCUUCUGUCACUCAAAGAAGAAGUGUGAUGAGUUGGCCAAGCAACUAUCAUCUCUUGGCCUCAAUGCGGUAGCCUAUUAUAGGGGCCUUGACGUCUCAGUGAUACCAUUAUCUGGAGACGUCGUGGUUUGCGCCACAGACGCCCUCAUGACAGGCUUCACAGGUGACUUUGACUCAGUGAUAGACUGCAAUACGUCUGUCAUACAAACAGUUGACUUCAGCCUAGACCCUACUUUCACCAUAGAGACCACAACCGUACCCCAGGACGCAGUGUCCCGGAGCCAACGGAGGGGCCGCACUGGUAGGGGGAGGUUAGGCAUAUACCGGUAUGUCACCCCAGGAGAGAGGCCAUCCGGCAUAUUUGACACCUCAGUACUCUGCGAGUGCUACGAUGCUGGAUGCGCUUGGUAUGAACUGACACCGGCAGAGACAACGAUCAGGUUAAGGGCUUAUUUCAACACACCGGGCCUCCCCGUCUGCCAGGAUCACCUGGAAUUUUGGGAGAGCGUCUUUACGGGUCUCACCCAUAUAGACGGUCAUUUCCUAUCCCAGACCAAACAGGCGGGUGACAACUACCCUUACCUGGUCGCCUACCAGGCAACAGUCUGUGCCAAGGCUUUGGCACCCCCACCCAGUUGGGACACAAUGUGGAAAUGCCUCCUCCGCCUCAAGCCAACUUUGCGGGGACCGACCCCCCUCCUUUACAGGCUGGGGUCCGUACAAAAUGAGGUGGUACUCACGCACCCGAUCACCAAGUACAUCAUGGCCUGCAUGUCUGCCGAUCUUGAGGUUGUGACCAGCACGUGGGUCCUGGUAGGCGGUCUUCUGGCGGCCCUUGCUGCCUACUGCUUGUCAGUGGGCAGCGUGGUAAUCGUCGGGAGGGUCGUCAUAUCGGGCCAACCUGCUGUCAUCCCCGAUCGGGAGGUGCUGUACCGACAGUUCGACGAAAUGGAAGAGUGCUCUAAGCACGUUCCAUUCGUCGAGCAUGGCCUGCAGCUAGCGGAGCAAUUCAAACAGAAGGCCAUAGGCCUUAUGAGCAUCGCUGGCAAGCAGGCCCAGGAAGCAGCACCAGUGGUCCAGUCAAAUUUUGCCAAACUUGAACAGUUUUGGGCGAAGCAUAUGUGGAACUUCAUCAGUGGUAUUCAAUACCUUGCCGGGCUGUCUACCUUGCCGGGCAACCCAACUAUUGCUUCCCUCAUGGCGUUCACCGCCGCGGUCACUAGCCCCCUAACGACCCAACAGACUCUCCUAUUCAACAUCUUGGGAGGUUGGGUGGCCUCACAGAUCGCGACCCCUACGGCCUCUACGGCUUUUGUCAUAAGCGGCAUUGCGGGGGCUGCGGUCGGGAGUGUUGGCCUGGGGAAGAUCCUAGUGGACAUUCUUGCUGGCUACGGUGCCGGUGUGGCCGGCGCUGUGGUCACCUUCAAGAUCAUGAGCGGCGAGACACCAUCAACAGAAGACUUGGUGAACUUGCUCCCAGCAAUACUAUCGCCGGGAGCCCUGGUGGUAGGGGUGGUAUGUGCCGCAAUUUUGCGGCGUCACGUGGGACCGGGUGAGGGAGCAGUUCAGUGGAUGAACCGCUUGAUCGCAUUCGCGUCAAGGGGCAACCACGUGGCUCCCACACACUACGUUCCCGAGUCCGACGCAGCGGCUCGCGUGACUGUCAUACUAUCAUCCCUGACUGUGACCUCCCUUCUCAGACGCCUCCACAAGUGGAUCAACGAGGACUGUUCUACUCCUUGUGAUCGCUCUUGGUUAUGGGAGAUCUGGGACUGGGUCUGCACCGUACUGAGUGACUUUAAAACGUGGCUGAAGGCCAAGCUAUUGCCUCGCAUGCCCGGCAUUCCCUUCCUCUCCUGUCAGAGGGGGUACAGAGGAGUGUGGCGGGGAGAUGGGGUAAUGCACACAACAUGCACAUGCGGCGCAGAGCUGGCCGGCCACGUCAAAAAUGGCUCGAUGAGGAUCGUCGGGCCCAAGACCUGCAGCAAUACCUGGCACGGGACCUUCCCCAUCAAUGCUUACACCACGGGUCCUAGCGUGCCCAUCCCCGCGCCUAACUACAAGUUUGCGCUGUGGAGGGUAUCCGCGGAGGAAUACGUGGAGGUUCGCAGAGUAGGGGAGUUCCAUUAUAUCACCGGGGUUACACAGGAUAACAUCAAGUGCCCCUGCCAGGUACCCGCACCUGAGUUCUUCACUGAGGUGGAUGGCGUCAGGCUCCAUCGUCAUGCCCCUGCGUGCAAGCCCAUACUGAGGGACGAUGUGUCCUUUACAGUGGGCCUCAAUACUUUUGUGGUGGGGUCCCAGCUCCCCUGCGAGCCCGAGCCAGACGUCGCAGUGUUAACAUCUAUGCUGACAGAUCCAUCUCACAUCACRGCGGAGGCGGCACGCCGUAGGCUGGGAAGGGGGUCACCACCCUCCUUGGCCAGCUCCUCGGCGAGCCAGCUAUCUGCCCCAUCCUUAAAAGCUACAUGCACCGACCACAAAGACUCCCCUGGAGUGGACCUCAUCGAGGCUAAUCUCCUCUGGGGCGCCAAUGCUACCAGGGUUGAGUCAGAGGAUAAGGUGCUGAUCUUGGACUCUUUUGAGCCCCUAGUGGCCGAGACGGAUGACAGGGAGAUCUCCGUCUCAGCAGAGAUCCUGCGGACUUCGAAGAAGUUCCCGAGGGCCAUGCCAAUUUGGGCUCAGCCAGCUUAUAACCCGCCUCUCAUUGAGRCGUGGAAACAACCAGACUACGAACCACCAGUCGUUCACGGCUGCGCACUGCCCCCGGACAAACCAACUCCUGUUCCUCCCCCCAGGAGGAAGCGGGCAGUUGCGCUCUCGGAGUCCAACAUCUCAGCGGCACUGGCGAGCUUGGCAGACAAGACCUUUARCCAGCCAGCUGUCAGCUCCGAUUCCGGAGCGGCCUUUUCCACCCCAACUGAGACUUCUGAACCAGACCCCAUCAUCGUGGAYGACAAAUCAGACGACGGAUCUUACUCGUCAAUGCCUCCGCUUGAAGGGGAGCCUGGUGACCCAGACUUGACAUCAGACUCUUGGUCCACCGUCAGCGGAUCGGAGGACGUAGUGUGCUGCUCAAUGUCCUACUCGUGGACGGGGGCGCUUGUCACCCCCUGCGCAGCUGAGGAAACCAAGCUGCCCAUCAACCCCCUGAGCAACUCACUGCUACGCCAUCACAACAUGGUGUACUCCACGACUUCUCGUUCCGCCGCCACYCGGCAGAAGAAGGUCACCUUCGACCGCAUGCAAGUGGUGGACAGCCAUUACAAUGAWGUACUUAAGGAGAUUAAGGCACAAGCCUCCACAGUGAAGGCGCGGUUACUCACGGUUGAGGAAGCCUGCAACCUGACGCCCCCCCACUCGGCCAGAUCAAAAUUUGGUUACGGGGCGAAGGAGGUUCGGAGCCAUACCCGCAAAGCCAUUAACCACAUCAACUCCGUGUGGGAGGACUUGCGGGAAGACAACACUACCCCCAUCCCUACAACAAUCAUGGCUAAGAAUGAGGUCUUCUCCGUGACACCGGAGAAGGGCGGCAAAAAAUCGGCUCGUCUAAUCGUGUACCCUGACCUAGGGGUGCGGGUGUGCGAGAAGAGGGCCCUGUAUGAUGCCGUCAAACAACUUUCUCUGGCCGUGAUGGGAACCUCUUACGGUUUCCAGUACUCACCAUCGCAGCGGGUCGAGUUCCUUUUGAACGCUUGGCGUUCAAAAAAGACCCCUAUGGGGUUUUCAUAUGACACCCGCUGCUUUGACUCCACUGUAACCGAAAGGGAYAUCAGGGUUGAGGAGGAGGUCUAUCAGUGUUGUGACCUAGAGCCCGAAGCCCGCAAGGUGAUAUCCGCCCUCACGGAGAGACUCUACGUGGGCGGUCCCAUGUACAACAGCAGGGGAGACCUUUGCGGGAUCCGACGGUGCCGCGCAAGCGGCGUCUUCACCACCAGCUUUGGGAACACACUAACGUGCUAUCUUAAGGCCAACGCAGCCAUCAGGGCUGCAGGCCUAAAAGACUGCACCAUGCUGGUUUGUGGCGACGACUUAGUCGUUAUCGCUGAAAGCGAUGGCGUGGAGGAGGACAAACGUGCCCUCGGAGCCUUCACGGAGGCUAUGACGAGGUACUCAGCCCCCCCCGGAGACGCCCCACAACCAGCAUAUGACCUGGAGCUCAUAACAUCUUGCUCCUCCAAUGUUUCCGUCGCACAUGAUGGGACCGGCAAAAGGGUCUACUACCUGACCCGCAACCCUGAGACUCCCCUGGCACGGGCUGCCUGGGAGACAGCUCGACACACUCCAGUCAACUCUUGGCUUGGGAACAUCAUAAUCUACGCGCCCACCAUUUGGGUGCGCAUGGUUUUGAUGACCCACUUCUUCUCAAUACUCCAAAGCCAGGAGGCCCUUGAGAAAGCACUAGACUUCGACAUGUACGGAGUCACAUACUCUAUCACUCCGCUGGACUUGCCAGCCAUAAUUCAAAGACUCCACGGCUUAAGCGCAUUUACKCUGCACGGAUACUCUCCACACGAACUCAACCGGGUGGCCGGAAGCCUCAGGAAACUUGGGGUACCACCGUUGAGAGCGUGGAGACAUCGGGCCCGAGCAGUCCGCGCUAAGCUCAUCGCUCAGGGGGGUAGAGCCAGAAUCUGUGGCAUAUACCUCUUUAACUGGGCGGUAAAAACCAAAGCCAAACUCACUCCAUUGCCCGCCGCUGCCAAACUCGACCUGUCGAGUUGGUUUACGGUGGGUGCUGGCGGGGGGGACAUUUAUCACAGCGUGUCCCAUGCCCGACCCCGCUACUUACUCCUGUGCCUACUCCUACUUUCCGUAGGGGUAGGCAUCUUCCUGCUGCCCGCUCGGUAGGCAGCUUAACACUCCGACCUUAGGGUCCUUGGUUUUUUUUUUUUUUUUUUUUUUUUUUUU
>NC_009826
UUCACGCAGAAAGCGUCUAGCCAUGGCGUUAGUAUGAGUGUCGAACAGCCUCCAGGACCCCCCCUCCCGGGAGAGCCAUAGUGGUCUGCGGAACCGGUGAGUACACCGGAAUUGCCGGGAUGACCGGGUCCUUUCUUGGAUAAACCCGCUCAAUGCCCGGAGAUUUGGGCGUGCCCCCGCGAGACUGCUAGCCGAGUAGUGUUGGGUCGCGAAAGGCCUUGUGGUACUGCCUGAUAGGGUGCUUGCGAGUGCCCCGGGAGGUCUCGUAGACCGUGCACCAUGAGCACGAAUCCUAAACCUCAAAGAAAAACCAAAAGAAACACCAACCGCCGCCCACAGGACGUCAAGUUCCCGGGCGGUGGUCAGAUCGUUGGUGGAGUUUACUUGUUGCCGCGCAGGGGCCCUAAAUUGGGUGUGCGCGCGACUCGGAAGAAUUCGGAACGGUCGCAACCCCGUGGACGGCGCCAGCCUAUUCCCAAGGCGCGCCGACCCACGGGCCGGUCCUGGGGUCAACCCGGGUACCCUUGGCCCCUUUACGCCAAUGAAGGCCUCGGGUGGGCAGGGUGGUUGCUCUCCCCCCGAAGCUCUCGGCCUAAUUGGGGCCCCAAUGACCCCCGGCGGAAAUCCCCCAAUUUGGGUAGGGUCAUCCAUACCCUAACGUGCGGAUUCCCCCACCUCAUGGGGUACAUCCCGCUCGUAGGCGGCCCCGUUGGGGGCGUCUCAAGGGCUCUCGCACACGGUGUGAAGGUUCUUGAAGACGGGAUAAACUAUGCAACAGGGAAUCUACCCGGUUGCCCUUUCUCUAUCUUUGUCCUUGCACUUCUUUGGUGCCUGACCGUCCCCGCUUCCGCAGUUCCUUACCGUAAUGCUUCUGGGGUUUAUCAUGUCACUAAUGAUUGCCCCAACUCUUCCAUAGUCUACGAGGCCGACAACCUGAUCUUACACGCACCUGGUUGUGUGCCCUGUGUCCUGGAAGAUAAUGUCAGUAGGUGCUGGGUCCAAAUCACCCCCACGCUGUCAGCCCCGAGCUUCGGAGCAGUCACGGCCCUUCUUCGGAGAGCCGUUGACUACUUAGCAGGAGGGGCUGCCUUCUGCUCCGCGUUAUACGUCGGAGACGCGUGUGGGGCAUUAUCCUUGGUAGGCCAAAUGUUCACCUAUAAGCCUCGCCAGCAUACUACGGUGCAGGACUGCAACUGUUCCAUUUACAGUGGCCAUAUUACCGGCCACCGGAUGGCAUGGGACAUGAUGAUGAAAUGGUCCCCUACGACGGCCCUGCUGAUGGCCCAGUUGUUGCGGAUUCCCCAGGUGGUCAUUGACAUCAUUGCCGGGGGCCACUGGGGGGUCCUGCUCGCCGCCGCAUACUUUGCGUCAACGGCUAACUGGGCCAAGGUUAUACUGGUCUUGUUUCUGUUUGCAGGAGUUGAUGGCCGCACCCAUACUGUGGGCGGUACUGUUGGUCAAGGUCUGAAGUCCCUUACCAGUUUCUUUAACCCCGGGCCGCAGCGGCAGUUGCAGUUCGUAAAUACCAACGGGAGCUGGCAUAUCAAUAGUACUGCCCUUAACUGUAAUGACAGCCUCCAGACCGGGUUUAUAGCCGGCCUCAUGUAUGCCCAUAAAUUCAACUCUUCUGGGUGUCCAGAACGGAUGUCUAGCUGUAGGCCCCUUGCCGCAUUCGACCAAGGCUGGGGAACUAUCAGCUAUGCCACCAUAUCGGGCCCCAGUGAUGACAAGCCGUAUUGCUGGCACUAUCCCCCACGACCGUGCGGGGUGGUGCCAGCCCGGGAUGUCUGCGGUCCAGUCUACUGUUUCACACCUAGCCCAGUGGUCGUUGGCACUACUGACCGCAGAGGGUGUCCCACUUAUAACUGGGGCAGCAACGAGACUGACAUCCUUCUCUUGAAUAACAUUAGGCCCCCCGCUGGCAACUGGUUCGGCUGCACCUGGAUGAACUCCACGGGGUUUGUGAAGAAUUGCGGAGCUCCGCCCUGCAACUUAGGGCCAACAGGCAACAACAGCCUUAAGUGUCCUACUGAUUGCUUCCGCAAGCACCCAGACGCCACCUACACCAGAUGUGGGUCAGGACCCUGGCUCACCCCCCGGUGUUUGGUGCACUACCCUUACCGGUUGUGGCAUUACCCGUGCACCGUAAAUUACACCAUCUUUAAGGUGCGCAUGUUCAUCGGAGGCCUAGAGCACAGGCUUGAAGCGGCAUGCAAUUGGACCUAUGGUGAGCGGUGUGACCUUGAAGACAGAGAUAGGGCCGAGUUGAGCCCGCUCCUGCACACCACCACACAGUGGGCCAUAUUGCCGUGCUCCUUCACACCUACGCCCGCUCUUAGCACUGGUCUUAUACACCUACAUCAGAAUAUAGUAGACACCCAAUACCUCUACGGCCUGAGCUCCAGCAUCGUCUCGUGGGCCGUUAAGUGGGAAUACAUAAUGCUGGUCUUUUUACUACUUGCUGAUGCCCGUAUCUGCACUUGCCUGUUGAUCUUGCUCCUAAUCUGUCAGGCAGAAGCAACCUGCAAGAACGUCAUUGUCCUAAACGCGGCUGCGGCCGCAGGGAAUCAUGGGUUCUUCUGGGGCCUGCUCGUUGUGUGCUUGGCUUGGCAUGUCAAGGGCAGGUUGGUCCCUGGGGCCACCUACCUUUGCUUGGGCGUUUGGCCACUACUCUUAGUCCGUCUCCUCCGGCCCCACAGGGCCCUGGCCCUGGACUCAAGCGAUGGCGGGACUGUGGGUUGUCUUGUGCUAAUUGUUCUUACAAUCUUUACACUUACCCCUGGGUACAAAAAGAAGGUAGUGCUGGUCAUGUGGUGGCUUCAGUAUUUCAUAGCCCGAGUGGAGGCCAUCAUCCACGUGUGGGUGCCCCCGUUGCAGGUUAAGGGUGGUCGUGACGCUGUCAUCAUGCUCACAUGCCUCUUCCACCCUGCCUUGGGGUUUGAGAUCACAAAAAUCCUCUUCGGGAUACUGGGCCCCUUGUACCUGCUGCAACAUUCACUCACCAAGGUCCCCUACUUCCUCAGGGCGCGCGCCCUGCUGAGGCUGUGCCUACUAGCAAAGCACCUGGUUUAUGGCAAGUACGUGCAGGCGGCCUUGCUCCACCUUGGUAGGCUGACCGGAACCUACAUUUAUGACCAUCUUGCCCCCAUGAAGGAUUGGGCAGCGUCUGGGCUCCGCGAAUUAACGGUGGCCACAGAACCCAUCGUAUUCUCCGCGAUGGAGACGAAGGUCAUCACGUGGGGGGCUGACACGGCCGCGUGUGGGAACAUACUUGCUGUUCUUCCGGUAUCAGCUAGACGGGGCCGCGAAAUUUUCCUGGGGCCGGCCGACGACAUCAAGACGUCGGGUUGGCGACUCCUCGCCCCUAUCACCGCGUAUGCGCAGCAGACGCGAGGGGUACUGGGCGCCAUAGUUCUCAGCCUGACCGGCCGGGACAAAAAUGAAGCCGAGGGUGAGGUGCAGUUCUUAUCCACGGCAACACAAACGUUUCUUGGCAUUUGUAUCAAUGGAGUGAUGUGGACACUCUUCCAUGGGGCCGGUUCUAAGACCCUUGCUGGCCCCAAAGGCCCGGUAGUGCAGAUGUACACCAAUGUAGACAAAGACCUGGUGGGGUGGCCUUCCCCCCCUGGAAAGGGUUCGCUCACCCGGUGUACUUGCGGGUCGGCGGAUCUGUACCUGGUUACCAGGCAUGCAGACGUCAUUCCCGCCCGUAGACGGGGCGACACUCGCGCCUCCUUGCUCAGCCCGAGACCCAUCAGUUACCUCAAGGGUUCCUCGGGUGGCCCGAUCAUGUGCCCUUCCGGGCAUGUGGUAGGUGUUUUCAGGGCCGCCGUGUGCACGCGGGGUGUUGCGAAGGCGCUCGAGUUCGUCCCGGUCGAAAACCUGGAGACCACGAUGCGCUCACCUGUGUUCACUGACAACAGUACGCCCCCUGCAGUCCCUCAUGAGUUCCAAGUGGGGCACCUCCAUGCACCCACCGGAAGCGGGAAGAGCACAAAGGUGCCCGCCGCUUACGCGGCCCAAGGGUACAAGGUGCUGGUGCUAAACCCGUCCGUCGCAGCAACGUUCGGGUUCGGGGCAUACAUGUCAAGAGCAUACGGCGUGGACCCCAACAUCAGGACCGGAGUUAGGACUGUCACCACCGGAGCCGGUAUAACAUACUCUACUUAUGGCAAGUUCUUCGCCGACGGGGGGUGCUCGGGCGGCGCGUAUGACGUAAUCAUAUGCGACGAGUGCCAUUCCCAGGACGCUACCACCAUCCUUGGGAUAGGCACAGUCCUUGACCAGGCAGAGACGGCUGGAGCUAGGCUCGUUGUCUUGGCGACGGCCAUUCCCCCCGGCAGUGUAACGACGCCCCACCCCAACAUUGAGGAGGUGGCCCUGCCUUCGGAGGGGGAAAUCCCCUUCUACGGCAGAGCCAUCCCCCUUGUUCUUAUAAAGGGCGGUAGGCAUCUCAUCUUCUGCCACUCUAAGAAAAAAUGUGAUGAACUUGCCAAACAAUUGACCAGUCUGGGCGUGAAUGCCGUGGCAUAUUAUAGAGGUCUAGACGUCGCCGUCAUACCCGCGACAGGAGACGUAGUCGUGUGCAGCACUGACGCGCUCAUGACGGGUUUUACCGGCGACUUUGAUUCUGUCAUAGACUGCAACUCCGCCGUCACUCAGACGGUGGACUUCAGUCUGGAUCCCACCUUCACCAUUGAGACUACUACAGUGCCCCAGGACGCAGUGUCCAGAAGCCAGCGUAGGGGCCGUACAGGGAGAGGUAGGCACGGCAUAUACCGGUAUGUUUCGUCUGGGGAGAGACCGUCCGGCAUUUUCGACUCUGUGGUGCUCUGUGAGUGCUACGAUGCCGGGUGUGCAUGGUAUGAUCUGACUCCUGCUGAGACUACCGUGAGGUUGCGUGCUUACCUGAACACCCCCGGGCUCCCUGUCUGUCAAGAACAUCUGGAAUUCUGGGAAGGGGUGUUCACAGGGCUUACUAACAUCGACGCCCACAUGCUGUCACAGGCAAAGCAGGGUGGGGAAAACUUCCCAUACCUUGUGGCAUACCAAGCAACAGUCUGUGUUCGUGCGAAGGCGCCCCCCCCCAGCUGGGAUACAAUGUGGAAGUGCAUGAUCUGUCUCAAACCGACUUUAACUGGCCCCACUCCCCUCCUGUACAGGCUGGGGGCCGUUCAGAAUGAGAUCACACUGACACACCCCAUCACCAAGUACAUCAUGGCUUGCAUGUCCGCAGACUUGGAGGUCAUUACCAGCACUUGGGUCUUGGUAGGGGGUGUUGUGGCGGCCUUAGCGGCCUACUGCUUGACGGUGGGCUCGGUGGCCAUAGUCGGUAGAAUCAUCCUAUCUGGGAGACCUGCGAUCACCCCUGACAGGGAGGUACUAUACCAGCAAUUUGAUGAGAUGGAGGAGUGCUCAGCCUCCUUGCCCUAUGUGGACGAGGCACGUGCCAUCGCCGGGCAAUUUAAGGAGAAAGUGCUUGGCCUCAUUGGCACGGCUGGCCAGAAAGCUGAAACUCUGAAACCGGCAGCUACGUCCAUGUGGAGCAAGGCCGAGCAGUUCUGGGCAAAGCAUAUGUGGAACUUUGUCAGUGGGAUCCAAUACCUUGCUGGCCUUUCGACCUUGCCGGGUAAUCCCGCCGUGGCCACGUUGAUGUCUUUCACCGCCGCGGUGACCUCCCCUCUUACAACACAUCAGACCCUCCUUUUUAAUAUUCUAGGAGGGUGGGUGGCCUCACAGAUCGCGCCACCCACGGCCGCCACCGCGUUCGUCGUUAGUGGAAUGGCCGGGGCCGCAGUCGGUAACAUCGGGCUGGGUAGGGUCCUUAUUGACAUCCUAGCUGGGUAUGGAACAGGGGUGGCUGGGGCGCUCGUCGCCUUCAAGAUCAUGUGUGGGGAAAGGCCGACAGCCGAAGAACUGGUAAACCUCCUGCCUUCAAUACUCUGCCCUGGAGCCCUAGUGGUUGGUGUCAUAUGCGCCGCCGUUCUGCGGCGCCACAUUGGCCCAGGCGAGGGGGCUGUACAGUGGAUGAAUAGGCUGAUUGCGUUCGCUUCCCGGGGCAAUCAUGGGUCUCCGACACACUACGUGCCCGAGACGGACGCGUCGGCUAAGGUCACGCAACUGCUCAGCUCCCUCACAGUAACAUCUCUUCUGAAGAGGCUCCACACGUGGAUCGGUGAAGACUAUUCCACGCCCUGUGAUGGUACAUGGCUUAGGGCCAUUUGGGACUGGGUCUGCACGGCACUGACAGACUUCAAAGCCUGGCUGCAGGCAAAACUCCUCCCGCAACUCCCCGGAGUGCCCUUCUUCUCAUGCCAGAAGGGGUACAAGGGUGUAUGGCGCGGGGAUGGAGUGAACUCCACCAAGUGUCCUUGCGGAGCGACGAUAUCUGGUCACGUGAAGAACGGAACCAUGAGAAUCGUCGGCCCGAAGCUGUGCAGUAACACCUGGCAAGGCACCUUCCCAAUCAACGCCACAACAACAGGGCCCAGCGUACCUGCCCCGGCCCCCAACUACAAGUUCGCCUUGUGGAGGGUGGGCGCCGCGGACUACGCGGAGGUGCGCCGUGUAGGGGACUACCACUACAUAACGGGGGUGACACAAGACAAUCUGAAGUGUCCCUGCCAGGUACCAUCUCCAGAGUUCUUCACGGAGCUGGAUGGCGUGAGGAUUCACCGCUUCGCGCCACCCUGUAACCCCCUCCUAAGGGAGGAGGUUACUUUCUCCGUGGGGUUGCACUCCUACGUGGUAGGGUCCCAACUACCCUGUGAGCCAGAACCUGAUGUGACCGUCUUAACAUCAAUGCUGUCAGAUCCCGCCCACAUCACGGCGGAAACGGCCAAGCGCAGGCUAAAUCGAGGGUCUCCACCCUCUCUGGCAAACUCCUCGGCCAGUCAGCUCUCAGCCCCCUCUCUCAAGGCCACCUGCACUAUACAAGGCCACCACCCAGAUGCAGACCUCAUAAAGGCUAAUCUGCUAUGGAGACAGUGCAUGGGAGGCAAUAUCACGCGAGUAGAGGCUGAGAACAAGGUCGAGAUCCUUGACUGCUUCAAGCCGCUCAAAGAGGAAGAAGAUGACAGAGAGAUCUCCGUGUCCGCCGACUGCUUUAAGAAGGGACCGGCGUUUCCCCCCGCUCUGCCAGUGUGGGCAAGGCCGGGGUAUGACCCGCCCCUCUUGGAGACUUGGAAGCGACCGGAUUAUGACCCCCCUCAGGUGUGGGGCUGCCCGAUACCACCUGCGGGCCCCCCGCCUGUCCCGCUUCCGCGGAGGAAAAGGAAGCCAAUGGAACUAUCUGAUUCUACCGUGUCCCAAGUCAUGGCCGACUUGGCGGACGCCAGGUUCAAGGUCGACACACCAUCCAUUGAAGGCCAGGAUUCUGCGUUGGGUACUAGCAGCCAACACGAUUCGGGGCCUGAGGAGAAGCGUGAUGACAACUCGGACGCGGCUUCAUAUUCUUCCAUGCCUCCGCUAGAGGGCGAACCUGGGGACCCUGACCUUUCGUCAGGGUCAUGGUCAACCGUCAGCGGUGAGGACAACGUGGUGUGUUGCUCCAUGUCAUACACCUGGACUGGGGCGCUCAUCACCCCUUGCUCUGCUGAAGAGGAAAAAUUACCCAUCAAUCCCUUAAGCAACACCUUAUUACGCCACCACAAUCUUGUGUACUCCACCUCCUCUCGGAGUGCGGGUCUGAGGCAGAAAAAGGUCACUUUUGACAGGCUACAAGUCCUCGACGACCACUACAGAGAGGUUGUGGACGAGAUGAAGCGAUUAGCCUCCAAGGUUAAGGCCAGACUACUGCCCCUAGAGGAAGCCUGUGGGUUAACACCACCCCACUCCGCCCGUUCCAAGUACGGAUACGGCGCGAAGGAAGUUCGCUCUCUCGACAAGAAAGCCCUUAAGCACAUAGAGGGUGUGUGGCAAGACUUAUUGGAUGACUCUGAUACCCCAUUGCCGACAACCAUCAUGGCAAAAAACGAAGUGUUCGCAGUGGAGCCGUCUAAGGGGGGGAAGAAGCCUGCACGGCUGAUAGUCUACCCCGACCUUGGAGUCCGCGUCUGCGAGAAGCGGGCUUUGUACGACGUAGCUCAAAAACUGCCGACAGCCCUUAUGGGGCCCUCGUAUGGGUUUCAGUACUCCCCAGCGCAGCGGGUUGACUUCUUACUGAAGGCGUGGAAAUCUAAGAAGAUCCCCAUGGCUUUCUCCUAUGACACCCGCUGCUUUGACUCGACCAUUACCGAACAUGACAUAAUGACUGAAGAGUCCAUUUACCAAUCAUGUGACUUGCAGCCUGAGGCGCGCGUGGCAAUACGGUCACUCACCCAACGCCUGUACUGUGGAGGCCCAAUGUAUAACAGCAAGGGCCAGCAAUGUGGUUAUCGUAGAUGCCGCGCCAGCGGCGUCUUCACCACUAGUAUGGGCAACACCAUGACGUGCUACAUUAAGGCUUUAGCCUCCUGUAGAGCUGCAAAGCUCCGGGACUGCACGCUCCUGGUAUGUGGUGACGACCUUGUGGCCAUCUGCGAGAGCCAGGGGACACACGAAGAUGAAGCGAGCCUGAGAGCCUUCACUGAGGCUAUGACCAGGUACUCCGCUCCCCCGGGUGAUCCCCCGGUUCCAGCUUAUGACCUGGAGCUCGUAACAUCUUGCUCCUCGAACGUGUCCGUCGCCCGCGAUGCUUCAGGCAACAGAAUUUACUAUCUCACGCGUGACCCGCAGGUACCACUUGCGAAGGCUGCGUGGGAAACUGCCAAACACUCCCCGGUUAAUUCCUGGCUAGGGAACAUCAUCAUGUACGCGCCGACCUUGUGGGCUCGGAUAGUGCUGAUGACGCACUUUUUCAGCGUUCUACAGAGCCAGGAACAGCUGGAAAAAACCCUAGCAUUUGAAAUGUAUGGGUCAGUUUAUUCUGUUACUCCGCUGGAUCUUCCAGCUAUCAUUCAAAGACUCCAUGGACUUAGCGCGUUUUCACUCCAUUCAUACUCUCCGAGCGAGAUCAAUAGGGUGGCUAGUUGCCUCAGGAAGCUUGGGGUACCCCCUUUGAGAGCUUGGAGACAUCGGGCUCGAGCUGUACGCGCUAAGCUCAUCGCCCAGGGAGGUAGGGCCGCCAUCUGCGGCAUCUAUCUCUUCAACUGGGCGGUGAAGACAAAACGCAAACUCACUCCAUUAGCUGACGCUGACCGGCUGGACUUGUCCAGCUGGUUCACCGUUGGCGCUGGCGGGGGGGACAUUUAUCACAGCAUGUCCCGUGCCCGACCCCGCAACUUACUCCUGUGCCUACUCCUACUUAGCGUAGGGGUAGGCAUCUUUUUACUCCCCGCUCGGUGAGCUGGGAGCUAAACACUCC
>MH427311
ACCCGCCCCUUAUUGGGGCGACACUCCACCAUGAUCACUCCCCUGUGAGGAACUACUGUCUUCACGCAGAAAGCGUCUAGCCAUGGCGUUAGUAUGAGUGUCGAACAGCCUCCAGGACCCCCCCUCCCGGGAGAGCCAUAGUGGUCUGCGGAACCGGUGAGUACACCGGAAUUGCCGGGAUGACCGGGUCCUUUCUUGGAUAAACCCGCUCAAUGCCCGGAGAUUUGGGCGUGCCCCCGCGAGACUGCUAGCCGAGUAGUGUUGGGUCGCGAAAGGCCUUGUGGUACUGCCUGAUAGGGUGCUUGCGAGUGCCCCGGGAGGUCUCGUAGACCGUGCAACAUGAGCACGAAUCCUAAACCUCAAAGAAAAACCAAAAGAAACACCAACCGCCGCCCACAGGACGUCAAGUUCCCGGGCGGUGGUCAGAUCGUUGGUGGAGUUUACUUGUUGCCGCGCAGGGGCCCUAGGUUGGGUGUGCGCGCAACUCGGAAGACUUCAGAACGGUCGCAACCCCGUGGACGGCGUCAGCCUAUCCCCAAGGCGCGCCAGCCCACGGGCCGGUCCUGGGGUCAACCCGGGUACCCUUGGCCCCUUUAUGCCAAUGAGGGCCUCGGGUGGGCAGGGUGGUUGCUCUCCCCCCGAGGCUCUCGGCCUAAUUGGGGCCCCAAUGACCCCCGGCGGAAAUCGCGCAACUUGGGUAAGGUCAUCGAUACCCUGACGUGCGGAUUCGCCGACCUCAUGGGGUACAUCCCGCUCGUAGGCGGCCCCGUUGGGGGCGUCGCAAGGGCUCUCGCACACGGUGUGAGGGUCCUUGAGGACGGGGUAAACUAUGCAACAGGGAAUUUACCCGGUUGCUCUUUCUCUAUCUUUAUCCUUGCACUUCUUUCAUGCCUGACUGUCCCGACCUCUGCCGUUCCCUACCGAAAUGCCUCUGGGGUUUAUCAUGUCACCAAUGAUUGCCCAAACUCUUCUAUCGUCUAUGAGGCUGAAGACCUGAUCUUACACGCACCUGGUUGCGUGCCCUGUGUUAGGCAGGGUAAUGUCAGUAGGUGCUGGGUCCAGAUCACCCCCACACUGUCAGCCCCGAGCCUCGGAGCGGUCACGGCUCCUCUUCGGAGGGCCGUUGACUACUUAGCGGGGGGGGCUGCCCUUUGCUCCGCGUUAUACGUCGGAGACGCGUGCGGGGCAGUGUUUUUGGUAGGUCAAAUGUUCACCUAUAGCCCUCGCCGGCAUAAUGUUGUGCAGGACUGCAACUGUUCCAUUUACAGUGGCCACAUCACCGGCCACCGGAUGGCAUGGGACAUGAUGAUGAAUUGGUCACCUACAACAGCUUUGGUGAUGGCCCAGUUGUUACGGAUUCCCCAGGUGGUCAUUGACAUCAUUGCCGGGGCCCACUGGGGGGUCUUGUUCGCCGCCGCAUACUACGCGUCGGCGGCUAACUGGGCCAAGGUUGUGCUGGUCCUGUUUCUGUUUGCGGGGGUCGAUGCCAGCACCCGCACUGUGGGUGGUAGUGCGGCCCAAGGCGCGCGCGGGCUCGCUUCACUUUUCACCCCUGGGCCGCAGCAGAACUUGCAGCUCAUAAAUACCAACGGGAGCUGGCACAUCAACAGAACUGCCCUUAACUGUAAUGACAGCCUCCAGACUGGGUUUGUAGCCGGCCUCCUGUAUUAUCACAAGUUCAACUCCACUGGGUGUCCGCAGCGGAUGGCUAGCUGUAGGCCCCUCGCCGCAUUCGACCAGGGCUGGGGAACUAUCAGCUAUGCCGCCGUGUCGGGCCCCAGUGAUGACAAGCCCUAUUGCUGGCACUACCCCCCACGCCCGUGCGGAAUAGUGCCAGCGCGAGGUGUCUGCGGUCCGGUCUAUUGUUUUACACCUAGCCCGGUGGUCGUCGGCACCACAGACCGCAAGGGGAAUCCCACUUACAGUUGGGGCGAAAAUGAGACUGACAUCUUUCUCUUGAACAACACGAGGCCCCCUACUGGCAACUGGUUUGGCUGCACCUGGAUGAAUUCCACAGGGUUUGUCAAGACUUGCGGGGCUCCACCCUGCAACUUAGGGCCUACAGGCAACAAUAGCCUUAAGUGUCCUACUGAUUGCUUCCGCAAGCACCCAGACGCCACCUACACCAAGUGUGGGUCAGGACCCUGGCUCACUCCCCGGUGUCUGGUGCAUUACCCUUACCGGUUGUGGCAUUACCCGUGCACCCUAAAUUACACCAUCUUCAAGGUGCGCAUGUACAUUGGGGGCCUCGAGCACAGGCUCGAGGUGGCAUGCAACUGGACCCGUGGUGAGCGGUGUGAUCUUGAAGACAGGGAUAGGGCCGAGCUGAGCCCGCUCCUACAUACCACCACGCAGUGGGCCAUAUUGCCGUGCUCUUUCACACCCACACCCGCUCUUAGCACUGGUCUCAUACACUUACAUCAAAAUAUAGUAGACACCCAGUAUCUUUACGGUCUGAGCUCCAGCAUCGUCUCGUGGGCCGUUAAGUGGGAGUACAUAGUGCUGGCCUUCUUAUUACUUGCUGAUGCCCGUAUUUGUACUUGCCUAUGGAUCAUGCUCCUGGUUUGUCAGGCCGAAGCGGCCCUGGAGAACGUCAUUGUCCUAAACGCGGCUGCGGCUGCGGGGACUCAUGGGUUUUUCUGGGGCCUGCUCGUCAUCUGCUUCGCCUGGCACUUCAAGGGCAGGUUGGUCCCUGGGGCCACCUACCUUUGCUUGGGCAUUUGGCCAUUACUCUUACUCCUUUUCCUCCUGCCCCAAAGGGCUCUAGCCCUGGACUCAAGCGAUGGCGGGACUGUGGGUUGUCUUGUGUUAACCAUCCUUACAAUCUUCACACUCACCCCCGGGUACAAGAAGAUGGUAGUGUUGGUCAUAUGGUGGCUUCAGUAUUUCAUAGCCCGGGUAGAGGCCUUUAUCCAUGUGUGGGUGCCCCCGUUGCAGGUUAGGGGUGGUCGUGAUGCUAUUAUCAUGCUCACAUGCCUUUUCCAUCCUGCCCUGGGGUUUGAGGUCACGAAAAUCCUCCUCGGGAUACUAGGUCCUUUGUACCUGCUGCAGUACUCGCUCAUCAAGCUGCCUUAUUUCAUCAGGGCGCGCGCCCUGCUGAGGGCGUGCCUGCUAGCGAAGCACUUGGCCUGUGGCAGGUACGUGCAGGCGGCCUUGCUCCACCUUGGUAGGCUGACCGGAACGUACAUUUAUGACCACCUUGCCCCCAUGAAGGAUUGGGCAGCGUCCGGGCUGCGCGACUUAGCAGUGGCCACGGAGCCCAUCAUAUUCUCCCCUAUGGAGACGAAGGUCAUCACGUGGGGGGCUGACACGGCCGCAUGUGGGGACAUACUUGCCGGCCUUCCUGUAUCAGCUAGGCGAGGCCAUGAAAUCUUCCUGGGGCCAGCCGAUGACAUCAGAGAGGCGGGCUGGCGACUUCUCGCCCCUAUCACCGCGUAUGCGCAGCAGACGCGAGGGGUGCUGGGCGCUAUAAUUGUCAGCCUAACCGGCCGGGACAAAAAUGAAGCCGAGGGUGAGGUGCAGGUCCUAUCCACGGCAACACAAACAUUCCUUGGUACUUGCAUCAAUGGGGUGAUGUGGACCGUCUUCCACGGGGCCGGCUCUAAGACCCUUGCUGGCCCCAAAGGCCCAGUGGUGCAAAUGUACACUAAUGUAGACAAAGAUCUGGUGGGAUGGCCUACCCCCCCUGGAACGCGCUCGCUCACUCCGUGCACUUGCGGAUCGGCGGACCUGUACCUGGUUACCAGGCAUGCAGACGUCGUUCCAGCUCGUAGACGGGGCGACACUCGUGCCUCCCUGCUCAGCCCGAGACCCAUUAGCUAUCUCAAGGGUUCAUCAGGCGGCCCAGUCAUGUGCCCUUCCGGGCACGUGGUGGGUGUUUUCAGGGCUGCCGUGUGCACGCGGGGUGUCGCGAAGGCGCUCGAUUUCAUUCCGGUUGAAAACCUGGAAACCACGAUGCGCUCGCCCGUGUUCACUGACAACAGCACACCCCCUGCGGUCCCUCACGAGUUCCAAGUGGGACACCUCCAUGCGCCUACCGGGAGCGGAAAGAGCACGAAGGUACCCGCUGCUUAUGCGGCCCAAGGGUACAAGGUGCUGGUGCUGAAUCCAUCUGUCGCGGCGACGCUCGGGUUCGGGGCAUACAUGUCAAGAGCUUAUGGCGUGGACCCCAACAUCAGGACCGGAGUUAGGACUGUCACCACCGGAGCUGCUAUCACAUACUCUACUUACGGCAAGUUCCUCGCUGACGGGGGGUGUUCAGGGGGCGCGUAUGAUGUAAUCAUAUGCGACGAGUGCCAUUCCCAGGACGCUACCACCAUCCUUGGGAUAGGCACAGUCCUCGACCAGGCAGAGACGGCUGGAGCCAGGCUCGUCGUCUUGGCCACGGCCACUCCCCCCGGCAGUGUGACAACGCCCCACCCCAACAUCGAGGAGGUGGCCCUGCCUUCGGAGGGGGAAAUCCCCUUCUACGGCAGGGCUAUCCCCCUUGCUCUCAUUAAGGGCGGUAGGCAUCUCAUCUUCUGCCACUCUAAGAAAAAGUGUGAUGAACUUGCCAAGCAAUUGACUAGCCAAGGCGUCAACGCCGUGGCAUACUACAGAGGACUAGACGUCGCCGUCAUACCCGCGACAGGAGAUGUGGUCGUGUGCAGCACGGACGCGCUCAUGACGGGGUUUACCGGCGACUUUGAUUCUGUCAUAGACUGCAACACCACCGUCACGCAGACGGUGGAUUUCAGUCUGGAUCCCACCUUUACCAUUGAGACUACCACGGUGCCCCAGGACGCAGUGUCCAGAAGCCAACGUAGGGGUCGCACGGGAAGAGGUAGGCACGGCAUAUAUCGAUAUGUCUCGUCUGGGGAGAGACCGUCUGGCAUUUUCGACUCCGUGGUGCUCUGUGAGUGCUACGAUGCCGGAUGUGCAUGGUAUGAUCUGACCCCUGCAGAGACUACCGUGAGGUUGCGUGCUUACCUGAACACCCCCGGACUCCCUGUCUGUCAAGACCACCUGGAAUUUUGGGAGGGGGUGUUCACAGGGCUCACUAACAUCGACGCCCACAUGCUGUCACAGACUAAACAGGGUGGGGAGAACUUCCCAUACCUUGUAGCGUACCAAGCAACAGUCUGUGUCCGCGCGAAAGCGCCCCCCCCCAGCUGGGACACAAUGUGGAAGUGCAUGCUCCGUCUUAAGCCGACCCUGACCGGCCCCACCCCCCUCCUGUACAGGCUGGGGGCCGUCCAGAAUGAGAUCACAUUGACGCACCCCAUCACCAAGUACAUUAUGGCUUGCAUGUCCGCGGACUUGGAGGUCAUUACCAGCACGUGGGUUCUGGUGGGGGGUGUCGUGGCGGCCUUAGCGGCCUACUGCUUGACGGUGGGCUCGGUGGCCAUAGUCGGUAGAAUCAUCCUAUCUGGGAGACCUGCCAUCAUUCCCGACAGGGAGGUGUUGUACCAACAAUUUGAUGAGAUGGAGGAGUGUUCGGCCUCGUUGCCCUACAUGGACGAGGCACGUGCUAUUGCCGAGCAAUUCAAGGAGAAAGUGCUUGGCCUCAUUGGCACGGCCGGUCAGAAAGCUGAGACUCUGAAACCGGCAGCCACGUCCAUGUGGAACAGGGCUGAGCAGUUCUGGGCAAAACACAUGUGGAACUUUGUCAGUGGGAUCCAAUACUUGGCCGGUCUUUCAACCUUGCCGGGCAAUCCUGCCGUGGCCACUUUGAUGUCUUUCACCGCCGCGGUAACCUCCCCCCUUACAACUCAGCAGACCCUCCUCUUUAAUAUUCUAGGAGGGUGGGUGGCCUCGCAGAUCGCGCCACCCACGGCCGCCACUGCGUUCGUCGUUAGUGGGUUGGCCGGGGCCGCGGUCGGCAGCAUCGGGCUGGGUAGGGUCCUCAUUGACAUCUUGGCUGGAUAUGGGGCAGGAGUGGCUGGAGCGCUCGUCGCCUUCAAGAUCAUGUGCGGGGAGAAGCCGACAGCCGAAGACCUAGUAAACCUCCUGCCUUCAAUACUCUGCCCUGGAGCCCUAGUAGUCGGGGUCAUAUGCGCCGCGGUUCUACGGCGCCAUAUCGGCCCGGGCGAGGGAGCCGUGCAGUGGAUGAACAGGCUGAUCGCGUUCGCCUCCCGAGGCAAUCAUGUGUCUCCGACACACUACGUGCCCGAGACCGACGCGUCGGCCAAAGUCACACAGCUGCUCAGCUCCCUCACAGUAACAUCCCUUUUGAAGAGGCUCCAUACAUGGAUCGGUGAGGACUACUCCACGCCCUGCGAUGGCACAUGGCUAAGGGCCAUUUGGGACUGGGUCUGCACGGCACUGACAGACUUCAAAGCCUGGCUGCAGGCAAAACUCCUCCCACAACUCCCCGGAGUGCCCUUCCUCUCGUGUCAGAGAGGGUACAAGGGCGUAUGGCGUGGGGAUGGAGUAAAUUCCACCAAGUGUCCGUGCGGAGCGACGAUAUCUGGCCACGUGAAAAACGGAACCAUGAGGAUCGUCGGCCCGAAGCUGUGCAGCAACACCUGGCACGGAACCUUCCCCAUCAACGCCACAACAACGGGGCCCAGUGUGCCUGCUCCGGCCCCCAACUACAAGUUUGCCUUGUGGAGGGUAGGCGCUGCGGACUACGCCGAGGUGCGCCGCGUGGGGGACUACCAUUACAUCACGGGGGUGACACAGGACAAUCUGAAGUGUCCCUGUCAGGUACCAUCUCCAGAGUUCUUCACGGAGCUGGACGGCGUGAGGAUUCACCGCUACGCGCCACCCUGCAACCCCCUCCUAAGGGAGGAGGUCUGCUUCUCCGUGGGGCUGCACUCCUUUGUGGUGGGGUCCCAACUACCCUGUGAGCCAGAACCUGAUGUGACCGUCCUAACGUCAAUGCUGUCAGACCCUGCUCACAUCACGGCAGAGACGGCCAAGCGCAGGCUAGAUCGAGGGUCUCCGCCCUCUCUAGCUAGCUCCUCGGCCAGCCAACUCUCGGCCCCCUCCCUUAAGGCUACUUGCACUACACAAGGUCACCAUCCAGACGCAGACCUCAUAGAGGCUAAUCUGCUAUGGAGACAGUGCAUGGGAGGUAACAUCACGCGAGUGGAAGCCGAGAACAAGGUCGUGAUCCUUGACUCCUUUGAGCCGCUUAAGGCGGAUGACGACGACAGAGAGAUCUCUGUGUCCGCUGACUGCUUUAGGAGGGGACCGGCGUUUCCCCCCGCCCUGCCAGUAUGGGCAAGGCCGGGGUAUGACCCACCCCUCCUGGAGACUUGGAAGCAGCCUGAUUAUGACCCCCCCCAGGUGUCAGGUUGCCCGCUACCACCUGCGGGUCUCCCACCUGUCCCGCCUCCACGUAGGAAGAGGAAACCGGUGGUGCUAUCUGACUCCAACGUGUCCCAAGUCCUGGCCGACUUGGCGCAUGCCAGGUUCAAGGCCGACACGCAAUCCAUUGAAGGCCAGGAUUCUGCGGUGGGCACCAGUAGCCAACCCGACUCAGGGCCUGAGGAGAAGCGUGAUGAUGACUCGGACGCGGCUUCAUAUUCUUCCAUGCCUCCGCUGGAGGGCGAGCCUGGGGACCCUGACCUUUCGUCAGGGUCGUGGUCAACUGUCAGCGAUGAGGACAGUGUGGUGUGCUGCUCCAUGUCAUACAGCUGGACUGGGGCGCUCAUCACCCCUUGCUCCGCGGAGGAGGAAAAAUUACCUAUCAAUCCUUUAAGCAACACCCUAUUGCGCCACCACAAUCUUGUGUAUUCCACUUCCUCUCGAAGUGCGGGUCAGAGGCAGAAGAAGGUCACCUUUGACAGGCUACAAGUCCUCGAUGACCAUUACAGAGAGGUUGUGGACGAGAUGAAGCGACUAGCCUCCAAAGUUAAAGCCAGACUGCUGCCUCUCGAGGAAGCUUGUGGGUUAACACCACCCCAUUCCGCCCGUUCCAAGUAUGGAUACGGCGCUAAGGAGGUUCGCUCUCUCGACAAAAAGGCCCUUAAUCACAUCAAGGGCGUGUGGCAAGACUUACUGAAUGACUCUGAUACCCCAUUGCCGACAACCAUCAUGGCAAAAAACGAGGUGUUCGCAGUGGAGCCGUCCAAGGGGGGGAAGAAGCCGGCACGGCUGAUAGUCUACCCCGACCUUGGAGUCCGCGUCUGCGAGAAGCGGGCAUUGUAUGACAUAGCUCAAAAACUGCCAACAGCCCUUAUGGGGCCCUCGUACGGGUUUCAGUACUCUCCAGCGCAGCGGGUUGAAUUUUUAUUGAAGACGUGGAGGUCUAAAAAGACUCCCAUGGCCUUCUCCUAUGAUACCCGCUGCUUUGACUCAACCGUUACCGAACAUGACAUAAUGACUGAAGAGUCUAUCUACCAAUCGUGUGACUUGCAGCCCGAGGCGCGCGCGGCAAUACGGUCACUCACCCAGCGCCUAUACUGUGGAGGCCCUAUGUAUAACAGCAAGGGGCAACAAUGCGGUUAUCGCAGAUGCCGCGCCAGCGGCGUCUUCACCACUAGUAUGGGCAACACCAUGACGUGCUACAUUAAGGCCUUAGCCUCCUGUAGAGCUGCAAAGCUCCGGGAUUGCACGCUCCUGGUGUGCGGUGACGACCUUGUGGCCAUCUGCGAGAGCCAAGGGACACACGAGGACGAAGCGAGCCUGAGAGCCUUUACGGAGGCUAUGACCAGGUACUCUGCUCCCCCGGGUGAUCCCCCGGUUCCUGCUUAUGACCUAGAGCUCGUAACAUCCUGCUCCUCAAAUGUGUCCGUCGCCCACGAUGCCUCAGGCAACAGAGUUUACUACCUCACGCGCGACCCCCAAGUACCGCUUGCGAGGGCCGCGUGGGAGACUGCUAAACACUCCCCAGUUAACUCCUGGUUGGGGAACAUCAUCAUGUACGCUCCGACCCUGUGGGCUCGGAUAGUGCUAAUGACGCACUUUUUCAGCGUACUGCAGAGCCAGGAGCAACUGGAAAAAGCCCUAGCAUUUGAGAUGUAUGGGUCAGUCUACUCUGUCACUCCGCUGGAUCUUCCGGCUAUUAUUCAGAGACUCCAUGGACUUAGCGCGUUUACACUCCAUUCAUACUCUCCAAGUGAGAUCAAUAGGGUGAGUAGUUGCCUCAGGAAGCUUGGGGUACCCCCUUUGAGAGCUUGGAGACAUCGGGCUCGCGCUGUACGCGCUAAGCUCAUCGCUCAGGGAGGUAAGGCCGCCAUCUGCGGCAUCUAUCUCUUCAACUGGGCGGUGAAAACAAAGCGCAAACUCACUCCAUUAGCUGACGCCGACCGGCUGGACUUGUCCAGCUGGUUUACCGUUGGCGCCGGCGGGGGGGACAUUUAUCACAGCAUGUCCCGUGCCCGACCCCGCUGCAUACUCCUGUGCCUACUCCUACUUAGCGUGGGGGUAGGCAUCUUUUUACUCCCUGCUCGGUAAGCUGGGAGCUAAACACUCCAUAACUCCUGUUUUUUUUUUUUUUUUUUUUUUUUUUUUUUUUUUUCUGUUCUUUUUUUUUUUAAAUCUUUGGUGGCUCCAUCUUAGCCCUAGUCACGGCUAGCUGUGAAAGGUCCGUGAGCCGCAUGACUGCAGAGAGUGCUGAUACUGGCCUCUCUGCAGAUCAUGUCUAGA
>DQ278891
[truncated: 141,647 more chars]
