# Supplementary material for: Comprehensive survey of conserved RNA secondary structures in full-genome alignment of Hepatitis C virus
Source: Sci Rep. 2024 Jul 2;14:15145. doi: 10.1038/s41598-024-62897-0 (PMC11219754; doi:10.1038/s41598-024-62897-0)
Supplement: Supplementary file 2 — Supplementary Information 2. [file 41598_2024_62897_MOESM2_ESM.zip › ST_HCV_supplementary_files/F9_3X-tail.stk]

# STOCKHOLM 1.0
#=GF AU  Sandra Triebel, Kevin Lamkiewicz, Manja Marz
#=GF RC  10.1261/rna.049338.114
#=GF RC  https://doi.org/10.1016/j.molcel.2016.01.024
#=GF RC  https://doi.org/10.3390/ijms21041479
#=GF RC  J750, J7880, SL8640, J8880 https://www.pnas.org/doi/epdf/10.1073/pnas.1416266112
#=GF RC  SL1412, SL2531, SL2549, SL6038, SL80001, SL8670 https://doi.org/10.1016/j.molcel.2016.01.024
#=GF BM  VeGETA v. 0.4, locarna, RNAfold, by-hand
#=GF SQ  11

1_NC_038882             CUUUAAUGGUGGCUCCAUCUUAGCCCUAGUCACGGCUAGCUGUGAAAGGUCCGUGAGCCGCAUGACUGCAGAGAGUGCUGAUACUGGCCUCUCUGCAGAUCAUGU-----
1_NC_004102             CUUUAAUGGUGGCUCCAUCUUAGCCCUAGUCACGGCUAGCUGUGAAAGGUCCGUGAGCCGCAUGACUGCAGAGAGUGCUGAUACUGGCCUCUCUGCAGAUCAUGU-----
2_NC_009823             CUUUCCUGGUGGCUCCAUCUUAGCCCUAGUCACGGCUAGCUGUGAAAGGUCCGUGAGCCGCAUGACUGCAGAGAGUGCCGUAACUGGUCUCUCUGCAGAUCAUGU-----
2_AF169004              CUUUUCUGGUGGCUCCAUCUUAGCCCUAGUCACGGCUAGCUGUGAAAGGUCCGUGAGCCGCAUGACUGCAGAGAGUGCCGUAACUGGUCUCUCUGCAGAUCAUGU-----
2_KC197233              UACACUUGGUGGCUCCAUCUUAGCCCUAGUCAGGGCUAGCUGUGAAAGGUCCGUGAGCCGCAUGACUGCAGAGAGUGCUGAAACUGGUAUCUCUGCAGAUCAUGU-----
2a_AB047639             CUUUCUUGGUGGCUCCAUCUUAGCCCUAGUCACGGCUAGCUGUGAAAGGUCCGUGAGCCGCAUGACUGCAGAGAGUGCCGUAACUGGUCUCUCUGCAGAUCAUGU-----
3k_JF735122             UUCUUACGGUGGCUCCGUCUUAGCCCUAGUCACGGCUAGCUGUGAAAGGUCCGUGAGCCGCAUGACUGCAGAGAGUGCUGAUACUGGCCUCUCUGCAGUUCAUGU-----
4a_KM043284             CUUCUUUGGUGGCUCCAUCUUAGCCCUAGUCACGGCUAGCUGUGAAAGGUCCGCGAGCCGCAUGACUGCAGAGAGUGCUGA-ACUGGCCUCUCUGCAGAUCAUGU-----
5a_MH427311             AAUCUUUGGUGGCUCCAUCUUAGCCCUAGUCACGGCUAGCUGUGAAAGGUCCGUGAGCCGCAUGACUGCAGAGAGUGCUGAUACUGGCCUCUCUGCAGAUCAUGUCUAGA
6a_MG717928             CUUUCUUGGUGGCUCCAUCUUAGCCCUAGUCACGGCUAGCUGUGAAAGGUCCGUGAGCCGCAUGACUGCAGAGAGUGCUGUAACUGGCCUCUCUGCAGUUCAUGU-----
6b_NC_009827            CUUCUUUGGUGGCUCCAUCUUAGCCCUAGUCACGGCUAGCUGUGAAAGGUCCGUGAGCCGCAUGACUGCAGAGAGUGCUGAUACUGGCCUCUCUGCAGUUCAUGU-----
#=GC SS_cons            .....((((.((((.......)))))))).((((((...(((....)))))))))....((((((((((((((((.((((....)))))))))))))).)))))).....
#=GC knownSS_names      .....|...............................X-tail.............................................................|.....
#=GC novelSS_names      ..............................................................................................................
#=GC SS_cons_Alt        ........(((((((.((....(((....((((((....))))))..)))..)))))))))((((((((((((((.((((....)))))))))))))).)))).......
#=GC SS_cons_Alt2       ......................................ddddddd.................................................................
#=GC SS_cons_Alt3       .................................gggggg....kkkkkk.............................................................
#=GC SS_cons_Alt4       ..............hhhh.hhhh........................nn...nnnnn.....................................................
#=GC SS_cons_Alt5       ..............................................................................................................
#=GC SS_cons_Circ       .......)).)))).)))))))...))))))).)))))).))).....)..))))))..))))..)))))).)))))..))...).)))))...)).)............
#=GC SS_cons_miR-122    ..............................................................................................................
#=GC gene_annotation    ...............3'UTR.........................................................................................|
#=GC RFAM               .....|................................RF00481...........................................................|.....
//
