# Supplementary material for: Comprehensive survey of conserved RNA secondary structures in full-genome alignment of Hepatitis C virus
Source: Sci Rep. 2024 Jul 2;14:15145. doi: 10.1038/s41598-024-62897-0 (PMC11219754; doi:10.1038/s41598-024-62897-0)
Supplement: Supplementary file 2 — Supplementary Information 2. [file 41598_2024_62897_MOESM2_ESM.zip › ST_HCV_supplementary_files/F5_hcv_nucleotide.stk]

# STOCKHOLM 1.0
#=GF AU  Sandra Triebel, Kevin Lamkiewicz, Manja Marz
#=GF RC  10.1261/rna.049338.114
#=GF RC  https://doi.org/10.1016/j.molcel.2016.01.024
#=GF RC  https://doi.org/10.3390/ijms21041479
#=GF RC  J750, J7880, SL8640, J8880 https://www.pnas.org/doi/epdf/10.1073/pnas.1416266112
#=GF RC  SL1412, SL2531, SL2549, SL6038, SL80001, SL8670 https://doi.org/10.1016/j.molcel.2016.01.024
#=GF BM  VeGETA v. 0.4, locarna, RNAfold, by-hand
#=GF SQ  57

1_NC_038882             --------GCCAGCCCCCUGAUGGGGGCGACACUCCACCAUGAAUCACUCCCCUGUGAGGAACUACUGUCUUCACGCAGAAAGCGUCUAGCCAUGGCGUUAGUAUGAGUGUCGUGCAGCCUCCAGGACCCCCCCUCCCGGGAGAGCCAUAGUGGUCUGCGGAACCGGUGAGUACACCGGAAUUGCCAGGACGACCGGGUCCUUUC--UUGGAU-AAACCCGCUCAAUGCCUGGAGAUUUGGGCGUGCCCCCGCAAGACUGCUAGCCGAGUAGUGUUGGGUCGCGAAAGGCCUUGUGGUACUGCCUGAUAGGGUGCUUGCGAGUGCCCCGGGAGGUCUCGUAGACCGUGCACCAUGAGCACGAAUCCUAAACCUCAAAGAAAAACCAAACGUAACACCAACCGUCGCCCACAGGACGUCAAGUUCCCGGGUGGCGGUCAGAUCGUUGGUGGAGUUUACUUGUUGCCGCGCAGGGGCCCUAGAUUGGGUGUGCGCGCGACGAGGAAGACUUCCGAGCGGUCGCAACCUCGAGGUAGACGUCAGCCUAUCCCCAAGGCACGUCGGCCCGAGGGCAGGACCUGGG-CUCAGCCCGGGUACCCUUGGCCCCUCUAUGGCAAUGAGGGUUGCGGGUGGGCGGGAUGGCUCCUGUCUCCCCGUGGCUCUCGGCCUAGCUGGGGCCCCACAGACCCCCGGCGUAGGUCGCGCAAUUUGGGUAAGGUCAUCGAUACCCUUACGUGCGGCUUCGCCGACCUCAUGGGGUACAUACCGCUCGUCGGCGCCCCUCUUGGAGGCGCUGCCAGGGCCCUGGCGCAUGGCGUCCGGGUUCUGGAAGACGGCGUGAACUAUGCAACAGGGAACCUUCCUGGUUGCUCUUUCUCUAUCUUCCUUCUGGCCCUGCUCUCUUGCCUGACUGUGCCCGCUUCAGCCUACCAAGUGCGCAAUUCCUCGGGGCUUUACCAUGUCACCAAUGAUUGCCCUAACUCGAGUAUUGUGUACGAGGCGGCCGAUGCCAUCCUGCACACUCCGGGGUGUGUCCCUUGCGUUCGCGAGGGU---AACGCCUCGAGGUGUUGGGUGGCGGUGACCCCCACGGUGGCCACCAGGGACGGCAAACUCCCCACAACGCAGCUUCGACGUCAUAUCGAUCUGCUUGUCGGGAGCGCCACCCUCUGCUCGGCCCUCUACGUGGGGGACCUGUGCGGGUCUGUCUUUCUUGUUGGUCAACUGUUUACCUUCUCUCCCAGGCGCCACUGGACGACGCAAGACUGCAAUUGUUCUAUCUAUCCCGGCCAUAUAACGGGUCAUCGCAUGGCAUGGGAUAUGAUGAUGAACUGGUCCCCUACGGCAGCGUUGGUGGUAGCUCAGCUGCUCCGGAUCCCACAAGCCAUCAUGGACAUGAUCGCUGGUGCUCACUGGGGAGUCCUGGCGGGCAUAGCGUAUUUCUCCAUGGUGGGGAACUGGGCGAAGGUCCUGGUAGUGCUGCUGCUAUUUGCCGGCGUCGACGCGGAAACCCACGUCACCGGGGGA---AAUGCCGGCCGCACCACGGCUGGGCUUGUUGGUCUCCUUACACCAGGCGCCAAGCAGAACAUCCAACUGAUCAACACCAACGGCAGUUGGCACAUCAAUAGCACGGCCUUGAAUUGCAAUGAAAGCCUUAACACCGGCUGGUUAGCAGGGCUCUUCUAUCAACAC---AAAUUCAACUCUUCAGGCUGUCCUGAGAGGUUGGCCAGCUGCCGACGCCUUACCGAUUUUGCCCAGGGCUGGGGUCCUAUCAGUUAU---GCCAACGGAAGCGGCCUC------------GACGAACGCCCCUACUGCUGGCACUACCCUCCAAGACCUUGUGGCAUUGUGCCCGCAAAGAGCGUGUGUGGCCCGGUAUAUUGCUUCACUCCCAGCCCCGUGGUGGUGGGAACGACCGACAGGUCGGGCGCGCCUACCUACAGCUGGGGUGCAAAUGAUACGGAUGUCUUCGUCCUUAACAACACCAGGCCACCGCUGGGCAAUUGGUUCGGUUGUACCUGGAUGAACUCAACUGGAUUCACCAAAGUGUGCGGAGCGCCCCCUUGUGUCAUCGGAGGGGUGGGCAACAACACC------------------UUGCUCUGCCCCACUGAUUGCUUCCGCAAACAUCCGGAAGCCACAUACUCUCGGUGCGGCUCCGGUCCCUGGAUUACACCCAGGUGCAUGGUCGACUACCCGUAUAGGCUUUGGCACUAUCCUUGUACCAUCAAUUACACCAUAUUCAAAGUCAGGAUGUACGUGGGAGGGGUCGAGCACAGGCUGGAAGCGGCCUGCAACUGGACGCGGGGCGAACGCUGUGAUCUGGAAGACAGGGACAGGUCCGAGCUCAGCCCGUUGCUGCUGUCCACCACACAGUGGCAGGUCCUUCCGUGUUCUUUCACGACCCUGCCAGCCUUGUCCACCGGCCUCAUCCACCUCCACCAGAACAUUGUGGACGUGCAGUACUUGUACGGGGUAGGGUCAAGCAUCGCGUCCUGGGCCAUUAAGUGGGAGUACGUCGUUCUCCUGUUCCUUCUGCUUGCAGACGCGCGCGUCUGCUCCUGCUUGUGGAUGAUGUUACUCAUA-UCCCAAGCGGAGGCGGCUUUGGAGAACCUCGUAAUACUCAAUGCAGCAUCCCUGGCCGGGACGCACGGUCUUGUGUCCUUCCUCGUGUUCUUCUGCUUUGCGUGGUAUCUGAAGGGUAGGUGGGUGCCCGGAGCGGUCUACGCCCUCUACGGGAUGUGGCCUCUCCUCCUGCUCCUGCUGGCGUUGCCUCAGCGGGCAUACGCACUGGACACGGAGGUGGCCGCGUCGUGUGGCGGCGUUGUUCUUGUCGGGUUAAUGGCGCUGACUCUGUCGCCAUAUUACAAGCGCUAUAUCAGCUGGUGCAUGUGGUGGCUUCAGUAUUUUCUGACCAGAGUAGAAGCGCAACUGCACGUGUGGGUUCCCCCCCUCAACGUCCGGGGGGGGCGCGAUGCCGUCAUCUUACUCAUGUGUGUAGUACACCCGACCCUGGUAUUUGACAUCACCAAACUACUCCUGGCCAUCUUCGGACCCCUUUGGAUUCUUCAAGCCAGUUUGCUUAAAGUCCCCUACUUCGUGCGCGUUCAAGGCCUUCUCCGGAUCUGCGCGCUAGCGCGGAAGAUAGCCGGAGGUCAUUACGUGCAAAUGGCCAUCAUCAAGUUAGGGGCGCUUACUGGCACCUAUGUGUAUAACCAUCUCACCCCUCUUCGAGACUGGGCGCACAACGGCCUGCGAGAUCUGGCCGUGGCUGUGGAACCAGUCGUCUUCUCCCGAAUGGAGACCAAGCUCAUCACGUGGGGGGCAGAUACCGCCGCGUGCGGUGACAUCAUCAACGGCUUGCCCGUCUCUGCCCGUAGGGGCCAGGAGAUACUGCUUGGGCCAGCCGACGGAAUGGUCUCCAAGGGGUGGAGGUUGCUGGCGCCCAUCACGGCGUACGCCCAGCAGACGAGAGGCCUCCUAGGGUGUAUAAUCACCAGCCUGACUGGCCGGGACAAAAACCAAGUGGAGGGUGAGGUCCAGAUCGUGUCAACUGCUACCCAAACCUUCCUGGCAACGUGCAUCAAUGGGGUAUGCUGGACUGUCUACCACGGGGCCGGAACGAGGACCAUCGCAUCACCCAAGGGUCCUGUCAUCCAGAUGUAUACCAAUGUGGACCAAGACCUUGUGGGCUGGCCCGCUCCUCAAGGUUCCCGCUCAUUGACACCCUGUACCUGCGGCUCCUCGGACCUUUACCUGGUCACGAGGCACGCCGAUGUCAUUCCCGUGCGCCGGCGAGGUGAUAGCAGGGGUAGCCUGCUUUCGCCCCGGCCCAUUUCCUACUUGAAAGGCUCCUCGGGGGGUCCGCUGUUGUGCCCCGCGGGACACGCCGUGGGCCUAUUCAGGGCCGCGGUGUGCACCCGUGGAGUGGCUAAAGCGGUGGACUUUAUCCCUGUGGAGAACCUAGGGACAACCAUGAGAUCCCCGGUGUUCACGGACAACUCCUCUCCACCAGCAGUGCCCCAGAGCUUCCAGGUGGCCCACCUGCAUGCUCCCACCGGCAGCGGUAAGAGCACCAAGGUCCCGGCUGCGUACGCAGCCCAGGGCUACAAGGUGUUGGUGCUCAACCCCUCUGUUGCUGCAACGCUGGGCUUUGGUGCUUACAUGUCCAAGGCCCAUGGGGUUGAUCCUAAUAUCAGGACCGGGGUGAGAACAAUUACCACUGGCAGCCCCAUCACGUACUCCACCUACGGCAAGUUCCUUGCCGACGGCGGGUGCUCAGGAGGUGCUUAUGACAUAAUAAUUUGUGACGAGUGCCACUCCACGGAUGCCACAUCCAUCUUGGGCAUCGGCACUGUCCUUGACCAAGCAGAGACUGCGGGGGCGAGACUGGUUGUGCUCGCCACUGCUACCCCUCCGGGCUCCGUCACUGUGUCCCAUCCUAACAUCGAGGAGGUUGCUCUGUCCACCACCGGAGAGAUCCCCUUUUACGGCAAGGCUAUCCCCCUCGAGGUGAUCAAGGGGGGAAGACAUCUCAUCUUCUGCCACUCAAAGAAGAAGUGCGACGAGCUCGCCGCGAAGCUGGUCGCAUUGGGCAUCAAUGCCGUGGCCUACUACCGCGGUCUUGACGUGUCUGUCAUCCCGACCAGCGGCGAUGUUGUCGUCGUGUCGACCGAUGCUCUCAUGACUGGCUUUACCGGCGACUUCGACUCUGUGAUAGACUGCAACACGUGUGUCACUCAGACAGUCGAUUUCAGCCUUGACCCUACCUUUACCAUUGAGACAACCACGCUCCCCCAGGAUGCUGUCUCCAGGACUCAACGCCGGGGCAGGACUGGCAGGGGGAAGCCAGGCAUCUAUAGAUUUGUGGCACCGGGGGAGCGCCCCUCCGGCAUGUUCGACUCGUCCGUCCUCUGUGAGUGCUAUGACGCGGGCUGUGCUUGGUAUGAGCUCACGCCCGCCGAGACUACAGUUAGGCUACGAGCGUACAUGAACACCCCGGGGCUUCCCGUGUGCCAGGACCAUCUUGAAUUUUGGGAGGGCGUCUUUACGGGCCUCACUCAUAUAGAUGCCCACUUUUUAUCCCAGACAAAGCAGAGUGGGGAGAACUUUCCUUACCUGGUAGCGUACCAAGCCACCGUGUGCGCUAGGGCUCAAGCCCCUCCCCCAUCGUGGGACCAGAUGUGGAAGUGUUUGAUCCGCCUUAAACCCACCCUCCAUGGGCCAACACCCCUGCUAUACAGACUGGGCGCUGUUCAGAAUGAAGUCACCCUGACGCACCCAAUCACCAAAUACAUCAUGACAUGCAUGUCGGCCGACCUGGAGGUCGUCACGAGCACCUGGGUGCUCGUUGGCGGCGUCCUGGCUGCUCUGGCCGCGUAUUGCCUGUCAACAGGCUGCGUGGUCAUAGUGGGCAGGAUCGUCUUGUCCGGGAAGCCGGCAAUUAUACCUGACAGGGAGGUUCUCUACCAGGAGUUCGAUGAGAUGGAAGAGUGCUCUCAGCACUUACCGUACAUCGAGCAAGGGAUGAUGCUCGCUGAGCAGUUCAAGCAGAAGGCCCUCGGCCUCCUGCAGACCGCGUCCCGCCAUGCAGAGGUUAUCACCCCUGCUGUCCAGACCAACUGGCAGAAACUCGAGGUCUUUUGGGCGAAGCACAUGUGGAAUUUCAUCAGUGGGAUACAAUACUUGGCGGGCCUGUCAACGCUGCCUGGUAACCCCGCCAUUGCUUCAUUGAUGGCUUUUACAGCUGCCGUCACCAGCCCACUAACCACUGGCCAAACCCUCCUCUUCAACAUAUUGGGGGGGUGGGUGGCUGCCCAGCUCGCCGCCCCCGGUGCCGCUACUGCCUUUGUGGGUGCUGGCCUAGCUGGCGCCGCCAUCGGCAGCGUUGGACUGGGGAAGGUCCUCGUGGACAUUCUUGCAGGGUAUGGCGCGGGCGUGGCGGGAGCUCUUGUAGCAUUCAAGAUCAUGAGCGGUGAGGUCCCCUCCACGGAGGACCUGGUCAAUCUGCUGCCCGCCAUCCUCUCGCCUGGAGCCCUUGUAGUCGGUGUGGUCUGCGCAGCAAUACUGCGCCGGCACGUUGGCCCGGGCGAGGGGGCAGUGCAAUGGAUGAACCGGCUAAUAGCCUUCGCCUCCCGGGGGAACCAUGUUUCCCCCACGCACUACGUGCCGGAGAGCGAUGCAGCCGCCCGCGUCACUGCCAUACUCAGCAGCCUCACUGUAACCCAGCUCCUGAGGCGACUGCAUCAGUGGAUAAGCUCGGAGUGUACCACUCCAUGCUCCGGUUCCUGGCUAAGGGACAUCUGGGACUGGAUAUGCGAGGUGCUGAGCGACUUUAAGACCUGGCUGAAAGCCAAGCUCAUGCCACAACUGCCUGGGAUUCCCUUUGUGUCCUGCCAGCGCGGGUAUAGGGGGGUCUGGCGAGGAGACGGCAUUAUGCACACUCGCUGCCACUGUGGAGCUGAGAUCACUGGACAUGUCAAAAACGGGACGAUGAGGAUCGUCGGUCCUAGGACCUGCAGGAACAUGUGGAGUGGGACGUUCCCCAUUAACGCCUACACCACGGGCCCCUGUACUCCCCUUCCUGCGCCGAACUAUAAGUUCGCGCUGUGGAGGGUGUCUGCAGAGGAAUACGUGGAGAUAAGGCGGGUGGGGGACUUCCACUACGUAUCGGGUAUGACUACUGACAAUCUUAAAUGCCCGUGCCAGAUCCCAUCGCCCGAAUUUUUCACAGAAUUGGACGGGGUGCGCCUACACAGGUUUGCGCCCCCUUGCAAGCCCUUGCUGCGGGAGGAGGUAUCAUUCAGAGUAGGACUCCACGAGUACCCGGUGGGGUCGCAAUUACCUUGCGAGCCCGAACCGGACGUAGCCGUGUUGACGUCCAUGCUCACUGAUCCCUCCCAUAUAACAGCAGAGGCGGCCGGGAGAAGGUUGGCGAGAGGGUCACCCCCUUCUAUGGCCAGCUCCUCGGCUAGCCAGCUGUCCGCUCCAUCUCUCAAGGCAACUUGCACCGCCAACCAUGACUCCCCUGACGCCGAGCUCAUAGAGGCUAACCUCCUGUGGAGGCAGGAGAUGGGCGGCAACAUCACCAGGGUUGAGUCAGAGAACAAAGUGGUGAUUCUGGACUCCUUCGAUCCGCUUGUGGCAGAG---GAGGAUGAGCGGGAGGUCUCCGUACCUGCAGAAAUUCUGCGGAAG---UCUCGGAGAUUCGCCCGGGCCCUGCCCGUCUGGGCGCGGCCGGACUACAACCCCCCGCUAGUAGAGACGUGGAAAAAGCCUGACUACGAACCACCUGUGGUCCAUGGCUGCCCGCUACCACCUCCACGGUCCCCUCCUGUGCCUCCGCCUCGGAAA---AAGCGUACGGUGGUCCUCACCGAAUCAACCCUAUCUACUGCCUUGGCCGAGCUUGCCACCAAAAGUUUUGGCAGCUCCUCAACUUCCGGCAUUACGGGCGACAAUACGACAACAUCCUCUGAGCCCGCCCCUUCUGGCUGCCCCCCCGAC---------------UCCGACGUUGAGUCCUAUUCUUCCAUGCCCCCCCUGGAGGGGGAGCCUGGGGAUCCGGAUCUC------------------------------------------------------------AGCGACGGGUCAUGGUCGACGGUCAGUAGUGGGGCCGACACG---GAAGAUGUCGUGUGCUGCUCAAUGUCUUAUUCCUGGACAGGCGCACUCGUCACCCCGUGCGCUGCGGAAGAACAAAAACUGCCCAUCAACGCACUGAGCAACUCGUUGCUACGCCAUCACAAUCUGGUGUAUUCCACCACUUCACGCAGUGCUUGCCAAAGGCAGAAGAAAGUCACAUUUGACAGACUGCAAGUUCUGGACAGCCAUUACCAGGACGUGCUCAAGGAGGUCAAAGCAGCGGCGUCAAAAGUGAAGGCUAACUUGCUAUCCGUAGAGGAAGCUUGCAGCCUGACGCCCCCACAUUCAGCCAAAUCCAAGUUUGGCUAUGGGGCAAAAGACGUCCGUUGCCAUGCCAGAAAGGCCGUAGCCCACAUCAACUCCGUGUGGAAAGACCUUCUGGAAGACAGUGUAACACCAAUAGACACUACCAUCAUGGCCAAGAACGAGGUUUUCUGCGUUCAGCCUGAGAAGGGGGGUCGUAAGCCAGCUCGUCUCAUCGUGUUCCCCGACCUGGGCGUGCGCGUGUGCGAGAAGAUGGCCCUGUACGACGUGGUUAGCAAGCUCCCCCUGGCCGUGAUGGGAAGCUCCUACGGAUUCCAAUACUCACCAGGACAGCGGGUUGAAUUCCUCGUGCAAGCGUGGAAGUCCAAGAAGACCCCGAUGGGGUUCUCGUAUGAUACCCGCUGUUUUGACUCCACAGUCACUGAGAGCGACAUCCGUACGGAGGAGGCAAUUUACCAAUGUUGUGACCUGGACCCCCAAGCCCGCGUGGCCAUCAAGUCCCUCACUGAGAGGCUUUAUGUUGGGGGCCCUCUUACCAAUUCAAGGGGGGAAAACUGCGGCUACCGCAGGUGCCGCGCGAGCGGCGUACUGACAACUAGCUGUGGUAACACCCUCACUUGCUACAUCAAGGCCCGGGCAGCCUGUCGAGCCGCAGGGCUCCAGGACUGCACCAUGCUCGUGUGUGGCGACGACUUAGUCGUUAUCUGUGAAAGUGCGGGGGUCCAGGAGGACGCGGCGAGCCUGAGAGCCUUCACGGAGGCUAUGACCAGGUACUCCGCCCCCCCCGGGGACCCCCCACAACCAGAAUACGACUUGGAGCUUAUAACAUCAUGCUCCUCCAACGUGUCAGUCGCCCACGACGGCGCUGGAAAGAGGGUCUACUACCUUACCCGUGACCCUACAACCCCCCUCGCGAGAGCCGCGUGGGAGACAGCAAGACACACUCCAGUCAAUUCCUGGCUAGGCAACAUAAUCAUGUUUGCCCCCACACUGUGGGCGAGGAUGAUACUGAUGACCCAUUUCUUUAGCGUCCUCAUAGCCAGGGAUCAGCUUGAACAGGCUCUUAACUGUGAGAUCUACGGAGCCUGCUACUCCAUAGAACCACUGGAUCUACCUCCAAUCAUUCAAAGACUCCAUGGCCUCAGCGCAUUUUCACUCCACAGUUACUCUCCAGGUGAAAUCAAUAGGGUGGCCGCAUGCCUCAGAAAACUUGGGGUCCCGCCC-UUGCGAGCUUGGAGACACCGGGCCCGGAGCGUCCGCGCUAGGCUUCUGUCCAGAGGAGGCAGGGCUGCCAUAUGUGGCAAGUACCUCUUCAACUGGGCAGUAAGAACAAAGCUCAAACUCACUCCAAUAGCGGCCGCUGGCCGGCUGGACUUGUCCGGUUGGUUCACGGCUGGCUACAGCGGGGGAGACAUUUAUCACAGCGUGUCUCAUGCCCGGCCCCGCUGGUUCUGGUUUUGCCUACUCCUGCUCGCUGCAGGGGUAGGCAUCUACCUCCUCCCCAACCGAUGAA-GGUUGGGG---UAA-----ACACUCCGGCCUCUUAAGCCAUUUC--CUGUUUUUUUUUUUUUUUUUUUUUUUUUUUUCUUUUUUUUUUUCUUUCCUUUCCUUCUUUUUUUCCUUUCUUUUUC-------------------------------------------------------------------------CCUUCUUUAAUGGUGGCUCCAUCUUAGCCCUAGUCACGGCUAGCUGUGAAAGGUCCGUGAGCCGCAUGACUGCAGAGAGUGCUGAUACUGGCCUCUCUGCAGAUCAUGU-----
1_NC_004102             --------GCCAGCCCCCUGAUGGGGGCGACACUCCACCAUGAAUCACUCCCCUGUGAGGAACUACUGUCUUCACGCAGAAAGCGUCUAGCCAUGGCGUUAGUAUGAGUGUCGUGCAGCCUCCAGGACCCCCCCUCCCGGGAGAGCCAUAGUGGUCUGCGGAACCGGUGAGUACACCGGAAUUGCCAGGACGACCGGGUCCUUUC--UUGGAU-AAACCCGCUCAAUGCCUGGAGAUUUGGGCGUGCCCCCGCAAGACUGCUAGCCGAGUAGUGUUGGGUCGCGAAAGGCCUUGUGGUACUGCCUGAUAGGGUGCUUGCGAGUGCCCCGGGAGGUCUCGUAGACCGUGCACCAUGAGCACGAAUCCUAAACCUCAAAGAAAAACCAAACGUAACACCAACCGUCGCCCACAGGACGUCAAGUUCCCGGGUGGCGGUCAGAUCGUUGGUGGAGUUUACUUGUUGCCGCGCAGGGGCCCUAGAUUGGGUGUGCGCGCGACGAGGAAGACUUCCGAGCGGUCGCAACCUCGAGGUAGACGUCAGCCUAUCCCCAAGGCACGUCGGCCCGAGGGCAGGACCUGGG-CUCAGCCCGGGUACCCUUGGCCCCUCUAUGGCAAUGAGGGUUGCGGGUGGGCGGGAUGGCUCCUGUCUCCCCGUGGCUCUCGGCCUAGCUGGGGCCCCACAGACCCCCGGCGUAGGUCGCGCAAUUUGGGUAAGGUCAUCGAUACCCUUACGUGCGGCUUCGCCGACCUCAUGGGGUACAUACCGCUCGUCGGCGCCCCUCUUGGAGGCGCUGCCAGGGCCCUGGCGCAUGGCGUCCGGGUUCUGGAAGACGGCGUGAACUAUGCAACAGGGAACCUUCCUGGUUGCUCUUUCUCUAUCUUCCUUCUGGCCCUGCUCUCUUGCCUGACUGUGCCCGCUUCAGCCUACCAAGUGCGCAAUUCCUCGGGGCUUUACCAUGUCACCAAUGAUUGCCCUAACUCGAGUAUUGUGUACGAGGCGGCCGAUGCCAUCCUGCACACUCCGGGGUGUGUCCCUUGCGUUCGCGAGGGU---AACGCCUCGAGGUGUUGGGUGGCGGUGACCCCCACGGUGGCCACCAGGGACGGCAAACUCCCCACAACGCAGCUUCGACGUCAUAUCGAUCUGCUUGUCGGGAGCGCCACCCUCUGCUCGGCCCUCUACGUGGGGGACCUGUGCGGGUCUGUCUUUCUUGUUGGUCAACUGUUUACCUUCUCUCCCAGGCGCCACUGGACGACGCAAGACUGCAAUUGUUCUAUCUAUCCCGGCCAUAUAACGGGUCAUCGCAUGGCAUGGGAUAUGAUGAUGAACUGGUCCCCUACGGCAGCGUUGGUGGUAGCUCAGCUGCUCCGGAUCCCACAAGCCAUCAUGGACAUGAUCGCUGGUGCUCACUGGGGAGUCCUGGCGGGCAUAGCGUAUUUCUCCAUGGUGGGGAACUGGGCGAAGGUCCUGGUAGUGCUGCUGCUAUUUGCCGGCGUCGACGCGGAAACCCACGUCACCGGGGGA---AGUGCCGGCCGCACCACGGCUGGGCUUGUUGGUCUCCUUACACCAGGCGCCAAGCAGAACAUCCAACUGAUCAACACCAACGGCAGUUGGCACAUCAAUAGCACGGCCUUGAACUGCAAUGAAAGCCUUAACACCGGCUGGUUAGCAGGGCUCUUCUAUCAGCAC---AAAUUCAACUCUUCAGGCUGUCCUGAGAGGUUGGCCAGCUGCCGACGCCUUACCGAUUUUGCCCAGGGCUGGGGUCCUAUCAGUUAU---GCCAACGGAAGCGGCCUC------------GACGAACGCCCCUACUGCUGGCACUACCCUCCAAGACCUUGUGGCAUUGUGCCCGCAAAGAGCGUGUGUGGCCCGGUAUAUUGCUUCACUCCCAGCCCCGUGGUGGUGGGAACGACCGACAGGUCGGGCGCGCCUACCUACAGCUGGGGUGCAAAUGAUACGGAUGUCUUCGUCCUUAACAACACCAGGCCACCGCUGGGCAAUUGGUUCGGUUGUACCUGGAUGAACUCAACUGGAUUCACCAAAGUGUGCGGAGCGCCCCCUUGUGUCAUCGGAGGGGUGGGCAACAACACC------------------UUGCUCUGCCCCACUGAUUGUUUCCGCAAGCAUCCGGAAGCCACAUACUCUCGGUGCGGCUCCGGUCCCUGGAUUACACCCAGGUGCAUGGUCGACUACCCGUAUAGGCUUUGGCACUAUCCUUGUACCAUCAAUUACACCAUAUUCAAAGUCAGGAUGUACGUGGGAGGGGUCGAGCACAGGCUGGAAGCGGCCUGCAACUGGACGCGGGGCGAACGCUGUGAUCUGGAAGACAGGGACAGGUCCGAGCUCAGCCCAUUGCUGCUGUCCACCACACAGUGGCAGGUCCUUCCGUGUUCUUUCACGACCCUGCCAGCCUUGUCCACCGGCCUCAUCCACCUCCACCAGAACAUUGUGGACGUGCAGUACUUGUACGGGGUAGGGUCAAGCAUCGCGUCCUGGGCCAUUAAGUGGGAGUACGUCGUUCUCCUGUUCCUCCUGCUUGCAGACGCGCGCGUCUGCUCCUGCUUGUGGAUGAUGUUACUCAUA-UCCCAAGCGGAGGCGGCUUUGGAGAACCUCGUAAUACUCAAUGCAGCAUCCCUGGCCGGGACGCACGGUCUUGUGUCCUUCCUCGUGUUCUUCUGCUUUGCGUGGUAUCUGAAGGGUAGGUGGGUGCCCGGAGCGGUCUACGCCUUCUACGGGAUGUGGCCUCUCCUCCUGCUCCUGCUGGCGUUGCCUCAGCGGGCAUACGCACUGGACACGGAGGUGGCCGCGUCGUGUGGCGGCGUUGUUCUUGUCGGGUUAAUGGCGCUGACUCUGUCGCCAUAUUACAAGCGCUACAUCAGCUGGUGCAUGUGGUGGCUUCAGUAUUUUCUGACCAGAGUAGAAGCGCAACUGCACGUGUGGGUUCCCCCCCUCAACGUCCGGGGGGGGCGCGAUGCCGUCAUCUUACUCAUGUGUGUUGUACACCCGACUCUGGUAUUUGACAUCACCAAACUACUCCUGGCCAUCUUCGGACCCCUUUGGAUUCUUCAAGCCAGUUUGCUUAAAGUCCCCUACUUCGUGCGCGUUCAAGGCCUUCUCCGGAUCUGCGCGCUAGCGCGGAAGAUAGCCGGAGGUCAUUACGUGCAAAUGGCCAUCAUCAAGUUAGGGGCGCUUACUGGCACCUAUGUGUAUAACCAUCUCACCCCUCUUCGAGACUGGGCGCACAACGGCCUGCGAGAUCUGGCCGUGGCUGUGGAACCAGUCGUCUUCUCCCGAAUGGAGACCAAGCUCAUCACGUGGGGGGCAGAUACCGCCGCGUGCGGUGACAUCAUCAACGGCUUGCCCGUCUCUGCCCGUAGGGGCCAGGAGAUACUGCUUGGGCCAGCCGACGGAAUGGUCUCCAAGGGGUGGAGGUUGCUGGCGCCCAUCACGGCGUACGCCCAGCAGACGAGAGGCCUCCUAGGGUGUAUAAUCACCAGCCUGACUGGCCGGGACAAAAACCAAGUGGAGGGUGAGGUCCAGAUCGUGUCAACUGCUACCCAAACCUUCCUGGCAACGUGCAUCAAUGGGGUAUGCUGGACUGUCUACCACGGGGCCGGAACGAGGACCAUCGCAUCACCCAAGGGUCCUGUCAUCCAGAUGUAUACCAAUGUGGACCAAGACCUUGUGGGCUGGCCCGCUCCUCAAGGUUCCCGCUCAUUGACACCCUGCACCUGCGGCUCCUCGGACCUUUACCUGGUCACGAGGCACGCCGAUGUCAUUCCCGUGCGCCGGCGAGGUGAUAGCAGGGGUAGCCUGCUUUCGCCCCGGCCCAUUUCCUACUUGAAAGGCUCCUCGGGGGGUCCGCUGUUGUGCCCCGCGGGACACGCCGUGGGCCUAUUCAGGGCCGCGGUGUGCACCCGUGGAGUGGCUAAGGCGGUGGACUUUAUCCCUGUGGAGAACCUAGAGACAACCAUGAGAUCCCCGGUGUUCACGGACAACUCCUCUCCACCAGCAGUGCCCCAGAGCUUCCAGGUGGCCCACCUGCAUGCUCCCACCGGCAGCGGUAAGAGCACCAAGGUCCCGGCUGCGUACGCAGCCCAGGGCUACAAGGUGUUGGUGCUCAACCCCUCUGUUGCUGCAACGCUGGGCUUUGGUGCUUACAUGUCCAAGGCCCAUGGGGUUGAUCCUAAUAUCAGGACCGGGGUGAGAACAAUUACCACUGGCAGCCCCAUCACGUACUCCACCUACGGCAAGUUCCUUGCCGACGGCGGGUGCUCAGGAGGUGCUUAUGACAUAAUAAUUUGUGACGAGUGCCACUCCACGGAUGCCACAUCCAUCUUGGGCAUCGGCACUGUCCUUGACCAAGCAGAGACUGCGGGGGCGAGACUGGUUGUGCUCGCCACUGCUACCCCUCCGGGCUCCGUCACUGUGUCCCAUCCUAACAUCGAGGAGGUUGCUCUGUCCACCACCGGAGAGAUCCCUUUUUACGGCAAGGCUAUCCCCCUCGAGGUGAUCAAGGGGGGAAGACAUCUCAUCUUCUGCCACUCAAAGAAGAAGUGCGACGAGCUCGCCGCGAAGCUGGUCGCAUUGGGCAUCAAUGCCGUGGCCUACUACCGCGGUCUUGACGUGUCUGUCAUCCCGACCAGCGGCGAUGUUGUCGUCGUGUCGACCGAUGCUCUCAUGACUGGCUUUACCGGCGACUUCGACUCUGUGAUAGACUGCAACACGUGUGUCACUCAGACAGUCGAUUUCAGCCUUGACCCUACCUUUACCAUUGAGACAACCACGCUCCCCCAGGAUGCUGUCUCCAGGACUCAACGCCGGGGCAGGACUGGCAGGGGGAAGCCAGGCAUCUACAGAUUUGUGGCACCGGGGGAGCGCCCCUCCGGCAUGUUCGACUCGUCCGUCCUCUGUGAGUGCUAUGACGCGGGCUGUGCUUGGUAUGAGCUCACGCCCGCCGAGACUACAGUUAGGCUACGAGCGUACAUGAACACCCCGGGGCUUCCCGUGUGCCAGGACCAUCUUGAAUUUUGGGAGGGCGUCUUUACGGGCCUCACUCAUAUAGAUGCCCACUUUCUAUCCCAGACAAAGCAGAGUGGGGAGAACUUUCCUUACCUGGUAGCGUACCAAGCCACCGUGUGCGCUAGGGCUCAAGCCCCUCCCCCAUCGUGGGACCAGAUGUGGAAGUGUUUGAUCCGCCUUAAACCCACCCUCCAUGGGCCAACACCCCUGCUAUACAGACUGGGCGCUGUUCAGAAUGAAGUCACCCUGACGCACCCAAUCACCAAAUACAUCAUGACAUGCAUGUCGGCCGACCUGGAGGUCGUCACGAGCACCUGGGUGCUCGUUGGCGGCGUCCUGGCUGCUCUGGCCGCGUAUUGCCUGUCAACAGGCUGCGUGGUCAUAGUGGGCAGGAUUGUCUUGUCCGGGAAGCCGGCAAUUAUACCUGACAGGGAGGUUCUCUACCAGGAGUUCGAUGAGAUGGAAGAGUGCUCUCAGCACUUACCGUACAUCGAGCAAGGGAUGAUGCUCGCUGAGCAGUUCAAGCAGAAGGCCCUCGGCCUCCUGCAGACCGCGUCCCGCCAAGCAGAGGUUAUCACCCCUGCUGUCCAGACCAACUGGCAGAAACUCGAGGUCUUCUGGGCGAAGCACAUGUGGAAUUUCAUCAGUGGGAUACAAUACUUGGCGGGCCUGUCAACGCUGCCUGGUAACCCCGCCAUUGCUUCAUUGAUGGCUUUUACAGCUGCCGUCACCAGCCCACUAACCACUGGCCAAACCCUCCUCUUCAACAUAUUGGGGGGGUGGGUGGCUGCCCAGCUCGCCGCCCCCGGUGCCGCUACCGCCUUUGUGGGCGCUGGCUUAGCUGGCGCCGCCAUCGGCAGCGUUGGACUGGGGAAGGUCCUCGUGGACAUUCUUGCAGGGUAUGGCGCGGGCGUGGCGGGAGCUCUUGUAGCAUUCAAGAUCAUGAGCGGUGAGGUCCCCUCCACGGAGGACCUGGUCAAUCUGCUGCCCGCCAUCCUCUCGCCUGGAGCCCUUGUAGUCGGUGUGGUCUGCGCAGCAAUACUGCGCCGGCACGUUGGCCCGGGCGAGGGGGCAGUGCAAUGGAUGAACCGGCUAAUAGCCUUCGCCUCCCGGGGGAACCAUGUUUCCCCCACGCACUACGUGCCGGAGAGCGAUGCAGCCGCCCGCGUCACUGCCAUACUCAGCAGCCUCACUGUAACCCAGCUCCUGAGGCGACUGCAUCAGUGGAUAAGCUCGGAGUGUACCACUCCAUGCUCCGGUUCCUGGCUAAGGGACAUCUGGGACUGGAUAUGCGAGGUGCUGAGCGACUUUAAGACCUGGCUGAAAGCCAAGCUCAUGCCACAACUGCCUGGGAUUCCCUUUGUGUCCUGCCAGCGCGGGUAUAGGGGGGUCUGGCGAGGAGACGGCAUUAUGCACACUCGCUGCCACUGUGGAGCUGAGAUCACUGGACAUGUCAAAAACGGGACGAUGAGGAUCGUCGGUCCUAGGACCUGCAGGAACAUGUGGAGUGGGACGUUCCCCAUUAACGCCUACACCACGGGCCCCUGUACUCCCCUUCCUGCGCCGAACUAUAAGUUCGCGCUGUGGAGGGUGUCUGCAGAGGAAUACGUGGAGAUAAGGCGGGUGGGGGACUUCCACUACGUAUCGGGUAUGACUACUGACAAUCUUAAAUGCCCGUGCCAGAUCCCAUCGCCCGAAUUUUUCACAGAAUUGGACGGGGUGCGCCUACAUAGGUUUGCGCCCCCUUGCAAGCCCUUGCUGCGGGAGGAGGUAUCAUUCAGAGUAGGACUCCACGAGUACCCGGUGGGGUCGCAAUUACCUUGCGAGCCCGAACCGGACGUAGCCGUGUUGACGUCCAUGCUCACUGAUCCCUCCCAUAUAACAGCAGAGGCGGCCGGGAGAAGGUUGGCGAGAGGGUCACCCCCUUCUAUGGCCAGCUCCUCGGCCAGCCAGCUGUCCGCUCCAUCUCUCAAGGCAACUUGCACCGCCAACCAUGACUCCCCUGACGCCGAGCUCAUAGAGGCUAACCUCCUGUGGAGGCAGGAGAUGGGCGGCAACAUCACCAGGGUUGAGUCAGAGAACAAAGUGGUGAUUCUGGACUCCUUCGAUCCGCUUGUGGCAGAG---GAGGAUGAGCGGGAGGUCUCCGUACCCGCAGAAAUUCUGCGGAAG---UCUCGGAGAUUCGCCCGGGCCCUGCCCGUUUGGGCGCGGCCGGACUACAACCCCCCGCUAGUAGAGACGUGGAAAAAGCCUGACUACGAACCACCUGUGGUCCAUGGCUGCCCGCUACCACCUCCACGGUCCCCUCCUGUGCCUCCGCCUCGGAAA---AAGCGUACGGUGGUCCUCACCGAAUCAACCCUAUCUACUGCCUUGGCCGAGCUUGCCACCAAAAGUUUUGGCAGCUCCUCAACUUCCGGCAUUACGGGCGACAAUACGACAACAUCCUCUGAGCCCGCCCCUUCUGGCUGCCCCCCCGAC---------------UCCGACGUUGAGUCCUAUUCUUCCAUGCCCCCCCUGGAGGGGGAGCCUGGGGAUCCGGAUCUC------------------------------------------------------------AGCGACGGGUCAUGGUCGACGGUCAGUAGUGGGGCCGACACG---GAAGAUGUCGUGUGCUGCUCAAUGUCUUAUUCCUGGACAGGCGCACUCGUCACCCCGUGCGCUGCGGAAGAACAAAAACUGCCCAUCAACGCACUGAGCAACUCGUUGCUACGCCAUCACAAUCUGGUGUAUUCCACCACUUCACGCAGUGCUUGCCAAAGGCAGAAGAAAGUCACAUUUGACAGACUGCAAGUUCUGGACAGCCAUUACCAGGACGUGCUCAAGGAGGUCAAAGCAGCGGCGUCAAAAGUGAAGGCUAACUUGCUAUCCGUAGAGGAAGCUUGCAGCCUGACGCCCCCACAUUCAGCCAAAUCCAAGUUUGGCUAUGGGGCAAAAGACGUCCGUUGCCAUGCCAGAAAGGCCGUAGCCCACAUCAACUCCGUGUGGAAAGACCUUCUGGAAGACAGUGUAACACCAAUAGACACUACCAUCAUGGCCAAGAACGAGGUUUUCUGCGUUCAGCCUGAGAAGGGGGGUCGUAAGCCAGCUCGUCUCAUCGUGUUCCCCGACCUGGGCGUGCGCGUGUGCGAGAAGAUGGCCCUGUACGACGUGGUUAGCAAGCUCCCCCUGGCCGUGAUGGGAAGCUCCUACGGAUUCCAAUACUCACCAGGACAGCGGGUUGAAUUCCUCGUGCAAGCGUGGAAGUCCAAGAAGACCCCGAUGGGGUUCUCGUAUGAUACCCGCUGUUUUGACUCCACAGUCACUGAGAGCGACAUCCGUACGGAGGAGGCAAUUUACCAAUGUUGUGACCUGGACCCCCAAGCCCGCGUGGCCAUCAAGUCCCUCACUGAGAGGCUUUAUGUUGGGGGCCCUCUUACCAAUUCAAGGGGGGAAAACUGCGGCUACCGCAGGUGCCGCGCGAGCGGCGUACUGACAACUAGCUGUGGUAACACCCUCACUUGCUACAUCAAGGCCCGGGCAGCCUGUCGAGCCGCAGGGCUCCAGGACUGCACCAUGCUCGUGUGUGGCGACGACUUAGUCGUUAUCUGUGAAAGUGCGGGGGUCCAGGAGGACGCGGCGAGCCUGAGAGCCUUCACGGAGGCUAUGACCAGGUACUCCGCCCCCCCCGGGGACCCCCCACAACCAGAAUACGACUUGGAGCUUAUAACAUCAUGCUCCUCCAACGUGUCAGUCGCCCACGACGGCGCUGGAAAGAGGGUCUACUACCUUACCCGUGACCCUACAACCCCCCUCGCGAGAGCCGCGUGGGAGACAGCAAGACACACUCCAGUCAAUUCCUGGCUAGGCAACAUAAUCAUGUUUGCCCCCACACUGUGGGCGAGGAUGAUACUGAUGACCCAUUUCUUUAGCGUCCUCAUAGCCAGGGAUCAGCUUGAACAGGCUCUUAACUGUGAGAUCUACGGAGCCUGCUACUCCAUAGAACCACUGGAUCUACCUCCAAUCAUUCAAAGACUCCAUGGCCUCAGCGCAUUUUCACUCCACAGUUACUCUCCAGGUGAAAUCAAUAGGGUGGCCGCAUGCCUCAGAAAACUUGGGGUCCCGCCC-UUGCGAGCUUGGAGACACCGGGCCCGGAGCGUCCGCGCUAGGCUUCUGUCCAGAGGAGGCAGGGCUGCCAUAUGUGGCAAGUACCUCUUCAACUGGGCAGUAAGAACAAAGCUCAAACUCACUCCAAUAGCGGCCGCUGGCCGGCUGGACUUGUCCGGUUGGUUCACGGCUGGCUACAGCGGGGGAGACAUUUAUCACAGCGUGUCUCAUGCCCGGCCCCGCUGGUUCUGGUUUUGCCUACUCCUGCUCGCUGCAGGGGUAGGCAUCUACCUCCUCCCCAACCGAUGAA-GGUUGGGG---UAA-----ACACUCCGGCCUCUUAGGCCAUUUC--CUGUUUUUUUUUUUUUUUUUUUUUUUUUUUUUUUUUUUUUUUUUUUUUUUUUUUCUUUUUUUUUUUUUUUUUCCUUUUUUUUUUUUUUUUUUUUCUUUCCUUCUUUUUUCCUUUCUUUUCCUU--------------------------CCUUCUUUAAUGGUGGCUCCAUCUUAGCCCUAGUCACGGCUAGCUGUGAAAGGUCCGUGAGCCGCAUGACUGCAGAGAGUGCUGAUACUGGCCUCUCUGCAGAUCAUGU-----
1a_EU234065             -----------------------------------------------------------------------------------------------------------------UGCAGCCUCCAGGACCCCCCCUCCCGGGAGAGCCAUAGUGGUCUGCGGAACCGGUGAGUACACCGGAAUUGCCAGGACGACCGGGUCCUUUC--UUGGAU-AAACCCGCUCAAUGCCUGGAGAUUUGGGCGUGCCCCCGCAAGACUGCUAGCCGAGUAGUGUUGGGUCGCGAAAGGCCUUGUGGUACUGCCUGAUAGGGUGCUUGCGAGUGCCCCGGGAGGUCUCGUAGACCGUGCACCAUGAGCACGAAUCCUAAACCUCAAAGAAAAACCAAACGUAACACCAACCGUCGCCCACAGGACGUCAAGUUCCCGGGUGGCGGUCAGAUCGUUGGUGGAGUUUACUUGUUGCCGCGCAGGGGCCCUAGAUUGGGUGUGCGCGCGACGAGGAAGACUUCCGAGCGGUCGCAACCUCGAGGUAGACGUCAGCCUAUCCCCAAGGCGCGUCGGCCCGAGGGCAGGACCUGGG-CUCAGCCCGGGUACCCUUGGCCCCUCUAUGGCAAUGAGGGUUGCGGGUGGGCGGGAUGGCUCCUGUCUCCCCGUGGCUCUCGGCCUAGCUGGGGCCCCACAGACCCCCGGCGUAGGUCGCGCAAUUUGGGUAAGGUCAUCGAUACCCUUACGUGCGGCUUCGCCGACCUCAUGGGGUACAUACCGCUCGUCGGCGCCCCUCUUGGAGGCGCUGCCAGGGCCCUGGCGCAUGGCGUCCGGGUUCUGGAAGACGGCGUGAACUAUGCAACAGGGAACCUUCCUGGUUGCUCUUUCUCUAUCUUCCUUCUGGCCCUGCUCUCUUGCCUGACUGUGCCCGCUUCAGCCUACCAAGUGCGCAACUCCUCGGGGCUUUACCAUGUCACCAAUGAUUGCCCCAACUCGAGUAUUGUGUACGAGGCGGCCGAUGCCAUCCUGCACACUCCGGGGUGUGUCCCUUGCGUUCACGAGGGU---AACGCCUCGAGGUGUUGGGUGGCGGUGACCCCCACGGUGGCCACCAGGGACGGCAAACUCCCCACAACGCAGCUUCGACGUCACAUCGAUCUGCUUGUCGGGAGCGCCACCCUCUGCUCGGCCCUCUACGUGGGGGACCUGUGCGGGUCUGUCUUUCUUGUCGGUCAACUGUUUACCUUCUCUCCCAGGCGCCACUGGACGACGCAAGGCUGCAAUUGUUCUAUCUAUCCCGGCCAUAUAACGGGUCACCGCAUGGCAUGGGAUAUGAUGAUGAACUGGUCCCCUACGGCGGCGUUGGUGGUAGCUCAGCUGCUCCGGAUCCCACAAGCCAUCAUGGACAUGAUCGCUGGUGCUCACUGGGGAGUCCUGGCGGGCAUAGCGUAUUUCUCCAUGGUGGGGAACUGGGCGAAGGUCCUGGUAGUGCUGCUGCUAUUUGCCGGCGUCGACGCGGAAACCCACGUCACCGGGGGA---AGUGUCGGCCACACCGUGUCUGGGUUUGCUGGUCUCCUCUCACCAGGCGCCAAGCAGAACAUCCAACUGAUCAACACCAACGGCAGUUGGCACAUCAAUAGCACGGCCUUGAACUGCAAUGAAAGCCUUACCACCGGCUGGCUAGCAGGGCUCUUCUAUCACCAC---AAAUUCAACUCUUCAGGCUGUCCCGAGAGGUUGGCCAGCUGCCGACGCCUUACCGAUUUUGCCCAGGGCUGGGGCCCUAUCAGUCAU---GCCAACGGAAGCGGCCCC------------GACGAACGCCCCUACUGCUGGCACUACCCCCCAAGACCUUGUGGUAUUGUGCCCGCAAAGGGCGUGUGUGGCCCGGUAUAUUGCUUCACUCCCAGCCCCGUGGUGGUGGGAACGACCGACAGGGCGGGCGUGCCUACCUACAGCUGGGGUGAAAAUGAUACGGACGUCUUCGUCCUUAACAACACCAGGCCACCGCUGGGCAAUUGGUUCGGUUGCACCUGGAUGAACUCAACUGGAUACACCAAAGUGUGCGGAGCGCCCCCCUGUGUCAUCGGAGGGGUGGGCAACAACACC------------------UUGCGCUGCCCCACUGAUUGUUUCCGCAAGCAUCCGGAAGCCACGUACUCUCGAUGCGGCUCCGGUCCCUGGAUUACACCCAGGUGCAUGGUCAACUACCCGUAUAGGCUUUGGCAUUAUCCUUGUACCAUCAACUACACCAUAUUCAAAGUCAGGAUGUACGUGGGAGGGGUCGAGCACAGGCUGGAAGCCGCCUGCAACUGGACGCGGGGCGAACGCUGUGAUCUGGAAGACAGGGACAGGUCCGAGCUUAGCCCAUUGCUGCUGUCCACCACACAGUGGCAGGUCCUUCCGUGUUCCUUCACGACCCUGCCAGCCUUGUCCACCGGCCUCAUCCACCUCCACCAGAACAUUGUGGACGUGCAGUACUUGUACGGGGUAGGGUCAAGCAUCGCGUCCUGGGCCAUUAAGUGGGAGUACGUCGUUCUCCUGUUCCUUCUGCUUGCAGACGCGCGUGUCUGCUCCUGCUUGUGGAUGAUGUUACUCAUA-UCCCAAGUGGAGGCGGCUUUGGAGAACCUCGUAAUACUCAAUGCAGCAUCCCUGGCCGGGACGCAUGGUCUUGUGUCCUUCCUCGUGUUCUUCUGCUUUGCAUGGUAUCUGAAGGGUAAGUGGGUGCCCGGAGCGGUCUACGCCUUCUACGGGACGUGGCCUCUCCUCCUGCUCCUGCUGGCGUUGCCUCAGCGGGCAUACGCACUGGACACGGAGGUGGCCGCGUCGUGUGGUGGCGUUGUUCUUGUCGGGUUAGUGGCGCUGACUCUGUCACCAUACUACAAGCACUAUAUCAGCUGGUGCUUAUGGUGGCUUCAGUAUUUCCUGACCAGAGUAGAAGCGCACCUGCACGUGUGGGUUCCCCCCCUCAACGUUCGAGGGGGGCGCGAUGCUGUCAUCUUACUCAUGUGUGUUGUACACCCGACUCUGGUAUUUGACAUCACCAAACUACUGCUGGCCGUCUUCGGACCCCUUUGGAUUCUUCAAGCCAGUUUGCUUAAAGUCCCCUACUUCGUGCGCGUUCAAGGCCUUCUCCGGAUCUGCGCGCUAGCGCGGGAGAUGGCCGGAGGUCAUUACGUGCAGAUGGCCAUCAUCAAGUUGGGGGCGCUUACUGGCACCUAUGUUUACAACCAUCUCACUCCUCUCCGAGACUGGGCGCACAACGGCCUGCAAGAUCUGGCCGUGGCUGUGGAGCCAGUCGUCUUCUCCCAAAUGGAGACCAAGCUCAUCACGUGGGGGGCAGACACCGCCGCGUGCGGUGACAUCAUCAACGGCUUGCCCGUCUCCGCCCGUAGGGGCCAGGAGAUACUGCUCGGACCAGCCGACGGAAUGGUCUCCAAGGGGUGGAGGUUGCUGGCGCCCAUCACGGCGUACGCCCAGCAGACGAGAGGCCUCCUAGGGUGUAUAAUCACCAGCCUGACUGGCCGGGACAAAAAUCAAGUGGAGGGUGAGGUCCAGAUCGUGUCAACCGCUGCCCAGACCUUCCUGGCAACGUGCAUCAAUGGGGUAUGCUGGACUGUCUACCACGGAGCCGGAACGAGGACCAUCGCAUCACCCAAGGGUCCUGUUAUCCAGAUGUAUACCAAUGUGGACCAAGACCUUGUGGGCUGGCCCGCUCCUCAAGGUUCCCGCUCAUUGACACCCUGCACCUGCGGCUCCUCGGACCUUUACCUGGUCACGAGGCACGCCGAUGUCAUUCCCGUGCGCCGGCGGGGUGAUAGCAGGGGCAGCCUGCUUUCGCCCCGGCCCAUUUCCUACUUGAAAGGCUCCUCGGGGGGUCCGCUGUUGUGCCCCGCGGGACACGCCGUGGGCAUAUUCAGGGCCGCGGUGUGCACCCGUGGAGUGGCUAAGGCGGUGGACUUUAUCCCUGUGGAGAACCUAGAGACAACCAUGAGAUCCCCGGUGUUCACGGACAACUCCUCUCCACCAGCAGUGCCCCAGAGCUUCCAGGUGGCCCACCUGCAUGCUCCCACCGGCAGCGGUAAGAGCACCAAGGUCCCGGCUGCGUACGCAGCUCAGGGCUACAAGGUGCUAGUGCUCAACCCCUCUGUUGCUGCAACACUGGGCUUUGGUGCUUACAUGUCCAAGGCCCAUGGGGUCGACCCUAACAUCAGGACUGGGGUAAGAACAAUUACCACUGGCAGCCCCAUCACGUACUCCACCUACGGCAAGUUCCUUGCCGACGGCGGGUGCUCAGGAGGUGCCUAUGACAUAAUAAUUUGUGACGAGUGCCACUCCACGGAUGCCACAUCCAUCUUGGGCAUCGGCACUGUCCUUGACCAAGCAGAGACUGCGGGGGCGAGACUGGUUGUGCUCGCCACCGCUACCCCUCCGGGCUCCGUCACUGUGCCCCAUCCUAACAUCGAGGAGGUUGCUCUGUCCACCACCGGAGAGAUCCCUUUUUAUGGCAAGGCUAUCCCCCUCGAGGUAAUCAAGGGGGGGAGACAUCUCAUCUUCUGUCACUCAAAGAAGAAGUGCGACGAGCUCGCCGCAAAGCUGGUCGCACUGGGCAUCAAUGCCGUGGCCUACUACCGCGGUCUUGACGUGUCUGCCAUCCCGACCAGCGGCGAUGUUGUCGUCGUGGCGACCGAUGCUCUCAUGACUGGCUUUACCGGCGACUUCGACUCUGUGAUAGACUGCAAUACGUGUGUCACCCAGACAGUCGAUUUCAGCCUUGACCCUACCUUCACCAUUGAGACAACCACGCUCCCCCAGGACGCUGUCUCCCGGACUCAACGUCGGGGCAGGACCGGCAGGGGGAAGCCAGGCAUCUACAGAUUUGUGGCACCGGGGGAGCGCCCCUCCGGCAUGUUCGACUCGUCCGUCCUCUGUGAGUGCUAUGACGCGGGCUGUGCUUGGUAUGAGCUCACGCCCGCCGAGACUACAGUUAGGCUACGAGCGUACAUGAACACCCCGGGGCUUCCCGUGUGCCAGGACCAUCUUGAAUUUUGGGAGGGCGUCUUUACGGGCCUCACCCAUAUAGAUGCCCACUUUCUAUCCCAGACAAAGCAGAGUGGGGAGAACUUUCCUUACCUGGUAGCGUACCAAGCCACCGUGUGCGCUAGGGCUCAAGCCCCUCCCCCAUCGUGGGACCAGAUGUGGAAAUGUUUGAUCCGCCUCAAACCCACCCUCCAUGGGCCAACACCCCUGCUAUACAGACUGGGCGCUGUUCAGAAUGAAGUCACCCUGACGCACCCAAUCACCAAAUACAUCAUGACAUGCAUGUCGGCUGACCUGGAGGUCGUCACGAGCACUUGGGUGCUCGUUGGCGGCGUCCUGGCUGCUUUGGCCGCGUAUUGCCUGUCAACAGGCUGCGUGGUCAUAGUGGGCAGGAUUGUCUUGUCCGGGAAGCCGGCAAUUAUACCUGACAGGGAGGUUCUCUACCAGGAGUUCGAUGAGAUGGAAGAGUGCUCUCAACACUUACCGUACAUCGAGCAAGGGAUGAUGCUCGCUGAGCAGUUCAAGCAGAAGGCCCUCGGCCUCCUGCAGACCGCGUCCCGCCAGGCAGAGGUUAUCACCCCCGCUGUCCAGACCAACUGGCAGAAACUCGAGGCCUUCUGGGCGAAGCAUAUGUGGAAUUUCAUCAGUGGGAUACAAUACUUGGCGGGCCUGUCAACGCUGCCUGGUAACCCUGCCAUUGCUUCAUUGAUGGCUUUUACAGCUGCUGUCACCAGCCCACUAACCACUAGCCAGACCCUCCUCUUCAACAUAUUGGGGGGGUGGCUGGCUGCCCAGCUCGCCGCCCCCGGUGCCGCUACCGCCUUUGUGGGCGCUGGCUUAGCUGGCGCCGCCAUCGGCAGUGUCGGACUGGGGAAGGUCCUCGUGGACAUUCUUGCAGGGUAUGGCGCGGGCGUGGCGGGAGCUCUUGUAGCAUUCAAGAUCAUGAGCGGUGAGGUCCCCUCCACGGAGGACCUGGUCAAUCUGCUGCCCGCCAUCCUCUCGCCCGGAGCCCUUGUAGUCGGUGUAGUCUGCGCAGCAAUACUGCGCCGGCACGUUGGCCCGGGCGAGGGGGCAGUGCAAUGGAUGAACCGGCUAAUAGCCUUCGCCUCCCGGGGGAACCAUGUUUCCCCCACGCACUACGUGCCGGAGAGCGACGCAGCCGCCCGCGUCACUGCCAUACUCAGCAGCCUCACUGUAACCCAGCUCUUGAGGCGACUGCACCAGUGGAUAAGCUCGGAGUGUACCACUCCAUGCUCCGGUUCCUGGCUAAGGGACAUCUGGGACUGGAUAUGCGAGGUGCUGAGCGACUUUAAGACCUGGCUGAAAGCCAAGCUCAUGCCACAACUGCCUGGGAUCCCCUUUGUGUCCUGCCAGCGCGGGUAUAAGGGGGUCUGGCGAGGAGACGGCAUUAUGCACACUCGCUGCCACUGUGGAGCUGAGAUCACUGGACAUGUCAAAAAUGGGACGAUGAGGAUCGUUGGUCCUAGGACCUGCAGGAACAUGUGGAGUGGGACCUUCCCCAUUAACGCCUACACCACGGGCCCCUGUACUCCCCUUCCUGCGCCGAACUAUGAGUUCGCGUUGUGGAGGGUGUCUGCAGAGGAGUACGUGGAGAUAAGGCAGGUGGGGGACUUCCACUACGUAACGGGUAUGACUACUGACAAUCUUAAAUGCCCGUGCCAGGUCCCAUCGCCCGAAUUUUUCACAGAAUUGGACGGGGUGCGCCUACAUAGGUUCGCGCCCCCUUGCAAGCCCUUGCUGCGGGAGGAGGUAUCAUUCAGAGUAGGACUCCACGAGUACCCGGUGGGGUCGCAAUUACCUUGCGAGCCCGAACCGGACGUGGCCGUGUUGACGUCCAUGCUCACUGAUCCCUCCCACAUAACAGCGGAGGCGGCCGGGAGAAGGUUGGCGAGGGGAUCACCCCCUUCUGAGGCCAGCUCCUCGGCUAGCCAGCUGUCCGCUCCAUCUCUCAAGGCAACUUGCACCGCCAACCAUGACUCCCCUGACGCCGAGCUCAUAGAGGCUAACCUCCUGUGGAGGCAGGAGAUGGGCGGCAACAUCACCAGGGUUGAGUCAGAGAACAAAGUGGUGAUUCUGGACUCCUUCGAUCCGCUUGUGGCAGAG---GAGGAUGAGCGGGAGAUCUCCGUACCCGCAGAAAUCCUGCGGAAG---UCUCGGAGAUUCGCCCCGGCCCUGCCCGUUUGGGCGCGGCCGGACUACAACCCCCCGCUGAUAGAGACGUGGAAAAAGCCUGACUACGAACCACCUGUGGUCCAUGGCUGCCCGCUACCACCUCCACGGACCCCUCCUGUGCCUCCGCCUCGGAAG---AAGCGGACGGUGGUCCUCACCGAAUCAACCGUAUCUACUGCCUUGGCCGAGCUUGCCACCAAAAGCUUUGGCAGCUCCUCAACUUCCGGCAUUACGGGCGACAAUACGACAACAUCCUCUGAGCCCGCCCCUUCUGGCUGCCCCCCCGAC---------------UCCGACGCUGAGUCCUAUUCUUCCAUGCCCCCCCUGGAGGGGGAGCCUGGGGAUCCGGAUCUC------------------------------------------------------------AGCGACGGGUCAUGGUCGACGGUCAGUAGUGGGGCCGACGCG---GAGGAUGUCGUGUGCUGCUCAAUGUCUUAUUCCUGGACAGGCGCACUCAUCACCCCGUGCGCUGCGGAAGAACAAAAACUGCCCAUCAACGCACUGAGCAACUCGUUGCUACGUCAUCACAAUCUGGUGUAUUCCACCACUUCACGCAGUGCUUGCCAAAGGCAGAAGAAAGUCACAUUUGACAGACUGCAAGUUCUGGAUAGCCAUUACCAGGACGUACUCAAGGAGGUUAAAGCAGCGGCGUCGAAAGUGAAGGCUAACUUGCUAUCCGUAGAGGAAGCUUGCAGCCUGACGCCCCCACAUUCAGCCAGAUCCAAGUUUGGCUAUGGGGCAAAAGACGUCCGUUGCCAUGCCAGAAAGGCCGUAGCCCACAUCAACUCCGUGUGGAAGGACCUUCUGGAAGACAGUGUAACACCAAUAGACACUACCAUCAUGGCCAAGAACGAGGUUUUCUGCGUUCAGCCUGAGAAGGGGGGUCGUAAGCCAGCUCGUCUCAUCGUGUUCCCCGACCUGGGUGUGCGCGUGUGCGAGAAGAUGGCCCUGUACGACGUGGUUAGCAAGCUCCCCCUGGCCGUGAUGGGAAGCUCCUACGGAUUCCAAUACUCACCAGGACAGCGGGUUGAAUUCCUCGUGCAAGCGUGGAAGGCCAAGAAGACCCCAAUGGGGUUCUCGUAUGAUACCCGCUGCUUUGACUCCACAGUCACUGAGAGCGACAUCCGUACGGAGGAGGCAAUUUACCAAUGUUGUGACCUGGACCCCCAAGCCCGCGUGGCCAUUAAAUCCCUCACUGAGAGGCUUUAUGUUGGGGGCCCUCUUACCAAUUCAAGGGGGGAGAACUGCGGCUACCGCAGGUGCCGCGCGAGCGGCGUACUGACAACUAGCUGUGGUAACACCCUCACUUGCUACAUCAAGGCCCAGGCAGCCUGUCGAGCCGCAGGGCUCCAGGACUGCACCAUGCUCGUGUGUGGCGACGACUUGGUCGUUAUCUGUGAAAGUGCGGGGGUCCAGGAGGACGCGGCGCGCCUGAGAGCCUUCACGGAGGCUAUGACCAGGUACUCCGCCCCCCCCGGGGACCCCCCACAACCAGAAUACGACCUGGAGCUCAUAACAUCAUGCUCCUCCAACGUGUCAGUCGCCCACGACGGCGCUGGAAAGAGGGUCUACUACCUUACCCGUGACCCUACAACCCCCCUCGCGAGAGCCGCGUGGGAGACAGCAAGACACACUCCAGUCAAUUCCUGGCUAGGCAACAUAAUCAUGUUUGCCCCCACACUGUGGGCGAGGAUGAUACUGAUGACCCAUUUCUUUAGCGUCCUCAUAGCCAGGGAUCAGCUUGAACAGGCCCUUGAUUGCGAGAUCUACGGAGCCUGCUACUCCAUAGAACCACUGGAUCUACCUCCAAUCAUUCAAAGACUCCAUGGCCUCAGCGCAUUUUCACUCCACAGUUACUCUCCAGGUGAAAUCAAUAGGGUGGCCGCAUGCCUCAGAAAACUUGGGGUCCCGCCC-UUGCGAGCUUGGAGACACCGGGCCCGGAGCGUCCGCGCUAGGCUUCUGUCCAGAGGAGGCAGGGCUGCCAUAUGUGGCAAGUACCUCUUCAACUGGGCAGUAAGAACAAAGCUCAAACUCACUCCAAUAGCGGCCGCUGGCCGGCUGGACUUGUCCGGCUGGUUCACGGCUGGCUACAGCGGGGGAGACAUUUAUCACAGCGUGUCUCAUGCCCGGCCCCGCUGGUUUUGGUUUUGCCUACUCCUGCUCGCUGCAGGGGUAGGCAUCUACCUCCUCCCCAACCGAUGAA----------------------------------------------------------------------------------------------------------------------------------------------------------------------------------------------------------------------------------------------------------------------------------------------------------------------
1_MN164851              ----------------------------------------------------------------------------------------------------------------------------------------------------------------------------------------------------------------------------------------------------------------------------------------------------------------------------------------------------------------AUGAGCACGAAUCCUAAACCUCAAAGAAAAACCAAACGUAACACCAACCGCCGCCCACAGGACGUCAAGUUCCCGGGCGGUGGCCAGAUCGUUGGUGGAGUUUACUUGUUGCCGCGCAGGGGCCCUAGGUUGGGUGUGCGCGCGACUAGGAAGACUUCCGAGCGGUCGCAACCUCGUGAGAGGCGUCAGCCUAUUCCCAAGGCUCGCCGAUCCGAGGGCAGGUCCUGGG-CUCAGCCCGGGUAUCCUUGGCCCCUCUAUGGCAAUGAGGGCUGCGGCUGGGCAGGGUGGCUCCUGUCCCCCCGCGGCUCUCGGCCUAGUUGGGGCCCCAAUGACCCCCGGCGUAGGUCGCGUAACUUGGGUAAGGUCAUCGAUACCCUUACAUGCGGCUUCGCCGACCUCAUGGGGUACAUCCCGCUCGUCGGCGCCCCCCUAGGGGGCGCCGCCAGAGCCCUGGCGCAUGGCGUCCGGGUCCUGGAAGACGGCGUGAAUUAUGCAACAGGGAAUUUGCCCGGUUGCUCUUUCUCUAUCUUCCUCUUGGCUUUGCUCUCCUGCUUGACGGUCCCGGCUUCUGCUUACGAGGUGCGCAACGUGUCUGGGGUGUAUCAGGUCACGAACGACUGCUCUAACUCAAGUAUUGUGUACGAGGCAACUGCCGCCAUCCUACACGCUCCGGGGUGUGUCCCUUGCGUCCGCGAGGGC---AACGCCUCGAAGUGUUGGGUGGCGAUGACCCCUACGGUGGCCACCAGGGACGGCAAACUCCCCGCAACGCAGCUUCGACGUCACAUUGAUCUGCUUGUUGGGAGCGCCACGCUCUGUUCUGCCCUAUAUGUGGGGGACCUCUGUGGGUCCGUCUUCCUUGUUGGCCAACUGUUCACCUUUUCACCUCGCAAAUACUGGACUGUCCAAGAUUGCAACUGUUCAAUGUAUCCCGGCCACAUAACAGGUCAUCGUAUGGCAUGGGACAUGAUGAUGAACUGGUCGCCCACCGCAGCUCUAGUGGUAUCGCAGCUGUUCCGCGUCCCACAAGCCGUCAUGGAUAUGGUGGUAGGGGCCCACUGGGGAGUCCUGGCGGGCCUGGCCUACUAUUCCAUGGCGGGGAACUGGGCCAAGGUUCUGGUUGUGCUGCUGCUUUUUGCUGGCGUCGAUGGGAACACGUACUCGGUGGGGGGG---GCGGAAGGCAGGCGCACGAGCAGCUUUGCCGGCCUCUUCUCCCCCGGGGCGUCCCAAAGGGUGCAGCUCAUAAACUCCAAUGGCAGCUGGCACAUCAAUAGGACUGCCUUGAACUGCAAUGACUCGCUCAACACCGGAUUUAUAGCUGCACUGUUUUAUGUGCGC---AACUUCAACUCAUCCGGGUGUACAGAGCGUAUGGCCAGCUGUCGCUCCAUUGACACAUUUGACCAGGGAUGGGGGCCCAUCACUUAC------AACGGGUCCCAGAACGCU---------GACCAGAGACCGUAUUGCUGGCACUACCCCCCAAAACCUUGUGGUAUUGUGCCUGCACGCAGUGUCUGUGGACCGGUAUUCUGCUUCACUCCCAGUCCCAUAGUGGUGGGGACGACCGACAAGGCGGGCGCGCCUACCUACACAUGGGGUGUGAAUGAGACGGACGUUUUCGUCCUUAACAACACCAGGCCACCGUUGGGCAAUUGGUUCGGUUGCACUUGGAUGAACUCAUCUGGAUACACCAAAGUGUGCGGAGCACCCCCUUGUGUCAUCGGGGGUACCGGCAACAACACU------------------UUGAUCUGCCCUACGGAUUGCUUCCGGAAACAUCCCGAAGCUACCUAUGCCAGGUGUGGCUCAGGGCCGUGGCUGAAUCCCAGGUGCCUGGUCGACUAUCCUUACAGGCUCUGGCAUUAUCCCUGCACUGUCAACUAUUCCAUCUUCAAGGUCAGGAUGUACGUGGGGGGCGUGGAGCAUAGGCUGAGCGCCGCCUGCAACUGGACUCGAGGGGAGCGGUGCAACCUCGAGGACAGAGACAGGUCGGAACUUAGCCCAUUGCUACUGUCCACUACGGAAUGGCAAAUAUUGCCAUGCUCCUUUACCACCUUACCGGCCUUGUCCACAGGUUUGAUACAUCUCCACCAGAACAUCGUGGAUGUGCAGUACCUGUACGGAGUGGGGUCAAGCAUUGCGUCCUGGGCCAUCAAGUGGGAAUACAUUGUGCUGCUCUUCCUCCUCCUGGCAGACGCUCGCGUCUGCGCUUGUUUAUGGAUGAUGAUGCUGGUA-GCCCAAGUGGAGGCCGCUUUGGAGAACCUAGUGGUUCUCAAUGCGGCGGCCCUGGCUGGAGCGCAUGGUGUUUUCUCCUUCCUCGUGUUCUUCUGCGCCGCCUGGUACAUCAAAGGCAGGCUGGUUCCCGGGGUAGCGUACACGGUGUAUGGCAUGUGGCCGUUGCUUCUGCUCCUGCUAGCGCUACCACCACGCGCUUAUGCUAUGGACCGGGAGACGGCUGCGUCAUGUGGGGGCGCUGUCCUUGUCGGGUUGAUGGCGCUAACUCUAUCACCAUAUUACAAGCACUAUAUCAGCCGGUGUUUGUGGUGGCUUCAGUAUCUUCUAACUAGAGCGGAAGCGCAAUUGCACGUGUGGGUUCCCCCCCUCAACGUCCGAGGGGGGCGCGAUGCUGUCAUCUUGCUCACGUGCGCCAUACACCCGUCCUUGAUAUUCGACAUCACCAAACUGCUGCUGGCUAUCCUCGGACCCCUUUGGGUUCUUCAAGCCAGCAUGCUUAAAGUGCCCUACUUUGUGCGCGUUCAAGGCCUUCUUCGGCUCUGUGCGUUAGCACGGAAGAUGGUUGGAGGCCACUACGUGCAAAUGGCCAUCAUCAAGUUGGGAGCACUUACUGGCACCUACAUCUAUAAUCACCUCACUCCCCUUAAGGACUGGGCGCACAACGGCCUGCGAGACCUGGCCGUGGCUGUAGAGCCAGUCAUCUUUUCCCAAAUGGAGACCAAGCUCAUCACGUGGGGGGCAGACGCCGCCGCGUGUGGUGACAUCAUCGAUGGCUUGCCCGUCUCUGCCCGCAGGGGCCGGGAGGUACUGCUUGGACCAGCCGAUGGAGAGGUCUCCAAGGGGUGGCGUCUCCUCGCACCCAUUACAGCCUAUGCCCAGCAGACGCGAGGCCUCUUAGGGUGUAUCAUCACUAGUCUCACAGGCCGGGACAAGAACCAGGUUGAAGGGGAGGUCCAGAUAGUGUCCACCGCAACGCAAACUUUCUUGGCAUCCUGCGUUAACGGUGUGUGCUGGACCGUUUAUCACGGUGCUGGCACCAAGACCUUGGCCGGGCCGAAAGGGCCGGUCCUUCAAAUGUACACCAAUGUGGACCAAGAUCUCGUCGGCUGGCCAGCGCCCCCUGGGGCGCGGUCUCUAACACCAUGCACCUGCGGCAGCUCAGACCUCUACUUGGUCACGAGGCAUGCAGAUGUCAUUCCGGUGCGCCGGCGGGGUGACAGCAGGGGGAGCUUGCUCUCUCCGCGACCCCUAUCAUACCUGAAAGGCUCGUCGGGCGGCCCGCUGCUCUGCCCAUCAGGGCAUAUCGUGGGCAUCUUCCGGGCUGCUGUAUGCACUCGGGGAGUAGCGAAGGCAGUCGACUUCGUGCCCGUCGAGGCCAUGGAAACCACCAUGCGGUCCCCGAUCUUCACAGACAAUUCAACCCCACCAGCCGUGCCCCAGACUUUCCAGGUGGCCCAUCUACACGCCCCUACCGGCAGCGGUAAGAGCACUAAAGUACCGGCCGCGUAUGCAGCCAAGGGUUACAAGGUACUCGUGCUGAAUCCGUCUGUCGCUGCUACUUUGGGCUUCGGGGCGUACAUGUCCAAAGCACAUGGAAUUGACCCAAACAUCAGGACCGGGGUGAGGACCGUCACUACAGGCGCCGCCAUCACGUAUUCCACCUACGGCAAGUUUCUUGCCGACGGCGGCUGCUCUGGGGGUGCGUAUGACAUCAUAAUAUGUGAUGAGUGCCAUUCAACCGAUGCGACCUCCAUUUUGGGCAUUGGCACAGUCCUGGACCAAGCGGAGACGGCUGGAGCGCGACUUGUCGUGCUCGCCACCGCCACACCACCGGGAUCAGUCACCGUGCCACAUGCCAACAUUGAGGAGGUGGCGCUGUCCCAUACUGGUGAGGUUCCUUUUUAUGGCAAAGCCAUCCCCCUAGAGGCCAUCAAGGGGGGCAGGCACCUCAUCUUCUGCCAUUCCAAGAAGAAGUGUGACGAGCUCGCCGCAAAGCUAACCGGUCUCGGUCUUAACGCUGUGGCGUACUACCGAGGCCUUGACGUGUCCGUAAUUCCAACUAGCGGAGACGUCGUCGUCGUGGCAACAGAUGCCUUGAUGACGGGCUAUACCGGCGACUUCGAUUCCGUCAUAGACUGCAAUGUCUGUGUCACCCAGACGGUUGACUUCACCCUGGACCCCACCUUCACCAUCGAGACGACAACAGUGCCCCAGGACGCAGUGUCGCGCUCGCAGCGGCGUGGCAGGACUGGCAGGGGCAGGCUGGGCAUUUACAGGUUUGUUGCACCGGGGGAGCGCCCCUCCGGUAUGUUUGAUUCCGUGGUCCUCUGUGAGUGCUAUGACGCGGGCUGUGCUUGGUACGAGCUCACGCCCUCCGAGACCACAGUUAGACUGCGAGCUUACCUGAAUACGCCUGGGUUGCCCGUGUGCCAGGAUCACCUAGAGUUCUGGGAGAGCGUCUUUACAGGCCUUACCCACAUAGACGCCCACUUUUUGUCUCAGACGAAACAGGCAGGGGAUAACUUCCCUUACUUGGUGGCAUACCAGGCCACGGUGUGUGCUAGGGCCAAAGCCCCACCACCGUCGUGGGACCAGAUGUGGAAGUGCCUCAUACGGCUCAAGCCCACCCUGCAGGGGCCAACGCCCUUGCUAUAUAGGCUAGGCGCCGUUCAAAAUGAGGUCACCCUCACGCACCCCGUGACUAAAUACAUCAUGGCAUGCAUGUCGGCUGACUUGGAGGUCGUCACUAGCACCUGGGUGCUGGUGGGCGGGAUCCUCGCAGCCUUGGCGGCGUACUGCCUAACAACGGGUUGUGUGGUCAUUGUGGGCAGGGUCAUCUUGUCCGGGAAACCGGCCGUCGUGCCUGACAGGGAAGUUCUCUACAAAGAAUUCGAUGAGAUGGAGGAAUGCGCUUCGCACCUCCCCUACAUCGAGCAGGGGAUGCAGCUUGCUGAACAAUUCAAACAAAAAGCUCUUGGCCUGCUGCAGACCGCGUCCCGCCAGGCAGAAGCCAUCACCCCCGCUGUCCAGACCAAAUGGCAGAGCCUUGAGAAAUUCUGGGCGAAGCACAUGUGGAACUUCAUCAGUGGGAUCCAGUACCUAGCGGGCUUGUCAACGCUGCCUGGGAAUCCAGCAAUAGCGUCAUUGAUGGCAUUCACAGCCGCCGUCACUAGCCCGCUGACCACCAGCCAAACUCUUCUGUUUAACAUCUUAGGGGGAUGGGUGGCUGCUCAACUCGCCGCUCCGAGCGCUGCUUCGGCCUUUGUAGGCGCUGGCAUAGCCGGUGCUGCCGUUGGCAGCAUAGGGCUUGGGAAAGUGCUUAUUGACAUCUUGGCGGGCUACGGAGCGGGGGUGGCAGGAGCGCUCGUGGCCUUCAAGGUGAUGAGUGGCGAAGUCCCCUCCACCGAGGACUUGGUCAACCUGCUGCCCGCCAUCCUCUCCCCCGGAGCUCUGGUUGUCGGCGUUGUGUGCGCAGCUAUACUACGCCGGCACGUGGGGCCGGGAGAAGGGGCGGUGCAGUGGAUGAACCGGCUGAUAGCGUUCGCCUCACGGGGUAACCAUGUGUCCCCCACGCACUAUGUGCCUGAGAGCGACGCCGCAGCACGUGUCACUCAGAUCCUUUCCAGCCUUACUAUCACCCAAUUGCUGAAGAGGCUCCACCAAUGGAUCAAUGAAGAUUGCUCCACUCCAUGUUCCGGUUCAUGGUUGAGGGACGUUUGGGACUGGAUAUGUACAGUGUUGAGCGACUUCAAGACUUGGCUCCAAUCCAAGCUUCUGCCUCUCAUGCCAGGGAUUCCUUUUGUGUCAUGCCAACGUGGGUACAGAGGAACCUGGCGAGGGGAUGGUGUCAUGCAGACCAUCUGCCCGUGUGGAGCCAAAAUUGCUGGACAUGUCAAAAAUGGGUCCAUGAGGAUCGUCGGGCCUAAGACCUGCAGCAACACGUGGCACGGAACAUUCCCCAUCAAUGCCCACACCACGGGCCCCAGCACGCCCUCUCCAGCGCCCAAUUAUUCCAGGGCGCUGUGGCGAGUGGCCGCUGAGGAGUACGUGGAAGUUAGGCGGGUGGGGGAUUUCCACUACGUGACGGGCAUGACCACCGACAACUUGAAAUGCCCAUGUCAGGUCCCAUCUCCCGAGUUCUUCACUGAAGUGGAUGGAGUACGACUGCAUAGGUACGCUCCGGCGUGCAAACCCCUCCUGCGGGAGGAGGUCUCAUUCCAGGUCGGGCUUAACCACUAUGUGGUGGGGUCACAACUUCCCUGCGAGCCCGAACCGGACGUGGCAGUGCUGACCUCCAUGCUUACUGACCCUUCUCACAUCACUGCAGAGGCAGCCGGGCGCAGGUUGGGUAGGGGAUCCCCCCCCUCCCUGGCUAGCUCGUCAGCUAGCCAGCUGUCUGCGCCUUCCCUGAAAGCGACGUGCACUACCAACCACAACUCCCCCGACGCCGACCUCAUUGAAGCCAACCUUUUAUGGAGGCAAGAGAUGGGCGGGAACAUCACUCGUGUGGAGUCAGAAAACAAGGUAGUCAUCCUGGACUCUUUUGAACCACUCCAUGCGGAG---GAAGACGAGAGGGAGGUGUCCGUUCCAGCAGAGAUCUUGCGGAAG---UCUCGGAGAUUCACCCCGGCACUGCCCGUUUGGGCGAGGCCGGAUUACAACCCCCCGCUAUUGGAGACGUGGAAGAAGCCUGACUACGAGCCACCUGUGGUCCAUGGCUGUCCGCUUCCGCCUCCACGGACUCCUCCUGUGCCUCCGCCUCGGAAG---AGGCGGACGGUGGUCCUCACUGAAUCAUCUGUAUCCACUGCCUUGGCCGAGCUUGCCACCAAGAGCUUUGGCAGCUCCUCAACUUCCGGUAUCACGAGCGACAAUACGACAACAUCCCNNNNNNNNNNNNNNNNNNNNNNNNNNNNNNNC---------------UCCGACGCUGAGUCGUACUCCUCCAUGCCCCCCCUCGAGGGGGAGCCGGGGGAUCCCGACCUC------------------------------------------------------------AGCGACGGAUCUUGGUCUACCGUGAGCGAUGAUGAAGCCUCG---GAGGACGUUGUAUGCUGUUCAAUGUCCUACUCCUGGACGGGCGCUUUAAUUACACCAUGCACUGCGGAGGAGACCAAACUGCCCAUCAACGCGCUCAGCAAUUCUUUGCUGCGCCAUCACAAUAUGGUCUAUGCCACUACUUCCCGCAGCGCAAGCCAGAGGCAAAAGAAAGUCACAUUUGACAGAAUGCAAGUCCUGGACGAUCACUACCGGGACGUACUCAAGGAGAUCAAGGCAAAGGCAUCCACGGUGAAGGCGAGACUACUGACUGUAGAGGAGGCCUGCAAACUAACGCCCCCACAUUCGGCCAGAUCCAAAUUUGGCUAUGGGGCGAAGGAUGUCCGGAGCCUAUCCAGUAGGGCCGUGAACCACAUCAACUCCGUGUGGAAGGACCUUCUGGAAGACAAUGAAACACCAAUAGACACCACCAUCAUGGCAAAAAACGAGGUUUUCUGCGUCCAACCAGAGAAAGGAGGCCGCAAGCCAGCCCGCCUUAUCGUAUUCCCAGAUCUGGGAGUUCGUGUGUGCGAGAAAAUGGCUCUCUACGACGUGGUUUCCACCCUCCCUCAGGCCGUGAUGGGACCCUCAUACGGAUUCCAGUACUCACCCAAGCAGCGGGUCGACUUCCUAGUGAACGCUUGGAAAUCUAAACGAACCCCCAUGGGGUUCUCGUAUGACACCCGCUGCUUUGACUCAACAGUCACUGAGAAUGACAUCCGUGUUGAGGAGUCAAUUUACCAAGCUUGUGAUUUGGCCCCCGAGGCCCGCACCGCCAUAAAGUCGCUCACAGAGCGGCUUUACAUCGGGGGCCCUCUUACCAAUUCAAAGGGGCAGAACUGCGGCUACCGUCGGUGCCGCGCAAGCGGCGUGCUGACCACCAGCUGCGGCAAUACCCUUACCUGCUACCUAAAAGCCCAAGCGGCCUGUCGAGCUGCAAAGCUCCAGGACUGCACAAUGCUCGUGUGCGGCGACGACCUCGUCGUUAUCUGUGAGAGCGCGGGGGUCCAGGAGGACGCAGCAAGCCUACGAGUCUUCACGGAGGCUAUGACUAGGUAUUCUGCCCCCCCCGGGGACCCGCCCCAGCCAGAGUACGACCUGGAGCUGAUAACAUCAUGCUCCUCUAACGUGUCGGUCGCCUGGGACGCAGCGGGCAAAAGGGUCUACUAUUUGACCCGUGACCCUACCACUCCUCUCGCACGAGCCGCGUGGGAGACAGCAAGACACACUCCAGUGAACUCCUGGUUAGGCAACAUCAUUAUGUAUGCCCCCACACUGUGGGCGAGGAUGAUUCUGAUGACUCACUUUUUCUCUAUCCUCAUAGCCCAGGAGCAACUUGAAAAGGUCCUAGACUGUCAGAUCUAUGGGGCCUGCCACUCCGUCGAGCCACUCGAUCUACCUCAAAUCAUUGAACGACUCCAUGGUCUUAGCGCGUUUUCACUCCAUAGUUACUCUCCAGGUGAGAUCAAUAGGGUGGCUGCAUGCCUCAGGAAACUUGGGGUACCGCCC-UUGCGAGUCUGGAGACAUCGGGCCAGAAGCGUCCGCGCUAAAUUGCUGUCCCAGGGGGGGAGGGCCGCUAUUUGCGGCAAGUACCUCUUCAACUGGGCAGUAAAGACCAAACUCAAGCUCACUCCAAUACCGGCUGCGUCCCAGCUUGACUUGUCGAGCUGGUUCGUAGCCGGGUACAGCGGGGGAGACGUUUAUCACAGCGCGUCUCGUGCCCGACCCCGCUGGUUCAUGUGGUGCCUACUCCUACUUUCCGUAGGGGUAGGCAUUUACCUGCUCCCCAAUCGAUGA-----------------------------------------------------------------------------------------------------------------------------------------------------------------------------------------------------------------------------------------------------------------------------------------------------------------------
1_KJ439777              --------GCCAGCCCCCUGAUGGGGGCGACACUCCACCAUGGAUCACUCCCCUGUGAGGAACUACUGUCUUCACGCAGAAAGCGUCUAGCCAUGGCGUUAGUAUGAGUGUCGUGCAGCCUCCAGGACCCCCCCUCCCGGGAGAGCCAUAGUGGUCUGCGGAACCGGUGAGUACACCGGAAUUGCCAGGACGACCGGGUCCUUUC--UUGGAUC-AACCCGCUCAAUGCCUGGAGAUUUGGGCGUGCCCCCGCAAGACUGCUAGCCGAGUAGUGUUGGGUCGCGAAAGGCCUUGUGGUACUGCCUGAUAGGGUGCUUGCGAGUGCCCCGGGAGGUCUCGUAGACCGUGCACCAUGAGCACGAAUCCUAAACCUCAAAGAAAAACCAAACGUAACACCAACCGCCGCCCACAGGACGUCAAGUUCCCGGGCGGUGGCCAGAUCGUUGGUGGAGUUUACUUGUUGCCGCGCAGGGGCCCAAGAUUGGGUGUGCGCGCGACGAGGAAGACUUCCGAGCGGUCGCAACCUCGUGGCAGGCGUCAGCCUAUCCCCAAGGCACGCCGGUCCGAGGGCAGGACCUGGG-CGCAGCCUGGGUAUCCUUGGCCUCUCUAUGGCAAUGAGGGCUGCGGGUGGGCAGGAUGGCUCCUGUCUCCGCGUGGCUCUCGGCCUAGUUGGGGCCCCACAGACCCCCGGCGCAGGUCACGCAAUUUGGGUAAAGUCAUCGAUACCCUCACGUGUGGCUUCGCCGACCUCAUGGGGUACAUUCCGCUCGUCGGCGCCCCCCUGGGGGGCGCUGCCAGAGCCCUGGCGCAUGGCGUCAGGGUCCUGGAGGACGGCGUGAACUACGCAACAGGGAAUCUUCCUGGUUGCUCCUUUUCUAUUUUCCUCUUAGCUCUGCUCUCCUGCUUGACGGUACCCGCUUCAGCCUAUCAAGUGCGCAACUCCUCGGGGCUCUACCACGUCACCAACGACUGCCCGAAUUCGAGCGUCGUGUACGAGGCAGACGGUGUCAUCCUGCAUACCCCGGGGUGCGUACCUUGCGUCCGCGAGGGC---AACACCUCGCGGUGCUGGAUAGCGCUCACCCCUACGGUGGCCACCAGGGACGGUGGAUACCCUACGACGCAGCUUCGACGGCAUGUCGAUCUGCUUGUUGGGUCCGCCACCCUAUGUUCGGCACUGUAUAUAGGGGACCUUUGCGGCGGUGUCUUUCUUGCCAGCCAGCUCUUCUCCUUCUCUCCUAGGCGUCAUUGGACCACGCAGGAUUGCAACUGUUCCAUGUACCCAGGGCACAUAACGGGACAUCGCAUGGCCUGGGACAUGAUGAUGAACUGGUCCCCCACGGCGGCAUUGGUGAUGGCGCAACUACUCCGGAUCCCACAAGCCAUCGUGGACAUGAUAGCCGGGGCCCACUGGGGAGUCCUAGCGGGCCUGGCAUACUACUCCAUGGUGGGGAACUGGGCGAAGGUGCUUGUCGUGCUACUACUCUUCGCCGGCGUUGAUGGUGAGACUGUCGUCACUGGGGGA---GCUCCCGGCCAUACGGCUUUCACGCUCACAUCCUUGUUCACGCGGGGUCCCACACAGAAGCUCCAACUCAUCCAUACCAACGGCAGUUGGCAUAUCAACAGUACUGCCCUAAACUGUAAUGACAGCCUUCACACCGGGUUUUUAGCGGGGCUCUUUUACUACAAC---AAUUUCAAUUCUUCAGGUUGCCCCGAAAGGCUGGCCAGUUGCCGACCCAUUACCAGCUUCUCUCAGGGCUGGGGCCCCCUUAGCUAU---ACCAACGGCACCGGGGGC------------AAUCACCGCCCGUACUGCUGGCACUACGCCCCAAAGCCGUGCGGCAUUGUGCCUGCAGGGGAGGUAUGUGGCCCAGUAUAUUGCUUCACUCCCAGCCCCGUUGUGGUGGGGACGACGGAUAAGCGGGGUGUCCCCACUUACACGUGGGGCGMGAAUGAGACGGAUGUUCUCAUCCUCAACAACACUAGGCCACCACUGGGCAAUUGGUUUGGCUGCACCUGGAUGAACUCCACUGGUUUCACCAAAACAUGUGGGGCACCUCCCUGCAACAUCGGGGGAGCGGGCAACAACACC------------------CUGCUGUGCCCCACUGACUGCUUCCGCAAACAUCCGGAGGCUACGUACACAAGGUGCGGCUCUGGCCCUUGGCUCACCCCCAGAUGCAUGGUUGACUAUCCCUAUAGGCUCUGGCAUUACCCCUGCACUCUUAACUUUUCUCUGUUUAAAGUUAGGAUGUACGUGGGGGGGGUCGAGCACAGGUUGACGGCCGCGUGCAACUGGACUCGGGGGGAGCGCUGCGACCUGGAUGACAGAGACAGGUCUGAGCUCAGCCCACUACUACUGACCACCACUCAAUGGCAAGUCCUUCCAUGCUCCUUCACAACUUUACCGGCCUUGUCCACUGGUCUUAUCCACCUCCACCAGAACAUCGUGGACGUGCAGUACUUGUACGGGGUAGGAUCGAGCAUUGUGUCCUGGGCUAUCAAGUGGGAGUAUGUUGUCCUCCUCUUCCUGCUGCUAGCGGACGCGCGCGUCUGCGCCUGCUUGUGGAUGAUGCUACUCAUA-UCUCAGGCGGAGGCAGCCCUGGAGAACCUCGUGCUUCUGAACGCGGCAUCCUUGGCCGGGACGCAUGGCAUCGCGUCCUUCCUCAUGUUUUUCUGCUUCGCCUGGUAUCUGAAGGGCAGAUGGGUGCCUGGGGUCGCUUACGCCUUCUACGGGAUGUGGCCGUUCCUCCUGCUCCUGUUGGCGUUGCCCCAACGGGCGUACGCUAUGGAUGCGGAGGUGGCCGCAUCCUGUGGCAGUGCCGUCCUUGUAUGCUUGGCAGUGCUGACCUUGUCACCAUACUACAAGCGACGCAUUGGGUAUUGCCUGUGGUGGCUCCAGUAUUUCCUGACCAGAGCAGAGGCAUUGGUGCACACCUGGAUUCCCCCCCUCAAUGUUCGGGGGGGGCGCGACGCCAUCAUCCUGAUCACGUGCGCGCUUCACCCACACCUAAUGUUUGACAUCACCAAGAUACUGCUGGCCAUUUUAGGUCCCAUGUGGGUCCUCCAGACUAGCCUGCUCAAAGUGCCCUACUUCGUGCGCGCCCAAGGCCUCCUCCGGGCCUGCGCUUUGUUGCGCAAGGUCGCUGGAGGUCAGUACGCGCAGAUGGCCAUCAUCAAGUUGGGGGCGCUCACCGGCACCUACAUUUAUGACCAUCUUUCCCCGCUGCGGGACUGGGCUCACAACGGCUUGCGGGACCUCGCGGUGGCCGUUGAACCAGUAACUUUCUCCCAAAUGGAGACCAAGCUCAUUACGUGGGGAGCUGACACCGCUGCUUGCGGGGACAUUGUCAAUGGCCUACCCGUCUCCGCUCGGAGGGGGAGAGAAAUACUGCUUGGACCUGCUGAUAAGAUGGUUUCCCAGGGUUGGAGGCUCCUAGCGCCCAUCACGGCGUACGCCCAGCAGACGAGGGGCCUUUUGGGUUGCAUAGUCACCAGCCUCACCGGCCGGGAUAAGAACCAGGUGGAAGGUGAGAUCCAGAUCGUCUCCACCGCAACCCAAACCUUCCUGGCGACAUGUGUCAAUGGAGUCUGCUGGACCGUCUACCAUGGGGCCGGCUCAAGAACCAUGGCCUCGCCCAAGGGGCCUGUCAUCCAGAUGUACACCAACGUGGACCAAGAUCUCGUGGGCUGGCCCGCACCCCAGGGGGCACGCUCCCUGGUGCCCUGCACCUGCGGGUCCUCGGACCUUUAUUUGGUCACGAGACACGCCGAUGUCAUCCCGGUGCGCCGGCGGGGGGACAGCAGGGGUAGCUUGCUCUCCCCAAGGCCCAUUUCAUAUCUGAAGGGAUCUUCGGGUGGUCCGCUGCUGUGUCCCUCGGGUCACGCUGUCGGCAUCUUCAAGGCCGCAGUGUGUACCCGUGGGGUCGCUAAGGCGGUGGACUUCGUCCCCGUGGAGGCCCUGGAAACAUCUAUGAGGUCCCCAGUGUUCACAGACAACUCUUCCCCACCUGCAGUGCCCCAGUCCUUUCAGGUAGCUCACCUGCAUGCCCCCACUGGCAGCGGCAAGAGCACCAAGGUGCCAGCCGCGUACGCGGCACAAGGGUACAAGGUGUUGGUGCUCAAUCCCUCUGUUGCUGCAACUUUGGGUUUCGGGGCAUAUAUGUCCAAAGCCCACGGGAUCGACCCAAACAUCAGGACUGGAGUCAGGACCAUCACCACAGGCGACACCAUCACAUACUCCACCUAUGGCAAGUUCCUCGCCGAUGGCGGAUGCUCAGGGGGCGCCUAUGACAUAAUAAUUUGUGACGAGUGCCACUCUACAGAUUCCACCACAAUCCUGGGAAUAGGCACCGUCCUUGACCAAGCAGAGACUGCCGGGGCGAGGCUCGUCGUGCUCGCCACUGCGACCCCCCCCGGCUCCAUCACGGUGCCUCACGCCAAUAUCGAGGAGGUCGCCCUGUCCAACACCGGGGAAAUCCCAUUCUAUGGCAAGGCCAUUCCCCUCGAAGUCAUCAAGGGGGGGAGGCACCUCAUCUUCUGCCACUCAAAGAAGAAAUGUGAUGAACUCGCCUCGAAGUUGGUCGCCUUAGGCGUCAACGCUGUGGCUUAUUAUCGUGGCCUCGACGUGUCUGUCAUCCCUACCACCGGUGACGUUGUCGUCGUAGCCACUGAUGCUUUAAUGACUGGCUAUACAGGAGAUUUCGACUCGGUGAUAGACUGUAACACGUGUGUCACCCAAACGGUCGAUUUCAGCCUUGAUCCUACCUUUACCAUUGAGACAACCACGGUGCCGCAAGACGCCGUGUCCCGUUCCCAGCGUCGGGGCAGGACUGGCAGGGGGAAGCACGGCAUAUACAGGUUUGUGACGCCCGGGGAAAGGCCCUCCGGCAUGUUCGACUCAUCUGUCCUCUGUGAGUGCUAUGACGCGGGUUGUGCUUGGUACGAGCUCACUCCAGCCGAGACCACAGUCAGAUUGCGAGCGUACAUGAACACCCCGGGCCUACCAGUGUGCCAAGACCAUCUGGAGUUUUGGGAAGGCGUAUUUACGGGCCUCACCCACAUAGACGCCCACUUCCUGUCCCAGACAAAACAGAGUGGGGAAAACUUCCCUUACUUGGUAGCGUACCAGGCAACCGUGUGCGCUAGGGCGCAAGCCCCCCCCCCGUCAUGGGACCAGAUGUGGAAGUGCUUGAUACGGCUCAAACCCACCCUUCAUGGGCCGACCCCCCUACUGUAUAGGCUUGGUGCUGUUCAGAAUGAAGUCAUCCUGACGCACCCCAUCACCAAAUACAUCAUGACAUGCAUGUCUGCUGACCUAGAGGUCGCUACGAGCACUUGGGUGCUGGUCGGUGGUGUCCUGGCUGCUCUGGCCGCUUACUGCCUGUCCACGGGCUGUGUGGUCAUAGUAGGUAGGGUUGUGCUGUCCGGGAAACCGGCGGUGAUACCCGACAGGGAGGUCCUUUACCGGGAGUUCGAUGAAAUGGAGGAGUGCUCAGCGCACCUUCCAUACAUUGAACAAGGGAUGCACCUUGCCGAGCAGUUCAAACAGAAAGCGCUCGGCUUACUGCAGACCGCGUCCCGUCAGGCUGAAGUCAUCACCCCCAGCGUCCAAACCAACUGGCAAAAGCUCGAGACAUUCUGGGCAAAACACAUGUGGAACUUUAUCAGUGGAAUACAGUACCUGGCGGGUCUGUCAACACUGCCCGGCAACCCCGCCAUAGCAUCAUUGAUGGCCUUCACGGCCGCUGUCACCAGCCCACUGACCACAAACCAAACCCUCCUAUUCAACAUCCUGGGAGGUUGGGUGGCCGCCCAGCUCGCUGCCCCUGGUGCCGCCACAGCCUUUGUAGGCGCCGGUCUAGCUGGCGCCGCCAUUGGUAGUGUCGGGCUGGGGAAGGUCCUCGUAGACAUCCUCGCGGGGUACGGCGCGGGCGUGGCAGGGGCUCUCGUAGCCUUCAAGAUCAUGAGCGGCGAGACCCCUUCCGCCGAGGACCUGGUCAACUUGUUGCCUGCCAUCUUGUCCCCCGGCGCCCUCGUAGUCGGCGUCGUCUGUGCAGCCAUACUGCGCAGGCACGUUGGCCCUGGCGAGGGGGCCGUGCAGUGGAUGAACAGGUUGAUAGCAUUCGCCUCACGGGGAAACCACGUCUCUCCCACACACUAUGUGCCUGAGAGCGACGCAGCAGCCCGCGUCACUGUUAUCCUGACUAACCUUACUGUCACUCAGCUCCUACGGCGGCUCCACCAAUGGAUAAGCUCGGAUUGCACCACUCCAUGCUCUGGUUCCUGGUUGAGAGAUAUCUGGGACUGGAUUUGUGAGGUGCUGACCGACUUCAAGACCUGGCUCAAAGCUAAGCUUGCACCACACCUGCCAGGGAUCCCCCUUAUAUCCUGCCAACGCGGGUACCGGGGGGUCUGGCGGGGAGAUGGCAUCAUGCAUGCUCGCUGCCCGUGUGGAGCUGAAAUAACUGGACAUGUCAAAAACGGGACGAUGAGGAUCGUUGGUCCCAGGACUUGCAGGAACACCUGGAAUGGAACGUUCCCCAUAAACGCCUACACCACAGGGCCCUGCAUGCCCCUCCCAGCGCCGAACUACACGUUCGCACUGUGGAGAGUGGCUGCGGAGGAAUACGUGGAAGUAAGGCGAGUGGGGGACUUCCAUUAUGUGACGGGCAUGACGACUGACAACCUGAAAUGCCCGUGUCAGGUCCCAUCACCCGAAUUCUUCACUGAGCUGGACGGGGUGCGCUUACACAGGUUUGCGCCCCCUUGCAAGCCCUUAUUGCGGGAGGAGGUCUCGUUUAGAGUUGGACUCCAUGACUACGUGGUGGGGUCGCAGCUUCCCUGCGAGCCCGAACCAGACGUGGCCGUGUUGACGUCCAUGCUCACUGACCCUUCCCACAUCACUGCGGAGGCUGCUGGCCGCAGGCUAGCGAGGGGGAGUCCUCCCUCGCUGGCCAGCUCCUCAGCCAGCCAGCUGUCCGCCCCAUCCCUUAAGGCAACUUGCACUGCCAAGCAUGACUCCCCCGACGCCGACCUCAUUGAGGCCAACCUCCUAUGGAGGCAGGAAAUGGGCGGGAACAUCACCAGGGUGGAAUCAGAGAACAAAGUGGUGGUCUUGGACUCGUUUGAGCCCCUUAGGGCGGAG---GAGGAUACACGGGAGGUGUCGGUUGCCGCAGAGAUCCUGCGGGUG---ACCAAAAGGUUCCCUACACCACUGCCCGUUUGGGCACGGCCCGAUUACAACCCUCCGCUGCUAGAGUCAUGGAAGAGGCCUGACUACGAGCCACCCGUGGUUCACGGCUGUCCAUUACCACCUAAGCCCCCCACUCCUGUGCCGCCGCCUCGGAGA---AAGAGGACGGUGGUGCUGAAUGAAUCAACUGUGUCUUCUGCUCUGGCUGAGCUCGCCCACAGGUCUUUUCCAAGCUCGUCGACAUCUGGCAUUGUGGGCGACGACACAACGACGCCCCCCGAGCCUGCAGCUCCUGACCGUGGCCCGGAA---------------UCCGACACAGAGUCUUAUUCUUCCAUGCCCCCCCUUGAGGGGGAGCCUGGGGACCCUGAUCUC------------------------------------------------------------AGUGACGGUUCAUGGUCAACGGUUAGCAGCGAACAAGGUUCG---GAGGAUGUUGUUUGUUGCUCAAUGUCCUACACAUGGACAGGCGCAUUGGUCACCCCAUGCGCCGCGGAAGAGACCAAGCUGCCCAUUAAUGCCUUGAGCAAUUCUCUGCUGCGCUAUCACAACCUGGUAUAUUCCACCACGUCGCGCAGCGCCAACCAAAGGCAGAAAAAGGUCACAUUUGACAGACGGCAAGUCCUGGACACUCAUUACCAGGACGUGCUUAAGGAGGUUAAGGCUAAGGCGUCAACAGUGAAGGCUAAACUGCUAUCUGUAGAGGAAGCUUGUAGCCUGACGCCCCCCCAUUCAGCCAGAUCUAAAUUUGGCUACGGGGCAAAGGACGUCCGAAGCCACACCAGAAAGGCCAUAAACCACAUCCGCUCCGUGUGGCAAGACCUUCUGGAGGACAAUGAAUCACCAAUUGAUACCACCAUCAUGGCAAAGAACGAGGUCUUUUGUGUCCAACCUGAAAAGGGAGGGCGCAAGCCCGCGCGGCUCAUCGUGUUCCCCGAUUUGGGCGUGCGCGUGUGCGAGAAAAUAGCCAUGUAUGAGGUAGUAAAAAAACUCCCAACAGCCGUGAUGGGAGAUGCCUACGGAUUUCAAUACUCACCACUGCAGCGGGUAGAGUACCUCGUGAAUGCGUGGAAAUCCAAGAAGACCCCAAUGGGGUUUUCGUAUGACACCCGCUGCUUCGACUCAACGGUCACUGAGAAUGACAUCCGUACAGAAGAGGCAAUUUACCAAUGUUGUGACUUGGACCCCCAAGCCCGUGUGGCCAUCAAGUCCCUUACGGAGAGGCUAUACGUUGGGGGCCCCCUUACCAAUUCCAGGGGGGAGCGCUGUGGCUAUCGCAGAUGCCGCGCGAGCGGUGUCUUGACGACCAGCUGCGGCAAUACCCUCACAUGUUACAUCAAGGCCAAAGCAGCCUGUCGAGCCGCAGGGCUCCGGGACUGCACCAUGCUUGUAAAUGGCGACGACCUGGUCGUUAUCUGCGAAAGCGAGGGCGUCCAGGAGGACGCGGCGUGCCUGAGAGCCUUCACGGAGGCUAUGACCAGGUACUCUGCGCCCCCCGGGGACCUCCCUCAGCCAGAAUACGACCUCGAGCACAUAACAUCAUGCUCCUCAAAUGUGUCUGUCGCCCAUGACUCCACUGGGAAGCGGGUCUACUACCUGACCCGUGACCCCACCACRCCCCUCGCACGAGCUGCGUGGGAAACAGCAAGACACACUCCAGUUAAUUCCUGGCUGGGCAACAUAAUUAUGUUUGCCCCCACAUUGUGGGUGAGGAUGAUACUGAUGACUCAUUUCUUCUCUAUCCUCAUAGCCCAGGAACAACUUGAACAAGCCUUGGAUUGCGAAAUCUACGGGGCCUGCUACUCCAUAGAACCAUUAGAYCUACCUCCAAUCAUUCAAAGACUCCACGGCCUUAGUGCCUUUUCGCUCCACAGUUACUCUCCAGGCGAAAUCAAUAGGGUGGCCGCAUGCCUCAGAAAGCUUGGGGUACCGCCC-UUGCGAACCUGGAGACACCGGGCCCGGAGCGUUCGAGCUAAGCUUCUGUCCAUGGGAGGAAAAGCCGCUAUAUGCGGCAGAUACCUCUUUAAUUGGGCAGUGAAGACCAAGCUCAAACUCACUCCAAUUGCAGCCGCUAGCCAGCUGGACUUGUCCAACUGGUUCACGGCUGGCUACAGCGGGGGAGACAUAUAUCACAGCGUGUCCCGUGCCCGGCCCCGCUGGUUCAUCUGGUGCCUACUCCUACUUAGCGUAGGAGUAGGCAUCUACCUGCUCCCCAACCGAUGAA-GGUUGGGM---CAA-----ACACUCCGG-----------------------------------------------------------------------------------------------------------------------------------------------------------------------------------------------------------------------------------------------------------------------------------------
1_MN977327              ----------------------------------------------------------------------UUCACGCAGAAAGCGUCUAGCCAUGGCGUUAGUAUGAGUGUCGUACAGCCUCCAGGACCCCCCCUCCCGGGAGAGCCAUAGUGGUCUGCGGAACCGGUGAGUACACCGGAAUCGCCAGGACGACCGGGUCCUUUC--UUGGAU-AAACCCGCUCAAUGCCUGGAAAUUUGGGCGUGCCCCCGCAAGACCGCUAGCCGAGUAGUGUUGGGUCGCGAAAGGCCUUGUGGUACUGCCUGAUAGGGUGCUUGCGAGUGCCCCGGGAGGUCUCGUAGACCGUGCACCAUGAGCACGAAUCCUAAACCUCAAAGAAAAACCAAAAGAAACACCAACCGCCGCCCACAGGACGUCAAGUUCCCGGGCGGCGGCCAGAUCGUUGGUGGAGUUUACUUGCUACCGCGCAGGGGCCCUAGAUUGGGUGUGCGCGCGGCAAGGAAGACUUCAGAGCGGUCGCAACCUCGUGGGAGGCGACAGCCUAUUCCCAAGGCUCGCCGACCCGAGGGCAGGACCUGGG-CGCAGCCUGGGUACCCAUGGCCCCUCUAUGGCAACGAGGGCUGCGGGUGGGCGGGGUGGCUCCUGUCCCCCCGCGGCUCCCGGCCUAGUUGGGGCCCCUCCGACCCCCGGCGCAGGUCACGCAAUUUGGGUAAGGUCAUCGAUACCCUCACGUGUGGCUUCGCCGACCUCAUGGGGUACAUACCGCUCGUCGGCGCCCCUCUAGGGGGUGCUGCCAGGGCCCUGGCGCAUGGCGUCCGGGUUCUGGAAGACGGCGUCAACUAUGCAACAGGGAAUCUUCCCGGUUGCUCCUUUUCUAUCUUCCUCCUGGCCCUUCUCUCAUGCUUGACAGUUCCAGCCUCUGCCUACGAGGUCCGCAAUGUCUCUGGCAUCUACCACGUCACCAACGAUUGUGGCAAUUCCAGCAUUGUAUAUGAGAUGCAGAACGCGAUCCUACAUCUGCCGGGGUGUGUGCCCUGCGUUCGCGAGGGC---AACGCCUCUAGAUGUUGGAUAACGCUCACCCCCACUCUCGCGGCGCGGGACUCAGGCUUCUCCACUAAGGACGUCAGGCACCAUGUCGACCUGUUGGUGGGGACAGCCGUGUUCUGUUCCGCGAUGUAUGUGGGGGACCUUUGCGGAUCCCUCUUCCUCGUGGGCCAACUGUUCACCUUCUCUCCCCGCAAGCACUGGACCACCCAGGACUGCAACUGUUCCAUCUAUGCAGGCCACGUCACCGGCCACCGUAUGGCGUGGGACAUGAUGAUGAACUGGUCCCCUACAAUGGCCCUCCUGUUGAGCCAGGUGCUCCGGGUCCCUGGAGCCAUUUGGGACAUGAUUGCUGGAUCCCACUGGGGCGUUCUAGCGGGGUUGGCUUAUUAUUCCAUGGCUGGCAAUUGGGCAAAGGUGGUGGUUGUGCUGCUGCUCUUCGCGGGCGUCGAUGCGAACACGCACACCACCGGGGGC---AGCGCGGCGCGCAACACGCUCGGCUUCACCUCACUUUUCACCCAGGGGCCGAGUCAGCAACUGCGGCUAGUCAACACCAACGGCAGUUGGCACAUCAACAGCACUGCCUUGAACUGCAAUGACAGCCUUAGCACCGGCUUUGUCGCAAGCUUGUUCUACGCCCAC---AGAUUCAACAGCUCCGGGUGUCCUGAGAGGUUGGCUAAUUGCCGCCCCCUUAAGGACUUUGCUCAAGGCUCGGGGCCGAUCACCUUC---AACGAGUCUGACCGCGGACAGAACACCGAGGACCAGCGGCCAUAUUGCUGGCACUACCCUCCGCGACCCUGCGGGGUGGUGCCGGCGAGUACCAUCUGUGGCCCGGUUUACUGUUUCACGCCCAGUCCCGUGGUGGUGGGAACGACCGACAGACUGGGGCACCCCACGUACAACUGGGGAGAGGGCGUCUCAGACGUCGUCCUCCUGAACAGCACCAGACCGCCCAGCGGGGCGUGGUUUGGAUGCACGUGGAUGAACAGCACCGGGUUCACCAAGACAUGUGGAGCCCCUCCAUGUAACAUCGGGGGCUCGGGCAACAACACC------------------CUCUUGUGUCCCUCCGACUGCUUCCGCAAGCAUCCGGAGGCAACCUACACCAAAUGUGGCUCCGGCCCCUGGCUCACCCCCAGGUGUCUAGUGCACUAUCCAUACAGGCUCUGGCAUUACCCCUGCACCGUCAAUUUUACCACCUUUAAGGUCAGGAUGUUUGUGGGAGGGGUUGAGCAUAGGCUGGAUGUGGCGUGCAACUGGACGCGGGGUGAGCCAUGUGCCCUAGAAGACAGAGACAGAACGGAGCUAAGCCCAUUGCUGCUCAGUACCACCCAGUGGCAGAUACUCCCCUGCUCCUUUACCACCCUACCCGCCAUAUCGACUGGUCUGAUCCAUCUGCACCAAAACAUCGUGGACGUGCAGUACUUGUACGGGAUAGGGUCGGCUGUUGUCUCAUGGGCUAUAAAGUGGGAGUACGUGGUGCUCUUGUUCUUGCUGCUGGCGGACGCUCGCAUCUGUGCCUGCCUGUGGAUGGUGUUCCUUGUG-UCUCAGGCGGAAGCAGCCUUGGAGAACCUGAUUGUGCUCAACGCGGCAUCAUUGGCCGGGGUGCACGGCACCGUGGCCUUUCUUAUCUUCUUCUGUGCCGCGUGGUACAUCAAGGGCAGGUGGGUUCCCGGGGCUGCGUACGCUCUCUAUGGGAUGUGGCCGCUUCUCCUCGUCUUAGUAGCACUGCCCCAGCGGGCAUAUGCCUUCGACCAGGAGAUGGCCGCGUCAUGUGGAGGCGUCGUCUUUGUCUGCCUGACCAUCCUUUCCCUGACUCCGCUGUACAAAAGGCUGGUUAUUAUGACCCUUUGGUGGCUCCAGUACUUCCUGACCAUGACCGAGGCGAGUCUGCGCGUCUGGGUCCCCUCUCUUCAAGUUAGGGGGGGCCGCGACGCCAUCAUCCUCCUCAUGUGCGCGUUCCACCCGCACUUGGUGUUUGACAUCACUAAGUAUCUGUUGGCCGUCCUCGGGCCCGCUUGGGUUUUACAAGCCAGCCUUUUGAAGGUACCAUACUUCGUGCGCGCUCAAGCACUCCUGAGCGUGUGCGCAAUGGUCCGAAAGGUUGCGGGCGGCCAUUAUAUGCAGAUGGUUUUCAUCAAGCUGGGCGCGUGGACAGGCACCUACAUAUAUGACCAUCUCUCGCCGCUACGCGACUGGGCCCACGACGGGCUGCGCGACCUCGCGGUUGCGGUCGAGCCCGUGGUGUUCUCCCCCAUGGAGACCAAGUUGAUCAUCACUGGGGCAGACGCGGCGGCGUGCGGUGACAUCAUCCAGGGCCUGCCUGUCUCUGCCCGCAGGGGUAGGGAAGUGCUCCUGGGACCGGCUGACAGUCUGACCAGCAAAGGCUGGCGGCUUCUGGCGCCGAUAACUGCAUACGCCCAGCAAACAAGAGGCCUGAUGGGGUGUAUUGUCACCAGCCUCACUGGCCGAGACAAAAACACGGUGGAGGGGGAAGUGCAGAUUAUGUCGACUGCGAACCAGACCUUCCUAGCAACAUGCGUCAACGGUGUCCUGUGGUCCGUCUACCACGGAGCUGGGACGCGGUUUCUCGCAGCGAGGAAGGGUCCUAUCGCGCAGAUGUACACCAAUGUCGACCAAGACCUUGUGGGAUGGCAAGCCCCAGCUGGGGCGCGCUCCCUCACACCCUGCACAUGUGGUGCCUCGGACCUCUAUUUAGUCACAAGACACGCUGACGUCGUCCCGGUUCGCCGGCGCGGCGACAGCAGGGGAGCUCUACUGAGCCCUCGGUCUGUGUCUUACUUCAAGGGCUCGUCCGGCGGCCCAUUGCUCUGCUCUUCCGGACACGUCGCGGGCCUCUUUAGGGCCGCGGUGUGCACGCGUGGGGUCGCAAAGGCCGUCGUUUUCGUGCCUGUGGAAUCUCUUGAGACCACCAUGAGGUCCCCUGUAUACACUGACAAUUCCACCCCGCCAGCCGUACCUCAGACCUUUCAAGUGGCGCACCUGCACGCCCCAACAGGGAGCGGGAAAAGCACCAAGGUGCCAGCCGCGUACGCAGCCCAAGGGUACAAAGUACUUGUGCUGAACCCCUCGGUCGCUGCCACCCUGGGUUUUGGAGCCUACAUGUCCAAGGCCCAUGGGGUUGAACCCAAUAUUAGGACUGGGGUGCGGACCAUCACCACAGGGUCCCCCAUCACAUACUCCACCUACGGCAAGUUCCUUGCUGAUGGGGGUUGCUCAGGGGGAGCCUAUGACAUUAUCAUGUGUGACGAGUGCCAUUCCACUGAUUCCACGAGUAUCUUAGGGAUAGGCACCGUCUUGGACCAGGCGGAGACGGCUGGAGCUCGACUCGUCGUGCUCGCCACCGCCACACCACCCGGAUCAAUCACAGUGCCCCACCCGAACAUAGAGGAAGUGGCGUUGACCAAUGAGGGGGAGAUCCCCUUCUACGGUAAGGCCAUUCCUCUUGCUACCAUCAAGGGUGGGAGGCACCUCAUCUUUUGCCACUCGAAGCGCAAGUGUGAUGAGCUCGCUGCAAAGCUAGUAGCUCUCGGGGUCAACGCCGUUGCCUAUUACAGAGGGCUUGAUGUCUCCGUCAUACCAACCAGCGGGGACGUCGUCGUCGUGGCGACCGACGCCUUGAUGACCGGCUAUACCGGCGACUUCGAUUCGGUAAUAGACUGCAACACCUGUGUGACACAGGCGGUCGACUUUAGUCUUGACCCCACCUUCACCAUUGAAACAGUCACGCAGCCCCAGGACGCGGUGUCCCGCUCGCAGCGGCGGGGCAGGACCGGGAGAGGGAGGCAUGGCGUCUACAGGUUCGUGUCGCCAGGGGAACGACCAUCUGGCAUGUUUGACUCGUCGGUGCUCUGUGAGUGCUAUGACGCGGGGUGUGCUUGGUAUGAGCUCACACCUGCCGAGACCACGGUCAGACUGCGGGCGUAUCUAAAUACACCAGGAUUGCCCGUGUGCCAGGACCACCUGGAAUUUUGGGAGGGCGUUUUCACAGGCCUUACCCAUAUUGACGCACACUUCCUCUCUCAGACAAAACAGGGGGGGGAGAAUUUCCCCUAUCUGGUGGCUUACCAGGCCACCGUGUGUGCUAGGGCCCAGGCCCCACCCCCGUCGUGGGACCAGAUGUGGAAGUGCUUGAUCAGGCUGAAGCCUACCUUGCACGGGCCCACCCCCCUACUGUACAGACUGGGAGCCGUCCAGAAUGAGGUGACCCUGACGCACCCAGUAACCAAAUAUAUAAUGACAUGCAUGUCAGCUGACCUGGAAGUCGUCACCAGUACCUGGGUGCUGGUAGGCGGCGUCCUGGCCGCUCUGGCCGCGUAUUGCCUGGCGAUGGGCAGCGUGGUCAUAGUGGGCAGGGUGGUCCUUUCCAACAAACCCGCGGUCGUGCCUGACAGAGAGGUCCUCUACCAAGAGUUUGAUGAGAUGGAAGAAUGUGCUGCCCACUUGCCUUACCUGGAACAGGGAAUGCAGCUUGCGGAGCAAUUCAAGCAGAAAGCUCUCGGCCUGCUACAGACAGCGUCCAAGCAGGCUGAAGCAGCUGCUCCCGUUGUGCAAUCCAACUGGCAGAAGGUCGAGACCUUCUGGGCAAAACAUAUGUGGAACUUCGUCAGUGGGAUACAAUACCUAGCAGGACUAUCAACACUGCCUGGUAAUCCGGCCAUAGCGUCGCUAAUGGCUUUUACUGCAUCAGUCACCAGCCCGCUGACCACUCAACAGACUCUUCUCUUUAACAUCCUGGGAGGCUGGGUGGCCGCCCAGCUCGCGGCCCCGAGUGCCGCCUCGGCAUUCGUGGGCGCCGGCAUCGUCGGCGCCGCCGUCGGCAGCAUUGGAAUCGGGAAGAUGCUUGUGGACAUCCUCGCCGGUUAUGGCGCGGGGGUGGCGGGAGCUCUUGUGGCCUUCAAGAUCAUGAGCGGCGAGGCUCCUACCACUGAAGACCUAGUCAACUUACUGCCGGCCAUCCUAUCGCCUGGAGCCCUCGUGGUGGGCGUCGUGUGCGCAGCCAUACUGCGUCGCCACGUGGGCCCGGGCGAGGGCGCCGUGCAGUGGAUGAACCGGCUGAUAGCAUUUGCUUCCCGCGGCAAUCAUGUCUCCCCAACGCACUAUGUGCCCGAGGACGACGCCGCGAGGCGUGUCACAGCCAUCCUCGGUUCUCUCACUGUCACCCAGCUGUUGAGGCGACUCCACACAUGGAUCAAUGAGGACUGCACCACGCCGUGCUCCGGUUCCUGGCUCAGCGAGGUCUGGGAUUGGAUUUGUACGGUGUUGAGUGACUUCAAGACCUGGCUACGUGCUAAACUCCUACCCCAAUUUCCAGGAGUCCCCUUCCUGUCCUGCCAACGCGGGUACAGAGGGGUUUGGCGGGGGGAUGGUAUCAUGAACACUACCUGUCCCUGCGGAGCACAGAUAACAGGACAUGUCAAGAACGGGACAAUGAGGCUCGUUGGCCCGAAGACCUGCAGCAACACGUGGUAUGGAUCGUUUCCCAUAAACGCCUUCACCACGGGCCCCUGCACACCCACCCCCGCGCCGAAUUACUCACGCGCGUUGUGGCGAGUGUCCGCAGAGGAAUACGUGGAGGUGAGGCGAGUGGGCGACUUCCACUACGUGACGGGCAUGACAACAGAUAACAUCAAAUGCCCGUGCCAGGUCCCAUCACCCGAAUUUUUCACCGAGCUGGACGGAGUGCGCCUUCACAGGUACGCCCCGCCAUGCAAGCCUCUGCUGCGAGAGGAGGUCUCCUUCCAGGUCGGCCUCCACUCCUAUGUGGUGGGGUCUCAGCUGCCUUGUGAACCUGAGCCGGACGUAGCAGUGCUGACGUCCAUGCUCACAGACCCAUCACACAUCACCGCAGAGACUGCGAAGCGGAGGCUGAACCGAGGGUCCCCUCCCUCUUUGGCUAGCUCAUCAGCUAGCCAACUCUCAGCUCCCUCUCUGAAAGCGACAUGCACCACCCACCACGACUCCCCUGACGCAGACCUCAUCGAGGCCAACCUCCUGUGGAGGCAGGAGAUGGGCGGGAACAUCACCAGGGUGGAGUCGGAGAACAAAGUGGUCAUCUUGGAUUCCUUUGACCCGCUGGUCCCGGAA---UAUGACGACAGGGAAGUGUCCGUGCCUGCGGAGAUACUAAGGAAG---ACCAAGAAAUUUCCUCCCAGCAUGCCCGUCUGGGCCUCACCCAGUUACAAUCCACCACUGCUCGAGUCAUGGAAAAGACCUGACUACGAGCCGCCUGUGGUCCACGGGUGUCCACUUCCGCCUGCUAAGACUCCCCCCAUACCACCGCCGAGACGG---AGGAAGCAGGUGGUUCUAACAGAGUCCACAGUAUCCGCGGCCCUUGCCGAGCUUGCGGAGAAAUCCUUUGGCCAGCCAACGUCCUCGGGAGUAUCCAGCAGUGCGUCGUUCCCGGCGCCAGCGGAGGAGCUCCAUGAGCACGACGCGGGG---------------UCCGAAGCCGGGUCGUACUCCUCCAUGCCCCCCCUAGAGGGAGAGCCUGGGGAUCCUGACCUC------------------------------------------------------------AGCGACGGGUCCUGGUCGACCGUGAGCUCCACCAGCGGUACC---GAGGAUGUCGUCUGCUGCUCCAUGUCCUACUCAUGGACGGGAGCCUUGGUGACCCCGUGCGCUGCAGAGGAGGCCAAGCUGCCUAUCAAUGCGCUGAGCAAUUCGCUCUUGCGCCACCACAACAUGGUCUAUUCCACCACCUCUCGCAGCGCGGGCCAGAGGCAGAAAAAAGUCACUUUUGACAGACUCCAGGUCCUUGAUAAUCACUACAAGGACGUGGUAAAGGAGAUAAAGGCAAAGGCGUCCACAGUGAAGGCGAACCUGCUAUCCGUCGAGGAGGCAUGUGCCCUGACGCCCCCACAUUCGGCCAGAUCAAAAUUUGGCUAUGGGGCGAAGGACGUCCGGAGCCUUUCCAGCAAAGCCGUACGCCACAUCAACUCCGUGUGGCAAGACUUGCUGGAAGACAACCAAACACCUAUUGACACUACCGUCAUGGCAAAGAAUGAGGUCUUCUGCGUCCAACCAGAAAAGGGCGGUAAGAAGCCAGCACGCCUUAUCGUAUUCCCUGACCUAGGGGUACGGGUGUGCGAGAAGAGAGCUUUAUAUGAUGUGAUCAAAAAGCUCCCUCUGGCCGUGAUGGGGGACUCUUACGGGUUCCAGUACUCACCAGCGCAGCGAGUCGAAUUCCUGGUCAAGACCUGGAAAUCAAAGAAGACCCCCAUGGGUUUCUCCUAUGACACUCGCUGCUUUGACUCAACAGUCACUGAGGCUGAUAUCCGUACAGAAGAGUCCAUAUACCAAUCUUGUGACCUGCCCCCUGACGCACGCGUUGCCAUCAAAAAUCUCACUGAGAGAUUGUACGUCGGGGGGCCCCUGACCAAUUCAAGAGGCGAGAACUGCGGCUAUCGUAGGUGUCGCGCCAGCGGCGUCCUGACUACUAGCUGCGGUAACACUCUCACCUGCUACAUCAAGGCCCUAGCAGCCUGUCGAGCCGCAGGGCUCCAGGACUGCACCAUGCUCGUGUGCGGCGACGACCUGGUCGUUAUCUGUGAAAGCGUGGGAACCCAGGAGGAUGCGGCAAGCCUGCGAGCCUUCACGGAGGCUAUGACCAGGUACUCAGCCCCCCCCGGGGACCCACCCCAGCCAGAAUACGACCUGGAGCGCAUAACAUCAUGCUCCUCCAAUGUGUCAGUCGCCCACGACGCAACUGGGAAAAGGGUCUACUACCUGACUCGUGACCCUACCACUCCUCUCGCGCGCGCUGCGUGGGAAACAGCUAGACACACUCCUGUCAACUCCUGGCUAGGCAACAUCAUAAUGUUCGCCCCCACAUUGUGGGUGAGGAUGAUCCUGAUGACUCACUUCUUCUCUAUCCUCAUUGCCCAGGAGCAACUCCAUAAGGCUCUAGAGUGCGAAAUCUACGGAGCUUGCUACUCCAUCGAGCCGUUAGAUCUACCUCCAAUAAUUGAAAGACUCCAUGGCCUAGGCGCAUUUUCACUCCAUACUUACUCUCCAAGCGAAAUCAAUAGGGUGGCCGCUUGCCUCAGGAAACUUGGGGUGCCGCCC-UUGCGAACCUGGAGACACCGAGCCCGAGCUGUUCGCGCCAGGCUACUGUCCCAAGGGGGAAAAGCCGCUAUUUGCGGCAAGUACCUCUUUAAUUGGGCAGUAAAAACCAAGCUCAAACUCACUCCAUUACCGGCCGCAGCACAGUUGGACCUGUCCAACUGGUUCACGGCUGGCUUCAGCGGGGGGGACAUAUAUCACAGCGUGUCCCGCGCUCGGCCCCGCCUCUUCUGGUUCUGCCUACUCCUACUUUCUGUAGGGGUAGGCGUCUUCCUGCUCCCCAACCGGUA---GG-UGGGGAGUUAA-----ACACUCCAGAUCGGCAGAGCGUCGUGAAGUGAACAAGUGUAGAUAGCGGGGUUGGC------------------------------------------------------------------------------------------------------------------------------------------------------------------------------------------------------------------------------------------
1_AY587845              ---------------------------------------------------------------------------------AGCGUCUAGCCAUGGCGUUAGUAUGAGUGUCGUACAGCCUCCAGGCCCCCCCCUCCCGGGAGAGCCAUAGUGGUCUGCGGAACCGGUGAGUACACCGGAAUUGCCGGGAAGACUGGGUCCUUUC--UUGGAU-AAACCCACUCUAUGCCCGGCCAUUUGGGCGUGCCCCCGCAAGACUGCUAGCCGAGUAGCGUUGGGUUGCGAAAGGCCUUGUGGUACUGCCUGAUAGGGUGCUUGCGAGUGCCCCGGGAGGUCUCGUAGACCGUGCAUCAUGAGCACAAAUCCUAAACCUCAAAGAAAAACCAAAAGAAACACAAACCGCCGCCCACAGGACGUCAAGUUCCCGGGCGGUGGCCAGAUCGUUGGCGGAGUAUACUUGUUGCCGCGCAGGGGCCCCAGGUUGGGUGUGCGCGCGACGAGGAAGACUUCCGAACGGUCCCAGCCACGUGGAAGACGCCAGCCCAUCCCCAAAGAUCGGCGCUCCACUGGCAG-GUCCUGGGGACGUCCAGGAUACCCUUGGCCCCUGUACGGGAAUGAGGGCCUCGGGUGGGCAGGAUGGCUCCUGUCCCCCCGGGGCUCUCGCCCUUCGUGGGGCCCCACGGACCCCCGGCAUAGAUCACGCAAUUUGGGCAAGGUCAUCGAUACCCUCACGUGUGGUUUUGCCGACCUCAUGGGGUACAUACCCGUCGUUGGCGCCCCAGUUGGUGGCGUCGCCAGAGCACUCGCGCAUGGCGUGAGGGUCCUGGAGGACGGGAUAAAUUAUGCAACAGGGAAUUUACCCGGUUGCUCUUUUUCUAUCUUCCUACUAGCUCUCUUGUCUUGUAUAUCUGUACCAGUAUCCGCUGUGGAGGUCAAGAACACCAGUCAGACCUACAUGGCCACCAAUGAUUGCUCUAACAGCAGCAUCACGUGGCAACUCGAGGGUGCGGUACUACAUGUUCCUGGAUGCAUCCCCUGUGAGUUAGUGGGC---AACGUGUCGCGGUGCUGGAUACCAGUCACGCCUAACGUCGCCGUGAGAGAGCGCGGGGCGCUUACUAAGGGUCUGCGGACGCAUAUCGAUUUGAUCGUGGUGUCCGCUACGCUUUGCUCCGCCCUUUACAUAGGGGAUGUUUGUGGCGCGGCCAUGAUAGCGGCCCAAGCAGUCAUCAUUUCGCCGGAGCGCCACGCUUUUGUUCAGGACUGCAACUGUUCCAUUUACCCGGGCCACAUUACAGGACACCGCAUGGCAUGGGAUAUGAUGAUGAACUGGUCCCCGACGACCACGAUGGUCGUGGCGUACCUCAUGCGCAUCCCUGAAAUCGUUCUGGACAUCAUCACCGGAGCGCACUGGGGCGUAAUGUUCGGCCUAGCCUACUUCUCUAUGCAGGGGGCGUGGGCCAAGGUCGUCGUCAUCCUCCUAUUGACCGCGGGAGUAGAAGCCAGCACGAUCACCAUGGGUGGU---CAGGCGUCUCACACUAUGGCUGGCCUUGUCAGCAUUUUCAGCCCCGGGGCCCGUCAAAAUAUUCAACUCAUCAACACCAACGGCAGCUGGCACAUCAACCGCACUGCCUUGAAUUGCAAUGAUUCAUUGCAAACGGGGUUCAUUGCGUCGUUGUUCUAUGUCCAC---AGAUUCAACUCCUCGGGUUGUCCUGAACGAAUGUCCUCCUGCCGCCCUAUCGAGGGGUUUAGGAUAGGGUGGGGCAGCCUAAAGUAUGAAGAGAAUGUUACCAACGACGAG---------GACAUGAGGCCCUAUUGCUGGCAUUAUCCACCCAAACCAUGUGGCAUUGUUCCUGCUCGGACCGUGUGUGGCCCAGUGUAUUGCUUCACCCCCAGUCCAGUUGUGGUAGGCACCACCGAUAAAUACGGGGCGCCAACCUACACCUGGGGGGAGAAUGAAACGGAUGUGUUCUUACUAAACAGCACGCGGCCUCCGCGGGGCGCUUGGUUUGGAUGCACGUGGAUGAAUGGCACUGGGUUCACUAAGACUUGCGGCGCACCACCUUGCCGCAUAAGACCAGACUUCAACUCCACCGAGGAC------------UUGCUGUGCCCCACUGACUGCUUCAGGAAGCACCCUGAGGCUACUUACACCAAAUGUGGGGCCGGGCCAUGGUUGACUCCCAAAUGCCUGGUUGAUUACCCCUAUAGAUUGUGGCAUUACCCGUGUACUGUCAACUUUACCAUCUUCAAAAUACGGAUGUUCAUAGGGGGAGUCGAGCAUAGGCUCAACGCGGCGUGCAAUUUUACCCGUGGGGACCGUUGCAAUCUGGAAGACCGGGAUAGGAGUCAGCUCAGCCCCUUGCUGCAUUCCACCACUGAAUGGGCUAUACUACCUUGCACCUACUCUGACAUGCCGGCUUUAUCUACCGGUCUCUUACACCUCCACCAAAACAUUGUGGACGUGCAGUACCUGUAUGGCCUAUCGCCGGCUAUUACCAAGUUCAUUGUCAAGUGGGAAUGGGUGGUCCUCUUGUUUCUGCUCCUUGCGGACGCCAGAGUCUGCGCGUGCUUGUGGAUGCUUCUUCUGCUG-GGGCAAGCCGAGGCGGCGCUGGAGAAGCUAGUCAUUUUGCAUGCGGCCAGCGCCGCAAGCUUUAAUGGCAUAAUCUGCUUCACCAUCUUCUUCAUAGCCGCCUGGCACAUCAAGGGUCGAGUGGUCCCCCUGGCUACUUACUCGUACCUCGGCUUGUGGUCCUUCAGCCUUCUACUCCUGGCACUUCCCCAACAGGCCUAUGCCCUUAAUACAACAGAACAGGGGCAACUGGGCUUGGUCCUUCUAGUGGUCAUAUCAGUCCUUACACUCAGCCCGGCUUAUAAGAUCCUCCUCUGCCGCAGCCUAUGGUGGCUGUCCUAUCUAUUGGUCCGAGCGGAAGCUUUGAUCCAAGAGUGGGUACCGCCCUUGCAGGCGCGAGGCGGCCGCGAUGGCAUCAUAUGGGCCGCCGUCAUACUCUGUCCGGGCAUAGUGUUUGACAUAACCAAGUGGCUCCUGGCAGUCUUAGGACCUGGUCACCUCCUUAGGAGUGUCCUAACAAGCGUGCCAUACUUCGUCAGGGCGCAAGCUCUGUUGAGGAUAUGCGCUGCUGUGAGACAUCUCUCAGGUGGCAAGUACGUCCAGAUGAUGCUGCUGACCCUUGGCAGAUGGACCGGCACCUACAUUUAUGACCAUCUCACUCCACUGCAGGACUGGGCCCACGCGGGCCUACGAGACCUUGCGGUGGCAGUUGAGCCUGUUGUCUUCUCUGACAUGGAGACCAAGAUCAUCACCUGGGGGGCAGAAACCGCGGCGUGUGGGGACAUCAUUCUGGGCUUACCCGUCUCCGCCCGAAGGGGGAGAGAGAUACUUCUGGGGCCGGCCGAUAGCCUUGAGGGCCAGGGGUGGCGGCUCCUCGCGCCUAUCACGGCUUACUCCCAACAGACGCGGGGCUUACUUGGCUGCAUCGUCACUAGCCUCACAGGCCGGGACAGGAACCAGGUCGAGGGGGAGGUCCAAGUGGUCUCCACUGCAACACAAUCUUUCCUCGCGACCUGUGUCAAUGGUGUGUGUUGGACUGUUUACCACGGUGCCGGCUCAAAGACCUUAGCUGGCCCAAAGGGUCCAAUCAUCCAAAUGUAUACCAAUGUAGACCAGGACCUCGUCGGCUGGCCGGCGCCCCCCGGGGCGCGUUCCUUGACACCAUGCACCUGCGGCAGCUCGGACCUUUACUUGGUCACGAGGCAUGCCGAUGUCAUUCCGGUGCGCCGGCGGGGCGACAGCAGGGGGAGCCUACUCUCCCCCAGGCCCAUCUCCUACUUGAAGGGUUCUUCGGGUGGUCCGCUGCUUUGCCCCUCGGGGCACGCUGUGGGCAUCUUCCGGGCUGCUGUGUGCACCCGGGGGGUUGCAAAGGCGGUGGACUUUGUACCCGUUGAGUCCAUGGAAACUACUAUGCGGUCUCCGGUCUUCACGGACAACUCGUCCCCCCCGGCCGUACCGCAGACAUUCCAAGUGGCCCAUCUACAUGCUCCCACUGGCAGCGGCAAGAGCACCAAGGUGCCGGCUGCGUAUGCGGCCCAGGGGUACAAGGUGCUCGUUUUGAACCCAUCCGUUGCCGCCACCUUAGGUUUUGGAGCAUACAUGUCCAAGGCAUAUGGUGUCGACCCUAACAUCAGAACUGGGGUCAGGACCAUUACCACGGGCGCCCCCAUCACAUAUUCCACCUAUGGCAAGUUCCUUGCUGACGGCGGUUGCUCUGGGGGCGCCUAUGACAUCAUAAUGUGUGAUGAGUGCCACUCAACAGACUCGACUUCCAUCUUGGGCAUCGGUACGGUCUUGGACCAGGCGGAGACGGCUGGAGCGCGGCUCGUCGUGCUCGCCACCGCUACACCUCCGGGAUCGGUCACCGUGCCACAUCCCAGUAUCGAGGAGGUGGCCCUGUCCAACAUCGGGGAGAUCCCUUUUUAUGGUAAGGCCAUCCCCAUUGAGGUCAUCAAGGGGGGAAGGCAUCUCAUUUUCUGCCAUUCCAAAAAGAAAUGUGAUGAGCUCGCUGCAAAGCUGUCGGCCCUCGGACUCAAUGCUGUAGCAUAUUACCGGGGUCUUGAUGUGUCCGUUAUACCGACCAGCGGAGACGUCGUUGUUGUGGCAACAGACGCUCUAAUGACGGGCUAUACCGGCGACUUUGACUCAGUGAUCGACUGUAAUACAUGUGUCACCCAGACAGUCGAUUUCAGCUUGGAUCCCACCUUCACCAUUGAGACGACGACCAUGCCCCAGGACGCAGUGUCGCGCUCGCAACGGCGAGGCAGGACUGGUAGGGGCAGGGGAGGCAUCUACAGGUUUGUGACUCCAGGAGAACGGCCCUCGGGCAUGUUUGACUCCUCGGUCCUGUGUGAGUGCUAUGACGCGGGCUGUGCUUGGUAUGAGCUCACGCCCGCCGAGACCUCGGUUAGGUUGCGGGCUUACCUAAAUACACCAGGGUUACCCGUCUGCCAGGACCAUCUGGAGUUCUGGGAGAGCGUCUUCACAGGCCUCACCCACAUAGACGCCCACUUCUUGUCUCAGACCAAGCAGGCCGGAGAGAACUUCCCCUACCUAAUAGCAUACCAGGCCACAGUGUGCGCCAGAGCGCAGGCCCCACCUCCAUCGUGGGAUCAAAUGUGGAAAUGUCUCAUACGGCUAAAGCCUACGCUGCACGGGCCGACGCCCCUGCUGUACAGGCUGGGAGCCGUCCAAAACGAGGUCACCCUCACACACCCCAUAACCAAAUUUAUCAUGGCAUGCAUGUCGGCUGACCUGGAAGUCGUCACUAGCACCUGGGUGCUGGUAGGCGGGGUCCUCGCAGCUCUGGCCGCGUACUGCCUGACAACGGGCAGCGUGGUCAUUGUGGGCAGGAUCGUCUUGUCCGGGAAACCGGCCAUCAUUCCUGACAGGGAGGCUCUCUACCAAGAGUUCGAUGAAAUGGAAGAGUGCGCCUCGCACCUUCCUUAUAUCGAACAGGGAAUGCAGCUCGCCGAGCAGUUCAAGCAGAAGGCGCUCGGGUUGCUGCACACAGCUACCAAACAAGCGGAGGCUGCUGCUCCCGUGGUGGAGUCCAAAUGGCGAGCCCUUGAGACCUUCUGGGCGAAGCACAUGUGGAAUUUCAUCAGCGGGAUACAGUACUUGGCAGGGCUGUCUACUCUGCCCGGGAACCCCGCGAUAGCAUCACUGAUGGCAUUCACAGCCUCUAUCACCAGCCCGCUCACCACCCAACAUACCCUCYUGUUUAACAUCUUGGGGGGGUGGGUGGCCGCCCAACUCGCCCCCCCCAGCGCUGCUUCGGCUUUCCUGGGCGCUGGCAUCGCUGGUGCGGCUGUUGGCAGCAUAGGUCUUGGAAAGGUGCUUGUGGACAUCCUGGCGGGCUAUGGAGCAGGGGUGGCAGGCGCGCUCGUGGCCUUUAAGGUUAUGAGCGGCGAGAUGCCCUCCACCGAGGACCUGGUCAACUUGCUCCCUGCCAUCCUCUCUCCUGGCGCCCUGGUCGUCGGGGUCGUGUGCGCAGCAAUACUGCGUCGGCACGUGGGCCCGGGAGAGGGGGCCGUGCAGUGGAUGAACCGGCUGAUAGCGUUCGCUUCGCGGGGCAACCACGUCUCCCCCACGCACUAUGUGCCUGAGAGCGACGCCGCAGCGCGUGUCACUCAGAUUCUCUCCAGCCUUACCAUCACUCAGCUGUUGAAGAGGCUCCACCAGUGGAUUAAUGAGGACUGCUCUACGCCAUGCUCCGGCUCGUGGCUCAGGGAUGUUUGGGACUGGAUAUGCACGGUGUUGACUGACUUCAAGACCUGGCUCCAGUCCAAGCUCCUGCCGCAGUUGCCGGGGGUCCCUUUCUUCUCAUGCCAACGUGGGUACAAGGGAGUCUGGCGGGGAGACGGCAUCAUGCAAACCACUUGCCCAUGUGGUGCACAAAUCACCGGACAUGUCAAGAACGGCUCCAUGAGGAUCGUGGGGCCUAAAACCUGCAGCAACACGUGGCAUGGGACAUUCCCCAUCAACGCGUACACUACGGGCCCCUGCUCACCCUCUCCGGCGCUCAAUUAUUCUAGAGCGCUGUGGCGGGUGGCUGCUGAGGAGUACGUGGAGGUCACGCGGGUGGGGGAUUUCCACUACGUGACGGGCAUGACCACUGACAACGUAAAGUGCCCAUGCCAGGUUCCGGCCCCCGAAUUUUUCACGGAAGUGGAUGGGGUACGGUUGCACAGAUACGCUCCGGCGUGCAAACCUCUCCUACGGGAAGAGGUCACAUUCCAGGUCGGGCUCAACCAAUAUUUGGUCGGGUCGCAGCUCCCAUGCGAGCCCGAACCGGAUGUGGCAGUGCUCACUUCCAUGCUUACCGACCCCUCCCACAUUACAGCAGAAACGGCUAAGCGUAGGCUGGCCAGAGGGUCCCCCCCCUCCUUGGCUAGCUCCUCAGCUAGUCAGUUAUCUGCACCUUCUUUGAAGGCAACAUGCACUACCCAUCAUGACUCCCCAGACGCUGACCUCAUAGAGGCCAACCUCCUGUGGCGGCAGGAGAUGGGCGGAAACAUCACCCGCGUGGAGUCAGAGAAUAAGGUAGUAGUUUUGGACUCUUUUGACCCGAUCCGGCCGGAA---GAGGACGAGAGGGAAGUAUCCGUUCCGGCGGAGAUCCUGCGGAAA---UCCAGGAAAUUCCCCCGAGCGAUGCCCAUAUGGGCACGGCCGGAUUACAACCCUCCGCUGUUAGCGUCCUGGAAGGACCCGGACUACGUCCAUCCGGUGGUGCACGGGUGCCCACUGCCACCUACCAAGGCCCCUCCAAUACCACCUCCACGGAGG---AAGAGGACAGUUGUCCUGACAGAGUCCACCGUCUCUUCUGCUCUGGCGGAGCUUGCUACAAAGACCUUUGGCAGCUCCGGAUCGUCGGCCGUCGACAGCGGCACGGCGUCCGCCCCUCAAAACCAGACCUCCAACGACGGCGACACAGGA---------------UCCGACGUUGAGUCGUACUCCUCCAUGCCCCCCCUUGAGGGGGAGCCGGGGGACCCCGAUCUC------------------------------------------------------------AGCGACGGGUCUUGGUCUACCGUGAGUGAGGAGGCUAGU------GAGGACGUCGUCUGCUGUUCGAUGUCCUACACAUGGACAGGCGCUCUGAUCACGCCGUGCGCCGCGGAGGAAAGCAAGCUGCCCAUCAAUGCGUUGAGCAACUCUUUGCUGCGUCACCACAAUAUGGUCUAUGCCACAACAUCCCGCAGCGCCAGCCAACGGCAGAAAAAGGUCACCUUUGACAGACUGCAGGUCCUGGACGAUCAUUACCGGGACGUGCUCAAGGAGAUGAAGGCAAAGGCGUCCACAGUCAAGGCCAAACUUCUAUCCGUGGAAGAAGCCUGCAAGCUGACGCCCCCACAUUCGGCCAGAUCUAAAUUUGGCUAUGGGGCGAAGGACGUCCGGAACCUAUCCAGCAAGGCCGUCAACCACAUCCACUCCGUGUGGAAGGACUUGCUGGAAGACAUUGAAACACCAAUUGACACCACCAUCAUGGCAAAAAAUGAGGUUUUCUGCGUCCAGCCAGAGAAGGGAGGCCGCAAGCCAGCUCGCCUUAUCGUAUACCCAGAUUUGGGGGUUCGUGUGUGCGAGAAGAUGGCUCUUUAUGACGUGGUCUCCACCCUCCCUCAGGCCGUGAUGGGCCCCUCAUACGGAUUCCAAUACUCUCCUGGACAGCGGGUCGAGUUCCUGGUGAAUGCCUGGAAAUCAAAGAAAAGCCCUAUGGGCUUCGCAUAUGACACCCGCUGUUUUGACUCAACGGUCACUGAGAAUGAUAUCCGUGUUGAGGAGUCAAUUUACCAAUGUUGUGACUUGGCCCCUGAGGCCAGACAGGCCAUAAAGUCGCUCACAGAGCGGCUUUAUAUCGGGGGUCCCCUGACUAAUUCAAAAGGGCAGAACUGCGGCUAUCGCCGGUGCCGCGCGAGCGGCGUGCUGACGACUAGCUGCGGCAACACCCUCACAUGUUACUUGAAGGCCUCUGCAGCCUGUCGAGCUGCAAAGCUCCGGGACUGCACGAUGCUCGUGUGCGGAGACGACCUUGUCGUUAUCUGUGAGAGCGCGGGAACCCAAGAGGACGCGGCGAGCCUACGAGUCUUCACGGAGGCUAUGACUAGGUACUCAGCCCCCCCCGGGGACCCGCCCCAACCAGAAUACGACUUGGAGUUGAUAACAUCAUGCUCCUCCAAUGUGUCGGUCGCGCACGACGCAUCUGGCAAACGGGUGUACUACCUCACCCGUGACCCCACCACCCCCCUUGCGCGGGCUGCGUGGGAGACAGCUAGACACACUCCAGUCAACUCCUGGCUAGGCAACAUCAUUAUGUAUGCGCCCACCUUAUGGGCAAGGAUGAUUCUAAUGACUCAUUUCUUCUCCAUCCUUCUAGCCCAGGAGCAGCUUGAAAAAGCCCUAGAUUGUCAGAUCUACGGGGCCUGUUACUCCAUUGAGCCACUUGACCUACCUCAGAUCAUUCAACGACUCCAUGGUCUUAGCGCAUUUUCACUCCACAGUUACUCUCCAGGUGAAAUCAAUAGGGUGGCUUCAUGCCUCAGGAAGCUUGGGGUACCGCCC-UUGCGAGCCUGGAGACAUCGGGCCAGGAGUGUCCGCGCCAAGCUACUGUCCCAGGGGGGGAGGGCUGCCACUUGUGGCAAGUACCUCUUCAACUGGGCAGUAAAGACCAAGCUUAAACUCACUCCAAUCCCGGCUGCGUCUCAGUUGGACUUGUCCGGCUGGUUCGUUGCUGGAUACAGUGGGGGAGACAUAUAUCACAGCUUGUCUCGUGCCCGACCCCGCUGGUUCAUGUGGUGCCUACUCCUACUUUCUGUAGGGGUAGGCAUCUACUUGCUCCCCAACCGAUGAAC----GGGGAGCUAA-----ACACUCCAGGCCAAUAGGCCAUC----CUGUUUUUU--------------------------------------------------------------------------------------------------------------------------------------------------------------------------------------------------------------------------------------------------------------
1_AJ851228              ------------------------------------ACCAUGAAUCACUCCCCUGUGAGGAACUACUGUCUUCACGCAGAAAGCGUCUAGCCAUGGCGUUAGUAUGAGUGUCGUGCAGCCUCCAGGACCCCCCCUCCCGGGAGAGCCAUAGUGGUCUGCGGAACCGGUGAGUACACCGGAAUUGCCAGGACGACCGGGUCCUUUC--UUGGAUCAAACCCGCUCUAUGCCUGGAGAUUUGGGCGUGCCCCCGCGAGACUGCUAGCCGAGUAGUGUUGGGUCGCGAAAGGCCUUGUGGUACUGCCUGAUAGGGUGCUUGCGAGUGCCCCGGGAGGUCUCGUAGACCGUGCACCAUGAGCACGAAUCCUAAACCUCAAAGAAAAACCAAACGUAACACCAACCGCCGCCCACAGGACGUCAAGUUCCCGGGUGGUGGUCAGAUCGUUGGUGGAGUUUACCUGUUGCCGCGCAGGGGCCCCAGGUUGGGUGUGCGCGCGACUAGGAAGACUUCCGAGCGGUCGCAACCUCGUGGGAGACGUCAGCCUAUCCCCAAGGCCCGUCGCCCCGAGGGCAGGUCCUGGG-CUCAGCCCGGGUACCCUUGGCCCCUCUAUGGCAACGAGGGCUGCGGAUGGGCGGGAUGGCUCCUGUCCCCCCGCGGCUCCAGGCCUAGUUGGGGCCCUUCUGACCCCCGGCGUAGGUCGCGCAAUUUGGGUAAGGUCAUCGAUACCCUCACGUGCGGCUUCGCCGACCUCAUGGGGUACAUUCCGCUCGUCGGCGCUCCCUUGGGAGGCGCUGCCAGGGCUCUGGCGCAUGGCGUCCGAGUCCUGGAAGACGGCGUGAACUAUGCAACAGGGAAUCUUCCCGGUUGCUCUUUCUCUAUCUUCCUCUUAGCCUUGCUCUCUUGCCUGACGGUUCCGACCUCUGCCAUCGAGGUACGCAACGCAUCCGGGAUCUAYCACGUCACCAACGAUUGUUCCAACUCAAGCAUCGUUUGGGAGACGGAAGGACUCAUCCUGCACACACCCGGGUGCGUGCCCUGCGUCCGAGAGGGU---AACACUUCUCGGUGCUGGGCGUCGCUGACCCCCACACUUGCAGCGAGGGACGUUAGUUCCCCCACACGGUCGAUUCGACGCCACGUCGAUUUGAUCGUUGGGGCUGCUACGCUCUGUUCUGCUAUGUACGUGGGGGACCUUUGCGGAUCCGUUUUCCUAGUUGGCCAGCUAUUUGUUUUCUCGCCCCGUCACCAUUGGACGACGCAAGACUGCAAUUGUUCACUCUACCCAGGCCACAUCACGGGGCACCGUAUGGCAUGGGACAUGAUGAUGAACUGGUCUCCAACCACGGCAUUAGUCGUGUCGCAGGUGCUCCGAAUCCCGCAAGCCAUCGUGGACAUGGUGGCGGGGGCCCACUGGGGAGUCCUAAUGGGCCUUGCCUACUAUUCCAUGGUGGGGAACUGGGCGAAGGUACUAGUUGUACUACUGCUUUUCGCCGGGGUUGAUGCAACCACUCACACUGUCGGAGCG---GCCACGGGGCAUGCGGUCAGGGGAUUCACCAGCUUGUUCAGUCCUGGAUCACAGCAGAACAUCCAGCUCAUCAACACCAAUGGCAGCUGGCACAUUAAUCGCACUGCCUUGAAUUGCAACGACUCCCUCAACACCGGAUUCCUUGCUGCGCUGUUCUAUGCCAAC---AGAUUCAAUUCAUCUGGUUGCCUUGAGAGGAUGGCCAGCUGCCGCCCCAUUACCGACUUCGAUCAAGGGUGGGGGCCUAUCACCUAUGCCACCGACAACUCAGGACCCCGU---------GAUCAAAGGCCUUACUGCUGGCACUAUGCACCUCGACCAUGUGGAAUCGUCCCCGCAGAGGAGGUUUGCGGCCCUGUGUAUUGUUUCACCCCCAGUCCUGUUGUGGUGGGGACGACCGACUCGUUGGGCGUCCCUACCUACAGCUGGGGGGAGAACGAGACAGACGUGCUGCUCCUCAACAACACACGGCCUCCGGUGGGGAACUGGUUCGGCUGUACCUGGAUGAACUCCWCUGGGUUCACUAAGACGUGCGGCGGGCCCCCCUGCAACAUCGGGGGUCUCAACAAGUCG---------------------UUGGUGUGCCCUACUGACUGCUUCCGAAAACAUCCGGAAGCCACUUACGCCAAAUGUGGGUCUGGCCCAUGGCUUACCCCGAGGUGUCUGGUGGACUAUCCCUACAGGUUGUGGCACUACCCCUGCACCGUCAACUACACCAGGUUCAAGGUCCGCAUGUACGUGGGAGGCGUCGAGCACAGGCUUGAGGCCGCGUGCAACUGGACCCGGGGGGAACGCUGCGACCUGGAGGACAGGGACCGGUCUGAGCUCAGUCCGCUGCUGCUAUCUACAACAGAGUGGCAAAUUCUGCCAUGUUCCUUUACCACCCUGCCAGCCCUAUCAACAGGUCUGAUCCACCUCCAUCAGAACAUCGUGGACGUGCAAUACUUGUACGGAAUAGGGUCCGCAGUUGUGUCCUUCUCCAUCAAAUGGGAGUACAUCGUCCUAUUGUUCCUGCUAUUAGCAGAUGCACGUGUUUGCGCGUGUUUGUGGAUGAUGCUGUUAGUG-UCCCAAGCAGAAGCGGCCUUGGAGAACCUUGUAGUCCUUAAUGCCGCGUCCCUUGCAGGGACGCACGGGCUUCUCUCUUUCCUUGUGUUCUUCUGUGCCGCGUGGUACAUCAAAGGUAGGCUGGUCCCCGGAAUGACCUACGCCAUCUACGGCACAUGGCCCUUGCUGUUGCUCCUGCUAGCACUGCCUCAGCGGGCUUACGCCCUAGACCACGAAGCUGCCGCGUCGUGUGGGGGCGCUGUCCUCGUCUGCUUGACAGUUCUGACCUUGUCACCGCAUUACAAGUCCAUCCUUGUUAAGAUCAUGUGGUGGUGUCAGUACUUCCUCACCAGAUGCGAGGCGGUCAUGCAGGUAUGGGUCCCCCCCCUAAAUGUUCGGGGGGGCCGGGACGCCGUCAUCAUUCUUACAUGUGCAGCCUACCCGGAGCUGAUAUUUGACAUCACCAAGCUCCUGCUUGCCAUUAUUGGUCCUAUGUGGAUACUCCAGACCAGCUUGCUUAGGGUGCCGUACUUCGUGCGCGCCCAAGGGCUCAUCCGUAUUUGCAUGUUGGUGCGCAAGGUGGCGGGUGGCCACUACAUCCAAAUGGCCCUUAUUAAACUGGGUGCCCUUUCGGGCACCUAUAUAUAUAACCAUCUCACCCCGCUGCGGGAUUGGGCCCACAACGGCCUUCGUGACCUUGCAACGGCUGUUGAACCUGUCAUAUUUUCCAACAUGGAGACCAAACUCAUUACCUGGGGGGCAGACACCGCGGCGUGCGGGGAUAUUAUCUCUGGACUACCUGUCUCCGCUCGGAGGGGGAGGGAGAUCCUCCUCGGUCCGGCCGACGCCAUGACUGACAAGGGCUGGAGGCUUCUUGCGCCCAUCACAGCUUACGCGCAACAAACACGCGGCCUCUUGGGAUGCAUUAUCACCAGCCUGACAGGCCGCGACAAGAACCAGGUUGAGGGGGAAGUUCAGAUCGUCUCCACCACGUCUCAGACCUUCCUAGCGACCUGUGUCAAUGGCGUAUGCUGGACUGUCUACCACGGCGCCGGAGCGAAGUCUCUGGCUGGGCCGAAAGGCCCCAUCCUCCAGAUGUAUACCAAUGUAGACCAAGACCUCGUCGGCUGGCCAGCACCGCAAGGUACGCGCUCUCUAACUCCCUGCACCUGCGGUUCCUCGGACCUAUACUUGGUCACGAGGCAUGCUGAUGUCAUCCCAGUGCGCCGGCGGGGCGACACCAGGGGGAGCCUGCUUUCCCCCCGUCCCAUCUCAUACUUGAAAGGCUCUUCGGGGGGUCCAUUGCUCUGCCCCGCGGGACACGCUGUAGGCAUCUUUAGGGCUGCCGUAUGCACCCGCGGUGUGGCAAAGGCGGUCGACUUCGUGCCCGUAGAGUCUAUGGAGACCGUUAUGCGCUCUCCUACCUUCACUGACAAUUCAACCCCACCAGCUGUGCCCCAAACAUUCCAAGUUGCCCACUUGCACGCCCCGACUGGGAGCGGCAAGAGCACCAAGGUGCCGGCUGCUUAUGCAGCCCAAGGGUACAAGGUGCUUGUGUUGAAUCCCUCUGUCGCCGCCACUCUGGGGUUCGGGGCAUACAUGUCCAAGGCACAUGGGAUCGACCCUAACAUAAGAACAGGGGUCAGAACCAUCACCACAGGCAGUCCUAUCACAUAUUCCACCUAUGGCAAGUUCCUCGCCGAUGGCGGCUGCUCGGGAGGRGCUUAUGAUAUCAUAAUAUGUGACGAAUGUCACUCGACUGAUGCAACUUCAAUCCUGGGUAUCGGCACUGUCUUGGAUCAGGCGGAGACAUGCGGAGCCCGCAUGGUCGUGCUCGCCACCGCUACGCCUCCGGGUUCAGUCACCGUACCACACCCCAAUAUUGAGGAAGUUGCGCUGUCCAACAUUGGAGAGAUCCCCUUCUACGGCAAGGCCAUUCCUCUCGAGGUAAUCAAAGGGGGGAGGCACCUCAUCUUCUGCCACUCGAAGAAGAAGUGCGAUGAGCUUGCAGCGAAGCUCACAAGCCUAGGCCUUAAUGCUGUAGCAUACUACCGCGGCCUCGACGUCUCCGUCAUUCCACUCAGUGGGGACGUCGUUGUCGUAUCAACUGAUGCCCUAAUGACGGGCUUCACAGGGGACUUUGACUCCGUGAUAGACUGCAAUGUGUGUGUCACCCAAACAGUUGACUUUAGCCUUGACCCCACUUUUACCAUCGAGACAACCACCCUGCCCCAAGACGCGGUGUCACGCAGCCAGCGGCGGGGUAGGACUGGUCGGGGCCGGCUUGGCAUAUACAGGUUUGUAACACCAGGGGAACGGCCGUCCGGCAUGUUUGACUCCUCGGUCCUAUGUGAGUGCUAUGACGCGGGUUGUGCUUGGUACGAGCUCACACCUGCUGAGACCUCCGUGAGGCUGCGGGCAUACAUGAACACCCCAGGACUGCCCGUUUGCCAGGACCAUCUGGAGUUUUGGGAGAGCGUCUUCACAGGCCUCACCCACAUAGAUGCCCACUUUCUGUCCCAGACCAAGCAGGCGGGGGAUAAUUUCCCCUACCUGGUGGCGUACCAGGCUACUGUGUGCGCUAGGGCGUCCGCGCCGCCCCCGUCUUGGGACCAGAUGUGGAAGUGCCUUAUACGGCUCAAGCCGACCCUACGUGGGCCUACACCCCUACUCUACAGACUGGGUAGCGUCCAAAAUGAAGUCACACUGACGCACCCCAUCACCAAAUACAUCAUGGCCUGCAUGUCAGCAGACUUGGAGGUCGUCACCAGCACCUGGGUGCUGGUGGGCGGCAUCCUAGCUGCUCUGGCCGCAUACUGCCUAUCCACCGGCAGUGUGGUCAUAGUGGGCAGGAUCGUCCUGUCCGGAAAGCCGGCCAUUAUACCAGACAGAGAAGUCCUCUAUAAGGAGUUUGAUGAAAUGGAGGAGUGUGCAUCACACCUUCCAUACAUCGAACAGGGGAUGCAGCUUGCGGAACAGUUCAAGCAGAAAGCCCUUGGGCUACUGCAGACAGCAACAAAGCAGGCUGAAGCAGCUGCCCCCGUGGUGCAAUCCAAGUGGCAAAGUCUCGAGACAUUCUGGGCAAAGCACAUGUGGAACUUCAUUAGUGGCAUCCAAUACCUGGCAGGACUGUCGACGCUGCCGGGGAACCCGGCAAUAGCGUCCCUGAUGGCUUUUACAGCUGCCGUCACAAGUCCGCUGACCACCCAGCAAACCCUCCUAUUUAACAUACUGGGAGGGUGGGUAGCCGCCCAGGUGGCUGCGCCGAGCGCCGCCACAGCCUUCGUGGGCUCUGGCAUAGUAGGCGCAGCCGUCGGCAGUGUGGGGAUUGGGAAGGUGCUCGUCGACAUCUUGGCCGGUUACGGCGCAGGUGUGGCAGGCGCCCUCGUGGCCUUUAAAAUCAUGAGUGGCGAGAUCCCCUCCACCGAGGAUCUAGUCAACCUGCUGCCCGCCAUCCUCUCACCCGGCGCCCUGGUUGUUGGCAUCGUAUGCGCUGCAAUACUACGCCGGCACGUGGGCCCGGGGGAGGGAGCGGUGCAGUGGAUGAACAGGCUGAUAGCGUUCGCYUCCCGGGGGAACCACGUCUCUCCGACGCACUACGUCCCCGAGAGCGACGCUGCAGCUCGUGUCACCCAGAUUCUCAGUAGCCUAACCAUCACCCACCUGCUGAAGAGACUUCACAAGUGGAUCAAUGAUGACUGCUCCACCCCGUGUGCCGGUUCCUGGUUGAGAGACAUUUGGGACUGGAUAUGCGAGGUGUUGAGCGAUUUCAAAACCUGGAUCAAAGCCAAGCUCCUCCCGAGCGUGCCAGGAAUUCCGUUCCUGUCAUGCCAACGCGGGUACAGGGGAGUAUGGCGAGGGGAUGGCAUUAUGAACACCAGGUGCCCGUGUGGGGCUGAAAUAUCCGGACAUGUUAAGAACGGAUCCAUGCGGAUCGUCGGUCCGAGAGCUUGCAGCAACACGUGGCACGGAACAUUCCCCAUAAACGCCCACACCACAGGCCCCUGCACACCCGCCCCGGCGCACAAUUACUCCGUCGCGCUGUGGAGGGUUGCUGCUGAGGAAUACGUGGAAGUGAGGCGAGUGGGGGAUUUCCACUACGUGACGGGCAUGACCACUGACAACCUGAAAUGCCCAUGCCAAGUCCCAUCACCUGAAUUCUUCACAGAGGUGGACGGGGUGCGGUUGCACAGGUACGCUCCGCCAUGCAAACCCCUCCUAAGGGAGGAGGUUUCUUUCCAAGUUGGGCUCCACCACUAUGUGGUCGGAUCACAGUUGCCAUGCGAGCCCGAACCAGACGUGGCGGUGCUAACGUCCAUGCUCACCGACCCCUCACACAUCACAGCUGAGUCGGCUAAACGGAGGCUGGACAGGGGGUCCCCCCCCUCCCUAGCAAGCUCCUCAGCCAGCCAGCUAUCUGCUCCAUCUCUAAAAGCAACAUGCACGACACACCACGAUUCUCCCGACGCGGACCUCAUUGAGGCCAAUCUCUUGUGGAGACAGGAGAUGGGCGCAAACAUCACCCGCGUAGAGUCGGAGAACAAGGUGGUCAUCUUAGACUCCUUUGAACCGCUCAAAGCAGAA---GAGGACGACCGGGAGGUGUCUGUCCCCGCAGAGAUUUUGCGGAAA---UCAAAGUCCUUCCCUCCGGCGAUGCCCGUAUGGGCGAGGCCAGACUACAAUCCGCCCCUGCUGGAGCCGUGGAAGAGACCAGACUACGACCCUCCCAAAGUGCACGGGUGCCCCCUACCACCUGCGGGGCUCCCUCCAGUGCCGCCUCCUCGGAGG---AAGAAGACCGUUGUCCUUACGGAGUCUACUGUGUCCACUGCCCUGGCUGAUCUUGCGGCGAAAACCUUUAGUGGCUCCAACACAUCGGGUGCCGACAGCGGCGUGACGACUGCCCCAUCGGGYCCAACCUCCAACGACGGUGACUCGGGG---------------UCGGAAGCUGAAUCAUACUCCUCCAUGCCCCCCCUCGAGGGGGAGCCUGGGGAUCCUGAUCUC------------------------------------------------------------AGCGACGGCUCCUGGUCCACCGUCAGUGAGGAAGCCGGU------GAGGAUGUCGUAUGCUGCGCAAUGUCCUACACAUGGACAGGCGCCCUGAUUACACCGUGUGCAGCCGAGGAAACCAAGUUGCCCAUCAAUGCGUUAAGCAACUCACUGCUGCGCCACCACAACAUGGUGUACGCCACUACCUCGCGCAGUGCGAGCCAGAGGCAGAAAAAAGUUACUUUUGACAGACAGCAGGUCCUGGACGACCAUUACCAGGACGUGCUCAAGGAGGCAAAGGCGAAGGCGUCCACAGUGAAGGCGGAACUGCUAUCCGUAGAGGAAGCGUGCCGCCUGACGCCCCCACACUCGGCCAAGUCCAAAUUUGGCUAUGGGGCAAAGGACGUCCGGAGCCUGUCCAGUAAGGCCACGCGCCACAUCCGCUCCGUGUGGCAAGACCUUCUGGAAGACAGUGUAACACCCAUUGACACUACCAUCAUGGCAAAGAAUGAGGUUUUCUGUGUCCAACCAGAGAAGGGGGGCCGGAAGCCAGCUCGCCUUAUCGUGUACCCCGAUCUGGGAGUGCGCGUGUGCGAGAAGAUGGCUCUGUACUCCGUAGUCUCCAAACUCCCUCAGGCCGUGAUGGGUGCUUCCUAUGGAUUCCAGUACUCUCCAUCACAGCGGGUCGAAUUCCUAGUGCAAGCUUGGAAGUCUAAGAAGAACCCUAUGGGGUUCUCGUAUGACACCCGCUGCUUCGACUCCACGGUCACCGAACAUGACAUCCGAGUCGAGGAAUCCAUUUACCAAUGCUGUGACCUGGACCCCGAUGCUCGCAAAGCGAUAAAGUCCCUCACCGAGAGGCUUUACAUCGGGGGCCCCCUCACAAACUCAAAAGGACAGAGCUGCGGCUAUCGCAGGUGCCGCGCAAGCGGCGUCCURACCACCAGCUGUGGCAAUACCCUGACAUGUUACUUGAAAGCCAGCGCAGCCUGUCGAGCUGCAAAGCUCCAGGACUGCACCAUGCUCGUAUGUGGCGACGAUCUCGUGGUGAUCUGCGAGAGCGCGGGAGUCGAGGAUGACGCGGCGAACCUGCGAGUCUUCACGGAGGCUAUGACCAGGUAUUCCGCCCCACCCGGYGACCCGCCGCAGCCAGAAUACGACUUGGAGCUAAUAACAUCUUGCUCUUCCAACGUAUCAGUCGCUCACGAUGCAGCUGGCAAGAGAGUCUACUACCUGACUAGAGACCCCACAACCCCACUCGCAAGAGCGGCGUGGGAGACAGCAAGACACACUCCAAUCAAUUCCUGGAUAGGCAACAUUAUCAUGUAUGCCCCCACAUUGUGGGCGAGGAUGAUCCUGAUGACCCAUUUCUUCAGCAUCCUCCUAACCCAGGAACAGCUUGCAAAGGCCCUAGAUUGCCAAAUCUACGGAGCCGUACACUCCAUAAGCCCGCUGGACUUACCUCAAAUCAUUCAAAGACUCCAUGGCCUUAGCGCGUUCACACUCCACAGUUACUCUCCAGGUGAGAUCAAUAGGGUGGCUGCAUGCCUCAGGAAACUUGGGGUACCGCCC-UUGCGAGUCUGGAGACACCGGGCCAGAGCUGUACGCGCUAGGUUGCUGUCCCAGGGGGGGAGGGCUGCCACGUGUGGCAAGUACCUCUUCAACUGGGCAGUAAAAACCAAGCUCAAACUCACUCCAAUACCGGGGGCGUCCCAGUUGGACUUGUCCAAUUGGUUCGUUGCCGGCUACAGCGGGGGAGACAUAUAUCACAGCGUGUCUCGUGCCCGGUCCCGCUGGUUCAUAGGUUGCCUACUCCUACUUAGCGUAGGGGUAGGCAUCUACCUGCUCCCCAACCGAUGA---G-CGGGGAGCCC------ACACUCCGGCCUC-UAGGCCAUC----CUGUUUUUUUUUUUUUUUUUUUUUUUUUUUUUUUUUUUUUUUUUUUUUUUUUUUUUU-----------------------------------------------------------------------------------------------AAAUCUUUGGUGGCUCCAUCUUAGCCCUAGUCACGGCUAGC----------------------------------------------------------------------
1_KY348757              ---------------------------------------------CACUCCCCUGUGAGGAACUACUGUCUUCACGCAGAAAGCGUCUAGCCAUGGCGUUAGUAUGAGUGUCGUACAGCCUCCAGGACCCCCCCUCCCGGGAGAGCCAUAGUGGUCUGCGGAACCGGUGAGUACACCGGAAUUGCCAGGAAGACCGGGUCCUUUC--UUGGAUU-AACCCGCUCUAUGCCUGGAGAUUUGGGCGUGCCCCCGCGAGACUGCUAGCCGAGUAGUGUUGGGUCGCGAAAGGCCUUGUGGUACUGCCUGAUAGGGUGCUUGCGAGUGCCCCGGGAGGUCUCGUAGACCGUGCACCAUGAGCACGAAUCCUAAACCUCAAAGAAAAACCAAACGUAACACCAACCGCCGCCCACAGGACGUCAAGUUCCCGGGUGGUGGUCAGAUCGUUGGUGGAGUCUACUUGUUGCCGCGCAGGGGCCCCAGGUUGGGUGUGCGCGCAGCUAGGAAGACUUCCGAGCGGUCGCAACCUCGUGGAAGGCGACAACCUAUCCCCAAGGCUCGCCGUCCCGAGGGCAGGACCUGGG-CUCAGCCCGGGUACCCUUGGCCCCUCUAUGGCAACGAGGGCUGCGGCUGGGCAGGGUGGCUCCUGUCCCCCCGUGGCUCCCGGCCUAGCUGGGGCCCCACGGACCCCCGGCGUAGGUCGCGCAAUUUGGGUAAGGUCAUCGAUACCCUCACGUGCGGCUUCGCCGAUCUCAUGGGGUACAUUCCGCUCGUCGGCGCUCCCCUGGGGGGCGCGGCCAGGGCCCUGGCGCAUGGCGUUCGGGUCCUGGAAGACGGCGUGAACUAUGCAACAGGGAAUCUUCCCGGUUGCUCUUUCUCUAUCUUCCUCUUGGCUUUGCUGUCCUGCUUGACGGUCCCGACUUCUGCCAUCGAAGUCCACAACGCAUCCGGGAUCUACCAUGUCACCAACGACUGCUCCAACUCAAGCAUUGUGUACGAGGCGGACGGGUUGAUCUUGCAUUCUCCCGGGUGUGUGCCUUGCGUCCGGGAGGGU---AACACCUCCCGGUGCUGGCUUCCACUUACCCCCACACUUGCGGCUCGGGACGUUGGCUAUCCCACCGACUCGAUUCGACGCCACGUCGACUUGCUGGUUGGGACGGCUACGCUCUGCUCCGCUAUGUACGUGGGGGACCUGUGUGGAUCCGUCUUCCUUGUCGGCCAAUUGUUCACCUUUUCGCCGAGACGACAUUGGACAACCCAGGACUGCAACUGCUCCAUCUAUUCCGGCCGCAUAACAGGACAUCGUAUGGCUUGGGAUAUGAUGAUGAAUUGGUCACCCACCACUGCCCUGGUCAUUUCUCAGGUGCUCAGGAUCCCACAAGCCAUCGUGGAUAUGGUGGCGGGGGCCCACUGGGGAGUCCUAGCGGGCCUCGCCUACUACUCCAUGGUGGGCAACUGGGCCAAGGUCUUGGUCGUAUUGAUGCUGUUUGCCGGCGUUGAUGCGAACACUUUUACGACGGGAGGA---GCUGCGGGUUACCAGACCCAAGGCUUUUCCAGUCUUUUCACCCCUGGGGCGCGGCAGAACAUCCAACUCAUUAACACCAAUGGUAGUUGGCACAUCAAUAGAACUGCCUUGAAUUGCAAUGACUCUCUCAAUACUGGGUUCCUUGCCUCACUGUUUUAUGUGCAC---AGGUUCAACUCCUCAGGAUGCCCAGAGAGGAUGUCUAGCUGCCGCCCCCUUGGUGACUUCGCCCAGGGAUGGGGUCCCAUCAGCUAU------GAUGGCAACCACAGCGGA---------GACCAGAGGCCCUACUGCUGGCACUACGCACCGAGACCGUGCGGUAUUGUGCCUGCCAAGGACGUGUGCGGUCCAGUGUAUUGUUUCACUCCCAGCCCGGUCGUGGUGGGGACGACCGACAGAGCCGGCGUUCCUACCUACAGCUGGGGGGAGAAUGAGACGGAUGUGCUGCUGCUCAACAACACGCGUCCCCCCACUGGCAAUUGGUUCGGCUGCACCUGGAUGAACUCGACUGGCUACACCAAGACGUGCGGAGGCCCUCCGUGCCGCAUUGGGGGCAACGGCAACAACACG------------------CUGACUUGCCCUACAGACUGCUUCCGGAAGCAUCCGGAGGCUACGUAUGCUAAGUGCGGGUCAGGGCCGUGGCUCACUCCCAGGUGCAUGGUCGACUAUCCAUACAGGCUUUGGCACUACCCCUGCACCGUCAAUUUCAGCAGGUUUAAGGUCCGGAUGUACGUGGGGGGCGUGGAGCACAGGUUGGACGCCGCGUGCAACUGGACUCGGGGGGAACGCUGCAACUUGGAGGACAGGGAUAGAUCAGAGCUCAGCCCAUUACUGCUCUCCACUACGGAGUGGCAGAUCCUGCCCUGCUCCUUUACCACCCUGCCGGCCUUGUCAACUGGUCUUAUCCAUCUCCACCAAAAUAUCGUGGACAUACAAUACUUGUAUGGGAUAGGGUCGGCGGUUGUCUCCUUCACAAUCAAAUGGGAGUACAUCGUGCUGCUGUUCCUGUUGCUGGCAGAUGCCCGCAUUUGUGCCUGCUUGUGGAUGAUGUUGCUGGUG-UCGCAAGUGGAGGCGGCUCUUGAGAACUUGGUGGUGCUCAAUGCGGCGUCCCUUGCCGGGGCGCAUGGCGUUGUCUCCUUCCUUGUGUUCUUCUGCGCCGCCUGGUACUUGAAAGGCAGGUGGGUUCCUGGAGCAACCUACGCUCUCUACGGUGCAUGGCCACUGCUCCUACUUCUAUUGGCGUUGCCCCAGCGGGCGUACGCUAUGGAUCGGGAGGUGGCUGCGUCGUGUGGGGGCGUUGUCUUCAUCUGUCUGGUGCUCCUAACUCUGUCACCACAGUACAAACGCCUACUAGCCAAGCUCAUGUGGUGGUUGCAAUACUUUGCUACCAGAGUCGAGGCAGCCCUGCAGGUGUGGGUCCCCCCCCUUGACGUCCGAGGGGGCCGCGACGCCAUCAUCCUGCUCAUGUGUGUGAUCCAUCCUGAGCUGAUCUUCGACAUCACUAAGUACCUGCUUGCCAUCUUUGGUCCUCCAUGGGUCCUUCAGAGCUGCUUGCUCCAAGUGCCAUACUUCGUGCGUGCCCAGGGUCUGAUCCGCGCCUGCGCGUUAGUGCGCAAGGUUGCAGGAGGCCAGUACGUACAGAUGGCUCUCAUCAAGUUGGGCGCUCUGACCGGUACCUACGUCUACAACCACCUCACCCCGCUGCGAGAUUGGGCCCACACGGGCCUGCAGGAUCUCGCGGUGGCAGUCGAGCCGGUCGUGUUUUCGCAGAUGGAAACGAAGCUCAUCACCUGGGGAGCAGACACCGCAGCUUGCGGGGAUAUCAUCCACGGUCUGCCCGUCUCCGCCCGCAGGGGGAGGGAGGUGCUUCUUGGACCGGCUGACAGCUUCACUGACAAGGGCUGGCGGCUACUUGCGCCCAUCACGGCUUACGCUCAGCAGACGCGAGGCCUUCUUGGAUGCAUCGUCACCAGCCUCACUGGACGUGACAAAAACCAGGUCGAGGGGGAGGUUCAGAUCGUGUCCACCGCGACUCAGACCUUCUUGGCCACUUGCAUCAACGGCGCAUGUUGGACCGUCUACCAUGGUGCCGGUCCGAGGUCCUUGGCCGGCCCUCACGGGCCGGUGCUUCAGAUGUACACCAAUGUGGACCAGGACCUCGUAGGGUGGCCCGCGCCCCAAGGAGCGCGCUCCCUAGUUCCAUGCACCUGUGGCUCCUCAGACCUCUAUCUGGUUACCAGGCAUGCUGAUGUUAUUCCGGUCCGCCGACGGGGUGACAGCAGGGGGAGUCUCCUCUCCCCCAGACCGGUAUCAUACCUGAAGGGUUCAUCGGGUGGCCCGCUGCUGUGCCCUUCGGGGCACGUUGCGGGCCUUUUCAGGGCCGCCGUGUGCACCCGGGGGGUUGCAAAAGCGGUUGAUUUUGUACCGGUUGAGACCAUGGAAACCACCAUGCGGUCCCCGGUCUUCACUGACAAUUCAACUCCGCCCGCUGUACCUCAAUCAUUCCAAGUCGCCCACUUGCACGCCCCCACCGGCAGCGGUAAGAGCACCAAAGUACCGGCCGCGUAUGCGGCCCAAGGAUACAAGGUGCUCGUGUUAAAUCCCUCCGUUGCUGCUACCUUAGGGUUCGGGGCGUACAUGUCAAAAGCACAUGGGAUCGACCCAAACAUCAGGACCGGAGUAAGGACCAUCACCACAGGCGCCGCCAUCACGUACUCCACUUACGGCAAGUUCCUUGCUGACGGUGGUUGUUCUGGUGGUGCCUAUGACAUAAUAAUAUGUGACGAAUGUCACUCAACUGACUCGACAUCAAUUUUGGGCAUCGGCACGGUCUUGGACCAGGCGGAGACGGCUGGAGCGCGCCUUGUCGUGCUCGCCACCGCCACUCCUCCAGGAUCGGUUACCGUACCUCAUCCUAACAUCGAGGAGGUUGCCCUAUCCAACACCGGUGAGAUCCCCUUCUAUGGGAAGGCUAUCCCCCUCGCAUCCAUCAAGGGGGGGAGACACCUCAUCUUCUGCCACUCCAAGAAAAAAUGUGAUGAGCUCGCCGCCAAGUUGUCAAGCCUCGGCCUCAACGCCGUAGCUUACUAUCGCGGCCUGGACGUGUCCGUCAUUCCAACGAGCGGGGACGUCGUCGUCGUGGCGACGGAUGCUCUCAUGACAGGAUUCACUGGUGACUUUGACUCAGUAAUAGACUGCAACGUCUGUGUUGUCCAGACGGUUGACUUCAGUCUGGACCCUACCUUUACCAUUGAGACAUCCACUAUCCCGCAGGAUGCGGUAUCACGCUCCCAGCGGCGGGGUAGGACCGGCAGGGGUAGACCGGGCGUUUACAGAUUUGUGACUCCGGGGGAACGACCUUCCGGCAUGUUUGAUUCUUCCGUCCUGUGCGACUGUUAUGACGCGGGCUGUGCUUGGUACGAGCUCUCGCCCUCUGAAACCACAGUCAGGUUACGGGCAUACCUGAAUACACCGGGGUUGCCCGUUUGCCAGGACCAUUUGGAGUUUUGGGAAAGCGUCUUUACUGGUCUCACCAAUAUAGACGCCCAUUUUCUAUCUCAAACAAAGCAGGCAGGGGACAACUUCCCCUACUUGACGGCGUACCAGGCCACCGUGUGCGCCAGAGCCCAAGCUCCACCCCCGUCGUGGGACCAGAUGUGGAAGUGUCUUAUACGGCUCAAGCCUACGCUGCAGGGUCCCACACCCCUGCUGUACAGGCUAGGUGCCGUACAAAAUGAGGUCACCCUGACACACCCAAUCACAAAGUACAUCAUGGCAGCCAUGUCGGCAGACCUGGAAGUUGUCACGAGCACCUGGGUGCUAGUGGGUGGCAUCCUUGCCGCUUUGGCCGCGUACUGCUUAACAUCAGGUUGCGUGGUCAUAGUUGGCAGGAUCACCCUAUCCGGUAGGCCGGCUGUGUUGCCAGACAGGGAGACUCUCUACAAGGAGUUUGAUGAAAUGGAGGAGUGCGCAUCUCAACUCCCCUACAUCGAACAGGGGAUGCAGCUUGCCGAGCAGUUCAAGCAAAAGGCGCUGGGAUUACUACAAACAGCGUCUAAGCAAGCUGAAGCAGCCGCCCCCAUAGUACAAACCAAAUGGCAAAGCCUCGAAACAUUCUGGGCAAAGCACAUGUGGAACUUCAUCAGCGGAAUACAGUACUUAGCUGGGCUGUCGACGCUGCCUGGAAACCCAGCGGUGGCGUCCCUGAUGGCAUUCACAGCUGCCGUCACAAGUCCGCUGACCACAAACCAGACUCUCCUGUUUAACAUUCUGGGAGGAUGGGUGGCUUCUCAAAUCGCUGCUCCAAGUGCUGCUACGGCUUUUGUGGGCGCCGGCGUGGUGGGCGCCGCUGUAGGCAGCGUAGGUCUUGGGAAGAUGCUUGUUGACAUCUUGGCGGGAUAUGGUGCAGGCGUGGCAGGCGCCCUCGUGGCCUUCAAGAUCAUGAGCGGCGAGGCUCCUUCUACUGAGGACCUGGUGAACCUGCUGCCUGCCAUCCUCUCGCCAGGCGCCCUGGUUGUCGGCGUGGUGUGCGCAGCAAUACUGCGCCGGCAUGUGGGCCCAGGCGAAGGAGCAGUGCAGUGGAUGAACCGCCUGAUAGCGUUCGCCUCUCGGGGGAACCACGUCUCCCCCACGCACUACGUGCCCGAGAGCGAUGCUGCAGCGCGUGUAACCCAGAUUCUCAGCAGCCUUACCAUCACCCAACUCCUGAAGAGACUCCAUCAGUGGAUAAGUCAGGACUGCACGACCCCAUGCUCGACCUCUUGGCUGAGAGAUGUCUGGGACUGGGUGUGCACCGUGCUAGUCGACUUCAAGAACUGGCUAAAGGCCAAGCUUCUGCCGCUUGUGCCAGGGGUCCCAUUCUUCUCAUGCCAGCCCGGGUACAAGGGAGUCUGGCGUGGGGAUGGCAUUAUGAACACCAAAUGCUCGUGUGGGGCCCAAAUAACUGGACAUGUCAAAAAUGGGUCUAUGAAGCUCGUAGGCCCGAAGACCUGCAGCAACAUGUGGCACGGGACGUUCCCCAUCAAUGCCCACACCACGGGUCCUUGUACGCCCUCCCCGGCGCCCAACUACACUCGGGCGUUGUGGCGGGUGGCCGCCGAGGAAUACGUGGAAGUGAGGCGGGUGGGGGAUUUCCACUACGUGACGGGCAUGACUACUGACAAUCUGAAAUGCCCGUGCCAGGUUCCAUCUCCUGAGUUUUUCACUGAGGUGGACGGGGUGCGACUGCAUAGGUAUGCUCCGCCCUGUAAGCCCUUGCUGCGUGACGAGGUCUCCUUCCAAGUCGGUCUCCACCAGUACCCGGUCGGGUCACAGCUUCCCUGCGAACCUGAACCGGAUGUGGCUGUGUUGACAUCUAUGUUGACCGAUCCCUCUCACAUCACUGCGGAGGCGGCUAAGCGCAGGCUGGCCAGGGGGUCCCCCCCCUCCCUGGCUAGCUCUUCAGCUAGCCAGCUAUCCGCACCAUCCCUGAAGGCUACAUGCACCACCCACCAUGACUCCCCGGACGCCGACCUAAUUGAGGCCAACCUCUUGUGGAGGCAAGAAAUGGGCGGAAACAUCACCCGGGUGGAGUCGGAAAACAAGGUGGUCAUCCUGGACUCUUUUGACCCACUUGUAGCAGAG---GAGGAGGAAAGGGAGGUGUCUGUGCCCGCGGAAAUCCUGCGGAAG---AAGAAACGCUUCCCUCCAGCAAUGCCCGUGUGGGCGUCGCCAGAUUACAACCCUCCCCUGCUAGAAUCCUGGAAGAGACCGGACUACGACCCCCCCGUGGUGCACGGGUGCCCCCUGCCGCCAGGCGGGGGCCCGCCCGUGCCACCUCCGCGGAAG---AAGAAGACGGUCGUUCUGACAGAGUCCACCGUGUCCUCUGCCCUGGCCGAGCUCGCAUCCAAGACCUUUGGCAGCUCUGACACGUCAGGCGUUGACAGCGGCGCAUCAGACCCACCAUCUAAUCCGGUCCCGGACUCCGAGGACGCGGGG---------------UCUGACGCUGGGUCGUUUUCCUCCAUGCCCCCCCUUGAGGGGGAGCCGGGGGAUCCCGAUCUC------------------------------------------------------------AGCGACGGGUCCUGGUCCACCGUGAGCGAUGGGACCGGC------GAGGACGUCGUGUGCUGCUCGAUGUCCUACUCCUGGACAGGUGCGCUGGUCACGCCGUGCGCUGCGGAGGAGAGUAAGCUGCCCAUCAACGCACUGAGCAACUCUCUGUUGCGCCACCACAACAUGGUGUACGCCACUACCUCCCGCAGCGCAAGCCAGCGGCAAAAGAAGGUCACUUUUGACAGACUGCAGGUCCUGGACGACCAUUACCGGGACGUGCUCAAGGAGGCUAAGGCGAAGGCAUCCACAGUGAAGGCUAAGCUGCUAUCCAUCGAGGAAGCUUGCCAACUGACGCCCCCACAUUCGGCCAAAUCCAAGUUUGGCUAUGGGGCGAAAGAUGUCCGGAGCCUAUCCAGGAAGGCCGUAACCCACAUCCGCUCCGUGUGGCAAGACCUCCUGGAGGACAAUGAAUCACCAAUAGACACCACCAUCAUGGCAAAGAAUGAGGUUUUCUGCAUCCAACCGGAAAAGGGAGGUCGCAAGCCAGCUCGCUUAAUCGUGUUCCCCGACCUGGGGGUGCGCGUGUGCGAGAAGAUGGCCCUCUAUGAUGUGGUCUCCAAACUUCCUCAAGCCGUGAUGGGGGCGUCCUAUGGGUUCCAGUACUCACCAGCGCAGCGGGUCGAGUUCCUAGUGAAUGCUUGGAAAUCUAAGAGAACCCCAAUGGGUUUUUCGUAUGACACCCGCUGCUUUGACUCAACUGUCACCGAAAAUGACAUCCGUACAGAGGAAUCCAUAUACCAAUGCUGUGACUUGGACCCCGAGGCCCGCAAGGCCAUAAGGUCGCUCACUGAGCGGCUUUAUAUCGGGGGCCCCCUCACCAACUCAAGAGGGGAGAACUGCGGCUAUCGUAGGUGUCGCGCCAGCGGCGUGUUGACCACUAGCUGCGGUAACACCCUCACCUGCUAUCUGAAGGCCAAAGCGGCCUGUAGAGCUGCGAAGCUCCAGGACUGCACAAUGCUCGUGUGCGGUGACGACCUUGUCGUCAUCUGUGAAAGCGGCGGGGUCCAGGAGGACGCGGCGAGCCUGCGAGCCUUCACGGAGGCUAUGACCAGGUACUCAGCCCCCCCCGGGGACCCGCCUCAACCAGAGUACGACCUAGAGCUAAUAACAUCAUGCUCUUCCAACGUGUCGGUCGCGCACGAUGCAACAGGCAAAAGGGUCUACUAUCUGACCCGUGACCCCACAACUCCCCUCGCUCGAGCAGCGUGGGAGACAGCAAGACACACUCCAGUCAACUCCUGGCUAGGCAACAUCAUCAUGUUUGCCCCCACAUUGUGGGCGAGGAUGAUCCUGAUGACUCACUUCUUCUCCAUCCUCAUAGCUCAGGAGCAACUUGGAAGGGCCCUAGACUGUCAGAUCUAUGGGGCCUGUCACUCCGUUGACCCGUUAGACCUACCUCAAAUCAUUCAACGACUCCACGGCCUUAGCGCUUUCACACUCCAUAGUUACUCUCCAGGUGAAAUCAAUAGGGUGGCUGCCUGCCUCAGGAAACUUGGGGUUCCGCCC-UUGCGAGUCUGGAGACACCGGGCCAGAAGCGUCCGCGCUAAGCUGCUAUCCCAGGGGGGGAGGGCCGCUAUAUGCGGAAAGUACCUCUUCAACUGGGCGGUGAAAACCAAAGCCAAACUCACUCCAAUUCCGUCUGCGUCCCUGCUGGAUUUAUCCAGUUGGUUCGUUGCCGGGUACAGCGGGGGAGACAUAUAUCACAGCGUGUCUCGAGCCCGGCCCCGCCUGUUAAUGUUUAGCCUACUCCUACUCUUGGUAGGGGUAGGCAUCUUCCUGCUCCCUAACCCGUAA---U-CAGCAUCGUG--------------------------------------------------------------------------------------------------------------------------------------------------------------------------------------------------------------------------------------------------------------------------------------------------------
1_KJ439768              --------GCCAGCCCCCUGAUGGGGGCGACACUCCACCAUAGAUCACUCCCCUGUGAGGAACUACUGUCUUCACGCAGAAAGCGUCUAGCCAUGGCGUUAGUAUGAGUGUCGUGCAGCCUCCAGGAUCCCCCCUCCCGGGAGAGCCAUAGUGGUCUGCGGAACCGGUGAGUACACCGGAAUUGCCAGGAUGACCGGGUCCUUUC--UUGGAU-AACCCCGCUCAAUGCCUGGAGAUUUGGGCAUGCCCCCGCAAGACUGCUAGCCGAGUAGUGUUGGGUCGCGAAAGGCCUUGUGGUACUGCCUGAUAGGGUGCUUGCGAGUGCCCCGGGAGGUCUCGUAGACCGUGCACCAUGAGCACAAAUCCUAAACCUCAAAGAAAAACCAAACGUAACACCAACCGCCGCCCACAGGACGUCAAGUUCCCGGGUGGUGGUCAGAUCGUUGGUGGAGUUUACCUGUUGCCGCGCAGGGGCCCCAGGUUGGGUGUGCGCGCGACUAGGAAGACUUCCGAGCGGUCGCAACCUCGUGGCAGGCGACAGCCUAUUCCCAAGGCUCGUCGGCCCGAGGGCAGGUCCUGGG-CUCAGCCCGGGUAUCCUUGGCCCCUCUAUGGCAAUGAGGGCUGCGGGUGGGCGGGGUGGCUCCUGUCCCCCCGCGGCUCUCGGCCUAGCUGGGGCCCCUCAGACCCCCGGCGUAGGUCGCGCAAUUUGGGUAAGGUCAUCGAUACCCUCACGUGCGGCUUCGCCGACCUCAUGGGGUACAUUCCGCUCGUCGGCGCCCCCCUAGGGGGUGCUGCCAGGGCCUUGGCGCAUGGCGUCCGGGUUCUGGAAGACGGCGUGAACUACGCAACAGGGAAUUUGCCCGGUUGCUCUUUCUCUAUCUUCCUCUUAGCCUUGCUGUCCUGCUUGACGGUUCCAACUACCGCUCACGAGGUGCGCAACGCAUCCGGGGUGUACCAUGUCACCAACGACUGUUCCAACUCGAGUAUCAUCUAUGAGAUGGAAGAUAUGAUCAUGCAUGCCCCGGGGUGUGUCCCCUGCGUUCAGGAGAAC---AACUCCUCUCGUUGCUGGAUGGCGCUCACCCCCACGCUUGCGGUCAGAAACGCUAGCGUCCCCACUGCAGCAAUUCGGCGUCACGUCGACUUGCUUGUCGGGGCAGCUACGCUUUGUUCCGCUAUGUACGUGGGGGACCUUUGCGGGUCCAUCUUCCUUGUUGGCCAGCUAUUCACCCUUAGACCCCGCAUAUACCAUACAACACAGGAUUGCAACUGCUCCAUCUAUUCUGGCCAUGUGACGGGUCACCGUAUGGCAUGGGAUAUGAUGAUGAACUGGUCACCCACUACAGCCUUGGUAGUGUCGCAGCUGCUCCGAAUCCCUCAGGCUGUCGUGGACAUGGUGGCGGGGGCCCACUGGGGAGUUCUAGCGGGCUUAGCUUACUAUUCCAUGGUCGGCAAUUGGGCCAAGGUUCUGGUUGUGAUGCUACUGUUCGCUGGCGCUGACGCUACCACCUACACGACGGGGGCG---GCGGCAGGUCACACAGCGCGAGGCUUUACCAGGUUCUUUUACCCCGGGGCGUCCCAGAACAUUCAGCUCAUACAUACCAACGGCAGUUGGCACAUCAAUCGUACUGCCCUCAAUUGUAAUGACUCCCUCCACACCGGGUUCAUUGCCGCGCUGUUAUACGUCAAC---AAGUUCAACUCGUCUGGAUGUAGCGAGCGCAUGGCCAGCUGCCGACCCAUUGACUCGUUUGAUCAAGGGUGGGGCCCUGUCACUCAC------AACGAGACCCGGCCACUU---------GACCAGAGGCCCUAUUGCUGGCACUACGCGCCAGAGCGGUGUGGUAUCGUCCCCGCGUCGCAGGUGUGUGGUCCAGUGUACUGUUUCACCCCGAGUCCUGUUGUAGUGGGGACGACCGAUCGGACCGGCGUCCCCACGUAUAAUUGGGGGGAAAAUGAGACGGACGUGCUGCUACUCAACAACACGCGGCCGCCGCUCGGCAACUGGUUUGGUUGCACCUGGAUGAACAACACCGGGUUCACCAAGACAUGUGGGGGUCCCCCGUGUAACAUCGGGGGGACCGGUAAUAACACC------------------UUGACCUGCCCUACGGACUGCUUCCGAAAGCAUCCAGAGGCUACCUACGCCAAGUGCGGUUCAGGCCCCUGGCUAACGCCCAGGUGUUUGGUCGAUUAUCCGUACAGGCUAUGGCACUACCCUUGCACUGUCAACUUCUCCAUCUUUAAGGUCAGGAUGUAUGUGGGUGGCGUGGAACACAGGCUGAACGCCGCAUGCAACUGGACACGAGGGGAGCGCUGCAAUUUAGAUGACAGGGACAGAUCGGAGCUCAGCCCCCUGCUGCUCUCUACAACGGAGUGGCAGGUKCUGCCCUGUUCCUUCACCACCUUACCGGCCCUGUCCACAGGCUUAAUCCAUCUCCACCAAAACAUCGUGGACAUACAAUAUUUGUAUGGGAUAGGGUCAGCAGUUGUCUCCUAUGCAAUCAAGUGGGAGUAUGUCGUGCUGCUCUUYCUYCUCCUAGCAGACGCCCGUGURUGCGCCUGCUUGUGGAUGAUGCUGCUGAUA-GCUCAAGCAGAGGCCGCGUUGGAGAACCUGGUGGUCCUCAAUGCGGCAUCCCUGGCUGGGACGCAUGGCAUUCUCUCCUUCCUUGUGUUYUUCUGYGCYGCUUGGUACAUCAAGGGCAGACUGGUUCCCGGRGCGGCCUACGCGCUCUACGGCAYGUGGCCGCUGCUUUUGCUCCUGCUGGCACUGCCUCCACGAGCUUAUGCUUUGGACCGGGAAAUGGCCGCGUCAUGCGGAGGCGCGGUCCUCAUAGGCCUGACCCUUCUCACCUUGUCACCGUGUUAUAAAAUGUUUCUGGCCAAACUUAUAUGGUGGCUGCAGUACUUCAUAACCAGGACCGAGGCAGGAUUGCAUGAGUGGGUCCCCUCCCUGAACGCUCGGGGAGGCCGCGACGCUGUCAUCCUUCUCGCGGCCGCGAUCCACCCUUGGCUGCUCUUUGACAUUACCAAACUGUUACUAGCAAUAAUUGGUCCUUUGAUGGUGCUCCAAGCAUGCCUGGUUAGGGUGCCAUACUUCGUGCGCGCCCAGGGGCUCAUCCGGUUGUGCAUGCUGGUGCGCAAAGUUUAUGGAGGCCACUACAUGCAGAUGGCCUUCAUGAAGCUGGGCGCGCUAACAGGCACUUACCUCUAUGACCACCUCACCCCGAUGCGAGACUGGGCCCACGCGAGCUUGCGCGACCUCACGGUGGCGGUCGAGCCCGUUGUCUUYUCCGACAUGGAAAAUAAGAUCAUCACCUGGGGGGCGGACACCGCGGCGUGUGGGGACAUCCUCCARGGACUGCCUGUCUCUGCUCGGAGAGGAAGGGAGAUACUCUUGGGCCCGGCCGACAACCUGGAAGACCCAGGCUGGCGGCUCCUUGCACCAAUCACGGCCUAUACUCAGCAGACACGAGGUCUCCUGGGYUGCAUCAUCACCAGCCUUACAGGUAGGGACAGAAAUGAGGUCGAAGGAGAGGUCCAGAUAGUUUCCACCGCGACGCAGACCUUCCUGGCGAGCUGCAUCAACGGUGUGUGUUGGUCCGUGUAUCACGGUGCCGGCACGAAGCUCCUAGCUGGGGCAAAGGGGCCCAUCACCCAAAUGUACACCAAUGUUGACAAAGACCUCGUCGGCUGGCCAGCGCCUCCUGGAGCGCGAUCCUUGACACCCUGCACCUGCGGCAGCGCGGAUCURUUCUUGAUCACGCGACACGCUGAUGUCAUCCCGGUGCGCCGACGUGGUGACAGCAGGGGAGCCCUGUUGUCUCCCCGGCCCAUCUCAUAYCUGAAAGGAUCRUCGGGGGGYCCAUUGCUAUGCCCCUCUGGGCAUGCCGUGGGCAUCUUCCGGGCCGCUGUAUGCACCCGGGGGGUCGCGAAGGCAGUUGACUUCGUGCCCGUCGAGUGCAUGGAAACCACCGCGCGGUCCCCGAUCUUUACAGACAAUUCAUCUCCACCAGCUGUGCCCCAGACGUUCCAAGUCGCUCAUUUACAUGCCCCUACWGGUAGCGGCAAAAGCACCAAGGUACCUGCUGCAUACGCAGCCCAAGGYUACAAGGUCCUUGUGUUGAAUCCAUCUGUCGCCGCCACUCUGAGCUUCGGAGCGUACAUGUCCAAGGCGCACGGGAUUGACCCGAGUAUUAGGACCGGGGUAAGAACCAUCACUACAGGCGCCCCUAUCACUUACUCCACCUACGGCAAGUUCCUUGCUGACGGCGGUUGUGCCGGAGGUGCCUAUGACAUCAUAAUAUGUGAUGAGUGCCACUCCACUGACUCGACCUCUAUACUGGGUAUCGGCACCGUCCUGGAUCAGGCGGAGACGGCGGGGGCGCGACUUGUCGUGCUCGCCACCGCUACGCCCCCAGGGUCAGUCACCGUGCCACAUCCCAACAUUGAGGAAGUCGCGCUGUCCAACAGCGGAGAGAUCCCGUUCUAUGGCAAGGCCAUCCCCCUAGAAACCAUCAAGGGGGGAAGGCACCUUAUCUUCUGCCAUUCCAAGAAAAAGUGUGAAGAGCUCGCCGCGAARCUGUCUAGCCAGGGUCUCAACGCUGUGGCGUACUACCGAGGCCUUGAUGUGUCUGUUAUACCAUCCAGUGGGGACGUCGUCGUGGUAGCGACUGACGCCCUAAUGACAGGUUUCACCGGCGACUUUGACUCAGUGAUCGACUGCAACGUGUGCGUCACCCAGACAGUCGAUUUCAGCCUAGACCCUACCUUCACCAUCGACACGACGACCAUGCCCCAAGACGCGGUGUCUCGCUCCCAGAGGCGGGGCAGGACGGGCAGGGGCAGGCCGGGCAUCUAUAGGUAUGUCACUCCAGGAGAACGACCCUCUGGUAUGUUUGACUCCUCGGUCCUCUGCGAGUGCUAUGACGCGGGCUGCGCUUGGUAUGAGCUCACGCCUGCUGAGACCUCUGUCAGGCUACGGGCGUACCUGAAUACACCAGGGUURCCCGUAUGUCAGGACCAUUUGGAGUUCUGGGAGAGCGUCUUUACAGGCCUCACCCACAUAGAYGCCCAUUUCCUGUCCCAGACAAARCAAGCUGGAGAYAACCUUCCCUACUUGGUGGCGUACCAGGCCACGGUGUGCGCCAGGGCCCAGGCCCCGCCACCAUCAUGGGACCAAAUGUGGAAGUGUCUCACACGGCUGAAACCUACGCUACAUGGGCCUACGCCCYUGUUGUAUAGGUUGGGUGCCGUCCAGAAUGAGGUCACUCUCACACAUCCCAUAACCAAGUACAUCAUGGCRUGCAUGUCGGCUGACCURGAGGUCGUCGCCAGCACYUGGGUGCUGGURGGCGGGAUUCUUGCCGCUCUGGCCGCGUACUGCUURUCAACAGGCUGCGUGGUCAUAGUGGGCAGGAUAGUCUUGUCCGGCAAGCCGGCUGUCGUGCCUGAUAGGGAAGUCCUCUACCAAGCGUUCGAUGAAAUGGAGGAGUGUGCUUCGCACCUCCCCUACAUCGAGCAGGGCAUGCAGCUCGCUGAGCAAUUCAAGCAGAAAGCGCUCGGCUUGCUGCAAACAGCAACAAAGCAGGCGGAGGCCGUGGCCCCCGCAGUGCAGACAAAAUGGCAAGGCCUCGAGAAGUUCUGGGCAAAGCACAUGUGGAACUUCAUUAGCGGGAUACAAUACCUGGCAGGCUUGUCAACACUGCCCGGGAAUCCUGCGAUAGCAUCAUUGAUGGCAUUUACAGCUUCCAUCACCAGCCCAUUAACCACCCAGCAAACCCUCCUGUUUAACAUCUUGGGAGGAUGGGUGGCUGCCCAGCUUGCUGCCCCCAGUGCUGCCUCGGCCUUCGUAGGCGCCGGCAUUGCCGGAGCAGCCGUYGGCAGUAUAGGACUUGGGAAGGUGCUCAUUGACAUCCUGGCGGGUUAUGGGGCGGGAGUGGCAGGCGCACUCGUGGCCUUUAAGAUCAUGAGUGGCGAGGUCCCYUCCACCGAGGACYUAGUCAACUUGCUGCCUGCCAUUCUCUCCCCUGGUGCYCUGGUAGUCGGGGUAGUCUGCGCGGCAAUACUGCGUCGGCACGUAGGGCCAGGUGAGGGRGCUGUCCAGUGGAUGAACCGCUUGAUAGCGUUCGCUUCACGAGGCAACCACGUCUCCCCCACGCACUAUGUGCCUGAGAGCGAUGCUGCCGCACGUGUAACCCAAAUCCUUUCCAGUCUCACCAUCACACAACUGCUGAAGAGGCUCCACCAGUGGAUUAACGAGGACUGCUCCACUCCGUGCUCCGGUUCAUGGCUACGAGACAUCUGGGACUGGAUAUGCACAGUGUUGAGCGACUUCAAGACCUGGCUUAAAGCAAARCUCCUACCGCGCAUGCCAGGAGUCCCUUUCUUGUCGUGCCAGCGUGGGUACAAGGGCGUCUGGCGGGGGGAUGGCGUCAUGCAGACCACCUGUCCAUGCGGGGCACAGAUAACUGGACAUGUCAAAAACGGGUCCAUGAGGAUCGUCGGGCCAAGAACCUGUAGCAACACCUGGCAUGGAACGUUCCCCAUCAACGCGUACACCACGGGCCCCAGCACGCCUUCCCCGGCGCCCAACUACACGAGGGCGCUGUGGCGAGUGGCUGCUGAGGAAUACGUGGAGGUUAGACGAGUGGGGGACUUCCAUUACAUAACGGGCAUGACUACUGACAACCUGAAAUGCCCUUGCCAGGUUCCUUCUCCCGAGUUCUUCACAGAGGUGGACGGGGUGCGGCUGCACAGGUACGCUCCGGUAUGCGGACCCCUCCUACGGGAGGAGGUCUCGUUCCAAGUUGGUCUUAACCAAUACUUGGUCGGGUCGCAACUCCCAUGUGAGCCCGAGCCGGACGUAGCAGUGCUAACUUCCAUGCUGACCGAUCCUGCCCACAUCACCGCAGAAGCGGCUAGACGCAGGCUAGGUAGAGGGUCCCCUCCUUCCCUGGCCAGCUCGUCCGCUAGUCAACUGUCUGCACCAUCCUUAAAAGCAACAUGCACUACCCACCAUGACUCCCCAGAUGCUGACCUCAUUGAAGCCAAUCUACUGUGGAGGCAGCAGAUGGGCGGGAACAUCACCCGUGUGGAGUCAGAGAACAAGGUAGUCAUUUUGGACUCUUUUGACCCGCUUGUGGCGGAG---GAGGAUGAUAGGGAGCCUUCUGUUCCAGCAGAGAUUCUACGGAAA---UCUAAGAAGUUCCCUGCAGCACUGCCCAUAUGGGCCCGGCCGGAUUACAACCCCCCUCUGUUGGAGUCCUGGAAAARGCCGGAUUACACUCCUCCCCUAGUAAGUGGGUGCCCUCUACCACCAGCUGGGGCCCCUCCCAUACCACCUCCACGGAGG---AAGAGGACAGUUGUCCUGACUGAGUCCACCGUGUCGUCUGCUCUGGCCGAGCUUGCUGAGAAGACCUUUAGCAGCUCCGGGGCUUCGGGYGUCGACAGUGGUACGGCGUCCGCCCCUCCUGACUCCUCCCCAGAUAGCGGCGACGCGGGA---------------UCCGACGUUGGGUCGUACUCCUCCAUGCCCCCCCUCGAGGGGGAGCCGGGGGAUCCCGACCUC------------------------------------------------------------AGCGACGGAUCCUGGUCUACAGUGAGUGGGGAAGCCAGC------GAGGAUGUGGUAUGCUGUUCAAUGUCUUACACCUGGACGGGCGCCUUGAUCACACCGUGCUCCGCGGAGGAGAGCAAACUUCCCAUCAACGCGUUGAGCAACUCCUUGCUGCGACAUCACAAUAUGGUCUACGCUACGACCUCCCGCAGCGCGAGCCAGAGACAGAAAAAAGUCACAUUUGACAGACUGCAGGUCCUGGACAAUCACUACCGGGACGUGCUUCAGGAGAUUAAGGCGAAGGCGUCCACAGUGAAGGCCAGGCUACUCUCAGUGGAGGAAGCUUGCAGCCUGACGCCCCCGCACUCGGCUAAAUCCAAGUUCGGGUACGGGGCGAAGGACGUCCGGAGCCUAUCCAGCAGGGCCGUAAACCACAUCAACUCCGUGUGGAAGGACCUCCUGGAAGACAAUGUAACACCAAUAGACACUACCAUCAUGGCCAARAAYGAGGUCUUCUGUGUCCAACCAGAGAAAGGAGGCCGCAAGCCAGCUCGCCUUAUCGUGUUCCCCGACUUGUCGGUUCGCGUYUGCGAGAAGAUGGCUCUCUAYGACGUGGUCUCCACGCUUCCUCAGGCCGUGAUGGGAUCCUCGUACGGGUUUCAGUACUCGCCGGGGCAACGGGUCGAAUUCCUAGUGAAUGCUUGGAAGUCCAAGAAAACCCCUAUGGGCUUCUCGUAUGAYACCCGCUGCUUYGACUCSACAGUUACUGAGAACGACAUCCGUGUCGAGGAAUCCAUCUAUCAAUGUUGUGACUUAGCCCCCGAGGCCCGCAAGGCCAUAAAGUCGCUCACCGAGCGGCUGUACAUCGGGGGCCCCCURACCAAUUCAAAAGGGCAGAACUGCGGCUACCGUCGGUGCCGCGCCAGCGGCGUGCUGACUACCAGCUGCGGUAACACCCUCACAUGYUAUUUGAAAGCCAGGGCGGCCUGUCGAGCUGCAAAGCUCCAGGACUGCACAAUGCUCGUGUGCGGAGACGACCUUGUCGUUAUCUGUGAGAGCGCRGGGGUCGAGGAGGACGCGGCGAGCCUACGAGCCUUCACGGAGGCUAUGACUAGGUAUUCCGCCCCCCCCGGAGAUCCGCCUCAACCAGARUACGACUUGGAGCUGAUAACAUCAUGCUCCUCCAACGUGUCGGUCGCGCACGAUGCAGCUGGCAAAAGGGUCUACUAUCUGACCCGUGACCCAACCACUCCCCUCGCACGAGCUGCGUGGGAGACAUCAAGRCACACUCCWGUCAACUCCUGGCUAGGCAACAUCAUUAUGUUUGCCCCCACUCUAUGGGCGAGGACUAUUCURAUGACUCACUUCUUCUCCAUCCUCAUAGCCCAGGAGCAACUUGGAAAAGCCCUAGACUGUCAAAUCUACGGGGCUUACUACUCCAUUGAGCCACUUGAUCUACCUCAAAUCAUUCAACGACUCCAUGGUCUUAGCGCAUUCUCACUCCAUAGUUACUCUCCAGGUGAAAUCAAUAGGGUGGCUGCAUGCCUCAGGAAACUUGGGGUACCGCCC-UUGCGAGUCUGGAGACAUCGGGCCAGAAGUGUCCGCGCUAAGUUGCUGUCCCAGGGGGGGAGGGCUGCUACCUGCGGCAAGUACCUCUUCAACUGGGCAGUAAGGACCAAGCUCAAACUCACUCCAAUUCCGGCGGCGUCCCAGCUAGAUUURUCUGGCUGGUUCGUCGCCGGYUACAGCGGGGGAGACAUAUAUCACAGCGUGUCUCGUGCCCGACCCCGCUGGUACAUGUGGUGCCUACUCCUACUCUCUGUGGGGGUAGGCAUCUACCUGCUUCCCAACCGAUA---GU-UGGGAAGCUAU-----ACACUCCAGGCCAAUAGGCCAUU----CUGUUYUUUUUUUUUUUUUUUUUUUUUUUUUUUUUUUGUACU-----------------------------------------------------------------------------------------------------------------------------------------------------------------------------------------------------------------------------
1_MN164872              ----------------------------------------------------------------------------------------------------------------------------------------------------------------------------------------------------------------------------------------------------------------------------------------------------------------------------------------------------------------AUGAGCAUGAAUCCAAAACCUCAAAGAAAAACCAAACGUAACACCAACCGCCGCCCACAGGACGUCAAGUUCCCGGGCGGUGGCCAGAUCGUUGGCGGAGUUUACUUGUUGCCGCGCAGGGGCCCUAGAAUGGGUGUGCGCGCAGCGAGGAAGACUUCCGAGCGGUCGCAACCUCGUGGAAGGCGACAACCUAUCCCCAAGGCUCGCCAACCCGAGGGCAGGUCCUGGG-CCCAGCCCGGGUACCCUUGGCCCCUCUAUGGCAACGAGGGCUGCGGGUGGGCAGGAUGGCUCUUGUCUCCCCGCGGCUCCCGGCCUAGUUGGGGCCCCUCUGACCCCCGGCGUAGGUCGCGCAAUUUGGGUAAGGUCAUCGACACCCUCACGUGCGGCUUCGCCGACCUCAUGGGGUACAUCCCGCUCGUCGGCGCCCCCCUAGGGGGCGCUGCCAGGGCCCUGGCGCAUGGCGUCCGGGUUCUGGAGGACGGCGUGAACUAUGCAACAGGGAAUCUGCCCGGUUGCUCUUUCUCUAUCUUCCUCCUUGCUCUUCUCUCUUGCUUGACGGUCCCCACAUCGGCCUACGAGGUGCGCAAUUCCUCGGGUAUAUACCAUGUCACCAACGACUGCCACAACUCGAGCAUUGUGUACGAAACAAACAAUGCAAUCCUGCACACGCCGGGGUGCGUCCCCUGCGUUAUGGAGGGU---AACACCUCGAGAUGUUGGGUAGCGCUUACCCCCACUCUAGCCGCUAGGGAUGCCAACGUACCCGUCACCACACUUCGACGCCACGUCGAUCUGCUUGUCGGGGCUGCGGUACUCUGCUCGGCUAUGUAUGUGGGGGAUUUGUGCGGAUCCGUUUUCCUCGUCGGCCAACUGUUCACCUUCUCUCCUAGACGGCAUCAGACAGUACAGAGUUGCAACUGUUCCAUCUAUCCGGGCCACGUCACAGGCCAACGCAUGGCUUGGGACAUGAUGAUGAACUGGUCCCCCACUGUGACUCUGGCGGUAGCGCAGCUGCUCCGGAUCCCACAAGCCAUCGUGGACAUGAUAGCAGGUGCUCACUGGGGUGUCCUAAUGGGCGUCGCCUACUAUUCCAUGGUGGCGAACUGGGCGAAGGUCUUGCUCGUGUUGCUGCUAUUUGCUGGUGUCGAUGCUGNNNNNNNNNNNNNNNNNNNN---NNNNNNNNNNNNNNNNNNNNNNNNNNNNNNNNNNNNNNNNNNNNNNNNNNNNNNNNNNNNNNNNNNNNNNNNNNNNNNNNNNNNNNNNNNNNNNNNNNNNNNNNNNNNNNNNNNNNNNNNNNNNNNNNNNNNNNNNNUUGGUUGGCGGGGCUCUUCUAUUAUAAC---AGAUUCAACUCGACGGGCUGCCCCGAGAGGAUGGCCAGCUGCAAACCCCUUGCCGAUUUCAACCAGGGCUGGGGCACCAUCAGAUAU---GCCAACGGAAGCGGCCCC------------GAACACCGCCCCUAUUGCUGGCAUUACGCCCCACGGGCCUGUGGCGUCGUGCCGGCAAGGAACGUGUGUGGACCAGUGUACUGUUUCACUCCCUCUCCCGUGGUCGUGGGGACNNNNNNNNNNNNNNNNNNNNNNNNNNNNNNNNNGGGUGAAAAUGAUACGGACGUCCUCGUCCUUAACAACACCCGGCCUCCUUCGGGCAACUGGUUUGGCUGUGUGUGGAUGAACUCUACUGGCUUUACUAAAGCAUGCGGAGCCCCCCCCUGUAACAUUGGGGGGCAGGGGAACAACACC------------------UUGCUCUGCCCUACGGACUGCUUCCGUAAACAUCCGGAGGCAACGUACACCAAGUGUGGGUCCGGCCCCUGGCUCACGCCCCGAUGCCUGGUCGAUUAUCCAUACAGGCUCUGGCAUUUUCCCUGUACCCUCAACUACAGUCUGUUCAAGGUCAGGAUGUUUGUGGGUGGCAUCGAGCACAGACUCACCGCCGCGUGCAACUGGACGCGAGGGGAGCGCUGUGACUUGGAGGACAGAGACAGGUCUGAACUUAGUCCGCUGUUGUUGUCCACUACACAAUGGCAGAUCCUCCCAUGCUCAUUCACGACAUUGCCAGCUCUUUCGACCGGCCUCAUCCAUCUCCACCAGAACAUUGUGGAUGUCCAGUACCUGUACGGGGUGGGCUCAUCGAUCGUGACUUGGGCGGUCAAGUGGGAGUACGUCGUGCUCCUAUUCCUGCUGCUCGCAGAUGCUCGCAUUUGCGCAUGUUUGUGGAUGAUACUACUCAUA-UCCCAAGCGGAGGCAGCGUUGGAAAACUUGGUCGUCCUGAACGCCGUGUCGCUGGCCGGGACGCACGGCAUCGUGUCCCUCCUUGUGGUCUUUUGCUUUGCAUGGUACCUGAAAGGCAGAUGGGUCCCCGGAGCCGUUUAUACCAUCUAUGGGAUGUGGCCACUGCUCAUGCUCCUUUUGGCGUUGCCCCAGAGGGCGUACGCUAUGGACCGGGAGAUGGCCGCGUCGUGUGGGGGCGUCGUCCUUGUCUGUCUUAUGGCGGUUACUAUGUCACCAUUCUACAAGCGCUAUAUCAGCUGGUGCUUGUGGUGGCUCCAAUACUUCUUAACCAGGGUCGAGGCGGCCCUGCAAGUGUGGGUCCCCCCCCUCAACCCCCGGGGGGGCCGUGAUGGAGUCAUCCUGCUCGUGUGCAUGUUCCAUCCGCACCUGAUGUUUGAGGUGUCCAAGCUCCUACUGGCUUUAGUCGGCCCCUUCUGGGUCCUUCAGGCCAGUCUCUUCAAGGUGCCGUACUUUGUGCGCGUCCAGGGCCUUCUCAGGCUCUGUAUGCUCGUGCGCAAGGUAGCGGCUGGCCAGUACAUCCAAAUGGCCCUCCUGAAGCUGGGAGCAGUAUGCGGGACAUAUGUCUAUGACCACCUGACCCCCCUGGGGGACUGGGCUCACAACAGCUUGCGUGAUCUUGCUGUGGCCGUCGAGCCUGUUGUCUUCUCUCAAAUGGAGACUAAGCUCAUCACUUGGGGAGCGGACUCAGCCGCGUGUGGGGACAUCAUCUCGGGGUUGCCCGUCUCCGCCCGCAGGGGCCGAGAGAUAUUGCUUGGACCGGCCGAUGGAAUGGCCUCCAAGGGAUGGAGGCUCUUGGCGCCCAUCACCGCCUACGCCCAACAAACACGGGGCCUGCUGGGGUGCAUUAUCACCAGCCUCACCGGCCGCGACAAGAAUCAAGUGGAGGGGGAGGUCCAGAUUGUGUCCACCGCAACCCAGACUUUCUUGGCUACGUGCGUCAACGGCGCGUGUUGGACUGUCUACCACGGGGCCGGGUCAAGGACCCUCGCCACGUCAUCGGGCCCUGUCGUCCAAAUGUAUACCAAUGUGGACCAGGACCUCGUGGGCUGGGCAGCGCCUCAAGGGGCGCGCUCCUUAACGCCCUGCACCUGCGGCGCUUCUGACCUAUAUUUGGUCACGAGGCACGCCGAUGUCAUCCCGGUGCGACGGCGUGGAGACACUAGGGGUAGCCUGCUCUCCCCACGGCCCAUCUCAUAUCUCAAAGGGUCCUCGGGCGGCCCACUGUUGUGCCCCACGGGACACGCCGUAGGCAUAUUCAGAGCUGCGGUGUGUACCCGAGGGGUCGCAAAGGCCGUCGAGUUCGUACCCGUGGAGGCCCUAGAAACCACCAUGAGGUCCCCAGUGUUUACUGACAAUUCAACCCCACCUGCCGUGCCGCAAACCUAUCAAGUGGCCCACCUUCACGCUCCCACUGGGAGCGGUAAGAGCACGAAGGUGCCGGCCGCUUAUGCAGCCCAAGGGUACAAGGUACUUGUGCUGAACCCCUCUGUGGCUGCCACUCUGGGUUUCGGCGCGUACAUGUCCAAGGCCCAUGGAAUUGACCCAAACAUCAGGACCGGUGUGAGGACCAUCACCACCGGUGCCCCCAUAACAUACUCCACGUACGGCAAAUUCCUUGCUGACGGUGGUUGUAGUGGGGGCGCAUAUGACAUCAUAAUUUGUGAUGAGUGCCACUCAACAGAUUCUACCACCAUUUUGGGUAUCGGCACCGUCCUUGACCAGGCGGAGACAGCGGGAGCCAGGCUUGUGGUACUCGCCACCGCCACGCCUCCGGGCUCUGUCACUGUGCCGCAUCCCAACAUUGAGGAGGUUGCCCUGCCAACUACGGGAGAAAUCCCCUUUUAUGGCAAGGCCAUCCCCCUCUCCCUUAUAAAGGGGGGGAGGCACCUCAUCUUCUGCCAUUCAAAGAAGAAGUGCGACGAGCUUGCCGGGAAACUAGCCGCCCUCGGACUCAACGCCGUGGCUUACUAUCGUGGCCUCGACGUGUCUGUCAUCCCGAGCUCGGGCGACGUCGUCGUAGUGGCGACGGAUGCCCUAAUGACUGGCUUCACUGGCGAUUUCGACUCGGUGAUAGACUGCAAUACGUGUGUCACCCAAACAGUCGACUUCAGUCUCGAUCCCACUUUUUCCAUUGAGACCACCACGCUGCCCCAGGACGCCGUAAGCCGCUCACAACGGAGAGGCAGGACCGGCAGAGGGCGGCUUGGCAUCUACAGAUUUGUGACACCAGGCGAGCGGCCAUCCGGCAUGUUCGACUCCUCGGUCCUAUGUGAGUGCUAUGACGCGGGUUGUGCCUGGUAUGAGCUCACACCUGCUGAGACCACAGUCAGACUGCGGGCGUACAUGAACACCCCUGGGCUGCCCGUAUGUCAGGACCAUUUGGAGUUCUGGGAGAGCGUGUUUACAGGCCUCACCAGCAUAGACGCUCAUUUUCUGUCCCAGACAAAACAGGCCGGAGACAAUUUCCCCUACUUGGUCGCGUACCAAGCGACCGUUUGUGCUAGGGCGCUCGCCCCCCCACCUUCGUGGGAUCAGAUGUGGAAGUGUUUGACACGGCUCAAGCCCACUUUACACGGCCCCACUCCUCUGCUGUACAGAUUGGGUGGUGUUCAGAACGAGAUCACUCUAACACAUCCAAUUACCAAGUACAUCAUGGCUUGCAUGUCAGCAGACCUGGAGGUUGUCACCAGCACCUGGGUGCUGGUGGGCGGCGUUUUAGCCGCCCUGGCCGCGUAUUGCCUGUCUACAGGCAGUGUGGUCAUCGUGGGCAGGAUCGUCUUAUCCGGGAAGCCGGCCGUCAUGCCGGACAGGCAGGUCCUAUACCGAGAGUUUGAUGAGAUGGAGGAGUGCGCUUCACACCUGCCUUACAUUGAGCAGGGGAUGAUGCUCGCCGAGCAGUUCAAGCAGAAAGCACUCGGCCUCUUACAAACAGCGUCCCAGCAAGCAGCAGACAUCACUCCUGCUGUCCAGUCCAACUGGCAGAAGCUGGAGGCGUUUUGGGCCAAGCACAUGUGGAACUUCAUCAGCGGGAUACAAUACCUUGCGGGAUUGUCAACCCUCCCUGGGAACCCCGCCAUAGCAUCCCUAAUGGCAUUCACCGCGGCUGUAACCAGCCCGCUGACCACUCACCAGACUCUCCUAUUCAACAUCUUGGGAGGCUGGGUGGCUGCCCAGCUCGCAGCCCCCGGUGCUGCUACCGCCUUUGUGGGCGCUGGUUUAACUGGCGCCGCCAUCGGCAGUGUGGGCCUCGGGAAGAUCCUCGUGGACAUCCUCGCAGGCUAUGGCGCGGGUGUAGCCGGCGCCCUUGUGGCCUUCAAGAUCAUGAGUGGAGAGGCUCCUUCAACCGAGGAUUUGGUGAAUCUGCUGCCCGCCAUCCUAUCGCCCGGAGCGCUCGUUGUCGGCGUCGUUUGCGCUGCGAUUCUGCGCCGGCACGUGGGCCCGGGCGAAGGAGCUGUGCAGUGGAUGAACCGGCUGAUAGCUUUCGCCUCGCGGGGUAACCAUGUUUCCCCCACGCACUACGUGCCCGAGAGCGAUGCUGCAGCGCGCGUCACCGCUAUCCUCAGCAACCUCACUGUCACCCAACUCCUGAGAAGGCUCCACCAGUGGAUAAGCACUGAUUGCACCACCCCGUGUGCCGGUUCCUGGCUGAGAGAUGUUUGGGACUGGAUAUGCGAGGUGUUGAGCGACUUUAGGACCUGGAUUAAGGCCAAGCUUAUGCCACAGCUGCCUGGACUCCCGUUUAUAUCCUGUCAACGCGGGUAUCGGGGGGUCUGGCGGGGGGACGGCAUCAUGAACACACGCUGUCCGUGUGGAGCUGAUAUAUCUGGACAUGUCAAGAAUGGGUCGAUGCGUGUCGUCGGCCCUCGGACCUGCAGUAACAUCUGGCACGGAACAUUCCCCAUCAACGCCUACACCACUGGGCCCUGCACACCUUCACCAGCGCCGGACUACAAGUUCGCGCUGUGGAGGGUGUCUGCGGAGGAAUACGUGGAAGUGAGGCGAGUGGGAGAUUUCCACUACAUCACAGGGGUAACCACUGAUAACCUCAAGUGUCCGUGCCAGGUCCCAUCACCUGAAUUCUUCACGGAGCUUGACGGGGUGAGGCUGCACAGGUAUGCCCCCCCAUGCAAGCCCUUGCUGCGGGAUGAGGUCUCAUUCAGCGUCGGCCUCCACGAGUUUCCGGUCGGCUCUCAGUUACCCUGCGAGCCCGAGCCGGACGUGGCGGUACUGACGUCCAUGCUCACUGACCCGUCCCACAUCACCGCGGAGACGGCGGCGCGCAGGUUGGGGAGGGGAUCCCCCCCCUCCCUGGCCAGCUCUUCCGCCAGCCAGUUAUCCGCGCCCUCUCUCAAAGCGACGUGCACUGCCCGUCAUGACUCCCCUGACGCCGACCUAAUAGAGGCCAACCUCCUGUGGAGGCAGGAGAUGGGAGGGAACAUCACCAGGGUAGAGUCAGAGAACAAGGUGGUCAUACUGGACUCCUUCGAUCCGCUUGUGGCGGAA---GAGGAUGAACGGGAGGUUUCCGUAGCCGCAGAAAUCCUGCGCAAG---CCUCGGAGGUUUCCCCCGGCCCUGCCCAUCUGGGCACGGCCGGACUACAAUCCUCCGUUGCUGGAGGCGUGGAAAAAACCGGACUACGAACCACCUGUGGUCCAUGGCUGCCCUCUUCCACCUCCACAGUCCCCUCCUGUGCCUCCGCCCCGGAAG---AAGCGGANNNNNNNNNNNNNNNNNNNNNNNNNNNNNNNNNNNNNNNNCGAGCUUGCCACUAAGAGCUUUGGCAGCUCCUCAACUUCCGGCAUCACGGGUGACGACACAACGGCGUCCUCUGAGCCCGCCCCCUCUGCCUGCCUCCCAGAC---------------UCUGACGCUGAGUCCUGCUCUUCCAUGCCCCCCCUAGAGGGGGAACCGGGGGAUCCUGAUCUC------------------------------------------------------------AGCGAUGGGUCCUGGUCCACCGUGAGCAGUGACGGCGACACG---GAGGAUGUCGUGUGUUGCUCGAUGUCCUACACCUGGACGGGCGCACUGAUCACGCCUUGCGCUGCGGAGGAGAGUAAGUUGCCCAUCAACGCGCUAAGCAAUUCGCUAGUGCGACACCACAACAUGGUGUACUCUACCACCUCCCGUAGCGCCAGCCAGAGGCAAAAGAAGGUCACGUUUGACAGAAUGCAAGUCCUGGACGACCACUACCAGGACGUGCUCAAGGAGGCUAAGGCCAAGGCAUCCACUGUGAAGGCAGACUUGCUAUCCGUCGAGGAGGCUUGUAGCCUGACGCCCCCCCACUCGGCCAGAUCAAAAUUUGGCUACGGGGCGAAGGAUGUCCGAAGCCAUUCCAGGAAGGCCAUAUCCCACAUCAACUCCGUGUGGCGAGACCUCCUGGAAGACAGUGUGACACCCAUAGACACCACCAUCAUGGCAAAAAAUGAGGUCUUUUGCGUACAGCCAGAGAAGGGAGGUCGAAAGCCAGCUCGGCUUAUCGUAUUCCCUGAUCUGGGCGUGCGUGUAUGCGAAAAAAGAGCUCUGUAUGACGUAGUGAAGAAGCUCCCUCAAGCCGUGAUGGGUGAUUCUUACGGGUUCCAAUACUCACCAUCGCAGCGAGUCGAGUUCCUGCUAAAAGCAUGGAAAUCAAAGAGAAACCCCAUGGGGUUCUCGUAUGACACUCGCUGCUUUGACUCAACAGUGACUGAGAAUGACAUCCGUACGGAGGAGUCCCUUUACCAAUGUUGUGACCUAGACCCCGAGGCCCGCGUGGCCAUAAAGUCCCUCACUGACAGACUCUACGUCGGGGGCCCCCUUACUAAUUCCAGAGGGGAGAGCUGCGGCUAUCGCAGAUGCCGCGCGAGCGGCGUUCUGACAACCAGCUGUGGUAAUACCCUCACAUGCUACCUAAAAGCUAGCGCGGCCUGUCGAGCUGCCAAGCUCCAGAAUUGCACUAUGCUUGUGUGUGGCGACGACCUUGUCGUUAUCUGCGAGAGUGACGGGGUCCAGGAGGACGCGGCCAAUCUGAGAGUCUUCACGGAGGCUAUGACCAGAUAUUCCGCCCCCCCCGGGGACCCGCCCCAACCAGAGUACGACCUGGAGCAUAUUACAUCCUGCUCCUCCAACGUGUCAGUCGCGCACGAUGGUAGCGGCAAAAGGGUCUACUAUCUGACCCGCGACCCAACCACUCCCCUCGCACGAGCUGCUUGGGAGACAGCUAGACACACUCCAGUUAAUUCCUGGCUAGGCAACAUCAUCAUGUUUGCCCCCACUCUGUGGGCGAGGAUGAUACUGAUGACCCACUUCUUCAGUGUUCUCAUAGCCAGGGAGCAGCUUGAACAGGCCCUCGAUUUCGAAAUCUACGGGGCCCAACACUCCAUAAGUCCAUUGGACUUACCAGCAAUCAUUGAAAGACUCCACGGCUUAAGCGCGUUCUCACUCCACAGCUACUCUCCAGGUGAAAUCAAUAGGGUGGCGGCAAGCCUCAGGAAACUUGGGGUCCCGCCC-UUGCGAGUCUGGAGACACCGGGCCCGGAACGUUCGCGCUAAGCUGAUAGCCCAAGGAGGGAAAGCCGCCAUAUGCGGCAAGUACCUCUUUAAUUGGGCUGUCAAAACCAAGCUAAAACUCACUCCAAUACCAGCAGCAGCCAGGUUGGAUUUAUCCGACUGGUUUACUGUUGGCUACAGCGGGGGAGGCGUAUAUCACAGCACGCCUCGUGCCCGGUCCCGCUGGUUCAUGGUUUGCCUACUCCUACUUUCAGUAGGGGUAGGCAUCUACCUCCUUCCCAACCGAUGA-----------------------------------------------------------------------------------------------------------------------------------------------------------------------------------------------------------------------------------------------------------------------------------------------------------------------
1a_MW689980             ---------------------------------------------------------------------------------------------------------------------------------------------------------------------------------------------------------------UUGGAUCAAACCCGCUCAAUGCCUGGAGAUUUGGGCGUGCCCCCGCAAGACUGCUAGCCGAGUAGUGUUGGGUCGCGAAAGGCCUUGUGGUACUGCCUGAUAGGGUGCUUGCGAGUGCCCCGGGAGGUCUCGUAGACCGUGCACCAUGAGCACGAAUCCUAAACCUCAAAGACAAACCAAACGUAACACCAACCGUCGCCCACAGGACGUUAAGUUCCCGGGUGGCGGUCAGAUCGUUGGCGGAGUUUACUUGUUGCCGCGCAGGGGCCCCAGAGUGGGUGUGCGCGCGACGAGGAAGACUUCCGAGCGGUCGCAACCUCGUGGGAGGCGGCAGCCUAUUCCCAAGGCCCGCCGAACCGAGGGCAGGACCUGGG-CACAGCCUGGGUACCCUUGGCCCCUCUAUGGCAACGAGGGCUGCGGAUGGGCAGGGUGGCUCCUGUCCCCCCGCGGCUCCCGGCCUAGUUGGGGCCCCAAUGACCCCCGGCGCAGGUCACGCAAUUUGGGUAAGGUCAUCGAUACCCUCACGUGUGGCUUCGCCGACCUCAUGGGGUACAUUCCGCUCGUCGGCGCCCCCCUAGGGGGCGCUGCCAGGGCCCUGGCGCAUGGCGUCCGUGUCCUGGAGGACGGCGUGAAUUAUGCAACAGGGAAUCUUCCUGGUUGCUCCUUUUCUAUCUUCCUUCUUGCCUUCCUCUCUUGCUUGACUGUUCCCGCCUCCGCCUAUGAAGUGCGCAAUGCUACGGGGAUAUAUCAUGUCACCAACGAUUGUCCCAACUCCAGCAUCGUGUACGAGACAGCUGAUGCCAUCCUACACGCCCCGGGGUGCGUCCCUUGCGUUCGUGAGGGU---AACGUCUCGGUGUGUUGGGUGGUGAUGACCCCCACGGUGGCCACUAGGGAUGGCAAACUCCCCACGACUGAGCUUCGACGCCACAUCGAUCUCCUUGUCGGGGCCGCCACGUUCUGUUCGGCCAUGUACGUGGGGGACGUCUGCGGAGCUGUCUUUCUUGUCGGCCAGAUGUUCACCUUCUCCCCCAGGCGCCAUUGGGUCACCCAAGACUGCAACUGUUCCAUCUACCCGGGUCAUGUAACGGGUCACCGUAUGGCUUGGGAUAUGAUGAUGAACUGGUCUCCCACUGGGGCCUUGGUGAUGGCGCAGAUACUUCGGAUCCCACAAGCCGUCGUGGAUAUGAUAGCAGGGGCCCACUGGGGUGUCCUAGCGGGCCUAGCUUAUUUUUCCAUGGUGGGGAACUGGGCCAAGGUAUUGGUUGUGCUGCUGCUCUUUGCCGGGGUUGACGCGCACACCUACACGACAGGGGGN---NNNNNNNNNNNNNNNNNNNNNNNNNNNNNNNNNNNNNNNNNACAGGGCGCCAAGCAGAACAUCCAGCUAAUCAACACCAAUGGCAGCUGGCAUAUCAACAGAACGUCCCUGAACUGCAACGACAGCCUUAACACCGGCUGGUUGGCUGCGCUGUUCUACACCCAC---AAGUUCAACUCAUCGGGGUGUCCCCAGAGGAUGGCCAGCUGUCGACCCCUUGCCGACUUUGCCCAGGGCUGGGGCCCUAUCAGGUAC---GCCAACGGAAGCGGCCCU------------GACCAGCGCCCCUAUUGCUGGCACUACGCACCAAAACCGUGUGGUAUCGUGCCUGCAAAGGAAGUGUGCGGACCGGUAUACUGCUUCACUCCUAGCCCAGUGGUGGUGGGGACCACCGACCGCUCCGGUGUCCCUACCUACACCUGGGGUGAGAAUGAGACGGACGUGCUGCUCCUCAACAACACCAGGCCACCGCUUGGCAACUGGUUCGGCUGUACAUGGAUGAACUCAACUGGAUAUACCAAAGUGUGCGGAGCGCCCCCUUGUGACAUCGGAGGGGUGGGCAACAACACC------------------UUGCACUGCCCCACGGACUGCUUCCGCAAACACCCGGAGGCCACAUAUGCCAAGUGCGGCUCCGGCCCUUGGCUCACACCCCGCUGCUUAGUUGACUAUCCUUACAGGCUAUGGCAUUACCCCUGCACCGUCAACUACACCAUAUUCAAGGUCAGGAUGUAUGUGGGGGGGGUCGAGCACAGGCUGGAAGCUGCCUGCAACUGGACAAGGGGCGAGCGUUGCGAUCUGGAAGACAGGGACAGGUCUGACCUUAGCCCGCUGCUGCUGAGCACCACCCAGUGGCAGAUCCUCCCGUGUUCGUUCACCACAUUACCGGCCUUGUCAACUGGCCUAAUCCACCUCCAUCAAAACAUAGUCGAUGUGCAGUACUUGUACGGGGUAGGCUCGGCCAUCGUGGCGUGGGCCAUCAAGUGGGAGUACGUCGUGCUCCUAUUCCUGCUGCUCGCGGAUGCUCGCAUCUGCGCUUGCCUCUGGAUGAUGUUACUCAUA-UCCCAAGUGGAAGCAGCUCUGGAGAACCUCGUAAUCCUCAACGCAGCAUCUUUGGCCGGGGCGCAUGGUCUUGUGUCCUUCCUCGUGUUCUUCUGCUUUGCAUGGUAUCUGAAGGGUAGGUGGGUGCCCGGAGCGGCCUACGCUCUCUACGGGAUGUGGCCCCUCCUCCUGCUCCUGCUGGCGUUGCCCCAACGGGCGUACGCGCUGGACACGGAGGUGGCCGCGUCUUGUGGCGGCGUUGUUCUUGUCGGGUUAAUGGCGCUGACUCUGUCGCCAUAUUACAAGCGCUAUAUCAGCUGGUGCUUGUGGUGGCUUCAGUAUCUUCUGACUAGAGCGGAAGCGCAACUGCACGUGUGGGUCCCCCCCCUCAAUGUCCGAGGGGGGCGCGACGCCGUCAUCUUACUCACGUGUGCCAUACACCCGACCUUGAUAUUUGACAUCACCAAACUGCUGCUGGCUAUCCUCGGGCCCCUUUGGAUUCUUCAAGCCAGUAUGCUCAAAGUGCCCUACUUUGUGCGCGUACAAGGCCUUCUCCGGAUCUGCGCGCUAGCGCAGAAGAUGGCCGGAGGCCAUUACGUGCAAAUGGCUAUCAUCAAGUUGGGGGCGCUCACUGGCACCUAUGUCUAUAACCAUCUCACUCCUCUUAAGGACUGGGCGCACAACGGCCUGCGAGACCUGGCCGUGGCCGUAGAGCCAGUCGUCUUCUCCCAGAUGGAGACCAAGGUCAUCGUUUGGGGGGCAGACACUGCAGCGUGCGGGGACAUCAUCGAGGGCCUGCCCGUCUCUGCCCGGAGGGGCAGAGAGAUACUACUCGGACCAGCCGAUGGAGCGGUCUCCAAGGGGUGGAGGCUGUUAGCGCCAAUUACAGCAUACACUCAGCAGACGCGAGGCUUGCUGGGGUGCAUCAUCACCAGCCUCACUGGCCGGGACAAGAAUCAGGUGGAAGGGGAGGUUCAAAUUCUGUCUACGGCCACCCAAUCAUUCUUGGGCACGUGCAUCAAUGGUGCAUGCUGGACCGUUUACCACGGGGCCGGAUCCAGGACCAUCGCCUCGGCCACGGGGCCUGUCAUCCAAAUGUACACCAAUGUGGAUCAAGACCUAGUAGGCUGGCCAGCUCCUCAAGGAGCGCGCUCUCUGGUGCCGUGCACGUGCGGUGCUUCGGACCUCUAUCUGGUCACGAGGCAUGCGGAUGUCAUCCCGGUGCGGCGUCGGGGAGACACCAGAGGGAGUUUACUCUCCCCCCGGCCUAUCUCCUACCUAAAGGGUUCCUCGGGUGGACCGCUGCUCUGUCCCUCGGGGCACGUCGUAGGCAUUUUCCGGGCCGCGGUGUGCACCCGGGGGGUGGCAAAGGCGGUGGACUUUAUACCCGUUGAGACCCUAGAGACAACUAUGAGAUCACCAGUAUUCACUGACAAUUCCACCCCCCCGGCUGUGCCUCAAACCUACCAAGUGGCCCAUCUCCACGCCCCUACGGGUAGUGGUAAGAGUACCAAAGUACCGGCUGCUUACGCGGCUCAAGGGUAUAAAGUCCUAGUACUAAACCCUUCAGUUGCCGCCACUCUGGGUUUUGGGGCAUACAUGUCUAAGGCCUAUGGGAUAGAUCCCAACAUCAGGACGGGUGUGAGAACCAUCACCACCGGCAGCCCCAUUACAUACUCUACCUACGGCAAGUUCCUUGCCGAUGGUGGCUGCUCGGGGGGCGCUUAUGACAUCAUAAUGUGUGAUGAGUGCCACUCAACUGACUCCACCUCAAUCCUAGGCAUAGGCACUGUUCUUGACCAGGCGGAGACGGCGGGAGCCAGGUUGGUUGUUCUUGCUACCGCCACGCCCCCGGGCUCUGUCACCGUGCCACACUCAAACAUCGAGGAGGUGGCCCUAACCACCACUGGGGAGGUGCCCUUUUACGGCAAAGCCAUCCCCCUAGAGUACAUCAAGGGGGGAAGACACCUAAUCUUCUGCCACUCCAAGAAGAAGUGUGACGAGCUUGCCGCAAAGUUGGUGGGUCUCGGCGUCAAUGCCGUGGCCUACUACCGGGGCCUCGACGUGUCUGUCAUCCCAACCUCAGGAGACGUCGUAGUCGUUGCGACAGACGCCCUGAUGACUGGCUACACCGGCGAUUUCGACUCAGUGAUAGACUGCAACACGUGUGUCACUCAGACAGUCGACUUCAGCCUUGACCCCACCUUUACCAUUGAGACAACCACGCUCCCCCAGGAUGCUGUCUCCCGCUCACAGCGGAGGGGUAGGACCGGCAGGGGGAAGCAUGGGAUUUACCGGUUUGUGUCCCCAGGAGAACGUCCGUCUGGCAUGUUUGACUCAUCAGUCUUAUGUGAGUGCUAUGACGCGGGGGCAGCUUGGUAUGAGCUGACACCCGCUGAGACCACAGUGAGACUUCGGGCAUAUCUAAACACCCCAGGAUUGCCCGUAUGCCAGGACCACCUGGAGUUUUGGGAGAGCGUGUUCACAGGCCUCACUCACAUAGAUGCCCACUUUCUGUCCCAGACAAAACAGGCCGGGGAAAACUUCCCCUACCUAGUGGCGUACCAGGCGACUGUGUGCGCCAGAGCGCAAGCUCCGCCCCCGUCUUGGGACCAAAUGUGGAAGUGCCUAACACGGCUCAAACCCACGCUCCAUGGACCAACUCCACUGUUAUACAGACUGGGCGCCGUCCAGAAUGAAGUCACUCUGACGCACCCAAUAACCAAAUACAUCAUGGCCUGCAUGUCAGCGGACUUGGAAGUCGUCACCAGCACCUGGGUGUUGGUGGGCGGCGUGCUGGCCGCUCUGGCUGCAUACUGCCUGUCUACGGGCUGUGUGGUCAUAGUGGGCCGGAUCGUCCUGUCUGGCAAGCCAGCGGUCAUACCCGACCGGCAGGUCCUUUACAAGGAGUUUGAUGAGAUGGAGGAGUGCGCUGCUCACCUUCCCUACCUUGAGCAGGGAAUGCAGCUCGCUGAGCAGUUCAAGCAGAAAGCACUCGGCCUGUUGCAGACCGCGUCCCGCCAGGCAGAGGCCAUCACCCCCGCUGUCCAGACCAACUGGCAGAAAGUCGAAGCAUUUUGGGCAAAACACAUGUGGAACUUCAUCAGCGGGAUACAAUACCUAGCGGGCCUCUCGACCUUGCCCGGAAACCCCGCCAUAGCAUCGCUAAUGGCUUUCACUGCCGCUGUCACCAGUCCACUAACCACCAGCCAAACCCUCCUUUUCAACAUCCUGGGGGGGUGGGUGGCCGCCCAGCUCGCCGCCCCCGGUGCCGCUACCGCCUUUGUAGGCGCUGGUUUAGCUGGCGCUGCCAUCGGCAGUGUCGGCCUCGGAAAGGUCCUCGUGGAUAUUCUCGCCGGAUAUGGCGCUGGCGUGGCGGGAGCACUCGUAGCCUUUAAAAUCAUGAGCGGCGAGGCUCCCACCACCGAGGACAUGCUGAACCUGCUGCCCGCCAUUCUCUCACCCGGUGCACUCGUCGUAGGCGUCGUUUGCGCUGCAAUACUGCGCCGACACGUAGGUCCGGGCGAGGGGGCUGUCCAGUGGAUGAACCGGCUGAUAGCGUUUGCGUCUCGAGGUAAUCAUGUGUCCCCCACGCAUUAUGUGCCCGAGAGCGACGCAUCGGCCCGCGUCACUGCCAUACUCAGCAGCCUCACUGUCACCCAACUCCUGAGGCGACUGCACCAGUGGAUAAGUUCGGAGUGCACUACUCCAUGCUCCGGUUCCUGGUUGAGAGACAUCUGGGACUGGAUAUGCACGGUACUCAGUGAUUUUAAGACCUGGCUCAAAGCCAAGCUCAUGCCACAAAUGCCUGGGAUCCCGUUUCUCUCCUGCCAGCGCGGCUACCGCGGCGUGUGGCGGGGCGACGGAAUCAUGAACACCCGCUGUCCUUGCGGGGCUGACAUAUCUGGACAUGUCAAGAACGGGACAAUGAGGGUCGUCGGCCCUAAAACUUGUAGCAACAUCUGGCAUGGCACGUUCCCCAUAAACGCCUACACCACUGGUCCAUGCACGCCUACCCCAGCACCGAAUUACAAAUUCGCGCUGUGGAGAGUGGCAGCAGAGGAUUAUGUGGAAGUUAGGCGCGUGGGAGAAUUCCAUUACAUCACAGGAAUGACCUCUGAUAACAUCAAGUGUCCGUGCCAGGUCCCGUCACCUGAAUUUUUCACAGAGCUGGAUGGAGUACGCCUGCAUAGGUAUGCUCCCCCGUGCAAGCCGUUGCUGCGGGAAGAGGUCUCAUUCAGAGUGGGACUCCACGAUUACCCGGUGGGGUCGCAAUUGCCUUGCGAGCCCGAGCCGGAUGUGGCGGUAUUAACGUCAAUGCUCACUGAUCCAUCCCACAUUACCGCAGAGACGGCAGCACGCAGACUGGGGCGGGGGUCUCCCCCCUCACUAGCCAGCUCUUCUGCCAGCCAACUAUCUGCUCCGUCGCUUAAAGCGACCUGCACCACCCGCCAUGAGUCCCCAGACGUCGACCUCAUAGAAGCUAAUCUUUUAUGGAGGCAGGAAAUGGGGGGAAACAUCACUAGGGUGGAAUCAGAGAACAAAGUGGUCAUCCUGGACUCGUUCGAUCCACUUGUGGCGGAG---GAGGACGAGCGGGAGAUCUCCGUACCCGCAGAAAUCCUGCGGAAG---UCUCGGAGAUUCACCCAGGCCCUGCCCAUUUGGGCGCGGCCGGACUACAAUCCCCCGCUGCUGGAGACGUGGAAAAAGCCUGACUAUGAACCACCUGUGGUCCAUGGCUGUCCACUUCCGCCUCCACGGUCCCCUCCUGUGCCUCCGCCUCGGAAG---AAGCGGACGGUGGUCCUCACUGAAUCAUCCGUAUCCACUGCCUUGGCCGAGCUUGCCACCAAGAGUUUUGGCAGCUCCUCAACUUCCGGUAUCACGAGCGACAAUACGGCAACAUCCCCUGAGCCUGCCUCUUCUGGCUGCCCCCCAGAC---------------UCCGAAGCUGAGUCGUUCUCCUCCAUGCCCCCCCUUGAGGGGGAGCCGGGGGAUCCCGAUCUC------------------------------------------------------------AGCGAAGGGUCUUGGUCCACCGUCAGCAGUGACGAAGGUACA---GAGGACGUCGUGUGCUGCUCCAUGUCCUACACUUGGACAGGCGCACUGAUUACUCCCUGCGCCGCCGAGGAGAGCAAGCUGCCCAUCAACGCGCUGAGCAACUCACUGCUGCGCCACCACAAUCUGGUAUACUCCACCACAUCUCGGAGUGCCAGCCAGAGGCAGAAAAAAGUAACCUUUGACAGACUGCAGGUUCUGGACAGUCACUACCAGGACGUGCUCAAGGAGGCUAAGGCUAAGGCAUCCACAGUGAAGGCCGACUUGCUAUCCGUAGAGGAUGCAUGCGACCUGACGCCCCCCCACUCAGCCAGAUCAAAAUUUGGCUACGGGGCGAAGGAUGUCCGAAGCCAUUCCAGCAAGGCCAUACGCCACAUCAACUCCGUGUGGGAAGACCUUCUGGAGGACAAUGUAACACCUAUAGAUACCACCAUCAUGGCAAAGAAUGAAGUCUUCUGCGUGAAGCCUGAGAAAGGGGGGCGUAAACCAGCUCGCCUCAUCGUGUACCCCGACUUAGGGGUGCGCGUGUGCGAGAAGAGAGCGUUGUAUGACGUUGUCAAAAAGCUCCCCAUUGCCGUGAUGGGAAGUUCCUACGGAUUCCAGUACUCUCCAUCACAGCGGGUCGAUUUCUUGCUUAAGGCAUGGAAGUCCAAGAAAACACCAAUGGGCUUCUCCUAUGACACCCGCUGCUUUGACUCAACGGUCACCGAGAGCGACAUCCGUACGGAAGAGACACUCUACCAAUGUUGUGACCUGGCCCCCGAAGCCCGCAAGGCUAUAAAGUCUCUCACCGAGAGGCUUUACAUAGGGGGCCCCCUUACCAAUUCCAAGGGGGAAAACUGCGGCUAUCGCAGGUGCCGCGCAAGCGGUGUCUUGACCACAAGCUGCGGUAAUACCCUCACUUGCUACCUCAAGGCCAGCGCGGCCUGUCGAGCUGCCAAGCUCCAGGACUGCACCAUGCUUGUGAACGGCGACGACCUUGUCGUUAUCUGCGAGAGUGAGGGGGUCCAGGAGGACGCGGCGAGCCUGAGAGCCUUCACGGAGGCUAUGACCAGGUACUCCGCCCCUCCUGGAGACCCACCCCAAGCAGAGUACGACCUGGAGCGCAUAACAUCAUGCUCCUCAAACGUGUCGGUCGCGCAUGACGAAGCUGGCAAGCGGGUCUAUUACUUGACCCGCGACCCUGAAACUCCUCUCGCACGCGCCGCGUGGGAGACAGCAAGACACACUCCAGUGAACUCCUGGCUAGGCAACAUCAUCAUGUUUGCCCCCACUUUGUGGGUUCGGAUGGUGCUGUUGACCCAUUUUUUCUCCAUCCUUAUAGCCCAGGAACAGCUCACCCAGGCUCUCGACUGUGAGAUCUAUGGAGCCUGCUACUCCAUUCAACCCUUGGAUCUACCUCAGAUAAUCCAAAGACUCCAUGGCCUUAGCGCAUUUUCACUCCACAGUUACUCUCCAGGUGAAAUCAAUAGGGUGGCUGCAUGCCUCAGGAAGCUUGGGGUUCCACCC-UUGCGAGUCUGGAGACACCGGGCCCGGAGCGUCCGCGCUAGGCUGAUCGCCCGGGGGGGGAACGCCGCUAUAUGUGGCAAGUACCUCUUUAACUGGGCGGUCCGAACCAAGCUCAAACUCACUCCAAUACCAUCCGCGUCCCAGCUGGAUUUAUCCGGCUGGUUCACGGGUGGGUACAGCGGGGGAGACAUAUAUCACAGCGUGUCUCAUGCCCGGCCCCGCUGGUUUCUCUGGUGCCUACUCCUACUUUCAGUAGGGGUAGGCAUCUACCUCCUUCCCAACCGAUGAGCGGUUGGG----UUA-----ACACUCCAGCCUUUUAGGC-------------------------------------------------------------------------------------------------------------------------------------------------------------------------------------------------------------------------------------------------------------------------------
1a_MW689962             ---------------------------------------------------------------------------------------------------------------------------------------------------------------------------------------------------------------UUGGAUAAAACCCGCUCAAUGCCUGGAGAUUUGGGCGUGCCCCCGCAAGACUGCUAGCCGAGUAGUGUUGGGUCGCGAAAGGCCUUGUGGUACUGCCUGAUAGGGUGCUUGCGAGUGCCCCGGGAGGUCUCGUAGACCGUGCACCAUGAGCACGAAUCCUAAACCUCAAAGAAAAACCAAACGUAACACCAACCGCCGCCCACAGGACGUCAAGUUCCCGGGCGGUGGUCAGAUCGUUGGUGGAGUUUACUUGUUGCCGCGCAGGGGCCCCAGGUUGGGUGUGCGCGCGACGAGGAAGACUUCAGAGCGGUCGCAACCUCGCGGUCGGCGUCAGCCUAUCCCCAAGGCACGCCGGCCCGAGGGCAGGACCUGGG-CUCAGCCUGGGUACCCUUGGCCCCUCUACGGUAAUGAGGGCUGCGGGUGGGCAGGGUGGCUCCUGUCUCCCCGCGGCUCUCGACCUAGUUGGGGCCCCACAGACCCCCGGCGUAGGUCGCGCAAUUUGGGUAAGGUCAUCGAUACCCUCACGUGCGGCUUCGCCGACCUCAUGGGGUACAUCCCGCUCGUCGGCGCCCCCCUAGGGGGCGCGGCCAGAGCCCUGGCACAUGGUGUCAGAGUCCUGGAAGACGGCGUGAAUUAUGCAACAGGGAAUCUUCCUGGUUGCUCUUUCUCUAUCUUCCUUUUGGCCUUACUAUCCUGUCUGACUGUGCCUGCAUCCGCCUAUGAAGUGCGCAACGCUAGCGGGGUGUAUCACGUCACCAAUGAUUGCCCCAAUUCGAGCAUUGUGUACGAGACGGCCGACGCUAUCCUGCACACUCCGGGGUGUGUCCCUUGCGUUCGCGAGGGU---AACGUCUCGAGGUGUUGGGUGGCGAUGACCCCCACGGUGGCUACCAGGGAUGGCAAACUCCCCGCAACGCAGCUUCGGCGUCAUAUCGAUCUGCUUGUCGGGAGCGCCACCCUCUGUUCGGCCCUCUAUGUCGGGGACCUGUGCGGCUCAGUCUUCUUGGUCAGCCAACUGUUCUCCUUCUCACCUAGGAGAUAUUGGACAACCCAAGAGUGCAAUUGUUCCAUCUAUGCGGGCCACAUCACCGGCCAUCGAAUGGCGUGGGAUAUGAUGAUGAAUUGGUCACCAACAGCGGCGCUGGUCACGGCGCAGCUGCUCCGCAUCCCACAGGCCAUCGUCGACAUGGUAGCUGGAGGCCACUGGGGUGUCCUCGCGGGUCUAGCUUAUUACUCCAUGGUUGCCAAUUGGGCGAAGGUCCUGGUAGUGCUGCUGCUAUUUGCCGGCGUCGACGCGGACACCNNNNNNNNNNNNNNN---NNNNNNNNNNNNNNNNNNNNNNNNNNNNNNNNNNNNNNNNNNNNNGGCGCCAAGCAGGACAUCAAGCUGGUCAACACCAACGGCAGUUGGCACAUUAACCGCACGGCCUUGAACUGCAAUGCUAGCCUCAACACCGGCUGGAUAGCAGGGCUUUUCUAUUAUAAC---AAAUUCAACUCUUCAGGCUGUCCCGAGAGGUUGGCCAGCUGCCGACCCCUUACCGAUUUUGACCAGGGUUGGGGCCCUAUCAGCCAU---ACCAACGGAACCGGCCCC------------GACCAACGCCCCUACUGCUGGCACUACGCCCCACAGGCAUGUGGUAUCGUGCCGGCCAGGACCGUGUGCGGACCAGUGUACUGUUUCACUCCCAGCCCCGUGGUAGUCGGGACGACCGACAGGUCGGGCGCGCCUACCUACAACUGGGGUGAAAAUGAAACGGACGUCUUCGUCCUCAACAACACCAGGCCACCGCUGGGCAACUGGUUCGGUUGCACCUGGAUGAACUCAACUGGAUACACUAAAGUGUGCGGAGCGCCCCCCUGCGUCAUCGGAGGGGUAGGCAAUAACACC------------------UUGACGUGCCCCACUGACUGCUUCCGCAAACAUCCGGAAGCCACAUACGCAAAGUGUGGCUCUGGGCCUUGGCUCACUCCCCGUUGCCUAGUCGAUUACCCAUAUAGGCUAUGGCAUUAUCCAUGCACCGUCAACUAUACCAUCUUUAAGGUGCGGAUGUAUGUAGGGGGGAUUGAACAUAGGCUGUCGGCCGCCUGCAACUGGACACGAGGUGAGCGUUGCAACUUGGAAGACAGGGAUAGGGCAGAGCUCAGCCCGCUGCUGAUAUCUACCACACAGUGGCAGAUUCUUCCUUGCUCGUUUACCACAUUACCUGCCUUGUCAUCGGGCCUCAUCCAUCUCCACCAAAACAUUGUGGACGUGCAAUACCUGUACGGGGUGGGGUCAAGCAUCGCGUCCUGGGCCAUCAAGUGGGAGUACGUCGUCCUCCUGUUCCUUCUGCUUGCAGACGCGCGCGUCUGCUCCUGCUUGUGGAUGAUGCUACUCAUA-UCCCAAGCGGAGGCGGCUUUGGAGAACCUUGUAGUACUCAAUGCAGCAUCCCUGGCCGGGACACGCGGACUUGUAUCGUUCCUCUUGUUCUUCUGUGCCGCAUGGUACGUGAAGGGCAGGUGGGUUACGGGAGCGGCCUACGCCAUCUACGGGAUGUGGCCAAUGCUCUUGCUUCUGCUAGCACUGCCCCAGCGGGCAUAUGCGCUGGACACGGAGGUGGCCGCGUCGUGUGGCGGCGUUGUUCUUGUCGGGUUAAUGGCGCUGACUCUGUCACCAUAUUACAAGCGCUAUAUCAGCUGGUGCUUAUGGUGGCUUCAGUACUUUCUGACCAGAGUAGAAGCGCAACUGCACGUGUGGGUUCCCCCCCUCAACGUCCGAGGGGAGCGUGACGCUGUCAUCUUACUCAUGUGUGUUGCACACCCGACCCUGGUAUUUGACAUCACCAAACUGCUGCUAGCCGUCUUCGGGCCCCUUUGGAUCCUCCAAGCCAGUUUGCUUAAGGUACCCUACUUUGUGCGCGUUCAAGGCCUCCUCCGGCUCUGCGCGCUAGCGCGGAAAAUGGUCGGAGGCCACUACGUGCAAAUGGCCAUCAUCAAGGUAGGGGCGCUUACUGGCACUUAUGUUUAUAACCAUCUCACUCCCCUCCGGGACUGGGCGCACAACGGCUUGCAAGAUCUGGCCGUGGCUGUAGAACCAGUCAUCUUCUCCCAAAUGGAGACAAAGCUCAUCACAUGGGGGGCAGAUACCGCCGCGUGCGGCGACAUCAUCAAUGGUUUGCCCGUCUCCGCCCGUAGGGGCCGGGAGAUACUGCUUGGGCCAGCCGAUGGAAUGGUCUCCAAGGGAUGGAGGCUACUAGCACCCAUCACGGCCUACGCACAACCAACGCGAGGCCUCAUUGGGUGCAUUGUGACCAGCCUUACUGGCAGGGACAAGAACACGGUGGAGGGCGAAAUCCAGAUUGUGUCCACCGCCACUCAGACCUUUCUGGCGACGUGUGUGAACGGAGCAUGCUGGACCGUCUACCACGGGGCCGGAACGAGGACCAUCGCGUCACCCAAGGGCCCUGUCAUCCAGAUGUAUACCAAUGUGGACCAGGACCUUGUGGGCUGGCCCGCUCCUCAAGGUGCCCGCUCACUGACACCCUGCACUUGCGGCUCCUCGGAUCUAUACUUGGUCACGAGGCAUGCCGAUGUCAUCCCAGUGCGCCGGCGCGGAGAUAGCAGGGGUGCUCUGUUGUCCCCGCGGCCGAUCUCCUAUUUGAAGGGCUCCUCAGGCGGUCCCCUGCUCUGCCCUUCGGGACACGUCGCAGGCCUCUUCAGGGCUGCGGUGUGUACCCGGGGGGUGGCGAAGGCAGUCGACUUUAUACCGGUCGAGUCGCUGGAAACCACCAUGCGAUCCCCGGUCUUCACUGACAAUUCAACUCCACCUGCCGUGCCUCAAACUUUCCAAGUGGCCCACCUCCACGCGCCCACCGGGAGUGGUAAGAGUACCAAAGUGCCCGCGGCAUAUGCAGCCCAGGGGUAUAAGGUGCUCGUACUCAACCCCUCUGUCGCGGCCACCUUGGGUUUUGGCAUGUACAUGUCAAAAAGCCAUGGCAUUGACCCAAACAUCAGAACCGGUGUUAGGACCAUCACCACUGGCGCCCCCAUCACGUACUCCACCUACGGCAAAUUCAUUGCUGACGGCGGCUGUGGUGCCGGGGCAUACGAUGUAAUCAUCUGUGAUGAGUGCCACUCCACUGACGCCACCUCGAUAUUGGGUAUCGGUACCGUCCUUGACCAGGCCGAGACAGCGGGCGCGCGCCUCGUUGUGCUCGCAACCGCCACACCGCCUGGUUCGGUUACCGUGCCUCAUCCUAACAUUGAGGAGGUUGCUCUGCCGACUACGGGAGAAAUCCCCUUUUACGGCAAAGCCAUCCCCCUGGCCGCCAUCAAGGGGGGUAGGCAUCUCAUCUUCUGCCAUUCAAAGAAAAAGUGUGACGAGCUCGCCGCAAAGCUGGUAGGCCUCGGGAUCAACGCUGUUGCGUACUACCGAGGCCUUGACGUGUCCGUUAUUCCAACCAGUGGAGACGUCGUCGUCGUAGCUACGGACGCCCUAAUGACUGGCUUCACCGGCGACUUCGACAGCGUGAUUGACUGCAAUACAUCUGUCACCCAGACUGUUGACUUUAGUCUUGACCCCACUUUCACCAUUGAGACCACCACGUUGCCCCAAGACGCUGUCUCUCGCAGUCAGCGUAGGGGGAGGACUGGCAGGGGGAAGCCAGGCAUCUACAGAUUUGUGUCGCCGGGGGAACGCCCCUCCGGCAUGUUUGACUCGUCAGUCCUCUGUGAGUGCUAUGACGCGGGUUGUGCUUGGUAUGAGCUUACACCCGCUGAGACCACGGUCAGACUACGAGCCUAUAUGAAUACUCCGGGUUUGCCUGUUUGCCAAGACCAUCUGGAGUUCUGGGAGGGGGUGUUCACUGGACUCACUCACGUGGACGCGCACUUCCUGUCCCAAACAAAACAAGCCGGGGACAAUUUCCCGUACUUGGUGGCGUACCAAGCUACGGUGUGCGCUCGAGCGCAAGCUCCUCCCCCCUCCUGGGACGAAAUGUGGAAAUGCCUAAUCAGACUAAAACCCACCUUACAUGGACCUACACCUCUCCUUUACAGGCUGGGCGCUGUUCAGAAUGAGAUCACGUUGACGCACCCAAUUACAAAAUACAUCAUGGCUUGCAUGUCGGCUGACCUGGAGGUCGUCACCAGCACUUGGGUGUUGGUUGGCGGGAUCGUGGCUGCUUUAGCCGCGUACUGCUUGUCCACCGGUUGUGUAGUGAUAGUGGGCAGGAUAGUCCUAUCCGGGAAGCCAGCAAUAUUACCUGAUAGAGAGGUCCUUUACCGCCAGUUUGAUGAGAUGGAGGAGUGCUCUCAGCACUUACCGUACAUCGAGCAAGGGAUGAUGCUCGCCGAGCAGUUCAAGCAGAAGGCCAUUGGCCUCCUGCAGACCGCAUCCCGCCAGGCAGAGGUUAUCGCCCCUGCUGUCCAGACCAACUGGCAAAGACUUGAGGUGUUUUGGGCUAAGCACAUGUGGAACUUUGUUAGCGGAAUCCAAUACCUGGCAGGCCUAUCAACAUUGCCGGGCAACCCCGCUAUAGCUGCACUAAUGUCUUUCACCGCAGCUGUCACUAGCCCUCUCACCACCCAACAGACCCUACUGUUCAACAUCCUGGGAGGGUGGGUUGCUUCGCAGCUCGCCGCUCCCAGCGCUGCCACUGCAUUCGUGGGCGCCGGCUUGGCUGGCGCCGUUGUGGGCAGUGUGGGUCUUGGGAAAGUUCUUGUGGACAUACUGGCAGGAUAUGGCGCGGGCGUUGCUGGCGCCGUGGUCGCAUUCAAGAUCAUGAGCGGUGAGGUCCCCACCACCGAGGACUUGGUUAACCUCCUCCCCUCGAUCCUGUCACCAGGAGCGCUCGUGGUCGGUGUCGUGUGUGCAGCGAUACUACGCCGCCACGUGGGCCCUGGCGAGGGGGCUGUGCAGUGGAUGAACAGGCUGAUUGCUUUCGCCUCGCGCGGAAACCAUGUUUCCCCCACGCACUAUGUGCCUGAGAGCGAUGCUGCAGCCCGCGUCACUACAAUACUCAGCACCCUCACUGUCACCCAGCUCCUGAGGCGACUGCAUCAGUGGAUAAGCUCGGAGUGCACCACCCCAUGUUCCGGUUCCUGGUUGCGAGACAUAUGGGACUGGAUAUGCGAGGUGUUGAGCGACUUCAAGACCUGGCUCAAAGCCAAGCUCCUCCCUCUGAUGCCUGGCAUCCCCUUUCUGUCAUGCCAACGCGGAUAUAAGGGGGUGUGGCGUGGAGAUGGCGUUAUGAACACCCUAUGCCCCUGUGGAGCACAAAUAGCUGGACAUGUAAAAAAUGGGUCAAUGAGGAUCUCGGGCCCAAAGACCUGUAGCAACACGUGGUCCGGAACUUUCCCCAUAAACGCCUACACGACUGGUCCCAGCACGCCCGUUCCGACGCCCAACUACGAAAGGGCGCUGUGGCGGGUGUCUGCUGAGGAGUAUGUCGAAGUACGGCGCGUUGGGGACUUCCACUACAUAACGGGUAUGACCACUGAUAACAUCAAAUGCCCGUGCCAGGUCCCACCGCCCGAGUUCUUCACAGAAGUCGACGGGGUACGCCUACACAGGUAUGCCCCGCCGUGCAAACCCUUACUGAGGGAUGAGGUACCUUUCAGAGUCGGGCUCCACCAGUAUGCAGUGGGAUCGCAGUUGCCCUGCGAGCCAGAACCGGACGUGGCCGUGUUGACGUCCAUGCUCACUGAUCCCUCCCAUAUAACAGCGGAAGCAGCCAGGAGAAGGUUGGCAAGGGGGUCUCCCCCCUCUCUGGCCAGUUCUUCGGCCAGCCAGCUGUCUGCGCCUUCCUUGAAGGCUACCUGCACUGUCCACCAUGAUUCACCCGAUGCUGACCUGAUCGAAGCCAAUCUCCUGUGGAGACAAGAGAUGGGAGGCAACAUCACCAGGGUAGAGUCAGAAAACAAAGUGGUCAUUCUGGACUCGUUCGAUCCUCUCGUAGCGGAG---UCUGACGAUCGGGAGAUAUCUGUGCCCGCGGAAAUCUUGCGGAAG---UCCCGGAGGUUUGCCCAGGCCCUGCCCGUUUGGGCGCGGCCGGACUACAACCCCCCGCUACUGGAGACGUGGAAAAAGCCUGACUACGAACCACCUGUGGUCCACGGCUGCCCGCUUCCACCUCCACGGUCUCCUCCUGUGCCUCCGCCUCGGAAG---AAGCGGACGGUAGUCCUCACCGAAUCAACCCUACCUACUGCCUUGGCUGAGCUUGCCACCAAAAGCUUUGGCAGCUCCUCAACUUCCGGCAUAACGGGCGACAAUACAACAACGUCCUCUGAGCCCGCCCCUUCUGGCUGCCCCCCAGAC---------------UCCGACGCUGAGUCCUAUUCUUCCAUGCCCCCCCUGGAGGGGGAGCCUGGGGAUCCGGAUCUC------------------------------------------------------------AGCGACGGGUCAUGGUCGACGGUCAGUAGUGAGACGGGCACG---GAGGACGUCGUCUGCUGCUCAAUGUCAUACUCAUGGACGGGCGCACUAGUAACGCCUUGUGCGACUGAGGAGUCCAAACUGCCCAUAAACGCGUUGAGCAACUCGUUGCUCCGCCAUCACAAUCUUGUGUAUUCCACCACCUCACGCAGUGCUAGCCAAAGGCAGAAGAAAGUCACAUUUGACAGACUGCAGGUUCUGGACAACCAUUACCAGGACGUGCUCAAGGAGGUUAAAGCAGCGGCGUCAAAAGUGAAGGCUAACUUGCUCUCCGUCGAGGAAGCAUGUAGCCUGACGCCCCCGCACUCAGCCAGAUCUAAGUUUGGGUUUGGGGCGAAGGAUGUCCGAAGCCAUGCCAGCAAGGCCAUACGCCACAUCAACUCCGUGUGGCAAGACCUGCUGGAGGACAAUGAAACUCCAAUUGACACUACCAUCAUGGCGAAGUCGGAGGUUUUCUGUGUCGCCCCCGAGAAAGGGGGCCGCAAGCCAGCUCGACUCAUCGUGUUCCCAGAUUUGGGAGUGCGCGUGUGCGAGAAGAUGGCUAUGUACGACGUGGUUAGCAAGCUCCCCCUGGCCGUGAUGGGAACCUCUUACGGAUUCCAAUAUUCACCAUCACAACGGGUAGACUUCCUGCUAAAAGCUUGGAAGAGCAAGAAGACCCCAAUGGGCUUCUCGUAUGACACCCGGUGUUUUGACUCAACAGUGACUGAGUCGGAUAUCCGCACUGAGGAGGCUAUUUACCAGUGUUGUGACCUGGCCCCUGAGGCCCGUGUGGCCGUGCGGUCUCUCACAGAGAGACUGUAUGUCGGGGGCCCCCUGACAAAUUCUCGAGGGGAGAACUGCGGCUACCGUCGAUGCCGCGCAAGCGGCGUCUUGACAACCAGCUGCGGUAAUACCCUCACCUGUUAUAUCAAAGCCACUGCAGCUUGUCGAGCUGCCCAGCUCCGAGACUGCACAAUGCUCGUGUGUGGUGAUGACCUUGUCGUUAUCUGCGAGAGCGACGGAGUCCAGGAAGACGCUGCGGCCCUGCGAGCCUUCACGGAGGCUAUGACCAGGUAUUCCGCUCCUCCCGGGGACCCGCCUCAACCAGAGUACGACUUGGAGCGCAUUACAUCAUGCUCCUCCAAUGUGUCGGUCGCCCAUGACGAGACUGGCAAGAGAGUCUACUACCUGACAAGAGACCCCACAACACCCCUCGCACGUGCUGCGUGGGAGACAGCUAGACACACUCCUGUCAACUCCUGGCUUGGCAACAUCAUUAUGUAUGCCCCCACUUUGUGGGCGAGGAUGAUCCUGAUGACACACUUCUUCUCAAUCCUCGUAGCCCAGGAGCAGUUGGAAAAGGCCCUAGAUUGUGAGAUCUACGGAGCCUGUUACUCCAUCCAACCCCUAGACCUACCUCCAAUCAUUGAGAGACUCCAUGGCCUUAGCGCAUUUACACUCCACAGCUACUCUCCAGGUGAAAUCAAUAGGGUGGCAGCGACCCUCAGGAAGCUUGGGGUCCCACCU-UUGCGAGUCUGGAGACACCGGGCCCGGAGCCUUCGCGCUAGGCUACUGUCCCAGGGAGGGAAAGCCGCUAUAUGCGGCAAGUACCUCUUCAACUGGGCAGUAAAAACCAAGCUCAAACUCACUCCACAGCCGGCUGCAAGCCAGCUGGACUUGUCCAGCUGGUUCACUGUCGGUUACAGCGGGGGAGGCGUUUAUCACAGCACGCCUCGUGCCCGGCCCCGCUGGUACAUGUUAUGCCUACUCCUACUUUCCGUAGGGGUAGGCAUCUAUUUCCUCCCAAACCGAUGAA-GGUUGGGC---UAA-----ACACUCCGGCCUUUUAGGCCANNUU--CUGUUUUUUUUUUUUUUU-----------------------------------------------------------------------------------------------------------------------------------------------------------------------------------------------------------------------------------------------------
1b_KX767023             ----------------------------------------------------------------------------CAGAAAGCGUCUAGCCAUGGCGUUAGUAUGAGUGUCGUGCAGCCUCCAGGACCCCCCCUCCCGGGAGAGCCAUAGUGGUCUGCGGAACCGGUGAGUACACCGGAAUUGCCAGGACGACCGGGUCCUUUC--UUGGAUC-AACCCGCUCAAUGCCUGGAGAUUUGGGCGUGCCCCCGCGAGACUGCUAGCCGAGUAGUGUUGGGUCGCGAAAGGCCUUGUGGUACUGCCUGAUAGGGUGCUUGCGAGUGCCCCGGGAGGUCUCGUAGACCGUGCACCAUGAGCACGAAUCCUAAACCUCAAAGAAAAACCAAACGUAACACCAACCGCCGCCCACAGGACGUCAAGUUCCCGGGCGGUGGUCAGAUCGUUGGUGGAGUUUACCUGUUGCCGCGCAGGGGCCCCAGGUUGGGUGUGCGCGCGACUAGGAAGACUUCCGAGCGGUCGCAACCUCGUGGAAGGCGACAACCUAUCCCCAAGGCUCGCCGGCCCGAGGGCAGGGCCUGGG-CUCAGCCCGGGUACCCUUGGCCCCUCUAUGGCAAUGAGGGCAUGGGGUGGGCAGGAUGGCUCCUGUCACCCCGUGGCUCUCGGCCUAGUUGGGGCCCCACGGACCCCCGGCGUAGGUCGCGCAAUUUGGGUAAGGUCAUCGAUACCCUUACGUGCGGCUUCGCCGACCUCAUGGGGUACAUUCCGCUCGUCGGCGCCCCCCUAGGGGGCGCAGCCAGGGCCCUGGCGCAUGGCGUCCGGGUUCUGGAGGACGGCGUGAACUAUGCAACAGGGAAUUUGCCCGGUUGCUCCUUUUCUAUCUUCCUCUUGGCUUUGCUGUCCUGUCUGACCAUCCCAGCUUCCGCUUAUGAAGUGCGCAACGUGUCCGGGGCGUACCAUGUCACGAACGACUGCUCCAACUCAAGCAUUGUGUAUGAGGCAGCGGACAUGAUUAUGCAUACCCCUGGGUGCGUGCCCUGCGUGCGGGAGGGU---AACUCCUCCCGCUGCUGGGUAGCGCUCACUCCCACACUCGCGGCCAGGAACGCUAGCGUCCUCACUACGACAAUACGACGCCACGUCGAUUUGCUCGUUGGGGCGGCUGCUUUCUGUUCCGCUAUGUACGUGGGAGAUCUCUGCGGAUCUGUUUUUCUCGUCUCUCAGCUGCUCACCAUCUCGUCUCGCCGGCAUGAGACAGUACAGGACUGCAACUGUUCAAUCUAUCCCGGCCACGUAUCAGGUCACCGCAUGGCUUGGGAUAUGAUGAUGAACUGGUCUCCUGCAACAGCCCUAGUGGUAUCGCAGUUACUCCGGAUCCCGCAAGCUGUCGUGGACAUGGUGGCGGGGGCCCACUGGGGAGUCCUGGCGGGCCUUGCCUACUAUUCCAUGGUGGGAAAUUGGGCUAAGGUUCUGAUUGUGAUGCUACUCUUUGCCGGCGUUGACGGGGGCACUUACACGACAGGAGGG---GCGGAGGGCCGCACCACCCACAGGCUCGUGUCCCUCCUUACACCCGGGCCGUCUCAGAAGAUCCAGCUUGUGAAUACCAACGGCAGCUGGCACAUCAACAGGACUGCCCUGAACUGCAAUGACUCCCUCCACACUGGGUUCCUUGCCGCGCUGUUCUAUACACAC---AAAUUCAACGCGUCCGGAUGCCCAGAGCGCAUGGCCAGCUGCCGCUCCAUCGGUGAGUUCGAUCAGGGGUGGGGUCCCAUCACUUAC------GCUGAGCCUAACAGCCCA---------GACCAGAGGCCCUAUUGCUGGCACUACGCGCCUCGACCGUGCGGUAUUGUACCCGCGCGACAGGUGUGUGGUCCAGUGUAUUGCUUCACCCCAAGCCCAGUUGUGGUGGGGACGACCGACCGUUUCGGCGCCCCUACAUAUAGCUGGGGGGAGAAUGAGACGGACGUGCUGCUCCUAAACAACACGCGGCCGCCGCAAGGCAACUGGUUUGGCUGUACAUGGAUGAACAGCACUGGGUUCACCAAGACAUGCGGGGGCCCCCCGUGUAAUAUCGGGGGGGUCGGCAAUAACACC------------------UUGACCUGCCCCACGGACUGCUUCCGGAAGCACCCCGAGGCCACUUACACCAAAUGCGGCUCGGGGCCUUGGUUGACACCCAGGUGCCUGGUUGACUACCCAUACAGGCUUUGGCACUACCCCUGCACUGUCAACUUUACCAUCUUCAAGGUUAGGAUGUAUGUGGGGGGUGUGGAGCAUAGGCUCAACGCCGCAUGCAACUGGACUCGGGGAGAGCGUUGUGACUUGGAGGACAGGGAUAGAUCAGAGCUUAGCCCGCUGCUGCUGUCCACUACGGAGUGGCAGGUGCUGCCCUGUUCCUUCACCACCCUACCGGCUUUGUCCACUGGUCUGAUCCAUCUCCACCAGAACAUCGUGGACGUGCAAUACCUAUAUGGUGUGGGGUCGGCGUUUGUCUCCCUUGUGAUCAAGUGGGAGUACGUCCUGUUGCUCUUCCUUCUCCUGGCGGACGCGCGCGUCUGUGCCUGCUUGUGGAUGAUGCUGCUGAUA-GCUCAGGCUGAGGCCGCCCUAGAGAACCUGGUGGUCCUCAAUGCGGCGUCCGUGGCCGGAGCGCACGGCAUUCUAUCCUUCCUUGUGUUCUUCUGUGCUGCCUGGUACAUCAAAGGCAGGUUGGUCCCUGGGGCGGCAUAUGCUUUCUAUGGCGUAUGGCCGCUGCUCCUGCUCCUGUUGGCGUUACCACCACGAGCUUACGCCAUGGACCGGGAAAUGGCUGCAUCGUGCGGAGGUGUGGUUUUCGUGGGUCUGAUGCUCUUGACCUUGUCACCACACUAUAGGGCAUUCCUCGCCAAGCUCAUAUGGUGGCUACAAUAUUUUAUCACCAGAGCCGAGGCACACUUGCAAGUGUGGGUCCCCCCCCUCAAUGUCCGGGGGGGCCGCGAUGCCAUCAUCCUCCUUACGUGUGCAAUCCACCCAGAGCUAAUCUUUGACAUCACCAAACUCUUGCUCGCCAUACUCGGUCCACUCAUGGUGUUCCAGGCUGGCAUAACCAAGGUGCCGUACUUUGUACGCGCCCAAGGGCUCAUUCGUGUGUGCAUGUUGGUGCGGAAAGUUGCUGGGGGUCAUUAUGUCCAAAUGGCUCUCAUGAAGCUGGGCGCGCUGACGGGCACAUACCUUUAUGACCACCUUACUCCACUGCGGGACUGGGCCCACAUGGGCCUACGAGACCUUGCGGUGGCAGUUGAGCCCGUUGUCUUUUCUGACAUGGAGACCAAGAUCAUCACCUGGGGGGCAGACACCGCGGCGUGCGGGGACAUCAUCCUGGGCCUACCUGUCUCCGCCCGAAGGGGGAGGGAGAUACUUCUGGGCCCGGCCGACAGUUUUGAAGGGAAGGGAUGGCGGCUCCUUGCACCUAUCACGGCCUACUCCCAGCAGACACGAGGCCUACUUGGCUGUAUCAUCACCAGCCUCACAGGCCGGGACAGAAACCAGGUCGAGGGGGAGGUUCAAGUGGUUUCUACCGCAACGCAAUCUUUCCUGGCCACCUGCAUCAACGGCGUGUGUUGGACUGUCUACCAUGGUGCUGGCUCAAAGACCCUGGCCGGCCCAAAGGGUCCAGUUACCCAAAUGUACACCAAUGUAGACCAGGACCUCGUCGGCUGGCAGACGCCCCCCGGGGCGCGUUCCUUGACAGCAUGCACCUGCGGCAGCUCGGACCUUUACUUGGUCACGAGGCACGCCGAUGUCAUUCCGGUGCGCCGGCGAGGCGACACCAGGGGUAGCUUGCUCUCCCCCAGGCCCGUCUCCUACCUGAAGGGUUCUUCGGGUGGUCCGCUGCUCUGCCCCUCGGGGCACGCUGUGGGCAUCUUCCGGGCUGCCGUGUGCACCCGGGGGGUUGCCAAAGCGGUGGACUUUGUACCCGUUGAAUCUAUGGAAACUACCAUGCGGUCGCCGGUCUUCACGGAUAACUCAACCCCCCCGGCCGUACCGCAAACAUUCCAAGUGGCCCAUCUACAUGCCCCCACUGGCAGCGGCAAGAGCACCAAGGUACCGGCUGCAUAUGCAGCCCAAGGGUACAAGGUGCUCGUUCUCAACCCGUCCGUUGCCGCCACCUUAGGGUUCGGGGCAUAUAUGUCUAAGGCACAUGGUGUCGACCCCAAUAUUAGAACUGGGGCAAGGACCAUCACCACGGGCGCCCCCAUCACGUACUCCACCUACGGCAAGUUCCUUGCUGACGGUGGGUGCUCCGGGGGUGCCUAUGACAUCAUAAUAUGUGAUGAGUGCCACUCAACUGACUCGACUACCAUCUUAGGCAUCGGCACGGUCCUGGACCAAGCGGAAACGGCUGGAGCGCGACUCGUCGUACUCGCCACCGCUACACCUCCGGGAUCAGUCACCGUGCCACACCCCAAUAUCGAGGAGGUGGCCCUGUCCAACAUUGGAGAGAUCCCCUUCUAUGGCAAAGCCAUCCCCAUCGAGGCCAUCAAGGGGGGGAGGCACCUCAUUUUCUGCCAUUCCAGGAAGAAGUGUGACGAGCUCGCUGGAAAGCUAUCGGCCCUUGGACUCAAUGCUGUAGCGUAUUAUCGGGGCCUUGAUGUGUCCGUCAUACCAACCAACGGAGACGUCGUUGUCGUGGCAACAGACGCUCUAAUGACGGGCUACACCGGCGACUUUGAUUCAGUGAUCGACUGUAACACAUGUGUCACCCAGACAGUCGACUUCAGCUUGGACCCUACCUUCACCAUCGAGACGACGACCGUGCCCCAAGACGCGGUGUCGCGCUCGCAGCGGCGAGGCAGGACUGGUAGAGGCAGGGGAGGCACCUACAGGUUUGUGACUCCAGGAGAACGGCCCUCGGGCAUGUUCGACUCCUCGGUCCUAUGUGAGUGCUAUGACGCGGGCUGUGCUUGGUACGAGCUCACGCCCGCCGAGACCUCAGUUAGAUUGCGGGCUUACCUAAAUACACCAGGGUUGCCCGUCUGUCAGGACCAUCUGGAGUUUUGGGAGAGCGUCUUCACAGGCCUCACCCAUAUAGAUGCCCACUUCCUGUCCCAGACUAAGCAGGCAGGAGACAACUUCCCUUACCUGGUGGCAUACCAGGCCACGGUGUGCGCCAGGGCCCAGGCUCCACCUCCAUCAUGGGAUCAGAUGUGGAAGUGUCUCAUACGGCUAAAGCCUACACUGCACGGGCCCACACCCCUGCUGUACAGGCUAGGAGCCGUCCAAAACGAGGUUACCCUCACACAUCCCAUAACCAAAUUCAUCAUGGCAUGCAUGUCGGCUGACCUGGAGGUCGUCACGAGCACCUGGGUGCUAGUGGGCGGAGUCCUCGCAGCCCUGGCCGCGUAUUGCCUGACAACAGGUAGUGUGGUCAUUGUGGGCAGGAUCAUCUUGUCCGGGAAGCCGGCCAUCAUUCCCGACAGGGAAGUUCUUUACCAGGAGUUCGAUGAGAUGGAAGAGUGCGCGUCGCACCUUCCUUACAUCGAACAGGGGAUGCAGCUCGCCGAGCAGUUCAAGCAGAAGGCACUCGGGUUGCUACAAACAGCCACCAAGCAAGCGGAGGCUGCUGCCCCCGUAGUGGAGUCCAAGUGGCGAGCCCUUGAGACCUUCUGGGCGAAGCACAUGUGGAAUUUCAUCAGCGGGAUACAGUACUUAGCAGGCUUGUCCACUCUACCUGGGAACCCCGCAAUAGCAUCACUGAUGGCAUUCACAGCCUCUAUCACUAGCCCGCUCACCACCCAACACACCCUCCUGUUCAACAUCUUGGGGGGAUGGGUGGCCGCCCAACUCGCUCCCCCCAGCGCUGCUUCGGCUUUCGUGGGCGCCGGCAUCGCCGGCGCGGCCGUUGGCAGCAUAGGUCUUGGGAAGGUGCUUGUGGACAUCUUGGCGGGCUAUGGAGCAGGGGUGGCAGGAGCACUCGUGGCCUUCAAAGUCAUGAGCGGCGAGAUGCCCUCCACUGAGGACCUGGUCAACCUACUCCCUGCUAUCCUUUCUCCUGGCGCCCUGGUCGUCGGGGUCGUGUGCGCAGCAAUACUGCGUCGACAUGUGGGCCCAGGAGAAGGAGCUGUGCAGUGGAUGAACCGGCUGAUAGCGUUCGCUUCACGGGGUAACCAUGUUUCCCCCACGCACUACGUGCCUGAGAGCGACGCUGCAGCGCGUGUCACUCAGAUCCUCUCCAGCCUUACCAUUACUCAGCUGUUGAAGAGGCUCCACCAGUGGAUCAAUGAGGACUGCUCCACGCCGUGUUCCGGCUCGUGGCUAAGGGAUGUUUGGGACUGGAUAUGCACGGUAUUGAGUGACUUCAAGACCUGGCUCCAGACUAAGCUCCUGCCACGAUUGCCGGGAGUCCCCUUCCUCUCGUGCCAACGUGGGUACAAGGGAGUCUGGCGGGGAGACGGCAUCAUGCAAACCAUCUGCCCAUGUGGAGCACAAAUCGCCGGACAUGUCAAAAACGGUUCCAUGAGGAUCGUUGGGCCUAGAACCUGCAGCAACACGUGGCACGGAACGUUCCCCAUCAACGCGUACACCACGGGCCCCUGCACACCCUCCCCGACGCCAAACUAUUCCAGGGCGCUGUGGCGGGUGGCUGCUGAGGAGUACGUGGAGGUCACGCGGGUGGGGGAUUUCCAUUACGUGACGGGCAUGACCACUGACAACGUGAAGUGCCCAUGCCAGGUUCCGGCCCCCGAAUUCUUCACGGAGGUGGAUGGGGUGCGACUGCACAGGUACGCUCCAGCGUGCAAACCUCUUCUACGGGAGGAGGUCACAUUCCAGGUCGGGCUCAACCAAUAUUUGGUUGGGUCACAGCUCCCAUGCGAGCCCGAACCGGAUGUAACAGUGCUCACUUCCAUGCUCACCGACCCCUCCCACAUUACAGCAGAGACUGCCAAGCGUAGACUGGCCAGGGGGUCUCCCCCCUCCUUGGCCAGCUCUUCAGCUAGCCAGUUGUCUGCGCCUUCCUUGAAGGCGACAUGCACUACCCAUCACGACUCCCCAGACGCUGAUCUCAUCGAGGCCAACCUCCUGUGGCGGCAGGAGAUGGGCGGGAACAUCACCCGCGUGGAGUCAGAGAAUAAGGUAGUAAUUCUGGACUCUUUCGAUCCGCUUCGGGCGGAG---GAGGAUGAGAGGGAAGUAUCCGUUCCGGCGGAGAUCCUGCGGAAA---ACCAGGAAAUUCCCUCCCGCACUGCCCAUAUGGGCGCGCGAGGAUUACAACCCUCCACUGAUAGAGUCCUGGAAGGACCCGGACUACGUCCCUCCGGUGGUACAUGGGUGCCCACUGCCACCUUCUAAGGCCCCUCCAAUACCACCCCCACGGAGA---AAAAGGACGGUUGUCCUGACAGAAUCCACUGUGUCUUCUGCCCUGGCGGAGCUCGCUACUAAGACCUUCGGCAGCUCCGAAUCGUCGGCCGUCGACAGCGGCACGGCGACCGCCCCUCCUGACCAGUCCUCCGACAACGGCGACGCAGGG---------------UCUGACGUUGAGUCGUACUCCUCCAUGCCCCCCCUUGAGGGAGAGCCGGGGGAUCCCGAUCUC------------------------------------------------------------AGCGACGGGUCUUGGUCUACCGUGAGCGAGGAGGCCAGC------GAGGACGUCGUCUGCUGUUCGAUGUCCUACACAUGGACAGGCGCCCUGAUUACGCCAUGCGCUGCGGAGGAAAGCAAGCUGCCCAUCAACGCAUUGAGCAACUCCUUGCUGCGUCACCAUAACAUGGUCUACGCCACAACAUCCCGCAGCGCAAGCCAGCGGCAGAAGAAGGUCACCUUUGACAGACUGCAAGUCCUGGACGACCAUUACCGGGACGUGCUCAAGGAGAUGAAGGCGAAGGCGUCCACAGUGAAGGCUAGACUUCUAUCUGUAGAAGAAGCCUGCAAGCUGACACCCCCACAUUCGGCCAGAUCUAAAUUUGGCUAUGGGGCAAAGGACGUCCGGAGCCUAUCCAGCAAGGCCACUAGACACAUCAGCUCCGUGUGGAAGGACUUGCUGGAAGACACUGAGACACCAAUUGACACUACCAUCAUGGCAAAAAAUGAGGUUUUCUGCGUCCAACCAGAGAAAGGAGGCCGCAAGCCAGCUCGCCUUAUCGUGUACCCAGACCUGGGUGUACGUGUGUGCGAGAAAAUGGCCCUUUAUGACGUGGUCUCCACCCUUCCUCAGGCCGUGAUGGGCUCCGCAUACGGAUUCCAAUACUCUCCUGGGCAGCGGGUCGAGUUCCUGGUGAAUGCCUGGAAAUCAAAGAAAAUGCCUAUGGGCUUUGCAUAUGACACUCGCUGUUUCGACUCAACGGUCACCGAGAACGACAUCCGUGUUGAGGAGUCAAUUUACCAAUGUUGUGACUUGGCCCCCGAGGCCAGACAAGCCAUAAAGUCGCUCACAGAGCGGCUUUAUAUCGGGGGUCCCCUGACUAAUUCAAAAGGGCAGAACUGCGGUUAUCGCCGGUGCCGCGCGAGCGGCGUACUGACGACUAGCUGCGGUAAUACCCUCACAUGUUACUUGAAAGCCUCUGCGGCCUGUCGAGCUGCGAAGCUCCAGGACUGCACGAUGCUCGUGUGCGGAGACGACCUUGUCGUUAUCUGUGAGAGCGCGGGAACCCAAGAGGACGCGGCGAGCCUACGAGUCUUCACGGAGGCUAUGACUAGGUACUCUGCCCCCCCCGGGGACCCGCCCCAACCAGAAUACGACUUGGAGCUGAUAACAUCAUGCUCCUCCAAUGUGUCGGUCGCGCACGAUGCUUCUGGCAAAAGGGUGUACUACCUCACCCGUGACCCCACCACCCCCCUUGCACGGGCUGCGUGGGAGACAGCAAGACACACUCCAGUCAACUCCUGGCUAGGCAACAUCAUCAUGUAUGCGCCCACCUUAUGGGCAAGGAUGAUUCUGAUGACUCAUUUCUUCUCCAUCCUUCUAGCCCAGGAGCAACUCGAAAAAGCCCUGGAUUGUCAGAUCUACGGGGCCUGUUACUCCAUUGAGCCACUUGACCUACCUCAGAUCAUUCAACGACUCCAUGGCCUUAGCGCAUUUUCACUCCACAGUUACUCUCCAGGUGAGAUCAAUAGGGUGGCUUCAUGCCUCAGGAAACUUGGGGUACCGCCC-UUGCGAGUCUGGAGACAUCGGGCCAGAAGUGUCCGCGCUAAGCUGCUGUCCCAAGGGGGGAGGGCCGCCACUUGUGGCAGGUACCUCUUCAACUGGGCAGUAAGGACCAAGCUUAAACUCACUCCAAUCCCGGCCGCAUCCCAGCUGGACUUGUCCGGCUGGUUCGUUGCUGGCUACAGCGGGGGAGACAUAUAUCACAGCCUGUCUCGUGCCCGACCCCGCUGGAUCAUGUGGUGCCUACUCCUACUUUCUGUAGGGGUAGGCAUCUACCUGCUCCCCAACCGGUGAA----CGGGGAGCUA--------------------------------------------------------------------------------------------------------------------------------------------------------------------------------------------------------------------------------------------------------------------------------------------------------
1b_EU234061             ------------------------------------------------------------AACUACUGUCUUCACGCAGAAAGCGUCUAGCCAUGGCGUUAGUAUGAGUGUCGUGCAGCCUCCAGGACCCCCCCUCCCGGGAGAGCCAUAGUGGUCUGCGGAACCGGUGAGUACACCGGAAUUGCCAGGACGACCGGGUCCUUUC--UUGGAUC-AACCCGCUCAAUGCCUGGAGAUUUGGGCGUGCCCCCGCGAGACUGCUAGCCGAGUAGUGUUGGGUCGCGAAAGGCCUUGUGGUACUGCCUGAUAGGGUGCUUGCGAGUGCCCCGGGAGGUCUCGUAGACCGUGCACCAUGAGCACGAAUCCUAAACCUCAAAGAAAAACCAAACGUAACACCAACCGUCGCCCACAGGACGUCAAGUUCCCGGGCGGUGGUCAGAUCGUUGGUGGAGUUUACCUGUUGCCGCGCAGGGGCCCCAGGUUGGGUGUGCGCGCGACUAGGAAGACUUCCGAGCGGUCGCAACCUCGUGGAAGGCGACAACCUAUCCCCAAGGCUCGCCAGCCCGAGGGCAGGGCCUGGG-CUCAGCCCGGGUACCCUUGGCCCCUCUAUGGCAAUGAGGGCAUGGGGUGGGCAGGAUGGCUCCUGUCACCCCGUGGCUCUCGGCCUAGUUGGGGCCCCACGGACCCCCGGCGUAGGUCGCGUAAUUUGGGUAAGGUCAUCGACACCCUCACAUGCGGCUUCGCCGACCUCAUGGGGUACAUCCCGCUCGUCGGCGCUCCCCUAGGGGGCGCUGCCAGGGCCCUGGCGCAUGGCGUCCGGGUUCUGGAGGACGGCGUGAACUAUGCAACAGGGAAUUUGCCCGGUUGCUCUUUCUCUAUCUUCCUCUUGGCUUUGCUGUCCUGCUUGACCAUCCCAGCUUCCGCGUAUGAAGUGCGCAACGUGUCCGGAGUGUACCAUGUCACGAACGACUGCUCCAACGCAAGCAUUGUGUAUGAGGCAGCGGACAUGAUCAUGCAUACCCCCGGGUGCGUGCCCUGCGUUCGGGAGAAC---AAUUCCUCCCGCUGCUGGGUAGCGCUCACCCCCACGCUCGCGGCCAGGAAUGCUAGCGUCCCCACCACGACAAUACGACGUCACGUCGACUUGCUCGUUGGGGCGGCUGCUUUCUGCUCCGCUAUGUAUGUGGGGGAUCUCUGCGGAUCUGUUUUCCUCGUCUCCCAGCUGUUCACCUUCUCGCCUCGCCGGCAUGAGACAGUGCAGGACUGCAAUUGCUCGAUCUAUCCCGGCCACGUAACAGGUCAUCGUAUGGCUUGGGAUAUGAUGAUGAAUUGGUCACCAACAACAGCCCUAGUGGUAUCGCAGUUACUCCGGAUCCCACAAGCUGUCGUGGAUAUGGUGGCGGGGGCCCACUGGGGAGUCCUGGCGGGCCUCGCCUACUAUUCCAUGGUGGGGAACUGGGCUAAGGUCUUGAUUGUGAUGCUACUCUUUGCCGGCGUUGACGGGACGACCCACGUGACGGGGGGA---ACGGCGGCCCGUAACACCCAUAGCUUAACGGGCCUCUUUUCACCUGGGGCGUCUCAGAAAAUCCAGCUUGUAAACACCAACGGCAGCUGGCACAUCAAUAGGACUGCCCUGAACUGCAAUGACUCCCUCCACACCGGGUUCUUUGCCGCGCUGUUCUACACACAC---AGGUUCAACGCGUCCGGAUGCCCAGAGCGCAUGGCUAGCUGCCGCCCCAUUGACGAGUUCGCUCAGGGGUGGGGUCCCAUCACUUAC------GCUAGUCCGAACAGCUCG---------GACCAGAGGCCUUACUGCUGGCACUACGCGCCUCAACCGUGCGGUAUCGUACCCGCGUCGCAGGUGUGUGGUCCAGUGUACUGCUUCACCCCAAGCCCUGUUGUGGUGGGGACGACCGAUCGUUUCGGCGUCCCUACGUACCGCUGGGGGGAGAAUGAGACGGACGUGCUGCUCCUUAACAACACGCGGCCGCCGCAAGGCAACUGGUUCGGCUGUACGUGGAUGAAUAGCACUGGGUUCACCAAGUCGUGCGGGGGCCCCCCGUGUAACAUCGGGGGGGCCGGCAACAACACC------------------UUGACCUGCCCCACGGACUGCUUCCGGAAGCACCCCGAGGCCACUUACACCAAAUGCGGUUCGGGGCCUUGGUUGACACCUAGGUGCCUGGUUGACUACCCAUACAGGCUUUGGCACUACCCCUGCACCGUCAACUUUACCAUCUUCAAGGUUAGGAUGUAUGUGGGGGGCGUGGAGCACAGGCUCAACGCCGCAUGCAAUUGGACUCGAGGAGAGCGUUGUGACUUGGAGGACAGGGAUAGAUCAGAGCUUAGCCCGCUGCUGCUGUCCACAACAGAGUGGCAGAUACUGCCCUGUUCCUUCACCACCCUGCCGGCUCUGUCCACUGGCUUGAUCCAUCUCCAUCAGAACAUCGUGGACGUGCAAUACUUGUACGGCAUAGGGUCGGCGGUUGUCUCCCUUGUAAUCAAAUGGGAGUACGUCCUGUUGCUCUUCCUCCUCCUGGCGGACGCACGCGUCUGCGCCUGCUUGUGGAUGAUGCUGCUGAUA-GCUCAGGCUGAGGCCGCCUUGGAGAACUUGGUGGUCCUCAAUGCAGCGUCCGUGGCUGGAGCGCAUGGCGUUCUCUCCUUCCUUGUCUUCUUCUGUGCUGCCUGGUACAUCAAAGGCAGGCUGGUCCCUGGGGCGGCAUAUGCCUUUUAUGGCGUAUGGCCACUGCUCCUGCUCCUGCUGGCAUUACCGCCACGAGCAUACGCUAUGGACCGGGAGAUGGCUGCAUCGUGCGGAGGCGCGGUUUUCAUAGGUCUGGCACUCUUGACCUUGUCACCACAAUAUAAAGUGUUCCUCGCUAGGCUCAUAUGGUGGUUGCAAUAUUUUAUCACCAGAGCCGAGGCGCACUUGCAAGUGUGGAUCCCCCCUCUCAACGUUCGGGGGGGCCGUGAUGCCAUCAUCCUCCUCAUGUGUGUGGUCCACCCAGAGCUAAUUUUUACUAUCACCAAAAUUUUGCUCGCCAUACUCGGUCCGCUCAUGGUGCUUCAGGCCGGCAUAACUAGAGUGCCGUACUUUGUGCGCGCUCACGGGCUCAUUCGUGCAUGCAUGCUGGUGCGGAAAGUUGCUGGGGGUCAUUAUGUCCAAAUGGCUUUCAUGAAGCUGGCCGCGCUGACAGGUACGUACGUUUAUGACCAUCUCACUCCACUGCGGGACUGGGCCCACGCGGGCCUAAGAGACCUAGCGGUGGCAGUUGAGCCCGUCAUCUUUUCUGACAUGGAGACCAAGAUCAUCACCUGGGGGGCAGACACCGCGGCGUGUGGGGACAUCAUCUUGGGUCUGCCCGUCUCCGCCCGAAGGGGGAAGGAGAUAUUUUUGGGACCGGCAGAUAGUCUUGAAGGGCAAGGGUGGCGACUCCUCGCGCCUAUCACGGCCUACGCCCAACAGACGCGGGGCCUACUUGGGUGCAUCGUCACUAGCCUCACAGGCCGGGACAGGAACCAGGUCGAGGGGGAGGUUCAAGUGGUCUCCACCGCAACACAAUCUUUCCUGGCGACCUGCGUCAACGGCGUGUGUUGGACUGUCUAUCAUGGCGCCGGCUCAAAGACCCUAGCCGGCCCAAAGGGACCAAUCACCCAAAUGUACACCAAUGUAGACCAGGACCUCGUCGGCUGGCAAGCGCCCCCCGGGGCGCGUUCCCUGACGCCGUGCACCUGCGGCAGCUCGGACCUUUACUUGGUCACGAGGCAUGCUGAUGUCAUUCCGGUGCGCCGGCGGGGCGACAGCAGGGGGAGCCUGCUCUCCCCCAGGCCCGUCUCCUACUUGAAGGGCUCCUCGGGUGGUCCACUGCUCUGCCCCUCGGGGCACGCUGUGGGCAUCUUCCGGGCUGCUGUGUGCACCCGGGGGGUUGCGAAGGCGGUGGACUUCGUACCCGUUGAGUCUAUGGAGACUACCAUGCGGUCCCCGGUCUUCACGGACAAUUCGUCCCCCCCGGCCGUACCGCAGACAUUCCAAGUGGCCCAUCUACAUGCCCCUACUGGCAGCGGAAAAAGCACUAAGGUGCCGGCUGCGUAUGCAGCCCAAGGGUACAAGGUACUCGUCCUGAACCCGUCCGUUGCCGCCACUUUAAGUUUCGGGGCGUAUAUGUCUAAGGCACAUGGUGUCGACCCCAACAUAAGAACUGGGGUAAGGACCAUCACUACAGGCGCCCCCAUCACGUACUCCACCUAUGGCAAGUUCCUUGCCGACGGUGGUUGCUCUGGGGGCGCCUAUGACAUCAUAAUAUGUGAUGAGUGCCACUCAACUGACUCCACUACCAUUCUGGGCAUCGGCACAGUCCUGGACCAAGCGGAGACGGCUGGAGCGCGACUUGUCGUGCUCGCCACCGCCACACCUCCGGGAUCGGUCACCGUGCCACACCCCAACAUCGAGGAGGUGGCCCUGUCCAACAUUGGGGAGAUCCCCUUUUAUGGCAAAGCCAUCCCCAUCGAGACCAUCAAGGGGGGGAGGCAUCUCAUUUUCUGCCAUUCCAAAAAGAAAUGUGAUGAGCUCGCCGCAAAACUGUCGGGCCUCGGACUCAAUGCCGUAGCGUAUUACCGGGGUCUUGACGUGUCCGUCAUACCGACCAGCGGGGACGUCGUUGUCGUGGCAACAGACGCCCUGAUGACGGGCUUUACCGGCGACUUUGACUCAGUGAUCGACUGCAAUACAUGUGUCACCCAAACAGUCGACUUCAGCUUGGACCCUACCUUCACCAUUGACACGACGACCGUGCCCCAAGACGCGGUAUCGCGCUCGCAGCGGCGAGGCAGGACUGGUAGGGGCAGGAUGGGUAUUUACAGGUUUGUGACUCCGGGAGAACGGCCUUCGGGCAUGUUCGACUCUUCGGUCCUGUGUGAGUGCUAUGACGCGGGCUGUGCUUGGUAUGAGCUCACGCCCGCCGAGACCUCAGUCAGGUUGCGGGCUUACCUAAAUACACCAGGGUUGCCCGUUUGCCAGGACCAUUUGGAGUUCUGGGAGAGCGUCUUCACAGGCCUCACCCACAUAGAUGCCCACUUCUUGUCCCAGACUAAGCAGGCAGGAGACAACUUCCCUUACCUGGUUGCAUACCAGGCUACAGUGUGCGCCAGGGCUCAGGCUCCACCUCCAUCGUGGGAUCAAAUGUGGAAGUGUCUCAUACGGCUUAAGCCUACGCUGCACGGGCCAACACCCCUGCUGUAUAGGCUAGGAGCCGUCCAAAACGAGGUCACCCUCACACACCCCAUAACCAAAUACAUCAUGGCAUGCAUGUCGGCUGACCUGGAGGUCGUCACGAGCACCUGGGUGCUGGUGGGCGGAGUCCUCGCAGCUCUGGCCGCGUAUUGCCUGACAACGGGCUGCGUGGUCAUUGUGGGCAGGAUCGUCCUGUCCGGAAAGCCGGCCGUCAUUCCCGACAGGGAAGCUCUCUACCAGGAGUUCGAUGAGAUGGAAGAGUGCGCCUCGCACCUCCCCUACAUCGAACAGGGAAUGCAGCUCGCCGAGCAAUUCAAGCAGAAAGCGCUCGGGUUGCUGCAAACAGCCACCAAGCAAGCGGAGGCUGCCGCUCCCGUGGUGGAGUCCAAGUGGCGAGCCCUUGAGGGUUUCUGGGCGAAGCACAUGUGGAAUUUCAUCAGCGGGAUACAAUACUUGGCAGGCUUGUCCACUCUGCCUGGCAACCCCGCAAUAGCAUCACUGAUGGCAUUCACAGCCUCCAUCACCAGCCCGCUCACCACCCAACACACCCUCCUGUUUAACAUCUUGGGGGGAUGGGUGGCCGCUCAACUCGCUCCCCCCAGCGCCGCUUCUGCCUUCGUAGGCGCCGGCAUUGCUGGCGCGGCUGUCGGCAGCAUAGGCCUUGGGAAGGUGCUUGUGGACAUCCUGGCGGGUUAUGGAGCAGGGGUGGCAGGCGCACUCGUGGCCUUUAAGGUCAUGAGUGGCGAGAUGCCCUCCACCGAGGACCUGGUCAACUUACUCCCUGCCAUUCUUUCCCCUGGUGCCCUGGUCGUCGGGGUCGUGUGCGCAGCAAUACUGCGUCGGCAUGUGGGCCCAGGGGAGGGGGCUGUGCAGUGGAUGAACCGGCUGAUAGCGUUCGCUUCGCGGGGUAACCACGUUUCCCCCACGCACUAUGUGCCUGAGAGCGACGCCGCAGCGCGUGUCACUCAGAUCCUCUCCAGCCUUACCAUCACUCAGCUGUUGAGGAGGCUCCACCAGUGGAUCAACGAGGACUGCUCCACGCCAUGCUCCGGCUCGUGGCUGAGGGAUGUUUGGGACUGGAUAUGCACGGUGUUGGCUGAUUUCAAGACCUGGCUCCAGUCCAAGCUCCUGCCGCGGUUACCGGGAGUCCCUUUUCUCUCAUGUCAGCGUGGGUACAAGGGAGUCUGGCGGGGAGACGGCAUCAUGCAAACCACCUGCCCAUGUGGAGCACAGAUCACCGGACAUGUCAAAAACGGUUCCAUGAGGAUCGUCGGGCCUAGAACCUGCAGCAACACGUGGCAUGGAACAUUCCCCAUCAACGCAUACACCACGGGCCCCUGCACACCCUCCCCGGCGCCAAACUAUUCCAGGGCGCUGUGGCGGGUGGCUGCUGAGGAGUACGUGGAGGUUACGCGGGUGGGGGAUUUCCACUACGUGACGGGCAUGACCACUGACAACGUAAAGUGCCCUUGCCAGGUUCCGGCCCCUGAAUUCUUCACAGAAGUGGAUGGGGUGCGGCUGCACAGGUACGCUCCGGCGUGCAAACCUCUCCUACGGGAGGAGGUCACAUUCCAGGUCGGGCUCAACCAAUACCUGGUUGGGUCACAGCUCCCAUGUGAGCCCGAACCGGAUGUAGCAGUGCUCACUUCCAUGCUCACCGACCCCUCCCACAUUACAGCAGAAACGGCCAAGCGUAGGCUGGCCAGGGGGUCACCCCCCUCCUUGGCCAGCUCUUCAGCUAGCCAGUUGUCUGCGCCUUCCUUGAAGGCGACAUGCACUACCCGUCAUGACUCCCCAGACGUUGACCUCAUUGAGGCCAAUCUCCUGUGGCGGCAGGAGAUGGGCGGAAACAUCACCCGCGUGGAGUCAGAGAACAAGGUAGUAAUUUUGGACUCUUUCGAGCCGCUUCGAGCGGAG---GAGGAUGAGAGGGAAGUAUCCGUUCCGGCGGAGAUCCUGCGGAAA---UCCAGGAAAUUUCCCCCAGCGAUGCCCAUAUGGGCGCGCCCAGAUUACAACCCUCCACUGCUAGAGUCCUGGAAGGACCCGGACUACGUCCCUGCGGUGGUGCACGGGUGCCCAUUACCACCUACCAAGGCCCCCCCAAUACCGCCUCCACGGAGG---AAAAGGACGGUUGUCCUGACAGAAUCCACUGUGUCUUCUGCCCUGGCGGAGCUUGCUACAAAGACCUUCGGCAGCUCCGAAUCGUCGGCCGUCGACAGCGGCACGGCGACCGCCCCUCCUGACCAGGCCUCCGACAACGGAGACGCAGGA---------------UCCGACGUUGAGUCGUACUCCUCCAUGCCCCCCCUUGAGGGAGAGCCGGGGGACCCCGAUCUC------------------------------------------------------------AGCGACGGGUCUUGGUCUACCGUGAGCGAGGAGGCCAGU------GAGGACGUCGUCUGCUGCUCGAUGUCCUACACAUGGACAGGCGCCCUGAUCACGCCAUGCGCCGCGGAGGAAAGCAAGCUGCCCAUCAAUGCGUUGAGCAACUCUUUGCUGCGCCACCACAACAUGGUAUAUGCUACAACAUCCCGCAGCGCAAGCCAGCGGCAGAAGAAAGUUACUUUUGACAGACUGCAAGUCCUGGACGACCACUACCGGGACGUGCUCAAGGAGAUGAAGGCGAAGGCGUCCACAGUUAAGGCUAAACUUCUAUCCGUAGAAGAAGCCUGCAAGCUGACACCCCCACAUUCGGCCAAAUCCAAAUUUGGCUAUGGGGCAAAGGACGUCCGGAGCCUAUCCAGCAAAGCCACUAACCACAUCCGCUCCGUGUGGAAGGACUUGCUGGAAGACACUGAGACACCAAUUGACACCACCAUCAUGGCAAAAAACGAGGUUUUCUGCGUCCAACCAGAGAAAGGAGGCCGCAAGCCAGCUCGCCUUAUCGUGUUCCCAGACUUGGGGGUUCGUGUGUGCGAGAAAAUGGCCCUUUACGACGUGGUCUCUACCCUUCCUCAGGCCGUGAUGGGCUCCUCAUACGGAUUCCAAUACUCUCCUGGACAGCGGGUCGAGUUCCUGGUGAAUGCCUGGAAGUCAAAGAAAUGCCCUAUGGGCUUCGCAUAUGACACCCGCUGUUUUGACUCAACAGUCACUGAGAAUGACAUCCGUGUCGAGGAGUCAAUUUACCAAUGUUGUGACUUGGCCCCCGAAGCCAGGCAGGCCAUAAGGUCGCUCACAGAGCGGCUUUAUAUCGGGGGUCCCCUGACUAAUUCAAAAGGGCAGAACUGCGGUUAUCGCCGGUGCCGCGCAAGCGGUGUGCUGACGACCAGCUGCGGUAAUACCCUCACAUGCUACUUGAAAGCCACUGCGGCCUGUCGAGCUGCAAAGCUCCAGGACUGCACGAUGCUCGUGUGCGGAGACGACCUUGUCGUUAUCUGUGAAAGCGCGGGAACCCAGGAGGACGCGGCGAGCCUACGAGUCUUCACGGAGGCUAUGACUAGGUACUCCGCCCCCCCCGGGGACCCGCCCCAACCAGAGUACGACUUGGAGUUGAUAACAUCAUGCUCCUCCAAUGUGUCAGUCGCGCACGAUGCAUCUGGCAAAAGGGUAUACUACCUCACCCGUGACCCCACCACCCCCCUUGCGCGGGCUGCGUGGGAGACAGCUAGACACACUCCAGUUAACUCCUGGCUAGGCAACAUCAUCAUGUAUGCGCCCACUCUAUGGGCAAGGAUGGUUCUGAUGACUCACUUCUUCUCCAUCCUCCUAGCUCAGGAACAACUUGAAAAAGCCCUAGAUUGCCAAAUCUACGGGGCCUGUUACUCCAUUGAGCCACUUGACCUACCUCAGAUCAUUCAACGACUCCAUGGUCUUAGCGCAUUUUCACUCCAUAGUUACUCUCCAGGUGAGAUCAAUAGGGUGGCUUCAUGCCUCAGGAAGCUUGGGGUACCGCCC-UUGCGAGUCUGGAGACAUCGGGCCAGAAGUGUCCGCGCUAAGCUACUGUCCCAGGGGGGGAGGGCCGCCACUUGUGGCAAGUACCUCUUCAACUGGGCAGUAAGGACCAAGCUUAAACUCACUCCAAUCCCGGCUGCGGCCCAGUUGGACUUGUCCGGCUGGUUCGUUGCUGGUUACAGCGGGGGAGACAUAUAUCACAGCCUGUCUCGUGCCCGACCCCGCUGGUUCAUGUGGUGCCUACUCCUACUUUCCGUAGGGGUAGGCAUCUACCUGCUCCCCAACCGAUGAA----CGGGGA------------------------------------------------------------------------------------------------------------------------------------------------------------------------------------------------------------------------------------------------------------------------------------------------------------
1b_AB677533             --------GCCCGCCCCCUGAUGGGGGCGACACUCCGCCAUGAAUCACUCCCCUGUGAGGAACUACUGUCUUCACGCAGAAAGCGUCUAGCCAUGGCGUUAGUAUGAGUGUCGUACAGCCUCCAGGCCCCCCCCUCCCGGGAGAGCCAUAGUGGUCUGCGGAACCGGUGAGUACACCGGAAUUACCGGAAAGACUGGGUCCUUUC--UUGGAU-AAACCCACUCUAUGUCCGGUCAUUUGGGCGUGCCCCCGCAAGACUGCUAGCCGAGUAGCGUUGGGUUGCGAAAGGCCUUGUGGUACUGCCUGAUAGGGUGCUUGCGAGUGCCCCGGGAGGUCUCGUAGACCGUGCAUCAUGAGCACAAAUCCUAAACCUCAAAGAAAAACCAAAAGAAACACAAACCGCCGCCCACAGGACGUCAAGUUCCCGGGUGGCGGUCAGAUCGUUGGCGGAGUUUACUUGCUGCCGCGCAGGGGCCCCAGGUUGGGUGUGCGCGCGACAAGGAAGACUUCCGAGCGAUCCCAGCCGCGUGGGAGACGCCAGCCCAUCCCGAAAGAUCGGCGCUCCACCGGCAA-GUCCUGGGGAAAGCCAGGAUAUCCUUGGCCUCUGUACGGAAACGAGGGUUGCGGCUGGGCAGGUUGGCUCCUGUCCCCCCGCGGGUCUCGUCCUACUUGGGGCCCCACCGACCCCCGGCACAGAUCACGCAAUUUGGGCAAAGUCAUCGAUACCAUUACGUGUGGUUUUGCCGACCUCAUGGGGUACAUCCCUGUCGUUGGCGCCCCGGUCGGAGGCGUCGCCAGAGCUCUGGCACACGGUGUUAGGGUCCUGGAAGACGGGAUAAAUUACGCAACAGGGAAUCUACCCGGUUGCUCUUUUUCUAUCUUCUUGCUUGCUCUUCUGUCGUGCGUCACAGUACCAGUGUCUGCAGUGGAAGUCAGGAACACCAGUACUAGCUACUACGCCACUAAUGAUUGCUCUAACAACAGCAUCACYUGGCAGCUCACUAACGCAGUCCUCCACCUUCCUGGAUGCGUCCCGUGUGAGAAUGAUAAU---GGCACCUUGCGCUGCUGGAUACAAGUAACACCUAAUGUGGCUGUGAAACAUCGCGGCGCACUCACUCACAACCUGCGAACACAUGUCGACGUGAUCGUAAUGGCAGCUACGGUCUGCUCGGCCUUGUACGUGGGAGAUGUGUGCGGGGCCGUGAUGAUCGUGUCGCAGGCUUUUAUAGUAUCGCCAGAACGCCACAACUUCACCCAAGAGUGCAACUGUUCCAUCUACCAAGGCCAUAUCACCGGCCAUCGCAUGGCAUGGGACAUGAUGCUAAACUGGUCACCAACUCUUACCAUGAUCCUCGCUUAUGCUGCCCGCAUCCCUGAGCUGGUCCUUGAGAUUGCUUUUGGUGGCCACUGGGGUGUAAUGUUUGGCUUGGCCUAUUUCUCCAUGCAAGGAGCGUGGGCCAAAGUCGUUGCUAUCCUCCUCCUCGUCGCGGGAGUGGAUGCACAGACUUAUACCACCGGCGGG---CAAGCGGGUCGUGCCGCUUGGGGCUUCACUAGCUUCUUCACCCAGGGUCCCAAGCAGAACAUCCAGUUAAUCAACUCUAAUGGCAGCUGGCACAUAAACCGGACCGCCCUCAAUUGCAAUGACAGCCUGCAGACGGGUUUCAUCGCUUCCCUGUUCUAUGCCAAC---AAUUUCAACAGCUCUGGCUGCCCCGAGCGCUUGUCUUCCUGCCGCGGGCUGGACGAUUUUCGCAUCGGGUGGGGAACUUUGGAAUACGAGACCAAUGUCACCAACGACGAG---------GACAUGAGGCCGUACUGCUGGCACUACCCCCCGAGGCCUUGCGGUAUCGUCUCGGCCAGGGAGGUUUGCGGGCCGGUCUAUUGUUUUACUCCUAGCCCUGUUGUUGUGGGCACCACUGACAGGCAGGGCGUGCCCACCUAUAGCUGGGGAGAAAAUGAGACCGACGUCUUCCUGCUAAAUAGCACAAGACCCCCGCAAGGAGCUUGGUUCGGCUGCACUUGGAUGAACGGGACUGGGUUUACUAAGACAUGCGGAGCACCACCGUGCCGCAUUAGGAGGGACCACAACAGCACUCUUGAU------------CUACUGUGCCCCACAGAUUGUUUUAGGAAGCACCCAGAUGCUACCUAUCUCAAGUGCGGCGCAGGGCCCUGGUUGACCCCCAAGUGCCUGAUAGACUACCCUUAUAGACUGUGGCAUUAUCCGUGCACUCUAAAUUUUACCAUCUUCAAGGUACGGAUGUAUGUAGGGGGGGUGGAGCAUCGGCUGUCCGCAGCGUGCAACUUUUCACGAGGAGACCGCUGCGGAUUGGAAGAUAGGGACAGGUGUCAGCAGAGUCCACUGCUGCAUUCCACCACUGAAUGGGCAGUGUUGCCAUGCUCCUUCUCCGACCUACCGGCACUAUCCACUGGCCUAUUGCACCUCCACCAGCAGAUCGUGGACGUGCAGUACCUUUAUGGACUUUCUCCAGCUAUUACAAGAUACAUUGUGAAGUGGGAAUGGGUGGUCCUCCUCUUCUUGUUGCUGGCAGACGCCAGGGUCUGUGCAUGCCUUUGGAUGCUCAUUAUACUG-GGCCAAGCCGAGGCGGCGCUUGAGAAGCUUAUCAUCUUGCACUCCGCUAGCGCUGCCAGUGCCAAUGGGCUGCUAUGGUUCUUCAUCUUCUUUAUAGCGGCCUGGUACUUAAAGGGCAGGGUGGUCCCCGCGACCACGUACUCUGUUCUCGGCUUGUGGUCCUUUCUCCUCUUAGUCCUGGCCUUACCACAGCAGGCUUAUGCCUUGGACGCCACUGAACAAGGGGAACUAGGGCUGGCCAUACUAGUAAUCAUAUCCAUCUUUACUCUUACCCCAGCAUACAAGAUUCUCCUAAGCCGUUCAGUGUGGUGGUUGUCCUACAUGUUGGUCUUGGCCGAGGCCCAGAUUCAGCAAUGGGCUCCCCCCUUGGAGGCCCGGGGGGGGCGUGACGGGAUCAUCUGGGCAGCUGUCAUCUUGCACCCACGCCUUGUGUUUGAGGUCACUAAAUGGUUGUUAGCAAUCCUGGGGCCUGCCUACCUCCUUAAAGCGUCUCUGCUACGGGUACCAUACUUCGUGAGGGCUCACGCUCUGCUACGAGUGUGCACCCUGGUGAGACACCUUGCAGGAGCUAGGUACAUCCAGAUGUUGUUGAUCACCAUAGGCAGGUGGACCGGCACUUACAUCUAUGACCACCUCUCCCCUUUAUCAACUUGGGCAGCCCAGGGUUUGCGGGACCUGGCAGUUGCCGUAGAGCCUGUGGUGUUCAGCCCAAUGGAGAAGAAGAUCAUCACCUGGGGGGCGGAGACCGCGGCGUGUGGGGACAUCAUCUUGGGUCUACCCGUUUCCGCCCGAAGGGGAAGGGAGAUUCUUUUGGGACCGGCCGAUAGUCUUGAAGGGCAGGGGUGGCGACUCCUUGCGCCCAUCACGGCCUACGCCCAACAGACGCGGGGCCUACUUGGUUGUAUCAUCACUAGCCUCACAGGCCGAGACAGGAACCAGGUCGAGGGGGAGGUCCAAGUGGUCUCCACUGCGACCCAAUCCUUCCUGGCGUCCUGCAUCAGCGGCGUGUGCUGGACUGUCUAUCAUGGCGCCGGCUCGAAAACCCUAGCCGGCCCGAAGGGCCCAAUUAUCCAAAUGUACACCAAUGUGGACCAGGACCUCGUCGGCUGGCAGGCGCCCCCCGGGGCGCGUUCCAUGACACCAUGCACCUGCGGCAGCUCGGACCUUUWCUUGGUCACGAGACAUGCUGAUGUCAUUCCGGUGCGCCGGCGGGGCGACAGUAGGGGGAGCCUGCUCUCCCCCAGGCCCGUCUCCUACCUGAAGGGCUCUUCGGGCGGCCCGCUGCUCUGCCCUCAGGGGCACGCUGUGGGCAUCUUCCGGGCUGCUGUGUGCACCCGGGGGGUUGCGAAGGCGGUGGACUUCGUGCCCGUUGAGCACAUGGAAACCACCAUGCGGUCCCCGGUCUUCACAGACAACUCAUCCCCCCCGGUCGUGCCGCAGACAUUCCAAGUGGCCCACCUACACGCUCCCACCGGCAGCGGCAAAAGCACUAAAGUGCCGGCUGCGUACGCAGCCCAAGGGUACAAGGUACUCGUCCUGAACCCGUCCGUUGCCGCCACCUUAGGUUUUGGGGCGUAUAUGUCUAAGGCACAUGGUAUUGACCCUAACAUCAGAACUGGGGUAAGGACCAUCACCACGGGCGGCCCCAUUACAUACUCCACCUAUGGCAAGUUUCUUGCCGAUGGYGGUUGUUCUGGGGGCGCCUAUGACAUCAUAAUAUGUGAUGAAUGCCACUCAACUGACUCGACUACCAUCUUGGGCAUAGGUACGGUCCUGGACCAAGCGGAGACGGCUGGAGCGCGACUUGUCGUGCUCGCCACCGCUACGCCUCCGGGAUCGGUCACCGUGCCACACCCCAAUAUCGAGGAGGUGGCCCUAUCCAACACUGGGGAGAUCCCCUUCUAUGGCAAAGCCAUCCCCAUCGAGGCCAUCAAGGGGGGGAGGCACCUUAUUUUCUGCCAUUCCAAGAAGAAGUGCGACGAGCUCGCCGCAAAGCUGUCAUCCCUCGGAUUAAACGCUGUAGCGUAUUACCGGGGCCUUGAUGUGUCCGUCAUACCGACCAGCGGAGACGUCGUCGUCGUGGCGACAGACGCUCUAAUGACGGGCUUUACCGGCGACUUUGACUCAGUGAUCGACUGCAACACAUGUGUCACUCAGACAGUCGACUUCAGCUUGGAUCCCACCUUCACCAUUGAGACGACCACCGUGCCCCAAGACGCGGUGUCGCGCUCGCAGCGUCGAGGCAGGACUGGCAGGGGUAGGGGUGGCAUCUACAGGUUUGUGACUCCAGGGGAACGGCCCUCGGGCAUGUUCGAUUCCUCGGUCCUGUGUGAGUGCUAUGACGCGGGCUGUGCUUGGUAUGAGCUCACGCCCGCUGAGACUUCGGUUAGGUUGCGGGCUUACCUAAAUACACCAGGGUUGCCCGUCUGCCAGGACCACCUGGAGUUCUGGGAGAGCGUCUUUACAGGCCUCACCCACAUAGAUGCCCACUUCUUGUCCCAGACUAAACAGGCAGGAGACAACUUCCCCUACCUGGUAGCGUACCAAGCUACGGUGUGCGCCAGGGCUCAGGCCCCACCUCCAUCGUGGGAUCAAAUGUGGAAGUGUCUCAUACGGCUGAGGCCUACGCUGCGCGGGCCAACACCCCUGCUGUAUAGGCUAGGAGCCGUCCAAAAUGAGGUCAUUCUUACACAUCCUAUAACCAAAUACAUCAUGGCAUGCAUGUCGGCUGACCUGGAGGUCGUCACUAGCACCUGGGUGCUGGUAGGCGGAGUCCUUGCAGCUCUAGCCGCAUAUUGCCUGACAACAGGCAGUGUGGUUAUUGUGGGCAGGAUCAUCUUGUCCGGGAAGCCGGCUGUUAUUCCUGACAGGGAAGUGCUCUACCAGGCGUUCGAUGAAAUGGAGGAGUGCGCUUCGCACCUCCCUUAUAUCGAACAGGGAAUGCAGUUCGCUGAGCAGUUCAAACAGAAGGCGCUCGGGUUACUGCAAACAGCCACCAAGCAAGCGGAGGCUGCUGCCCCAGUUGUGGAGUCCAAGUGGCGGGCCCUUGAAACCUUCUGGGCAAAACACAUGUGGAAUUUCAUCAGCGGGAUACAGUACUUAGCAGGCUUGUCCACUCUGCCUGGAAACCCCGCGAUAGCAUCACUGAUGGCAUUCACGGCCUCUAUCACCAGCCCGCUCACCACCCAAAGCACCCUCCUCUUUAACAUCUUGGGGGGGUGGGUGGCUGCCCAACUCGCUCCCCCCAGCGCUGCUUCGGCUUUCGUGGGCGCCGGCAUCGCCGGCGCGGCCGUUGGCAGCAUAGGUCUUGGGAAGGUGCUCGUGGACAUCCUGGCGGGCUAUGGAGCAGGAGUGGCUGGCGCGCUCGUGGCCUUUAAGGUCAUGAGCGGCGAGAUGCCUUCCGCCGAGGACAUGGUUAACCUACUUCCUGCCAUUCUCUCUCCUGGUGCCCUGGUCGUCGGGGUCGUGUGCGCAGCAAUACUGCGUCGACAUGUGGGCCCGGGAGAGGGGGCUGUGCAGUGGAUGAACCGGCUGAUAGCGUUCGCCUCACGGGGCAACCACGUCUCCCCCACGCACUAUGUGCCUGAGAGCGACGCCGCGGCGCGUGUUACCCAGAUCCUCUCCAACCUUACCAUCACUCAGCUGCUGAAGAGACUCCACCAGUGGAUUAAUGAGGACUGCUCCACGCCAUGCUCCGGCUCGUGGCUAAGGGACAUUUGGGACUGGAUAUGCACGGUGUUGACUGACUUCAAGACCUGGCUCCAGUCCAAACUCCUGCCACGGUUACCGGGAGUCCCCUUUUUCUCAUGCCAACGUGGGUACAAGGGAGUCUGGCGAGGGGACGGUGUCAUGCAAACCAUCUGCCCAUGUGGAGCACAGAUCGCCGGACAUGUCAAAAAUGGCUCCAUGAGGAUUGUUGGGCCUAGAACCUGCAGCAACACGUGGCAUGGAACAUUCCCCAUCAACGCAUACACCACGGGCCCCUGCACACCCUCCCCGGCGCCAAACUAUUCCAGGGCGCUGUGGCGGGUUGCUGCUGAGGAGUACGUGGAGGUCACGCGGGUGGGGGAUUUCCACUACGUGACGGGCGUGACCACCGACAACGUAAAGUGUCCAUGCCAGGUUCCAGCCCCCGAAUUCUUCACGGAGGUGGAUGGAGUACGGCUGCACAGGUACGCUCCGGCGUGCAAGCCUCUCCUACGGGAGGAGGUCACAUUCCAAGUCGGGCUCAACCAAUACCUAGUUGGGUCACAGCUCCCAUGCGAGCCCGAACCGGAUGUAGCAGUGCUCACUUCCAUGCUCACCGACCCCUCCCAUAUUACAGCUGAGACGGCUAAGCGUAGGCUGGCCAGGGGGUCUCCCCCCUCUCUGGCCAGCUCCUCAGCUAGCCAGUUGUCUGCGCCUUCCUUGAAGGCGACAUGCACUACCCAUCAUGACUCCCCGGACGCUGACCUCAUCGAGGCCAACCUCCUGUGGCGGCAGGAGAUGGGGGGGAACAUCACCCGUGUGGAGUCAGAGAAUAAGGUAGUAAUUCUGGACUCUUUCGAUCCGAUCCGAGCGGAG---GAAGAUGAGAGGGAAGUAUCCGUUGCGGCGGAAAUCCUGCGUAAA---UCUAGGAAGUUUCCCGCAGCGAUGCCCAUAUGGGCGCGCCCGGACUACAACCCUCCACUGUUAGAGUCCUGGAAGGACCCGGACUACGUCCCUCCAGUGGUACAUGGGUGCCCAUUGCCACCUACCAAGGCCCCUCCAGUACCACCUCCACGGAGG---AAGAGGACGGUUGUCCUGACGGAGUCCACCGUGUCUUCCGCUUUGGCGGAGCUCGCUACCAAGACCUUCGGCAGCUCCGAAUCAUCGGCCGUUGACAGCGGCACAGCGACCGCUCCUCUUGACCAGCCCCUCGACGACGGCGACAAAGAA---------------UCCGACGCUGAGUCAUACUCCUCCAUGCCCCCCCUUGAGGGAGAGCCGGGGGACCCCGACCUU------------------------------------------------------------AGCGACGGGUCUUGGUCUACCGUGAGCGAYCAGGCUGGU------GAGGACGUCGUUUGCUGCUCAAUGUCCUACACAUGGACAGGUGCCCUGAUUACGCCAUGCGCUGCGGAGGAAAGCAAGUUGCCCAUCAACCCGUUGAGCAACUCCUUGCUGCGCCAUCACAACAUGGUCUAUGCCACAACAUCCCGCAGCGCAAGCUUGCGGCAGAAGAAGGUCACCUUUGACAGACUGCAGGUCCUGGACGACCACUACCGGGACGUGCUCAAGGAGAUGAAGGCGAAGGCGUCCACAGUUAAGGCUAAACUUCUAUCUAUAGAAGAAGCCUGCAAGCUGACGCCCCCACAUUCGGCCAAAUCCAAGUUUGGCUAUGGGGCAAAGGACGUCCGGAACCUAUCCAGCAGGGCCGUUAACCACAUCCGCUCCGUGUGGAAGGACUUGCUGGAAGACACUCAGACACCAAUUGACACCACCAUCAUGGCAAAAAAUGAGAUAUUCUGUGUCCAACCAGAGAAAGGAGGCCGCAAGCCAGCUCGUCUUAUCGUAUUCCCAGACCUGGGAGUUCGUGUAUGCGAGAAGAUGGCUCUGUACGACGUGGUCUCCACCCUUCCUCAGGCCGUGAUGGGCCCCUCAUACGGGUUUCAGUACUCUCCYAAACAGCGGGUCGAGUUCCUGGUGAACACCUGGAAAUCAAAGAAAAGCCCUAUGGGCUUCUCAUAUGACACCCGCUGUUUUGACUCAACGGUCACUGAGAGUGAUAUCCGUGUUGAGGAGUCAAUCUACCAAUGCUGUGACCUGGCCCCCGAAGCCAGACAGGCCAUAAGGUCGCUCACAGAGCGGCUCUAUAUCGGGGGUCCCCUGACUAAUUCAAAAGGCCAGAACUGCGGCUAUCGCCGGUGCCGCGCCAGCGGCGUGCUGACGACCAGCUGCGGUAAUACCCUCACAUGUUACUUGAAGGCCUCUGCGGCCUGUCGAGCUGCGAAGCUCCAGGACUGCACGAUGCUCGUGAACGGAGACGACCUCGUCGUUAUCUGCGAAAGCGCGGGAACCCAAGAGGAUGCGGCGAGCCUACGAGCCUUCACGGAGGCUAUGACUAGGUACUCUGCCCCCCCCGGGGACCUGCCCCAACCAGAAUACGACUUGGAACUGAUAACAUCAUGUUCCUCCAAUGUGUCGGUCGCGCACGAUGCAUCUGGCAAAAGGGUGUACUAUCUCACCCGUGAUCCCACCACCCCCCUUGCGCGGGCUGCGUGGGAGACAGCUAGACACACUCCAGUCAACUCCUGGCUAGGCAACAUCAUUUUGUAUGCGCCUACCUUGUGGGCAAGGAUGAUUCUGAUGACCCAUUUCUUCUCCAUCCUUCUAGCUCAGGAACAACUUGAAAAGGCCCUAGACUGUCAGAUCUACGGGGCCUGUUACUCCAUUGAGCCACUUGACCUACCUCAGAUCAUUGAACGACUCCAUGGUCUUAGCGCAUUUUCACUCCAUAGUUACUCUCCAGGUGAGAUCAAUAGGGUGGCUUCAUGCCUCAGGAAACUUGGGGUACCGCCC-UUGCGAGUCUGGAGACAUCGGGCCAGAAGUGUCCGCGCUAAGCUACUGUCCCAGGGGGGGAGGGCCGCCACUUGUGGCAGGUACCUCUUCAACUGGGCAGUAAGGACCAAGUUAAAACUCACUCCAAUCCCGGCUGCGUCCCGGCUGGACUUGUCCGGCUGGUUCGUUGCUGGUUACAGUGGGGGAGACAUAUAUCACAGCCUGUCUCGUGCCCGACCCCGCUGGUUUAUGUUGUGCCUACUCCUACUUUCUGUGGGAGUAGGCAUCUACCUGCUUCCCAACCGAUGAAC----GGGAAGCUAA-----ACACUCCAGGCCAAUAGGCCGCCCCCCUUUUUUUUUUUUUUUUUUUUUUUUUUUUUUUUUUUUUUUUUUUUUU-------------------------------------------------------------------------------------------------------------------------------------------------------------------------------------------------------------------------
1b_MW689975             ---------------CCCUGAUGGGGGCGACACUCCGCCACGAAUCACUCCCCUGUGAGGAACUACUGUCUUCACGCAGAAAGCGUCUAGCCAUGGCGUUAGUAUGAGUGUCGUGCAGCCUCCAGGACCCCCCCUCCCGGGAGAGCCAUAGUGGUCUGCGGAACCGGUGAGUACACCGGAAUUGCCAGGACGACCGGGUCCUUUC--UUGGAUUAAACCCGCUCAAUGCCUGGAGAUUUGGGCGUGCCCCCGCAAGACUGCUAGCCGAGUAGUGUUGGGUCGCGAAAGGCCUUGUGGUACUGCCUGAUAGGGUGCUUGCGAGUGCCCCGGGAGGUCUCGUAGACCGUGCACCAUGAGCACGAAUCCUAAACCUCAAAGAAAAACCAAAAGAAACACCAACCGUCGCCCACAGGACGUCAAGUUCCCGGGCGGCGGCCAGAUCGUUGGUGGAGUUUACUUGCUGCCGCGCAGGGGCCCCAGGUUGGGUGUGCGCGCGGCGAGGAAGACUUCCGAGCGGUCACAGCCCCGCGGACGGCGACAGCCUAUCCCCAAGGCUCGCCCGUCCGAGGGUAGGUCCUGGG-CUCAGCCCGGGUACCCAUGGCCCCUCUAUGGCAAUGAGGGCUGUGGGUGGGCAGGGUGGCUCCUGUCCCCUCGCGGUUCUAGGCCUAGUUGGGGCCCCACUGACCCCCGGCGUAGGUCGCGCAAUUUGGGUAAGGUCAUCGAUACCCUCACGUGCGGCUUCGCCGACCUCAUGGGGUACAUCCCGCUCGUCGGCGCCCCCCUAGGGGGCGCGGCCAGAGCCCUGGCGCAUGGCGUCCGGGUGCUGGAGGACGGCGUGAAUUACGCAACAGGGAACCUUCCCGGUUGCUCCUUUUCUAUCUUCCUCCUUGCUCUCCUCUCUUGCUUGACGGUCCCAGCGUCUGCCUACGAGGUGCGCAACGUCUCGGGGAUCUACCACGUCACCAACGACUGCCCGAACUCCAGCAUCGUGUACGAGAUGGAAGGUGCGAUCCUCCACUUGCCGGGGUGUGUGCCUUGCGUUCGGGAGGGC---AACACCUCCCGAUGCUGGGUGUCACUUACUCCCUCAUUGGCGGCGGUUAACGCUAGCUUCCCCGUCUCGUCGGUUCGACGGCAUGUCGACCUGCUUGUUGGGGCGGCGGCGUUUUGCUCCGCCAUGUACGUGGGCGACCUCUGCGGAUCCGUCUUUCUUGUCAGCCAGCUAUUCGCCUUUUCCCCCCGCCGGCACUUGACAGUCCAGGACUGCAACUGCUCUAUUUACCCAGGCCACAUAACAGGUCACCGGAUGGCAUGGGAUAUGAUGAUGAACUGGUCCCCUACCGCAGCCUUGGUGAUGUCCCAGGUGCUCCGGGUCCCACAAGCCAUCUUUGACAUGGUGGCAGGAGCCCAUUGGGGCGUCCUGGCGGGACUGGCCUACUAUUCUAUGGUAGGCAACUGGGCGAAGGUCAUAGUCGUGGCGCUCCUCUUUGCCGGUGUUGAUGCGGGGACGAAUGUCAUCGGGGGC---ACCCAGAGCCAAGCUGCGAGGGGCCUCACUAGCCUCUUUAGCCCGGGGCCCAAGCAGAACAUCCAGCUUGUUAACACCAAUGGCAGUUGGCACAUCAAUAGGACGGCCCUGAAUUGCAACGACUCCCUCCAAACCGGGUUCAUCGCAGGGCUGAUCUAUAUACAC---AAGUUCAAUUCAUCGGGGUGUGUGGAAAGGAUGUCCAGUUGCCGGCCUCUUGUUAGUUUCGACCAAGGCUCUGGCCCCAUCACAUAC------GACGAGGGCGGAGGCCAC---------GACCAGAGGCCCUAUUGCUGGCACUAUCCCCCCAGACCGUGCGGCAUCGUGGACGCGAGAACUGUGUGUGGACCAGUAUACUGCUUCACCCCCAGUCCCGUGGUGGUCGGCACGACCGAUCGGCAAGGCGCCGCGACGUACACCUGGGGGGAGAAUGAGUCGGAUGUGCUGAUCCUCAACAACACGCGGCCACCCGCCGGCAACUGGUUUGGCUGCACCUGGAUGAACGCCACUGGUUUCACCAAAACAUGUGGCGGGCCCCCCUGUAACAUCGGGGGCCACGGCAACAACACC------------------CUGGUUUGUCCCACUGAUUGCUUCCGUAAACACCCAGGAGCUACGUAUGCCAAAUGCGGGUCUGGGCCCUGGCUGACCCCCAGGUGCAUGGUUGACUACCCCUACAGAUUGUGGCACUACCCCUGCACUGUUAACUACACCUUGUUCAAGAUCCGGAUGUAUGUGGGGGGUAUCGAGCACAGGCUCACCGCAGCAUGCAACUGGACGCGGGGGGAGCGCUGCUCUCUGGAGGACAGGGAUAGAGCCGACCUCAGCCCCUUGUUGCUGUCUACCACGCAGUGGCAAAUCUUGCCUUGCUCUUUCACCACCCUACCGGCCUUGUCCACAGGACUGAUCCACCUGCACCAAAAUAUUGUGGACGUACAAUACCUGUACGGCGUAGGGUCUGUGGUUGCCUCCUGGGCCAUCAAGUGGGAGCACGUCGUCCUGCUAUUCCUCCUGUUGGCGGACGCGCGCGUUUGCGCCUGCCUGUGGAUGAUGCUGCUAAUA-UCUCAGGUGGAGGCGGCUCUGGAGAACCUGGUGGUGCUCAACGCGGCAUCGUUGGCUGGGACGCACGGUUUGCUCCCUUUCCUUGUGUUCUUUUGCGCGGCAUGGUACAUAAAGGGCAAGUGGGUGCCUGGAGCGGCGUACGCCCUCUACGGGGUGUGGCCACUUCUCCUACUUCUUUUGGCGUUGCCCCAUCGAGCAUACGCCAUGGACGGGGAGGUGGCCGCGUCGUGCGGAGGCGUCGUCUUCGUGGUCCUGAUGCUUUUGACCUUGUCGCCGCGCUACAAGGAGGGCCUCGCAAAGAUCAUAUGGUGGCACCAAUACUUCCUCACGAGGGUUGAGGCGGCGCUGCAGGUGUGGGUCCCCCCCCUCGCGGUGCGGGGGGGCCGUGAUGCUAUCAUUCUCUUGGCGUGUGCGGCCCACCCCGGACUGGUCUUUGACAUCACCAAGCUCCUCCUUGCCCUCAUUGGCCCCAUGUGGCUAUUGCAAGCCGGGCUGGUCAGGGUGCCGUACUUCGUACGCGCGCAAGGACUGGUCCGGCUCUGCAUGCUGGUGCGCAAGGUCGCGGGGGGGCAGUACAUCCAGAUGGCCCUCCUCAAACUCGGGGCUCUCACUGGCACCUACCUGUACGACCACCUAACUCCCUUGCAAGGCUGGGCCCACAAUGCUCUGCGCGACCUAACAGUGGCGCUUGAGCCAGUCUCCUUUUCCCCGAUGGAGAUAAAAGUCAUCACUACCGGGGCAGACACCGCCGCGUGCGGCGACAUCAUCCAAGGAUUGCCCGUCUCCGCCCGAAGGGGGAGGGAGGUGCUCUUGGGCCCGGCUGACUCCCUGGUUAGCAAGGGGUGGAGACUCUUAGCGCCCAUUACGGCCUACGCUCAGCAGACGCGCGGCCUUCUUGGGUGCAUCAUCACCAGCCUUACCGGCCGGGACAAAAACACUGUGGAGGGCGAGGUUCAAAUCGUCUCUACCGGGACCCAGACUUUCUUGGCCACUGUCAUCAACGGAGCGUGCUGGACCGUCUACCAUGGCGCAGGAAAUAAGACCCUGGCAGGCCCUAAAGGGCCCGUCCUGCAGAUGUACACCAACAUAGACCAAGAUCUCGUUGGCUGGCCCGCUCCCGCCGGAUCCCGUUCCCUCACGCCGUGCACUUGUGGCGCGUCGGACUUAUAUCUAGUCACGCGCCACGCCGAUGUUAUACCAGUGCGCCGGCGGGGGGACACCAGGGGAGCCUUGCUCUCUCCACGGCCCAUAUCCUAUCUGAAGGGUUCUUCGGGUGGCCCGUUGUUGUGCCCCUCCGGGCACGCCGUGGGCCUCUUUAGGGCCGCGGUGUGUACCCGUGGGGUCGCGAAGGCGGUUGACUUCGUGCCCGUCGAGGCCAUGGAGACAACCCAGAGGUCGCCCAUCUUUACAGACAAUUCCACUCCGCCCGCCGUGCCCCAGACCUACCAGGUGGCCCACCUGCACGCGCCCACCGGGAGCGGCAAGAGCACUAAGGUGCCAGCAGCUUACGCGGCUCAAGGGUACAAGGUGCUCGUACUCAACCCCUCUGUCGCUGCAACCCUAGGGUUUGGCGCAUACAUGUCCAAGGCACAUGGGAUAGAUCCAAAUAUCAGGACCGGAGUGAGAACUAUCACUACAGGGGCGCCCAUCACGUACUCCACCUACGGCAAGUUCCUUGCCGACGGUGGUUGUUCGGGUGGUGCGUAUGACAUAAUCAUAUGUGAUGAGUGCCAUUCAACUGAUGCGACUUCAAUUCUGGGCAUUGGCACGGUCCUGGACCAGGCGGAGACAGCUGGAGCGCGAUUGGUCGUGCUCGCUACCGCCACCCCUCCAGGGUCUGUCACCGUGCCCCACCCUAACAUCGAGGAAGUCGCCUUGUCCGGUAUGGGAGAAAUCCCCUUUUACGGCAAGGCAAUCCCCCUCGAGGCCAUCAAAGGGGGAAGGCACCUCAUCUUUUGUCACUCAAAAAAGAAGUGCGACGAGCUGGCCGCCAAACUGUCCAGCCUCGGCCUCAACGCCGUGGCUUACUAUCGCGGCCUCGACGUCUCCGUGAUUCCAUCCAGCGGAGAUGUUGUCGUUGUGGCAACUGACGCGCUAAUGACUGGCUACACCGGGGAUUUCGACUCGGUGAUAGACUGCAACGUGUGCGUCGUCCAAACCGUCGACUUCAGUCUUGACCCUACAUUUUCUAUUGAGACAACCACGCUACCCCAGGACGCUGUGUCGCGCUCCCAACGGAGGGGCAGAACGGGUAGGGGUAGGCGUGGCAUCUACAGGUUUGUGACACCGGGGGAGCGGCCCUCAGGCAUGUUUGACUCGUCAGUUCUCUGCGAGUGCUACGACUCAGCAUGUGCCUGGUACGAGCUUACACCUGCCGAGACCACGGUUAGGCUUCGGGCUUACCUCAACACCCCGGGACUCCCAGUAUGCCAAGACCAUCUGGAAUUCUGGGAGGGUGUCUUUACGGGCCUCACCCACAUAGACGCCCACUUCCUGUCUCAGACCAAGCAGAGCGGGGAUAACUUUGCAUAUCUGGUGGCUUACCAGGCCACCGUGUGCGCGAAAGCCUUAGCUCCGCCCCCGUCUUGGGACCAGAUGUGGAAGUGUCUAUUGCGGUUGAAACCCACUCUUAACGGCCCAACACCUCUCCUGUACAGGCUGGGGCCCGUCCAGAAUGAGGUGACAUUGACACACCCAAUAACCAAGUACAUCAUGACAUGCAUGGCUGCCGACCUGGAGGUCGCCACCAGCAGCUGGGUGCUGGUGGGCGGCGUCCUAGCCGCUCUGGCCGCAUACUGCCUAGCCGUAGGUAGCGUGGUCAUAGUAGGCAGGAUUGUCCUGUCCGGCAAGCCAGCCAUCAUACCUGACAGACAAGUACUCUACCAGGAGUUUGAUGAGAUGGAGGAGUGUGCAGCACACCUGCCCUAUGUCGAGCAGGGGAUGCAGUUGGCUGAGCAAUUCAAACAGAAAGCGCUCGGCCUGUUGCAGGUGGCUUCUAAACAAGCAGAAGCCGCCACCCCGGUUGUCAUGACCAACUGGCAGAAGCUCGAGGCCUUCUGGGCAAAGCACAUGUGGAACUUCAUAAGCGGGAUACAAUACCUGGCGGGCCUAUCAACACUGCCGGGCAACCCCGCGAUUGCCUCCUUGAUGGCAUUUACAGCUGCCGUCACCAGCCCAUUGACCACUCAGCAGACCCUUCUGUUCAACAUCUUAGGGGGGUGGGUGGCUUCUCAGCUCGCCACUCCUAGCGCUGCCACGGCCUUCGUAGGCGCCGGAAUAACCGGAGCGGCCAUCGGCAGUGUGGGCUUGGGGAAGAUGCUCGUUGAUAUCCUGGCCGGCUACGGCGCAGGGGUCGCGGGCGCUCUCGUGGCCUUCAAGAUCAUGAGUGGCGAGGUACCAUCUACAGAGGACCUCAUCAAUUUACUGCCUGCUGUUCUAUCGCCAGGAGCCCUGGUCGUCGGCGUAGUCUGCGCGGCCAUACUGCGAAGGCACGUCGGCCCGGGCGAAGGGGCAGUACAAUGGAUGAACCGGCUGAUAGCGUUCGCCUCGCGGGGGAACCACGUUUCCCCCACGCACUACGUGCCUGAGGAUGACGCCGCAGCCCGUGUCACCAAGAUAUUGAGCAGCCUCACUGUCACCCAACUCCUGAGGCGCCUCCACCAGUGGAUCAGCGAAGACUGCUCCACCCCAUGCGCGGAUUCCUGGCUGGCAACCAUCUGGAACUGGGUAUGUGAGGUGUUGUCAGACUUCAAAACAUGGGUGAAAUCCAAACUCCUUCCCCAGCUGCCCGGCAUCCCCUUCCUGUCCUGCCAACGCGGGUAUAAGGGGGUGUGGCGGGGCGACGGUGUCAUGAACGGCCGGUGCCCUUGUGGCGCACAACUCACCGGACAUGUCAAGAACGGGACUAUGCGGCUGGUCGGUCCUAAGACCUGCAGCAACACAUGGCAUGGAACGUUCCCCAUUAACGCCUACACCACGGGCCCUAGCGUGCCCUCUCCAGCGCCGAACUACACGCGUGCGCUGUGGAGGGUAUCCGCCGAGGAGUACGUGGAGGUUAGGAGGGUGGGAGACUUCCACUAUGUGACGGGCAUGACUACUGACAAUCUGAAAUGCCCGUGUCAGGUCCCGGCACCAGAAUUCUUCACUGAGCUAGACGGGGUGCGCCUCCAUAGGUAUGCACCGCCGUGUAAGCCUCUGUUGCGCGACGAAGUAACGUUCCAGGUGGGGCUCAACAACUACCCAGUGGGUUCCCAGCUCCCCUGUGAACCCGAACCAGACGUAGCAGUGCUAACAUCCAUGCUCACAGAUCCCGCGCACAUUACUGCCGAAGCGGCCCGGCGGAGGUUGGCCAGGGGGUCCGCGCCCUCUAUGGCCAGCUCCUCAGCAUCCCAGCUGUCCGCUCCGUCCCUCAAGGCAACAUGCACCACCCACCACGAGUCUCCUGACGUAGACCUAAUAGAGGCCAACCUUCUGUGGAGGCAGACGAUGGGCAGUAACAUCACGAGGGUGGAAUCUGAGACCAAGGUGGUCAUUCUGGACUCUUUUGACCCAUUGAAGGCAGAG---GACGAUGAUAAGGAGAUCUCUGUGCCCGCGGAAAUUCUAACGCGG---UCUAAGAAGUUCCCCGUCGCCAUGCCUAUAUGGGCGUCACCAUCAUACAAUCCCCCUCUCCUUGAGGUGUGGAAGAGGCCGGAUUACGAACCACCUGUAGUCCACGGAUGUCCCCUACCACCAUCUAAGCCCCCCCCGGUGCCUCCACCGCGCCGG---AAGAAGACCGUGGUGCUGACUGAAUCCAACGUGACAACCGUCCUGGCCGAGCUCGCCACUGAAACCUUCGGCAGCUCAGAUACCUCAGGCGUC---GGCGACACAGCGACCACCCCGUCCCUGGCGGCCACCAGCGCCGACGAUCUGGAC---------------UCUGAUGCAGGGUCGUAUUCCUCCAUGCCCCCUCUAGAGGGGGAGCCGGGGGAUCCCGACCUA------------------------------------------------------------AGUGACGGGUCCUGGUCGACGGUCAGCGAGGAGGCUGGC------GAGGAUGUGGUGUGCUGCUCAAUGUCCUAUUCAUGGACCGGCGCCCUUGUGACGCCCUGCGUUGCAGAGGAGAGCAAGCUGCCCAUCAACGCGCUGAGCAACUCGUUGCUGCGCCACCACAACAUGGUGUACUCCACCACGUCGCGCAGUGCGAGCCAGAGGCAGAAAAAGGUCACAUUUGACAGACUGCAGGUCCUCGAUAAGCACUAUCAGGACGUGCUCAAGGAGAUGAAGGCGAAGGCAUCCACAGUGAAGGCCAACAUGCUAUCCAUCGAGGAAGCUUGUAGCCUGACGCCCCCCCACUCUGCCAAAUCUAAGUUUGGCUAUGGGGCAAAGGAUGUCCGGAGCCAUGCCAGUAAGGCCAUACGCCACAUCCGCUCCGUGUGGCAAGACCUUCUGGAGGACAAUGUAACACCAAUUGACACUACCAUCAUGGCAAAGAACGAGGUCUUCUGCGUCGCGCCUGAGAAGGGGGGCCGUAAACCGGCCCGCCUUAUCGUAUUCCCUGAUCUGGGAGUGCGCGUGUGCGAGAAGAUGGCCUUGUACGAUGUGGUAAGGAAACUGCCAUAUGCUGUGAUGGGGGCUUCCUACGGGUUUCAGUACUCGCCGGGGCAGCGGGUAGAGUUUCUGGUCUCCGCCUGGAAGGCCAAGAAGAGCCCCAUGGGCUUUUCAUAUGACACCCGCUGCUUUGACUCAACAGUCACCGAGCACGACAUCCGUACGGAGGAGUCUAUCUACCAGUGUUGUGACUUGGCCCCUGAGGCCCGACGGGUCGUAUCGUCUCUCACCGAGAGGCUUUACAUCGGGGGCCCUCUGACAAAUUCCAAAGGGCAAAACUGCGGCUAUCGGCGGUGCCGCGCGAGCGGCGUCCUGACCACUAGCUGCGGGAACACCCUUACCUGCUACCUGAAAGCCCAAGCGGCCUGUAGAGCUGCCAAGCUCCAGGACUGCACCAUGCUCGUGUGUGGCGACGACCUGGUCGUUAUCUGCGAGAGUGCUGGGGUCGAGGAGGACGCGGCAAGCCUGCGAGUCUUCACGGAGGCUAUGACCAGGUAUUCUGCCCCCCCCGGAGACCCACCCCAACCAGAGUACGACCUGGAGCACAUCACAUCGUGCUCCUCCAAUGUUUCAGUCGCCCACGAUGGAGCAGGAAAAAGGGUCUACUACCUGACCCGUGACCCCACAACACCCCUUGCGAGAGCCGCAUGGGAAACAGCACGACACACUCCAGUUAACUCCUGGCUGGGCAACAUCAUCAUGUUCGCCCCUACGCUAUGGGCGAGAAUGAUCCUCAUGACUCACUUCUUCUCCAUCCUCAUAGCUCAGGAGCAACUCCACAAGGCCCUAGAUUGCGAAAUCUAUGGGGCUCAACACUCCGUCAACCCGUUGGAUCUACCUCAAAUCAUUCAAAGACUCCAUGGUCUAAGCGCGUUUUCGCUCCACAGUUACUCUCCAGGUGAAAUCAAUAGGGUGGCCGCAUGCCUCAGGAAACUUGGGGUACCGCCC-UUGCGAGUCUGGAGACACCGGGCCAGGAGCGUCCGCGCUAAGUUGCUGUCCCAGGGGGGGAGGGCUGCCAUCUGUGGCAAAUACCUCUUCAAUUGGGCAGUAAAGACCAAACUCAAACUCACUCCACUGGCGGAUGCAUCCAGACUGGACUUGUCCAGCUGGUUCACCGCUGGAUACAGCGGGGGGGACAUAUAUCACAGCGUGUCCUAUGCCCGGCCCCGUUGGAUCUUCUGGUGCCUACUCCUGCUUUCUGCAGGGGUAGGCAUCUUUUUGCUCCCCAACCGGUAGG----UGGGGAGCUUA-----ACACUCCAGCCACUUAGGCCUUUCCCCA----------------------------------------------------------------------------------------------------------------------------------------------------------------------------------------------------------------------------------------------------------------------
1b_MW689965             -GGCACUCGCCAGCCCCCGAUUGGGGGCGACACUCCACCAUAGAUCACUCCCCUGUGAGGAACUACUGUCUUCACGCAGAAAGCGUCUAGCCAUGGCGUUAGUAUGAGUGUCGUGCAGCCUCCAGGACCCCCCCUCCCGGGAGAGCCAUAGUGGUCUGCGGAACCGGUGAGUACACCGGAAUUGCCAGGACGACCGGGUCCUUUC--UUGGAUC-AACCCGCUCAAUGCCUGGAGAUUUGGGCGUGCCCCCGCGAGACUGCUAGCCGAGUAGUGUUGGGUCGCGAAAGGCCUUGUGGUACUGCCUGAUAGGGUGCUUGCGAGUGCCCCGGGAGGUCUCGUAGACCGUGCACCAUGAGCACGAAUCCUAAACCUCAAAGAAAAACCAAACGUAACACCAACCGCCGCCCACAGGACGUUAAGUUCCCGGGUGGCGGGCAGAUCGUUGGUGGAGUCUAUCUGUUGCCGCGCAGGGGCCCCAGGUUGGGUGUGCGCGCGACUAGGAAGACUUCCGAGCGGUCACAACCUCGUGGGAGGCGACAACCUAUCCCCAAGGCUCGCCGACCCGAGGGCAGGACCUGGG-CCCAGCCCGGGUACCCUUGGCCCCUCUAUGGCAACGAGGGCUGUGGGUGGGCGGGAUGGCUCCUGUCCCCCCGCGGCUCUCGGCCUAGUUGGGGCCCCACAGACCCCCGGCGUAGGUCACGCAAUUUGGGUAAGGUCAUCGAUACCCUCACGUGUGGCUUCGCCGACCUCAUGGGGUACAUUCCGCUUGUCGGCGCUCCCCUGGGGGGCGCGGCCAGAGCGUUGGCGCAUGGCGUCAGGGUUCUGGAAGACGGCGUGAACUAUGCAACAGGGAAUCUUCCCGGUUGCUCUUUCUCUAUCUUCCUCUUAGCUUUGCUGUCCUGUCUAACGGUCCCUGCUUCAGCUUACGAGAUACGCAACGUGUCCGGGAUGUAUCAGGUCACCAACGACUGCUCCAACGCAAGCAUUGUGUACGAAGCAGACGGCGUGAUCCUGCAUACCCCUGGGUGCGUGCCUUGCGUCCGGGAGGGC---AACCUCUCUCGUUGCUGGGUACCGCUCACUCCCACGCUGGCGGCUGUAAAUGCUAGCUUCCCCACCACGACAAUUCGGCGUCACGUCGACCUGAUCGUUGGGGCGGCUGCGUUUUGCUCCGCCAUGUACGUGGGAGAUGUUUGCGGGGCCGUUUUCCUUGUCGGCCAGAUGGUCACCUUCUCCCCCCGCCGGCAUUGGACGACGCAGGACUGCAACUGCUCCAUCUAUCCCGGCCACGUGUCAGGCCACCGCAUGGCAUGGGAUAUGAUGAUGAACUGGUCACCCACUACGGCCAUCGUGGUGUCGCAACUACUCCGGAUCCCACAAGCUAUCGUGGACAUGGUGGCGGGGGCCCACUGGGGAGUCCUAGCGGGCCUGGCCUACUAUGCCAUGGUGGGGAACUGGGCUAAGGUUAUGGUUGUGAUGCUGCUCUUUGCCGGCGUUGACGCCAGCACCCGCACAGUGGGGGGC---GCUCAGAGCUUCACGGCGCGGUCGUUUGCAAACCUCUUCUCUCAUGGCUCGCAGCAAAAAAUCCAGCUGGUGAACACCAACGGCAGUUGGCACAUCAACAGGACUGCCCUGAACUGCAAUGACUCCCUCAACACCGGGUUCCUGGCCGCGCUAUUCUACUCCCAC---AAGUUCAACUCAUCCGGAUGCGUCGAACGCUUAGCCAGCUGUAAGCCCAUCGAGACAUUCGACCAGGGCUGGGGCCCGAUUGGCUAU------AGCGACACCCGACCCCCA---------GAUCAGAGGCCUUACUGUUGGCACUACGCGCCGAAACCGUGCGGUAUCGUACCUGCGCAAGAGGUGUGUGGUCCAGUAUAUUGCUUCACCCCGAGUCCCGUCGUGGUGGGGACGACGGAUCGCUUCGGCGCUCCCACCUACACGUGGGGGGAGAACGAGACGGAUGUGCUGCUUCUCAACAACACGCGGCCACCGUCAGGCAACUGGUUUGGGUGCACUUGGAUGAACAGCACCGGAUUCACCAAGACUUGCGGAGGUCCCCCAUGUACCAUCGGGGGAUCCGGUAACAACACU------------------CUGACCUGCCCUACGGACUGUUUCCGGAAGCACCCGGAAGCCACCUAUACCAAGUGUGGUUCCGGGCCAUGGUUGACUCCUAGGUGCAUGGUUGACUAUCCAUACAGACUCUGGCAUUACCCCUGUACUGUCAAUUUUUCCAUCUUCAAAGUCAGGAUGUACGUGGGAGGAGUAGAGCACAGGUUGUCUGCCGCGUGCAACUGGACACGAGGAGAGCGCUGCAAUCUAGAGGAUAGGGAUAGGUCGGAGCUCAGCCCACUGCUGCUGUCUACAACUGAGUGGCAGGUCUUACCUUGCUCCUUCACCUCCCUACCGGCCCUGUCCACAGGCUUGAUCCACCUCCACCAGAAUAUCGUGGACAUACAGUACUUGUAUGGGAUAGGGUCGGCGGUUGUCUCCUUUGCGAUCAAGUGGGACUAUGUCAUCUUGCUUUUCCUCCUCCUGGCAGAUGCUCGCGUCUGCGCCUGCCUGUGGAUGAUGCUGAUGGUG-GCCAAGGCUGAGGCUGCGCUGGAGAACCUGGUGGUCCUCAACGCGGCGUCUCUGGCCGGAACGCAUGGUGUUCUCUCCUUCCUAGUGUUCUUUUGUGCCGCUUGGUACAUCAAGGGCAGGCUGGUCCCCGGAGCGGCCUAUGCGCUUUACGGCGUUUGGCCGCUACUCCUGCUCCUGCUGGCGCUGCCACCACGUGCCUACGCCUUGGAUCGGGAGGUGGCGGCAUCAUGCGGGGCCGGCGUCCUUAUAUGCUUGACCAUCCUAACCAUGUCACCAUACUACAAACUUUGGCUUGCCAAGAUUAUCUGGUGGCUGCAGUAUUUCAUCACCCGGUCCGAGGCACAUCUACAGGUGUGGGUCCCUCCCCUCGAUGUUCGGGGGGGCCGCGACGCUGUCAUCCUCCUCGCGUGUGUGGCCCACCCGGAGCUGAUCUUUGACAUCACCAAAUUCUUGCUUGCCAUACUCGGUCCCUUGAUGGUCCUCCAAGCCAGUCUGAUCAGAGUGCCGUACUUUGUGCGCGCCCAGGGGAUUAUUCGCAUAUGCAUGCUGGUGCGCAAGGUCGCGGGGGGCCAUUACGUGCAAAUGGCCCUCCUUAAGCUGGCCUCGUGGACGGGCACUUAUGUCUAUGACCACCUCACCCCACUGCAAGACUGGGCUCACAAGGGGCUGCGCGAUCUCGCGACAGCUGUUGAGCCGGUUGUCUUUUCUCAAAUGGAGACCAAACUCAUUACAUGGGGAGCAGACACCGCAGCAUGCGGGGAUAUCAUCCAAGGUCUGCCUGUCUCCGCCCGUAGGGGGAGGGAGAUACUCCUGGGACCAGCCGAUGGCAUGACCGAUCGUGGGUGGCGGCUCCUUGCGCCCAUUACGGCCUACGCUCAGCAAACGCGGGGCCUCUUGGGGUGCAUUGUUACCAGCCUCACAGGUCGGGACAAGAACCAGGUGGAGGGGGAAGUCCAGAUAGUGUCCACCGCGACACAGACCUUCCUAGCGACCUGCAUCAACGGCGCCUGUUGGACCGUCUACCACGGUGCCGGAUCAAGGUCCAUAGCCGGUCCCAAGGGACCGGUUAUCCAGAUGUACACCAAUGUGGACCAAGACCUCGUCGGCUGGCCAGCGCCUCCCGGGGCGCGAUCCUUGGUACCUUGCACCUGCGGCAGCUCGGACCUCUACUUGGUCACGAGGCACGCAGAUGUCAUCCCAGUACGCCGUCGAGGUGACACCAGAGGAAGCUUACUCUCCCCCCGGCCUAUUUCCUAUCUCAAAGGCUCUUCAGGCGGGCCGUUGCUCUGCCCCCAGGGGCACGCCGUGGGCAUAUUCCGGGCUGCGGUGUGCACCCGGGGGGUGGCGAAGGCCAUCGAUUUCGUGCCCGUUGAGUCUCUGGAAACCACCAUGCGGUCCCCAGUGUUCACAGACAAUUCAUCACCACCAGCUGUGCCCCAGACGUUCCAGGUGGCCCACUUACAUGCCCCCACUGGUAGUGGCAAAAGCACCAAAGUACCGGCAGCUUAUGCUGCCCAGGGGUACAAAGUACUUGUACUGAACCCCUCUGUUGCUGCUACGCUUGGGUUUGGAAUGUACAUGUCUAAGGCACACGGGAUCGACCCGAACAUCAGGACUGGGGUGAGAACAGUCACUACAGGCGCCUCGAUUACGUACUCCACCUACGGCAAGUUUCUUGCCGACGGUGGCUGUGCUGGGGGCGCAUAUGACAUCAUAAUAUGUGAUGAGUGCCACUCGACUGACUCAACCUCCAUUCUGGGCAUUGGUACGGUCCUCGACCAGGCGGAGACGGCUGGAGCGCGACUCGUCGUGCUCGCCACCGCCACACCUCCGGGAUCGGUCACCGUGCCACAUUCCAACAUUGAGGAGGUUGCCCUAUCCAACACCGGGGAGGUUCCCUUCUAUGGGAAAGCCAUACCCCUAGAGGUCAUCAAGGGGGGGAGGCACCUCAUCUUCUGUCACUCAAAAAAGAAAUGUGAUGAGCUCGCCGCGAAGCUAGCAGGCCUAGGUCUCAACGCUGUAGCAUAUUACCGAGGCCUUGAUGUGUCCGUUAUCCCAACUAGCGGAGACGUUGUUGUCGUCGCUACGGACGCUCUGAUGACUGGCUACACCGGCGACUUUGAUUCUGUGAUAGACUGUAAUGUGUGUGUCACCCAAACGGUCGACUUCAGUCUGGACCCCACUUUCACCAUUGAGACCACAACCCUGCCCCAAGAUGCGGUGUCACGCUCGCAACGGCGGGGUAGGACUGGUAGGGGCAGGCUGGGUAUCUACAGGUUUGUAACACCAGGAGAGCGGCCGUCCGGCAUGUUUGACUCCUCAGUCCUCUGUGAGUGCUAUGACGCGGGCUGUGCUUGGUAUGAGCUCACGCCCGCCGAGACUUCAGUUAGGUUGCGGGCUUACCUGAAUACACCGGGACUGCCCGUCUGCCAGGACCACUUGGAGUUUUGGGAGAGCGUUUUCACCGGCCUCACUCAUAUAGAUGCCCACUUUCUGUCCCAAACCAAGCAGGCGGGGGAUAACUUCCCCUACCUGGUUGCGUACCAAGCUACUGUGUGUGCCAGGGCUAGUGCCCCACCUCCAUCAUGGGAUCAGAUGUGGAAGUGUCUUACACGGCUAAAGCCAACAUUGCAUGGGCCUACGCCCCUGCUAUACAGGCUAGGUGCCGUCCAGAAUGAUGUCACUCUCACGCACCCCGUGACCAAAUACAUCAUGGCAUGCAUGUCGGCCGACUUGGAGGUCACUACCAGUACCUGGGUGCUGGUGGGCGGGAUACUUGCUGCCUUGGCCGCAUACUGCUUAACAACAGGCUGUGUGGUCAUCGUCGGCAGGAUCGUCCUGUCUGGGAAGCCGGCCGUCAUACCUGAUAGAGAGGUCCUCUACCGAGAGUUCGACGAGAUGGAAGAGUGCGCCUCGCACCUCCCGUAUCUCGAACAGGGGAUGCAGCUUGCUGAGCAGUUUAAGCAGAAAGCGCUUGGACUGCUGCAGACGGCCACCAAACAAGCGGAGGCUGCGGCCCCCGCAGUGCAAUCCAGGUGGCAGGACCUUGAGAAAUUCUGGGCAAAACAUAUGUGGAACUUCAUCAGUGGGAUACAGUACCUGGCAGGCCUGUCAACACUGCCUGGGAAUCCAGCAAUAGCUUCCCUGAUGGCAUUUACAGCCUCCAUCACCAGCCCAUUGACUACCCAACAGACUCUCCUGUUUAACAUCCUGGGGGGUUGGGUGGCUGCCCAGCUCGCCGCUCCCAGUGCCGCCUCAGCCUUUGUGGGCGCGGGCAUAGCUGGCGCUGCUGUUGGCAGCAUAGGGCUUGGGAAGGUGCUUAUUGACAUCCUGGCAGGCUAUGGAGCAGGGGUAGCAGGUGCGCUCGUGGCAUUCAAGGUCAUGAGCGGCGAGGUCCCCUCCACCGAGGACCUGGUCAACUUGCUGCCCGCCAUCCUCUCGCCCGGCGCCCUAGUCGUCGGUGUCGUAUGCGCAGCAAUACUGCGCCGGCACGUGGGCCCGGGCGAGGGGGCGGUGCAGUGGAUGAACCGGCUGAUAGCAUUCGCCUCACGAGGCAAUCAUGUCUCUCCUACGCACUAUGUGCCCGAGAGCGAUGCUGCAGCACGUGUUACCCAGAUUCUCUCCAGCCUUACCAUCACCCAGCUACUGAGGAGGCUACACCAAUGGAUCAAUGAGGACUGCUCCACUCCAUGUUCAGGUUCCUGGCUGAGGGACAUCUGGGACUGGAUAUGUAUAGUGUUGAGCGACUUCAAAACCUGGCUCAAGGCAAAACUCCUGCCGAACAUGCCAGGAAUUCCUUUCCUGUCGUGCCAGCGUGGGUACAAAGGGGUCUGGCGGGGGGACGGUGUCAUGCAGACCACUUGCCCGUGCGGGGCGCAAAUAGCCGGACAUGUGAAAAACGGGUCCAUGAGAAUCAUUGGACCCAAAACUUGCAGUAACACGUGGCAUGGGACGUUCCCCAUCAACGCGAGCACUGUGGGUCCCUGCACGCCUUCUCCGUCGCCCAACUACUCCAGGGCACUCUGGCGGGUGGCCGCCGAGGAAUACGUUGAGGUCAGGCAAGUGGGGGACUUCCACUAUGUGACAGGCAUGACUGCUGACAACAUCAAGUGCCCGUGCCAAGUCCCGGCCCCUGAAUUCUUUACAGAGGUGGAUGGGGUGCGGCUGCAUAGGUACGCCCCUCCGUGCAAACCCCUCCUUCGGGAGGAGGUCACAUUCCAGGUCGGGCUCAAUCAAUACCUAGUGGGGUCCCAGCUCCCGUGUGAGCCCGAGCCGGACGUGGCAGUACUAACAUCCAUGCUCACCGACCCCUCCCACAUCACUGCAGAGACAGCCAAGCGCAGGCUAGGAAGGGGUUCCCCCCCAUCUCUGGCCAGCUCUUCAGCCAGCCAAUUGUCCGCGCCGUCUUUGAAGGCAACAUGCACCACCCAUCAUGACUCCCCAGAUGCCGAUCUCAUCGAGGCCAACCUCCUGUGGAGACAGGAGAUGGGCGGCAACAUCACUCGCGUGGAGUCGGAGAACAAGAUAGUUAUCCUGGAUUCCUUCGACCCGCUGCGAGCGGAG---GAGGAUGAUAGGGAGGUGUCAGUCCCCGCGGAGAUCUUGCGGAAG---UCCAAAAGGUUUCCCGCGGCAAUGCCUGUAUGGGCACGGCCAGACUACAAUCCCCCUCUAAUAGAGGCGUGGAAGAGUCCGGACUACACCCCUCCCGUGGUGCACGGGUGCCCCCUGCCACCCACCAAGGCCCCGCCGGUGCCGCCUCCGCGGAGG---AAAAAGACAAUUGUCUUGACAGAGUCCACUGUGUCCUCUGCUCUGGCCAAUCUUGCCGCAAAGACCUUCCCAGACACCAAGACGUCGAGUGCCGACAGCGGCACCGCAACUGCCCCUCCUGACCAAGCCUCAGACGACGGGGACACCAGG---------------UCGGACGCUGGGUCGUACUCCUCCAUGCCCCCCCUGGAGGGGGAGCCGGGGGACCCCGACCUC------------------------------------------------------------AGCGACGGAUCUUGGUCCACCGUGAGUGAAGAGGCCGGU------GAGGACGUUGUGUGCUGCUCGAUGUCCUACACAUGGACAGGCGCUCUGAUAACACCGUGUUCUGCGGAGGAAAGCAAGCUGCCCAUCAACGCGCUUAGCAAUUCGCUGCUGCGUCACCAUAACAUGGUGUACGCUACAACAUCUCGCAGCGCAAGCCAGAGACAGAAAAAGGUCACCUUUGACAGACUGCAGGUCCUGGACAACCAUUACCAGGACGUGCUCAAGGAGGUUAAGGCAAAGGCGUCCACAGUGAAGGCCAGAUUGCUACCCAUAGAGGAAGCUUGUGGCCUGACGCCCCCACACUCAGCCAGAUCCAAAUUUGGCUAUGGGGCAAAGGACGUCCGGAGCCUAUCCAGUAGGGCCGUUAACCACAUCCGCUCCGUGUGGGAGGACCUGCUGGAAGACAAUGUUACACCAAUAGACACCACCAUCAUGGCCAAGAAUGAGGUUUUCUGUUUACAACCAGAAAAAGGGGGCCGCAAGCCUGCUCGGCUCAUCGUGUACCCCGAUCUAGGGGUCCGCGUAUGCGAGAAGAUGGCUUUGUAUGACGUGGUCUCCCUUCUACCCCAGGCCGUGAUGGGAAGCUCCUACGGAUUUCAGUACUCACCCAAGCAACGGGUCGAAUUCCUAGUGAAUGCUUGGAAGUCCAAGAAGGUCCCCAUGGGAUUUUCGUAUGACACCCGCUGCUUUGACUCAACGGUCACUGAGCACGAUAUCCGAGUUGAGGAGUCAAUUUACCAAUGUUGUGACUUGGACCCCGAUGCCCGCAAGGCCAUAAAGUCGCUCACAGAGCGGCUUUACAUCGGGGGCCCCCUUACCAACUCAAAAGGACAGAACUGCGGCUACCGUCGGUGCCGCGCAAGCGGCGUGCUGACCACUAGCUGUGGUAACACCCUCACCUGCUUCCUGAAAGCCAGUGCGGCCUGUAGAGCUGCAAAGCUCCGGGACUGCACGAUGCUCGUAUGCGGAGACGACCUUGUCGUUAUCUGCGAGAGUGAGGGAGUCCAGGAGGACGCGGCAAACCUGCGAGUCUUCACGGAGGCUAUGACCAGGUACUCUGCCCCUCCCGGAGAUCCCCCCCAGCCAGAAUACGACCUGGAGCUGAUAACAUCAUGCUCCUCCAACGUCUCAGUCGCACAUGACGGAAGCGGCAAGAGGGUCUACUACCUGACCCGCGAUCCCACGACGCCCCUCGCAAGGGCUGCAUGGGAAACAGCAAGACACACUCCUGUUAACUCCUGGCUUGGCAACAUCAUUAUGUUUGCCCCCACACUGUGGGUGAGGAUGAUUCUCCUGACUCAUUUCUUCUCCAUCCUCAUAGCCCAGGAGCAACUUGAAAAGGCCCUGGAAUGCCAGAUUUACGGGGCCACUUACUCCAUUGAGCCACUUGACCUACCUCAGAUCAUUGAAAGACUCCAUGGCCUUAGCGCGUUCUCACUCCAUAGUUACUCUCCAGGUGAAAUCAAUAGGGUGGCUGCAUGCCUCAGGAAGCUUGGGGUUCCGCCC-UUGCGCGCUUGGAGACACCGGGCCAGAAGCGUCCGCGCUAAGCUACUGUCCAGAGGAGGGAGGGCCGCCAUCUGCGGCCGUUACCUCUUCAACUGGGCGGUAAAAACCAAAGUUAAACUCACUCCAAUCCCGGGCGCAUCCCAGCUGGACUUGUCCAACUGGUUUGUUGCUGGUUACAGCGGGGGAGACAUAUAUCACAGCGUGUCUCGUGCCCGGCCCCGCUGGUUCAUGUGUUGCCUACUCCUACUUGCCGUAGGGGUAGGCAUCUACCUGCUCCCCAACCGAUGAA----CGGGGAGCUAA-----ACACUCCAG-----------------------------------------------------------------------------------------------------------------------------------------------------------------------------------------------------------------------------------------------------------------------------------------
1b_MW689971             ---------------------------------------------CACUCCCCUGUGAGGAACUACUGUCUUCACGCAGAAAGCGUCUAGCCAUGGCGUUAGUAUGAGUGUCGUACAGCCUCCAGGACCCCCCCUCCCGGGAGAGCCAUAGUGGUCUGCGGAACCGGUGAGUACACCGGAAUUGCCAGGACGACCGGGUCCUUUC--UUGGAU-AAACCCGCUCAAUGCCUGGAGAUUUGGGCGUGCCCCCGCAAGACCGCUAGCCGAGUAGUGUUGGGUCGCGAAAGGCCUUGUGGUACUGCCUGAUAGGGUGCUUGCGAGUGCCCCGGGAGGUCUCGUAGACCGUGCACCAUGAGCACGAAUCCUAAACCUCAAAGAAAAACCAAACGUAACACCAACCGCCGCCCACAGGACGUCAAGUUCCCGGGUGGCGGACAGAUCGUUGGUGGAGUUUACUUGUUGCCGCGCAGGGGCCCGCGAUUGGGUGUGCGCGCGACGAGGAAGACUUCCGAGCGGUCGCAACCUCGUGGAAGGCGACAGCCUAUCCCCAAGGCUCGCCGAACCGAGGGUAGGACCUGGG-CCCAGCCUGGGUACCCAUGGCCCCUCUAUGGUAACGAGGGCUGCGGAUGGGCAGGGUGGCUCCUGUCCCCCCGUGGCUCACGACCUAGUUGGGGCCCCUCAGACCCCCGGCGUAGGUCACGCAAUUUGGGUAAGGUCAUCGAUACCCUCACGUGUGGCUUCGCCGACCUCAUGGGGUACAUCCCGCUCGUCGGCGCCCCCCUAGGAGGCGCUGCCAGAGCCCUGGCGCAUGGCGUCAGGGUCCUGGAGGACGGCGUGAAUUAUGCAACAGGGAACCUGCCCGGUUGCUCUUUCUCUAUCUUCAUCCUAGCUCUCUUGUCUUGUCUGACGAUUCCAGCUUCCGCCUACGAGGUGCGCAACGUGUCUGGGGUGUACCAUGUCACCAAUGAUUGUGCCAACUCAAGCAUUGUGUUUGAGGCAGAUGGUCUAAUCCUGCAUACCCCCGGGUGCGUGCCCUGCGUCCGGGAGGGC---AACGCCUCCCGGUGCUGGACUGCGCUUACCCCCACGCUUGCGGCCAGAAACGCUGCCGUCCCCACCAUGGCAAUACGACGCCAUGUCGAUUUGCUUGUUGGGGCGGCUACGUUCUGUUCCGCUAUGUACGUGGGGGACCUCUGUGGAUCUGUCUUCCUUGUUGGCCAGCUUUUCACCUUCUCACCUCGCCGGCAUGAGACAGUACAAGACUGCAAUUGUUCCAUCUAUUCCGGCCACGUGUCGGGUCAUCGUAUGGCCUGGGACAUGAUGAUGAAUUGGUCGCCUACCGCAGCCUUGGUGAUGUCGCAACUGUUCCGAGUCCCUCAAGCCGUCCUGGACAUAGUGGCGGGGGCCCACUGGGGAGUCCUGGCGGGUCUGGCCUACUAUUCCAUGGUGGGAAAUUGGGCCAAGGUCUUGAUUGUGCUGCUGCUCUUUGCCGGGGUUGACGGGCAUACCCACACGACAGGGGGG---GNNNNNNNNNNNNNNNNNNNNNNNNNNNNNNNNNNNNNNNNNNNNNNNNNNNNUCAGAACGUCCAGUUUAUAAAUACCAAUGGCAGCUGGCACAUCAAUAGGACUGCUCUUAAUUGCAAUGAUUCCCUUAACACCGGAUUUAUUGCCGCAUUGUUCUACACCCAC---AGAUUCAACUCUUCCGGGUGCGCGGAGCGCAUGUCCAGCUGUCGCUCCCUCAGCACCUUUGACCAAGGGUGGGGGCCCAUCACCUAC------AAUGGGACCCCAGAUCCA---------GACCAGAGGCCCUACUGCUGGCACUACGCCCCCCAGCCGUGCGGUAUCGUCCCCGCGCGGCAGGUAUGCGGGCCAGUGUACUGCUUCACCCCAAGCCCGGUUGUGGUGGGGACCACCGAUCGCCUCGGUGUCCCUACCUACUCGUGGGGUGAGAAUGAGACGGACGUGCUGCUUCUCAACAACACGCGGCCGCCGCAAGGCAACUGGUUUGGUUGCACCUGGAUGAAUUCUACGGGAUUUACCAAGACGUGUGGGGGGCCCCCCUGUAACAUCGGGGGUGCCGGUAACAACACU------------------CUAACCUGCCCUACAGACUGCUUCCGGAAGCAUCCGGAGGCCACUUACGGCAAGUGUGGUUCGGGACCGUGGUUGACCCCCAGGUGCUUGGUACAUUACCCUUACAGACUUUGGCAUUAUCCCUGCACUGUAAAUUUUUCCAUCUUCAAAGUCAGGAUGUAUGUAGGAGGUGUGGAGCACAGGCUGGAAGCCGCGUGCAACUGGACCAGGGGAGAGCGCUGCAACCUCGAGGAUAGGGACAGAUCAGAGCUUAGCCCACUGCUACUCUCCACAACCGAGUGGCAGAUACUACCAUGCUCUUUCACCACUCUACCGGCCCUGUCCACGGGCUUGAUCCAUCUCCACCAGAAUACCGUGGACAUACAGUACUUGUACGGAGUUGGGUCGGUGGUCGUCUCGUUUGCUAUCAAAUGGGAAUACAUUGUGUUGCUCUUCCUUCUCCUGGCGGACGCCCGUGUCUGCGCCUGCUUGUGGAUGAUGCUGUUAGUG-GCCCAGGUAGAAGCUGCCUUGGAGAACCUAGUGGUUCUCAACGCGGCAUCCUUAGCCGGGUCGCAUGGCAUUUCCUCCUUCCUCCUGUUUUUCUGCGCCGCAUGGUACAUAAAGGGCAAGCUGGUUCCUGGGACGGCCUACGCGCUCUACGGCGCCUGGCCGUUGCUCUUGCUCCUGCUGGCGCUGCCUCCUCGUGCCUAUGCCCUGGACCGAGAGGUAGCCGCAUCGUGCGGAGGCGCGGUUUUUGUGGGUCUGGCACUCUUGACCCUGUCACCACACUAUAAAAUGAUCCUCGCUAAGAUCAUAUGGUGGCUGCAGUAUUUCAUCACUACGGCUGAGGCGCACUUACAUGUGUGGGUCCCCCCCCUCAACGCGCGGGGGGGGCGUGAUGCCAUCAUUCUCCUCCUGGCUGCGUUCCACCCGGAGCUGAUUUUUGAUAUCACGAAGCUCCUGCUCGCCAUCCUCGGUCCUUUGAUGGUGCUCCAGGCUGGCCUGACCAGAGUGCCGUACUUUGUACGCGCCCACGGGCUCAUUCGUGCAUGCAUGUUGGUGCGGAAGGUCGCUGGAGGUCAUUAUGUCCAAAUGGCCUUCAUGAAGCUGGCCGCGCUGACGGGUACGUACGUUUAUGACCACCUCACUCCGCUACGGGAUUGGGCCCACGUGGGCCUGCGUGACCUAGCGGUGGCGGUUGAACCUGUUGUGUUUACGGACAUGGAGACCAAGCUCAUUACCUGGGGGGCAGAUACCGCAGCGUGUGGAGAUAUCAUCCAGGGCUUACCCGUCUCCGCCCGGAGGGGGAGGGAGAUACUCCUGGGGCCGGCUGAUGGAUUUAGAGAGCGGGGGUGGCGGCUGCUUGCACCCAUUACGGCCUACGCCCAACAGACUCGAGGCCUUUUGGGAUGCAUUGUUACCAGCCUCACGGGCCGAGACAAAAACCAGGUUGAGGGAGAAGUCCAAAUACUGUCCACCGCAACGCAGACCUUCUUGGGGACCUGCAUCAACGGUGUGUGCUGGACUGUCUACCAUGGCGCCGGCCCAAGGACCUUGGCCGGCCGCAACGGCCCGGUCACCCAGAUGUACACCAAUGUGGACCAGGACCUCGUCGGCUGGCUAGCGCCCCCCGGGGCGCGCUCCUUGACACCGUGCACCUGCGGUAGCUCGGACCUAUAUUUGGUCACGCGGCACGCGGAUGUUGUUCCGGUACGCCGGCGAGGCGACAGCAGAGGGAGUUUACUCUCCCCCCGGCCUGUUUCAUAUCUGAAAGGCUCUUCGGGCGGCCCACUGCUCUGCCCCUCGGGGCAUGUUGCAGGCCUCUUCCGGGCUGCAGUGUGCACCCGGGGAGUUGCAAAGGCGGUUGACUUCGUGCCCGUCGAGUCCAUGGAGACCACCAUGCGGUCCCCAGUUUUCACAGACAACUCUGCUCCGCCAGCUGUUCCCCAGUCAUUCCAAGUAGCCCACCUGCAUGCCCCUACUGGCAGCGGCAAGAGCACUAGAGUGCCGGCUGCGUACGCGGCCCAAGGAUACAAGGUGCUCGUGCUGAAUCCAUCUGUCGCCGCUACUCUAGGCUUUGGGGCUUACAUGUCUAAGGCGCAUGGAAUUGACCCAAACAUCAGGACUGGGGUGAGGACCAUCACCACGGGCGCCGCCGUCACAUAUUCUACCUAUGGCAAGUUCCUUGCCGAUGGCGGCUGCUCCGGAGGCGCUUAUGACAUCAUAAUCUGUGACGAGUGCCACUCGACCGACUCGACCUCUGUGCUGGGUAUCGGGACGGUACUAGACCAAGCGGAGACGGCUGGAGCGCGCCUCGUCGUGCUCGCCACUGCCACACCUCCCGGAUCUGUCACCGUGCCGCACCAUAACAUUGAAGAGGUCGCCCUGUCGAACGUCGGGGAGAUUCCCUUUUAUGGCAAAGCCAUACCCCUGGAUAUUAUCAAAGGGGGAAGACACCUCAUUUUCUGCCAUUCCAAAAAGAAAUGUGACGAGCUCGCCGCGAAACUAACAGGCCUCGGUGUCAAUGCUGUGGCAUACUACCGGGGGCUUGACGUGUCCGUCAUUCCAACUAGCGGAGACGUCGUUGUCGUGGCAACAGAUGCUCUGAUGACAGGCUACACCGGCGAUUUCGACUCGGUCAUAGACUGCAAUGUGUGCGUCGUCCAAACGGUCGAUUUUAGCCUUGACCCCACCUUCACCAUCGAGACAACGACUGUGCCCCAGGACGCUGUGUCACGCUCGCAACGGCGGGGCAGAACCGGCAGGGGCAGGCCGGGCAUCUACAGGUUUGUGACGCCGGGGGAACGACCCUCCGGUAUGUUUGACUCGUCGGUCCUCUGUGACUGCUAUGACGCGGGCUGUGCGUGGUAUGAGCUCACGCCCGCCGAGACCUCAGUCAGACUGCGCGCUUACCUGAACACACCAGGGUUGCCCGUUUGCCAGGACCACUUGGAGUUCUGGGAGAGCGUCUUUACAGGCCUCACCCACAUAGACGCCCACUUCCUGUCCCAGACCAAGCAGGCAGGGGACAACUUCCCCUACCUGGUGGCUUACCAGGCCACCGUGUGUGCCAGGGCCAAGGCCCCACCUCCAUCAUGGGACCAAAUGUGGAAAUGUCUUACACGACUGAAGCCUACGCUGCAGGGGCCCACGCCCCUGCUGUACAGGCUGGGAGCCGUCCAAAAUGAGGUCACCCUCACACACCCUGUGACUAAGUAUAUCAUGGCAUGUAUGUCAGCUGACCUGGAGGUCGUCACCAGCACCUGGGUGUUGGUAGGCGGGGUCCUUGCGGCACUAGCUGCGUACUGUCUGACGACAGGCAGCGUGGUCGUCGUAGGCAGGAUUGCGCUCUCCGGAAAGCCAGUCGUCAUGCCAGACAGGGAAGUCCUCUAUCAGGAGUUCGACGAGAUGGAGGAGUGUGCCUCACACCUCCCUUACAUCGAACAAGGGAUGCAGCUAGCCGAGCAGUUCAAGCAGAAGGCGCUCGGUCUGCUGCAGACGGCAACCAAGCAGGCAGAGGUCGUUGCCCCCACUGUGCAGUCCAAAUGGCAAGCUCUCGAGAGCUUUUGGGCGAAGCACAUGUGGAACUUCAUCAGUGGAAUACAAUACCUAGCGGGCCUGUCAACGCUCCCGGGGAACCCGGCGAUAGCGUCACUGAUGGCAUUUACAGCUGCCGUCACUAGCCCGCUAACUACUCAGCAAACCCUUCUAUUCAACAUCCUGGGGGGGUGGGUGGCUUCUCAACUCGCAGCCCCUAGUGCUGCCUCAGCAUUCGUGGGCGCCGGUAUAGCUGGCGCUGCUGUCGGCAGCAUAGGGCUCGGGAAGGUGCUUAUUGACAUCCUGGCAGGCUAUGGUGCAGGGGUUGCGGGUGCACUCGUGGCAUUUAAGAUCAUGAGCGGCGAGGUUCCCAGCACCGAAGACUUGGUCAACCUACUGCCCGCCAUCCUCUCGCCUGGCGCCCUGGUUGUCGGUGUAGUGUGCGCAGCGAUACUGCGCCGACACGUGGGGCCGGGCGAGGGAGCGGUGCAAUGGAUGAACCGUCUCAUAGCGUUCGCAUCACGGGGCAACCAUGUGUCCCCCACGCAUUAUGUGCCUGAGAGCGACGCUGCUGCCCGUGUCACCCAGAUUCUUUCCAACCUUACCAUCACCCAGCUGCUGAAGAGGCUGCACCGGUGGAUCAAUGAAGACUGCACCACCCCCUGCGCCGGCUCAUGGCUGAGAGACAUUUGGGACUGGGUAUGCACAGUACUAAGUGACUUCAAGAACUGGCUCCAGUCCAAGCUCCUGCCGCGGUUGCCGGGAGUCCCUUUCCUCUCAUGCCAGCGCGGGUACAGGGGGGUCUGGCGAGGAGAAGGUGUCAUGCAGACCACCUGCCCGUGCGGGGCAAAACUGGCCGGACAUGUAAAGAAUGGGUCCAUGAGGAUCGUUGGACCCAGGACCUGCAGCAACACGUGGCAUGGAACAUUUCCCAUCAAUGCACACACCACGGGUCCAUGCACGCCCGCCCCGGCGCCCAACUAUUCCAGGGCGUUGUGGCGGGUGGCAGCUGAGGAAUACGUGGAGGUUAGACGAGUGGGGGAUUUCCAUUACGUGACGGGCAUGACCAGUGACAACAUAAAGUGCCCGUGUCAGGUCCCAUCCCCAGAGUUCUUCACUGAAGUGGACGGGGUGCGGUUGCAUCGUUACGCUCCGCCGUGCAAGCCGCUCUUGCGGGAGGAAGUCACCUUCCAGGUUGGCCUCAACCAAUACCUGGUAGGGUCACAACUCCCGUGUGAGCCUGAACCGGACGUGACGGUGUUGACCUCCAUGCUCACCGACCCCUCCCACAUCACUGCUGAGGCGGCCAAGCGCAGGCUGGACAGGGGGUCUCCCCCCUCUCUAGCUAGCUCCUCGGCCAGCCAAUUGUCUGCACCAUCUUUGAAAGCCACAUGCCACACACACCAUGACUCCCCAGACGCUGACCUCAUUGAAGCUAAUCUCCUGUGGAGGCAGGAGAUGGGCGGAAACAUCACUCGUGUGGAGUCAGAGAACAAGGUGGUUAUUCUGGACUCUUUCGACCCACUCCACGCGGAG---GAGGAUGAGAGGGAGGUGUCUAUUCCGGCAGAGAUCUUGCGGAAA---UCCAAGAAAUUUCCCCCAGCGUUGCCCAUAUGGGCACGCCCGGACUACAACCCUCCAUUGUUAGAGUCCUGGAAGGACCCGGACUAUGUUCCACCAGUGGUACACGGGUGCCCACUGCCACCAACCAAGGCCCCCCCAGUGCCGCCUCCGAGGAGG---AAGAAGACGGUCGUACUAACAGAAUCCACCGUCUCCACAGCCCUGGCUGAGCUCGCUGAAAAGAGCUUCGGCGACUCUACGUCGUCGGGCGUUGACAGCGGCACGGCGACCGCACCUCCUGACCAGCCCUCCGACGACGGCGACACAGGG---------------UCCGACGCUGAGUCGUACUCCUCCAUGCCCCCCCUCGAGGGGGAACCGGGGGAUCCCGACCUC------------------------------------------------------------AGCGAUGGGUCUUGGUCCACCGUGAGCGAGGAAACUGGC------GAGGACGUUGUGUGCUGCUCAAUGUCCUACUCGUGGACAGGUGCUUUGGUCACACCAUGCACCGCCGAAGAGAGCAAACUGCCCAUCAACGCACUAAGCAAUUCUCUGUUGCGCCAUCACAACAUGGUCUAUGCUACGACCUCGCGCAGUGCCAGCCAGAGGCAGAAAAAAGUUACCUUUGACAGACAGCAAGUCCUGGAUGACCACUACCGGGACGUGCUCAAGGAGAUUAAGGCAAAGGCGUCCACAGUGAAGGCCAGGCUAUUGUCCGUAGAGGAAGCCUGUAGCCUGACGCCCCCACACUCGGCCAGAUCCAAAUUUGGCUAUGGGGCACAGGACGUCCGGAGCCUAUCCAGGAAGGCCGUGAACCACAUCCGCUCCGUGUGGAAGGACCUCUUGGAAGACAAUGAAACACCAAUAGACACAACCAUCAUGGCAAAGAAUGAGGUUUUCUGUGUUCAACCAGAGAAAGGAGGCCGCAAGCCAGCCCGCUUCAUCGUGUUUCCCGACUUAGGGGUUCGCGUGUGCGAGAAGAUGGCUCUCUACGAUGUGGUCUCCACUCUCCCUCAAGCCGUGAUGGGAGGCUCCUACGGAUUCCAAUAUUCUCCGACGCAGCGUGUUGAGUUCCUAGUGAAUGCUUGGAAGUCGAAGAAAACCCCCAUGGGUUUCUCGUAUGACACGCGCUGCUUUGACUCGACAGUCACCGAGAAUGAUAUCCGUGUUGAGGAGUCAAUCUACCAAUGUUGUGACUUGGCCCCUGAGGCUCGCGUAGCCAUCAAGUCGCUCACCGAGCGGCUGUACGUCGGGGGCCCCCUUACCAAUUCAAAAGGGCAGAACUGCGGCUACCGUCGGUGUCGCGCAAGCGGCGUGCUGACUACUAGCUGCGGCAAUACCCUUACAUGCUACAUCAAAGCCAUGGCAGCCUGUCGAGCUGCAAAGCUCCAGGACUGCACAAUGCUUGUGUGCGGGGACGACCUUGUCGUUAUCUGUGAGAGCGCGGGAGUCCAGGAGGACGCGGCGAGCCUACGAGUCUUCACGGAGGCUAUGACUAGGUACUCUGCCCCCCCCGGCGACCCGCCCCAACCGGAAUACGACUUGGAGCUAAUAACAUCGUGCUCCUCCAACGUGUCGGUCGCUCACGACGGAAAUGGCAAACGGGUCUACUAUCUGACCCGCGAUCCUACCACUCCCCUCGCUCGAGCUGCGUGGGAGACAGCAAGACACACUCCAGUAAACUCCUGGUUAGGCAACAUCAUUAUGUAUGCCCCCACUUUGUGGGCGAGGAUGAUUUUGAUGACCCAUUUCUUUUCCAUCCUCCUAACACAGGAGCAGCUUGAGAAGGCCCUAGACUGCCAGAUCUAUGGGGCCUGUUACUCCAUUGAACCACUUGACCUACCUCAAAUCAUUCAACGACUCCAUGGUCUUAGCGCUUUUUCACUCCAUAGUUACUCUCCAGGUGAAAUCAAUAGGGUGGCUGCCUGCCUCAGGAAACUUGGGGUACCACCC-UUGCGAGUCUGGAGACAUCGGGCCAGGGCUGUCCGCGCUAAGCUACUGUCCCAGGGGGGGAGGGCCGCAAUUUGCGGGAAGUACCUCUUCAACUGGGCAGUAAAGACCAAGCUCAAACUCACUCCAAUUGCGGCCGCAUCCCAGCUGGACUUAUCCGGUUGGUUUGUUGCCGGCUACAGCGGGGGAGACAUUUAUCACAGCGUGUCUCGUGCCCGACCCCGCUGGUUCAUGUGGUGCCUACUCCUACUUUCCGUAGGGGUAGGCAUCUACCUGCUUCCCAACCGAUGAU----UGGGGAGCUAA-----ACACUCCAGG----------------------------------------------------------------------------------------------------------------------------------------------------------------------------------------------------------------------------------------------------------------------------------------
1c_MW690013             --------------------------GCGACACUCCGCCAUGAAUCACUCCCCUGUGAGGAACUACUGUCUUCACGCAGAAAGCGUCUAGCCAUGGCGUUAGUAUGAGUGUCGUACAGCCUCCAGGACCCCCCCUCCCGGGAGAGCCAUAGUGGUCUGCGGAACCGGUGAGUACACCGGAAUUGCCAGGACGACCGGGUCCUUUC--UUGGAUCUAACCCGCUCAAUGCCUGGAGAUUUGGGCGUGCCCCCGCAAGACUGCUAGCCGAGUAGUGUUGGGUCGCGAAAGGCCUUGUGGUACUGCCUGAUAGGGUGCUUGCGAGUGCCCCGGGAGGUCUCGUAGACCGUGCACCAUGAGCACGAAUCCUAAACCUCAAAGAAAAACCAAACGUAACACCAACCGCCGCCCACAGGACGUCAAGUUCCCGGGUGGUGGUCAGAUCGUUGGCGGAGUUUACUUGUUGCCGCGCAGGGGCCCUAGAUUGGGUGUGCGCGCGACGAGAAAGACUUCCGAGCGGUCGCAACCUCGCGGAAGGCGGCAGCCUAUCCCCAAGGCCCGCCGGCCCGAGGGCAGGGCCUGGG-CUGAGCCCGGGUACCCAUGGCCCCUCUGGGGAAAUGAGGGCUGCGGGUGGGCAGGGUGGCUCCUGUCCCCUCGUGGCUCCAGACCCAGCUGGGGCCCUUCAGACCCCCGGCGUAGGUCACGCAACCUGGGUAAGGUCAUCGAUACCCUGACGUGUGGCUUCGCCGACCUCAUGGGGUACAUUCCGCUCGUCGGCGCCCCCCUAGGGGGCGCUGCCAGGGCCCUGGCGCAUGGCGUCAGGGUUCUGGAGGACGGCGUGAACUAUGCAACAGGGAAUCUUCCUGGUUGCUCCUUUUCUAUCUUUCUUCUUGCUCUGCUGUCCUGUCUAACAGUCCCCGCCUCCGCUUUUCAGGUACGCAACUCCUCGGGAAUCUACCAUGUCACCAAUGAUUGCCCCAAUUCGAGUGUUGUGUACGAAGCGGAUGGCUUGAUCAUGCAUCUACCAGGGUGCGUGCCCUGCGUCCGCGAGGGU---AAUACCUCGAGAUGCUGGGUAUCGCUUACUCCCACGCUUGCUGCGCGAGACAGUCAAGUCCCCGUUAAGUCGGUUCGACAGCAUGUCGAUCUGCUUGUCGGGGCUGCUGCGCUGUGCUCGGCUAUGUACGUGGGAGACCUCUGUGGGUCUGUUUUCCUCGUUGGCCAGCUCUUCACCUUCUCGCCUAGGCGACACUGGACAACACAAGAGUGCAACUGCUCCAUAUACCCAGGCCACGUAACAGGUCAUCGUAUGGCUUGGGAUAUGAUGAUGAACUGGUCGCCCACUGGCGCUUUGCUCAUGGCGCAGCUGCUCCGGAUCCCACAAGCCGUCGUGGACAUGGUGGCAGGGGCCCACUGGGGUGUCCUAGCGGGACUUGCCUACUAUUCUAUGGCGGGGAACUGGGCAAAGGUUGUGGUUGUGCUGUUGCUCUUUGCCGGUGUGGAUGCGACCACCCACACUACGGGGAGC---GUGGCGGCCGGCAAUGCGGCAAGGCUGACCCAGCUCUUCAAUCCGGGCUCUAAGCAGAACAUCCAGCUCGUGAACACCAACGGCAGUUGGCACAUCAACAGGACGGCCCUGAACUGCAACACCAGCCUCGAGACCGGCUGGCUCACGUCGCUGUUCUAUACCCAC---AAGUUCAACUCUUCUGGGUGCCCCGAGAGGAUGGCCAGCUGUCGCCCUCUCGCCCACUUCGAUCAGGGGUGGGGGCCCAUCUCCUAC---ACCAACGGGAGCGGCGGA------------GACCAGCGCCCUUACUGCUGGCACUAUGCCCCACGGCCGUGUGGCAUUGUGCCGGCAAGGGACGUCUGCGGACCAGUAUACUGUUUCACGCCCAGCCCGGUUGUGGUGGGGACGACUGAUGUUUCGGGAGUCCCUACGUACAGCUGGGGUGAGAAAGACACAGAUGUGCUGCUCCUCAACAACUCCAGGCCGCCCUUGGGAAACUGGUUUGGCUGCACAUGGAUGAACUCCACCGGCUUUACCAAAGCGUGCGGGGCCCCGGCUUGCAACAUCGGCGGGAGCGGAAACAACACC------------------UUGCUCUGUCCCACCGACUGCUUUCGCAAACAUCCGGAGGCUACGUAUGCUAAGUGUGGCUCUGGCCCCUGGCUCACCCCACGGUGCAUGGUCGACUACCCGUAUAGGCUUUGGCACUACCCCUGCACAGUCAAUUACACCCUUUUCAAAAUCAGGAUGUUCCUUGGCGGGGUCGAGCACAGACUCACUGCUGCGUGCAACUGGACGCGCGGAGAGCGCUGCGAUUUGGAGGACAGGGAUAGGUCUGAACUUAGCCCGCUGCUGCUAUCGACAACACAGUGGCAGGUCCUCCCGUGCUCGUUCACAACGUUGCCGGCCUUGUCGACCGGGCUGAUUCACCUUCACCAAAACAUCGUGGACGUACAAUACCUUUAUGGGUUGGGCUCGGUGGUCGUGUCCUGGGCCAUCAAAUGGGAGUAUGUGGUUCUUCUGUUCUUGUUGCUAGCGGAUGCUCGCGUCUGCGCCUGCCUAUGGAUGCUGUUACUCGUG-UCCCAGGCGGAAGCAGCGCUCGAGAAUCUGAUAGUACUCAAUGCAGCCUCGCUGGCCGGAACGCACGGCGUCGCCUCUUUCCUCAUCUUCUUCUGCAUGGCGUGGUACCUGAAGGGCAGGUGGGUCCCCGGAGCCGCCUAUGCUGUCUACGGGUUGUGGCCCCUGCUCUUGCUCCUCCUGGCGCUGCCUCAACGGGCAUAUGCCAUGGAUAGGGAGAUUGCUGCGUCGUGCGGAGGCGUCGUCUUCAUCUGCCUGCUGCUAUUCACCUUGUCACCCUUUUAUAAGCAGUACCUGGCCCUGCUCAUCUGGUGGCUGCAGUACUUCUUGACUAGAGCGGAGGCGAUGCUGCAGGUAUGGGUCCCCCCCCUCAACGUUCGGGGGGGGCGUGACAGUAUCAUCCUACUCAUGUGCCUGUUCCAUCCGCACCUAAUCUUUGACAUCACCAAAAUCCUGCUGGCCUUGCUCGGGACUGCAUGGAUCCUGCAACACAGCCUGCUCAAGGUGCCAUACUUUGUGCGCGCCCAUGGCCUUCUCAGGUUCUGCAUGCUGGUGCGCAAAGUGGCAGGUGGCCAGUACAUCCAAAUGGCCAUGCUGAAGUUUGGCGCCCUAACCGGCACUUACAUCUACAAUCACCUCACUCCACUUGGAGACUGGGCCCACAGCGGGCUGCGCGACCUCGCCGUGGCGAUCGAGCCCGUUGUUUUCUCCCAGAUGGAAACCAAGGUCAUUCUUUGGGGGGCGGACACCGCUGCAUGCGGCGAUAUCAUCCAGGGUCUGCCCGUUUCUGCCCGGCGAGGGAGGGAGAUAUUGCUAGGACCCGCUGACUCACUGGCUAACGCUGGAUGGAGGCUUCUCUCCCCCAUCACGGCGUACGCUCAGCAGACGCGGGGCCUACUUGGCUGUAUCAUCACCAGUCUCACCGGCCGGGACAAGAACCAGGUGGAGGGAGAAGUCCAGAUUGUGUCCACAGCGUGCCAGACAUUCUUGGCUACGUGUGUCAACGGGGUCUGCUGGACUGUCUACCAUGGGGCCGGAGCCAGGACCAUCGCAACUGCAACGGGCCCCGCCGUCCAAAUGUACACCAAUGUGGACCAGGAUCUUGUGGGGUGGCCGGCUCCUCAGGGGGCUCGCUCUCUGGUGCCAUGCACUUGCGGAGCAUCGGAUCUCUAUCUGGUUACGAGACACGCCGAUGUCAUCCCGGUUCGACGCCGGGGCGACUCCAGGGGGAGCUUGCUCUCUCCCAGGCCAGUCUCGUACUUGAAGGGGUCCUCGGGCGGCCCGCUGCUCUGCCCCUCGGGGCAUGUGGUGGGCAUCUUCAGAGCUGCGGUGUGCACCCGCGGGGUCGCAAAGGCCGUUGACUUCGUGCCCGUUGAGUCCCUCGAAACCACCAUGAGGUCUCCAGUUUUCACUGACAACUCCACUCCGCCUGCCGUGCCGCAAACUUACCAAGUGGCCCAUUUACAUGCUCCCACGGGAAGUGGUAAGAGCACAAAGGUGCCGGCUGCCUAUGCCGCCCAGGGGUACAAAGUACUUGUACUUAACCCCUCUGUGGCUGCCACUUUAGGCUUCGGCGCGUACAUGUCAAGGGCCCACGGCAUUGACCCGAACAUCAGGACUGGUGUGCGGACCAUUACCACAGGCGCCCCCAUCACGUACUCCACCUACGGCAAGUUCCUUGCCGACGGUGGUUGUUCGGGAGGCGCAUAUGACAUAAUAAUCUGUGAUGAGUGCCACGCAACAGACUCCACCUCGAUCCUGGGCAUUGGCACUGUUCUUGACCAGGCAGAGACGGCCGGGGCUAGGCUGGUCGUGCUCGCUACGGCUACACCUCCAGGCUCCGUCACCGUGCCCCACCCUAACAUCGAGGAAGUCGGCCUGUCCAAUGAGGGGGAGAUCCCCUUUUACGGCAAGGCCAUCCCCCUACAAAGCAUCAAGGGGGGGAGACACCUCAUUUUCUGCCACUCUAAGAAAAAGUGUGACGAACUCGCCGCCCAGCUGGUUUCUCUUGGCAUCAACGCCGUCGCUUACUACCGAGGCCUCGACGUAUCCGUCAUUCCCACCUCUGGAGACGUCGUUGUGGUGGCGACAGACGCCUUGAUGACCGGCUACACCGGCGAUUUCGACUCUGUGAUAGACUGUAAUACAUGUGUCACCCAAACAGUCGAUUUCAGCCUUGACCCUACAUUCACCAUUGAGACCGUCACUGUGCCCCAGGAUGCCGUGUCCCGCUCACAACGAAGAGGUAGGACCGGCAGGGGGCGACAUGGCAUUUACAGAUUUGUGUCACCUGGAGAACGGCCGUCUGGUAUGUUUGACUCCUCAGUCCUGUGUGAGUGCUAUGACGCGGGUUGCGCUUGGUAUGAGCUGACACCCGCUGAGACCACGACCAGAUUGCGGGCGUACUUCAACACACCGGGGCUACCCGUGUGCCAGGACCACCUGGAGUUUUGGGAAGGCGUGUUCACCGGCCUCACCCACAUAGACGCCCACUUCUUGUCACAAACAAAACAGGCUGGGGAUAACUUCCCUUACCUGGUGGCGUACCAGGCCACUGUGUGUGCCAGAGCUCAGGCUCCGCCGCCAUCAUGGGACCAGAUGUGGAAGUGCCUAAUUAGGCUCAAACCUACACUCCACGGGCCUACUCCCCUACUAUACAGACUGGGUGCUGUGCAGAAUGAGGUUGUCCUGACACACCCAAUAACCAAAUACAUCAUGGCUUGCAUGUCGGCGGAUCUGGAGGUCGCCACCAGCACCUGGGUGUUGGUUGGCGGUGUUCUUGCCGCUGUGGCCGCUUACUGCCUGUCCACAGGUAGCGUGGUCAUAGUCGGCAGGAUCAUCUUGUCCGGAAAGCCGGCAGUAAUACCUGACAGACAAGUCCUAUAUCAGGAGUUUGACGAGAUGGAAGAGUGCGCUGCGCACAUUCCGUAUCUCGAACAAGGGGCACAUAUCGCUGAGCAGUUCAAGCAAAAAGCGCUCGGCCUGCUGCAGGUGGCAUCCAAACAGGCGGAGGACAUCACCCCCGCUGUCCAGACCCACUGGCAAAAGCUGGAAGCCUUCUGGGCAAAGCACAUGUGGAACUUUAUUAGUGGCAUACAGUACCUGGCGGGCUUGUCAACACUGCCGGGGAAUCCUGCUAUAGCAUCAUUGAUGGCAUUUACAGCUGCUGUCACUAGUCCACUGACCACCAACCAAACCCUCCUAUUCAACAUCAUGGGGGGGUGGGUGGCCGCCCAGAUUGCCGCUCCAACCGCCGCCACAGCCUUCGUCGGCGCCGGUAUAACCGGUGCCGUCGUUGGUAGUGUGGGAAUUGGAAAAAUCCUAGUGGACAUUCUUGCUGGCUACGGUGCAGGCGUGGCGGGUGCUCUCGUGGCUUUCAAGAUCAUGAGCGGCGAGGUCCCCACCACUGAGGACUUAGUCAAUCUGCUGCCUGCCAUUCUGUCACCUGGAGCGCUUGUCGUGGGCGUCGUGUGCGCCGCGAUAUUGCGCAGACACGUAGGACCAGGCGAGGGGGCUGUGCAGUGGAUGAACCGGCUGAUAGCGUUCGCCUCGCGGGGCAACCACGUUUCCCCCACGCACUAUGUGCCAGAGAGCGACGCAGCAGCCCGUGUCACCCAAAUCCUCAGCAGCCUCACUGUUACCCAACUUCUGAGAAGGCUCCAUCAGUGGAUAAAUGCAGAUUGUUCCACCCCGUGUGCCGGUUCCUGGUUGCGAGAUAUCUGGGACUGGGUAUGCGAGGUGUUGAGCGACUUCAAGACCUGGCUCAAAGCCAAGCUCAUGCCACAAAUGCCCGGUAUCCCGUUCAUCUCUUGCCAGCGCGGGUAUCGCGGCACCUGGCGGGGCGACGGCAUCAUGAACACCCGCUGCCCCUGUGGAGCCGACAUAACUGGACAUGUGAAAAACGGGACAAUGAAGAUCGUUGGCCCUAGGACUUGCAGCAACACUUGGCAUGGGACCUUCCCCAUUAACGCCUACACCACUGGACCCAGCACGCCUACCCCAGCGCCAAACUAUUCGGUUGCGCUGUGGAGGGUUUCCGCUGAGGAGUACGUGGAGGUAAGGCGCGUUGGGGACUUUCACUACAUCACGGGAAUGACCACUGAUAAGAUCAAGUGCCCGUGUCAGGUCCCGGCACCUGAAUUCUUCACAGAACUGGACGGGGUGCGCCUUCACAGGUUCGCCCCGCCAUGCAAACCUCUACUACGGGAAGAGACCACAUUCAGCGUUGGGCUCAACGAGUACCUGGUAGGUUCCCAGCUGCCUUGCGAGCCCGAGCCAGACGUGGCAGUGCUAACAUCCAUGCUCACAGAUCCUUCCCAUAUUACAGCGGAGGCGGCUGCCCGGAGGCUGAAGAGGGGGUCACCCCCCUCUCUGGCCAGUUCUUCCGCCAGCCAGCUUUCCGCGCCUUCUCUCAAAGCGACUUGCACCACUCAUCAUGACUCCCCGGAUGCCGACCUCAUUGAAGCCAAUCUCCUGUGGAGACAGGAGAUGGGAGGCAACAUCACCAGGGUAGAGUCGGAGAACAAGGUGGUGAUUCUGGACUCCUUUGACCCACUCGUAGCGGAG---GAGGACGACCGGGAGGUGUCCGUUCCGGCGGAGAUACUGAGGAAA---ACAAAAAAGUUCCCCUCGCCUCUGCCGGUCUGGGCGUCCCCGGACUACAAUCCCCCCCUGCUGGAGACGUGGAAACGCCCUGACUACGAACCACCUGUGGUCCAUGGGUGUCCCUUGCCGCCCUCCGGGGCGCCUCCGGUACCGCCGCCUCGGAAA---AAGAGAACGGUGGUGCUGGAUGAGUCCAAUGUAUCUACUGCUCUGGCAGAGCUUGCCGAGAAGACCUUUGGCAGCUCCACAACUUCUGGCGUCACUGGCGACAGCGCAACCGAACCCUCCCCACCGGAGUCUCGCAUUGAUGACACCGGG---------------UCCGAUGCCGAGUCGUUCUCCUCCAUGCCCCCCUUAGAGGGGGAGCCGGGGGAUCCCGAUCUC------------------------------------------------------------AGCGACGGGUCUUGGUCGACAGUGAGCGACGACACUGGCGGG---GAGGACGUUGUGUGCUGCUCAAUGUCCUACUCGUGGACAGGCGCCUUGAUCACGCCUUGCGCUGCCGAAGAGAGCAAGCUGCCCAUCAACGCACUAAGCAACUCUCUGCUGCGACAUCACAACCUGGUGUACGCCACCACAUCCCGCAGCGCAAGCCAGAGGCAGAAGAAAGUCACUUUUGACAGACUGCAGGUCCUGGAUAAUCACUACCGGGACGUGCUCAAGGAGGCAAAGGCUAAGGCGUCCACAGUGAAGGCUAACUUGCUAUCCGUAGAGGAAGCUUGCAGCCUGACGCCCCCCCACUCAGCCAGAUCAAAAUUUGGCUAUGGGGCGAAGGACGUCCGAAGCCAUUCCAGUAAGGCCAUACGCCACAUCAACUCCGUGUGGCAAGACCUGCUGGAGGACAGCACCACACCUAUAGACACCACCAUCAUGGCAAAAAAUGAGGUUUUCUGCGUGAAACCCGAGAAGGGGGGGAGAAAGCCGGCGCGGCUUAUCGUCUACCCCGACUUGGGAGUUCGCGUAUGUGAGAAACGAGCUCUCUAUGAAGUAACAAAGAAGCUCCCCAUAGCCGUGAUGGGAAGUUCCUACGGAUUCCAGUACUCACCAGCGCAGCGGGUUGAGUUCCUGCUUAAAGCAUGGAAAUCUAAAAAGACCCCCAUGGGGUUCUCUUAUGAUACCCGCUGUUUUGACUCAACAGUCACUGAGGCUGAUAUCCGCACAGAAGAGGAACUCUACCAAUGUUGUGACCUCCCCCCCGAAGCGCGGAAAGCCAUAAAGUCUCUCACCGAGAGACUUUACAUCGGGGGCCCACUUACCAAUUCCAAAGGGGAGAGCUGCGGCUACCGUCGAUGCCGCGCGAGCGGCGUGCUGACCACCAGCUGCGGCAACACCCUCACCUGCUAUCUGAAAGCCAGCGCAGCCUGUCGAGCCGCAGGGCUCCAGGACUGCACCAUGUUGGUGUGCGGCGACGACCUCGUCGUUAUCUGUGAGAGUGGCGGAGUCCAGGAGGAUGCGGCGAGCCUGCGAGCCUUCACGGAGGCUAUGACCAGGUACUCUGCCCCCCCCGGGGAUCCGCCCCAACCAGAAUACGACCUGGAGCGCAUAACAUCUUGCUCCUCCAAUGUGUCCGUCGCGCAUGACGGUGCUGGCAAAAGGGUCUACUAUCUGACCCGUGACCCUGAAACCCCCCUCGCGCGAGCCGCGUGGGAGACAGCAAGACACACUCCAGUAAACUCCUGGCUAGGCAACAUAAUCAUGUUUGCCCCCACUUUGUGGGUGAGGAUGAUUCUGAUGACUCAUUUCUUUACAAUCCUCUUAGCACAGGAGCAACUUGAAAAAGCCCUCGACUGUGAGAUCUACGGGGCUGUUUACUCCAUCCAACCACUAGACCUACCUCAAAUCAUUGAAAGACUCCAUGGCCUCAGCGCGUUUACACUCCACAGUUACUCUCCAAGUGAAAUCACUCGGGUGGCUGCAUGCCUCAGAAAGCUUGGGGUUCCGCCC-UUGCGAGCUUGGAGACACCGGGCCCGGAGCACUCGCGCCGCCCUCUUACGUCAAGGAGGAAGGGCCGCUAUAUGCGGCAAAUACCUCUUUAACUGGGCAGUGAGGACCAAGCUCAAACUCACUCCAUUGCCGUCCGCGGCCCAGCUGGAUUUAUCCGGCUGGUUCACGAGCGGAUACAGCGGGGGAGACGUAUAUCACAGCGCGUCUCGAGCCCGGCCCCGCUGGUAUUUCUUUUGCCUACUCCUACUUUCAGUAGGGGUAGGCAUCUACCUCCUCCCCAACCGAUGAAC----GGUUGGGUAA-----ACACUCCAGGCCAUUAGGCC-------CUGUGUUUUUUUU----------------------------------------------------------------------------------------------------------------------------------------------------------------------------------------------------------------------------------------------------------
1h_KC248199             --------GCCAGCCCCCUGAUGGGGGCGACACUCCACCAUGAAUCACUCCCCUGUGAGGAACUACUGUCUUCACGCAGAAAGCGUCUAGCCAUGGCGUUAGUAUGAGUGUCGUGCAGCCUCCAGGAUCCCCCCUCCCGGGAGAGCCAUAGUGGUCUGCGGAACCGGUGAGUACACCGGAAUUGCCAGGACGACCGGGUCCUUUC--UUGGAUC-AACCCGCUCAAUGCCUGGAGAUUUGGGCGUGCCCCCGCAAGACUGCUAGCCGAGUAGUGUUGGGUCGCGAAAGGCCUUGUGGUACUGCCUGAUAGGGUGCUUGCGAGUGCCCCGGGAGGUCUCGUAGACCGUGCACCAUGAGCACAAAUCCUAAACCUCAAAGAAAAACCAAACGUAACACCAACCGCCGCCCACAGGACGUUAAGUUCCCGGGCGGUGGUCAGAUCGUUGGUGGAGUUUACUUGCUGCCGCGCAGGGGCCCCAGGUUGGGUGUGCGCGCGGCGAGGAAGACUUCCGAGCGGUCGCAACCUCGCGGCAGGCGACAGCCUAUCCCCAAGGCUCGCCGGCCCGAGGGCAGGGCCUGGG-CUCAGCCUGGGUAUCCUUGGCCCCUCUACGGUAACGAGGGCUGCGGGUGGGCAGGAUGGCUCCUGUCCCCUCGCGGCUCACGACCUAGUUGGGGCCCAUCUGACCCCCGGCGUAGGUCGCGCAAUUUGGGUAAGGUCAUCGAUACCCUCACGUGCGGCUUCGCCGACCUCAUGGGGUACAUUCCGCUCGUCGGCGCCCCCCUAGGGGGCGCUGCCAGGGCCUUCGCGCAUGGCGUGCGGGUCCUGGARGACGGCGUGAAUUACGCAACAGGGAAYCUUCCUGGUUGCUCUUUCUCUAUCUUCUUGCUUGCUUUGCUCUCUUGCCUGACGGUUCCCGCCUCCGCCAUCGAGGUGCGCAACGCGUCCGGGCUUUACCAUGUCACAAACGACUGCUCCAAUGCUAGCAUCGUCUAUGAAGCAGACGGCGUGAUUAUGCAUAUGCCUGGGUGCGUCCCCUGCGUCCGAGAGGGC---AACACUUCUCGGUGCUGGUUGCAGCUCACCCCCACGAUCGCGGCUAGGGACAUCGGCUCCUCCACUGCAGAGCUUCGACGGCAUGUCGACUUGCUCGUUGGGGGGGCGGUGUUCUGUUCCGCCAUGUACGUGGGGGAUCUUUGCGGGGCCGUAUUCCUUGUUGGUCAGCUGUUCACCUUUUCACCUCGGCGCCAUUGGACAACACAAGGCUGCAACUGCUCCAUCUACCCAGGUCACGUAACGGGUCACCGUAUGGCAUGGGACAUGAUGAUGAACUGGUCGCCCACCGCAGCUCUGGUGAUGUCGCAGAUAUUCCGGAUCCCGCAAGCUAUCGUGGACAUCGUGGCAGGGGCCCACUGGGGCAUCCUAGCGGGCCUGGCUUACUACUCCAUGGUAGCGAACUGGGCGAAGGUCCUGAUCGUGUUGCUACUGUUCACUGGCGUCGAUGCGAGCACCAAGACCAUCGGGUCG---AGGUCGGCCUGGGAUACAUGGUCAUUUGUCAACUUGUUCUCAUUGGGGCCGCAUCAGAAAAUUCAACUCAUGAACACCAGUGGCAGCUGGCACAUCAACAGGACUGCUCUAAGCUGCAAUGACUCCAUUAAUACCGGGUUCAUCGCCGCGCUGGUUUACAGGCAC---CGGUUCAAUUCAUCCGGCUGUCCCGAGAGGAUGGCUAGUUGCCGGCGCAUCACAGACUUUGCCCAAGGGUCAGGUCCCAUCACAUAU---GCCAGUGUCAAUGAAAGU------------GACCAGCGACCAUACUGCUGGCACUACCCGCCGCGACGUUGUGGCAUCGUCCCUGCAAAGGAGGUCUGCGGGCCAGUGUAUUGCCUCACCCCCAGCCCGGUCGUGGUGGGUACCACUGAUCGGGCGGGUGUGCCCACCUACACUUGGGGGGAGAAUGAGACAGACGUGUUACUGCUCAACAACACGAGGCCCCCGGCGGGCAACUGGUUCGGCUGCACCUGGAUGAAUGCUACCGGGUUUACCAAAACGUGCGGGGCCCCCCCAUGUAACAUCGGGGGGGGGAGCGGCAGCAACACC---------------UUGAUCUGCCCUACCGACUGCUUUCGCAAGCAUCCGGAGGCCACUUAUUCUAAGUGUGGCUCCGGCCCGUGGCUCACCCCCAGGUGUAUGGUUGACUAUCCGUAUAGGCUGUGGCAUUACCCCUGCACCGUUAACUUUUCCAUCUUCAAGGUCCGGAUGUAUGUGGGCGGAGUGGAGCACAGGUUGGACGCCGCAUGCAACUGGACCCGGGGGGAGCGCUGCGAUCUAGAGGACAGGGAUAGAUCCGAACUCAGCCCUCUGCUGCUGUCCACGACUGAGUGGCAGAUUUUGCCGUGCUCGUUCACUCCCUUGCCCGCCUUAUCCACAGGUCUAAUCCAUCUCCACCAAAACAUCGUGGACAUACAGUACCUGUAUGGAAUAGGGUCGGUAGUCGUGAGUUUUGCCAUCAAGUGGGAGUACGUCGUGCUGCUGUUCCUCCUGCUCGCAGACGCCCGCGUCUGCGCGUGCUUGUGGAUGAUGUUGCUGGUC-UCCCAGGUGGAAGCGGCUUUGGAGAACCUGGUGGUACUGAACGCGGCGUCCCUCGCCGGGGUGCAUGGCGUCGUUCCCUUCCUUGUGUUUUUCUGCGCCGCAUGGUAUGUGAAAGGCAGAUGGGUUCCUGGUGCGACCUACGCCCUCUACGGAGCAUGGCCGCUACUCCUGCUUCUGUUGGCGUUGCCCCAGAGGGCGUACGCCAUAGAUCGGGAGGUAGCCGCGUCCUGUGGCGGUGCUGUCCUCGUCUGCCUUAUGGUCCUCACUUUGUCACCACAUUACAAGCAAAUCAUCACAAAAAUCAUAUGGUGGCUCCAGUACUUCCUCACGAGAUCGGAAGCAGAGCUGCGAGUCUGGGUCCCCUCCCUUGARGUGCGGGGCGGCCGCGAUGCUAUCAUCCUCCUCGCGUGCUUGGUCCACCCUGGUCUUAUGUUUGACAUCACUAAGCUGUUGCUCGCUGUUCUCGGUCCCCUCUGGCUACUGCAGUGCAGCUUGACCAGGGUGCCGUACUUUGUGCGCGCGCAGGGCCUUAUCCGCAUGUGCAUGUUGGUGCGCAAGCUCGUGGGGGGCCAUUACGUGCAGAUGGCCCUCGUCAGGCUGGGCGCGCUGACUGGCACCUACAUCUAUGACCACCUCACCCCCUUACAGGAUUGGGCCCACAGAGGCCUGCGCGACCUCGCAGUGGCGGUCGAGCCGGUCGUGUUCUCCCAAAUGGAGACAAAGGUCAUCACCUGGGGGGCAGACACCGCCGCAUGUGGAGACAUCAUUGCAGGGCUGCCUGUUUCUGCACGCAGGGGGAGGGAACUGUAUCUGGGACCCGCCGAUGGCAUGACUAGCAAGGGAUGGAGGCUCCUUGCGCCCAUUACGGCUUACGCUCAACAGACGCGGGGCCUUCUCGGGUGCAUAAUUACGAGCCUAACCGGCCGGGACAAGAACCAGGUGGAGGGUGAGAUCCAGAUUGUGUCCACCGCGACGCAAACCUUCCUGGCAACCUGCGUCAAUGGCGUGUGCUGGACCGUCUACCAUGGGGCCGGGGCCAAGUCCAUAGCUGGACCGAAAGGGCCAGUCCUGCAGAUGUACACCAAUGUGGACCAAGACCUUGUCGGCUGGCCGGCGCCCCCCGGGGCGCGGUCAUUAACGCCAUGUACCUGCGGCUCCGCAGACCUUUAUCUGGUCACGAGGCACGCUGAUGUCAUUCCGGUACGCCGGCGAGGCGACAGCAGAGGGAGCUUGCUCUCUCCUCGGCCAGUGUCCUACUUGAAGGGCUCUUCGGGUGGGCCACUGCUUUGCCCCUCCGGYCACGCAGUAGGCAUCUUCAGGGCUGCCGUCUGCACUCGGGGGGUUGCAAAAGCAGUGGACUUCGUGCCCGUGGAGUCUAUGGAGACCACAAUGCGGUCUCCAGUUUUCACUGACAAUUCAUCCCCACCUGUCGUGCCCCAGACAUACCAAGUGGCGCACCUCCACGCUCCCACCGGCAGCGGAAAGAGCACGAAGGUGCCGGCUGCGUAUGCAGCCCAGGGCUACAAGGUGUUGGUUCUGAAUCCCUCUGUCGCCGCCACCCUCGGCUUCGGCGCUUAUAUGUCCAAAGCGCAUGGGAUAGAUCCAAACAUAAGGACCGGUGUGAGGACCAUCAACACGGGCUCCGCCAUCACAUAUUCCACCUAUGGCAAAUUUUUGGCCGAUGGCGGUUGCUCAAGUGGGGCCUAUGACGUAAUCAUCUGUGAUGAGUGUCACUCAACUGACGCGACCUCAAUUCUGGGCAUUGGUACGGUCCUGGACCAGGCAGAGACGGCUGGAGCACGUCUUACCGUGCUCGCCACUGCCACGCCUCCGGGGUCGAUCACCGUGCCCCAUCCGAACAUUGAUGAGGUCGCCCUGGGCAGCACAGGAGAAAUUCCUUUUUACGGCAAAGCAAUCCCUCUCGAACACAUCAAGGGGGGGAGACACCUCAUAUUUUGCCAUUCCAAGAAAAAGUGUGAUGAACUCGCUGCGAAGUUGUCCUCUAUGGGUGUCAACGCCGUAGCGUACUACCGGGGCCUCGACGUGUCCGUUAUUCCAUCUAGCGGUGACGUCGUCGUUGUUUCCACCGACGCCCUGAUGACAGGUUUCACCGGCGAUUUCGACUCAGUCAUCGACUGUAACGUCUGUGUCACUCAGACGGUCGAUUUCAGCCUAGACCCUACCUUCACAAUUGAGACAACAACUCUGCCCCAAGACGCCGUGUCCCGCUCCCAACGACGGGGUAGAACCGGCAGGGGCAGGCCUGGCAUCUACAGGUUUGUGACGCCGGGGGAGCGACCAUCUGGCAUGUUUGAUUCCUCGGUCUUAUGUGAGUGCUAUGACGCCGGCUGUGCUUGGUACGAGCUCACGCCCGCCGAGACCUCGGUAAGGCUGCGGGCRUAUCUUAACACCCCAGGGCUGCCCGUUUGCCAGGACCAUCUGGAAUUCUGGGAGAGCGUCUUCACCGGCCUCACCCACAUAGAUGCCCAUUUUCUGUCUCAGACAAAGCAGGCAGGGGACAAUUUUCCCUACCUGGUGGCAUAUCAAGCCACUGUGUGUGCCAGAGCCGCGGCUCCUCCCCCAUCAUGGGACCAAAUGUGGAAAUGCCUCAUACGGCUUAAGCCAACACUACAUGGGCCUACGCCCUUGCUGUACAGGCUUGGCGCCGUCCAAAAUGAGGUUACCCUGACACAUCCCAUAACCAAGUACAUCAUGGCAUGCAUGUCGGCCGACCUAGAGGUUGUCACCAGUACCUGGGUGCUGGUGGAGGGCGUCCUCGCCGCUCUGGCCGCAUACUGCCUAACUACAGGUAGUGUGGUCAUAGUGGGCAGGGUCGUGCUCUCCGGGAAGCCGGCCGUGAUACCUGACAGGGAGGUCCUUUACCAACAGUUCGAUGAGAUGGAGGAGUGCGCGGCACAUCUUCCCUAUCUCGAACAGGGGAUGCACCUCGCGGAGCAAUUCAAACAAAAAGCGCUCGGCUUGCUACAGACAGCCUCCAAGCAGGCAGAGGCCGCAGCCCCGAUUGUGCAGACCAAAUGGCAGAGCCUUGAAACAUUCUGGGCCAAACACAUGUGGAAUUUCAUCAGUGGAAUACAGUACUUAGCAGGCCUAUCGACGCUGCCUGGCAAUCCAGCAAUAGCGUCGUUGAUGGCCUUUACAUCGGCCGUAACUAGCCCGCUGAGUACGCAACAAACCCUCCUGUUUAACAUUCUGGGAGGGUGGGUGGCCACCCAACUAGCGGCCCCCCCCGCCGCCACCGCUUUCGUGGGCGCCGGUCUAGUCGGCGCUGCCGUCGGCAGUGUGGGUAUCGGGAAGGUACUCGUUGACAUCCUUGCCGGCUAUGGCGCGGGGGUGGCUGGCGCACUCGUGGCGUUCAAGGUCAUGAGCGGGGAGGUCCCCACCACUGAAGACUUGGUCAACUUAUUGCCCGCUAUCCUAUCGCCGGGAGCUCUGGUGGUCGGCGUCGUUUGCGCAGCAAUACUGCGCCGGCACGUAGGCCCCGGCGAAGGAGCGGUGCAGUGGAUGAACCGGCUGAUAGCGUUUGCCUCACGGGGGAACCACGUAUCCCCCACGCACUACGUGCCUGAGAGUGACGCUGCGGCCCGUGUGACUAGUAUACUUAGCAGCCUCACAGUCACGCAGCUGCUAAAAAGGCUCCACCAAUGGAUCACUGAGGACUGCUCCACCCCGUGCUCCGGUUCCUGGCUGAGAGACAUCUGGGACUGGAUAUGCGAGGUGUUGACUGACUUUAAGUGCUGGCUUCAAGCCAAGCUCCUGCCACGCCUCCCGGGGCUCCCGUUCGUGUCAUGCCAACGGGGGUACAAAGGGGUCUGGCGGGGAGACGGCAUUAUGAACACCCAAUGCCCAUGUGGAGCCAACAUUACUGGACAUGUCAAAAACGGGUCUAUGAGAAUUGCCGGCCCGAAAACUUGCAGUAACACGUGGCAUGGUACGUUUCCUAUUAACGCUUACACCACGGGCCCUUGCACUCCCUCUCCAGCGCACAACUACUCACGCGCGCUGUGGAGGGUAUCUGCCGAGGAGUACGUGGAGGUGACGCGAGUGGGAGACUACCAUUACGUGACGGGCAUGACGGCCGACAACCUAAAGUGCCCAUGUCAAGUCCCUUCACCAGAGUUCUUCACAGAGCUGGACGGAGUGAGGCUGCACAGGUAUGCACCACCAUGCAAGGCUAUGCUACGUGAUGAGGUCACGUUUCAAGUAGGCCUUCAUAGCUAUGUGGUGGGGUCGCAACUCCCUUGCGAGCCCGAGCCUGAUGUGGCAGUGUUAACAUCCAUGCUCACUGACCCCUCCCACAUCACCGCGGAGGCGGCCAAGCGCAGACUAGAUAGGGGAUCACCUCCCUCCCUGGCUAGCUCUUCGGCUAGCCAGCUGUCUGCUCCGUCCCUGAAGGCGACAUGUACCACCCACCAACACGCGCCUGACGCAGACCUCAUUGAGGCCAACCUCCUUUGGCGGCAGGAAAUGGGCGGAAACAUCACCCGUGUGGAAUCUGARAACAAGGUGGUCAUUCUGGAUUCUUUUGACCCGCUGGUGGCCGAG---GAGGACACGCCCGAGGUCUCCGUUCCCGCGGAGAUUCUGCGGAAG---ACCAAGAGGUUCCCUCCCGCCAUGCCCGUAUGGGCAUCUCCGGCUUAUAACCCUCCUCUACUGGAGCCAUGGAAGAGGGAUGACUACGUACCACCAGUAGUCCAUGGCUGCCCUCUUCCGCCCGGCGGCAGCCCUCCAGUGCCACCCCCGCGGAGGAAGAAGAGAACCAUCGUACUCACAGAGUCCACCGUGUCCACUGCCCUGGCUGAGCUCGCUAGCAAGACAUUUAGCGACUCCAACACUUCCGGCGUCGACAGCGGCACCACGGCACCUCCAUCUGACCCACCAUCUGCUGAGGGCGACACAGGA---------------UCUGACGCUGGGUCGUAUUCCUCCAUGCCCCCUCUCGAAGGGGAGCCGGGGGAUCCCGACCUC------------------------------------------------------------AGCGACGGGUCCUGGUCUACCGUAAGCGAUGGGGCCAGC------GAGGAUGUCGUGUGCUGCUCGAUGUCGUACUCUUGGACGGGCGCCUUAAUCACACCAUGCGCUGCAGAGGAGGAGAAGUUGCCCAUCAAUGCGCUAAGCAACACCCUGCUGCGCCACCGCAACAUGGUGUAUGCUACCACCUCUCGCAGCGCUAGCCAGAGGCAGAAAAAAGUCACAUUUGACAGAAUGCAGGUCCUGGACAGUCAUUACCAGGAUGUGCUGAAGGAGGCUAAGGCGAAGGCAUCCACCGUGAAGGCGAGGCUCCUCUCCGUAGAAGAAGCUUGCCGCUUAACACCCCCCCACUCCGCCAGAUCUAAAUUUGGCUAUGGGGCGAAGGAUGUCCGGGACCUAACCAGUAAGGCCGUACGCCACAUCAACUCCGUGUGGCAAGACCUUCUGGAAGACAACCAUACACCCAUUGACACCACAAUCAUGGCAAAGAACGAAGUGUUCUGUGUAGAUCCUUCGAAGGGAGGCCGUAAGCCAGCUCGCCUCAUCGUAUUCCCUGACUUGGGAGUGCGUGUAUGCGAGAAAAUGGCUUUAUACGAUGUCAUCUCUAAGCUUCCUCAGGCCGUGAUGGGUGAGUCCUACGGAUUUCAGUACUCACCAGGGCAGCGGGUUGAGUUCCUUGUGAAGACUUGGAAGUCCAAAGCUAACCCUAUGGGCUUCUCGUAUGAUACCCGCUGUUUUGACUCGACCGUUACUGAACAUGACAUCCGUGUGGAAGAGUCUAUUUACCAAUCUUGUGACUUGGACCCCGAUGCUCGCAAAGCGAUAGCCUCUCUCACCGAGAGGCUUUACAUCGGGGGCCCUCUUACCAACUCAAGAGGGGAGAACUGCGGCUACCGGCGAUGCCGUGCAAGCGGCGUCUUAACCACUAGCUGCGGGAACACCCUCACAUGUUAUCUGAAAGCCAUGGCGGCCUGUCGAGCUGCGAAGCUCCAGGGCGUCACCAUGCUCGUGUGUGGCGACGACCUCGUCGUCAUCUGCGAGAGUGCUGGGACUCAAGAGGAUAUAGCGAGCCUGCGAGUCUUCACGGAGGCUAUGACCAGGUACUCAGCUCCCCCCGGAGACCCGCCUCAACCAGAAUACGACCUAGAGCGCAUAUCAUCCUGCUCUUCCAAUGUGUCGGUCGCCCACGAUGCCAAUGGCAGAAGAGUCUACUACCUGACCCGUGACCCCACCACUCCACUCGCGCGAGCCGCGUGGGAAACAGCAAGACACACUCCAGUAAACUCCUGGCUAGGCAACAUCAUCAUGUACGCCCCCACGUUGUGGGUGAGGAUGGUUCUGAUGACCCAUUUCUUCUCCGUCCUCAUAGCACAGGAUCAGCUUGAGAAGGCCCUGGACUUCGAGAUCUACGGGGCCAAUUACUCCAUUGAACCACUAGACCUACCUCCUAUCAUUGAAAGACUCCAUGGCCUUAGCGCGUUUUCACUCCAUAGUUACUCUCCAGGUGAAAUCAAUAGGGUGGCUGCAUGCCUCAGGAAGCUUGGGGUACCACCC-UUGCGAACCUGGAGACACCGGGCCAGAAGCGUUCGCGCUAAGCUACUGUCCCAGGGAGGGAGGGCCGCCGUGUGCGGCAAAUACCUCUUUAACUGGGCAGUAAAAACCAAAAUGAAACUCACUCCAAUCCAAGCUGCUCGCCGGUUCGACUUGUCUAACUGGUUCGUAGCUGGUUACAGCGGGGGAGACAUAUAUCACAGCGUGUCUCAUGCCCGGCCCCGCUGGUUGAUGUUUUGCCUACUCCUACUUUCCGUAGGGGUAAGCAUCUACCUGCUCCCCAAUCGAUGAU----UGGGGAGCUAA-----ACACUCCGGCCCUUUAGGCCAU-----CUGCUU-----------------------------------------------------------------------------------------------------------------------------------------------------------------------------------------------------------------------------------------------------------------
1l_MN164860             ----------------------------------------------------------------------------------------------------------------------------------------------------------------------------------------------------------------------------------------------------------------------------------------------------------------------------------------------------------------AUGAGCACGAAUCCUAAACCUCAAAGAAAAACCAAACGUAACACCAACCGUCGCCCACAGGACGUUAAGUUCCCGGGUGGCGGUCAGAUCGUUGGUGGAGUUUACUUGUUGCCGCGCAGGGGCCCCAGGUUGGGUGUGCGCGCGACGAGGAAGACUUCCGAGCGGUCGCAACCUCGCGGAAGGCGGCAGCCUAUCCCCAAGGCGCGCCAACCCGAGGGCAGGUCCUGGG-CCCAGCCCGGGUACCCUUGGCCCCUCUACGGUAACGAGGGCUGCGGGUGGGCAGGGUGGCUCCUGUCCCCCCGGGGUUCUCGCCCUAGUUGGGGCCCCUCUGACCCCCGGCGUAGGUCACGUAAUCUGGGUAAGGUCAUCGAUACCCUCACAUGUGGCUUCGCCGACCUCAUGGGGUACAUCCCGCUCGUCGGCGCCCCCCUCGGGGGCGCAGCUAGAGCCCUGGCGCAUGGCGUCAGAGUCCUAGAGGACGGCGUGAACUAUGCAACAGGGAAUCUUCCCGGUUGCUCCUUUUCUAUCUUCCUCUUGGCCCUGCUCUCGUGCCUAACAGUCCCAGCCUCAGCUUUGGAAGUACGCAAUGUCUCUGGGAUCUAUCAGGUCACCAACGACUGCUCCAACGGCAGCAUUGUGUACGAGGCGGAGGGCAUGAUUCUCCACCUGCCAGGGUGCGUACCUUGCGUUCGAGAGGGU---AACUCCUCGAGAUGCUGGGUGUCGCUCACCCCCACCGUGGCGGCCAGAGACAGCACUGUCCCUGUUCGGGAGAUCAGGGAAAACGUCGACCUGCUAGUCGGGGCCGCCGCGUUCUGCUCAGCAAUGUACGUGGGGGACCUCUGUGGAUCAGUUUUCCUGGUGGGGCAACUGUUCACCUUCAGACCGCGGAGGUACUGGACAGAGCAGAGCUGUAAUUGCUCCAUCUAUCCUGGGCAUGUCACCGGCCAUCGUAUGGCCUGGGAUAUGAUGAUGAACUGGUCUCCCACUCUGGCAUUAGUAACAGCACAGGUCCUCCGGAUCCCACAAGCCAUCUUAGACAUGAUUGCCGGCUCCCACUGGGGCGUCCUAGCGGGGUUGGCUUAUUACUCUAUGGUGGGGAACUGGGCCAAAGUGAUUGUCGUGCUGAUGCUCUUUGCUGGAGUCGACGCCGGCACAACGACCAUGGGGGAC---ACAACUUCCCAUACAGCGGGGGGUGUGGCUCAGAUCUUUACCCCGGGCGCCAAGCAAGCCCUCCAGCUUAUAAACACCAAUGGCAGCUGGCACCUCAAUAGGACGGCCUUGAACUGUUUUGACAAUAUCCAGACGGGCUUCCUUGCGGCCCUGUUUGCCACCACACCCAAAUUUAACAGCACUGGGUGUUUGGAACGGCUAUCCAAGUGCCGCCCCAUCACUCACUUCGAUCAAGGGUAUGGGCCCAUCACUUAUGUCAACAACACCACCCAGGUCGCAAAUGACAGCGAGCGCCGGCCCUAUUGCUGGCACUAUAGUCCACCCCCAUGUGGCAUUGUGCCAGCGCAGAACGUCUGCGGACCGGUGUUCUGCUUCACCCCCAGCCCUGUGGUGGUGGGGGUAACUGACAUCAAUGGCAAUCCCACCUUCACCUCUGGAUCCAAUGACACCGAUUUCUUCCUGCUCAACAAUACAAGGCCACCGCUGGGCAACUGGUUCGGAUGCUCGUGGAUGAGCAACGAGGGCUACACCAAGACGUGUGGCGCCCCCGCUUGUAAGAUUGGGGGCAGCGGCAAUAACACC------------------UUGCACUGCCCCACGGAUUGUUUCCGGAAACAUCCAGGAGCUACCUACACCAAGUGCGGGUCGGGCCCUUGGCUCACUCCCAAAUGCCUGGUGGACUACCCUUAUAGAUUGUGGCAUUACCCAUGCACUGUCAACUACACCAUCACCAAAGUCCGGAUGUACGUGGGGGGGAUAGAGCACAGGUUUACAGCUGCCUGCAAUUGGACGCGCGGCGACCCCUGCGCCCUGGGUGAUAGGGACAGGGCAGAAUUGAGCCCGCUCCUACUAAGCACCACACAAUGGCAGAUUCUCCCUUGUAGCUUCACCCCCCUACCUGCCCUGUCUACCGGGCUAAUCCACCUCCACCAAAACAUCGUGGACGUACAGUACCUUUAUGGGGUGGGCUCAGUUGUCACCUCCUGGGUCAUCAAAUGGGAGUAUGUCGUGCUCCUGUUCCUCUUGCUGGCGGACGCUCGCGUCUGCGCGUGCUUGUGGAUGGUGCUGCUGGUG-GCGCAGGUGGAGGCAGCUUUGGAGAACUUGAUCGUCCUCAACGCCGCGUCCCUCGCCGGGACGCACGGGGUGGGGGCUUUCCUUGUUUUCUUCUGCGUUGCAUGGUACCUAAAGGGCAGGUGGGCCCCAGGAGUGGCCUACGCCUUUUACGGUGUCUGGCCGCUGCUCCUGCUCUUGCUAGCGUUACCCCAACGGGCAUACGCUGUGGAUCGGGAGAUGGCGGCGUCUUGCGGGGGCUUAGUCCUCGCCUGCCUGAUGCUCCUCACCCUGUCACCGGCCUACAAAUACAUCAUUGCCAAGAUCAUAUGGUGGCUCCAGUAUUUCUUGACCAGGACCGAGGCUGCGUUGCAAGUGUGGGUCCCCCCCCUGAAUGUACGGGGGGGGCGGGACGCCGUCAUCUUGCUUGCGUGCGUGGUCCACCCCCACCUAAUUUUUGACAUCACCAAAUUAUUGCUGGCCGUGCUGGGCCCUAUGUGGCUCUUGCAGGCCAGCCUGGUCAAAGUGCCGUAUUUCGUGCGUGCGCACGCUCUCCUCCGUGCUUGCAUGUUUGUGCGUAGGAUGGCGGGGGGCCAGUACGUACAGAUGGCGCUCCUCAAACUGGGGGCCGCCACCGGCACUUACAUCUACAAUCACCUCACUCCUUUAUCGGACUGGGCCCAUAACAGUUUGCAAGACCUUGCGGUGGCCGUGGAGCCCGUCAUCUUCUCCCCGAUGGAAACGAAGGUCAUCCUCUACGGUGCGGACACGGCGGCGUGCGGGGACAUCCUCGAAGGACUGCCGGUCUCCGCCCGUCUGGGGAGGGAGGUGCUGUUGGGCCCGGCCGAUGGCAUGGUCAGCAAUGGCUGGAGAUUGCUCGCUCCCAUUACAGCCUACGCACAACAAACGCGGGGUCUACUGGGAUGCAUCAUCACCAGCCUCACGGGCCGAGACAAAAACCAGGUGGAGGGGGAGGUUCAGAUUGUCUCAACCGCAACUCAGACCUUCCUAGCCACUUGUGUCAAUGGCGCGUGUUGGACUGUGUACCACGGGGCGGGCUCAAGAAAUCUCGCUGGCCCCAAAGGACCUAUCAUCCAGAUGUAUACCAAUGUUGACUUGGACCUCGUCGGCUGGCAGGCCCCGCAAGGGGCCCGAUCCCUGGUUCCAUGCACCUGCGGUGCUGCAGACAUGUAUUUGGUUACCAGGCACGCCGACGUCAUCCCAGUGAGGCGCCGGGGCGAUAGCAGGGGUGCCCUCCUGUCUCCCAGGCCCCUCUCCUACCUGAAAGGGUCCUCGGGCGGGCCGCUGCUGUGCCCCUCCGGACACGUCGUAGGCCUAUUCAGGGCUGCGGUGUGUACCCGUGGGGUGGCGAAGGCAGUUGACUUCGUGCCCGUCGAGGCUUUAGAAACUACCAUGAGGUCCCCAGUCUUCACUGACAACUCCACACCACCGGCUGUGCCUCAAACAUUCCAAGUGGCUCAUCUACACGCUCCCACAGGGAGCGGAAAAAGCACCAAGGUCCCGUCCGCCUACGCGGCUCAGGGGUAUAAAGUCCUUGUACUGAAUCCCUCCGUCGCGGCCACCCUAGGCUUUGGCGCAUAUAUGUCCAAGGCCUAUGGGGUUGAUCCUAACAUCAGGACUGGCGUGAGGACUGUCACAACCGGCGCCGCUAUAACAUACUCUACCUACGGCAAGUUCUUGGCCGAUGGUGGUUGUGGGGCCGGAGCCUAUGACAUAAUCAUCUGUGAUGAGUGCCACUCGACUGAUUCAACUACAAUCUUGGGCAUUGGCACUGUCCUGGACCAAGCGGAGACGGCUGGAGCUCGACUUGUCGUGCUCGCCACCGCUACACCACCGGGAUCGAUUACUGUGCCACACCCGAACAUCGAGGAAGUAGCCCUGUCCAACACGGGAGAAAUCCCGUUCUACGGCAAAGCUAUACCGCUGGAAGUCAUCAAGGGCGGAAGGCACCUCAUCUUUUGUCACUCUAAGAAGAAGUGCGACGAGCUUGCCGCAAAAUUAACCAGCCUGGGCCUUAACGCAGUUGCCUAUUACCGAGGUCUUGACGUCUCCGUCAUUCCAACUCAAGGGGACGUUGUCGUCGUGGCGACGGACGCUCUGAUGACCGGAUACACCGGUGACUUUGACUCGGUGAUAGACUGCAAUACUUGCGUCACCCAGACGGUAGACUUUAGCCUUGACCCCACCUUCACCAUCGAGACAACCACACUGCCUCAAGACGCCGUGUCCCGUACGCAGCGUAGGGGCAGGACUGGUAGGGGCAGGCAGGGCAUUUACAGAUUCGUGGCGCCGGGGGAGCGCCCUUCCGGAAUGUUCGACUCUUCGGUCCUGUGUGAGUGCUAUGACGCGGGGUGUGCUUGGUACGAGCUCACUCCCGCCGAGACCACCGUGAGGCUGCGGGCAUACCUGAACACCCCGGGGUUGCCCGUAUGCCAGGAUCAUUUAGAGUUCUGGGAAGGCGUCUUCACCGGCCUCACCCAUAUAGAUGCCCAUUUUCUGUCUCAGACAAAGCAGGCGGGGGAAAACUUCCCUUACCUCACGGCGUACCAGGCGACUGUGUGCGCCAGGGCCCAGGCUCCACCCCCAUCGUGGGACCAACAGUGGAAGUGCCUAAUAAGGCUGAAACCCACCCUCCACGGGCCUACCCCCCUGCUAUACAGACUGGGUGCUGUCCAGAAUGAGAUCACUUUGACACACCCAAUAACCAAAUACAUCAUGACAUGUAUGUCGGCUGACCUGGAAGUCGUCACCAGCACUUGGGUGUUGGUAGGCGGGGUUGUGGCCGCUUUGGCCGCAUACUGCCUUUCUACGGGCUGUGUGGUCAUAGUGGGCCGAAUCAUCCUCUCCGGCAAGCCGGCAAUCUUACCAGACAGGGAGGUCCUCUAUAGGGAGUUCGACGAAAUGGAAGAGUGUGCGUCGCAACUGCCCUACAUAGAGCAAGGGAUGCAGCUAGCAGAGCAAUUCAAACAAAAAGCGCUCGGGCUGCUGCAAACAGCAUCCAAACAGGCUGAGGUGGCUGCUCCUACAAUACAGACCCAUUGGCAAAAGCUCGAGAACUUCUGGGCUAAGCACAUGUGGAACUUCAUUAGCGGGAUACAGUACUUGGCCGGGUUGUCUACACUACCUGGCAACCCGGCCAUAGCAUCUCUGAUGGCGUUUACAGCUGCUGUCACUAGCCCGCUGACAACUCAACAAACCCUCCUUUUCAACAUUUUAGGAGGGUGGGUGGCCGCCCAGCUAGCGACCCCUAGCGCCGCCUCCGCCUUUGUGGGCGCCGGCAUUGUCGGUGCGGCGGUGGGUAGCGUGGGGCUCGGUAAGAUGCUUGUGGACAUACUUGCUGGUUAUGGCGCUGGAGUGGCCGGAGCGCUCGUGGCCUUCAAGGUCAUGAGCGGAGAGAUGCCGACCACUGAAGAUCUGGUCAACUUACUCCCUGCCAUUCUAUCGCCAGGUGCCCUUGUGGUGGGCGUGGUUUGCGCUGCCAUCCUACGCCGCCACGUUGGGCCAGGAGAGGGCGCUGUGCAAUGGAUGAACCGCCUCAUCGCUUUCGCCUCGCGGGGGAACCACGUUUCCCCGACGCACUAUGUGCCCGAGAGCGACGCGGCGGCCCGUGUCACCCAAGUCCUUGCCUCCCUCACCGUUACCCAGCUCCUAAAAAGACUCCAUAAGUGGAUAAAUGAAGACUGCUCCACCCCCUGCUCUGGCUCAUGGCUAAGAGAUAUUUGGGACUGGGUUUGUGAAGUGCUGGGCGACUUUAAAAGGUGGCUCGGUGCCAAGCUCAUGCCCCGAAUGCCAGGAAUUCCCUUCCUCUCGUGCCAACGAGGGUACAAGGGGGUCUGGCGGGGAGACGGCGUCAUGCACACCGUCUGUCCCUGUGGAGCUCAAAUAGCAGGACAUGUCAAAAAUGGGACUAUGAGGAUUUCCGGUCCUAGAACAUGCAGCAACACCUGGCAUGGGACGUUCCCCAUCAACGCCUAUACGACUGGUCCCAGUGUGCCCGUCCCCACGCCCGACUAUAGUCGCGCAUUGUGGCGGGUAUCAGCUGAGGAGUACGUCGAGAUUAGGCAGGUGGGGGAUUUCCACUACGUGACCGGCAUGACAACCGAUAACAUCAAGUGCCCAUGUCAAGUCCCAUCCCCAGAGUUUUUCACAGAGGUUGACGGGGUGCGCUUGCACAGGUACGCCCCGCCGUGCAAACCUCUCUUACGGGAGGAGGUCAGUUUUCAGGUCGGCCUUCACUCUUACUUGGUGGGAUCUCAACUACCUUGUGAGCCAGAACCUGACGUGACAGUGUUGACAUCAAUGCUUACAGACCCCUCUCACAUCACUGCUGAGACCGCAAAGCGCAGGUUAGCUAGGGGGUCCCCCCCCUCUCUGGCCAGUUCCUCGGCCAGCCAGCUAUCAGCGCCGUCUCUGAAGGCGACAUGCACCACCAAGCACGACUCCCCAGACGCCGAGCUCAUCGAGGCGAAUCUCCUGUGGAGACAGGAGAUGGGUGGUAACAUCACUCGGGUAGAGUCGGAGAACAAGGUGGUAAUCCUGGACUCCUUCGACCCGCUCAGGGCCGAA---GAUGAUGACCGGGAAGUGUCAGUGCCCGCGGAGAUCCUCCGCAAG---ACCAAGAAGUUCGCCCCGGCUUUGCCGGUGUGGGCCUCGCCCUCAUACAAUCCUCCUCUGUUGGAGGUGUGGAAGAGACCGGACUACGAACCACCCGUAGUACAUGGCUGUGCACUCCCUCCCCCCGGCCGGCCUCCGGUACCGCCCCCUCGGAGG---AAGAAGACAAUCACACUUACUGAAUCUAAUGUCUCUAGUGCCCUGGCAGAGCUCGCCGCUAAAACCUUUGGCGACUCAGACACCUCAGGUAUAGCCAGCGGCACCGAGCCCCCCCCCCCGGACUCACUUACCUGCGACGACGACGCAGGG---------------UCCGACGCUGAGUCAUGGUCCUCAAUGCCCCCCCUUGAGGGGGAACCGGGGGAUCCCGAUCUU------------------------------------------------------------AGCGAAGGAUCUUGGUCGACCGUAAGCAGUGAGAGUGCCGGG---GAGGACGUCGUGUGUUGCUCUAUGUCAUACACAUGGACGGGGGCCCUAAUAACCCCUUGCGCUGCUGAGGAGACCAGUCUACCCAUCAACGCCCUCAGCAACUCGUUGCUGCGGCACAGAAACCUGGUCUACUCCACAACUUCCCGCAGCGCGGGCCAGAGGCAGAAGAAAGUCACCUUUGACAGGCUGCAGGUCUUGGACGAUCACUACCGGGAUGUGCUCAAGGAGGCAAAGGUCAAGGCGUCUACUGUGAAGGCAGACAUGCUCUCCGUGGAGGAAGCGUGCGACCUGACGCCCCCCCAUUCAGCCAAAUCUAAAUUUGGCUACGGGGCGAAAGACGUCCGCAACCAUGCCCCAAAAGCCGUCCGCCACAUCAAAUCUGUGUGGCAAGACCUGUUGGAAGACAAUGAGACGCCGCUCGACACCACUAUCAUGGCAAAGAAUGAGGUCUUCUGCGUCGCCCCUGAAAAGGGGGGCAAGAAGCCAGCUCGACUGAUCGUGUACCCCGAUCUGGGUGUGCGGGUCUGCGAGAAGAUGGCCUUGUACGACGUGGUGAAGAAACUCCCCAUUGCCGUGAUGGGUGCAGCCUACGGGUUUCAGUACUCACCCAGCCAGCGGGUUGAAUUCCUCGUGAACACUUGGAAAUCAAAGAAGACCCCCAUGGGGUUUUCGUAUGACACCCGCUGCUUUGACUCGACAGUCACCGAGGCUGAUAUCCGUACGGAAGAGGCUCUCUACCAAUGUUGUGACCUGGCCCCCGAAGCCCGUGUGGCCAUAAAGUCUCUCACAGAGAGGCUUUACAUCGGGGGCCCCCUGACCAAUUCAAAGGGGGAGAACUGCGGCUAUCGCAGGUGCCGUGCAAGCGGUGUCCUGACUACUAGCUGUGGGAAUACCCUCACAUGCUACUUGAAAGCCACUGCAGCCUGUCGAGCCGCUGGGCUCCGGGACUGCACGAUGCUCGUCUGCGGCGACGACCUUGUCGUUAUCUGUGAGAGUGAGGGUGUUCAGGAGGACGAGGCCAACCUGAGAGCCUUUACGGAGGCUAUGACCAGGUAUUCGGCCCCCCCUGGGGACCCCCCCCGACCAGAAUACGACCUGGAGCCCAUAACAUCGUGCUCCAGCAACGUGUCAGUCGCGCAUGACGGAGCCGGGAAAAGGGUAUACUACCUGACCCGGGAUCCCACAACCCCCCUCGCGCGAGCCGCGUGGGAGACAGCAAGACACACUCCAGUUAACUCCUGGCUGGGCAACAUUAUCAUGUAUGCCCCCACUCUGUGGGCGAGGAUGGUGCUGAUGACUCACUUCUUUUCUAUCCUCAUUGCCCAGGAGCAACUCCAUAAGGCCCUAGAUUGCGAAAUCUACGGGGCCUGCUACUCCAUCCAGCCACUGGACCUACCUCAAAUCAUUGAAAGACUCCAUGGCCUUAGCGCGUUUACACUCCACAGUUACUCUCCAGGUGAAAUCAAUAGGGUGGCCGCAUGCCUCAGGAAACUUGGGGUACCGCCC-UUGCGAGCUUGGAGACACCGGGCCCGAAGCGUCCGCGCUAAGCUCCUGUCCCAAGGGGGGAAAGCUGCCAUAUGCGGCAAGUACCUCUUCAAUUGGGCAGUGAGAACAAAGCUCAAACUCACUCCAAUACCGGGAGCAGCCAACUUGGAUUUAUCCAAUUGGUUUACUGCCGGCUACAGCGGGGGAGACAUAUAUCACAGCGUGUCUCAUGCCCGGCCCCGCUGGUUUAUGUUUUGCCUACUCCUACUAUCCGUAGGGGUAGGCAUUUACCUGCUCCCCAACCGAUGA-----------------------------------------------------------------------------------------------------------------------------------------------------------------------------------------------------------------------------------------------------------------------------------------------------------------------
2_NC_009823             --------ACCCGCCCCU-AAUAGGGGCGACACUCCGCCAUGAAUCACUCCCCUGUGAGGAACUACUGUCUUCACGCAGAAAGCGUCUAGCCAUGGCGUUAGUAUGAGUGUCGUACAGCCUCCAGGCCCCCCCCUCCCGGGAGAGCCAUAGUGGUCUGCGGAACCGGUGAGUACACCGGAAUUGCCGGGAAGACUGGGUCCUUUC--UUGGAU-AAACCCACUCUAUGCCCGGCCAUUUGGGCGUGCCCCCGCAAGACUGCUAGCCGAGUAGCGUUGGGUUGCGAAAGGCCUUGUGGUACUGCCUGAUAGGGUGCUUGCGAGUGCCCCGGGAGGUCUCGUAGACCGUGCACCAUGAGCACAAAUCCUAAACCUCAAAGAAAAACCAAAAGAAACACCAACCGUCGCCCACAAGACGUUAAGUUUCCGGGCGGCGGCCAGAUCGUUGGCGGAGUAUACUUGUUGCCGCGCAGGGGCCCCAGGUUGGGUGUGCGCGCGACAAGGAAGACUUCGGAGCGGUCCCAGCCACGUGGAAGGCGCCAGCCCAUCCCUAAAGAUCGGCGCUCCACUGGCAA-AUCCUGGGGAAAACCAGGAUACCCCUGGCCCCUAUACGGGAAUGAGGGACUCGGCUGGGCAGGAUGGCUCCUGUCCCCCCGAGGUUCCCGUCCCUCUUGGGGCCCCAAUGACCCCCGGCAUAGGUCGCGCAACGUGGGUAAGGUCAUCGAUACCCUAACGUGCGGCUUUGCCGACCUCAUGGGGUACAUCCCUGUCGUGGGCGCCCCGCUCGGCGGCGUCGCCAGAGCUCUCGCGCAUGGCGUGAGAGUCCUGGAGGACGGGGUUAAUUUUGCAACAGGGAACUUACCCGGUUGCUCCUUUUCUAUCUUCUUGCUGGCCCUGCUGUCCUGCAUCACCACCCCGGUCUCCGCUGCCGAAGUGAAGAACAUCAGUACCGGCUACAUGGUGACUAACGACUGCACCAAUGACAGCAUUACCUGGCAGCUCCAGGCUGCUGUCCUCCACGUCCCCGGGUGCGUCCCGUGCGAGAAAGUGGGG---AAUGCAUCUCAGUGCUGGAUACCGGUCUCACCGAAUGUGGCCGUGCAGCGGCCCGGCGCCCUCACGCAGGGCUUGCGGACGCACAUCGACAUGGUUGUGAUGUCCGCCACGCUCUGCUCUGCCCUCUACGUGGGGGACCUCUGCGGUGGGGUGAUGCUCGCAGCCCAAAUGUUCAUUGUCUCGCCGCAGCACCACUGGUUUGUCCAAGACUGCAAUUGCUCCAUCUACCCUGGUACCAUCACUGGACACCGCAUGGCAUGGGACAUGAUGAUGAACUGGUCGCCCACGGCUACCAUGAUCUUGGCGUACGCGAUGCGUGUCCCCGAGGUCAUUAUAGACAUCAUUAGCGGGGCUCAUUGGGGCGUCAUGUUCGGCUUGGCCUACUUCUCUAUGCAGGGAGCGUGGGCGAAAGUCGUUGUCAUCCUUCUGUUGGCCGCCGGGGUGGACGCGCGCACCCAUACUGUUGGGGGU---UCUGCCGCGCAGACCACCGGGCGCCUCACCAGCUUAUUUGACAUGGGCCCCAGGCAGAAAAUCCAGCUCGUUAACACCAAUGGCAGCUGGCACAUCAACCGCACCGCCCUGAACUGCAAUGACUCCUUGCACACCGGCUUUAUCGCGUCUCUGUUCUACACCCAC---AGCUUCAACUCGUCAGGAUGUCCCGAACGCAUGUCCGCCUGCCGCAGUAUCGAGGCCUUCCGGGUGGGAUGGGGCGCCUUGCAAUAUGAGGAUAAUGUCACCAAUCCAGAG---------GAUAUGAGACCCUAUUGCUGGCACUACCCACCAAGGCAGUGUGGCGUGGUCUCCGCGAAGACUGUGUGUGGCCCAGUGUACUGUUUCACCCCCAGCCCAGUGGUAGUGGGCACGACCGACAGGCUUGGAGCGCCCACUUACACGUGGGGGGAGAAUGAGACAGAUGUCUUCCUAUUGAACAGCACUCGACCACCGCUGGGGUCAUGGUUCGGCUGCACGUGGAUGAACUCUUCUGGCUACACCAAGACUUGCGGCGCACCACCCUGCCGUACUAGAGCUGACUUCAACGCCAGCACGGAC------------CUGUUGUGCCCCACGGACUGUUUUAGGAAGCAUCCUGAUACCACUUACCUCAAAUGCGGCUCUGGGCCCUGGCUCACGCCAAGGUGCCUGAUCGACUACCCCUACAGGCUCUGGCAUUACCCCUGCACAGUUAACUAUACCAUCUUCAAAAUAAGGAUGUAUGUGGGAGGGGUUGAGCACAGGCUCACGGCUGCAUGCAAUUUCACUCGUGGGGAUCGUUGCAACUUGGAGGACAGAGACAGAAGUCAACUGUCUCCUUUGUUGCACUCCACCACGGAAUGGGCCAUUUUACCUUGCUCUUACUCGGACCUGCCCGCCUUGUCGACUGGUCUUCUCCACCUCCACCAAAACAUCGUGGACGUACAAUUCAUGUAUGGCCUAUCACCUGCCCUCACAAAAUACAUCGUCCGAUGGGAGUGGGUAAUACUCUUAUUCCUGCUCUUAGCGGACGCCAGGGUUUGCGCCUGCUUAUGGAUGCUCAUCUUGUUG-GGCCAGGCCGAAGCAGCACUAGAGAAGCUGGUCAUCUUGCACGCUGCGAGCGCAGCUAGCUGCAAUGGCUUCCUAUAUUUUGUCAUCUUUUUCGUGGCUGCUUGGUACAUCAAGGGUCGGGUAGUCCCCUUAGCUACCUAUUCCCUCACUGGCCUGUGGUCCUUUAGCCUACUGCUCCUAGCAUUGCCCCAACAGGCUUAUGCUUAUGACGCAUCUGUGCAUGGCCAGAUAGGAGCGGCUCUGCUGGUAAUGAUCACUCUCUUUACUCUCACCCCCGGGUAUAAGACCCUUCUCAGCCGGUUUUUGUGGUGGUUGUGCUAUCUUCUGACCCUGGGGGAAGCUAUGGUCCAGGAGUGGGCACCACCUAUGCAGGUGCGCGGUGGCCGUGAUGGCAUCAUAUGGGCCGUCGCCAUAUUCUACCCAGGUGUGGUGUUUGACAUAACCAAGUGGCUCUUGGCGGUGCUUGGGCCUGCUUACCUCCUAAAAGGUGCUUUGACGCGCGUGCCGUACUUCGUCAGGGCUCACGCUCUACUGAGGAUGUGCACCAUGGCAAGGCAUCUCGCGGGGGGCAGGUACGUCCAGAUGGCGCUACUAGCCCUUGGCAGGUGGACUGGCACUUACAUCUAUGACCACCUCACCCCUAUGUCGGAUUGGGCUGCUAGUGGCCUGCGGGACCUGGCGGUCGCCGUUGAGCCUAUCAUCUUCAGUCCGAUGGAGAAGAAAGUCAUUGUCUGGGGAGCGGAGACAGCUGCUUGUGGGGACAUUUUACACGGACUUCCCGUGUCCGCCCGACUUGGUCGGGAGGUCCUCCUUGGCCCAGCUGAUGGCUAUACCUCCAAGGGGUGGAGUCUUCUCGCCCCCAUCACUGCUUACGCCCAGCAGACACGUGGCCUUUUGGGCACCAUAGUGGUGAGCAUGACGGGGCGCGACAAGACAGAACAGGCUGGGGAAAUUCAGGUCCUGUCCACAGUCACUCAGUCCUUCCUCGGAACAUCCAUCUCGGGGGUUUUGUGGACUGUCUACCAUGGAGCUGGCAACAAGACUCUGGCCGGCUCACGGGGUCCGGUCACGCAGAUGUACUCCAGUGCUGAGGGGGACUUAGUAGGGUGGCCCAGCCCCCCUGGGACUAAAUCUUUGGAGCCGUGCACGUGUGGAGCGGUCGACCUGUACCUGGUCACGCGGAACGCUGAUGUCAUCCCGGCUCGAAGACGCGGGGACAAACGGGGAGCGCUACUCUCCCCGAGACCUCUUUCCACCUUGAAGGGGUCCUCAGGAGGCCCGGUGCUAUGCCCCAGGGGCCACGCUGUCGGAGUCUUCCGGGCAGCUGUGUGCUCUCGGGGCGUGGCUAAGUCCAUAGAUUUCAUCCCCGUUGAGACACUCGACAUCGUCACGCGGUCCCCCACCUUUAGUGACAACAGCACACCACCUGCUGUGCCCCAGACCUAUCAGGUCGGGUACUUGCAUGCCCCGACUGGCAGUGGAAAGAGCACCAAAGUUCCUGUCGCAUAUGCUGCUCAGGGGUAUAAAGUGCUAGUGCUUAAUCCCUCAGUGGCUGCCACCCUGGGGUUUGGGGCGUACUUGUCUAAGGCACAUGGCAUCAAUCCCAACAUUAGGACUGGAGUCAGGACUGUGACGACCGGGGCGCCCAUCACGUACUCCACAUAUGGCAAAUUCCUCGCCGAUGGGGGCUGUGCGGGCGGCGCCUACGACAUCAUCAUAUGUGAUGAAUGCCAUGCCGUGGACUCUACCACCAUCCUUGGCAUCGGAACAGUCCUUGAUCAAGCAGAGACAGCUGGGGUCAGACUAACUGUGCUGGCUACAGCUACGCCCCCUGGGUCAGUGACAACCCCCCACCCCAACAUAGAGGAGGUGGCCCUUGGGCAGGAGGGCGAGAUCCCCUUCUAUGGGAGGGCGAUUCCCCUGUCUUACAUCAAGGGAGGAAGACAUCUGAUCUUCUGCCAUUCAAAGAAAAAGUGUGACGAGCUCGCGGCGGCCCUUCGGGGUAUGGGCUUGAACUCAGUGGCAUACUACAGAGGGUUGGACGUCUCCGUAAUACCAACUCAGGGAGACGUAGUGGUCGUCGCCACCGACGCCCUCAUGACAGGGUAUACUGGGGACUUUGACUCCGUGAUCGACUGCAACGUAGCGGUCACUCAAGUUGUAGACUUCAGUUUAGACCCCACAUUCACCAUAACCACACAGAUUGUCCCUCAAGACGCUGUCUCACGUAGCCAGCGCCGGGGUCGCACGGGUAGGGGAAGACUGGGCAUUUAUAGGUAUGUUUCCACUGGUGAGCGAGCCUCAGGAAUGUUUGACAGUGUAGUGCUCUGUGAGUGCUACGACGCAGGGGCCGCAUGGUAUGAGCUCACACCAUCGGAGACCACCGUCAGGCUCAGGGCGUAUUUCAACACGCCCGGUUUGCCUGUGUGCCAAGACCAUCUUGAGUUUUGGGAGGCAGUUUUCACCGGCCUCACACACAUAGAUGCCCACUUCCUUUCCCAAACAAAGCAAUCGGGGGAAAAUUUCGCAUACUUAACAGCCUACCAGGCUACAGUGUGCGCUAGGGCCAAAGCCCCCCCCCCGUCCUGGGACGUCAUGUGGAAGUGUUUGACUCGACUCAAGCCCACACUCGUGGGCCCCACACCUCUCCUGUACCGCUUGGGCUCUGUUACCAACGAGGUCACCCUCACACAUCCCGUGACGAAAUACAUCGCCACCUGCAUGCAAGCCGACCUUGAGGUCAUGACCAGCACAUGGGUCUUGGCAGGGGGAGUCUUGGCGGCCGUCGCCGCGUAUUGCCUGGCGACCGGGUGUGUUUGCAUCAUCGGCCGCUUGCACAUUAACCAGCGAGCCGUCGUUGCGCCGGACAAGGAGGUCCUCUAUGAGGCUUUUGAUGAGAUGGAGGAAUGUGCCUCUAGGGCGGCUCUCAUUGAAGAGGGGCAGCGGAUAGCCGAGAUGCUGAAGUCCAAGAUCCAAGGCUUAUUGCAGCAAGCUUCCAAACAAGCUCAAGACAUACAACCCACUGUGCAGGCUUCAUGGCCCAAGGUAGAACAAUUCUGGGCCAAACACAUGUGGAACUUCAUUAGCGGCAUCCAAUACCUCGCAGGACUAUCAACACUGCCAGGGAACCCUGCAGUAGCUUCCAUGAUGGCGUUCAGUGCCGCCCUCACCAGUCCGCUGUCAACAAGCACCACUAUCCUUCUCAACAUUUUGGGGGGCUGGCUAGCAUCCCAAAUUGCACCACCCGCGGGGGCCACUGGCUUCGUUGUCAGUGGCCUAGUGGGAGCUGCCGUAGGCAGUAUAGGCUUAGGUAAGGUGCUAGUGGACAUCCUGGCAGGGUAUGGUGCGGGCAUUUCGGGGGCUCUCGUCGCAUUCAAGAUCAUGUCUGGCGAGAAGCCCUCCAUGGAGGAUGUCGUCAACUUGCUGCCUGGAAUUCUGUCUCCGGGUGCCUUGGUAGUGGGAGUCAUCUGCGCGGCCAUUCUGCGCCGACACGUGGGACCGGGGGAAGGCGCCGUCCAAUGGAUGAAUAGACUCAUUGCCUUUGCUUCCAGAGGAAAUCACGUCGCCCCCACCCACUACGUGACGGAGUCGGAUGCGUCGCAGCGUGUGACCCAACUACUUGGCUCCCUUACCAUAACCAGCCUGCUCAGAAGACUCCACAACUGGAUUACUGAGGACUGCCCCAUCCCAUGCGGCGGCUCGUGGCUCCGCGAUGUGUGGGACUGGGUUUGCACCAUCCUAACAGACUUUAAAAAUUGGCUGACCUCCAAAUUAUUCCCAAAGAUGCCCGGCCUCCCCUUUGUCUCCUGUCAAAAGGGGUACAAGGGCGUGUGGGCCGGCACUGGCAUCAUGACCACACGGUGUCCUUGCGGCGCCAAUAUCUCUGGCAAUGUCCGCUUGGGCUCCAUGAGAAUCACGGGGCCUAAGACCUGCAUGAAUAUCUGGCAGGGGACCUUUCCUAUCAAUUGUUACACGGAGGGCCAGUGCGUGCCGAAACCCGCGCCAAACUUUAAGGUCGCCAUCUGGAGGGUGGCGGCCUCAGAGUACGCGGAGGUGACGCAGCACGGGUCAUACCACUACAUAACAGGACUCACCACUGAUAACUUGAAAGUCCCCUGCCAACUACCCUCUCCCGAGUUCUUUUCCUGGGUGGACGGAGUGCAGAUCCAUAGGUUUGCCCCCACACCGAAGCCGUUUUUCCGGGAUGAGGUCUCGUUCUGCGUUGGGCUUAAUUCAUUUGUCGUCGGGUCCCAGCUUCCUUGCGACCCUGAACCCGACACAGACGUAUUGAUGUCCAUGCUAACAGAUCCAUCUCAUAUCACGGCGGAGACUGCAGCGCGGCGUUUAGCGCGGGGGUCACCCCCAUCCGAGGCAAGCUCCUCGGCGAGCCAGCUAUCGGCACCAUCGCUGCGAGCCACCUGCACCACCCACGGCAAAGCCUAUGAUGUGGACAUGGUGGAUGCUAACCUGUUC------------AUGGGGGGCGAUGUGACUCGGAUAGAGUCUGGGUCCAAAGUGGUCGUUCUGGACUCUCUCGACCCAAUGGUCGAAGAA---AGGAGCGACCUUGAGCCUUCGAUACCAUCAGAAUACAUGCUCCCC---AAGAAGAGGUUCCCACCAGCUUUACCGGCCUGGGCACGGCCUGAUUACAACCCACCGCUUGUGGAAUCGUGGAAAAGGCCAGAUUACCAACCGGCCACUGUUGCGGGCUGUGCUCUCCCUCCUCCUAGGAAAACCCCGACGCCUCCCCCAAGGAGG---CGCCGGACAGUGGGCCUAAGUGAGGACUCCAUAGGAGAUGCCCUUCAACAGCUGGCCAUUAAGUCCUUUGGCCAGCCCCCCCCAAGCGGCGAUUCAGGCCUUUCCACGGGGGCGGGCGCUGCCGAUUCCGGCAGUCAGACGCCUCCUGAUGAGUUGGCCCUU---UCGGAGACAGGUUCCAUCUCUUCCAUGCCCCCCCUCGAGGGGGAGCUUGGAGAUCCAGACCUGGAGCCUGAGCAGGUAGAGCCCCAACCCCCCCCCCAGGGGGGGGUGGCAGCUCCCGGCUCGGACUCGGGGUCCUGGUCUACUUGCUCCGAGGAGGAC---------GACUCCGUCGUGUGCUGCUCCAUGUCAUACUCCUGGACCGGGGCUCUAAUAACUCCUUGUAGUCCCGAAGAGGAGAAGUUACCGAUUAACCCCUUGAGCAACUCCCUGUUGCGAUAUCACAACAAGGUGUACUGUACCACAACAAAGAGCGCCUCACUAAGGGCUAAAAAGGUAACUUUUGAUAGGAUGCAAGUGCUCGACUCCUACUACGACUCAGUCUUAAAGGACAUUAAGCUAGCGGCCUCCAAGGUCACCGCAAGGCUCCUCACCAUGGAGGAGGCUUGCCAGUUAACCCCACCCCAUUCUGCAAGAUCUAAAUAUGGGUUUGGGGCUAAGGAGGUCCGCAGCUUGUCCGGGAGGGCCGUUAACCACAUCAAGUCCGUGUGGAAGGACCUCCUGGAGGACUCAGAAACACCAAUUCCCACAACCAUUAUGGCCAAAAAUGAGGUGUUCUGCGUGGACCCCACCAAGGGGGGCAAGAAAGCAGCUCGCCUUAUCGUUUACCCUGACCUCGGCGUCAGGGUCUGCGAGAAGAUGGCCCUUUAUGACAUUACACAAAAACUUCCUCAGGCGGUGAUGGGGGCUUCUUAUGGAUUCCAGUAUUCCCCCGCUCAGCGGGUAGAGUUUCUCUUGAAAGCAUGGGCGGAAAAGAAGGACCCUAUGGGUUUUUCGUAUGAUACCCGAUGCUUUGACUCAACCGUCACUGAGAGAGACAUCAGGACUGAGGAGUCCAUAUAUCGGGCCUGCUCCUUGCCCGAGGAGGCCCACACUGCCAUACACUCGCUAACUGAGAGACUUUACGUGGGAGGGCCUAUGUUCAACAGCAAGGGCCAAACCUGCGGGUACAGGCGUUGCCGCGCCAGCGGGGUGCUCACCACUAGCAUGGGGAACACCAUCACAUGCUACGUGAAAGCCUUAGCGGCUUGUAAAGCUGCAGGGAUAAUCGCGCCCACAAUGCUGGUAUGCGGCGAUGACUUGGUUGUCAUCUCAGAAAGCCAGGGGACCGAGGAGGACGAGCGGAACCUGAGAGCCUUCACGGAGGCUAUGACCAGGUAUUCUGCCCCUCCUGGUGACCCCCCCAGACCGGAGUAUGAUCUGGAGCUGAUAACAUCUUGCUCCUCAAAUGUGUCUGUGGCGCUGGGCCCACAAGGCCGCCGCAGAUACUACCUGACCAGAGACCCUACCACUCCAAUCGCCCGGGCUGCCUGGGAAACAGUUAGACACUCCCCUGUCAAUUCAUGGCUGGGAAACAUCAUCCAGUACGCCCCGACCAUAUGGGCUCGCAUGGUCCUGAUGACACACUUCUUCUCCAUUCUCAUGGCUCAAGACACGCUGGACCAGAACCUCAACUUUGAGAUGUACGGAGCGGUGUACUCCGUGAGUCCCUUGGACCUCCCAGCUAUAAUUGAAAGGUUACAUGGGCUUGACGCUUUUUCUCUGCACACAUACACUCCCCACGAACUGACACGGGUGGCUUCAGCCCUCAGAAAACUUGGGGCGCCACCC-CUCAGAGCGUGGAAGAGCCGGGCACGUGCAGUCAGGGCGUCCCUCAUCUCCCGUGGGGGGAGAGCGGCCGUUUGCGGUCGAUAUCUCUUCAAUUGGGCGGUGAAGACCAAGCUCAAACUCACUCCAUUGCCGGAAGCGCGCCUCCUGGAUUUAUCCAGCUGGUUCACCGUCGGCGCCGGCGGGGGCGACAUUUAUCACAGCGUGUCGCGUGCCCGACCCCGCUUAUUGCUCUUUGGCCUACUCCUACUUUUUGUAGGGGUAGGCCUUUUCCUACUCCCCGCUCGGUA---GAGCGGCACACAUU-AGCUACACUCCAUAGCUAA------------CUGUCCCUUUUUUUUUUUUUUUUUUUUUUUUUUUUUUUUUUUUUUUUUUUUUUUUUUUUUUUUUUUUUUUUUUUUUUUUUUUUUUUUUUUUCUUUUUUUCUCUUUUCCUUCUUUCUU---------------------ACCUUAUUUUACUUUCUUUCCUGGUGGCUCCAUCUUAGCCCUAGUCACGGCUAGCUGUGAAAGGUCCGUGAGCCGCAUGACUGCAGAGAGUGCCGUAACUGGUCUCUCUGCAGAUCAUGU-----
2_AF169004              --------ACCCGCCCCU-AAUAGGGGCGACACUCCGCCAUGAACCACUCCCCUGUGAGGAACUACUGUCUUCACGCAGAAAGCGUCUAGCCAUGGCGUUAGUAUGAGUGUCGUACAGCCUCCAGGCCCCCCCCUCCCGGGAGAGCCAUAGUGGUCUGCGGAACCGGUGAGUACACCGGAAUUGCCGGGAAGACUGGGUCCUUUC--UUGGAU-AAACCCACUCUAUGCCCGGCCAUUUGGGCGUGCCCCCGCAAGACUGCUAGCCGAGUAGCGUUGGGUUGCGAAAGGCCUUGUGGUACUGCCUGAUAGGGUGCUUGCGAGUGCCCCGGGAGGUCUCGUAGACCGUGCAUCAUGAGCACAAAACCUAAACCUCAAAGAAAAACCAAAAGAAAUACUAACCGUCGCCCACAAGACGUUAAGUUUCCGGGCGGCGGCCAGAUCGUUGGCGGAGUAUACUUGUUGCCGCGCAGGGGCCCCAGGUUGGGUGUGCGCGCGACAAGGAAGACUUCGGAGCGGUCCCAGCCACGUGGGAGGCGCCAGCCCAUCCCCAAAGAUCGGCGCUCCACUGGCAA-GUCCUGGGGAAAACCAGGAUACCCCUGGCCCCUAUAUGGGAAUGAGGGACUCGGCUGGGCAGGGUGGCUCCUGUCCCCCCGAGGYUCCCGUCCCUCUUGGGGCCCCACUGACCCCCGGCAUAGGUCGCGCAACGUGGGUAAGGUCAUCGAUACCCUAACGUGCGGCUUUGCCGACCUCAUGGGGUACAUUCCCGUCGUAGGCGCCCCGCUUGGUGGCGUCGCCAGAGCUCUCGCGCAUGGUGUGAGAGUCCUGGAGGACGGGGUUAAUUAUGCAACAGGGAACUUACCUGGUUGCUCCUUUUCUAUCUUCUUGCUGGCCCUACUGUCCUGCAUCACCAUCCCGGUCUCUGCUGCCCAGGUGAAGAACACCAGCACCGGUUACAUGGUGACCAAUGACUGUUCCAAUGACAGCAUCACCUGGCAGCUUCAGGCUGCGGUCCUCCACGUCCCCGGGUGUGUCCCGUGUGAGAAAGUGGGA---AAUAYAUCACGGUGUUGGAUACCGGUCUCACCAAACGUGGCUGUGCAGCGGCCAGGCGCCCUCACGCAGGGCUUGCGGACGCACAUCGACAUGGUUGUGAUGUCCGCCACGCUGUGCUCUGCUCUCUACGUGGGGGACCUCUGCGGCGGGGUGAUGCUCGCAGCCCAGAUGUUCAUCGUCUCGCCGCAGCACCACUGGUUUGUGCAGGAAUGCAAUUGCUCCAUCUACCCUGGUACCAUYACUGGACACCGUAUGGCAUGGGACAUGAUGAUGAACUGGUCGCCCACGGCCACCAUGAUCCUGGCGUACGCGAUGCGCGUUCCCGAGGUCAUCAUAGACAUCAUUGGCGGGGCUCACUGGGGCGUCAUGUUCGGCUUAGCCUACUUCUCCAUGCAGGGAGCGUGGGCGAAAGUCGUUGUCAUCCUUCUGUUGGCYGCUGGAGUGGACGCGVVVACCCRCACURUUGCGGGU---ASWGSCGCGCAMACCGUCAGCGGCAUCRCCAGKCUKUUCWCGCCCGGBGCUAAGCAGAACAUSCAGCUUAUUAACUCCAAUGGCAGUUGGCAUAUCAACCGCACUGCCCUGAAUUGCAAUGACUCCCUGAACACCGGCUUUCUCGCGUCCCUGUUCUACACCCAC---AGYUUCAACUCGUCAGGAUGUCCCGAACGCCUGUCCGCCUGCCGUAAUAUCGAGGCCUUUCGGAUAGGAUGGGGCACCUUGCAAUACGAGGAGAAUGUCACCAACCCAGAA---------GAUAUGAGACCAUAUUGCUGGCAYUAUCCACCAAAACAGUGUGGUAUAGUCCCCGCGGAGUCUGUGUGCGGUCCAGUGUACUGUUUCACCCCCAGCCCAGURGURGUGGGCACGACCGAUAGGCUUGGAGUGCCUACUUACACGUGGGGAGAGAAUGAGACAGAUGUCUUCCUAUUGAACAGCACCCGACCGCCGUCGGGGUCAUGGUUCGGCUGCACGUGGAUGAACUCCACUGGUUUCACCAAGGCUUGUGGCGCACCACCUUGCCGCAYUAGAGCUGAUUUYAAUGCCAGCACGGAC------------UUGUUGUGCCCCACCGACUGUUUUAGGAAGCAUCCUGAAGCCACUUACAUGAAAUGUGGUUCUGGACCCUGGCUUACGCCAAGGUGCUUGGUCGACUACCCCUACAGGCUCUGGCAUUACCCCUGCACAGUCAACUAUACCAUCUUCAAGAUAAGGAUGUAUGUGGGGGGGGUUGAGCACAGGCUCACGGCCGCGUGCAACUUCUCUCGUGGGUAYCGUUGCAACUUGGAGGACAGGGACAGAGGUCAAGUGUCUCCUUUGUUGCACUCCACCACAGAGUGGGCCAUUUUGCCCUGCUCUUACACAGACUUGCCUGCUUUGUCCACUGGUCUUAUUCACCUCCACCAAAAUAUCGUGGACGUACAAUACAUGUAUGGCCUGUCACCUGCCCUAACAAARUAUGUCGUCCGRUGGGAGUGGGUAGUACUCCUAUUCCUGCUCUUAGCGGACGCCAGGGUUUGCGCCUGCCUGUGGAUGCUCAUCUUGCUG-GGCCAAGCCGAAGCAGCACUAGAGAAGCUGGUCGUCUUGCACGCUGCGAGUGCAGCUAGCUGCAAUGGCUUCCUAUACUUUGUCAUCUUUUUCAUAGCUGCUUGGUACAUCAAGGGUCGGGYGGUCCCUUUGGCUACCUAUUCCCUCACUGGCCUAUGGCCCUUCUGCCUACUGCUCCUAGCACUGCCCCAACAGGCUUACGCCUAUGAUGGAUCUGUGCACGGACAGAUAGGCGCGGCUYUGUUGAUACUGAUUACCCUGUUCACACUCACCCCGGCGUAUAAGACCCUUCUCAGCCGGUGUCUGUGGUGGUUGUGCUAUCUCCUGACCCUGGGGGAAGCCAUGGUCCAGGAGUGGGCACCAUCCAUGCAGGCGCGCGGUGGCCGCGAUGGCAUCAUAUGGGCCGCCACCAUAUUCUGCCCGGGUGUGGUGUUUGACAUAACCAAGUGGCUCUUGGCGGUGCUUGGGCCUGGUUAUCUCCUAAGAGAUGCUUUGACACGUGUGCCGUAUUUCGUCAGAGCUCACGCUCUGCUGAGGAUGUGCACCRUGGUGAGGCACCUCGCAGGGGGUAGGUACGUCCAGAUGGCGCUAUUAGCCCUUGGUAGGUGGACCGGCACUUACAUCUAUGAUCAUCUCACCCCUAUGUCGGACUGGGCUGCCAGUGGCCUGCGGGACUUGGCGGUCGCCGUGGAGCCUAUCAUCUUCAGUCCGAUGGAGAAGAAGGUCAUCACCUGGGGAGCGGAGACGGCUGCAUGCGGGGACAUCUUACACGGACUUCCUGUGUCCGCCCGGCUAGGCCGGGAGAUCCUCCUUGGCCCAGCUGAUGGCUACACCUCCAAGGGGUGGAGGCUCCUUGCCCCCAUCACUGCCUACGCCCAGCAGACACGAGGCCUCUUGGGCGCCAUAGUGGUGAGCAUGACGGGGCGCGACAAGACAGAGCAGGCCGGGGAAAUCCAAGUCCUGUCUACGGUCACUCAGUCCUUCCUCGGAACAUCCAUUKCGGGGGUCUUGUGGACCGUCUACCAUGGAGCUGGCAACAAGACUCUAGCCGGUUCACGGGGUCCAGUCACGCAGAUGUACUCGAGUGCCGAGGGAGACUUGGUGGGGUGGCCRAGCCCUCCUGGGACCAAGUCUUUGGAGCCGUGCACGUGUGGAGCGGUCGACCUGUAUCUGGUCACGCGAAACGCUGAUGUCAUCCCGGCUCGAAGACGCGGGGACAAGCGGGGAGCAUUACUCUCCCCGAGACCUCUUUCGACCUUGAAGGGGUCCUCGGGGGGACCGGUGCUUUGCCCUAGGGGCCACGCCGUCGGGAUCUUCCGGGCGGCUGUGUGCUCUCGGGGCGUAGCUAAGUCCAUAGACUUCAUCCCCGUUGAGGCGCUCGCCAUCGUCACGCGGUCUCCCACCUUUAGUGACAACAGCACACCACCGGCUGUGCCCCAGACCUAUCAGGUCGGAUACCUGCAUGCCCCAACUGGCAGUGGAAAGAGUACCAAAGUCCCUGUCGCGUAUGCCGCUCAGGGGUAUAAAGUGCUAGUGCUUAAUCCUUCUGUGGCUGCCACCCUAGGGUUUGGGGCGUACUUGUCUAGAGCACAUGGCAUCAAUCCCAACAUUAGGACUGGAGUCAGAACUGUGACGACCGGGGCGGCCAUCACGUACUCCACGUAUGGCAAAUUCCUCGCCGAUGGGGGCUGCKCAGGCGGCGCCUAUGACAUCAUCAUAUGCGAUGAAUGCCACUCUGUGGAUUCUACCACCAUUCUCGGCAUCGGAACAGUUCUUGAUCAAGCAGAGACAGCCGGGGUCAGGCUGACUGUGCUGGCCACGGCCACGCCCCCCGGGUCAGUGACAACCCCCCAUCCCAAUAUAGAGGAGGUAGCCCUCGGGCAGGAGGGUGAGAUCCCCUUCUAUGGGAAGGCGAUUCCCCUGUCUUACAUCAAGGGAGGGAGACACUUGAUCUUCUGCCAUUCAAAGAAAAAGUGUGACGAGCUCGCGGCGGCCCUUCGGGGCAUGGGCUUGAACGCUGUGGCAUAUUACAGAGGGCUGGACGUCUCCGUAAUACCAACUCAGGGAGACGUAGUGGUCGUCGCCACCGACGCCCUCAUGACGGGGUAUACUGGAGACUUUGACUCCGUGAUCGAUUGCAACGUAGCGGUCACUCAAGUCGUAGACUUCAGCUUGGACCCCACCUUCACCAUAACCACACAGACUGUCCCUCAAGACGCUGUCUCACGUAGCCAGCGCCGGGGGCGCACGGGUAGAGGGAGACUGGGCAUCUAUAGGUAUGUUUCCACUGGUGAGCGAGCCUCAGGAAUGUUUGACAGUGUAGUGCUCUGUGAGUGCUACGACGCAGGGGCUGCGUGGUAUGAGCUCACACCAGUGGAGACCACCGUCAGGCUUAGGGCGUAUUUCAACACACCUGGCUUGCCUGUGUGCCAAGACCAUCUUGAGUUUUGGGAGGCGGUUUUYACCGGCCUCACACACAUAGACGCCCACUUCCUUUCCCAGACAAAGCAAUCGGGGGAGAAUUUCGCAUACUUAGUAGCCUAUCAGGCUACAGUGUGCGCCAGAGCCAAAGCUCCCCCCCCRUCCUGGGACAUCAUGUGGAAGUGCUUGACUCGACUCAAGCCCACGCUCGUGGGCCCUACACCUCUCCUGUACCGCUUGGGCUCUGUUACCAACGAGGUCACCCUCACACAUCCUGUGACGAAGUACAUCGCCACAUGUAUGCAAGCUGACCUUGAGGUCAUGACCAGCACGUGGGUCCUAGCUGGGGGAGUCUUGGCAGCCGUCGCCGCGUAUUGCUUGGCGACUGGGUGUGUUUCCAUCAUCGGCCGGUUGCACRUCAACCAGCAAGUCGUCGUUGCACCGGACAAGGAGGUCCUUUAUGAGGCUUUUGACGAGAUGGAGGAAUGUGCCUCUAGAGCGGCUCUCCUUGAAGAGGGGCAGCGGAUAGCCGAGAUGCUGAAGUCCAAGAUCCAAGGCUUAUUGCAGCAAGCCUCCAAACAGGCCCAGGACAUACAACCCGCUGUGCAGGCUUCAUGGCCCAGAGUGGAGCAAUUCUGGGCCAAACACAUGUGGAACUUCAUUAGCGGCAUUCAAUAUCUCGCAGGACUGUCAACRCUCCCAGGGAACCCUGCUGUGGCUUCCAUGAUGGCGUUCAGUGCCGCCCUUACCAGUCCACUGUCGACUAGCACCACUAUCCUUCUCAACAUCUURGGAGGCUGGCUGGCGUCCCAAAUUGCGCCGCCCGCGGGGGCCACUGGCUUCGUCGUCAGUGGCCUGGUGGGGGCUGCCGUAGGCAGCAUCGGCCUGGGUAAGGUGCUGGUGGAUAUCCUGGCGGGGUACGGUGCGGGCAUUUCGGGGGCCCUCGUCGCAUUUAAGAUCAUGUCUGGCGAGAAGCCCUCCAUGGAGGAUGUCGUCAACCUGCUGCCCGGGAUUCUGUCUCCGGGUGCCCUGGUGGUGGGAGUCAUCUGCGCGGCCAUUCUGCGCCGCCACGUGGGUCCGGGGGAGGGCGCGGUCCAAUGGAUGAACAGGCUCAUUGCCUUCGCUUCCAGAGGAAACCACGUCGCCCCUACCCAUUACGUGACGGAGUCGGAUGCGUCGCAGCGUGUGACCCAACUGCUUGGCUCUCUUACCAUAACUAGCCUACUCAGGAGACUCCAUAACUGGAUUACUGAGGACUGCCCCAUUCCAUGCGCCGGCUCGUGGCUCCGCGACGUGUGGGACUGGGUUUGUUCCAUCCUGAUAGACUUCAAAAAUUGGCUGACUUCCAAGUUGUUCCCRAAGAUGCCCGGCCUCCCCUUAAUCUCUUGCCAAAAGGGGUACAAGGGCGUGUGGGCCGGCACUGGUAUCAUGACCACACGGUGUCCUUGCGGCGCUAACAUCUCUGGCAAUGUCCGCCUGGGCUCUAUGAGAAUCACAGGGCCCAAAACCUGCAUGAACACUUGGCAUGGGACUUUUCCUAUCAAUUGUUACACGGAGGGCCAGUGCGUGCCGAAACCCGCGCCAAACUUCAAGACCGCCAUCUGGAGGGUGGCGGCCUCAGAGUACGCGGAGGUAACGCAGCACGGGUCAUACUCCUAUAUAACAGGACUGACCACUGACAAUUUGAAAGUUCCCUGCCAACUACCUUCUCCAGAGUUUUUUUCCUGGGUGGACGGAGUGCAAAUCCAUAGGUUUGCUCCCACACCAAAGCCGUUUUUCCGGGAUGAGGUCUCGUUUUGCGUUGGGCUCAAUUCGUUCGUCGUCGGGUCUCAGCUUCCUUGUGAUCCAGAGCCCGAUACAGACGUAUUGACGUCCAUGCUAACAGAUCCAUCCCAUAUCACGGCGGAGGCUGCAGCGCGGCGCUUAGCGCGGGGGUCACCCCCAUCUGAGGCGAGCUCCUCAGCGAGCCAACUAUCGGCACCAUCGCUGCGAGCCACCUGCACCACCCACGGGAAAACCUAUGAUGUGGACAUGGUGGAUGCUAACUUGUUC------------AUGGGGGGCGAUGUGACUCGGAUAGAGUCUGAGUCCAAGGUGAUCGUUCUGGACUCUCUCGACUCAAUGGUCGAAGAA---GGGAGCGACCACGAGCCUUCGAUACCAUCAGAGUAUAUGCUCCCC---AGGACCAAGUUCCCGCCAGCCUUGCCGGUCUGGGCACGGCCUGAUUACAACCCACCGGUUGUGGAAUCGUGGAAGAGGCCAGAUUACCAACCACCCACUGUUGCGGGCUGCGCUCUCCCCCCCUCCAAGGAGACCCCGACGCCCCCACCAAGGAGG---CGCCGGACGGUGGGUUUGAGCGAGAGCACCAUAGGAGAUGCUCUCCAGCAGCUGGCCAUCAAGACCUUCGGCCAGCCCCCCUCAACCGGUGACUCAGGCCWUUCCACGGGGGCGGACGCUGCCGACUCCGGCGGUCGGACGCCCCCUGAUGAAUUGACUCCU---UCGGAGACAGGUUCUACAUCCUCCAUGCCCCCCCUCGAGGGGGAGCCUGGGGAUCCAGACCUGGAGCCUGAGCAGGUAGAGCUUCAGCCUCCCCCUCAGGAGGGGGASGUAGCUCCCGGCUCGGACUCGGGGUCCUGGUCUACUUGCUCCGAGGAGGAU---------GACUCCGUCGUGUGCUGCUCCAUGUCAUACUCCUGGACCGGGGCUCUAAUAACUCCUUGUAGCCCCGAGGAGGAAAAGUUGCCAAUUAACCCCWUGAGCAACUCGCUGUUGCGAUACCACAACAAGGUGUACUGUACUACAUCAAAGAGCGCCUCACUGAGGGCUAAAAAGGUAACUUUUGAUAGGAUGCAAGUGCUCGACGCCCAUUAUGACUCAGUYUUAAAGGACAUCAAGCUAGCGGCUUCCAAGGUUAGUGCAAGGCUCCUCACCGUGGAGGAGGCGUGCCAGCUUACUCCACCCCAUUCUGCAAAAUCCAAGUAUGGGUUUGGAGCUAAGGAGGUCCGCAGCUUGUCCAGGAGGGCCGUCAACCACAUCAAGUCCGUGUGGAAGGACCUCCUGGAAGACUCAGGAACACCAAUUCCUACGACCAUAAUGGCCAAAAAUGAGGUGUUCUGCGUGGAACCCACCAAGGGGGGUAAGAAAGCAGCUCGCCUUAUCGUUUACCCUGACCUCGGCGUCAGGGUCUGCGAGAAGAUGGCCCUUUAUGAUGUCACACAAAAGCUUCCUCAGGCGGUGAUGGGGGCUUCUUAUGGCUUCCAGUACUCCCCUGCCCAACGGGUGGAGUUCCUCUUGAAGGCAUGGGCGGAUAAGAAAGACCCUAUGGGUUUUUCGUAUGAUACCCGAUGCUUUGACUCAACUGUCACUGAGAGGGACAUCAGAACUGAGGAGUCCAUAUACCAGGCCUGCUCCCUGCCCGAGGAGGCCCGCACUGCCAUACACUCGCUGACUGAGAGACUUUACGUGGGAGGGCCCAUGUUUAACAGCAAGGGUCAGACCUGCGGGUACAGGCGUUGCCGCGCCAGCGGGGUGCUCACUACUAGCAUGGGGAACACCAUCACAUGCUACGUGAAAGCCCUGGCGGCUUGUAAGGCUGCGGGGAUAGUUGCGCCCACAAUGCUGGUAUGCGGCGACGACUUGGUUGUCAUCUCGGAAAGCCAGGGGGCUGAGGAGGACGAGCGGAACUUGAGAGUCUUCACGGAGGCUAUGACCAGGUAUUCUGCCCCUUCCGGCGACCCCCCCAGACCGGAAUAUGACCUGGAGCUGAUAACAUCUUGCUCUUCAAAUGUGUCUGUGGCACGGGACCCACAGGGCCGCCGCAGAUACUACCUGACCAGAGACCCUACCACUCCAAUCGCCCGGGCUGCCUGGGAAACAGUCAGACACUUCCCUGUCAAUUCAUGGCUGGGAAACAUCAUCCAGUACGCUCCAACUAUAUGGGUUCGUAUGGUCCUGAUGACACACUUCUUCUCCAUUCUCAUGGCCCAAGACACCCUGGACCAGAACCUCAACUUUGAAAUGUACGGAUCGGUGUACUCCGUGAGUCCUUCGGACCUCCCAGCCAUAAUUGAAAGGUUACACGGGCUUGACGCCUUCUCUCUGCACACAUACACUCCCCACGAACUGACGCGGGUGGCUUCAGCCCUCAGAAAACUUGGGGCGCCACCC-CUCAGAGCGUGGAAGAGUCGGGCGCGUGCAGUCAGGGCGUCCCUCAUCUCCCAUGGAGGGAGGGCGGCCGUUUGCGGCCGGUAUCUCUUCAACUGGGCGGUGAAGACCAAGCUCAAACUCACUCCAUUGCCGGAGGCACGCCUCCUGGAUUUAUCCAGCUGGUUUACCGUCGGCGCCGGCGGGGGCGACAUUUAUCUCUGCGUGUUGCGUGCCCGACCCCGCUUAUUACUCCUUAGCCUACUCCUACUUUCCGUGGGACUAGGCCUUUUCCUACUCCCCGCUCGAUA---GAGCGGCACACAUU-AGCUACACUCCAUAGCUAA------------CUGUUUUUUUUUUUUUUUUUUUUUUUUUUUUUUCUUUUUUUUUCUUUUCUUUCCUUCUU-------------------------------------------------------------------------------ACCUUACUUUACUUUCUUUUCUGGUGGCUCCAUCUUAGCCCUAGUCACGGCUAGCUGUGAAAGGUCCGUGAGCCGCAUGACUGCAGAGAGUGCCGUAACUGGUCUCUCUGCAGAUCAUGU-----
2_JX227965              --------------------------------------------------------------------------------------CUAGCCAUGGCGUUAGUAUGAGUGUCGUACAGCCUCCAGGCCCCCCCCUCCCGGGAGAGCCAUAGUGGUCUGCGGAACCGGUGAGUACACCGGAAUUGCCAGGAAGACUGGGUCCUUUC--UUGGAU-AAACCCACUCUGUGCCUGGCCAUUUGGGCGUGCCCCCGCAAGACUGCUAGCCGAGUAGCGUUGGGUUGCGAAAGGCCUUGUGGUACUGCCUGAUAGGGUGCUUGCGAGUGCCCCGGGAGGUCUCGUAGACCGUGCAUCAUGAGCACAGAUCCUAAACCUCAAAGAAAAACCAAAAGAAACACUAACCGCCGCCCACAGGACGUCAAGUUCCCGGGCGGUGGCCAGAUCGUUGGCGGAGUAUACUUGUUGCCGCGCAGGGGCCCGAGAUUGGGUGUGCGCGCGACGAGGAAGACUUCCGAACGGUCCCAGCCACGUGGGAGGCGCCAGCCCAUCCCUAAAGAUCGGCGCACCACUGGCAA-GUCCUGGGGAAGGCCAGGAUACCCUUGGCCCCUGUAUGGGAAUGAGGGCCUCGGCUGGGCAGGGUGGCUCCUGUCCCCCCGCGGUUCUCGCCCUUCAUGGGGCCCCACUGACCCCCGGCAUAGAUCGCGCAAUUUGGGUAAGGUCAUCGAUACCCUAACAUGCGGCUUUGCCGACCUCAUGGGGUACAUACCCGUCGUUGGCGCCCCCGUUGGGGGCGUUGCCAGAGCUCUCGCCCAUGGGGUGAGGGUUCUGGAGGAUGGGAUAAAUUAUGCAACAGGGAAUUUACCCGGUUGCUCUUUCUCUAUCUUCCUCUUAGCCCUCUUGUCCUGCAUCUCUGUGCCAGUCUCCGCCAUAGAGGUCAGGAACACCAGUACCUCCUACAUGGUGACCAACGAUUGCUCUAACACCAGCAUCGUUUGGCAGCUUGAAGGCGCAGUGCUCCAUACCCCUGGAUGUGUCCCCUGUGAGCGGACCGGU---AACAGGUCUCGGUGUUGGCUACCGAUCACCCCCAAUGUGGCUAUCAGUCAACCCGGUGCCCUCACUAAGGGCUUGCGAGCGCACAUCGAUGUCAUCGUGACGUCCGCCACGCUCUGCUCUGCCCUUUAUAUCGGGGACGUGUGUGGCGCGUUGAUGAUAACCGCUCAGGUCUUCGUCGUAUCGCCACAGCACCACCACUUUGUCCAGGACUGCAAUUGUUCCAUAUACCCAGGCCACAUUACGGGGCACCGCAUGGCUUGGGAUAUGAUGAUGAACUGGUCGCCCACCACCACCAUGCUUCUGGCGUACUUAGUGCGCAUCCCGGAGGUUGUCUUGGACAUUGUCGCGGGAGGCCACUGGGGCGUGAUGUUUGGCCUGGCCUACUUUUCCAUGCAGGGAGCGUGGGCAAAGGUCAUCGCCAUCCUCCUGUUGACUGCCGGGGUAGAGGCGAACACUCGCACCACCGGAGGG---ACUGCUGCACGCCAAGCAUACACCCUUGCCGGUCUUUUCACUCAAGGGUCCAGACAAAACAUCCAGCUCAUCCACACCAACGGCAGUUGGCACAUCAAUCGGACAGCUCUGAACUGCAAUGACAGCCUGCAGACCGGCUUCCUCGCGUCUCUGUUCUAUGUCAGG---CACUUCAACUCCUCAGGGUGCCCCCAGCGCUUGUCGGCCUGUCGGGGUAUUGAGUCCUUCCGCAUAGGGUGGGGUACUCUUAAGUAUGAGGAGAAUGUCACCAAUGACGCU---------GACAUGAGACCGUAUUGCUGGCAUUAUCCUCCCAAACCAUGCGGCAUAGUUCCAGCACGGACUGUGUGUGGCCCGGUGUACUGUUUCACCCCCAGCCCAGUCGUGGUGGGCACCACCGAUAGGCUCGGUGUGCCUACCUACACUUGGGGGGAGAACGAGACAGAUGUCUUCCUGCUCAACAGCACCCGCCCACCGAAGGGGGGAUGGUUUGGGUGCACGUGGAUGAACAGCUCCGGGUUCACCAAGACCUGCGGUGCGCCGCCUUGCCGCAUCAGGGACGAUUUCAACGCCAGUGAGGAC------------CUACUAUGCCCCACAGAUUGCUUCAGAAAACAUCCUGAGGCGACUUACAUCAAAUGUGGGUCUGGGCCGUGGUUAACGCCUCGGUGUCUGGUCGACUACCCCUACAGACUGUGGCAUUAUCCGUGCACGGUCAACUAUACCAUCUUCAAAAUACGGUUGUAUGUGGGGGGUGUUGAACACAGGCUUGAGGCAGCUUGCAACUUCACCCGUGGGGACCGCUGUAGUCUUGAGGACAGGGACAGGAGUCAGCUAAGUCCGUUGCUGCACUCCACCACUGAAUUCGCCAUCUUACCCUGUACAUUCUCAGACCUACCAGCUUUGUCAACCGGCCUGCUGCAUCUCCACCAAAAUAUCGUGGACGUGCAGUACUUGUACGGCCUAUCACCAGCCAUUGUGAAGUACGUCGUCAAGUGGGAAUGGGUCGUCCUCCUAUUUCUGCUCUUGGCAGACGCCAGGGUCUGUGCCUGCCUUUGGAUGCUCAUCCUAUUG-GGUCAGGCCGAAGCAGCCUUGGAGAAGUUGGUCAUUCUGCACGCGGCCAGCGCCGCCAGCUCUAAUGGCCUCCUGUAUUUCAUCCUCUUCUUCAUAGCCGCCUGGUGCAUCAAGGGCCGCGUGGUCCCGAUGGCAACAUACUCCCUGCUAGGAUGUUGGUCCUUUGUUUUGCUACUCGUGGCGUUGCCCCAACAGGCUUACGCUCUCGAUACGGCAGAGCAGGGCCAGAUUGGCGUGGUGCUACUGGUCAUCAUAACCGCCUUCACGAUCACGCCGGCAUAUAAAAUCCUCCUCACCCGACUUGUGUGGUGGACGUGCUACAUGCUGGUCCUGGCGGAGGCCUUGAUUCAGGAUUGGGUACCGCCACUGCAAGUGCGGGGUGGCCGUGACGGUGUCAUAUGGGCUGUGACCAUGUUCUACCCGGGUGUGGUGUUUGACAUAACCAAGUGGCUGUUGGCGAUCCUCGGACCCGGCUACCUCCUUAGAGCUGCCUUGACGCGCACGCCAUACUUCGUUAGGGCGAACGCCCUUUUGAGGAUAUGUGCAAUGGUGAAGCAGCUCGCGGGAGGUAAGUACGUCCAGGUGGCGCUAAUUACCCUUGGCAAGUGGACAGGCACGUACAUCUAUGACCAUCUAUCCCCCAUGUCGGACUGGGCUGCCGACGGCCUACGCGACCUAGCGGUGGCUGUUGAGCCUAUUGUCUUCAGCCCAAUGGAAAGGAAGGUCAUUGUGUGGGGGGCGGAGACGGCGGCGUGUGGUGACAUCAUACACGGGCUCCCUGUCUCCGCCCGGCUCGGCCGGGAGAUCCUACUGGGUCCCGCUGAUGGAUACACUUCCAAGGGUUGGAGGCUUCUCGCCCCCAUCACCGCGUACGCCCAGCAAACCCGAGGUCUGCUGGGCGCUAUAGUGGUGAGCUUGACGGGGCGUGACAAGACGGAACAAGCCGGGGAGGUCCAGAUUUUGUCCACCGUUACACAAUCUUUCCUUGGAACAUCAAUCUCUGGGGUCAUGUGGACCGUCUUUCACGGCGCCGGAAACAAAACACUGGCUGGUUCUCGUGGCCCGGUCACGCAGAUGUAUUCCAGCGCCGAGGGAGACCUCGUAGGGUGGCCUAGCCCCCCCGGCACCAGAUCCCUGGAACCCUGCACCUGCGGGGCAGUUGACCUCUACCUUGUCACUCGAAACGCCGAUGUCAUCCCGGCCCGAAGACGGGGGGACCGCAGGGGGGCGCUGCUCUCCCCGAGGCCUUUGUCCACUCUCAAAGGGUCCUCGGGAGGGCCUGUCCUCUGCCCUAGGGGCCACGCCGUCGGAAUCUUCCGGGCGGCCGUGUGCUCCAGGGGGGUGGCCAAGUCUAUCGACUUCAUCCCCGUCGAGUCUCUCGACGUUGUGACUAGGUCUCCAAGCUUCACUGACAACAGUACACCUCCAGCUGUGCCCCAGACCUACCAAGUGGGAUACCUCCAUGCCCCCACUGGCAGCGGGAAGAGCACCAAAGUCCCCGCAGCGUAUGCCGCCCAGGGGUAUAAGGUGCUGGUACUGAACCCCUCAGUGGCCGCCACCCUGGGGUUUGGGGCCUACAUGUCAAAAGCGCAUGGAAUCAAUCCCAACAUCAGGACAGGGGUCCGCACGGUGACAACCGGGGACCCCAUCACCUACUCCACGUAUGGCAAAUUUCUCGCGGAUGGGGGCUGCUCCGGCGGCGCCUACGACAUCAUAAUAUGCGACGAAUGCCAUUCGGUGGAUUCCACGACCAUUCUCGGUAUCGGGACUGUCCUUGACCAGGCUGAAACAGCAGGAGUUAGGUUGACUGUCCUGGCCACGGCGACUCCGCCAGGGUCCGUGACAACACCUCACCCCAAUAUAGAGGAGGUGGCCCUCGGACACGAGGGCGAGAUCCCCUUCUAUGGGAAGGCCAUCCCUCUCUCAGCCAUCAAGGGAGGGCGACAUCUAAUCUUCUGCCACUCGAAGAAAAAGUGCGAUGAACUCGCGACAGCCCUCCGAGGAAUGGGCCUCAAUGCGGUGGCUUACUACAGAGGGCUUGACGUCUCGGUAAUACCAACACAAGGAGACGUGGUGGUCGUCGCCACCGACGCCCUCAUGACAGGAUAUACUGGAGACUUCGACUCUGUGAUCGACUGCAACGUGGCGGUCACUCAGGUCGUGGAUUUCAGUCUGGACCCUACUUUUACCAUAACUACACAGACUGUCCCCCAGGACUCCGUGUCCCGAAGUCAACGCCGGGGCAGGACGGGUAGGGGAAAGUUGGGCAUAUACAGGUAUGUUUCCUCCGGUGAGAGGGCGUCGGGGAUGUUCGACUCCGUGGUGCUCUGUGAGUGCUACGAUGCCGGCGCGGCCUGGUACGAGCUCACCCCGGCAGAAACCACCGUCAGGCUGCGGGCAUACUUCAACACACCUGGAUUGCCCGUGUGCCAAGACCACCUGGAGUUCUGGGAGGCCGUGUUCACUGGCCUCACGCACAUUGAUGCCCACUUCCUUUCCCAGACAAAACAGGCGGGGGAGAACCUUCCAUACCUAGUGGCCUAUCAGGCCACGGUGUGCGCCAGAGCCAAAGCUCCCCCCCCAUCCUGGGAUGUUAUGUGGAAGUGCCUGAUCCGGCUCAAACCCACACUUGUAGGCCCUACGCCCCUGCUAUACCGCCUAGGCUCAGUCACCAAUGAGGUCACCCUCACCCACCCCGUAACCAAAUACAUCGCCACAUGCAUGCAAGCAGAUCUCGAGAUCAUGACAAGCACGUGGGUCCUUGCGGGGGGGGUUUUGGCAGCUUUGGCUGCCUAUUGCCUGGCUACUGGGUGCGUAAGCAUCAUCGGCCGCAUCCAUCUCAAUCAGAGGACGGUCAUCGCUCCUGACAGGGAGGUCCUUUAUGAAGCAUUUGAUGAGAUGGAGGAAUGUGCUUCUAGGACCCCCCUCAUCGAGGAGGGGCAUCGGAUCGCCGAGAUGCUAAAGUCCAAAAUACAGGGUCUAAUGCAGCAAGCCUCCAAGCAGGCACAGGAAAUACAACCUGCUGUUCAAGGGACAUGGCCCAAGCUGGAACAGUUUUGGGCCAAGCACAUGUGGAACUUCAUCAGCGGCAUCCAAUACCUUGCGGGGUUAUCCACAUUGCCGGGGAACCCUGCUGUAGCCUCGAUGAUGUCCUUCAGUGCUGCCCUCACCAGCCCACUCUCUACCAGCACUACCAUCCUCCUCAACAUCAUGGGAGGGUGGCUGGCUUCCCAAAUCGCCCCCCCUGCAGGGGCCACUGGCUUCGUUGUCAGUGGUCUAGUGGGGGCCGCCGUGGGUAGCAUAGGCCUGGGCAAGAUACUGGUGGAUGUGUUGGCCGGGUAUGGCGCGGGUAUCUCGGGGGCUCUCGUCGCUUUCAAGAUCAUGUCUGGCGAGAAACCCACCGUGGAGGAUGUCGUCAACUUAUUGCCAGCUAUCCUCUCUCCCGGCGCUUUAGUGGUGGGGGUGAUCUGCGCGGCAAUUCUGCGCCGUCACGUGGGACAGGGGGAAGGCGCGGUCCAAUGGAUGAAUAGGCUCAUCGCCUUUGCAUCCAGAGGAAACCAUGUCGCCCCGACACACUACGUGGCGGAGUCAGAUGCGUCGCAGCGGGUCACCCAGCUACUCAGCUCCCUCACCAUAACCAGCCUGCUUAGGAGACUCCACCAAUGGAUCACGGAAGAUUGCCCCGUCCCCUGCUCCAGCUCAUGGCUCCGAGAUGUGUGGGAAUGGGUUUGUUCGAUCCUGACAGACUUCAAGAGUUGGCUUUCUGCCAAAUUGUGCCCCAAACUACCUGGCCUCCCCUUUAUCUCCUGUCAAAAGGGCUACAGGGGGACAUGGGCCGGCACUGGCAUUAUGACUACACGGUGCCCAUGCGGUGCCAACAUCACCGGCAACGUCCGCUUGGGUACCAUGAGACUAUCAGGGCCUAAGACCUGCUUGAACACCUGGCAGGGGGCAUUUCCCAUCAACUGUUACACGGAGGGCCCAUGCGUGCCUAAACCCGCUCCCAACUUCACGACUGCCAUCUGGAGGGUAGCGGCGUCAGAAUACGCUGAGAUAACACAGCAUGGCUCGCACGCGUAUGUGACAGGGUUGACAGCAGACAACCUAAAGGUCCCUUGCCAGCUGCCGUGUCCGGAGUUCUUCUCCUGGGUGGACGGGGUCCAGAUCCAUCGGUUCGCCCCCACACCGAAGGCGUUUAUGAGGGAUGAGGUAUCGUUCAGCGUGGGUCUCAACUCCUAUGUGGUCGGGUCGCAGCUCCCUUGUGAGCCUGAGCCGGACACAGAGGUUUUGGCAUCUAUGCUAACGGACCCAUCCCACAUUACAGCCGAGGCGGCGGCGAGACGCCUAGCCCGGGGUUCACCCCCCUCUCAGGCAAGUUCUUCCGCUAGCCAGCUGUCUGCGCCAUCGUUGCGAGCCACCUGUACCACCCAUGCCAAAGGUCCUGACAUCGAUAUGGUGGACGCCAGUCUCUUU------------AUGGGAGGCAGUGUGACUCGUAUAGAGUCCCAAUCCAAGGUGCUCGUCCUCGACUCCUUCGACCCCGUGGCCGAUGAG---GAGGACGAGCGCGAGCCCUCAAUACCAUCAGAGUACCUGCUUCCU---AAAUGCAAAUUUCCACCGGCACUGCCACCCUGGGCGCGGCCUGAUUAUAAUCCGCCGCUCCUGGAGACUUGGAAAAGACCAGACUAUCAACCGCCAGUGGUCGCCGGGUGUGCCCUCCCCCCUUCUGGAACCACCCCAGUGCCGCCCCCUAGGAGG---CGACGAGCUGUGGUGCUGGACCAGAGUAACGUGGGAGAAGCUCUCAAAGAGCUCGCCAUCAAAAGCUUUGGCUGCCCCCCCCCUAGCGGUGACUCAGGCCACUCUACGGGGGAAGGUGUCACUGGUGGGACGAGCCAGUCACCACCGGACGAACCCGAUGAU---UCGGAAGCGGGAUCCAUGUCGUCCAUGCCCCCCCUUGAGGGGGAGCCUGGAGACCCAGACCUGGAGCCCGAGCAGGUAGAGCGCCAUGCCCCUCCACAAGAGGGGGAGGCUGCUCCCGGUUCGGACUCCGGGUCCUGGUCCACGUGUUCCGAGGAGGAA---------GACUCCGUGGUGUGUUGCUCCAUGUCGUACUCUUGGACCGGGGCGCUGAUAACCCCCUGCAGUCCAGAAGAGGAGAAGUUGCCAAUUAACCCCCUGAGUAACUCAUUGUUGCGGUACCACAACAAAGUGUACUGCACCACAUCAAGGAGUGCCUCACAACGGGCGAAAAAGGUAACUUUCGACAGGGUGCAACUACUAGACUCCCAUUAUGACUCAGUCUUAAAGGACGUCAAGCAGGCAGCCUCCACGGUUAGCGCUAAGCUCCUCUCCAUCGAGGAGGCGUGUGCGCUGACCCCGCCCCAUUCCGCUAGAUCAAAGUACGGUUUUGGGGCGAAAGAGGUUCGCAGCUUGUCCAGGAGGGCCGUUAACCACAUCAAGUCCGUGUGGGAGGACCUCCUGGAAGACCACUGCUCACCAAUUGAGACAACCAUCAUGGCCAAAAACGAGGUGUUCUGCGUUGAUCCCGCCAAAGGUGGGAAGAAGCCAGCCCGCCUCAUCGUAUACCCUGAUCUAGGUGUCAGGGUUUGCGAGAAGAUGGCCCUUUAUGACAUAACACAGAAGCUUCCCGUCGCGGUGAUGGGGCGCUCCUACGGGUUCCAGUACUCUCCAGCUCAGCGGGUCGAUUUCCUCCUACAGGCGUGGAGGGAAAAGAAAGCCCCUAUGGGUUUCUCUUAUGACACCCGCUGCUUUGACUCUACAGUCACGGAGAGGGACAUCAGAACCGAGGAGUCCAUCUAUCUGUCCUGUUCACUGCCCGAGGAGGCUCGGACUGCCAUACACUCACUGACUGAGAGACUUUACGUGGGAGGGCCCAUGACAAACAGCAAGGGGCAAUCCUGCGGGUACAGGCGUUGCCGCGCGAGCGGAGUGCUCACCACCAGCAUGGGUAACACACUCACGUGCUACGUAAAGGCCAGGGCGGCGUGCAACGCCGCAGGCAUUGUAGCUCCCACCAUGUUGGUAUGCGGCGACGACCUAGUCGUCAUCUCAGAGAGUCAAGGGGUUGAGGAGGACGAGCGGAACCUGAGAGUCUUCACGGAGGCUAUGACCAGGUACUCCGCCCCCCCCGGAGACCCCCCCAAAGCAGAAUAUGACUUGGAGCUAAUAACAUCUUGCUCCUCCAACGUAUCCGUGGCGCUGGACCCGCGAGGCCGCCGCAGGUACUACCUGACUAGAGACCCCACCACUCCACUCGCCAGGGCAGCCUGGGAGACAGCAAGACACUCCCCUGUCAAUUCAUGGUUGGGCAACAUCAUCCAGUACGCCCCAACAAUUUGGGCGCGCAUGGUCCUGAUGACACACUUUUUCUCCGUCUUAAUGGCCCAGGACACCUUGGACCAAGAUCUCAACUUUGAGAUGUACGGAGCAGUGUACUCGGUCAGUCCUUUGGACCUCCCAGCCAUAAUUGAACGACUCCAUGGGCUUGAAGCCUUUUCACUGCACACAUACUCUCCCCACGAACUCAGUCGGGUAGCAGCCGCUCUCAGAAAACUUGGAGCGCCUCCC-CUUAGGGCGUGGAAGAGUCGAGCUCGUGCGGUGAGGGCUUCCCUCAUCAGCCGGGGGGGGAGGGCGGCCACAUGUGGCCGCUACCUCUUCAACUGGGCUGUGAAGACGAAGCUCAAACUCACUCCAUUGCCGGCGGCGCGCCUCCUGGACUUGUCCAGUUGGUUCACCGUCAGCGCUGGCGGGGGCGACAUAUAUCACAGCGUGUCGCGAGCUCGACCCCGCCUCUUACUCCUUGGCCUACUCCUACUUUGCGUAGGGGUAGGCAUUUUCCUACUCCCCGCUCGGUA---GAGCGGCACACACU-AGCUACA-----------------------------------------------------------------------------------------------------------------------------------------------------------------------------------------------------------------------------------------------------------------------------------------------
2_KC197233              ------------------------------------GCCAUGAAUCACUCCCCUGUGAGGAACUACUGUCUUCACGCAGAAAGCGUCUAGCCAUGGCGUUAGUAUGAGUGUCGUACAGCCUCCAGGCCCCCCCCUCCCGGGAGAGCCAUAGUGGUCUGCGGAACCGGUGAGUACACCGGAAUUGCCGGGAAGACUGGGUCCUUUC--UUGGAU-AAACCCACUCUAUGCCCGGCCAUUUGGGCGUGCCCCCGCAAGACUGCUAGCCGAGUAGCGUUGGGUUGCGAAAGGCCUUGUGGUACUGCCUGAUAGGGUGCUUGCGAGUGCCCCGGGAGGUCUCGUAGACCGUGCAUCAUGAGCACAAAUCCCAAACCUCAAAGAAAAACCAAAAGAAACACUAACCGCCGCCCACAGGACGUUAAGUUCCCGGGCGGUGGCCAGAUCGUUGGUGGUGUAUACUUGUUGCCGCGCAGGGGCCCCCGGUUGGGUGUGCGCGCGACGAGGAAGACUUCCGAACGGUCCCAGCCACGUGGGAGACGCCAGCCCAUCCCUAAAGAUCGGCGCGCCACUGGCAA-GUCCUGGGGACGCCCAGGAUACCCCUGGCCCCUGUAUGGGAACGAGGGCCUCGGCUGGGCGGGAUGGCUCCUGUCCCCCCGGGGUUCUCGCCCUUCUUGGGGCCCAACUGACCCCCGGCAUAGAUCGCGCAAUUUGGGUAAGGUCAUCGACACCCUCACAUGCGGAUUUGCCGACCUCAUGGGGUACAUACCCGUCGUUGGCGCCCCGGUUGGCGGAGUCGCCAGAGCUCUCGCACAUGGUGUGAGAGUCCUGGAGGACGGGAUAAAUUACGCAACAGGGAACUUGCCCGGUUGCUCCUUUUCUAUCUUCCUCCUAGCUCUUCUAUCCUGUAUUUCAAUUCCAGUCUCUGCCGUACAAGUCAAGAACACGAGCGUGUCCUACAUGGUGACCAACGAUUGCUCCAACAGUAGCAUCGUUUGGCAGUUGCAGGAUGCUGUUCUCCAUGUUCCAGGAUGUGUUCCAUGCGAGCGGAAGGGC---AAUGAGUCCCGGUGCUGGAUACCGGUCACACCCAACGUGGCCGUGAGCCAGCCCGGUGCCCUCACACGAGGGCUACGGACGCACAUCGACGUCAUCGUGAUGUCUGCCACGCUCUGCUCUGCCCUCUACAUCGGGGACGUCUGCGGUGCGGUGAUGAUAUCAGCUCAGAUUUUCAUCGUCACGCCGCAGUUCCAUGUGUUCGUGCAGGACUGCAACUGCUCCGUGUACCCGGGCCACAUCACAGGACAUCGUAUGGCAUGGGAUAUGAUGAUGAACUGGUCGCCGACUGCCACUAUGAUUCUGGCAUAUCUGCUGCGCAUCCCUGAGGUCGUUUUGGGGAUCAUCGCUGAAGGACAUUGGGGGGUCAUGUUUGGCUUGGCCUACUUCUCCAUGCAAGGAGCGUGGGCAAAGGUCAUUGUCAUCCUGCUCCUGACCGCGGGGGUGGAGGCCCAUACGCGCACCGUUGCAGGC---UCGGUGGCGCGGACUGCGGGGAGCCUUGUAGGUAUGUUUACGAAUGGACCCCAGCAGCGACUUCAGCUUAUCGACACCAAUGGCAGCUGGCACAUCAACCGUACAGCUUUAAAUUGCAAUGACAGUCUGCAAACUGGCUUCCUCGCGGCCUUGUUCUACGCGAAC---AAAUUCAAUUCUUCAGGGUGCCCCGAGCGUCUGGCCGCUUGUCGUCCACUGGACAAAUUUCCUAUCGGAUGGGGGGCCCUAGAGUAUGAGGACAAUGUCACCAACGAUGAG---------GACAUGAGGCCCUAUUGCUGGCAUUACCCACCUAAACCGUGUGGCAUAGUGCCUGCACGGUCUGUCUGUGGCCCUGUGUACUGUUUCACCCCCAGUCCAGUUGUAGUGGGUACCACCGAUAAAUUCGGGGUACCUACUUACAAGUGGGGGGAGAACGAGACUGAUGUCUUCUUAUUGAACAGUACUCGGCCACCACGGGGCGCUUGGUUCGGGUGUACGUGGAUGAAUGCCACCGGGUUCACCAAGACCUGCGGCGCACCACCCUGCCGCAUCAGGAAGAACUUCAAUGCCAGCGAGGAC------------UUGCUAUGCCCCACGGAUUGCUUCAGGAAGCAUCCCGACGCGACAUAUCUCAAGUGUGGGGCUGGGCCCUGGUUGACACCUAAGUGUUUGGUUGACUACCCCUACAGACUGUGGCACUACCCGUGCACGGUUAAUUACACCAUUUUCAAAAUACGGAUGUACGUAGGGGGAGUUGAGCACAGGAUGAAUGCGGCCUGCAAUUUCACUCGUGGAGACCGCUGCAAUCUGGAGGACAGGGACAGGAGUCAGCUGAGCCCACUGUUGCACAGCACUACAGAGUGGGCUAUCCUACCCUGCACAUUUUCGGAUUUACCGGCAUUGUCCACCGGCCUUCUACAUCUCCACCAGAACAUCGUGGACGUGCAGUAUAUGUAUGGCCUGUCACCAGCCCUCACGAGUUACAUCGUCAAGUGGGAGUGGGUAGUCCUCCUAUUUUUGCUGCUAGCAGACGCCAGGGUCUGCGCUUGCCUGUGGAUGCUCCUCUUGCUC-GGCCAGGUUGAAGCAGCAUUGGAGAAACUAAUCACCUUACACGCGGCUAGCGCCGCUAGCUCCAACGGCUUGCUGUACUUUCUCUUGUUCUUCAUGGCGGCCUGGUACAUCAAAGGCCGGGUGGUUCCCCUUACCACUUAUUCUUUACUAGGUGUAUGGCCAUUUACCCUGCUGCUCUUGGCAUUGCCUCAACAGGCCUAUGCCCUCGAUACAGCUGAGCAGGGCCAGGUUGGCCUCGUGCUUCUGGUGGUCAUUUCUGUCAUCACGCUCACCCCGGCGUAUAAGAUCAUCGUUUGCCGGUGUUUAUGGUGGCUGAGUUACAUGCCGGUCAUGGCGGAAGCCCUGAUCCAAGAAUGGGUUCCGCCGCUGGAAGCCCGAGGCGGUCGCGACGGCAUCAUAUGGGCUGCAACCAUGCUUUGCCCAGGCGUGGUGUUCGACGUAACCAAAUGGCUUCUGGCGAUCCUCGGACCCGGCUACCUCCUCAGGCACGUCCUGACGACUGUGCCAUAUUUUGUCAGGGCGCGAGCCCUGCUCAGGAUAUGUGCCAUGGUGAAACACCUUGCCGGGGGUAAGUAUAUCCAGAUGGCACUAAUCGCCAUCGGCAACUGGACUGGCACUUACAUCUAUGACCAUCUCUCCCCGAUGACCAACUGGGCUGCUACCGGCCUACGAGAUCUGGCCGUCGCCGUGGAGCCCAUAGUCUUCAGUCCAAUGGAGAAGAAAGUUAUCAUUUGGGGAGCGGAAACGGCAGCCUGCGGUGACAUCAUACAUGGCCUCCCCGUGUCCGCCCGGUUGGGCCGAGAAGUUCUACUGGGCCCUGCAGACGAGUACGUCUCCAGGGGGUGGAGCCUUCUUGCCCCCAUCACCGCUUAUGCUCAGCAGACUCGUGGCCUGCUGGGUACUAUAGUGGUGAGCUUGACGGGGCGCGACAAGACGGAGUGUGCCGGAGAGGUCCAAGUCCUGUCUUCAGUCACUCAAUCCUUCCUUGGAACAUCAAUCUCGGGGGUUCUUUGGACUGUUUUCCAUGGUGCCGGGAACAAGACGCUGGCUGGCUCGCGAGGGCCAGUCACGCAGAUGUAUACCAGCGCCGAAGGAGAUCUUGUGGGAUGGCCUAGCCCCCCCGGAACCAAGUCCCUCGAGCCGUGCACAUGCGGGGCCUCUGACCUUUAUCUUGUCACUCGGAAUGCCGAUGUCAUCCCGGCUCGGAGGCGGGGAGACCGCCGGGGAGCGCUGCUCUCUCCACGACCCCUCUCAACUCUUAAGGGGUCGUCGGGAGGGCCGGUCCUCUGCCCCAGGGGGCACGCGGUCGGGAUUUUCCGGGCGGCCGUGUGCUCCAGGGGGGUGGCGAAGUCUAUCGACUUUAUCCCCGUCGAGGCGCUCGACGUCGUCGCUAGGUCCCCCAGUUUCACCGACAACAGCGCACCCCCAGCUGUGCCCCAGACCUACCAGGUGGGGUACUUGCACGCUCCAACCGGCAGUGGGAAGAGCACCAAAGUCCCCGCGGCAUACGCCGCCCAGGGGUACAAGGUGCUAGUGCUGAACCCCUCCGUGGCCGCCACCUUGGGAUUUGGGGCUUACAUGUCAAAAGCACAUGGGAUCAACCCUAAUAUCAGGACCGGAGUCCGCACUGUGACGACUGGGGAUUCCAUCACCUACUCCACGUAUGGCAAAUUCCUCGCGGAUGGAGGCUGCUCCGGAGGAGCCUAUGACAUCAUAAUAUGCGAUGAGUGCCAUUCAGUGGAUUCCACAACCAUUCUUGGCAUUGGGACGGUCCUUGAUCAGGCUGAGACGGCGGGAGCUAGGCUGGUAGUCCUGGCAACAGCGACACCACCCGGCUCCGUGGCCACUCCACACCCGAAUAUAGAGGAAGUGGCUCUCGGCCACGAGGGGGAGAUCCCCUUCUACGGGAAAGCCAUUCCCCUAGCUAACAUCAAGGGAGGGAGGCACCUGAUCUUUUGCCACUCGAAAAAGAAGUGCGAUGAGCUCGCAUCUGCCUUGCGAGGCAUGGGUCUCAACGCAGUGGCAUACUACAGAGGGCUAGACGUCUCCGUGAUCCCAACCCAAGGAGAUGUGGUGGUUGUCGCUACCGACGCCCUCAUGACGGGGUACACUGGUGACUUCGACUCUGUGGUCGAUUGCAAUGUAGCAGUCACUCAGGUUGUUGAUUUCAGUUUAGACCCCACCUUUACCAUAACUACACAGACUGUCCCCCAAGAUGCUGUGUCGCGCAGCCAACGUCGGGGAAGGACGGGCAGGGGGCGCAUGGGUAUAUACAGGUAUGUCUCUUCCGGUGAGAGGCCCUCAGGAAUGUUUGACUCCGUAGUGCUCUGCGAGUGCUACGACGCUGGUACAGCGUGGUAUGAGCUCACACCGGCGGAGGCAACGGUUAGGCUCCGGGCAUACUUCAACACGCCUGGGCUGCCCGUGUGUCAAGAUCAUCUGGAGUUCUGGGAGGCUGUCUUUACCGGUCUUACACACAUUGAUGCCCACUUCCUCUCUCAGACAAAGCAGUCGGGGGAAAACUUCCCAUAUCUAGUGGCCUACCAGGCCACUGUGUGUGCUAGGGCGAAGGCUCCCCCUCCGUCCUGGGACACCAUGUGGAAGUGUCUGAUUAGACUUAAGCCUACCCUUGUAGGCCCAACACCUUUGCUGUAUCGUCUUGGGGCAGUCAGCAAUGAGGUCACUCUCACCCACCCCGUGACCAAGUACAUCGCCACGUGCAUGCAGGCCGACCUCGAGGUCAUGACGAGUACGUGGGUUCUCGCGGGGGGGGUGUUGGCCGCUGUAGCUGCCUACUGCCUAGCGACCGGCUGUGUUGUCAUCAUUGGUCGCUUGUGUAUCAACCAAAGGACAAUCGUUGCCCCCGACAAAGAGGUUCUCUAUGAAGCGUUUGACGAGAUGGAGGAGUGCGCUUCUAGAGCCGCUCUUGUCGAGGAGGGGCAUCGAAUAGUUGAGAUGCUAAAGUCCAAGAUCCAAGGCCUAUUACAACAGGCCUCGAGGCAGGCCCAAGACAUACAACCAGCUGUUCAGUCAACCUGGCCCAAACUAGAGCAAUUUUGGGCCAAGCACAUGUGGAAUUUCAUCAGUGGUAUCCAAUACCUCGCGGGGCUCUCCACGUUACCAGGGAACCCUGCUGUGGCCUCAAUGAUGGCAUUCAGCGCAGCCCUUACCAGCCCGCUGUCCACCAACACCACCAUCCUCCUGAAUAUCAUGGGGGGGUGGCUUGCCUCACAGAUUGCACCCCCCGCGGGGGCCACUGGCUUUGUCGUCAGCGGUCUAGUGGGGGCUGCCGUAGGUAGCAUAGGCCUAGGCAAGAUAUUGGUGGACGUUUUGGCCGGAUAUGGUGCUGGGAUCUCCGGAGCGCUCGUCGCCUUCAAGAUCAUGUCAGGCGAGAAACCCUCCGUAGAGGAUGUCGUCAAUUUGUUACCUGGUAUCCUUUCUCCCGGUGCCCUGGUGGUGGGAGUCAUCUGUGCGGCCAUCCUGCGCCGCCACGUAGGGCAAGGGGAAGGCGCGGUUCAAUGGAUGAAUAGGCUCAUUGCCUUUGCGUCCAGGGGGAACCACGUCGCCCCGACCCACUAUGUGGCGGAGUCGGACGCGUCGCAGCGAGUCACUCAGAUGUUGAGCUCUCUCACCAUAACCAGCUUGCUCAGGAGGCUGCACCAGUGGAUCACUGAAGACUGUCCCGUCCCAUGCAGUGGCUCGUGGCUUCGCGACCUAUGGGACUGGAUUUCCACCAUCCUAACUGACUUUAAGAAUUGGCUGUCGUCCAAAUUGUUCCCCAAAAUGCCGGGUAUCCCCUUUGUUUCCUGCCAAAAGGGUUACAAGGGGGUGUGGGCUGGCACGGGCAUUAUGACCACAAGGUGCCCAUGCGGUGCUAACAUAUCUGGCAACGUCCGCUUGGGCUCCAUGCGCAUCACGGGGCCCAAAACCUGCAUGAACACCUGGCAGGGGACAUUCCCUAUCAAUUGCUACACAGAGGGCCAAUGCGUGCCUAAGCCCGCACCUAAUUUCAAAACCGCCAUCUGGAGGGUGGCGGCAACAGAGUAUGCAGAGGUGACACGGCAUGGCUCCUACACAUAUGUGACAGGGUUGACAACCGACAACCUUAAGGUUCCCUGCCAACUACCAGCUCCUGAGUUUUUCUCCUGGGUGGACGGGGUACAGAUCCAUCGGUUUGCCCCUACGCCAAAGCCGCUGAUCAGGGACGAGGUGUCGUUUAGCGUGGGUCUCAACUCCUUCGUGGUCGGAUCUCAGCUUCCUUGUGAACCUGAGCCUGACACGGAGGUGCUGGCAUCCAUGCUGACGGACCCGUCCCACAUCACGGCAGAGGCAGCAGCGAGGCGCCUGGCACGGGGUUCACCUCCAUCGGAGGCGAGCUCCUCAGCAAGCCAGCUGUCCGCCCCGUCAUUGAGGGCCACCUGCACCUCACACGGCAGAGGCCCCGACAUUGACAUGGUGGAUGCCAACCUUUUC------------AUGGGAGGCGACGUGACCCGGGUGGAGUCCAACGCUAAAGUGCUCAUCCUAGACUCCCUUGACCCAAUGGUCGAGGAG---GAGGACGAGCGCGAGCCUUCGGUGCCAUCCGAGUACCUGCUCCCC---AAGAAGAGGUUUCCACCGGCAUUACCGCCGUGGGCGCGGCCUGAUUACAACCCGCCGCUCUUGGAGAACUGGAAAAAACCGGACUAUCAACCACCGACAGUGGCGGGGUGUGCCCUUCCCCCCUCACAACAGACUCCGGUGCCACCCCCGCGGAGG---CGGCGGGCCAUAGUCCUGGACCAAAGCUCCGUGGGGGAAGCUCUUAAGGAGUUGGCCAUAAAAAGCUUUGGCCAGCCACCCCCCAGUGACGACUCCGGUCAUUCCACAGGGGCACUCAUCACCGACAGUGCCAACCAGACAAUUCCGGAAGAGUCCAUUGAU---UCGGAGACGGACUCCUUGUCCUCCAUGCCCCCCCUAGAGGGGGAGCCUGGAGAUCCUGACCUGGAGCAUGAGACGGUAGAGCGCCAACCCCCCCCUCAGGAGGGGGAAGCAGCUCCCGGCUCGGACUCCGGUUCUUGGUCCACGUGCUCUGAAGAGGAC---------GAUUCUGUGAUCUGCUGUUCUAUGUCAUACUCCUGGACGGGGGCACUAAUAACCCCUUGUGCUUCAGAAGAGGAGAAGUUGCCUAUCAAUCCCUUGAGUAAUUCGCUAUUGCGAUUCCACAACAAGGUGUAUUGCACAACAUCUAAAAGCGCCUCACUGAGGGCGAAGAAGGUGACUUUUGACAGAGUGCAGCUGCUUGACUCACACUAUGACUCAACUUUGAAGGACAUUAAGCUAGCUGCCUCCACGGUUAGCGCCAGGCUUCUCACGAUCGAGGAAGCAUGCGCGCUGACCCCUCCCCAUUCCGCUAGAUCAAAAUACGGAUUCGGGGCAAAGGAGGUUCGCAGCUUAGCCAAGAGGGCCGUUAACCACAUCAAGUCCGUGUGGAAGGACCUUUUGGAGGACUCAAUCACACCAAUUCCUACAACCAUCAUGGCCAAGAACGAAGUGUUCUGUGUGGACCCCGCCAAAGGUGGGAAGAAGGCGGCCCGACUCAUCGUAUACCCCGACCUCGGCGUCAGGGUCUGCGAGAAAGUCGCCCUUUAUGAUAUCACACAGAAACUCCCCCAGGCGGUGAUGGGAGCAUCCUACGGAUUUCAGUACUCUCCUGCACAACGGGUAGAAUUCCUCCUGAAAGCAUGGAAGGAGAAGAAAGACCCCAUGGGUUUUUCAUAUGACACCCGCUGUUUCGACUCUACAGUGACGGAGAGGGACAUCAGAACCGAGGAGUCCAUAUACCUUGCCUGUUCGCUGCCUGAAGAGGCUCGGAGGGCCAUACAUUCACUCACUGAGAGGCUUUACGUGGGGGGACCCAUGCUAAACAGCAAGGGCCAAUCCUGCGGAUACAGGCGUUGCCGCGCCAGCGGAGUGCUCACCACUAGCAUGGGGAACACCAUCACGUGCUAUGUGAAGGCCUUAGCGGCCUGCAAGGCCGCGGGUAUUGUCAAUCCCACAAUGCUGGUGUGCGGCGACGACCUUGUCGUCAUCUCAGAGAGUCAGGGGGCUGAGGAGGACGAGCGGAACCUGAGAGUCUUCACGGAGGCUAUGACCAGGUACUCCGCCCCCCCGGGCGAUCCCCCCAAAGCAGAGUAUGACCUGGAGCUGAUAACAUCUUGCUCCUCCAAUGUGUCUGUGGCGUUGGACGCACAUGGCCGCCGCAGGUACUACCUAACCAGAGACCCUACCACUCCACUCGCCAGAGCAGCCUGGGAAACUGCAAGACACUCUCCUGUCAACUCAUGGCUGGGAAACAUUAUCCAGUACGCUCCAACAAUAUGGGUCCGUAUGGUCUUAAUGACACAUUUCUUCUCCAUUCUAAUGGCCCAGGAUACCCCGGACCAAGAUUUCAAUUUUGAAAUGUACGGGGCCGUAUAUUCAGUCACUCCACUGGAUCUCCCAGCCAUCAUUGAAAGGCUGCAUGGCCUUGAAGCCUUUUCACUGCACACAUACUCUCCCCAUGAACUCACACGGGUGGCAGCCGCUCUCAGAAAGCUUGGAGCGCCGCCC-UUGAGGGCAUGGAAGAGUCGGGCUCGUGCAGUGAGGGCAUCCCUCAUCGCCCGGGGAGGGAGGGCAGGCAUAUGUGGCCGCUAUCUCUUCAACUGGGCAGUGAGGACCAAGCUCAAACUCACUCCAUUGCCGGAGGCGGGUCGGCUGGACUUAUCCAGCUGGUUCACCAUCGGCGCCGGCGGGGGCGACAUAUAUCACAGCGUGUCGCGAGCCCGACCCCGCUUCUUACUCUUUGGCCUACUCCUACUUCUUGUAGGGGUAGGCAUCUUUUUACUCCCCGCUCGAUA---GAGCGGCACAC-UU-AGCUACACUCCAUAGCUAA------------CUGUUUUUUUUUUUUUUUUUUUUUUUUUUUUUUUUUUUUUUUUUUUUUUUUUUUUUUUUUUUCUUUUUUUUUUUCUUUCCUUCUUU-----------------------------------------------ACCUUCUUUUAAUUCAUUUCUACACUUGGUGGCUCCAUCUUAGCCCUAGUCAGGGCUAGCUGUGAAAGGUCCGUGAGCCGCAUGACUGCAGAGAGUGCUGAAACUGGUAUCUCUGCAGAUCAUGU-----
2a_AB047639             --------ACCUGCCCCU-AAUAGGGGCGACACUCCGCCAUGAAUCACUCCCCUGUGAGGAACUACUGUCUUCACGCAGAAAGCGCCUAGCCAUGGCGUUAGUAUGAGUGUCGUACAGCCUCCAGGCCCCCCCCUCCCGGGAGAGCCAUAGUGGUCUGCGGAACCGGUGAGUACACCGGAAUUGCCGGGAAGACUGGGUCCUUUC--UUGGAU-AAACCCACUCUAUGCCCGGCCAUUUGGGCGUGCCCCCGCAAGACUGCUAGCCGAGUAGCGUUGGGUUGCGAAAGGCCUUGUGGUACUGCCUGAUAGGGCGCUUGCGAGUGCCCCGGGAGGUCUCGUAGACCGUGCACCAUGAGCACAAAUCCUAAACCUCAAAGAAAAACCAAAAGAAACACCAACCGUCGCCCAGAAGACGUUAAGUUCCCGGGCGGCGGCCAGAUCGUUGGCGGAGUAUACUUGUUGCCGCGCAGGGGCCCCAGGUUGGGUGUGCGCACGACAAGGAAAACUUCGGAGCGGUCCCAGCCACGUGGGAGACGCCAGCCCAUCCCCAAAGAUCGGCGCUCCACUGGCAA-GGCCUGGGGAAAACCAGGUCGCCCCUGGCCCCUAUAUGGGAAUGAGGGACUCGGCUGGGCAGGAUGGCUCCUGUCCCCCCGAGGCUCUCGCCCCUCCUGGGGCCCCACUGACCCCCGGCAUAGGUCGCGCAACGUGGGUAAAGUCAUCGACACCCUAACGUGUGGCUUUGCCGACCUCAUGGGGUACAUCCCCGUCGUAGGCGCCCCGCUUAGUGGCGCCGCCAGAGCUGUCGCGCACGGCGUGAGAGUCCUGGAGGACGGGGUUAAUUAUGCAACAGGGAACCUACCCGGUUUCCCCUUUUCUAUCUUCUUGCUGGCCCUGUUGUCCUGCAUCACCGUUCCGGUCUCUGCUGCCCAGGUGAAGAAUACCAGUAGCAGCUACAUGGUGACCAAUGACUGCUCCAAUGACAGCAUCACUUGGCAGCUCGAGGCUGCGGUUCUCCACGUCCCCGGGUGCGUCCCGUGCGAGAGAGUGGGG---AAUACGUCACGGUGUUGGGUGCCAGUCUCGCCAAACAUGGCUGUGCGGCAGCCCGGUGCCCUCACGCAGGGUCUGCGGACGCACAUCGAUAUGGUUGUGAUGUCCGCCACCUUCUGCUCUGCUCUCUACGUGGGGGACCUCUGUGGCGGGGUGAUGCUCGCGGCCCAGGUGUUCAUCGUCUCGCCGCAGUACCACUGGUUUGUGCAAGAAUGCAAUUGCUCCAUCUACCCUGGCACCAUCACUGGACACCGCAUGGCAUGGGACAUGAUGAUGAACUGGUCGCCCACGGCCACCAUGAUCCUGGCGUACGUGAUGCGCGUCCCCGAGGUCAUCAUAGACAUCGUUAGCGGGGCUCACUGGGGCGUCAUGUUCGGCUUGGCCUACUUCUCUAUGCAGGGAGCGUGGGCGAAGGUCAUUGUCAUCCUUCUGCUGGCCGCUGGGGUGGACGCGGGCACCACCACCGUUGGAGGC---GCUGUUGCACGUUCCACCAACGUGAUUGCCGGCGUGUUCAGCCAUGGCCCUCAGCAGAACAUUCAGCUCAUUAACACCAACGGCAGUUGGCACAUCAACCGUACUGCCUUGAAUUGCAAUGACUCCUUGAACACCGGCUUUCUCGCGGCCUUGUUCUACACCAAC---CGCUUUAACUCGUCAGGGUGUCCAGGGCGCCUGUCCGCCUGCCGCAACAUCGAGGCUUUCCGGAUAGGGUGGGGCACCCUACAGUACGAGGAUAAUGUCACCAAUCCAGAG---------GAUAUGAGGCCGUACUGCUGGCACUACCCCCCAAAGCCGUGUGGCGUAGUCCCCGCGAGGUCUGUGUGUGGCCCAGUGUACUGUUUCACCCCCAGCCCGGUAGUAGUGGGCACGACCGACAGACGUGGAGUGCCCACCUACACAUGGGGAGAGAAUGAGACAGAUGUCUUCCUACUGAACAGCACCCGACCGCCGCAGGGCUCAUGGUUCGGCUGCACGUGGAUGAACUCCACUGGUUUCACCAAGACUUGUGGCGCGCCACCUUGCCGCACCAGAGCUGACUUCAACGCCAGCACGGAC------------UUGUUGUGCCCUACGGAUUGUUUUAGGAAGCAUCCUGAUGCCACUUAUAUUAAGUGUGGUUCUGGGCCCUGGCUCACACCAAAGUGCCUGGUCCACUACCCUUACAGACUCUGGCAUUACCCCUGCACAGUCAAUUUUACCAUCUUCAAGAUAAGAAUGUAUGUAGGGGGGGUUGAGCACAGGCUCACGGCCGCAUGCAACUUCACUCGUGGGGAUCGCUGCGACUUGGAGGACAGGGACAGGAGUCAGCUGUCUCCUCUGUUGCACUCUACCACGGAAUGGGCCAUCCUGCCCUGCACCUACUCAGACUUACCCGCUUUGUCAACUGGUCUUCUCCACCUUCACCAGAACAUCGUGGACGUACAAUACAUGUAUGGCCUCUCACCUGCUAUCACAAAAUACGUCGUUCGAUGGGAGUGGGUGGUACUCUUAUUCCUGCUCUUAGCGGACGCCAGAGUCUGCGCCUGCUUGUGGAUGCUCAUCUUGUUG-GGCCAGGCCGAAGCAGCAUUGGAGAAGUUGGUCGUCUUGCACGCUGCGAGUGCGGCUAACUGCCAUGGCCUCCUAUAUUUUGCCAUCUUCUUCGUGGCAGCUUGGCACAUCAGGGGUCGGGUGGUCCCCUUGACCACCUAUUGCCUCACUGGCCUAUGGCCCUUCUGCCUACUGCUCAUGGCACUGCCCCGGCAGGCUUAUGCCUAUGACGCACCUGUGCACGGACAGAUAGGCGUGGGUUUGUUGAUAUUGAUCACCCUCUUCACACUCACCCCGGGGUAUAAGACCCUCCUCGGCCAGUGUCUGUGGUGGUUGUGCUAUCUCCUGACCCUGGGGGAAGCCAUGAUUCAGGAGUGGGUACCACCCAUGCAGGUGCGCGGCGGCCGCGAUGGCAUCGCGUGGGCCGUCACUAUAUUCUGCCCGGGUGUGGUGUUUGACAUUACCAAAUGGCUUUUGGCGUUGCUUGGGCCUGCUUACCUCUUAAGGGCCGCUUUGACACAUGUGCCGUACUUCGUCAGAGCUCACGCUCUGAUAAGGGUAUGCGCUUUGGUGAAGCAGCUCGCGGGGGGUAGGUAUGUUCAGGUGGCGCUAUUGGCCCUUGGCAGGUGGACUGGCACCUACAUCUAUGACCACCUCACACCUAUGUCGGACUGGGCCGCUAGCGGCCUGCGCGACUUAGCGGUCGCCGUGGAACCCAUCAUCUUCAGUCCGAUGGAGAAGAAGGUCAUCGUCUGGGGAGCGGAGACGGCUGCAUGUGGGGACAUUCUACAUGGACUUCCCGUGUCCGCCCGACUCGGCCAGGAGAUCCUCCUCGGCCCAGCUGAUGGCUACACCUCCAAGGGGUGGAAGCUCCUUGCUCCCAUCACUGCUUAUGCCCAGCAAACACGAGGCCUCCUGGGCGCCAUAGUGGUGAGUAUGACGGGGCGUGACAGGACAGAACAGGCCGGGGAAGUCCAAAUCCUGUCCACAGUCUCUCAGUCCUUCCUCGGAACAACCAUCUCGGGGGUUUUGUGGACUGUUUACCACGGAGCUGGCAACAAGACUCUAGCCGGCUUACGGGGUCCGGUCACGCAGAUGUACUCGAGUGCUGAGGGGGACUUGGUAGGCUGGCCCAGCCCCCCUGGGACCAAGUCUUUGGAGCCGUGCAAGUGUGGAGCCGUCGACCUAUAUCUGGUCACGCGGAACGCUGAUGUCAUCCCGGCUCGGAGACGCGGGGACAAGCGGGGAGCAUUGCUCUCCCCGAGACCCAUUUCGACCUUGAAGGGGUCCUCGGGGGGGCCGGUGCUCUGCCCUAGGGGCCACGUCGUUGGGCUCUUCCGAGCAGCUGUGUGCUCUCGGGGCGUGGCCAAAUCCAUCGAUUUCAUCCCCGUUGAGACACUCGACGUUGUUACAAGGUCUCCCACUUUCAGUGACAACAGCACGCCACCGGCUGUGCCCCAGACCUAUCAGGUCGGGUACUUGCAUGCUCCAACUGGCAGUGGAAAGAGCACCAAGGUCCCUGUCGCGUAUGCCGCCCAGGGGUACAAAGUACUAGUGCUUAACCCCUCGGUAGCUGCCACCCUGGGGUUUGGGGCGUACCUAUCCAAGGCACAUGGCAUCAAUCCCAACAUUAGGACUGGAGUCAGGACCGUGAUGACCGGGGAGGCCAUCACGUACUCCACAUAUGGCAAAUUUCUCGCCGAUGGGGGCUGCGCUAGCGGCGCCUAUGACAUCAUCAUAUGCGAUGAAUGCCACGCUGUGGAUGCUACCUCCAUUCUCGGCAUCGGAACGGUCCUUGAUCAAGCAGAGACAGCCGGGGUCAGACUAACUGUGCUGGCUACGGCCACACCCCCCGGGUCAGUGACAACCCCCCAUCCCGAUAUAGAAGAGGUAGGCCUCGGGCGGGAGGGUGAGAUCCCCUUCUAUGGGAGGGCGAUUCCCCUAUCCUGCAUCAAGGGAGGGAGACACCUGAUUUUCUGCCACUCAAAGAAAAAGUGUGACGAGCUCGCGGCGGCCCUUCGGGGCAUGGGCUUGAAUGCCGUGGCAUACUAUAGAGGGUUGGACGUCUCCAUAAUACCAGCUCAGGGAGAUGUGGUGGUCGUCGCCACCGACGCCCUCAUGACGGGGUACACUGGAGACUUUGACUCCGUGAUCGACUGCAAUGUAGCGGUCACCCAAGCUGUCGACUUCAGCCUGGACCCCACCUUCACUAUAACCACACAGACUGUCCCACAAGACGCUGUCUCACGCAGUCAGCGCCGCGGGCGCACAGGUAGAGGAAGACAGGGCACUUAUAGGUAUGUUUCCACUGGUGAACGAGCCUCAGGAAUGUUUGACAGUGUAGUGCUUUGUGAGUGCUACGACGCAGGGGCUGCGUGGUACGAUCUCACACCAGCGGAGACCACCGUCAGGCUUAGAGCGUAUUUCAACACGCCCGGCCUACCCGUGUGUCAAGACCAUCUUGAAUUUUGGGAGGCAGUUUUCACCGGCCUCACACACAUAGACGCCCACUUCCUCUCCCAAACAAAGCAAGCGGGGGAGAACUUCGCGUACCUAGUAGCCUACCAAGCUACGGUGUGCGCCAGAGCCAAGGCCCCUCCCCCGUCCUGGGACGCCAUGUGGAAGUGCCUGGCCCGACUCAAGCCUACGCUUGCGGGCCCCACACCUCUCCUGUACCGUUUGGGCCCUAUUACCAAUGAGGUCACCCUCACACACCCUGGGACGAAGUACAUCGCCACAUGCAUGCAAGCUGACCUUGAGGUCAUGACCAGCACGUGGGUCCUAGCUGGAGGAGUCCUGGCAGCCGUCGCCGCAUAUUGCCUGGCGACUGGAUGCGUUUCCAUCAUCGGCCGCUUGCACGUCAACCAGCGAGUCGUCGUUGCGCCGGAUAAGGAGGUCCUGUAUGAGGCUUUUGAUGAGAUGGAGGAAUGCGCCUCUAGGGCGGCUCUCAUCGAAGAGGGGCAGCGGAUAGCCGAGAUGUUGAAGUCCAAGAUCCAAGGCUUGCUGCAGCAGGCCUCUAAGCAGGCCCAGGACAUACAACCCGCUAUGCAGGCUUCAUGGCCCAAAGUGGAACAAUUUUGGGCCAGACACAUGUGGAACUUCAUUAGCGGCAUCCAAUACCUCGCAGGAUUGUCAACACUGCCAGGGAACCCCGCGGUGGCUUCCAUGAUGGCAUUCAGUGCCGCCCUCACCAGUCCGUUGUCGACCAGUACCACCAUCCUUCUCAACAUCAUGGGAGGCUGGUUAGCGUCCCAGAUCGCACCACCCGCGGGGGCCACCGGCUUUGUCGUCAGUGGCCUGGUGGGGGCUGCCGUGGGCAGCAUAGGCCUGGGUAAGGUGCUGGUGGACAUCCUGGCAGGAUAUGGUGCGGGCAUUUCGGGGGCCCUCGUCGCAUUCAAGAUCAUGUCUGGCGAGAAGCCCUCUAUGGAAGAUGUCAUCAAUCUACUGCCUGGGAUCCUGUCUCCGGGAGCCCUGGUGGUGGGGGUCAUCUGCGCGGCCAUUCUGCGCCGCCACGUGGGACCGGGGGAGGGCGCGGUCCAAUGGAUGAACAGGCUUAUUGCCUUUGCUUCCAGAGGAAACCACGUCGCCCCUACUCACUACGUGACGGAGUCGGAUGCGUCGCAGCGUGUGACCCAACUACUUGGCUCUCUUACUAUAACCAGCCUACUCAGAAGACUCCACAAUUGGAUAACUGAGGACUGCCCCAUCCCAUGCUCCGGAUCCUGGCUCCGCGACGUGUGGGACUGGGUUUGCACCAUCUUGACAGACUUCAAAAAUUGGCUGACCUCUAAAUUGUUCCCCAAGCUGCCCGGCCUCCCCUUCAUCUCUUGUCAAAAGGGGUACAAGGGUGUGUGGGCCGGCACUGGCAUCAUGACCACGCGCUGCCCUUGCGGCGCCAACAUCUCUGGCAAUGUCCGCCUGGGCUCUAUGAGGAUCACAGGGCCUAAAACCUGCAUGAACACCUGGCAGGGGACCUUUCCUAUCAAUUGCUACACGGAGGGCCAGUGCGCGCCGAAACCCCCCACGAACUACAAGACCGCCAUCUGGAGGGUGGCGGCCUCGGAGUACGCGGAGGUGACGCAGCAUGGGUCGUACUCCUAUGUAACAGGACUGACCACUGACAAUCUGAAAAUUCCUUGCCAACUACCUUCUCCAGAGUUUUUCUCCUGGGUGGACGGUGUGCAGAUCCAUAGGUUUGCACCCACACCAAAGCCGUUUUUCCGGGAUGAGGUCUCGUUCUGCGUUGGGCUUAAUUCCUAUGCUGUCGGGUCCCAGCUUCCCUGUGAACCUGAGCCCGACGCAGACGUAUUGAGGUCCAUGCUAACAGAUCCGCCCCACAUCACGGCGGAGACUGCGGCGCGGCGCUUGGCACGGGGAUCACCUCCAUCUGAGGCGAGCUCCUCAGUGAGCCAGCUAUCAGCACCGUCGCUGCGGGCCACCUGCACCACCCACAGCAACACCUAUGACGUGGACAUGGUCGAUGCCAACCUGCUC------------AUGGAGGGCGGUGUGGCUCAGACAGAGCCUGAGUCCAGGGUGCCCGUUCUGGACUUUCUCGAGCCAAUGGCCGAGGAA---GAGAGCGACCUUGAGCCCUCAAUACCAUCGGAGUGCAUGCUCCCC---AGGAGCGGGUUUCCACGGGCCUUACCGGCUUGGGCACGGCCUGACUACAACCCGCCGCUCGUGGAAUCGUGGAGGAGGCCAGAUUACCAACCGCCCACCGUUGCUGGUUGUGCUCUCCCCCCCCCCAAGAAGGCCCCGACGCCUCCCCCAAGGAGA---CGCCGGACAGUGGGUCUGAGCGAGAGCACCAUAUCAGAAGCCCUCCAGCAACUGGCCAUCAAGACCUUUGGCCAGCCCCCCUCGAGCGGUGAUGCAGGCUCGUCCACGGGGGCGGGCGCCGCCGAAUCCGGCGGUCCGACGUCCCCUGGUGAGCCGGCCCCC---UCAGAGACAGGUUCCGCCUCCUCUAUGCCCCCCCUCGAGGGGGAGCCUGGAGAUCCGGACCUGGAGUCUGAUCAGGUAGAGCUUCAACCUCCCCCCCAGGGGGGGGGGGUAGCUCCCGGUUCGGGCUCGGGGUCUUGGUCUACUUGCUCCGAGGAGGAC---------GAUACCACCGUGUGCUGCUCCAUGUCAUACUCCUGGACCGGGGCUCUAAUAACUCCCUGUAGCCCCGAAGAGGAAAAGUUGCCAAUCAACCCUUUGAGUAACUCGCUGUUGCGAUACCAUAACAAGGUGUACUGUACAACAUCAAAGAGCGCCUCACAGAGGGCUAAAAAGGUAACUUUUGACAGGACGCAAGUGCUCGACGCCCAUUAUGACUCAGUCUUAAAGGACAUCAAGCUAGCGGCUUCCAAGGUCAGCGCAAGGCUCCUCACCUUGGAGGAGGCGUGCCAGUUGACUCCACCCCAUUCUGCAAGAUCCAAGUAUGGAUUCGGGGCCAAGGAGGUCCGCAGCUUGUCCGGGAGGGCCGUUAACCACAUCAAGUCCGUGUGGAAGGACCUCCUGGAAGACCCACAAACACCAAUUCCCACAACCAUCAUGGCCAAAAAUGAGGUGUUCUGCGUGGACCCCGCCAAGGGGGGUAAGAAACCAGCUCGCCUCAUCGUUUACCCUGACCUCGGCGUCCGGGUCUGCGAGAAAAUGGCCCUCUAUGACAUUACACAAAAGCUUCCUCAGGCGGUAAUGGGAGCUUCCUAUGGCUUCCAGUACUCCCCUGCCCAACGGGUGGAGUAUCUCUUGAAAGCAUGGGCGGAAAAGAAGGACCCCAUGGGUUUUUCGUAUGAUACCCGAUGCUUCGACUCAACCGUCACUGAGAGAGACAUCAGGACCGAGGAGUCCAUAUACCAGGCCUGCUCCCUGCCCGAGGAGGCCCGCACUGCCAUACACUCGCUGACUGAGAGACUUUACGUAGGAGGGCCCAUGUUCAACAGCAAGGGUCAAACCUGCGGUUACAGACGUUGCCGCGCCAGCGGGGUGCUAACCACUAGCAUGGGUAACACCAUCACAUGCUAUGUGAAAGCCCUAGCGGCCUGCAAGGCUGCGGGGAUAGUUGCGCCCACAAUGCUGGUAUGCGGCGAUGACCUAGUAGUCAUCUCAGAAAGCCAGGGGACUGAGGAGGACGAGCGGAACCUGAGAGCCUUCACGGAGGCCAUGACCAGGUACUCUGCCCCUCCUGGUGAUCCCCCCAGACCGGAAUAUGACCUGGAGCUAAUAACAUCCUGUUCCUCAAAUGUGUCUGUGGCGUUGGGCCCGCGGGGCCGCCGCAGAUACUACCUGACCAGAGACCCAACCACUCCACUCGCCCGGGCUGCCUGGGAAACAGUUAGACACUCCCCUAUCAAUUCAUGGCUGGGAAACAUCAUCCAGUAUGCUCCAACCAUAUGGGUUCGCAUGGUCCUAAUGACACACUUCUUCUCCAUUCUCAUGGUCCAAGACACCCUGGACCAGAACCUCAACUUUGAGAUGUAUGGAUCAGUAUACUCCGUGAAUCCUUUGGACCUUCCAGCCAUAAUUGAGAGGUUACACGGGCUUGACGCCUUUUCUAUGCACACAUACUCUCACCACGAACUGACGCGGGUGGCUUCAGCCCUCAGAAAACUUGGGGCGCCACCC-CUCAGGGUGUGGAAGAGUCGGGCUCGCGCAGUCAGGGCGUCCCUCAUCUCCCGUGGAGGGAAAGCGGCCGUUUGCGGCCGAUAUCUCUUCAAUUGGGCGGUGAAGACCAAGCUCAAACUCACUCCAUUGCCGGAGGCGCGCCUACUGGACUUAUCCAGUUGGUUCACCGUCGGCGCCGGCGGGGGCGACAUUUUUCACAGCGUGUCGCGCGCCCGACCCCGCUCAUUACUCUUCGGCCUACUCCUACUUUUCGUAGGGGUAGGCCUCUUCCUACUCCCCGCUCGGUA---GAGCGGCACACACU-AGGUACACUCCAUAGCUAA------------CUGUUCCUUUUUUUUUUUUUUUUUUUUUUUUUUUUUUUUUUUUUUUUUUUCUUUUUUUUUUUUUUCCCUCUUUCUUCCCUUCUC------------------------------------------------------AUCUUAUUCUACUUUCUUUCUUGGUGGCUCCAUCUUAGCCCUAGUCACGGCUAGCUGUGAAAGGUCCGUGAGCCGCAUGACUGCAGAGAGUGCCGUAACUGGUCUCUCUGCAGAUCAUGU-----
2b/1a_MK548369          ----------------------------GACACUCCGCCAUGAAUCACUCCCCUGUGAGGAACUACUGUCUUCACGCAGAAAGCGUCUAGCCAUGGCGUUAGUAUGAGUGUCGUACAGCCUCCAGGCCCCCCCCUCCCGGGAGAGCCAUAGUGGUCUGCGGAACCGGUGAGUACACCGGAAUURCCGGAAAGACUGGGUCCUUUC--UUGGAU-AAACCCACUCUAUGUCCGGUCAUUUGGGCGUGCCCCCGCAAGACUGCUAGCCUAGUAGCGUUGGGUUGCGAACGGCCUUGUGGUACUGCCUGAUAGGGUGCUUGCGAGUGCCCCGGGAGGUCUCGUAGACCGUGCAUCAUGAGCACAAAUCCUAAACCUCAAAGAAAAACCCACWSAAACACAAACCGCCGCCCACAGGACGUCAAGUUCCCGGGUGGCGGCCAGAUCGUUGGCGGAGUUUACUUGCUGCCGCGCAGGGGCCCCAGGUUGGGUGUGCGCGCGACAAGGAAGACUUCCGAGCGAUCCCAGCCGCGUGGRAGACGCCAGCCCAUCCCGAAAGAUCGGCGCUCCACCGGCAA-GUCCUGGGGAAAGCCAGGAUAUCCUUGGCCYCUGUAYGGAAACGAGGGCUGCGGCUGGGCAGGUUGGCUCCUGUCCCCCCGCGGGUCUCGUCCUACUUGGGGCCCUACUGACCCCCGGCAUAGAUCACGCAAYUUAGGUAAAGUCAUCGAUACCAUUACGUGUGGUUUUGCCGACCUCAUGGGGUACAUCCCUGUCGUAGGCGCUCCGGUYGGAGGCGUCGCCAGAGCCCUGGCACACGGUGUUAGGGUCCUGGAGGACGGGAUMAAUUAUGCAACAGGGAAUCUGCCUGGUUGCUCUUUCUCUAUCUUCUUACUUGCCCUUCUGUCGUGCGUYACARUGCCAGUGUCUGCAGUGGAAGUCAGGAACAUCAGUUCUAGCUACUACGCCACUAAUGAYUGCUCGAACAACAGCAUCACCUGGCAGCUCACUAACGCAGUUCUCCACCUUCCCGGAUGCGUCCCAUGUGAGAAUGAYAAC---GGCACCUUGCGUUGCUGGAUACAAGURACRCCUAACGUGGCUGUGAAACACCGCGGCGCRCUCACUCAYAACUUGCGAACGCAUGUUGAUGUGAUUGUGAUGGCAGCCACGGUCUGCUCGGCCUUGUAUGUGGGAGACGUGUGCGGGGCCGUGAUGAUCGUGUCGCAGGCUUUCAUAAUAUCGCCAGAGCGCCACAACUUCACCCAAGAGUGCAAUUGUUCCAUCUACCAGGGYCAUAUCACCGGCCACCGCAUGGCAUGGGACAUGAUGUUAAACUGGUCACCAACUCUCACCAUGAUCCUCGCCUACGYUGCUCGUGUUCCUGAGCURGUCCUUGAAGUCGUCUUCGGCGGCCAYUGGGGUGUGGUAUUUGGCUUGGCCUAUUUCUCCAUGCAGGGAGCRUGGGCCAAAGUCUUUGCYAUCCUCCUCCUUGUCGCCGGAGUGGAUGCACASACCUAUAGCUCCGGUGCA---ACAAURGGCCGYGSGRCYARGACCUUUUCUAGYCUCUUUACCCUUGGUCCCCAGCARACAAUUAGCCUAAUCAACACCAGUGGCAGUUGGCACAUAAACCGGACCGCCCUCAAUUGCAAUGACAGCUUGCAYACGGGUUUCAUCGCUUCCCUGUUUUAUGCCAAC---AGAUUCAACAGCUCCGGCUGUCCCGAACGCUUGUCYUCCUGCCGURGGCUGGAUGAUUUCCGCGUCGGGUGGGGAACCUUGGAAUAUGAGACUAAUGUCACCAAUGAYGAG---------GACAUGAGRCCGUACUGCUGGCAUUAYCCUCCGAAGCCUUGCGGUAUCGUUCCGGCUGGGACGGUUUGCGGGCCGGUCUAUUGUUUCACUCCCAGCCCUGUUGUCGUGGGUACCACUGACAAGCAGGGCGUGCCCACCUACAGMUGGGGGGAAAAUGAGACCGAUGUCUUYCUGCUAAAUAGCACAAGACCCCCGCAAGGAGCUUGGUUCGGMUGCACUUGGAUGAACGGGACUGGRUUCACCAAGACRUGCGGCGCACCACCUUGCCGCAUUAGGAAGGAYUACAACGGRWCCCUYGAC------------CUGCUGUGCCCYACAGACUGUUUUAGGAAACACCCAGACACAACCUACCUUAAGUGCGGGGCAGGGCCYUGGUUGACUCCCAAAUGCUUGGUAGAAUACCCUUAUAGAUUGUGGCAUUAUCCGUGCACUGUGAAUUUYACCAUCUUYAAGGUGCGGAUGUAUGUAGGGGGAGUAGAGCACCGACUGUCCGCAGCAUGUAACUUCACACGCGGGGAYCGCUGCAGAYUGGAGGAUAGGGACAGGGGUCAGCAGAGUCCACUGCUGCACUCCACCACUGAAUGGGCGGUGUUGCCAUGCUCUUUCUCCGAYCUACCGGCACUAUCUACUGGCCUAUUGCACCUCCACCAAAACAUCGUGGACGUGCAGUACCUCUAUGGGCUUUCUCCGGCUAUCACAAGAUACAUCGUGAAGUGGGAGUGGGUGAUCCUUCUUUUCUUGUUGUUGGCAGACGCCAGGGUCUGCGCGUGCCUUUGGAUGCUCAUCAUACUG-GGCCAGGCYGAGGCGGCGCUUGAGAAGCUUAUCAUCUUGCACUCUGCUAGCGCUGCUAGUGCCAACGGGCCACUGUGGUUCUUCAUCUUYUUYAUAGCGGCCUGGCACUUGAAGGGCAGGGUGGUCCCCAUGGCCACGUACUCUGUCCUCGGCUURUGGUCUUUYUUCCUCCUGGUCCUGGCYCUACCGCAGCAGGCUUAUGCUCUUGACGCUGCUGACCARGGGGAACUGGGGCURGCUUUAUUGGCAAUCAUAUCAAUCYUYACUCUUACCCCAGCCUACAAGACUUUCCUGUGCCGUUUAGUGUGGUGGCUGUCCUAUAUAUUGGUCUUGGCCGAGGCCCAGAUCCACCAAUGGGUCCCCCCCCUAGAGGUCCGAGGGGGGCGCGACGGAAUUAUCUGGGUGGCUGUCAUUCUACAUCCACGCCUUGUGUUUGAGAUCACGAAAUGGUUGUUGGCAGUUCUGGGACCUGCUCACCUCCUUAGAGCGUCUCUGCUACGGGUACCAUACUUCGUAAGGGCUCACGCCCUACUGCGAAUGUGUGCCCUGGUAAGACACCUCGCAGGAGCUAAGUAUAUCCAGAUGCUGUUGAUCACCAUAGGCAAGUGGACCGGCACUUACAUCUAUGACCACCUUUCCCCCCUAUCAACUUGGGCAGCCCAGGGGUUGCGGGACUUGGCGGUCGCCGUAGAGCCCGUGACUUUUAGCCCAAUGGAGAAGAAGGUCAUUGUAUGGGGGGCUGAGACAGUGGCGUGUGGGGAUAUCCUGCAUGGCCUCCCGGUUUCCGCGAGGCUAGGUAGGGAAAUUCUGCUCGGCCCCGCCGAUGGCUACACCUCGAAGGGGUGGAAGCUCUUGGCUCCCAUCACUGCUUACGCCCARCAGACAAGGGGUCUCCUAGGGUGUAUAAUCACCAGCCUGACUGGCCGGGACACAAACCAAGCGGAGGGUGAGGUCCAGAUUGUGUCAACUGCUGCCCAAACYUUCCUGGCAACGUGYAUUAAUGGGGUAUGCUGGACCGUCUACCACGGGGCCGGAACGAGGACCAUCGCAUCACCAAAGGGCCCUGUCAUCCAGAUGUACACCAAUGUAGACAAGGACCUCGUGGGCUGGCCCGCUCCUCAAGGUACCCGCUCAUUGACACCCUGCACCUGCGGCUCCUCGGACCUYUACCUGGUCACGAGGCAYGCCGAUGUCAUUCCYGUGCGCCGGCGYGGUGAUARCAGGGGCAGCCUGCUUUCGCCCCGGCCCAUUUCCUAYUUGAAAGGCUCCUCGGGGGGUCCGCUGUUGUGCCCCGCGGGGCACGCCGURGGCAUAUUCAGGGCCGCGGUGUGCACCCGUGGAGUGGCUAAGGCGGUGGACUUCAUCCCUGUGGAGAACCUAGAGACAACCAUGAGGUCCCCGGUGUUCACAGACAACUCCUCUCCACCAGCAGUGCCCCAGAGCUUCCAGGUGGCCCACCUGCAUGCUCCYACCGGCAGCGGCAAAAGCACCAAGGUCCCGGCUGCAUACGCUGCUCAGGGUUACAAGGUGCUAGUGCUCAAUCCCUCCGUUGCYGCGACRYUGGGCUUUGGUGCUUACAUGUCCAAGGCCCAUGGGGUCGAUCCUAAUAUCAGGACCGGGGUGAGRACAAUUACYACUGGCAGCCCCAUCACGUACUCCACCUACGGCAAGUUCCUUGCCGAUGGUGGGUGCUCAGGGGGUGCUUAUGACAUAAUAAUUUGUGACGAGUGCCACUCCACGGAUGCCACAUCCAUCUUGGGCAUCGGCACCGUCCUUGACCAAGCAGAGACUGCRGGGGCGAGACUGGUCGUACUCGCCACUGCUACCCCUCCAGGCUCCAUCACCGUGCCCCAUCCUAACAUCGAGGAGGUUGCUCUGUCCACCACCGGAGAGAUUCCYUUUUACGGCAAGGCYAUCCCCCUCGAGGUAAUCAAGGGGGGGAGACAUCUCAUCUUCUGUCACUCAAAGAAGAAGUGCGACGAGCUCGCCGCAAAGCURGUCGGAUUGGGCAUCAAUGCCGUGGCCUACUACCGCGGYCUUGACGUGUCUGUCAUCCCGACCAGCGGCGAUGUUGUCGUCGUGGCAACCGAUGCCCUCAUGACCGGCUUYACYGGCGACUUCGACUCGGUGAUAGACUGYAACACGUGUGUCACCCAGACRGUCGAUUUUAGCCUUGACCCUACUUUCACCAUYGAGACAACCACGCUCCCCCAGGACGCUGUCUCCCGUACCCAACGGCGGGGCAGGACUGGKAGGGGCAARCCGGGCAUCUACAGAUUCGUGGCGCCGGGGGAGCGSCCYUCCGGCAUGUUCGACUCGUCUGUCCUCUGUGAGUGCUAUGACGCGGGCUGUGCGUGGUACGARCUCACGCCCGCCGAGACYACAGUUAGGCUACGAUCGUACAUGAACACCCCCGGGCUCCCCGUGUGCCAGGACCAUCUCGAAUUUUGGGAGGGCGUCUUYACRGGCCUCACCCAUAUAGAUGCCCACUUCCUAUCUCAGACAAAGCAGAGUGGGGAGAACUUUCCUUACCUGGUAGCGUACCAAGCCACCGUGUGCGCUAGGGCUCAAGCCCYUCCCCCAUCGUGGGACCAGAUGUGGAAGUGUYUAACCCGCCUCAAACCUACCCUCCAUGGGCCAACACCUCUGCUGUACAGACUGGGCGCUGUUCAGAAUGAAGUCAYCUUGACGCACCCAGUCACCAAAUACAUCAUGACAUGCAUGUCGGCCGACCUAGAGGUCGUCACGAGUACCUGGGUGCUCGUYGGCGGYGUCCUGGCUGCUUUGGCCGCGUAUUGYCUGUCAACAGGCUGCGUGGUCAUAGUGGGCAGGGUUGUCUUGUCCGGGAAGCCGGCGRUCAUACCUGACAGGGAAGUUCUCUACCGVGAGUUCGAUGAGAUGGARGAGUGCUCUCAGCACUUACCGUACAUCGAGCACGGGAUGAUGCUCGCUGAGCAGUUCAAGCAGAAGGCCCUCGGCCUCCUGCAGACCGCGUCCCGUCAGGCAGAGGAYAUCGCCCCUGCUGUCCAGACCAACUGGCAAAAACUCGAGGYCUUCUGGGCAAAGCAUAUGUGGAAYUUCAUCAGUGGGAUACAAUACUUGGCGGGCUUGUCAACGUUGCCUGGUAMCCCCGCCAUUGCUUCAUUGAUGGCUUUUACAGCUGCCGUCACCAGCCCACUAACCACUAGCCAAACCCUCCUCUUCAACAUAUUGGGGGGUUGGGUGGCUGCCCAGCUCGCCGCCCCCGGUGCCGCUACCGCCUUUGUGGGCGCUGGCUUAGCCGGCGCCGCCRUCGGCAGUGUUGGACUGGGGAAGGUCCUCGUAGACAUUCUUGCAGGGUAUGGUGCGGGCGUGGCGGGAGCCCUCGUGGCWUUUAAGAUCAUGAGCGGCGAGGKCCCCUCYACGGARGACCUGGUCAACUUACUGCCCGCYAUCCUCUCGCCUGGAGCCCUUGUAGUCGGCGUGGUCUGCGCAGCAAUACUGCGCCGGCACGUUGGGCCGGGCGAGGGGGCAGUGCAAUGGAUGAACCGGCUGAUAGCCUUCGCCUCCCGGGGGAACCAUGUUUCCCCCACGCACUACGUGCCGGAGAGCGAUGCAGCUGCCCGCGUCACYRCCAUACUCAGCAGCCUUACUGUAACCCAGCUCCUAAGGCGACUGCACCAGUGGAUAAGCUCRGAGUCYACCACCCCAUGCGCCGGUUCCUGGCUAAGGGACGUCUGGGACUGGAUAUGCGAGGUGCUGAGCGACUUCARGACCUGGYUAAAAGCCAAGCUCAUGCCACAACUGCCUGGGAUUCCCCUUUUGUCCUGYCAGCGCGGGUAUAAAGGGGUCUGGCGAGGGGAUGGCAUCAUGCACACUCGCUGCCACUGUGGAGCUGAGAUCACCGGACAUGUCAAAAACGGGACGAUGAGGAUCGUUGGUCCCAGGACCUGCAGGAACAUGUGGAGUGGRACCUUCCCCAUUAACGCCUACACCACGGGCCCCUGUACUCCCCUUCCUGCGCCGAACUAUACGUUCGCGCUGUGGAGGGUGUCUGCAGAGGARUACGUGGAGGUAAGGCAGGURGGGGACUUCCACUACGUGACGGGYAUGACYACUGACAACCUUAAAUGCCCGUGCCAGGUCCCRUCGCCCGAAUUCUUYACAGAACUAGACGGGGUGCGCCURCAUAGGUUUGCGCCCCCCUGCAAGCCCUUGCUGCGGGAGGAGGURUCAUUCAGAGUAGGACUCCACGAGUACCCGGUGGGRUCGCAAUUACCUUGCGAGCCCGAGCCGGACGUGGCCGUGUUGACGUCCAUGCUCACCGACCCCUCCCACAUAACAGCGGAGRCGGCUGGGAGRAGGUURGCRAGAGGAUCACCCCCCUCUAUAGCCAGCUCUUCGGCUAGCCAGCUGUCCGCUCCAUCUCUCAAGGCAACUUGCACCACCAACCAUGACUCCCCHGACGCCGAUCUCAUAGAGGCCAACCUCCUAUGGAGGCAGGAGAUGGGCGGCAACAUCACCAGGGUUGAGUCAGAGAACAAAGUGGUGAUUCUGGACUCCUUCGAUCCGCUYGUGGCGGAA---GAGGAUGAGCGGGAGGUCUCCGUACCCGCAGAAAUMCUGCGGAAG---UCUCGGAAGUUUACYCCGGCYCUGCCCAUCUGGGCGCGGCCGGACUACAACCCCCCGCUGCUGGAGACGUGGAAAAAGCCUGACUAYGAGCCACCUGUGGUCCAUGGCUGCCCGCUUCCACCUCCACGAUCCCCUCCUGUGCCUCCGCCUCGGAGG---AAGCGRACGGUGGUCCUCACCGAAWCAACCGURUCUACUGCCUUGGCYGAACUUGCCACCAAAAGUUUUGGCAGCUCCACAACCUCCGGUAUCACGGGCGACAAUACGACAACRUCCUCUGAGCCCGCCCCCUCCGACUGCCCYCCAGAC---------------UCCGACGCUGAGUCCUACUCRUCCAUGCCCCCCCUGGAGGGGGAGCCUGGGGAUCCGGAUCUC------------------------------------------------------------AGCGACGGGUCGUGGUCGACGGUCAGUAGUAGGGCGGACGCG---GAGGAUGUCGUGUGUUGCUCAAUGUCUUAYACYUGGACAGGCGCACUCGUCACYCCAUGCGCCGCGGAGGAACAGAAACUGCCCAUCAACGCACUGAGCAACUCGUUGCUACGCCAUCACAAYAUGGUGUAUUCYACCACCUCACGCAGUGCUUGCCAAAGGCAGAAGAAAGUCACAUUUGACAGACUGCAGGUUCUGGAYAGCCAYUACCAGGACGUGCUCAAGGAGGUUAAGGCAGCGGCGUCAAMRGUGAAGGCUAACUUGCUAUCCGUAGAGGAAGCUUGCAGCCUGACGCCCCCACAYUCAGCCAGAUCCAAGUUUGGCUAUGGGGCUAAAGACGUCCGUUGCCAUGCCAGAAAGGCCGUAAACCACAUCAACUCCGUGUGGAAAGACCUUCUGGAGGACAGUGUAACACCAAUAGACACCACCAUCAUGGCCAAGAACGAAGUUUUCUGCGUUCAGCCUGAGAAGGGRGGUCGUAAGCCAGCUCGUCUCAUCGUGUUCCCCGACUUGGGUGUGCGCGUGUGCGAGAAGAUGGCCCUGUACGACGUGGUUAGCAARCUCCCCCAGGCCGUGAUGGGAGCCUCCUACGGAUUYCAAUACUCRCCAGGACAGCGGGUUGAAUUCCUCGUGCAAGCGUGGAAAUCCAAGAGGACYCCAAUGGGRUUCUCGUAUGACACCCGCUGCUUUGACUCCACAGUCACYGAGAGUGAUAUCCGUACGGAGGAGGCAAUCUACCAAUGUUGUGACCUGGACCCCCAAGCCCGYGUGGCCAUUAAGUCCCUCACUGAGAGGCUYUAUGUUGGGGGCCCCCUUACCAAUUCAAGGGGGGAAAACUGCGGCUACCGUAGAUGCCGCGCGAGCGGCGUGCUAACRACUAGCUGUGGUAACACCCUCACUUGUUACAUCAAGGCCCAAGCAGCCUGUCGAGCCGCAGGGCUCCAGGACUGCACCAUGCUCGUGUGUGGCGAYGACUURGUCGUUAUCUGUGAAAGUGCGGGGGUCCARGAGGAYGCGGCGAGCCUGAGAGCCUUCACGGAGGCUAUGACCAGGUACUCCGCCCCCCCCGGGGACCCCCCACAACCGGAAUACGACCUGGAGCUCAUAACAUCAUGCUCCUCUAACGUGUCAGUCGCCCAYGACGGYGCUGGAAARAGGGUCUACUACCUUACCCGUGACCCCACAACUCCCCUCGCGAGAGCCGCGUGGGAGACAGCAAGACACACUCCAGUCAAUUCCUGGCUAGGCAACAUAGUCAUGUUUGCCCCCACACUGUGGGCGAGGAUGAUAYUGAUGACCCAUUUCUUUAGCGUCCUCAUAGCCAGGGAUCAGCUUGAACAGGCUCUCGAUUGCGAGAUCUACGGAGCCUGYUACUCCAUAGAACCACUGGAUCUACCUCCAAUCAUUCAAAGACUCCAUGGCCUUAGCGCAUUUUCACUCCAYAGUUACUCUCCAGGUGAAAUCAAUAGGGUGGCCGCAUGCCUCAGRAAACUUGGGGUCCCGCCC-UUGCGAGCUUGGAGACACCGGGCCCGGAGCGUCCGCGCUAGGCUKCUGUCCAGAGGGGGUAGRGCUGCYAUAUGCGGCAAAUACCUCUUYAACUGGGCAGUAAGAACARAGCUYWWWSWSWVDKUWHUSGBGKHYHYKGSBBBBHUGGACUUGUCCAGCUGGUUCACGGCUGGCUACAGCGGGGGAGACAUUUAUCACAGCGUGUCUCAUGCCCGGCCCCGCUGGUUCUGGUUYUGCCUACUCCUGCUUGCUGCAGGGGUAGGCAUCUACCUCCWCCCCAACCGAUGA-----------------------------------------------------------------------------------------------------------------------------------------------------------------------------------------------------------------------------------------------------------------------------------------------------------------------
2b_AY232740             ---------------------------------------------CACUCCCCUGUGAGGAACUACUGUCUUCACGCAGAAAGCGUCUAGCCAUGGCGUUAGUAUGAGUGUCGUACAGCCUCCAGGCCCCCCCCUCCCGGGAGAGCCAUAGUGGUCUGCGGAACCGGUGAGUACACCGGAAUUACCGGAAAGACUGGGUCCUUUC--UUGGAC-AAACCCACUCUAUGUCCGGUCAUUUGGGCGUGCCCCCGCAAGACUGCUAGCCGAGUAGCGUUGGGUUGCGAAAGGCCUUGUGGUACUGCCUGAUAGGGUGCUUGCGAGUGCCCCGGGAGGUCUCGUAGACCGUGCAUCAUGAGCACAAAUCCUAAACCUCAAAGAAAAACCAAAAGAAACACAAACCGCCGCCCACAGGACGUCAAGUUCCCGGGUGGCGGUCAGAUCGUUGGCGGAGUUUACUUGCUGCCGCGCAGGGGCCCCAGGUUGGGUGUGCGCGCGACAAGGAAGACUUCCGAGCGAUCCCAGCCGCGUGGAAGACGCCAGCCCAUCCCGAAAGAUCGGCGCUCCACCGGCAA-GUCCUGGGGAAAGCCAGGAUAUCCUUGGCCUCUGUACGGAAACGAGGGCUGCGGCUGGGCAGGUUGGCUCCUGUCCCCCCGCGGGUCUCGUCCUACUUGGGGCCCCAACGACCCCCGGCACAGAUCACGCAACUUGGGUAAAGUCAUCGAUACCUUUACGUGUGGUUUUGCCGACCUCAUGGGGUACAUCCCUGUCAUUGGCGCCCCGGUAGGAGGCGUCGCCAGAGCUCUGGCACACGGUGUUAGGGUCCUGGAAGACGGGAUAAAUUACGCAACAGGGAAUCUACCUGGUUGCUCCUUUUCUAUCUUCUUACUUGCUCUUCUGUCAUGCGUCACAGUGCCAGUGUCUGCAGUGGAAGUCAGGAACAUCAGUUCUAGCUACUAUGCCACUAACGAUUGCUCGAACAACAGCAUCACCUGGCAGCUCACUAACGCAGUUCUCCACCUUCCUGGAUGCGUCCCAUGUGAGAAUGAUAAU---GGCACCUUGCGCUGCUGGAUACAAGUAACACCCAAUGUGGCUGUGAAACACCGCGGCGCACUCACUGACAACCUGCGAACGCACGUCGACAUGAUCGUAAUGGCAGCUACGGUCUGUUCGGCCUUGUACGUGGGAGACGUGUGCGGGGCCGUGAUGAUCGUGUCGCAGGCUUUCAUAAUAUCGCCAGAGCGCCACAACUUCACCCAAGAGUGCAAUUGUUCCAUCUACCAAGGUCAUAUCACCGGCCAUCGCAUGGCAUGGGACAUGAUGUUAAAUUGGUCACCAACUCUUACCAUGAUCCUCGCCUACGCUGCUCGUGUUCCUGAGCUAGUCCUUGAAAUUGUCUUCGGCGGCCACUGGGGUGUGGCGUUUGGCUUGGCCUAUUUCUCCAUGCAGGGAGCGUGGGCCAAAGUCAUUGCCAUCCUCCUUCUUGUCGCGGGAGUGGAUGCAAGCACCUAUUCCACCGGCGCA---CAAGCGGGUCGUGCCACUUCGGGGCUCACUGGCAUCUUUAGCCCUGGUCCUCAGCAGAACAUCCACUUAAUCAAUACCAAUGGCAGCUGGCACAUAAACAGGACUGCUCUCAAUUGCAAUGACAGCUUGCAGACGGGAUUCAUCGCUUCCCUGUUUUAUACCAGG---AAAUUUAACAGCUCCGGCUGCCCCGAGCGCUUGUCUUCCUGCCGCAGGCUGGACGAUUUUCGCAUCGGGUGGGGAACUUUGGAAUACGAGACCAAUGUCACCAAUGAUGAG---------GACAUGAGGCCGUACUGCUGGCAUUACCCUCCGAAGCCUUGCGGUAUCGUCUCGGCUAGGACGGUUUGCGGGCCGGUCUACUGUUUUACUCCUAGCCCUGUUGUCGUGGGCACCACUGACAGGCAGGGCGUACCCACCUAUACCUGGGGGGAAAACGAGACCGAUGUCUUUCUGCUAAAUAGCACAAGACCCCCGCAAGGAGCUUGGUUCGGCUGCACUUGGAUGAACGGGACUGGGUACACUAAGACGUGCGGAGCACCACCUUGCCGCAUUAGGAGAGACUUCAACAGUACUCUCGAU------------CUAUUGUGCCCCACAGACUGUUUUAGGAAGCACCCAGGUGCUACCUAUCUUAAGUGCGGAGCUGGGCCUUGGUUGACCCCCAGGUGCCUGAUAGAAUACCCUUAUAGGCUGUGGCAUUAUCCGUGCACUGUAAAUUUCACCAUCUUCAAGGUGCGGAUGUAUGUAGGGGGGGUGGAGCAUCGAUUGUCCGCAGCAUGUAACUUCACGCGCGGAGACCGCUGCAGAUUAGAAGACAGGGAUAGGGGUCAGCAGAGUCCACUGCUGCACUCCACCACUGAGUGGGCAGUGUUGCCAUGCUCCUUCUCCGACCUACCGGCAUUAUCCACUGGCCUAUUGCACCUCCACCAAAACAUCGUGGACGUGCAGUAUCUCUAUGGACUUUCUCCGGCUCUUACAAGAUACAUCGUGAGGUGGGAAUGGGUGGUCCUCCUUUUCUUGUUGUUGGCAGACGCCAGGGUCUGUGCAUGCCUUUGGAUGCUCAUCAUACUG-GGCCAAGCCGAGGCGGCGCUUGAGAAGCUCAUCAUCUUGCACUCCGCUAGCGCCGCUAGUGCCAAUGGGCCGCUGUGGUUCUUCAUCUUCUUUACAGCGGCCUGGUACUUAAAGGGCAGGGUGGUCCCCGCGGCCACAUACUCUGUACUCGGCUUGUGGUCCUUUCUCCUUCUGGUCCUGGCCCUACCACAGCAGGCUUAUGCCCUGGACGCCGCUGAACAAGGGGAACUAGGGCUGGUUUUAUUAGUAAUCAUAUCCAUCUUUACUCUUACCCCAGCAUACAAGAUUCUCCUCAGCCGUUCAGUGUGGUGGCUGUCCUACAUGCUGGUCUUGGCCGAGGCCCAGAUUCAGCAAUGGGUCCCCCCCCUCGAGGCCCGAGGGGGGCGUGACGGGAUCAUCUGGGUGGCUGUCAUUCUACACCCACGCCUUGUGUUUGAGAUCACGAAAUGGUUGUUAGCAAUCCUGGGGUCUGCCCACCUCCUUAAAGCGUCUCUGCUACGGGUACCAUACUUUGUGAGGGCUCACGCUCUGCUACGAGUGUGCACCCUGGUGAGACACCUCGCAGGAGCUAGGUACAUCCAGAUGCUGUUGAUCACCAUGGGCAGGUGGACCGGCACUUACAUCUAUGACCACCUCUCCCCUUUAUCAACUUGGGCAGCUCAGGGUUUGCGGGACCUGGCAGUCGCCGUGGAGCCUGUGAUCUUCAGCCCAAUGGAGAAGAAGGUCAUUGUGUGGGGGGCUGAGACAGUGGCGUGUGGAGACAUCCUGCAUGGCCUCCCGGUUUCCGCGAGGCUAGGUAGGGAAGUUCUGCUCGGCCCUGCCGAUAGCUACGCCUCGAAGGGGUGGAAGCUCCUAGCCCCCAUUACUGCUUACACUCAGCAGACUCGUGGUCUCCUGGGUGCCAUCGUGGUCAGCCUAACGGGCCGCGACAAAAAUGAGCAGGCUGGGCAGGUCCAGGUUCUGUCCUCUGUCACACAAUCUUUCUUGGGGACAUCUAUUUCGGGGGUCCUCUGGACAGUAUACCACGGGGCUGGUAAUAAGACCUUGGCUGGCCCCAAAGGACCAGUCACUCAGAUGUACACCAGCGCAGAGGGGGACCUCGUGGGAUGGCCUAGCCCCCCCGGGACUAAGUCAUUAGACCCCUGUACCUGCGGGGCCGUGGACCUCUACCUGGUCACCCGAAACGCUGAUGUCAUUCCGGUCCGGAGGAAAGAUGACCGGCGGGGUGCACUACUCUCGCCAAGGCCUCUCUCAACCCUCAAAGGAUCAUCCGGCGGACCCGUGCUCUGCCCUAGGGGACACGCCGUCGGCUUGUUCAGAGCGGCCGUGUGUGCCAGGGGUGUGGCCAAGUCUAUUGACUUCAUCCCUGUUGAAUCUCUCGACAUCGCCACACGGACGCCCAGCUUCUCUGACAACAGCACGCCACCAGCUGUGCCCCAGUCUUACCAGGUGGGCUACUUGCACGCACCAACGGGCAGCGGGAAGAGCACCAAGGUCCCUGCCGCAUAUGCCAGUCAGGGGUACAAAGUACUCGUACUAAACCCCUCUGUCGCGGCUACACUUGGUUUUGGGGCCUACAUGUCCAAAGCCCAUGGGAUCAACCCCAACAUCAGAACCGGAGUACGGACUGUGACCACCGGGGACCCUAUCACUUAUUCCACUUAUGCCAAGUUCAUCGCAGACGGAGGCUGCUCAGCUGGCGCCUAUGACGUCAUCAUAUGCGACGAAUGCCAUUCAGUGGACGCCACUACCAUUCUUGGCAUUGGAACAGUCCUCGACCAGGCUGAGACCGCAGGUGUCAGGCUAGUGGUUUUAGCCACAGCCACGCCUCCCGGUACGGUGACAACUCCCCACAGUAACAUAGAGGAGGUGGCCCUCGGUCAUGAGGGCGAGAUCCCUUUCUAUGGCAAGGCUAUCCCCCUAGCUUACAUCAAGGGGGGCAGGCACCUGAUCUUUUGUCAUUCAAAAAAGAAGUGCGACGAGCUCGCAGCAGCCCUUCGGGGCUUGGGUGUCAAUGCCGUUGCCUACUACAGGGGUCUCGACGUCUCCGUUAUACCAACUCAAGGAGACGUGGUGGUCGUCGCCACCGACGCCCUAAUGACUGGAUACACCGGUGACUUUGACUCUGUCAUCGACUGCAAUGUUGCAGUUACUCAGAUUGUUGACUUUAGCCUAGACCCAACUUUUACCAUCACUACUCAAACCGUCCCUCAGGACGCUGUCUCCCGUAGUCAACGUAGAGGGAGAACUGGGAGGGGGCGACUGGGCACUUACAGGUAUGUCUCGUCAGGCGAGAGACCGUCUGGGAUGUUCGACAGCGUAGUGCUCUGUGAGUGCUAUGAUUCCGGGGCAGCCUGGUACGAGCUUACGCCUGCUGAGACUACGGUGAGACUCCGGGCAUAUUUCAACACGCCCGGUUUACCCGUGUGUCAAGACCACCUGGAGUUCUGGGAAGCGGUCUUUACAGGUCUCACACACAUUGAUGCCCACUUCCUCUCCCAGACAAAGCAAGGAGGAGAAAACUUUGCGUAUCUAACGGCCUACCAGGCCACAGUAUGCGCUAGGGCAAAGGCCCCUCCUCCUUCGUGGGACGUGAUGUGGAAGUGUCUAACUAGGCUAAAACCUACACUGACUGGUCCUACCCCCCUCCUGUACCGCUUGGGUGCCGUGACCAACGAGGUUACCCUGACGCACCCCGUGACGAAAUACAUCGCCACGUGCAUGCAGGCUGACCUCGAGGUCAUGACAAGCACAUGGGUCCUAGCAGGGGGGGUGCUAGCCGCCGUGGCAGCUUACUGCUUGGCGACCGGCUGCAUUUCCAUCAUUGGCCGCAUACACCUGAAUGAUCGGGUAGUUGUGACCCCUGACAAGGAAAUCUUAUAUGAGGCCUUUGAUGAGAUGGAAGAAUGCGCCUCCAAAGCCGCCCUCAUUGAGGAAGGGCAGCGGAUGGCGGAGAUGCUCAAGUCUAAGAUACAAGGCCUCCUACAACAGGCCACAAGACAAGCCCAAGACAUACAGCCAGCCAUACAGUCAUCAUGGCCCAAGCUUGAACAAUUUUGGGCCAAACACAUGUGGAACUUCAUCAGCGGCAUACAGUACCUGGCGGGACUCUCCACUCUACCGGGAAAUCCCGCAGUGGCAUCAAUGAUGGCUUUCAGCGCCGCAUUGACUAGCCCACUACCCACCAGCACCACCAUCCUCUUGAACAUCAUGGGGGGAUGGUUGGCCUCCCAGAUUGCCCCCCCUGCCGGGGCCACUGGCUUCGUUGUCAGUGGUCUAGUGGGGGCGGCCGUUGGAAGUAUAGGCCUAGGUAAGAUACUGGUGGACGUUUUGGCCGGGUACGGUGCAGGCAUUUCAGGGGCCCUCGUAGCUUUUAAAAUCAUGAGCGGCGAGAAGCCCACGGUAGAAGAUGUUGUGAAUCUCCUACCUGCUAUUCUGUCUCCUGGCGCUUUGGUAGUGGGAGUCAUCUGUGCGGCAAUCUUGCGCCGCCACGUCGGCCAGGGAGAGGGGGCGGUCCAGUGGAUGAACAGACUGAUCGCCUUUGCCUCCAGAGGAAACCAUGUUGCCCCCACCCACUACGUGGCGGAGUCUGACGCCUCGCUGCGCGUAACGCAGGUGCUAAGUUCACUCACAAUCACCAGCCUACUUAGGAGACUACAUGCCUGGAUCACUGAAGAUUGCCCAGUCCCAUGUUCGGGGUCUUGGCUCCGGGACAUUUGGGAUUGGGUUUGUUCCAUUCUCACAGACUUUAAGAACUGGCUGUCUUCAAAAUUGCUCCCCAAAAUGCCCGGCCUUCCCUUCAUCUCUUGCCAAAAGGGAUACAGGGGUGUAUGGGCUGGCACGGGAGUCAUGACUACUCGGUGUCCAUGCGGAGCAAACAUCUCGGGCCAUGUCCGCAUGGGUACCAUGAAAAUAACAGGCCCGAAGACCUGCUUGAACCUGUGGCAGGGAACCUUCCCCAUCAAUUGUUACACAGAAGGGCCUUGCGUGCCAAAACCCCCUCCUAAUUAUAAGACCGCAAUUUGGAGGGUGGCAGCGUCGGAGUACGUUGAGGUCACGCAGCAUGGCUCUUUCUCGUACGUAACGGGGUUAACCAGUGACAACCUUAAGGUCCCUUGCCAGGUACCAGCUCCAGAAUUCUUCUCUUGGGUGGACGGGGUGCAAAUACAUCGAUUCGCCCCCACUCCAGGUCCCUUCUUUCGGGAUGAGGUUACGUUCACCGUAGGCCUCAAUUCCUUUGUGGUCGGCUCUCAGCUCCCUUGCGACCCUGAGCCGGACACCGAGGUAUUGGCCUCCAUGCUGACAGACCCGUCCCACAUUACCGCGGAGGCGGCAGCCAGGCGAUUGGCCAGGGGAUCCCCCCCCUCACAGGCCAGCUCUUCAGCGAGCCAGCUUUCCGCCCCGUCCUUGAAGGCUACCUGUACCACCCAUAAGAUGGCAUAUGAUUGUGACAUGGUGGAUGCUAACCUUUUC------------AUGGGAGGCGAUGUGACCCGGAUUGAGUCCGACUCCAAGGUGAUCGUUCUCGACUCCCUCGAUUCCAUGACCGAGGUA---GAGGAUGAUCGUGAGCCUUCUGUACCAUCAGAGUACUUGAUCAGG---AGGAGAAAGUUCCCACCGGCACUACCUCCCUGGGCCCGUCCAGACUACAACCCUCCUAUGAUCGAGACAUGGAAACGGCCGGGCUAUGAACCACCCACUGUCCUAGGCUGUGCCCUCCCCCCCACACCUCAAGCGCCAGUGCCCCCACCUCGGAGG---CGCCGCGCCAAAGUCCUGACUCAGGACAAUGUGGAGGGGGUCCUCAAGGAGAUGGCGGACAAGGUGUUCAGCCCUCUCCAAGACCACAAUGACUCCGGUCACUCCACUGGAGCGGAUACCGGAGGAGACAGCGUCCAGCAGCCCUCUGACGAGACUGCCGCU---UCGGAAACGGGAUCACUGUCCUCCAUGCCUCCCCUUGAGGGAGAGCCGGGGGACCCUGACCUGGAGUUUGAACCAGCAGGAUCCGCUCCCCCUUCUGAGGGGGAGUGUGAGGUUAUUGAUUCAGACUCUAAAUCGUGGUCCACAGUCUCUGAUCAAGAG---------GACUCUGUUAUCUGCUGCUCCAUGUCGUACUCCUGGACGGGGGCCCUCAUAACACCAUGUGGGCCCGAGGAGGAGAAGUUGCCGAUCAACCCUCUGAGUAAUUCGCUCAUGCGGUUCCAUAACAAGGUGUACUCCACUACCUCGAGGAGUGCCACUCUGAGGGCAAAGAAGGUGACCUUUGACAGGGUGCAGGUGCUGGACGCACACUAUGACUCAGUCUUGCAGGACGUUAAGCGGGCCGCCUCUAAGGUUAGUGCGAGGCUCCUCUCAGUAGAGGAAGCCUGCGCGCUGACCCCGCCCCACUCCGCCAAAUCACGGUACGGAUUUGGGGCAAAGGAGGUGCGCAGCUUAUCCAGGAGGGCCGUUAACCACAUCCGGUCCGUGUGGGAGGACCUCCUGGAAGACCAACAUACUCCAAUUGACACAACCAUCAUGGCCAAAAAUGAGGUGUUCUGUGUUGAUCCCACUAAGGGUGGGAAAAAGCCAGCUCGCCUCAUCGUAUACCCCGACCUUGGGGUCAGGGUGUGCGAAAAGAUGGCCCUCUAUGACAUUGCACAAAAGCUUCCCAAGGCAGUGAUGGGGCCAUCCUAUGGGUUCCAAUACUCUCCCGCAGAACGGGUCGAUUUCCUCCUCAAAGCUUGGGGAAGUAAGAAGGACCCAAUGGGGUUCUCGUAUGACACCCGCUGCUUUGACUCAACCGUCACGGAGAGGGACAUAAGACCAGAAGAAUCCAUAUAUCAGGCCUGUUCUCUGCCUCAAGAGGCUAGAACUGUCAUACACUCGCUCACUGAGAGACUCUACGUAGGAGGGCCCAUGACAAACAGCAAGGGACAAUCCUGCGGUUACAGGCGUUGCCGCGCAAGCGGUGUUUUCACUACCAGCAUGGGGAACACCAUGACAUGCUACAUCAAAGCCCUUGCAGCGUGUAAAGCUGCAGGGAUUGUGGACCCCAUUAUGCUGGUGUGUGGAGACGACCUGGUCGUCAUCUCAGAGAGCCAAGGUAACGAGGAGGACGAGCGAAACCUGAGAGCUUUCACGGAGGCUAUGACCAGGUAUUCCGCCCCUCCCGGUGACCUUCCCAGACCAGAAUAUGACUUGGAGCUUAUAACAUCCUGCUCCUCAAACGUAUCGGUAGCGCUGGACUCUCGGGGUCGCCGCCGGUACUUCCUAACCAGAGACCCUACCACUCCAAUCACCCGAGCUGCUUGGGAAACAGUAAGACACUCCCCUGUCAAUUCUUGGCUGGGUAACAUCAUCCAAUACGCCCCUACAAUCUGGGUCCGGAUGGUCAUAAUGACCCACUUCUUCUCCAUACUAUUGGCCCAGGACACCCUGAACCAGAAUCUCAAUUUUGAGAUGUACGGGGCAGUAUACUCGGUCAAUCCAUUAGACCUACCGGCCAUAAUUGAAAGGCUACAUGGGCUUGAGGCCUUUUCACUGCACACAUACUCUCCCCACGAACUCUCGCGGGUGGCAGCGACUCUCAGAAAACUUGGAGCGCCUCCC-CUUAGAGCGUGGAAGAGUCGGGCGCGUGCUGUGAGGGCCUCACUCAUCGCCCAGGGAGGGAGGGCGGCCAUUUGUGGCCGCUACCUCUUCAACUGGGCGGUGAAGACAAAGCUCAAACUCACUCCAUUGCCCGAGGCGAGCCGCCUGGAUUUAUCCGGAUGGUUCACCGUGGGCGCCGGCGGGGGCGACAUCUUUCACAGCGUGUCGCAUGCCCGACCCCGCCUAUUACUCCUUUGCCUACUCCUACUCAGCGUAGGGGUAGGCAUCUUUUUACUCCCCGCUCGGUAG-----------------------------------------------------------------------------------------------------------------------------------------------------------------------------------------------------------------------------------------------------------------------------------------------------------------------
2i_KC197230             ------------------------------------GCCAUGAAUCACUCCCCUGUGAGGAACUUCUGUCUUCACGCAGAAAGCGUCUAGCCAUGGCGUUAGUAUGAGUGUCGUACAGCCUCCAGGCCCCCCCCUCCCGGGAGAGCCAUAGUGGUCUGCGGAACCGGUGAGUACACCGGAAUUGCCGGGAAGACUGGGUCCUUUC--UUGGAU-AAACCCACUCUAUGCCCGGCCAUUUGGGCGUGCCCCCGCAAGACUGCUAGCCGAGUAGCGUUGGGUUGCGAAAGGCCUUGUGGUACUGCCUGAUAGGGUGCUUGCGAGUGCCCCGGGAGGUCUCGUAGACCGUGCAUCAUGAGCACAAAUCCUAAACCUCAAAGAAAAACAAAAAGAAACACUAACCGCCGCCCACAGGACGUUAAGUUCCCGGGCGGUGGCCAGAUCGUUGGCGGGGUAUACUUGUUGCCGCGCAGGGGCCCCAGGUUGGGUGUGCGCGCGACGAGGAAAACUUCCGAACGGUCCCAGCCACGUGGGAGGCGCCAGCCCAUCCCGAAAGAUCGGCGCACCACUGGCAA-GUCCUGGGGACGUCCAGGAUAUCCCUGGCCCCUGUAUGGGAACGAGGGCCUCGGUUGGGCAGGGUGGCUCCUGUCCCCCCGGGGCUCUCGCCCGUCUUGGGGCCCCACAGACCCCCGGCAUAGGUCGCGCAACUUGGGUAAAGUCGUCGAUACCCUCACGUGCGGCUUUGCCGAUCUCAUGGGGUACAUUCCCGUCGUCGGCGCCCCGGUGGGCGGCGUUGCCAGAGCUCUCGCGCAUGGCGUGAGAGUCCUGGAGGACGGGAUAAACUAUGCGACAGGGAAUCUUCCCGGUUGCUCUUUUUCUAUCUUCUUGCUAGCUCUUUUGUCUUGCAUCACUGUGCCAGUCUCUGCCGCAGAAGUCAAGAACACCAGCGAUCUAUAUAUGGUGACCAACGACUGUUCAAACAGCAGCAUCACCUGGCAGCUCCAGGACGCGGUGCUACACGUUCCUGGAUGCGUCCCCUGUGAACGAGUGGGC---AACAACUCCCGAUGUUGGAUACCAGUCACGCCCAACGUGGCCGUGAGCCAACCUGGUGCCCUAACCGCGGGCCUGCGAUCGCACGUCGACGCCAUCGUGGCGUCGGCAACCUUUUGCUCUGCCCUCUACAUAGGGGAUGUAUGUGGCGCGAUAAUGAUAGCUGCCCAAGUCGUCAUCGUCUCGCCGCAACAUCACCAUUUUGUCCAGGACUGCAAUUGUUCCAUCUACCCGGGCCAUAUAACUGGACACCGCAUGGCUUGGGAUAUGAUGAUGAACUGGUCGCCGACGGCUACUAUGAUUCUGGGUUACCUGAUGCGUACACCCGAAGUAGCCCUGGAGAUCAUCGCCGGCGGCCACUGGGGAGUGAUGUUCGGCCUAGCCUACUUCUCCAUGCAAGGAGCGUGGGCAAAGGUCGUCGUCAUUCUCCUGCUGUGCGCCGGGGUGGACGCGCAAACGCGCACUGUUGGGGGU---CAAUCCGCCCAGGCCACGGCCGGUCUCGUCGGCCUCUUUGUACGAGGCCCUCAACAGAACAUCCAGCUCAUUAACACCAAUGGCAGCUGGCACAUUAACCGCACGGCUCUUAACUGCAACGACUCCCUGAACACUGGCUUUCUUGCGUCCUUGUUCUACACCCAC---AAGUUCAACUCAUCGGGUUGUCCCCAGCGCAUGUCCGCUUGCCGUGCCCUCGAGUCCUUUCGGAUCGGGUGGGGCACUGUGGAGCAUGAGACGAAUGUCACUAAUGAGGAG---------GACAUGAGGCCCUACUGCUGGCACUAUCCACCUAAGCCGUGUGGUGUGGUUCCCGCCCGGAACGUGUGUGGCCCAGUCUAUUGUUUCACCCCCUCCCCGGUGGUGGUGGGUACAACCGACAAGCGCGGUGUGCCCACAUACACUUGGGGGGAAAACGAGACUGAUGUCUUCCUCCUAAACAGCACCCGGCCUCCUAAGGGAGCCUGGUUUGGAUGCACAUGGAUGAACAACACCGGAUUCACCAAAACAUGCGGCGCGCCACCAUGCCGCAUCAGGCGAGAUUUCAACGCCAGCGUGGAC------------CUGCUGUGCCCCACAGACUGCUUCAGAGAGCACCCUGAAGCAACAUACAGCAAGUGCGGGGCCGGACCCUGGCUGACACCCAAAUGCAUGAUCGAUUACCCCUAUAGGCUGUGGCACUACCCGUGCACCGUCAAUUAUUCCAUCUUUAAGAUAAGGAUGUUCGUAGGGGGAAUUGAGCACAGGUUCGAUGCGGCGUGCAAUUUCACUCGCGGGGAUCGCUGUGACCUUCAAGACAGGGAUAGGAGCCAGCUAAGCCCGCUCUUACACUCCACCACCGAGUGGGCCAUCCUGCCCUGCACUUUUCCAGACUUGCCAGCCCUUUCUUCGGGACUCAUCCACCUUCACCAGAACAUUGUCGACGUCCAGUAUUUGUACGGCCUAACACCGGCCAUCACAAAAUACGUCGUCAAGUGGGAGUGGGUAGUGCUCCUCUUCUUGCUGCUGGCGGAUGCCAGGGUCUGUGCCUGCCUAUGGAUGCUCAUCCUGAUG-GGCCAGGCCGAAGCAGCAUUAGAGAAGCUGAUUGUACUGCACGCUGCCAGCGUGGCCAGUUCCAACGGUUUGCCAUACUUUAUCCUUUUCUUUGUGGCAGCUUGGUACAUCAAGGGUCGGGCCGUCCCAAUGGCCACUUAUUCCCUUUUUGGCCAAUGGCCCUUCUUCCUGCUUCUCCUGGCAUUGCCUCAUCAGGCCUACGCCCUUGACACGGGCGAACAAGGCCAGCUUGGCCUUGUGCUGCUGGUGAUUAUAUCUGUUUUUACACUCACCCCUGCAUAUAAGACCCUUCUUAGUCGGUGCCUGUGGUGGCUAUGCUACAUGCUGGUUUUGGCAGAAGCCUAUAUCCAGCAGUGGGUGCCGCCCUUGGAGGUCCGUGGCGGUCGUGAUGGCAUCAUAUGGGCCGCAACCAUGUUCUGCCCGGGUGUAGUGUUUGACAUAACCAAGUGGCUCCUGGCGAUCCUCGGGCCUGGCUACCUCUUGAGGGAGGUUUUGACAGGUGUGCCGUAUUUCGUCAGGGCGCACGCCGUUUUGCGGCUAUGCUCCAUGGUAAAACACAUCAUGGGAGGCAAGUACGUUCAAAUGGCACUGCUCGCCCUUGGUAGGUGGUUCGGCAUAUACAUCUACGACCACCUCACCCCCAUGUCAGACUGGGCUGCUAGUGGGCUGCGGGACCUAGCGGUCGCCGUGGAGCCCAUCAUCUUCAGCCCGAUGGAGAAGAAAGUCAUCACUUGGGGAGCAGAGACGGCAGCAUGCGGUGACAUCAUAUGUGGACUGCCCGUCUCAGCUCGGCUGGGCAGGGAGGUCCUACUGGGCCCCGCCGAUGGCUACACAUCCAAAGGGUGGAGCCUUCUCGCUCCCAUCACUGCUUACGCCCAGCAGACACGUGGUCUGCUGGGCGCUAUAGUGGUAAGUCUGACGGGCCGCGACAAGACGGAUCAAGCCGGCGAAGUCCAGGUUUUGUCUACCAUAACCCAGUCCUUCCUUGGUACUACAAUCUCUGGGGUUCUCUGGACCGUGUUCCAUGGCGCUGGCAACAAGACGCUGGCUGGAUCUCGCGGCCCAGUCACGCAGAUGUAUACCAGCGCGGAGGGAGACCUUGUGGGGUGGCCUAGCCCCCCCGGGACUAGGUCCCUAGAGCCAUGCACAUGUGGAGCUGUCGACUUGUACCUCGUCACCCGGAACGCCGACGUCAUUCCGGCCCGGAGACGGGGAGACCGGCGAGCGGCACUGCUCUCCCCGCGGCCCCUUUCAUCCUUGAAGGGGUCCUCAGGAGGGCCUGUCCUCUGCCCUAGGGCCCACGCCGUCGGGAUCUUCCGUGCGGCCGCAUGCUCUAGGGGAGUGGCAAAGUCGAUUGACUUCAUCCCAGUCGAGUCGCUCGACAUUGUCGCCCGGUCCCCCAGCUUCACCGAUAACAGUGUACCUCCAGCGGUGCCCCAGACCUACCAGGUAGGGUACCUACAUGCCCCUACCGGAAGCGGGAAAAGUACCAAGGUUCCUGCGGCGUAUGCUGCUCAGGGGUAUAAAGUACUAGUACUAAACCCCUCAGUGGCUGCCACCUUAGGGUUUGGGGCAUACAUGUCCAAGGCUCAUGGAAUUAAUCCCAACAUCAGGACCGGGGUCCGAACCGUGACGACCGGAGAGUCCAUCACUUAUUCCACGUAUGGCAAAUUUCUCGCAGAUGGAGGCUGCGCAGGCGGAGCCUAUGAUGUCAUAAUAUGCGAUGAAUGCCAUUCCGUGGAUGCUACAACCAUCCUUGGUAUUGGGACUGUUCUUGACCAAGCUGAGACGGCGGGAGUUAGGUUGACGGUCCUGGCGACAGCAACGCCGCCUGGAUCCGUUACAACGCCCCACUCCAACAUUGAGGAGGUAGCCCUAGGCCAUGAAGGCGAAAUCCCCUUCUAUGGGAAGGCUAUCCCCCUUGCCAAUAUAAAGGGAGGGAGGCAUCUAAUCUUCUGCCACUCGAAGAAAAAGUGCGACGAGCUCGCGGCGGCCCUUCGGGGCAUGGGCUUGAACGCAGUGGCUUACUAUAGAGGGCUCGACGUCUCAGUGAUACCAACACAGGGAGACGUGGUGGUCGUCGCUACCGAUGCCCUCAUGACCGGGUACACUGGGGACUUCGACUCUGUGGUCGAUUGCAAUGUUGCGGUCACCCAGGUCGUGGACUUCAGUUUGGACCCCACCUUCACCAUAACCACUCAGACCGUUCCCCAAGAUGCUGUCUCGCGUAGCCAGCGUCGGGGUAGAACAGGUCGAGGAAGACAUGGCAUAUACAGGUAUGUUUCCUCCGGUGAGCGACCAUCAGGAAUGUUUGACUCGGUAGUGCUCUGUGAGUGCUACGAUGCUGGCGCCGCUUGGUAUGAGCUCACGCCGGCGGAGACCACUGUCAGGCUGCGGGCAUAUAUGAAUACACCAGGGCUGCCCGUGUGCCAAGACCAUCUGGAAUUUUGGGAGGCGGUCUUCACUGGCCUUACCCACAUUGAUGCUCACUUCCUCUCUCAAACUAAGCAGGCGGGGGAAAAUUUCCCAUACCUAGUGGCCUAUCAGGCCACGGUAUGUGCUAGGGCGAAAGCCCCCCCUCCGUCCUGGGACACCAUGUGGAAGUGCCUCAUCCGGCUCAAGCCCUCAUUAGUAGGCCCAACACCCCUGCUAUAUCGCCUGGGCGCAGUCAGCAAUGAGGUCACCCUUACCCACCCCGUGACCAAGUACAUCUCCACAUGUAUGCAGGCAGAUCUUGAGAUCAUGACCAGCACGUGGGUUCUUGCGGGGGGGGUCUUGGCCGCCGUGGCCGCCUACGCCUUGGCAACCGGCUGUGUCUCUAUCAUUGGCCGGAUACAUAUCAACCAUCACACAGUCAUCGCCCCUGACAAGGAGGUCCUCUAUGAGGCUUUUGAUGAGAUGGAGGAAUGUGCUUCCAAAGCCGCCCUCAGCGCGGAGGGGCAGCGGAUGGCCGAGAUGUUCAAGUCCAAAGUUCAGGGCCUACUGCAGCAAGCUACGCAACAGGCCCAAAGUGUGCAGCCUGCCGUCCAGGCAACUUGGCCUAAACUGGAACAGUUUUGGGCUAAGCACAUGUGGAACUUCAUCAGCGGCAUACAAUAUCUUGCUGGACUUUCCACACUGCCGGGGAAUCCCGCCGUGGCGGCGAUGAUGGCGUUCAGCGCCGCCCUCACCAGCCCGCUGGCCACCAGCACCACCAUCCUCCUUAACAUCAUGGGAGGGUGGUUAGCCUCACAAAUCGCUCCUCCAGCAGGCGCCACUGGCUUCGUUGUCAGCGGCCUGGUAGGAGCUGCCGUGGGCAGUAUAGGCCUAGGCAAGAUACUGGUGGACAUUCUGGCCGGUUAUGGCGCGGGCAUCUCGGGAGCUCUCGUCGCCUUCAAAAUCAUGUCCGGCGAGAAGCCCUCGGUAGAGGACAUGGUCAACUUAUUGCCUGCCAUCCUUUCUCCUGGCGCCUUGGUGGUGGGGGUCAUCUGCGCGGCCAUUCUGCGCCGACACGUGGGACAAGGGGAAGGUGCGGUCCAAUGGAUGAAUAGGCUCAUCGCCUUCGCGUCCAGAGGUAACCACGUCGCCCCAACGCACUACGUGACGGAGUCAGACGCGUCCAAGCGGGUCACAGAACUCCUCAGUUCUCUCACCAUAACCAGUCUGCUCAGGAGGCUCCAUCAAUGGAUCAGCGACGACUACCCUGUCCCAUGCGCCGGGUCUUGGCUCUGGGACGUGUGGGACUGGAUUUGCUCCAUCCUGACGGAUUUCAAAAAUUGGUUGUCCUCCAAAUUGUUCCCGAAGAUGCCUGGCCUACCCUUUGUUUCCUGUCAAAAGGGUUACAGGGGGGCGUGGGCCGGUACCGGCAUCAUGACCACACGAUGCCCGUGCGGUGCCAACGUUUCUGGCAACGUCCGCUUGGGUUCCAUGAGGAUAACAGGGCCAAAAACUUGCAUGAACACUUGGCAGGGAACCUUCCCUAUCAACUGUUACACGGAAGGCCCGUGCGUGCCAAAACCUGCGCCCAACUUUAAGACCGCUGUCUGGAGGGUGGCGGCGACAGAGUACGUAGAGGUGACGCAACACGGCUCCUACGCAUAUGUGACAGGACUAACAACUGACAACUUGAAGGUCCCCUGCCAAAUACCAUCUCCUGAAUUCUUCUCUUGGGUGGACGGUGUGCAGAUUCACAGAUUUGCUCCCACCCCAAAACCAUUCAUCAGGGAUGAGGUGUCGUUUUGUGUGGGCCUCAACUCCUUCGCGGUCGGGUCUCAACUUCCUUGUGAUCCUGAGCCGGACGUAGAGGUAUUGGCGUCCAUGCUAACAGACCCAUCCCAUAUCACGGCUGAGGCGGCAGCAAGGCGGUUGGCGCGAGGCUCGCCCCCAUCAGAAGCCAGCUCUUCCGCGAGUCAGCUGUCAGCGCCAUCGCUGCGGGCUACUUGCACCACCCAUGCCAAAAACCCAGACAUUGACAUGGUAGACGCCAAUCUCUUC------------AUGGGGGGCGAGGUAACUCGGAUAGAGUCCGAGUCCAAGGUGAUCAUGCUGGACUCCCUCGACUCAAUGGCCGAGGAG---GAGGACGAGCGCGAGCCCUCAAUCCCGUCAGAGUACUUGCUCCCCAGAAAGAAGAAGUUUCCACCAGCGUUGCCAGUAUGGGCGCGGCCCGACUACAACCCGCCGGUCGUGGAGACCUGGAAAAGACCGGAAUAUCAACCACCAACGGUAGCGGGGUGCGCGCUCCCCCCCCUAGGACAAACCCCGGUGCCCCCCCCUAGGAGG---CGGCGCGCCGUGGUGUUGGACCAGAACACCGUGGGGGAGGCUCUCAGAGAGUUGGCCAUUAAGAGCUUUGGCCAGACUCCCCCGAGCGGUGAUUCGGGCCAUUCCACUGGGGUGGAUGUUGCCGGUUCCGCUAACCAGACAACUCCGGAUGAGUCCGUUGAU---UCGGAAACGGGUUCCAUGAGCUCCAUGCCCCCCCUUGAGGGGGAGCCUGGAGACCCAGACUUGGAAUUGGGACCGGUUGAGCAAGAACCCUCCCCCCCUGGGGGGGAGACUGCUCCCGGUUCUGAUUCCGGGUCUUGGUCCACGUAUUCUGAUGAGGAC---------GAUUCCGUCAUCUGCUGUUCCAUGUCGUAUUCCUGGACUGGGGCUUUAAUCACCCCCUGCAGUCCGGAGGAAGAAAAGUUGCCUAUUAACCCACUCAGCAAUUCGUUGUUGCGGUACCACAACAAGGUAUAUUGCACUACAUCGAAGAGCGCCUCACAGCGGGCGAAAAAGGUGACUUUUGACAGGGUGCAGCUACUUGACUCACACUAUGACACAGUCUUGAAGGACGUCAAGCUUGCCGCCUCCAAGGUCAGCGCCAGGCUUCUUUCGGUGGAAGAGGCAUGCAUGCUAACACCGCCCCAUUCUGCACGUUCCAAGUACGGAUUUGGGGCGAAGGAGGUCCGCAGCUUGUCCAGGAGGGCCGUUAACCACAUCAAGUCCGUGUGGAAGGACCUCUUGGAAGACCAACAAUCACCAAUCCAAACUACUAUCAUGGCCAAGAACGAGGUGUUCUGCAUUGAUCCCGCUAAGGGCGGGAAGAAGGCAGCUCGCCUCAUCGUAUACCCUGAUCUUGGUGUCAGGGUCUGCGAGAAGAUGGCCCUUUAUGACAUCACACAGAAGCUCCCUCAGGCGGUAAUGGGGCAGUCUUAUGGAUUUCAAUACUCUCCAGCACAGCGGGUCGACUUCCUUCUGCAAGCGUGGAAGGGGAAACGAGAUCCAAUGGGGUUCUCAUAUGACACCCGCUGCUUUGACUCAACAGUUACUGAACGGGACAUCAGGACUGAGGAGUCCAUCUACUUGUCCUGCUCGCUUCCUGAGGAGGCUCGAACUGCCAUACACUCACUGACUGAGAGACUAUACGUGGGAGGCCCCAUGCAUAACAGCAAGGGGCAAUCCUGCGGAUACAGGCGCUGCCGCGCCAGCGGGGUGCUCACCACUAGCAUGGGGAACACUCUUACAUGCUAUGUGAAAGCUCAAGCGGCCUGCAAGGCCGCGGGCAUUAUUGCACCAACAAUGCUGGUGUGCGGCGACGACCUGGUCGUCAUCUCAGAGAGUCAGGGGACUGAGAGGGACGAGAAUAACCUGAAAGCCUUCACGGAAGCUAUGACCAGGUACUCCGCCCCUCCCGGCGACCCCCCAAAACCUGAAUAUGACUUGGGGCUGAUAACAUCAUGUUCCUCCAACGUAUCUGUGGCUUUGGACCCCCAGGGUCGCCGUAGGUACUACUUAACCAGAGAUCCUGUCACUCCAUUAGCCAGGGCUGCCUGGGAGACUGCAAGACACUCCCCCGUCAACUCAUGGCUGGGAAACAUCAUCCAGUACGCUCCAACACUGUGGGUCCGCAUGGUCCUGAUGACACACUUUUUCUCCAUCCUCAUGGCCCAGGACACCCUGGAUCAAGAUCUCAAUUUUGAGAUGUAUGGAGCAGUGUACUCGGUUUCCCCCUUGGACCUCCCAGCCAUAAUUGAAAAACUCCAUGGGCUUGACGUCUUUUCGCUGCACACAUACUCUCCCCACGAACUCACACGGGUGGCAUCUGCUCUCAGAAAACUUGGAGCGCCCCCC-CUUAGAGCGUGGAAGAGUCGGGCUCGUGCGGUUAGGGCGUCCCUCCUCUCCCGGGGAGGUAAAGCGGCCAUAUGCGGCCGCUACCUCUUCAACUGGGCGGUGAGGACAAAGCUCAAACUCACUCCAUUGCCUGCGGCGCGCCUUCUGGAUUUAUCCAGUUGGUUCACCGUUAGUGCAGGCGGGGGCGACAUUUAUCACAGCGUGUCGCAUGCCCAACCCCGCUUCUUACUCCUUAGCCUACUCCUACUCUGUGUGGGGGUAGGCAUCUUUUUACUCCCCGCUCGGUA---GAGCGGCAAAC-UU-AGCUACACUCCAUAGCUA------------------------------------------------------------------------------------------------------------------------------------------------------------------------------------------------------------------------------------------------------------------------------------
3_NC_009824             --------ACCUGCCUCU--UACGAGGCGACACUCCACCAUGGAUCACUCCCCUGUGAGGAACUUCUGUCUUCACGCGGAAAGCGCCUAGCCAUGGCGUUAGUACGAGUGUCGUGCAGCCUCCAGGACCCCCCCUCCCGGGAGAGCCAUAGUGGUCUGCGGAACCGGUGAGUACACCGGAAUCGCUGGGGUGACCGGGUCCUUUC--UUGGAGC-AACCCGCUCAAUACCCAGAAAUUUGGGCGUGCCCCCGCGAGAUCACUAGCCGAGUAGUGUUGGGUCGCGAAAGGCCUUGUGGUACUGCCUGAUAGGGUGCUUGCGAGUGCCCCGGGAGGUCUCGUAGACCGUGCAACAUGAGCACACUUCCUAAACCUCAAAGAAAAACCAAAAGAAACACCAUCCGUCGCCCACAGGACGUCAAGUUCCCGGGUGGCGGACAGAUCGUUGGUGGAGUAUACGUGUUGCCGCGCAGGGGCCCACGAUUGGGUGUGCGCGCGACGCGUAAAACUUCUGAACGGUCACAGCCUCGCGGACGACGACAGCCUAUCCCCAAGGCGCGUCGGAGCGAAGGCCGGUCCUGGG-CUCAGCCCGGGUACCCUUGGCCCCUCUAUGGUAACGAGGGCUGCGGGUGGGCAGGGUGGCUCCUGUCCCCACGCGGCUCCCGUCCAUCCUGGGGCCCAAAUGACCCCCGGCGGAGGUCCCGCAAUUUGGGUAAAGUCAUCGAUACCCUAACGUGCGGAUUCGCCGACCUCAUGGGGUACAUCCCGCUCGUCGGCGCUCCUGUAGGAGGCGUCGCAAGAGCCCUCGCGCAUGGCGUGAGGGCCCUUGAAGACGGGAUAAAUUUCGCAACAGGGAACUUGCCCGGUUGCUCCUUUUCUAUCUUCCUUCUUGCUCUGUUCUCUUGCUUAAUUCAUCCAGCAGCCAGUCUAGAGUGGCGGAAUACGUCUGGCCUCUACGUCCUUACCAACGACUGUUCCAAUAGCAGUAUUGUGUAUGAGGCCGAUGAUGUCAUUCUGCACACACCCGGCUGUGUACCUUGUGUCCAGGACGGC---AAUACAUCUACGUGCUGGACCCCAGUGACACCUACAGUGGCAGUCAGGUACGUCGGAGCAACUACUGCUUCGAUACGCAGUCAUGUGGACCUAUUAGUAGGCGCGGCCACGAUGUGCUCUGCGCUCUACGUGGGUGAUAUGUGUGGGGCUGUCUUUCUCGUGGGACAAGCCUUCACGUUCAGACCUCGACGCCAUCAAACGGUCCAGACCUGUAACUGCUCGCUGUACCCAGGCCAUCUUUCAGGACAUCGAAUGGCUUGGGAUAUGAUGAUGAAUUGGUCCCCCGCUGUGGGUAUGGUGGUGGCGCAUGUCCUGCGUUUACCCCAGACCUUGUUCGACAUAAUGGCCGGGGCCCAUUGGGGCAUCUUGGCGGGCCUGGCCUAUUACUCCAUGCAGGGCAACUGGGCCAAGGUCGCAAUCAUCAUGGUUAUGUUCUCAGGGGUCGAUGCCCACACAUAUACCACCGGUGGC---ACUGCAUCUCGUCAUACCCAAGCGUUUGCUGGUCUUUUUGACAUAGGCCCCCAACAGAAACUGCAGCUGGUCAACACCAAUGGCUCGUGGCACAUCAACAGUACUGCCCUAAAUUGCAAUGAGUCCAUAAACACCGGGUUUAUAGCUGGGUUGUUUUAUUACCAU---AAGUUCAACUCUACUGGAUGUCCUCAAAGGCUCAGCAGCUGCAAGCCCAUCACUUUCUUCAGGCAGGGAUGGGGCCCCUUAACAGAU---GCUAACAUCACCGGUCCUUCU---------GAUGACAGACCAUACUGCUGGCACUACGCACCUAGACCUUGUGACAUUGUCCCGGCAUCAAGUGUCUGCGGCCCUGUGUACUGCUUCACACCAUCGCCAGUGGUCGUAGGCACUACUGAUGCCAGGGGCGUGCCAACCUACACCUGGGGUGAGAAUGAGAAAGAUGUGUUCCUGCUGAAGUCCCAGCGGCCUCCCAGUGGUCGGUGGUUUGGGUGCUCGUGGAUGAACUCCACGGGGUUUCUCAAGACGUGCGGAGCUCCCCCCUGUAACAUCUAUGGGGGCGAGGGGAAUCCCCACAAUGAAUCAGAU---CUUUUCUGCCCCACUGACUGCUUCAGGAAACAUCCCGAGACCACGUACAGCCGGUGUGGUGCAGGGCCCUGGUUGACACCUCGUUGCAUGGUUGACUACCCAUACCGGCUUUGGCAUUACCCAUGUACAGUCGAUUUCAGAUUGUUCAAGGUGAGGAUGUUUGUGGGUGGGUUUGAACAUCGAUUUACCGCCGCUUGCAACUGGACCAGGGGGGAGCGCUGCGAUAUCGAGGAUCGUGACCGCAGUGAGCAACAUCCGCUGCUGCAUUCAACAACUGAGCUUGCUAUACUGCCUUGCUCUUUCACGCCCAUGCCUGCGCUGUCAACAGGUCUGAUACACCUCCACCAAAACAUCGUGGAUGUCCAAUACCUUUAUGGCGUUGGAUCUGGCAUGGUGGGAUGGGCGCUGAAAUGGGAGUUCGUCAUCCUCGUUUUCCUCCUUCUGGCGGACGCACGCGUGUGCGUUGCCCUUUGGCUGAUGCUGAUGAUA-UCACAGACAGAAGCAGCCUUGGAGAACCUGGUCACGCUGAACGCCGUCGCUGCUGCUGGGACACAUGGUAUCGGCUGGUACCUGGUAGCUUUUUGCGCGGCGUGGUACGUGCGGGGUAAACUCGUCCCGCUGGUGACCUACAGCCUGACGGGUCUUUGGUCCCUAGCAUUGCUCGUCCUCUUGCUCCCCCAACGUGCGUAUGCUUGGUCGGGUGAAGACAGCGCCACUCUUGGCGCUGGGGUCUUGGUCCUCUUCGGCUUCUUUACCUUGUCACCCUGGUAUAAGCAUUGGAUCGGCCGCCUCAUGUGGUGGAACCAGUACACCAUAUGCAGAUGCGAGUCCGCCCUUCACGUGUGGGUUCCCCCCUUACUCGCACGCGGGAGUAGGGAUGGUGUCAUCCUGCUAACAAGCCUGCUUUAUCCAUCCUUAAUUUUUGACAUCACUAAGCUGCUGAUGGCAGUAUUGGGCCCAUUAUACUUAAUACAGGCUACCAUUACUACCACCCCCUACUUUGUGCGUGCGCAUGUACUGGUCCGCCUUUGCAUGCUCGUGCGCUCCGUGAUAGGGGGGAAAUACUUCCAGAUGAUCAUACUGAGCAUUGGCAGAUGGUUCAACACCUACCUAUACGACCACCUAGCGCCAAUGCAACACUGGGCCGCUGCUGGUCUCAAAGACCUAGCAGUGGCCACUGAACCUGUAAUAUUUAGUCCCAUGGAAAUCAAGGUCAUCACCUGGGGUGCGGAUACAGCGGCUUGCGGAGAUAUUCUUUGCGGGCUGCCCGUCUCUGCACGAUUAGGCCGUGAGGUGUUGUUGGGACCUGCUGAUGACUAUCGGGAGAUGGGCUGGCGUCUGUUGGCCCCGAUUACAGCAUACGCCCAGCAAACUAGGGGCCUUCUUGGGACUAUUGUGACUAGCUUGACUGGCAGAGACAAGAACGUGGUGACCGGUGAAGUGCAGGUGCUUUCUACGGCUACCCAGACCUUCCUAGGUACAACAGUAGGGGGGGUUAUAUGGACUGUUUAUCAUGGAGCAGGUUCGAGAACGCUCGCGGGCGCCAAACAUCCCGCGCUCCAAAUGUACACAAAUGUAGAUCAGGACCUCGUUGGGUGGCCAGCCCCUCCAGGGGCCAAGUCUCUUGAACCGUGCGCCUGCGGGUCUUCAGACUUAUACUUGGUUACCCGCGAUGCCGAUGUCAUCCCUGCUCGGCGCAGAGGGGACUCCACAGCGAGCUUGCUCAGUCCUAGGCCUCUCGCCUGUCUCAAGGGUUCCUCUGGAGGUCCCGUUAUGUGCCCUUCGGGGCAUGUUGCGGGGAUCUUUAGGGCUGCUGUGUGCACCAGAGGUGUAGCAAAAUCCCUACAGUUCAUACCAGUGGAAACCCUUAGCACGCAGGCUAGGUCUCCAUCUUUCUCUGACAAUUCAACUCCUCCUGCUGUUCCACAGAGCUAUCAAGUAGGAUACCUCCAUGCCCCGACCGGCAGCGGUAAGAGCACAAAGGUCCCGGCCGCUUAUGUAGCACAAGGAUAUAAUGUCCUCGUACUAAAUCCAUCGGUGGCGGCCACAUUAGGCUUCGGCUCCUUCAUGUCGCGUGCCUAUGGGAUCGACCCCAACAUCCGCACUGGGAACCGCACCGUUACAACUGGUGCUAAACUGACCUAUUCCACCUACGGUAAGUUUCUCGCGGACGGGGGUUGCUCCGGGGGGGCAUAUGAUGUGAUUAUCUGUGAUGAAUGUCAUGCCCAAGACGCUACUAGCAUAUUGGGUAUAGGCACGGUCUUAGAUCAGGCUGAGACGGCUGGGGUGAGGCUGACGGUUUUAGCGACAGCAACUCCCCCAGGCAGCAUCACUGUGCCGCAUUCUAACAUCGAAGAAGUGGCCCUGGGCUCUGAAGGUGAGAUCCCUUUCUACGGUAAGGCUAUACCGAUAGCCCUGCUCAAGGGGGGGAGGCACCUUAUCUUUUGCCAUUCCAAGAAAAAAUGUGAUGAGAUAGCGUCCAAACUAAGAGGCAUGGGGCUCAACGCUGUAGCAUACUAUAGGGGUCUCGAUGUGUCCGUCAUACCAACAACAGGAGACGUCGUAGUUUGCGCUACUGACGCCCUCAUGACUGGAUUCACCGGGGACUUCGAUUCUGUCAUAGAUUGCAACGUGGCUGUUGAACAGUACGUUGACUUCAGCCUGGACCCCACCUUUUCCAUUGAGACCCGCACUGCUCCCCAAGAUGCGGUUUCCCGCAGCCAACGUCGCGGCCGAACGGGUCGAGGUAGACUCGGUACGUACCGAUAUGUCGCCUCCGGUGAAAGACCGUCUGGAAUGUUUGACUCGGUCGUCCUCUGUGAGUGCUAUGACGCGGGCUGCUCAUGGUACGAUCUGCAGCCCGCUGAGACCACAGUUAGACUGAGAGCUUACUUGUCCACACCCGGGUUACCCGUCUGCCAAGACCAUUUAGACUUUUGGGAGAGCGUCUUCACUGGACUAACUCACAUAGAUGCCCACUUUCUGUCACAGACUAAGCAGCAGGGACUUAACUUCUCGUACCUAACUGCCUACCAAGCCACUGUGUGCGCCCGCGCGCAGGCUCCUCCCCCAAGUUGGGACGAGAUGUGGAAGUGUCUCGUGCGGCUUAAGCCAACACUACAUGGACCUACGCCCCUUCUAUAUCGGCUGGGGCCUGUCCAAAAUGAAACCUGCUUGACACACCCCAUCACAAAAUACCUCAUGGCAUGCAUGUCAGCCGAUCUGGAAGUAACCACCAGCACCUGGGUGUUGCUCGGAGGGGUCCUCGCAGCCCUAGCGGCCUACUGCUUGUCAGUCGGCUGCGUUGUGAUUGUGGGUCAUAUUGAGCUGGAGGGCAAGCCAGCACUCGUUCCAGACAAAGAGGUGUUGUAUCAACAAUACGAUGAGAUGGAGGAGUGCUCACAAGCUGCCCCAUAUAUCGAACAAGCUCAGGUAAUAGCCCACCAGUUCAAGGAAAAAAUCCUUGGAUUGCUGCAGCGAGCCACCCAGCAACAAGCUGUCAUUGAGCCCAUAGUAACUACCAACUGGCAAAAGCUUGAGGCCUUCUGGCACAAGCAUAUGUGGAAUUUUGUGAGUGGGAUCCAAUACCUAGCAGGCCUCUCCACUUUGCCUGGCAACCCUGCUGUGGCGUCUCUUAUGGCGUUCACUGCUUCAGUCACCAGUCCCCUGACGACCAACCAAACUAUGUUUUUUAACAUACUCGGGGGGUGGGUUGCCACCCAUUUGGCAGGGCCCCAGAGCUCCUCCGCGUUCGUGGUAAGCGGCUUGGCAGGCGCUGCCAUAGGGGGUAUAGGCCUGGGCAGGGUCUUGCUUGACAUCCUGGCAGGAUACGGAGCUGGUGUCUCAGGCGCCUUGGUAGCUUUUAAGAUCAUGGGAGGAGAAUGCCCCACUGCUGAGGACAUGGUCAACCUGUUGCCCGCCAUACUAUCUCCGGGUGCUCUCGUCGUCGGUGUGAUAUGCGCAGCCAUACUGCGCCGACACGUAGGACCUGGGGAGGGAGCGGUACAGUGGAUGAACAGGCUCAUCGCGUUCGCAUCCCGGGGCAACCACGUCUCACCGACGCACUAUGUUCCCGAGAGCGAUGCUGCGGCAAGGGUCACCGCAUUGCUGAGUUCUCUAACUGUCACAAGUCUGCUCCGGCGGUUACACCAGUGGAUCAAUGAAGACUACCCAAGCCCUUGUAGCGACGAUUGGCUACGUACCAUCUGGGACUGGGUUUGCUCGGUGUUGGCCGACUUCAAGGCAUGGCUCUCUGCUAAGAUUAUGCCAGCGCUCCCUGGGCUGCCCUUCAUUUCCUGUCAAAAGGGAUACAAGGGCGUGUGGCGGGGGGACGGUGUGAUGUCAACACGCUGUCCUUGCGGGGCAGCAAUAACUGGCCAUGUGAAGAACGGGUCCAUGCGGCUUGCAGGGCCGCGUACAUGUGCUAACAUGUGGCACGGUACUUUCCCCAUCAAUGAGUACACCACCGGACCCAGCACACCUUGCCCAUCACCCAACUACACUCGCGCACUAUGGCGCGUGGCUGCCAACAGCUACGUUGAGGUGCGUCGGGUGGGGGACUUCCAUUACAUCACGGGGGCCACAGAAGAUGAGCUCAAGUGUCCGUGCCAAGUGCCGGCUGCUGAGUUCUUUACUGAAGUGGAUGGAGUGAGACUUCACCGCUACGCCCCUCCAUGUAAGCCCCUGUUGAGAGAUGAUAUCACUUUCAUGGUAGGGUUGCAUUCCUACACGAUAGGAUCUCAACUCCCCUGUGAGCCAGAACCGGAUGUCUCUGUGCUGACCUCGAUGUUGAGAGACCCUUCCCAUAUCACCGCCGAGACGGCAGCGCGCCGCCUUGCACGCGGGUCCCCUCCAUCAGAGGCAAGCUCAUCCGCCAGCCAACUAUCAGCUCCGUCGUUGAAGGCCACUUGCCAGACGCAUAGGCCUCAUCCAGACGCUGAGCUAGUGGACGCCAACUUGUUAUGGCGGCAAGAGAUGGGCAGCAACAUUACACGGGUGGAGUCUGAGACAAAGGUUGUGGUUCUUGAUUCGUUCGAGCCUCUGAGAGCCGAA---ACUGAUGACGUCGAGCCCUCGGUGGCUGCAGAGUGUUUCAAGAAA---CCUCCCAAGUAUCCUCCAGCCCUUCCUAUCUGGGCUAGACCGGACUACAAUCCUCCACUGUUGGACCGCUGGAAAGCACCGGAUUAUGUACCACCAACUGUCCAUGGAUGUGCCUUACCACCACGGGGCGCUCCACCGGUGCCUCCCCCUCGGAGG---AAAAGGACAAUUCAGCUGGACGGCUCUAAUGUGUCCGCGGCGCUAGCCGCGCUAGCUGAAAAAUCAUUCCCGUCCUCGAAACCACAGGAAGAGAAUAGCUCAUCCUCCGGGGUCGACACACAGUCCAGCACUACUUCCAAGGUGCCCCCUUCUCCGGGAGGGGAGUCCGACUCAGAGUCAUGCUCGUCUAUGCCUCCUCUCGAGGGAGAGCCGGGCGACCCGGACUUG------------------------------------------------------------AGUUGCGACUCUUGGUCCACCGUUAGUGACAGCGAGGAG------CAGAGCGUGGUCUGCUGCUCUAUGUCGUAUUCUUGGACCGGCGCCCUGAUAACACCAUGUAGUGCUGAGGAAGAGAAACUGCCCAUCAGCCCACUCAGCAACUCCCUGUUGAGACAUCAUAACCUAGUCUAUUCAACGUCGUCUAGAAGCGCUUCUCAGCGUCAGAAGAAGGUUACCUUCGAUAGACUGCAGGUGCUCGACGACCAUUACAAGACUGCAUUAAAGGAGGUAAAGGAGCGAGCGUCUAGGGUAAAGGCUCGCAUGCUCACCAUCGAGGAAGCGUGCGCGCUCGUCCCUCCUCACUCUGCCCGAUCGAAGUUCGGGUAUAGUGCGAAGGACGUUCGCUCCUUGUCCAGCAGGGCCAUUAACCAGAUCCGCUCCGUCUGGGAGGACUUGCUGGAAGACACCACAACUCCAAUUCCAACCACCAUCAUGGCGAAGAACGAGGUGUUUUGCGUGGACCCCGCUAAAGGGGGCCGCAAGCCCGCUCGCCUCAUUGUGUACCCUGACCUGGGGGUGCGUGUCUGUGAGAAACGCGCCCUGUAUGACGUGAUACAGAAGUUGUCAAUUGAGACGAUGGGUCCUGCCUAUGGAUUCCAAUACUCGCCUCAACAGCGGGUCGAACGUCUGCUGAAGAUGUGGACCUCAAAGAAAACCCCCUUGGGGUUCUCAUAUGACACCCGCUGCUUUGACUCAACUGUCACUGAACAGGACAUCAGGGUGGAAGAGGAGAUAUACCAAUGCUGUAACCUUGAACCGGAGGCCAGGAAAGUGAUCUCCUCCCUCACGGAGCGGCUUUACUGCGGAGGCCCUAUGUUCAACAGCAAGGGGGCCCAGUGUGGUUAUCGCCGUUGCCGUGCCAGUGGAGUUCUGCCUACCAGCUUCGGCAACACAAUCACUUGUUACAUCAAGGCCACAGCGGCUGCAAAGGCCGCAAACCUCCGGAACCCGGACUUUCUUGUCUGCGGAGAUGAUUUGGUCGUGGUGGCUGAGAGUGAUGGCGUCGAUGAGGAUAGAGCAGCCCUGAGAGCCUUCACGGAGGCUAUGACCAGGUAUUCUGCUCCACCCGGAGAUGCUCCACAGGCCACUUACGACCUUGAGCUUAUCACAUCUUGCUCCUCCAACGUCUCCGUGGCACGGGACGACAAGGGGAGGAGGUACUAUUACCUCACCCGUGAUGCCACUACUCCCCUAGCCCGUGCGGCUUGGGAAACAGCUCGUCACACUCCAGUUAACUCCUGGUUAGGCAACAUCAUCAUGUACGCGCCUACCAUCUGGGUGCGCAUGGUGAUGAUGACACACUUUUUCUCCAUACUCCAAUCCCAGGAGAUACUUGAUCGCCCCCUUGACUUUGAAAUGUACGGGGCCACUUAUUCUGUCACUCCGCUGGAUUUACCAGCAAUCAUUGAAAGACUCCAUGGUCUAAGCGCGUUCACGCUCCACAGUUACUCUCCAGUAGAGCUCAAUAGGGUCGCGGGGACACUCAGGAAGCUUGGGUGCCC-CCCCCUACGGGCUUGGAGACAUCGGGCACGAGCAGUGCGCGCCAAGCUUAUCGCCCAGGGAGGAAAGGCUAAAAUAUGCGGCCUUUAUCUCUUUAAUUGGGCGGUACGCACCAAGACCAACCUCACUCCAUUGCCAGCCGCUGGCCAGUUGGAUUUGUCCAGCUGGUUUACGGUUGGUGUCGGCGGGAACGACAUUUAUCACAGCGUGUCGCGUGCCCGAACCCGCCAUUUGCUGCUUUGCCUACUCCUACUAACAGUAGGGGUAGGCAUCUUUCUCUUGCCAGCUCGAUG----AGCUGGUAAGAUA-----ACACUCCAU------------------UUCUUUUUUGUUUUUUUUUUUUUUUUUUUU-----------------------------------------------------------------------------------------------------------------------------------------------------------------------------------------------------------------------------------------
3a_KY620603             ---------CCUGAUGCU--UAGGAGGCGACACUCCACCAUGGAUCACUCCCCUGUGAGGAACUUCUGUCUUCACGCGGAAAGCGCCUAGCCAUGGCGUUAGUACGAGUGUCGUGCAGCCUCCAGGACCCCCCCUCCCGGGAGAGCCAUAGUGGUCUGCGGAACCGGUGAGUACACCGGAAUCGCUGGGGUGACCGGGUCCUUUC--UUGGAAC-AACCCGCUCAAUACCCAGAAAUUUGGGCGUGCCCCCGCGAGAUCACUAGCCGAGUAGUGUUGGGUCGCGAAAGGCCUUGUGGUACUGCCUGAUAGGGUGCUUGCGAGUGCCCCGGGAGGUCUCGUAGACCGUGCAACAUGAGCACACUUCCUAAACCUCAAAGAAAAACCAAAAGAAACACCAUCCGUCGCCCACAGGACGUCAAGUUCCCGGGUGGCGGACAGAUCGUUGGUGGAGUAUACGUGUUGCCGCGCAGGGGCCCACGAUUGGGUGUGCGCGCGACGCGUAAAACUUCUGAACGGUCACAGCCUCGCGGACGACGACAGCCUAUCCCCAAGGCGCGUCGGAGCGAAGGCCGGUCCUGGG-CUCAGCCCGGGUACCCUUGGCCCCUCUAUGGUAACGAGGGCUGCGGGUGGGCAGGAUGGCUCCUGUCCCCACGCGGCUCCCGUCCAUCUUGGGGCCCAAAUGACCCCCGGCGAAGGUCCCGCAAUUUGGGUAAAGUCAUCGAUACCCUUACGUGCGGAUUCGCCGACCUCAUGGGGUACAUCCCGCUCGUCGGCGCUCCUGUAGGAGGCGUCGCAAGAGCCCUCGCGCAUGGCGUGAGGGCCCUUGAAGACGGGAUAAAUUUCGCAACAGGGAACUUGCCCGGUUGCUCCUUUUCUAUCUUCCUUCUUGCUCUGUUCUCUUGCUUAAUUCAUCCAGCAGCCAGUUUAGAGUGGCGGAAUACGUCUGGCCUCUACAUCCUUACCAACGACUGUUCCAAUAGCAGUAUUGUGUAUGAGGCCGAUGACGUUAUUCUGCAUACACCCGGCUGUGUACCUUGUGUUCAGGACGAC---AAUACAUCUACGUGCUGGACCCCAGUGACACCUACAGUGGCAGUCAAACACGUCGGAGCAACCACCGCUUCGAUACGCAGUCAUGUGGACCUAUUAGUGGGCGCGGCCACGAUGUGUUCUGCGCUCUACGUGGGUGAUAUGUGUGGGGCUGUCUUUCUCGUGGGACAAGCCUUCACGUUCAGACCUCGUCGCCAUCAAACGGUCCAGACCUGUAACUGCUCGCUGUACCCAGGCCAUCUUUCGGGACAUCGUAUGGCUUGGGAUAUGAUGAUGAAUUGGUCCCCCGCUGUGGGUAUGGUGGUGGCGCACGCUCUGCGGUUGCCCCAGACCUUGUUCGACAUAAUAGCCGGGGCCCAUUGGGGCAUCCUGGCGGGUCUAGCCUAUUACUCCAUGCAGGGCAACUGGGCCAAGGUCGCUAUCAUCAUGGUUAUGUUUUCAGGGGUCGAUGCCCAUACACAUACCGUCGGUGGC---GUUGCAGCUCGCACUGCCAGAGGCUUUGCUGGCCUUCUCGACUUCGGCCCCAAACAGAACCUGCAGCUGGUCAACACCAAUGGCUCGUGGCACAUCAACAGCACUGCCCUGAACUGCAAUGAUUCCAUAAACACCGGGUUCAUAGCUGGGUUGAUUUAUUAUCAU---AAGUUCAACUCUACCGGAUGUCCUCAAAGGCUCGCCAGCUGUAAGUCCAUCACUCACUUCAAUCAGGGGUGGGGCCCCUUGACAGAU---GCUAACAUCACCGAUUCUCUC---------GGCGACAAACCAUACUGCUGGCACUACGCACCUAAACCUUGUGACAUUGUCCCGGCGGCAAAUGUUUGCGGCCCUGUGUACUGCUUCACACCAUCACCAGUGGUCGUAGGCACUACUGAUGCCAAGGGCGUGCCAACCUACACCUGGGGUGAGAAUGAGACAGAUGUGUUCUUGCUGAAGUCCCUGCGGCCUCCCAAUGGUCGUUGGUUUGGGUGCACGUGGAUGAACUCCUCGGGGUUUGUCAAGACGUGCGGAGCUCCCCCUUGUAACAUCUAUGGGGGUGGGGGGAAUUUCAAAAAUGAAUCAGAC---CUCUUCUGCCCCACUGACUGCUUCAGGAAACAUCCUGAGGCCACAUACGGCCGGUGUGGUGCAGGGCCUUGGUUGACACCUCGCUGCAUGGUCGACUAUCCAUACCGGCUUUGGCAUUACCCAUGCACAGUCAACUUCACAUUGUUCAAGAUGAGGGCGUUUGUGGGUGGGUUUGAGCACCGGUUUAACGCCGCUUGCAACUGGACCAGGGGGGAGCGCUGCGAUAUCGAGGAUCGUGACCGCAGCGAGCAACAUCCGCUGCUGCAUUCAACAACUGAGCUUGCUAUACUGCCUUGCUCUUUCACGCCCAUGCCUGCAUUGUCAACAGGUCUAAUACACCUCCACCAAAACAUCGUGGAUGUCCAAUACCUUUAUGGUGUUGGAUCUGGCAUGGUGGGAUGGGCGCUGAAAUGGGAGUUCGUCAUCCUCGUUUUCCUCCUCCUAGCGGACGCACGCGUGUGCGUCGCCCUUUGGCUGAUGCUGAUGAUA-UCACAAGCAGAAGCGGCCUUGGAGAACCUUGUCACGCUGAACGCCGUCGCUGCUGCCGGGACACACGGUAUCGGCUGGUACCUGGUAGCCUUUUGCGCGGCGUGGCACGUGCGGGGCAAACUUGUCCCGCUGGUGACCUACAGCCUGACGGGUCUUUGGUCCCUAGCAUUGCUCGUCCUCUUGCUCCCCCAACGGGCGUAUGCUUGGUCGGGCGAAGACAGCGCUACUCUCGGCGCUGGGGUCUUGGUCCUCUUCGGCUUCUUUACCUUAUCACCUUGGUACAAGCAUUGGAUCGGCCGCCUCAUAUGGUGGAACCAGUACACCAUCUGCAGAUGCGAGUCCGCCCUUCAAGUGUGGGUCCCCCCCUUACUUGCACGCGGGGGUAGGGACGGUGUCAUUCUGCUAGCAAGCCUGCUUUAUCCAUCCUUGAUUUUUGACAUCACUAAGCUGCUGAUAGCGGUAUUGGGCCCAUUAUACUUAAUACAGGCCGCCCUCACUGCCACCCCCUACUUUGUGCGCGCGCAUGUACUGGUCCGCCUUUGCAUGCUCGUGCGCUCCGUGACGGGGGGGAAGUACUUCCAGAUGAUCAUACUGAGCAUUGGCAGAUGGUUUAACACCUACCUAUACGACCACCUAGCGCCAAUGCAACAUUGGGCCGCAGCUGGCCUCAAAGACCUAGCAGUGGCCACUGAACCUGUAAUAUUUAGUCCCAUGGAAAUCAAGGUCAUCACCUGGGGCGCGGACACAGCGGCUUGCGGAGAUAUUCUUUGCGGGCUGCCCGUCUCUGCGCGAUUAGGCCGUGAGGUGUUGUUGGGACCUGCUGAUGACUAUCGGGAGAUGGGUUGGCGUCUGUUGGCCCCGAUCACAGCAUACGCCCAGCAAACUAGAGGCCUUCUUGGGACUAUUGUGACCAGCUUGACUGGCAGGGAUAAGAACGUGGUGACCGGUGAAGUGCAGGUGCUUUCUACGGCUACCCAGACCUUCCUAGGUACAACAGUAGGGGGGGUUAUGUGGACUGUUUACCAUGGUGCAGGCUCGAGGACACUCGCGGGCGCCAAACAUCCUGCGCUCCAAAUGUACACAAAUGUGGAUCAGGACCUCGUUGGGUGGCCAGCCCCUCCAGGGGCUAAGUCUCUUGAACCGUGCACCUGCGGAUCUGCGGACUUAUACUUGGUUACCCGCGAUGCUGAUGUCAUCCCUGCUCGGCGCAGGGGGGACUCCACAGCGAGCUUGCUCAGUCCUAGGCCUCUCGCCUGUCUCAAGGGCUCCUCUGGAGGUCCUGUCAUGUGCCCUUCGGGGCAUGUUGCAGGGAUCUUUAGGGCUGCUGUGUGCACCAGAGGUGUAGCAAAAGCCCUACAGUUCAUACCAGUGGAAACCCUUAGCACACAGGCUAGGUCUCCAUCUUUCUCUGACAAUUCAACUCCUCCUGCUGUUCCACAGAGCUAUCAAGUAGGGUACCUUCAUGCCCCGACCGGCAGCGGUAAGAGCACAAAGGUCCCGGCCGCUUAUGUAGCACAAGGAUAUAAUGUCCUCGUGCUGAAUCCAUCGGUGGCGGCCACACUAGGCUUCGGCUCUUUCAUGUCGCGUGCCUAUGGGAUCGACCCCAACAUCCGCACUGGGAACCGCACCGUUACAACUGGUGCUAAACUGACCUAUUCCACCUAUGGUAAGUUUCUUGCGGACGGGGGUUGCUCCGGGGGAGCAUAUGAUGUGAUUAUCUGUGAUGAAUGCCAUGCCCAAGACGCUACUAGCAUAUUGGGUAUAGGCACGGUCUUAGAUCAGGCUGAGACGGCUGGGGUGAGGCUGACGGUUUUAGCGACAGCAACUCCCCCAGGCAGCAUCACUGUGCCACAUUCUAACAUCGAAGAAGUGGCCCUGGGCUCUGAAGGUGAGAUCCCUUUCUACGGUAAGGCUAUACCGAUAGCCCUGCUCAAGGGGGGGAGGCACCUUAUCUUUUGCCAUUCCAAGAAAAAAUGUGAUGAGAUGGCGUCCAAACUCAGAGGCAUGGGGCUCAACGCUGUAGCGUACUAUAGGGGUCUCGAUGUGUCCGUCAUACCAACAACAGGAGACGUCGUAGUUUGCGCUACUGACGCCCUCAUGACUGGAUUCACCGGAGACUUCGAUUCUGUCAUAGACUGCAACGUGGCUGUUGAACAGUACGUUGACUUCAGCCUGGACCCCACCUUUUCCAUUGAGACCCGCACUGCUCCCCAAGACGCGGUUUCCCGCAGCCAACGCCGUGGCCGUACGGGCCGAGGUAGACUCGGUACGUACCGAUAUGUCACCCCCGGUGAAAGACCGUCCGGAAUGUUUGACUCGGUUGUUCUCUGUGAGUGCUAUGACGCGGGCUGCUCGUGGUACGAUCUGCAGCCCGCUGAGACCACAGUCAGACUGAGAGCUUACUUGUCCACGCCCGGGUUACCUGUCUGCCAAGACCAUCUAGACUUUUGGGAGAGCGUCUUCACUGGAUUGACUCACAUAGAUGCCCACUUUCUGUCACAGACUAAGCAGCAGGGACUUAACUUCUCGUACCUAACUGCCUACCAAGCCACUGUGUGCGCCCGCGCACAGGCUCCUCCCCCAAGUUGGGACGAGACGUGGAAGUGUCUCGUGCGGCUUAAGCCAACACUACAUGGACCCACGCCCCUUCUAUAUCGGUUGGGGCCUGUCCAAAAUGAAAUCUGCUUGACACACCCCGUCACAAAAUACAUCAUGGCAUGCAUGUCAGCUGAUCUGGAAGUAACCACCAGCACCUGGGUGUUGCUCGGAGGGGUCCUCGCGGCCCUAGCGGCCUACUGCUUGUCAGUCGGCUGCGUUGUGAUUGUGGGUCAUAUUGAGCUGGGGGGCAAGCCGGCACUCGUUCCAGACAAAGAGGUGUUGUAUCAACAGUACGAUGAGAUGGAGGAGUGCUCACAAGCUGCCCCAUAUAUCGAACAAGCUCAGGCAAUAGCCCACCAGUUCAAGGAGAAAGUCCUUGGAUUGCUGCAGCGAGCCACCCAACAACAAGCUGUCAUUGAGCCCAUAGUAGCUACCAACUGGCAAAAGCUUGAGGCCUUCUGGCACAAGCAUAUGUGGAAUUUUGUGAGUGGGAUCCAGUACCUAGCAGGCCUCUCCACCUUGCCUGGCAACCCUGCUGUGGCGUCUCUUAUGGCGUUCACUGCUUCAGUCACCAGUCCCCUGACAACCAACCAAACCAUGUUUUUUAACAUACUCGGGGGGUGGGUUGCCACCCAUUUGGCGGGGCCCCAGAGCUCUUCCGCGUUUGUGGUAAGCGGCUUGGCCGGCGCUGCCAUAGGGGGUAUAGGCCUGGGCAGGGUCUUGCUUGACAUCCUGGCAGGAUACGGAGCUGGUGUCUCAGGCGCCCUGGUGGCUUUUAAGAUCAUGGGAGGAGAACUCCCCACUGCUGAGGACAUGGUCAACCUGUUGCCCGCCAUACUAUCUCCGGGUGCUCUCGUCGUCGGUGUGAUAUGCGCUGCCAUAUUACGUCGACACGUAGGACCUGGGGAGGGAGCGGUACAGUGGAUGAACAGGCUCAUCGCAUUCGCAUCCCGGGGCAACCACGUCUCACCAACACACUAUGUUCCCGAGAGCGAUGCUGCAGCGAGGGUCACUGCAUUGCUGAGUUCUCUAACUGUCACAAGUCUGCUCCGGCGGUUACACCAGUGGAUCAAUGAAGACUACCCAAGUCCUUGCAGCGGUGAUUGGCUGCGUGAUAUCUGGGAUUGGGUUUGCACGGUGUUGUCCGAUUUCAAGACAUGGCUCUCUGCUAAGAUUAUGCCAGUGCUCCCUGGGCUGCCCUUCAUUUCUUGUCAAAAGGGAUACAAGGGCGUGUGGCGGGGGGACGGCGUGAUGUCGACACGCUGCCCCUGCGGGGCAACAAUAACCGGUCAUGUGAAGAACGGGUCCAUGCGGCUUGCAGGGCCGCGUACAUGUGCUAACAUGUGGCACGGUACUUUCCCCAUCAAUGAGUACACCACUGGACCCAGUACACCUUGCCCAUCACCCAACUACACUCGCGCACUAUGGCGCGUGGCUGCCAACAGCUACGUUGAGGUGCGCCGGGUGGGGGACUUCCAUUACAUUACGGGGGCCACAGAAGAUGAGCUCAAGUGUCCGUGCCAAGUGCCGGCUGCUGAGUUCUUCACUGAAGUGGAUGGGGUGAGAAUCCACCGUUACGCCCCUCCAUGUAAGCCCCUGUUGAGAGAUGAGAUCACUUUCACGGUAGGAUUGAAUUCCUACGUGAUAGGAUCUCAACUCCCCUGUGAGCCAGAACCGGAUGUUUCUGUGCUGACCUCGAUGUUGAGAGACCCUUCCCAUAUCACCGCCGAGACGGCAGCACGCCGCCUUGCGCGCGGGUCCCCUCCAUCAGAGGCAAGCUCAUCCGCCAGCCAACUAUCGGCUCCGUCGCUGAAGGCCACUUGCCAGACGCAUAGGCCUCAUCCAGACGCUGAGCUAGUAGACGCCAACUUGUUAUGGCGGCAAGAGAUGGGCAGCAACAUCACACGGGUAGAGUCUGAAACAAAGGUUGUGAUCCUUGAUUCAUUCGAACCUCUGAGAGCCGAG---ACUGAUGACACCGAGCUCUCGGUGGCUGCAGAGUGUUUCAAGAAA---CCUCCCAAGUAUCCUCCAGCCCUUCCUAUCUGGGCUAGGCCAGACUACAACCCUCCACUGUUGGACCGCUGGAAAGCACCGGAUUAUGUACCACCAACUGUCCACGGAUGUGCCUUACCACCACGGGGCGCUCCACCGGUGCCUCCUCCUCGGAGG---AAAAGAACAAUUCAGCUGGACGGCUCCAAUGUGUCCGCGGCGCUAGCUGCGCUAGCGGAAAAAUCAUUCCCGUCCUCGGAACCGCAGGAAGAGAACAGCUCAUCCUCUGGGGUCGACACACAGUCCAGCACUACUUCCAAGGUGCCCCCUUCUCCGGGAGGGGAGUCCGACUCAGAGUCAUGCUCGUCCAUGCCUCCUCUCGAGGGAGAGCCGGGCGAUCCGGACUUG------------------------------------------------------------AGUUGCGACUCUUGGUCCACCGUUAGUGACAGCGAGGAG------CAGAGCGUGGUCUGCUGCUCUAUGUCGUACUCUUGGACCGGCGCCCUAAUAACACCAUGUAGUGCUGAGGAGGAGAAACUGCCCAUCAGCCCACUCAGCAACUCUUUGUUGAGACAUCAUAACCUAGUCUAUUCAACGUCGUCUAGAAGCGCUUCCCAGCGUCAGAAGAAGGUCACCUUCGACAGGCUGCAGGUGCUCGACGACCAUUAUAAGACUGUAUUAAAGGAGGUAAAGGAGCGAGCGUCUAAGGUAAAGGCCCGCAUGCUCACCAUCGAGGAAGCGUGCGCGCUCGUCCCUCCUCACUCUGCCCGGUCAAAGUUCGGGUAUAGUGCGAAGGACGUUCGCUCCUUGUCCAGCAGGGCCAUUAACCAGAUCCGCUCCGUCUGGGAGGACUUGCUGGAAGACACCACAACUCCAAUUCCAACCACCAUCAUGGCGAAGAACGAGGUGUUUUGUGUGGACCCCGCUAGAGGGGGCCGCAAGCCCGCUCGCCUCAUUGUGUACCCUGACCUGGGGGUGCGUGUCUGUGAGAAACGCGCCCUAUAUGACGUGAUACAGAAGUUGUCAAUUGAGACGAUGGGUUCCGCUUACGGAUUCCAAUAUUCGCCUCAGCAGCGGGUCGAACGUCUGUUGAAGAUGUGGACCUCAAAGAAAACCCCCUUGGGGUUCUCGUAUGACACCCGCUGCUUUGACUCAACUGUCACUGAACAGGACAUCAGGGUAGAAGAGGAGAUAUACCAAUGCUGUAACCUUGAACCGGAGGCCAGGAAAGUGAUCUCCUCCCUCACGGAGCGGCUUUACUGCGGGGGCCCUAUGUUUAACAGCAAGGGGGCCCAGUGCGGUUAUCGCCGUUGCCGUGCCAGUGGAGUUUUGCCUACCAGCUUUGGCAACACAAUCACUUGUUACAUCAAGGCCACAGCGGCUGCGAAGGCCGCAGGCCUCCGGAACCCGGACUUUCUUGUCUGCGGAGACGAUCUAGUCGUGGUGGCUGAGAGUGACGGCGUCGACGAGGAUAGAGCAGCCCUGAGAGCCUUCACGGAGGCUAUGACCAGGUAUUCUGCUCCACCCGGAGAUGCUCCACAACCCACCUACGACCUUGAGCUCAUUACAUCUUGCUCCUCUAACGUCUCCGUGGCACGGGACGACAAGGGGAAGAGGUACUAUUACCUCACCCGUGAUGCCACUACUCCCCUGGCCCGUGCGGCUUGGGAAACAGCUCGUCACACUCCAGUUAACUCCUGGUUGGGCAACAUCAUCAUGUACGCGCCUACCAUCUGGGUGCGCAUGGUAAUGAUGACACACUUUUUCUCCAUACUCCAAUCCCAGGAGAUACUUGACCGGCCCCUUGACUUUGAAAUGUACGGGGCCACUUACUCUGUCACUCCGCUGGAUUUACCAGCAAUCAUUGAAAGACUCCAUGGUCUAAGCGCGUUCACGCUCCACAGUUACUCUCCAGUAGAGCUCAAUAGGGUCGCGGGGACACUCAGGAAGCUUGGGUGCCC-CCCCCUACGAGCUUGGAGACAUCGGGCACGAGCAGUGCGCGCCAAGCUUAUCGCCCAGGGAGGGAAGGCCAAAAUAUGCGGCCUUUAUCUCUUUAAUUGGGCGGUACGCACCAAGACCAAACUCACUCCACUGCCAGCCGCUGGCCAGUUGGAUUUAUCCAGCUGGUUUACGGUUGGCGUCGGCGGGAACGACAUUUAUCACAGCGUGUCGCGUGCCCGAACCCGCCAUUUGCUGCUUUGCCUACUCCUACUAACGGUAGGGGUAGGCAUCUUCCUCCUGCCAGCUCGGUG----AGCUGGUAGGAUA-----ACACUCCA-------------------UUUUUCCC---------------------------------------------------------------------------------------------------------------------------------------------------------------------------------------------------------------------------------------------------------------
3_KJ470619              --------ACCUGCCUCU--UUCGAGGCGACACUSCACCAUGGAUCACUCCCCUGUGAGGAACUUCUGUCUUCACGCGGAAAGCGCCUAGCCAUGGCGUUAGUACGAGUGUCGUGCAGCCUCCAGGCCCCCCCCUCCCGGGAGAGCCAUAGUGGUCUGCGGAACCGGUGAGUACACCGGAAUCGCUGGGGUGACCGGGUCCUUUC--UUGGAACAAACCCGCUCAAUACCCAGAAAUUUGGGCGUGCCCCCGCGAGAUCACUAGCCGAGUAGUGUUGGGUCGCGAAAGGCCUUGUGGUACUGCCUGAUAGGGUGCUUGCGAGUGCCCCGGGAGGUCUCGUAGACCGUGCAACAUGAGCACACUUCCAAAACCCCAAAGAAAAACCAAAAGAAACACCAUCCGUCGCCCACAGGACGUUAAGUUCCCGGGCGGCGGCCAGAUCGUUGGUGGAGUCUACUUACUGCCGCGCAGGGGCCCAAGAUUGGGUGUGCGCGCAGUUCGUAAAACUUCCGAGCGGUCAGAACCCCGCAACCGGCGGCAGCCUAUCCCCAAGGCACGUCGGAGCGAGGGUCGGUCCUGGG-CUCAGCCUGGGUACCCUUGGCCUCUUUAUGGCAAUGAGGGCUGYGGGUGGGCAGGAUGGCUCUUGUCCCCCCGCGGCUCUCGGCCAUCUUGGGGCCCCAAUGACCCCCGGCGAAGGUCUCGCAACCUGGGUAAAGUCAUCGAUACCCUAACGUGCGGAUUCGCCGAUCUCAUGGGGUACAUUCCGCUCGUCGGCGCUCCUGUAGGGGGCGUCGCAAGAGCUCUCGCACAUGGUGUGAGAGCCCUUGAGGACGGAAUAAAUUUUGCAACAGGGAACUUACCCGGUUGCUCUUUCUCUAUCUUCUUGCUUGCUUUGCUCUCUUGCUUGGUCUGUCCUACUGCAGGGAUUGAAUACCGGAAUGUGUCUGGCCUCUACGUGCUCACCAACGACUGCUCUAACGGCAGUAUCGUGUAUGAGGCCCCUGAAGUCAUCUUGCAUUUGCCAGGUUGUGUGCCCUGCGUUCAAUCAGGC---AACUCCUCGCAAUGCUGGAUUCCGGUGGCACCAACAGUGGCGGUUAAGUACGCUGGCGCGACCACUGCAUCGAUCCGCAAUCAUGUGGAUCUGCUGGUGGGAGCUGCCACGUUGUGCUCCGCGCUGUAUGUUGGCGAUAUGUGUGGAGCCGUCUUCUUGGUGGGACAGGCUUUCACCUUCAGGCCUCGCCAGCACAACACGGUGCAGACCUGCAAUUGCUCACUGUACCCUGGUCACAUAUCAGGACACAGGAUGGCUUGGGAUAUGAUGAUGAAUUGGUCUCCAGCUGUUGGGUUGGUGGURGCGCACGUGUUGCGGCUGCCCCAGACCAUUUUUGACAUCAUUGCUGGAGCUCACUGGGGUAUCAUGGCCGGUCUGGCCUACUACUCUAUGCAGACUAACUGGGCUAAAGUCUUCAUUAUCAUCGUCAUGUUCUCUGGAGUUGACGCCCGAACACACACCACUGGCGGC---GUAKCAGCUCAUACUACUAGUAGCCUUACARCCCUCUUCAMYCKAGGCCCGAGCCAGAAMCUCCAGCUAAUUAACACCAACGGGUCGUGGCAUAUCAACAGCACUGCCCUGAACUGCAAAGACUCCCUYAACACCGGAUUUAUAGCUGGUCUAAUCUACCAUCAC---AGGUUCAACUCUACAGGUUGUCCGUCCAGGAUGUCCAUGUGCAAACCCAUCACUGCAUUCGACCAAGGGUGGGGUCCUUUGGGGAGU---GCUAACAUCUCAGGCAGCUCA---------GAGGACCGACCAUACUGCUGGCACUAUCCACCCAGGCCUUGCAAGACAGUUCCUGCAGGGACCGUUUGUGGCCCAGUCUACUGCUUCACACCGUCACCGGUGGUGGUAGGCACUACCGAUAGGCUGGGCUCGCCAACCUACAMCUUUGGCGAGAACGAAACAGACGUGUUCCUGCUUGAUUCACAACGACCGCCUUCGGGUAGGUGGUUCGGGUGCGUGUGGAUGAACUCCACCGGGUUUGUGAAAACGUGCGGGGCUCCUCCUUGCGGCAUCUAUGGAGGGGAGCAGAGUUCUGGAAGCAAUAACUCG---CUUAUUUGCCCCACUGACUGCUUCAGGAAGCACCCCGAUGCYACUUAYGGCCGGUGCGGAUCCGGGCCCUGGCUUACGCCGAGGUGCUUGGUCGACUACGCGUACCGGCUCUGGCACUACCCUUGCACAGUGAAUUACACCCUAUUCAAGGUCAGGAUGUUCGUGGCCGGAAUUGAACACCGAUUCACGGCUGCCUGUAACUGGACUAGAGGAGAGCGCUGCGAUAUUGAGGACCGGGAUCGUAGUGAGCAGCAUCCGCUGCUUCACUCCACGACUGAACUCGCUAUAUUGCCCUGCUCAUUUACACCUAUGCCCGCUCUAUCAACGGGUCUCAUACACCUCCACCAGAAUAUCGUGGACGUCCAAUACCUCUAUGGUGUUGGGUCUGGCUUGGUGGGCUGGGCUUUAAAGUGGGAGUUCGUCGUACUCAUAUUCCUCCUCUUGGCAGAUGCUCGCGUGUGCGUCGCCCUUUGGAUGAUGCUCCUAAUA-UCACAGGCAGAAGCGGCCAUGGAGAACCUUGUCAUCCUGAACGCUGUCUCCGUCGCCGGAACGCACGGAGUCGGCUGGUACUUAGUGGUUUUCUGUGCUGCGUGGCAUGUGCGGGGCAAGCUUGUCCCGCUCGUGACCUACAGCCUGACAGGCCUCUGGAUCCUGGCUUUGCUCGUUCUUCUCCUCCCCCAGCGCGCGUAUGCUUGGACGGAUGAGGACAGUGCUACCCUUGGAGCCGGGUUACUGGCUYUUUUYGGGUUUUUUACCUUGUCACCUUGGUAYAAGCACUGGAUAUCGCGCCUCAUUUGGUGGAACCAGUACGCCAUAUGUAGGUGCGAAUCAGCCCUCCAAGUGUGGAUCCCCCCCCUGCUUGCGCGAGGGGGUAGGGACGGUGCCAUUCUGCUAGUCAGUCUACUACAUCCAUCCUUGGUAUUYGAYAUCACCAAGAUACUGAUAGCUGUGYUGGGACCACUAUACUUGGURCAAGCUGCYCUCACCGCUACCCCGUACUUYGUGCGCGCGCACAUAUUAGUCCGCAUCUGCAUGCUGGUGCGGUCUAUCAGUGGGGGAAAAUACUGCCAACUAAUCAUACUGAGUGUCGGCCGGUGGUUUAACACCUACCUCUAUGACCACCUUACGCCGAUGAGGGACUGGGCCGCUCAGGGCCUCAAGGACCUGGCCGUGGCCACUGAGCCCGUGAUAUUCAGCCCUAUGGAGAUCAAGGUCAUAACUUGGGGCGCGGACACGGCGGCCUGCGGAGAUAUCUUGUGCGGGCUGCCUGUAUCUGCGCGGUUAGGGCGGGAACUACUCUUGGGCCCUGCUGAUGACUAUCGGGCCAUGGGCUGGCGCCUACUGGCCCCAAUCACGGCAUACGCCCAGCAGACAAGAGGGCUCUUUGGUACCAUCGUCACCAGCCUGACUGGCAGAGACAAGAACGUGGUGUCUGGUGAGAUCCAGGUGCUUUCAACAACCACUCAGACCUUCCUGGGUACGACUGUGGGAGGGGUCAUGUGGACUGUGUAUCAUGGUGCUGGUUCAAAAACACUCGCAGGCGUCAAACAUCCCGCGCUGCARAUGUAUACAAAUGUGGACCAGGACCUUGUUGGGUGGCCAGCUCCCCCUGGAGCCAAGUCCCUGGAGCCGUGCACGUGCGGAUCCACGGAUUUGUAUCUGGUCACUCGCGACGCUGAUGUCAUCCCAGCACGCCGCAGGGGAGACUCAACGGCCAGCCUGAUCAGUCCAAGGCCUCUCUCUUGUCUUAAGGGUUCCUCCGGAGGCCCCGUCAUGUGCCCAUCGGGCCAUGUGGCGGGGAUUUUUAGGGCUGCUGUAUGCACUAGGGGUGUUGCAAAGUCCCUUCAAUUCAUACCCGUGGAAUCYCUUAAUUCCCAAACCAGGUCUCCAUCCUUCUCAGACAACUCAACUCCUCCGGCAGUCCCGCAGACCUACCAGGUGGGAUACUUACAUGCUCCCACCGGCAGCGGCAAGAGCACAAAGGUCCCUGCCGCUUACGUAGCGCAAGGGUACAAUGUCCUUGUGCUCAACCCAUCGGUAGCGGCCACCCAAGGCUUUGGCAUGUACAUGUUUAAGGCCUAUGGGAUUGAACCAAACAUCCGCACCGGAAGCAGGACUAUCACGACUGGUGCUAAGCUUACUUAUUCCACCUAUGGUAAGUUUCUUGCUGACGGGGGCUGCUCUGGGGGAGCCUACGACGUGAUCAUCUGUGACGAGUGCCAUGCCCAGGAUGCCACCAGCAUACUGGGCAUAGGCACUGUCCUGGACCAGGCUGAGACAGCUGGCGUAAGACUAACAGUCUUAGCAACAGCAACCCCCCCAGGUAGCAUUACUGUGCCACAUGCUAACAUCGAGGAAGUGGCUCUGGGUAGUGAUGGGGAGAUCCCUUUCUACGGUAAGGCUAUACCAAUCUCCAUGCUGAAGGGAGGGAGACACCUCAUAUUCUGCCAUUCAAAGAAAAAGUGCGACGAGCUGUCAACCAAGCUCAGGGGAAUGGGUCUUAACGCUGUUCAAUUCUACAGAGGGCUAGAUGUGACCGUGAUCCCCACAUCGGGRGACGUCGUAGUGUGUGCUACUGACGCUCUCAUGACCGGUUACACUGGAGACUUUGACUCUGUUAUUGACUGCAACGUCGCUGUGGAACAGUACGUUGACUUCAGCUUAGACCCYACUUUCUCCAUUGAAACUCGCACUGUCCCCCAGGAUGCUGUGUCUCGAAGUCAACGCCGGGGUCGUACGGGCCGAGGRAAACCUGGCAAGUAUUACUACACCACCCCCGGCGAACGGCCGUCUGGGAUGUUCGACUCGGUCGUGCUUUGUGAGUGCUAUGACGCCGGAUGCGCUUGGUAUGACCUGCMGCCGGCUGAGACCACAGUACGAUUGAGGGCUUACUUGUCCACCCCAGGCUUGCCUGUUUGCCAAGAUCACCUUGACUUCUGGGAAAGCGUUUUCACCGGACUGACUCACAUAGACGCCCAUUUCCUGUCACAAACAAAACAGCAGGGGCUUAMYUUUCCAUACCUAACRGCUUAUCAGGCUACUGUGUGCGCACGCGCACUAGCGCCUCCACCAAGUUGGGAYGAGAUGUGGAAAUGUAUUGUGCGGCUCAAGCCAACGCUGCACGGUCCAACGCCCCUGCUAUACAGGUUGGGCCCUAUCCAAAAUGAAAUCUGUYUAACACACCCUGUCACAAAAUACAUCAUGGCCUGCAUGUCAGCUGAUCUGGAAGUGACUACCAGCACUUGGGUACUCCUUGGCGGGGUGUUGGCUGCCUUAGCGGCCUACUGCUUGUCAGUUGGGUGUGUCGUGAUCGUGGGCCAUAUUGAGCUCGGGGGCAAACCUGCACUCGUUCCCGAUAAGGAAGUGUUGUACCAGCAAUACGACGAGAUGGAAGAAUGCUCCCAAGCUGCUCCAUACAUCGAGCAAGCCCAGGUCAUCGCCCACCAGUUCAAGGAGAAAGUCCUCGGACUGCUCCAACGGGCCUCCCAACAACAAGCUGAGAUUCAGCCCAUAGUGGCUUCCCAUUGGCAAAAACUCGAGGUGUUYUGGCACAAACACAUGUGGAACUUYGUCAGUGGGAUACAAUAUCUGGCAGGCCUGUCAACACUGCCUGGCAACCCUGCUGUGGCCUCCCUUAUGGCGUUCACCGCUUCGGUGACCAGCCCCCUAACRACCAACCAGACCAUGUUCUUCAACAUCCUUGGAGGGUGGGUCGCYACUCAYUUGGCRGGACCGCAGGCCUCUUCCGCAUUCGUGGUGAGUGGCCUAGCCGGUGCCGCAAUAGGGGGCAUAGGCCUAGGUAGAGUGCUACUUGACAUUCUAGCGGGCUACGGCGCUGGAGUUUCCGGCGCGCUAGUCGCUUUCAAAAUCAUGGGUGGAGAGGUCCCAAGCGCUGAGGAUGUGGUGAAUCUGCUGCCUGCCAUACUGUCCCCGGGCGCCCUUGUCGUCGGUGURAUAUGCGCAGCCGUGUURCGCCGGCACGUGGGCCCUGGGGAAGGGGCGGUGCAGUGGAUGAACAGACUCAUCGCUUUUGCGUCCCGGGGUAACCAUGUGUCACCAACACACUACGUCCCCGAGAGCGACGCUGCAGCGAGGGUUACGUCACUCCUGAGUUCCUUGACCGUCACGCGGUUGCUCCGGCGGCUGCACCAAUGGAUCAAUGAAGACUACCCCAACCCAUGCAGCGGUGAAUGGCUGCGUGUCAUCUGGGACUGGGUGUGUACAGURCUACAUGACUUCAAAACAUGGCUUUCUGCUAAGAUCAUGCCCAAAAUGCCAGGCAUCCCCUUUCUCUCUUGCCAGAAGGGAUAUAAGGGUGUUUGGCGAGGGGAUGGCGURAUGUCAACGCGCUGCCCUUGUGGGGCGAGUCUAACUGGCCAUGUGAAGAAUGGGUCCAUGAGGAUAGCGGGACCGCGCACGUGCGCCAACAUGUGGCACGGUACCUUUCCAAUCAAUGAAUAUACUACCGGGCCCGGCACGCCCAGCCCCGGACACAAUUACACCACGGCGCUAUGGCGUGUGGCCGCCGAGGCAUACGUCGAGGUGCGCCGGGUGGGAGACUUCCACUACAUCACAGGGGCAACGGAAGAUGAGCUCAAGUGUCCGUGCCAGGUGCCAGCGCCGGAGUUUUUCACGGAGCUGGAUGGGGUAAGACUACACCGUUAUGCCCCCCCCUGUAAGCCCCUGCUGAGGGAUGAGAUCACUUUCAUGGUGGGGAUGCACUCUUAUGCGAUAGGGUCACAGCUCCCAUGUGAGCCAGAACCAGACGUCGCUGUGCUAACUUCAAUGUUAAGGGACCCUUCUCACAUCACCGCUGAGAAGGCGGCACGCCGUCUAAAGCGCGGGUCCCCCCCAUCGGAAGCAAGCUCAUCCGCAAGUCAAUUGUCAGCUCCAUCGCUGAAGGCAACCUGCCGGACACACAGACAACACCCUGAUGUGGAAUUGAUAGACGCCAAUUUGCUUUGGCGACAGGAGAUGGGUAGUAACAUCACACGAGUGGAGUCUGAGACUAAGGUGGUGAUUCUUGACUCGUUCGACCCGCUCAAAGCUGAG---ACGGAGGAAGGCGAGCUCUCAGUGGAGGCUGAGUGUUUCAGGAAA---CCCCCUAAGUAUCCUCCCGCUCUGCCCAUCUGGGCCAGGCCUGACUACAACCCACCAUUACUGGAGACUUGGAAAGCACCGGAUUACACACCACCAGUAGUCCACGGGUGCCCCCUGCCACCGGAGCGUCCUACGCCAGUGCCCCCUCCUCGGAGG---AAGAGGACAGUCCAACUCGAUGGGUCGAAUGUAUCUGCUGCGCUUGCUGCGCUGGCGGAGAAGUCUUUCCCAUCUUCAAAACCGCAGGAGGUAUCCAGCUCAUCCUCGGGGGUGGACAUGCUGUCUGACAGUACAUCCGGCCCUCUCCCCAUGGCUGACGAGGAGUCCGAUGCAGAGUCGUGUUCAUCCAUGCCCCCCCUUGAGGGGGAGCCGGGUGACCCCGACUUG------------------------------------------------------------AGCUGUGACUCCUGGUCCACCGUCAGCGAAAGCGAGGAA------CAGAGUGUAGUUUGCUGCUCCAUGUCUUAUUCUUGGACCGGCGCGUUGGUCACACCAUGUAGCGCCGAGGAAGAGAAGCUACCUAUCAGUCCACUCAGUAAUUCGUUGCUGAGGCAUCACAAUCUUGUCUACUCAACGUCAUCUAAAAGCGCUGGUCUGCGCCAGAAGAAAGUYACUUUCGACAGGCUGCAAGUGCUUGAUGACCAUUAUAAAAGUGUCUUAAAGGAGGUGAAGGAGMGAGCGUCCAGGGUAAAGGCGCGUUUGCUUUCUAUUGAGGAAGCRAGCGCCCUUGUCCCCCCUCACUCGGCCCGAUCAAAGUUCGGGUACACUGCGAGGGACGUUCGCUCCUUGUCCGGCAAGGCCGUUAACCAGAUCCGCUCCGUCUGGGAGGACUUGCUGGAAGACUCAACAACUCCAAUUCCAACCACYAUCAUGGCGAAGAAYGAGGUUUUUAGCGUGAACCCCUCCAAGGGGGGACGCAAACCCGCUCGCCUCAUUGUGUAUCCUGACCUGGGAGUGCGUGUCUGUGAGAAACGCGCUCUGUAUGACGUGAUACAGAAGUUGUCAACCGCGACGAUGGGUUCCGCSUACGGAUUCCAGUACUCGCCUAAGCAACGGGUAGAACGCCUACUGGAAAUGUGGGCAUCAAAGAAGACUCCCUUGGGGUUUUCAUAUGACACCCGGUGCUUUGACUCCACUGUCACCGAACAGGACAUCAGGACGGAAGCGGAGAUAUACCAAUGUUGUGACCUUGAACCGGAAGCUAGAAAGGCGAUCAACUCCCUCACGGAACGACUCUACUGCGGAGGCCCUAUGUACAACAGCAAGGGGCAGCUAUGCGGUUAUCGUCGUUGUCGUGCUAGUGGGGUUCUGCCUACCAGCUUCGGUAACACCAUCACCUGUUACAUCAAGGCUAUGGCAGCUUCCAAAGCAGCCGGCCUUCAGAAACCUGACUUUCUUGUCUGCGGAGACGAUUUGGUCGUGGUGGCCGAAAGCGGCGGCGUCGAGGAAGAUAGGGCGGCCCUGAGAGCCUUCACGGAGGCUAUGACCAGGUAUUCCGCCCCACCCGGCGACGCGCCACAGCCCACUUAUGAUCUGGAGCACAUYACAUCUUGCUCCUCCAACGUCUCCGUGGCGCAYGAUGGCACGGGGAAGAGGUAUUACUACCUCACCCGAGACCCAGARAUUCCUCUGGCCCGUGCGGCUUGGGAAACUGCUCGCCACACUCCAGUCAACUCCUGGUUGGGGAAUAUCAUCAUGUACGCGCCCUCAAUUUGGGUGCGCAUGGUGGUUAUGACCCAUUUCUUCUCCAUACUCCAAGCCCAGGAGCAGCUUGAAAAAGCCCUCGACUUCCAAAUGUACGGGGCUACUUACUCAAUCACUCCAUUAGACCUACCAGCAAUCAUUGAAAGACUCCAUGGUCUUAGCGCGUUCUCGCUCCACAGUUACUCUCCAACUGAGCUCAACAGAGUUGCGGGGGCUCUCAGGAAGCUUGGGAGCCC-UCCUCUGCGAGCCUGGAGACAUCGGGCACGAGCAGUGCGCGCUAAGCUUAUAGCUCAGGGGGGAAAGGCCAAAAUCUGUGGCCUUUACCUCUUUAACUGGGCUGUACGCACCAAGACCAACCUCACUCCAUUGCCAGCCGCCGGCUUGCUGGACUUGUCCAGCUGGUUCACGGUUGGCGUCGGCGGGGACGACAUUUAUCACAGCGUGUCGCGUGCCCGAACCCGCCAUUUGCUGCUUUGCCUACUCCUACUCACAGUAGGGGUAGGCAUCUUCCUCCUACCAGCUCGGUG----AGCUGGUAGGACA-----ACACUCCAUUUCA--------------UUUUUUUUUUUUUUUUUUUUUUUUUUU--------------------------------------------------------------------------------------------------------------------------------------------------------------------------------------------------------------------------------------------
3_JF735124              --------ACCUGCCUCU--UUCGAGGCGACACUCCACCAUGGAUCACUCCCCUGUGAGGAACUUCUGUCUUCACGCGGAAAGCGUCUAGCCAUGGCGUUAGUACGAGCGUCGUGCAGCCUCCAGGACCCCCCCUCCCGGGAGAGCCAUAGUGGUCUGCGGAACCGGUGAGUACACCGGAAUCCCCAGGACGACCGGGUCCUUUC--UUGGAUC-AACCCGCUCCAUGCCUGGGUAUUUGGGCGUGCCCCCGCGAGACUGCUAGCCGAGUAGUGUUGGGUCGCGAAAGGCCUUGUGGUACUGCCUGAUAGGGUGCUUGCGAGUGCCCCGGGAGGUCUCGUAGACCGUGCAUCAUGAGCACACUUCCUAAACCUCAAAGAAAAACCAAAAGAAACACCGUCCGUCGCCCACAGAACGUUAAGUUCCCGGGCGGAGGACAGAUCGUUGGUGGAGUUUACGUGCUGCCUCGCAGGGGCCCAACAUUGGGUGUGCGAGCGGUACGCAAGACUUCCGAGCGGUCACAGCCCCGUGGUAGGCGCCAACCCAUCCCUAAGGCGCGCCCACGCGAGGGCCGGUCCUGGG-CUCAGCCCGGGCAUCCUUGGCCUCUGUAUGGCAAUGAGGGUUGCGGAUGGGCAGGCUGGCUCCUGUCCCCUCGCGGCUCUCGGCCUACGUGGGGCCCAAAYGACCCCCGGCGAAGAUCCCGCAAUUUGGGUAAGGUCAUCGAUACCCUUACUUGUGGAUUUGCCGACCUCAUGGGGUACAUUCCGCUCGUAGGCGCCCCCGUAGGGGGUGUCGCCAGGGCCCUGGCACAUGGUGUCAGGGUGCUGGAGGACGGAAUAAACUACGCAACAGGGAACAUUCCUGGUUGCUCUUUCUCUAUCUUCCUCCUCGCCAUCUUGUCAUGCCUGACAGUGCCUGCUUCUGGUCUGGAAUAUCGGAAUUCUUCUGGCUUGUACGUCGUUACCAACGACUGUUCAAACGCCAGCAUUAUCUAUGAAGCUGGAGACGUGAUGCUGCAUAUGCCCGGGUGCGUACCUUGCGUCAGGAAGGGC---AACACAUCCCAGUGCUGGAUACCAUUGUCACCCACGGUCUCUGUGAGUGGCCCUGGGGUCGUCACAGCCUCGCUUCGUAGUCAUGUAGACCUGAUGGUUGGUGCUGCAACAGUAUGUUCUGCCUUGUAUGUKGGAGACCUCUGCGGCGGGUUGUUCUUGGUAGGACAAGCAUUCACCUUUCGCCAACGCAGACAUUGGACAACGCAGGACUGCAAUUGUUCCAUGUACCCCGGACACGUGACGGGCCAUCGAAUGGCUUGGGACAUGAUGCAGAACUGGUCUCCCGCUGCAGCUUUGGUUGUGGCUCAGCUUCUCCGGCUCCCCCAAGUCGUCUUCGAUCUAUUGACCGGAGCGCACUGGGGUGUGCUGGCGGGGCUAGCGUACUUUUCCAUGCAGGGCAACUGGGCUAAAGUAGUGCUGGUGCUGUGCCUGUUCGCAGGGGUAGAUGCCAACACAUACGCCACCGGCGGA---CGUGCUGGGUACACCCUGUAUGGUAUCACCUCCAUUUUUUCCCAGGGUCCUCAGCAGAAGCUCGAACUCGUCAAAUCCAACGGGUCGUGGCACAUUAACAGGACAGCUCUGAACUGCAAUGAUUCCCUCCAGACCGGAUUUAUAGCGGCCUUGUUCUACAGAAAC---AACGUCAACACCUCAGGCUGCUUAGAAAUGAUGAGCUCCUGUAACCCCCUUAACUGGUUUGAACAGGGGUAUGGGAAGGUGAGGCCU---GCCAACAUCACAGAAACCGAG---------GAUGCGCGACACCAUUGCUGGCACCAUGCUCCCGCGCCCUGUCGUGUAGUACCUGCAUCUCAUGUCUGUGGCCCAGUCUAUUGUUUCACCCCGAGUCCAGUCGUGGUAGGAACCACUGACARGCUUGGGUACCCCACCUUCACCUGGGGUGCCAACGAAUCAGACGUCUUCCUGCUGGAGUCCAACAGGCCGCCGCAAGGCGCCUGGUUCGGAUGCACGUGGAUGAACGCGACUGGUUUCGUCAAGACUUGCGGGGCCCCCCCGUGCAACAUCUACGACGGCGGUGRUGCCGGGAACCGCUCU---------CUGAACUGCCCAACUGAUUGCUUCAGGAAGCAUCCUGAGGCCACCUACUUGAAGUGCGGAUCAGGGCCAUGGCUCACGCCACGGUGUAUCAUCCAUUAUCCGUACCGGUUGUGGCAUUAUCCCUGCACAGUCAACUUCACCGUGUUUAAGGUCAGGAUGUACGUGGGUGGCGUGGAACAUCGAUUAGAGGCAGCCUGCAACUGGACCAGAGGAGAACGCUGCGACCUCUCCGAUCGYGAUCGCUCCGAGAUAAGUCCUCUCCUGCAUUCAACCACUGAGUUAGCCAUCUUGCCUUGCUCCUUCGCCCCCAUUCCAGCUCUCUCCACGGGGCUCAUUCACCUCCACCAGAACAUUGUGGAUGUCCAAUACUUUUACGGUAUCGGCUCCAGCGUCACGGGUUGGGUUAUCAAGUGGGAGUUUGUUGUCCUGGUGUUCCUCCUGCUUUCAGACGCCAGGGUUUGUGUGGUUUUCUGGAUGCUCCUGCUCGUC-ACUCAGGCUGAGGCAGCCUUGGAGAACCUAGUGGUGCUCAACGCCGUUUCUGCGGCCGGUACCCACGGCCUAGCUUGGUCUUUGUUGGUGUUCAUCCUAGCAUGGCAUUUCAAGGGUAAAAUAGUACCGCUGGGAGUGUAUGCCGCCACUGGAAUCUGGCCCCUAUUUCUGCUUGUGGCGAUGCUUCCAACCCGGGCCUAUGCGUGGACAGGUGAGGACUCUGCAACCUUGGGGUGUGGGAUACUGCUCUUGUUCGGGCUGUUCACCCUUUCUCCCUGGUACAAGCACUGGAUAGCCCGCCUCAUUUGGUGGAACCAGUAUACCAUCGCAAGAUGCGAGGCAUCUCUGCAUGUCUGGGUCCCCCCCCUCCUCGCGAGAGGAGGGAGAGAUGGGGUCAUUUUGGCAACAGCGUUCCUUUACCCCACUUUGAUGUUUGACAUCACGAAGCUCCUGCUCGGCCCACUUGGCGCGCUCUACUUGCUUCAAGCUGCCCUCACACGGACUCCCUACUUCGUUCGUGCUCAUGUGCUCCUUCGGGUUUGCGCAUUAGUGCGCAACAUCGUGGGGGGUAAAUAUGUCCAAAUGGCUCUACUCACGUUGGGCCGGUGGUGCGGCACCUACGUGUACGACCACCUCACACCCUUGCAGGACUGGGCAGCAACUGGACUUGCAGAUCUGGCAGUGGCAACAGAACCAGUGAUCUUCUCGCCUAUGGAGACCAAAAUCAUCACUUGGGGUGCAGACACAGCYGCAUGCGGAGAUAUCCUUUGCGGACUGCCGGUGUCCGCGCGGCUGGGAAGGGAGGUGUUGCUGGGACCUGCCGAUGAUUAUAGGACCAUGGGGUGGCGUCUUCUCGCCCCCAUCACGGCAUACGCUCAGCAAACCCGCGGACUUCUUGGCACYAUCGUCACCAGCCUUACCGGAAGGGACAAAAAUGAUGCUACCGGCCAUGUGCAAGUGUUGUCCACCACCACGCAAACGUUCCUAGGCACUCCCGUGUCGGGCGUCAUGUGGAGCGUGUACCAUGGUGCUGGCAGCAGGACACUGGCCGGAAAGAAGACUCCCGCCCUACAGAUGUACACCAAUGUGGACCAAGAUCUGGUUGGAUGGCCGGCGCCACCUGGCACCAAGUCAUUGGACCCAUGCACAUGCGGGUCUUCCGACCUGUACUUGGUCACACGGGAUGCGGAUGUUAUCCCCGCGAGACGCCGGGGAGACUCCACGGCGAGUCUUCUUAGUCCUAGACCUGUUUCUUGUCUCAAGGGUUCAUCUGGAGGGCCUUUGUUGUGCCCCAUGGGCCACGUGGCUGGCAUCUUCCGAGCUGCCGUGUGCACCAGGGGCGUGGCUAAGUCCCUUCAAUUUGUGCCCGUGGAGACCUUGGCCACACAAUCGCGGUCUCCCUCCUUCACUGACAAUUCAGUUCCUCCGGCUGUYCCUCAAACAUACCAAGUGGGGUAUCUACAUGCCCCUACAGGCAGUGGUAAGAGCACUAAGGUUCCUGCAGCUUAUGURGCACAGGGAUACAACGUCCUUGUCCUCAAUCCAUCUGUCGCUGCUACCCUCGGGUUCGGUGCCUAUAUGUCCCAAGCUCAUGGGAUAGAUCCAAACAUACGCACCGGCACCAGGACUGUCAACACAGGGGCCCGGCUCACCUAUUCCACCUACGGGAAAUUCCUAGCCGAUGGUGGAUGUAGUGGUGGUGCUUAUGAUGUCAUCAUUUGUGAUGAGUGCCACGCGCAAGACGCUACGUCCAUUCUGGGGAUUGGUACCGUGCUGGAUCAGGCUGAGACAGCGGGUGUGAGACUAACCGUGCUCGCCACAGCUACUCCUCCUGGUAGUGUUACUGUGCCGCAUUCUAACAUAGAGGARAUCGCUCUGUCCAGCGAGGGUGAAAUCCCCUUUUACGGCAGGGCAAUUCCUCUGGCACACAUCAAAGGCGGCAGACAUCUCAUCUUCUGUCAUUCAAGAAAGAAGUGUGAUGAACUGGCAUCCAAAUUAGCCGCACAAGGGAUUCACGCUGUGUCAUAYUAUCGCGGCCUCGACGUUUCCGUGAUACCAUCCACCGGAGAUGUCGUGGUCUGCGCUACUGAUGCACUAAUGACUGGCUUUACAGGGGACUUUGACUCGGUAAUCGACUGUAAUGUUGCAGUCGAGCAAUAUGUUGACUUCAGCCUAGAUCCAACUUUCACAAUCGAGACGCGCACAGCCCCCCAAGAUGCGGUCUCACGCAGUCAACGCCGAGGACGUACGGGGAGAGGUAGGCUAGGYACCUACCGAUAUGUGUCCCAGGGGGAGAGACCAUCAGGGAUGUUUGACUCCGUAGUGCUCUGCGAGUGCUACGACGUAGGCUGCGCCUGGUAUGAGCUGACUCCCGCUGAGACUACAGUAAGGCUAAGGGCAUAUCUCAACACGCCCGGGCUCCCUGUUUGCCAAGAUCACCUUGAGUUCUGGGAAGGCGUCUUCGUGGGUCUUACCCACAUUGAUGCGCACUUCCUAUCCCAGACCAAACAGCAAGGUGUAAAUUUCCCAUAUCUGGUGGCCUACCAGGCUACAGUGUGCGCUCGCGCUCACGCACCCCCGCCAUCGUGGGACGAGAUGUGGAAAUGCCUUGUCAGACUAAAGCCUACACUGCAUGGCCCCACGCCCCUCCUAUAUAGGAUUGGGGCCGUCCAAAAUGAGAUAACUUUGACACACCCCAUCACUAAAUACAUCAUGACCUGCAUGUCAGCAGACUUGGAGGUCACAACCAGUACAUGGGUGUUGGUGGGCGGGCUGCUCGCCGCCUUGGCGGCGUACUGUUUGUCAGUCGGGUCCGUUGUCAUCGUGGGGCGCAUAGAGCUUGAAGGCAGACCAGUCCUGGUGCCUGAUAAGGAGGUCUUAUACCAGCAGUACGAUGAGAUGGAAGAGUGCUCGGCUGCAUCACCAUACAUCGAGCAAGCCCAGAUCAUCGCGCAACAAUUUAAGGACAAGGUCAUUGGCCUGCUGCAAUAUGCUGGCAAGCAGGCCGACGAGAUCCAGCCUAUAGCACAGCCAUACUGGCACAAGGUGGAGACGUUCUGGAGUAAGCAUAUGUGGAACUUCAUCAGCGGGAUCCAAUAUCUCGCAGGACUCUCCACUCUACCAGGCAACCCUGCCAUAGCUUCUCUAAUGUCUUUCACUGCUUCCAUUACCAGCCCUCUCAGCACRCAACAAACCYUGCUCUUCAACAUCUUGGGAGGGUGGGUGGCCACCCAGUUGGCUUCCCCCACGGCGUCCACAGCUUUCGUGGUCAGCGGUAUGGCUGGCGCCGCUGUGGGUGGCAUUGGGCUGGGUAGGGUCCUCGUUGACAUCCUGGCCGGCUAUGGCGCUGGCGUAUCUGGAGCAUUGGUGGCUUUCAAAAUCAUGAGCGGCGAAUGCCCUAGCACUGAGGACCUAGUCAACCUCUUACCGGCAAUACUAUCACCCGGAGCCCUUGUCGUUGGAGUGGUCUGCGCGGCCAUACUACGRCGCCAUGUAGGGCCCGGCGAGGGAGCUGUACAAUGGAUGAAUAGGCUUAUCGCCUUCGCAUCGCGCGGGAACCAUGUGUCACCGACUCAUUACGUCCCCGAGAGCGACGCUGCCGCCCAAGUGACGAGUUUGCUCAGCUCUAUGACCGUCACCGCGCUCYUACGCAGGCUGCACCAGUGGAUCAAUGACGACUAUCCGACCCCCUGCGCGGGUGGUUGGUUGUAUGAGGUCUGGAACUGGAUUUGCAUUGUGUUGAGCGACUUUAAAACGUGGCUAUCAUCCAAGCUCAUGCCAUCUCUACCUGGCAUACCCUUCUUGUCUUGCCAGAAAGGUUUCAAGGGAACAUGGCGAGGAGACGGCGUCAUGACAACACGCUGUCCAUGUGGGGCUACUAUCUCAGGCCACGUGAAGAACGGGUCAAUGAGACUUGUAGGCCCCCGCAAGUGCGCCAAUCUCUGGCAUGGCACAUUCCCUGUCAACGAGUACACUACUGGUCCUUGUACGCCUAUCCCGGCUGAGAAUUACACCCGCGCUCUUUGGCGCGUUUCAGCCGGGGACUAUGCGGAGAUUACUAAGGUAGGUGAUUUCCACUAUGUCACAGGCGUAACUACAGACAACCUGAAGUGUCCGUGUCAAGUGCCGGCACCUGAAUUUUUCACCGAGGUGGACGGAGUGAGGGUACAUCGUUACGCUCCAGCCUGUAAGCCCCUCAUACGGGAUGAGGUCUCCUUCACCGUGGGGUUGCACAGCUACGUAAUUGGCUCUCAGCUCCCCUGUGAGCCGGAACCAGAUGUGACUGUGGUAACAUCCAUGCUGCGGGACCCCUCGCACAUCACCGCUGAGACGGCACGACGCCGACUCGACAGGGGCUCCCCACCAUCGCUUGCUAGUUCAUCAGCAAGCCAGCUCUCUGCUCCCUCUUUGCGGGCAACCUGCCACACCCAUGGCGGGUUGCCUGACUCGGAGCUAGUAGAUGCCAACUUACUGUGGAGACAAGAGAUGGGGAGUAACAUCACAAGGGUAGAAUCAGAAACUAAGGUGGUGAUCCUUGACUCUUUCGAACCACUACGGGCUGAG---GAGGAUGAGGGUGAGAUCUCGGUGCCGGCUGACUGCUUCAAAAAA---CCGCCGCACUAUCCACCAGCUCUCCCAAUUUGGGCCCGACCGGACUAUAACCCACCAUUGAUUGAGCCAUGGAAGGAUUCAUCAUACGUGGCUCCCGUAGUGCACGGCUGUGCACUGCCUUCAGGUCCGGCACCUCCCAUUCCCCCUCCUCGCAAG---AAGAGGACAAUCGCUCUAAGUGAGUCAACAGUGGCCUCGGAGUUAGCCCGCCUAGCUACUACCGUGCUCUCAGAGCAGGGUGGUACUGAGAAACUUCCAUCAUCAUCUGGACUGGGCACUCUGUCGGACGCUACUCCUCCCCCGCCGCUUGACGUCGAUGCUGCAUCCGACGCCGGGUCGUGGUCUUCCAUGCCCCCCCUUGAGGGCGAGCCUGGGGAUCCUGACUUG------------------------------------------------------------AGCGCGGGCUCUUGGUCGACGGUUAGCGAYGAAGAGAGUCCUAGUGAUAGUGUGGUGUGCUGCUCCAUGUCUUACUCGUGGACCGGCGCUCUCAUUACACCAUGCGCCGCUGAGGAGGAGAAACUCCCCAUAAGCCCACUAAGUAACUCACUUAUAAGACAUCACAACCUUGUGUAUUCCACAUCUUCACGUAGUGCAGGCCUGCGCCAGAAAAAAGUCACCUUUGAUCGGAUGCAGGUYCUAGAUGACCACUACAAGGCUGUACUUAAGGAGGURAGGGAGCUAGCGUCGGGAGUGCAGGCAGACUUGCUUUCUGUAGAGGAAGCUUGUAGCCUCACUCCCCCUCAUUCAGCCCGUUCCAAGUAUGGAUACGGGGCAAAAGAGGUGCGCUCCCUAGCUCGCAAGGCCGUUAACCAUAUCAACUCCGUAUGGGAGGACUUGCUAGCAGACACAACAACACCAAUUCCAACAACGAUCAUGGCGAAGAAUGAGGUAUUCUCGGUCAACCCACAAAAGGGUGGCCGGAAGCCUGCCCGCCUGAUCGUCUAUCCUGAUUUGUCUGUGCGCGUCUGCGAGAAGCGGUGCUUGUAUGACGUGAUCCGGAAGUUGCCUGAGGCGAUAAUGGGGCCUGCCUACGGGUUCCAGUAUUCGCCCGCACAGCGAGUAGAACGCCUCCUAGCUAUGUGGAGGUCGAAGAAGACCCCGUUGGGGUUUUCGUAUGACACUCGUUGUUUUGACUCAACGGUCACCGAACAAGACAUCAGGGUAGAGGAGUCUAUAUACCAAUGCUGUCAACUCAAGCCAGAAGCUAGGAAGGCAAUCAAGGCUCUUACCGAGCGCUUGUAUUGCGGAGGCCCUAUGUUCAACAGCAAGGGCGAGAAGUGCGGUUAUCGCCGCUGCCGCGCCAGCGGGGUCCUCCCCACCAGCUUCGGCAACACAAUAACUUGCUACAUCAAGGCUAUGGCCGCCUGUCGAGCUGCUAAGCUCCAGAGCCCAUGCCUACUGGUUUGUGGAGAUGAUCUGGUGGUGGUGGCUGAAAGUGCAGGUGUUAACGAGGACAGAGCUGCCCUGCGAGCCUUCACGGAGGCUAUGACCAGGUAUUCAGCUCCUCCUGGAGACGAACCUCAGCCAAUCUAUGAUUUGGAGCUUAUCACAUCGUGCUCCUCAAACGUCUCCGUCGCCCAUGACUCGACGGGAAAGCGGGUAUACUAUCUCACACGAGAUUGUGACAUCCCGCUCGCCCGCGCGGCGUGGGAGACCGCCAGACACACACCAGUCAACUCUUGGUUGGGCAACAUCAUCAUGUACGCCCCAACACUGUGGGUUCGUAUGGUACUGAUGACCCACUUUUUCUCCAUUCUCCAGGCUCAAGAACAACUGGAGAAAGCCCUAGACUUCCAAAUGUACGGGGCAACCUACUCAGUCACUCCACUAGACCUUCCUGCAAUCAUUCAAAGACUCCAUGGCUUAAGCGCGUUCACACUCCAUAGCUACUCUCCGCAUGAGCUCAACAGAGUAGCGGGGGCACUCAGGAAACUUGGUGCGCC-CCCCCUACGAGCGUGGAGACAUCGGGCAAGGGCCGUGCGCGCUAAGCUUAUAGCUCAAGGGGGUAAGGCCGCUAUAUGCGGCUUAUACCUCUUCAAUUGGGCUGUACGCACAAAGGCCAAACUCACUCCAUUGCCGCAAGCGAGCCACCUGGAUCUCUCCAGCUGGUUCUCUGUGAGCGGCGGCGGGGGCGACAUUUAUCACAGCAUGUCAAUUGCCCGACCCCGCUAYUUACUCCUGUGCCUACUCCUACUUUCCGUAGGGGUAGGCAUCUUUUUGCUGCCUGCUCGGUA----GGCGGCUA----------ACACUCCGACCUU--AGGGUCCUA---CUGUUUUUUUUUUUUUUUUUUUUUUUUUUUUUUUUUUUUUUUUUUUUUUUUUUUUUUUUUUUUUUUUUCCUUUCU--------------------------------------------------AUAUUUCCUAUUCUUUACUAUCUUCUUCCUUUUCUGGUGGCUCCAUCUUAGCCCUAGUCACGGCUAGCUGUGAA----------------------------------------------------------------
3a_MN628597             ------GGGGGGUCCUGG-AGGCGAGGCGACACUCCACCAUGGAUCACUCCCCUGUGAGGAACUUCUGUCUUCACGCGGAAAGCGCCUAGCCAUGGCGUUAGUACGAGUGUCGUGCAGCCUCCAGGACCCCCCCUCCCGGGAGAGCCAUAGUGGUCUGCGGAACCGGUGAGUACACCGGAAUCGCUGGGGUGACCGGGUCCUUUC--UUGGAAC-AACCCGCUCAAUACCCAGAAAUUUGGGCGUGCCCCCGCGAGAUCACUAGCCGAGUAGUGUUGGGUCGCGAAAGGCCUUGUGGUACUGCCUGAUAGGGUGCUUGCGAGUGCCCCGGGAGGUCUCGUAGACCGUGCAUCAUGAGCACACUUCCUAAACCUCAAAGAAAAACCAAAAGAAACACCAUCCGUCGCCCACAGGACGUUAAGUUCCCGGGUGGCGGACAGAUCGUUGGUGGAGUAUACGUGUUGCCGCGCAGGGGCCCACGAUUGGGUGUGCGCGCGACGCGUAAAACUUCUGAACGGUCACAGCCUCGCGGACGACGACAGCCUAUCCCCAAGGCACGUCGGAGCGAAGGCCGGUCCUGGG-CUCAGCCUGGGUACCCUUGGCCCCUCUAUGGUAAUGAGGGCUGCGGGUGGGCGGGGUGGCUCCUGUCCCCACGCGGCUCCCGUCCAUCUUGGGGCCCAUCUGACCCCCGGCGGAGGUCCCGCAAUUUGGGUAAAGUCAUCGAUACCCUUACGUGCGGAUUCGCCGACCUCAUGGGGUACAUCCCGCUCGUCGGCGCCCCCGUGGGAGGCGUCGCAAGAGCCCUCGCGCACGGCGUGAGGGCCCUUGAAGACGGGAUCAAUUUCGCAACAGGGAACUUACCCGGUUGCUCCUUUUCUAUCUUUCUUCUUGCUCUGUUCUCUUGCUUAAUCCAUCCAGCAACCAGCCUAGAGUGGCGGAACACGUCUGGCCUCUAUGUCCUUACUAACGACUGUUCCAAUGGCAGUAUUGUGUAUGAGGCCGAUGACGUCAUUCUGCAUACACCCGGCUGUGUACCUUGUGUUCAGACCAAC---AAUCAAUCCACAUGCUGGACCCCAGUGACACCUACAGUGGCGGUCAGGUACGUCGGGGCAACCACCGCUUCGAUACGUAGCCAUGUGGACCUGUUAGUGGGCGCGGCCACGAUGUGCUCUGCGCUCUACGUGGGUGAUAUGUGUGGGGCGGUCUUUCUCGUAGGACAAGCCUUCACGUUCAGACCUCGUCGCCAUCAAACGGUCCAGACCUGUAACUGCUCGCUGUAUCCAGGCCAUCUCUCAGGACAUCGAAUGGCUUGGGAUAUGAUGAUGAACUGGUCCCCCGCCGUAGGCAUGGUGGUAGCGCACGUCUUGCGCUUGCCUCAGACCUUGUUUGACAUAAUAGCCGGGGCCCAUUGGGGCAUCUUAGCGGGCCUGGCCUAUUACUCCAUGCAGGGCAACUGGGCUAAGGUCGCUAUCAUCAUGGUUAUGUUCUCAGGAGUCGAUGCCGAUACAUAUACCAUCGGCGGC---AACGUAGCUCGCGCUGCCACGGGGAUUGUCGGCCUUUUUUCACCGGGCCCCAAACAGAACCUGCAGCUGGUCAACACCAACGGCUCGUGGCACAUCAACAGUACUGCCCUGAACUGCAAUGAUUCCAUAAACACUGGGUUCAUAGCUGGGUUGAUUUAUUACCAC---AAGUUCAACUCUACUGGAUGUCCCCAAAGGCUCAGCAGCUGCAAGCCCAUCACUUUCUUCAGGCAGGGGUGGGGCCCCUUGACAGAC---GCCAACAUCACCGAUCCUUCU---------AAUGACAGACCAUACUGCUGGCACUAUGCGCCCAAACCCUGUGACGUUGUCCAGGCAUCAAGUGUCUGCGGCCCUGUGUACUGCUUCACGCCAUCACCGGUGGUUGUAGGCACCACUGAUGCCAAGGGCACGCCAACCUACACCUGGGGUGAAAAUGACACAGAUGUAUUCCUGCUGAGGUCCCUGCGGCCCCCCCGCGGUCGGUGGUUUGGGUGCACGUGGAUGAACUCCACGGGGUAUGUCAAGACAUGCGGAGCUCCCCCCUGCAACAUCUAUGGGGGUGGAGAGAAGCCCAAAAAUGGUUCAGAC---CUCUUCUGUCCCACCGACUGCUUCAGGAAGCAUCCUGAGGCCACAUACGGCCGGUGUGGCGCAGGGCCUUGGUUGACACCUCGUUGUAUGGUCGACUACCCAUACCGGCUUUGGCAUUACCCGUGUACAGUCAAUUUCACAUUGUUCAAGAUGAGGAUGUUUGUGGGUGGGUUUGAACACCGGUUCACCGCCGCGUGUAAUUGGACCAGGGGGGAGCGCUGCAACAUCGAGGAUCGUGACCGCAGCGAGCAACAUCCGCUGCUGCAUUCAACAACUGAGCUUGCUAUACUGCCUUGCUCUUUCACGCCCAUGCCUGCAUUAUCAACAGGUCUAAUACACCUUCACCAAAACAUCGUAGAUGUCCAAUACCUGUAUGGUGUUGGAUCUGGCAUGGUGGGGUGGGCGCUGAAAUGGGAGUUCGUCAUCCUCGUCUUCCUCCUCCUAGCGGACGCACGCGUGUGCGUUGCUCUCUGGCUGAUGCUGAUGAUA-ACACAAGCAGAAGCAGCCUUGGAGAACCUUGUCACGCUGAACGCCGUCGCUGCUGCUGGGACACAUGGUGUCUGCUGGUACCUGGUAGUCUUUUGCGCGGCGUGGUACGUGCGGGGCAAACUUGUCCCGCUGGUAACCUACAGUCUGACGGGUCUUUGGUCCUUAGCACUGCUCGUCCUCUUGCUCCCCCAACGGGCGUAUGCUUGGUCGGGUGAAGACAGCGCUACUCUCGGCGCUGGGGUCUUGACCCUCUUCGGCUUCUUUACCUUAUCACCCUGGUACAAGCAAUGGAUCGGCCGCCUCAUGUGGUGGAACCAGUACGCCAUAUGUAGGUGCGAGUCCGCCCUUCAAGUAUGGAUCCCUCCCUUACUUGCGCGCGGGGGCAGGGACGGUGCUAUCCUGCUAACAAGCUUGCUUUAUCCAUCCUUAAUUUUUGACAUCACUAAGCUGCUGAUAGCAGUAAUUGGCCCACUAUACCUAAUACAGGCUGCCAUCACCUCCACCCCCUACUUUGUGCGCGCGCAUGUACUGGUCCGCCUUUGCAUGCUCGUGCGCUCCGUGACGGGGGGGAGAUAUUUCCAAAUGAUCAUACUGAGCAUUGGCAGAUGGUUCAACACCUACCUAUACGACCACCUAGCGCCAAUGCAGCAUUGGGCCGCAGCUGGCCUCAAAGAUCUAGCAGUGGCCACUGAACCUGUGAUAUUUAGUCCCAUGGAAAUCAAGAUCAUCACCUGGGGCGCAGACACAGCGGCCUGCGGAGAUAUUCUUUGCGGGCUGCCCGUCUCUGCGCGGUUGGGCCGUGAGGUGUUGUUGGGACCUGCUGAUGAUUAUCGGGAGAUGGGUUGGCGUCUGUUGGCCCCGAUCACAGCAUACGCCCAGCAGACCAGAGGUCUUCUUGGGACUAUUGUAACCGGAUUGACUGGCAGGGAUAAGAACGUGGUGACCGGUGAAGUGCAAGUGCUUUCUACGGCUACCCAGACCUUCCUAGGUACAACAGUGGGGGGGGUUAUGUGGACUGUUUACCAUGGUGCAGGCUCGAGGACGCUCGCGGGCGCCAAACAUCCCGCGCUCCAAAUGUACACAAAUGUAGACCAGGACCUCGUUGGGUGGCCGGCCCCUCCAGGGGCUAAGUCUCUUGAACCAUGCGCUUGUGGGUCCGCGGACUUGUACUUGGUUACCCGCGAUGCCGAUGUCAUCCCUGCUCGGCGCAGGGGAGACUCCACAGCGAGCUUGCUCAGUCCUAGGCCUCUUGCUUGUCUCAAAGGUUCCUCUGGAGGACCUGUUAUGUGCCCUUCGGGACAUGUUGCGGGGAUCUUUAGGGCUGCUGUGUGCACCAGAGGUGUAGCAAAAGCCUUACAGUUCAUACCAGUGGAAACCCUUAGCACACAGGCUAGGUCUCCAUCUUUCUCUGACAAUUCAACUCCUCCUGCUGUUCCACAGAGCUAUCAAGUAGGGUACCUUCAUGCCCCGACCGGCAGCGGCAAGAGCACAAAGGUCCCGGCUGCCUAUGUAGCACAAGGGUAUAAUGUCCUCGUGCUGAAUCCAUCGGUGGCGGCCACAUUAGGCUUCGGCUCUUUCAUGUCGCGUGCCUACGGGAUCGACCCCAACAUCCGCACUGGGACCCGCACCGUCACAACUGGUGCUAAACUGACCUAUUCCACCUACGGCAAGUUUCUCGCGGACGGGGGUUGCUCGGGAGGGGCAUAUGAUGUAAUUAUCUGUGAUGAGUGCCAUGCCCAAGACGCUACUAGUAUAUUGGGUAUAGGCACAGUCUUAGAUCAGGCUGAGACAGCCGGGGUGAGGUUGACGGUUUUAGCGACAGCAACUCCCCCAGGCAGCAUCACUGUGCCACAUUCUAACAUCGAAGAAGUGGCCUUGGGCUCUGACGGUGAGAUCCCUUUCUACGGUAAGGCUAUACCAAUGGCCCUGCUCAAAGGGGGGAGGCACCUUAUCUUCUGCCAUUCCAAGAAAAAGUGCGAUGAGUUGGCAUCCAAACUCAGAGGUAUGGGGCUCAAUGCUGUAGCGUACUACAGAGGUCUCGAUGUGUCCGUCAUACCAACAACAGGAGACGUCGUAGUUUGUGCUACUGACGCUCUCAUGACUGGAUUUACCGGAGACUUCGAUUCUGUCAUAGAUUGCAAUGUGGCUGUUGAACAGUACGUUGACUUCAGCCUGGACCCCACCUUUUCCAUCGAGACCCGCACUGCUCCCCAAGACGCGGUCUCCCGCAGCCAACGGCGUGGCCGUACGGGCCGAGGUAGACUCGGUACGUACCGAUACGUCACCCCCGGUGAAAGACCGUCUGGAAUGUUUGACUCAGUUGUUCUCUGUGAGUGCUAUGACGCGGGAUGCUCGUGGUACGAUCUGCAACCCGCUGAGACCACAGUCAGACUGAGGGCUUACUUGUCCACGCCCGGGUUACCUGUCUGUCAAGAUCACUUAGACUUUUGGGAGAGCGUCUUCACUGGACUAACUCACAUAGAUGCCCACUUUCUGUCACAGACCAAGCAGCAGGGACUUAACUUCUCGUACCUAACUGCCUACCAAGCCACUGUGUGCGCCCGCGCGCAGGCUCCUCCCCCAAGUUGGGACGAGACGUGGAAGUGUCUCGUGCGGCUUAAGCCAACACUACAUGGACCUACGCCCCUUCUAUACCGGUUGGGGCCUGUCCAAAAUGAGACCUGCUUGACACACCCCGUCACAAAAUAUAUCAUGGCAUGUAUGUCAGCUGAUCUGGAAGUAACCACCAGCACCUGGGUGUUGCUAGGAGGGGUCCUCGCGGCCCUAGCGGCCUACUGCUUGUCAGUCGGCUGUGUUGUGAUUGUGGGUCAUAUUGAGCUGGGGGGUAAACCAGCACUCGUUCCAGACAAAGAGGUGUUGUAUCAACAAUACGAUGAGAUGGAGGAGUGCUCGCAAGCCGCCCCAUAUAUCGAACAAGCUCAGGCAAUAGCCCACCAGUUCAAGGAAAAGGUCCUUGGAUUGUUACAGCGAGCCACCCAGCAACAAGCUGUCAUUGAGCCCAUAGUAGCUACCAACUGGCAAAAACUUGAGGUCUUCUGGCACAAGCAUAUGUGGAAUUUUGUGAGUGGGAUCCAAUACCUGGCAGGCCUCUCUACUUUGCCCGGCAACCCUGCUGUGGCGUCUCUCAUGGCGUUCACUGCUUCAGUCACCAGCCCCCUGACGACCAACCAAACUAUGUUUUUCAACAUACUCGGGGGGUGGAUUGCCACCCAUUUGGCGGGGCCCCAGAGCUCUUCCGCGUUUGUGGUAAGCGGCUUGGCCGGCGCUGCCAUAGGGGGUAUAGGCCUGGGCAGGGUCUUGCUUGACAUCCUGGCAGGAUACGGAGCUGGUGUCUCAGGCGCCUUGGUGGCUUUUAAGAUCAUGGGAGGAGAACUCCCCACUACUGAGGACAUGGUCAACUUGCUGCCCGCCAUACUAUCUCCGGGUGCUCUCGUCGUCGGUGUGAUAUGCGCCGCCAUACUGCGCCGGCACGUAGGACCCGGGGAGGGAGCGGUACAGUGGAUGAACAGGCUCAUUGCAUUCGCUUCCCGGGGCAACCACGUCUCACCGACGCACUAUGUUCCCGAGAGCGAUGCUGCAGCGAAGGUCACCGCGUUGCUGAGCUCCCUGACUGUCACAAGUUUGCUCCGGCGGUUGCAUCAGUGGAUCAAUGAAGACUACCCAAGUCCUUGCAGCGGCGAGUGGCUGCGUGUCAUCUGGGACUGGGUCUGCUCGGUGUUAACCGACUUCAAGACGUGGCUCUCUGCCAAGAUUAUGCCAGCGCUCCCCGGGCUGCCCUUCAUCUCUUGUCAAAAGGGAUACAAGGGCGUCUGGCGGGGGGACGGUGUGAUGUCCACACGCUGUCCUUGCGGGGCAUCAAUAACUGGUCAUGUGAAGAAUGGGUCCAUGCGGCUUGCAGGGCCGCGCACAUGCGCCAACAUGUGGCACGGUACUUUCCCCAUCAAUGAGUACACUACUGGACCCAGCACACCUUGCCCGCCACCCAACUACACUCGCGCACUAUGGCGCGUGGCUGCCAACAGCUACGUUGAAGUGCGCCGGGUGGGGGAUUUCCAUUACAUUACGGGGGCCACAGAUGAUGAGCUCAAAUGCCCGUGCCAAGUGCCGGCUGCUGAGUUCUUCACUGAAGUGGACGGGGUGAGACUCCACCGUUACGCUCCUCCAUGUAAGCCCCUGUUGAGAGAUGAGAUCACAUUCAUGGUAGGGUUGAAUUCCUACACGAUAGGGUCUCAGCUCCCCUGUGAGCCAGAACCAGAUGUUUCUGUGCUGACCUCAAUGUUGAGGGACCCAUCCCAUAUCACCGCCGAGGCGGCAGCACGCCGCCUUGCGCGCGGGUCCCCUCCAUCAGAGGCAAGCUCGUCUGCCAGCCAACUAUCUGCUCCGUCGCUGAAGGCCACUUGUCAGACACAUGGGCCUCAUCCGGAUGCUGAGCUAGUAGAUGCCAACUUGUUAUGGCGGCAAGAGAUGGGCAGUAAUAUCACACGGGUGGAGUCUGAAACGAAGGUUGUGAUUCUUGAUUCAUUCGAACCUCUGAGAGCUGAA---ACUGGUGACACCGAGCUCUCGGUGGCUGCAGAGUGUUUCAAGAAA---CCUCCCAAGUAUCCUCCAGCCCUUCCUAUCUGGGCUAGGCCAGAUUACAACCCUCCACUAUUGGACCGCUGGAAAGCACCGGAUUACGUACCACCAACUGUCCAUGGAUGCGCCCUACCACCACGUGGCGCGCCGCCGGUGCCUCCCCCUCGGAGG---AAAAGAACAAUCCAGCUGGACGGUUCCAACGUGUCCGCGGCGCUAGCUGCGUUAGCGGAAAAAUCAUUCCCGGCCCCGAAACCGCAGGAAGAGAAUAGCUCAUCCUCCGGGGUCGACACACAGUCCAGCACUACCUCCAAGGUACCCCCCUCUCCAGGAGAGGAGUCUGACUCAGAGUCAUGCUCGUCUAUGCCUCCCCUCGAGGGAGAGCCGGGCGAUCCGGACUUG------------------------------------------------------------AGUUGUGACUCAUGGUCCACCGUUAGCGACAGCGAGGAG------CAGAGCGUAGUCUGCUGCUCUAUGUCGUACUCUUGGACCGGCGCCUUGGUAACACCAUGUAGUGCUGAGGAGGAAAAACUGCCCAUCAGUCCACUCAGCAACUCCUUGCUGAGACAUCAUAACCUAGUCUAUUCAACGUCGUCUAGAAGCGCUUCUCAGCGUCAGAAGAAGGUCACCUUCGACAGACUGCAGGUGCUCGACGACCAUUACAAGAAUGCAUUGAAGGAGGUAAAGGAGCGAGCGUCUAGGGUAAAGGCUCGCAUGCUCUCCAUCGAGGAAGCGUGCGCGCUCGUCCCCCCUCACUCUGCCCGGUCGAAGUUCGGGUAUAGUGCUAAGGACGUUCGCUCCUUGUCCAGCAGGGCCAUUAACCAGAUCCGCUCCGUCUGGGAGGACUUGCUGGAGGACACCACAACUCCAAUUCCAACCACCAUCAUGGCGAAGAACGAGGUGUUUUGUGUGGACCCCGCUAAAGGGGGCCGCAAGCCCGCUCGCCUCAUUGUGUACCCUGACCUGGGGGUGCGUGUUUGUGAGAAACGCGCCCUAUAUGACGUGAUACAGAAGUUGUCAAUUGAGACGAUGGGUCCUGCUUAUGGAUUCCAAUACUCGCCUCAACAGCGGGUCGAACGUCUUCUACAGAUGUGGACCUCAAAGAAGGCCCCCUUGGGGUUUUCGUAUGACACCCGCUGCUUUGACUCAACUGUCACUGAACAGGACAUCAGGGUGGAAGAGGAGAUAUACCAAUGCUGCAACCUUGAACCGGAGGCCAGGAAAGUGAUCUCCUCCCUCACGGAGCGGCUUUACUGCGGGGGCCCUAUGUUCAAUAGCAAGGGGGCCCAGUGCGGUUAUCGCCGUUGCCGUGCCAGCGGAGUCUUGCCUACCAGCUUUGGCAACACAAUCACUUGUUACAUCAAGGCCACAGCGGCCGCGAAGGCGGCAGGCCUCCGGAACCCGGACUUUCUUGUUUGCGGAGAUGAUCUGGUCGUGGUGGCUGAGAGUGAUGGCGUCGAUGAGGACAGAACAGCCUUGAGAGCCUUCACGGAGGCUAUGACCAGGUAUUCUGCUCCACCCGGAGAUGCUCCACAGCCUACCUACGACCUUGAGCUCAUUACAUCUUGCUCCUCCAACGUCUCCGUGGCACUGGACAACAAGGGGAAGAGGUAUUAUUACCUCACCCGUGAUGCCACCACUCCCCUCGCCCGUGCGGCUUGGGAGACAGCUCGUCACACUCCAGUUAACUCCUGGUUAGGUAACAUCAUCAUGUACGCACCUACCAUCUGGGUGCGCAUGGUAAUGAUGACACACUUCUUCUCCAUACUCCAAUCCCAGGAGAUACUUGACCGGCCCCUUGACUUUGAAAUGUACGGGGCCACUUACUCUGUCACUCCGCUGGAUUUACCAGCAAUCAUUGAAAGACUCCAUGGUCUAAGCGCGUUCACGCUCCACAGUUACUCUCCAAUAGAGCUCAAUAGGGUCGCGGGAACACUCAGGAAGCUUGGGUGCCC-CCCCCUACGAGCUUGGAGACAUCGGGCACGAGCGGUGCGCGCUAAGCUUAUCGCCCAGGGAGGGAAGGCCAAGAUAUGUGGCCUUUAUCUCUUUAAUUGGGCGGUACGCACCAAGACCAACCUCACUCCACUGCCAGCCGCUGGCCAGUUGGACUUGUCCAGCUGGUUUACGGUUGGUGUCGGCGGGAACGACAUUUAUCACAGCGUGUCGCGUGCCCGAACCCGCUAUUUGCUGCUUUGCCUACUCCUACUAACGGUAGGGGUAGGCAUUUUCCUCCUGCCGGCUCGGUG----AGCUGGUAGGACA-----ACACUCCA-------------------UUUUCCCNNNNNNNNNNNNNNNNNNNNNNNNNNNNNNNNNNNNNNNNNNNNNNNNNNNNNNNNNNNNNNNNNNNNNNNNNNNNNNNNNNNUUUU----------------------------------------------------------CCUUCUUAGGUGGCUCCAUCUUAGCCCUAGUCACGGCUAGCUGUGAAAGGUCCGUGAGCCGCUUGACUGCAG---------------------------------------
3b_KY620874             CGAUCUGGGGGAUCCUCU--CUCGAGGCGACACUCCACCAUGAAUCACUCCCCUGUGAGGAACUUCUGUCUUCACGCGGAAAGCGUCUAGCCAUGGCGUUAGUACGAGUGUCGUGCAGCCUCCAGGCCCCCCCCUCCCGGGAGAGCCAUAGUGGUCUGCGGAACCGGUGAGUACACCGGAAUCGCCGGGACGACCGGGUCCUUUC--UUGGAAC-AACCCGCUCAAUGCCCGGAAAUUUGGGCGUGCCCCCGCGAGAUCACUAGCCGAGUAGUGUUGGGUCGCGAAAGGCCUUGUGGUACUGCCUGAUAGGGUGCUUGCGAGUGCCCCGGGAGGUCUCGUAGACCGUGCAACAUGAGCACACUUCCUAAACCUCAAAGACAAACCAAAAGAAACACACCCCGUCGCCCACAGGACGUUAAGUUCCCGGGCGGCGGGCAGAUCGUUGGUGGAGUAUAUGUGCUGCCGCGCAGGGGCCCACGAUUGGGUGUGCGCGCGGUACGUAAGACUUCCGAGCGGUCGCAACCUCGCGGACGGCGUCAGCCUAUCCCCAAGGCACGCCCACGCGAGGGCCGGUCCUGGG-CUCAGCCUGGGUACCCCUGGCCCCUCUACGGGAAUGAGGGCUGCGGCUGGGCAGGGUGGCUCUUGUCCCCCCGCGGCUCUCGCCCUAGUUGGGGCCCAAACGACCCCCGGCGUAGAUCUCGCAACCUGGGUAAGGUCAUCGAUACCCUAACGUGCGGAUUCGCCGACCUCAUGGGGUACAUUCCGCUCGUCGGCGCCCCUGUAGGGGGCGUCGCAAGAGCCCUAGCUCAUGGCGUUAGGGCCCUUGAGGACGGAGUGAACUAUGCAACAGGGAACCUUCCUGGUUGCUCCUUCUCUAUCUUCCUCCUUGCUCUGUUCUCCUGCUUGACUUGCCCCGUGUCUGGUCUAGAGCACAGGAACACGUCUGGCCUAUACAUACUUACCAACGACUGCUCUAACCAGAGCAUUGUGUAUGAGGCCGACGAGGUGAUCUUGCACUUACCCGGAUGCGUGCCUUGCGUCGCAACCGGU---AACCAAACAUCGUGUUGGACACCAGUGUCGCCAACAGUGGCCGUCAGGUAUCCUGGCGCGACCACCGCAUCGAUCCGCAGUCAUGUGGAUAUGCUUGUGGGCGCAGCCACGUUGUGCUCCGCACUAUACGUCGGGGACCUCUGCGGGGCCGUGUUCCUUGUGGGACAAGCAUUCACCUUCAAGCCUCGCCGACACAAGACUGUACAGACGUGCAACUGCUCAAUUUACCCAGGCCACAUUUCAGGACAUCGUAUGGCGUGGGAUAUGAUGAUGAACUGGUCCCCUGCAAUCGGGUUGUUAGUAUCACACUUGAUAAGGUUGCCCCAAACCUUUUUUGACCUGGUUGCAGGGGCCCACUGGGGCGUGAUGGCAGGCCUCGCCUACUUCUCCAUGCAAGGUAACUGGGCCAAGGUCGGCAUCGUGCUGGUCAUGUUCUCGGGAGUGGAUGCAGAGACACACGUCACCGGCGGU---ACUGUAGCUCGGUCUGUUUCCGGUUUUGCGGGACUGUUCUCCUUGGGCUCGCGCCAGAACCUGCAAUUGGUAAAUUCCAACGGGUCAUGGCACAUCAACAGCACUGCCCUGAAUUGCAAUGAUUCCCUAAACACCGGGUUCAUAGCAGGGCUCCUCUACUAUCAU---AAGUUCAACUCCACGGGGUGCCCAGCCCGAAUGUCCAGCUGCAAGCCCAUCACAGCCUUCAAGCAGGGGUGGGGUCCACUGACAGAU---GCCAAUAUAUCUGGUUCCAGC---------GAAGACAGACCAUACUGCUGGCACUACCCACCCAGACCCUGCAAAACAACCGAGGCGUUGUCAGUCUGCGGGCCCGUCUAUUGUUUCACACCAUCACCGGUAGUGGUGGGCACUACUGACGCCAAAGGUCUACCAACUUACAGCUUUGGUGAGAAUGAGACGGAUGUGUUUUUGCUGACCUCCUCGAGGCCCCCCCAAGGUCGGUGGUUUGGAUGUGUGUGGAUGAACAGUACAGGGUUUGUGAAAACCUGCGGGGCCCCCCCUUGUAACAUCUAUGGGGGGACGGAGGGCACCGAAACAAACCAAACUUUCCUUAAGUGUCCUACCGAUUGUUUUAGGAAGCACCCCGCCGCCACGUACACCCGAUGCGGGUCUGGACCCUGGAUUACGCCGCGGUGUCUAGUAGACUACCCGUAUCGAUUGUGGCAUUAUCCUUGCACUGUGAACUUCACCAUAUUCAAAGUCAGAAUGUUUGUGGGAGGAGUGGAACACCGGUUCUCAGCUGCUUGUAACUGGACGAGGGGAGAGCGCUGCGAUCUUGAAGACCGUGACCGCAGCGAGCAACAUCCACUGCUCCACUCAACAACCGAACUCGCUAUACUACCAUGCUCAUUCACGCCCAUGCCUGCUCUAUCAACAGGACUCAUACACCUCCACCAAAACAUCGUGGACGUGCAAUACCUUUACGGUGUCGGGUCUGGCAUAGUGGGAUGGGCUCUUAAGUGGGAGUUCAUUGUCCUCGUGUUCCUCCUUCUAGCGGACGCACGUGUGUGCGUAGCCCUCUGGAUGAUGUUGCUGAUU-UCUCAGGCGGAGGCGGCAAUGGAGAAUUUGGUAAUGUUGAAUGCCCUCAGCGCUGCGGGAGGACAGGGUUACGUCUGGUACCUGAUCGCAUUCUGCGCUGCGUGGCACAUCCGGGGGAAGCUCGUUCCGCUGAUAACCUAUGGUCUGACGGGCCUGUGGCCCCUGGCCCUGCUUGUCCUCCUGCUCCCUCAGCGUGCUUACGCUUGGACGGGAGAGGACGACGCCACCCUCGGGGCCGGGGUGCUUUUGCUCUUCGGGUUCUUUACCUUGUCACCAUGGUAUAAACACUGGAUUGGCCGUCUCAUCUGGUGGAACCAAUAUGCCAUCUGCAGGAGCGAGGCUGCCUUGCAAGUAUGGGUCCCUUCUCUGAUUGUUCGAGGCAGUCGGGACAGUGUGAUCCUGCUAGCGAGCCUGCUAUAUCCCUCUCUAGUUUUUGACAUCACAAAGCUGCUGAUAGCUGUCCUUGGCCCACUGUACUUAAUACAAGCUGCACUCACCAGUACCCCCUAUUUUGUGCGCGCUCACAUAUUGAUUCGUAUCUGUAUGUUGGUGCGCUCUGCAAUGGGAGGGAAGUACAUGCAAAUGCUGGUGCUGACAGUCGGCCGGUGGUUCAACACCUAUCUGUACGACCACCUAUCCCCCAUGAGGGACUGGGCUGCUGAGGGUCUCAAAGAACUGGCAGUGGCCACAGAACCCGUCAUCUUCAGUCCUAUGGAGAUAAAGGUCAUCACCUGGGGUGCGGACACUGCAGCCUGCGGGGACAUCCUAUGCGGGUUGCCCGUUUCAGCACGAUUGGGCCACGAGGUGCUGUUGGGGCCAGCUGAUGAUUACAAGACGAUGGGGUGGCGCCUAUUGUCUCCAAUCUCAGCAUAUGCCCAGCAGACCCGGGGACUAUUCGGAACCAUUGUUACCAGCCUGACAGGUAGGGAUAAAAAUGUGGUGACUGGUGAGGUGCAGGUGCUGUCCACGGCUACCCAGACCUUUCUGGGUACAACAGUUGGGGGGGUUAUGUGGACUGUCUACCACGGGGCUGGCACGCGGACACUUGCUGGUGACAAACGGCCCGCGCUCCAAAUGUACACCAACGUGGACCAGGACCUGGUCGGUUGGCCAGCGCCUGCGGGGUCGAAGUCUCUCGACCCCUGCACGUGCGGUUCUUCCGACCUGUACCUGGUGACCCGUGAGGCUGACGUGCUCCCCGCGCGUCGUAGAGGAGACUCAACAGCGAGUUUGCUCAGCCCCAGACCACUGUCCUGCCUCAAAGGCUCCUCUGGAGGUCCCAUCAUGUGCCCCUCGGGACACGUGGUGGGGAUCUUCAGGGCGGCUGUGUGCACCAGAGGUGUUGCAAAAGCCCUGCAGUUCAUACCAGUAGAAACUCUGAGCACGCAGGUCAGGUCUCCAUCUUUCAGUGACAAUUCCACCCCCCCCGCCGUGCCGGAGUCCUACCAAGUGGGAUACCUUCACGCCCCCACUGGAAGCGGGAAAAGCACCAAGGUCCCCGCCGCUUAUGUAGCACAGGGAUACACUGUCCUAGUGCUAAAUCCAUCAGUAGCGGCUACUCUGGGCUUCGGCAUGUACAUGUCGAAGGCCUAUGGGAUUGACCCCAACAUCCGCACGGGGACACGCACUAUCACAACUGGUGCUAAACUUACCUACUCCACAUACGGUAAGUUCCUUGCUGACGGGGGCUGUUCCGGAGGCGCCUAUGACGUGAUCAUCUGUGAUGAAUGUCAUGCGCAAGACGCUACCUCCAUACUGGGCAUAGGUACGGUGCUGGAUCAAGCAGAGACAGCUGGGGUGAGGCUGACAGUGCUGGCAACAGCCACCCCCCCUGGCAGCAUCACUGUGCCGCAUCCCAACAUCGAGGAAGUGGCCCUCACCAAUGACGGGGAGAUCCCCUUUUAUGGCAAAGCCAUUCCACUGGCAAUGAUUAAAGGAGGAAGACAUCUUGUGUUCUGCCACUCAAAGAAGAAGUGCGACGAGCUGGCCAGCAAGCUCAGAGGGAUGGGGAUUAACGCUGUAGCGUUCUACAGGGGCCUUGACGUGUCCGUGAUACCCACAUCCGGAGACGUGGUUGUGUGCGCCACCGACGCCCUCAUGACUGGAUACACAGGGGACUUUGACUCUGUUAUAGACUGCAACGUGGCUGUCGAGCAGUACGUUGACUUCAGUCUAGACCCCACCUUCUCCAUUGAGACACGCACGACUCCCCAGGAUGCGGUGUCCCGAAGUCAACGCAGGGGCCGCACGGGCCGGGGUAGGCAAGGCACAUACCGGUAUAUCACUCCAGGAGAGCGGCCGUCCGGCAUGUUUGACUCAGUAGUGCUAUGUGAGUGCUAUGACGCGGGCUGUUCCUGGUACGACCUACAGCCUGCUGAGACCACGGUACGACUGAGAGCAUACCUGUCCACCCCAGGAUUACCCGUCUGUCAAGACCAUCUAGACUUCUGGGAGAGCGUGUUCACCGGACUGACUCAUAUAGAUGCCCACUUCUUGUCACAGACAAAACAGCAGGGCCUGAAUUUUGCAUACUUAGUGGCUUAUCAAGCCACUGUCUGUGCUCGUGCAAAGGCGAGCCCACCAUCUUGGGAUGAGAUGUGGAAAUGUCUCAUACGCCUGAAGCCGACAUUGCAAGGCCCUACUCCUCUCCUGUAUAGGCUGGGGGCUCUUCAAAAUGACAUCUGCACAACACACCCUAUCACCAAGUACAUCAUGGCUUGCAUGUCAGCCGACUUGGAAGUCACAACGAGCGCCUGGGUACUGGUCGGUGGUGUCCUAGCAGCCCUCGCAGCCUACUGUUUAUCAGUCGGUUGCGUUGUCAUCAUAGGGCAUAUCGAGCUAGGGGGCAAACCCGCGCUCGUCCCCGACAGACAAGUGCUGUACCAACAAUAUGAUGAAAUGGAGGAAUGCUCCCAGUCUGCUCCUUACAUCGAGCAGGCGCAGGCCAUUGCUCAACAGUUCAAGGACAAGGUCCUUGGCUUGCUGCAAAGGGCGAGCCAGCAAGAGGCCGACAUCCGGCCCAUAGUGCAAUCACACUGGCAGAAAGCGGAGGCAUUCUGGCACAAACACAUGUGGAACUUUGUGAGCGGGAUUCAGUAUCUGGCAGGCCUUUCCACGCUGCCAGGUAACCCCGCUGUGGCUUCCCUCAUGGCCUUUACUGCCUCUGUAACCAGCCCCCUCACAACCAACCAAACUAUGUUCUUUAACAUCCUUGGGGGUUGGGUAGCCACGCACCUGGCGGGGCCCGAAGCUUCCUCCGCAUUUGUGGUAAGCGGUCUGGCCGGUGCCGCCGUGGGCGGCAUAGGUCUUGGCAAGGUGUUGCUUGAUAUACUCGCUGGGUACGGAGCUGGAGUCUCCGGCGCCCUAGUGGCUUUUAAAAUCAUGGGAGGGGAGCUCCCUACCACAGAGGACAUGGUCAACCUUCUGCCUGCUAUCUUAUCCCCCGGAGCAUUAGUCGUCGGCGUGAUAUGCGCUGCAGUGUUGCGCCGACACGUAGGGCCUGGGGAAGGGGCAGUGCAGUGGAUGAACAGACUCAUAGCGUUUGCAUCUCGGGGCAACCAUGUAUCACCAACACACUAUGUCCCUGAGAGCGACGCUGCGGCAAAAGUAACAGCACUGCUAAGCUCUCUGACCGUCACCCGAUUGCUUCGCCGAUUACAUCAGUGGAUCAACGAGGACUAUCCAAGUCCUUGCAACGGUGAUUGGUUACAUGACAUUUGGGACUGGGUCUGCACAAUACUCAGUGACUUCAAGACCUGGCUCUCGGCCAAGAUCAUGCCCAAGAUGCCAGGUGUGCCCUUCUUUUCAUGCCAGCGGGGGUACAAGGGGAUAUGGCGGGGGGAUGGAGUGAUGACAACACGCUGCCCUUGCGGGAAGGACUUAACAGGACAUGUGAAAAAUGGGUCCAUGAGGAUAGCAGGGUCAGGCCUCUGUGCCAACAUGUGGUAUGGCACCUUUCCCAUCAAUGAAUACACCACCGGGCCAAGCACGCCCGUCCCCACACACACCUACUCACGCGCCUUGUGGCGCGUGGCCUCAGACAGUUAUGUCGAGGUGCGCAGGAUAGGGGACACCCACUUCGUAGUGGGGGCUACAAAUGAUGGACUAAAGAUCCCAUGCCAGGUGCCAGCACCCGAGUUCUUCACCGAAGUGGACGGGGUGAGGCUCCACCGCUACGCCCCCCCCUGCAAACCCCUGCUGAGGGACGAUAUCUCCUUCAGUGUAGGACUGCAUUCAUAUGCAAUUGGGUCCCAGCUUCCAUGCGAACCCGAGCCGGACGUCGCGGUGUUAACCUCGAUGUUGCGAGACCCCGCUCACAUCACAGCCGCUACGGCGGCCCGGCGGCUUGCACGUGGUUCCCCCCCAUCGGAAGCUAGCUCUUCUGCCAGCCAGCUCUCAGCUCCGUCGUUGAAGGCCACUUGUCACACGCAUAGGCCGCAUCCUGAUGCUGAGCUGAUAGACGCCAACCUCCUCUGGAGGCAAGAGAUGGGUAGCAAUAUCACCCGGGUAGAGUCUGAGACGAAGGUGGUGAUCCUUGACUCGUUCGAGCCCCUGAGGGCUGAG---GAAGACGACGCCGAGCUCUCGGUACCGGCGGAGUGUUUCAAGAAA---CCACCCAAGUAUCCACCGGCCCUUCCCAUCUGGGCCAGACCAGACUACAACCCUCCAUUGCUCCCUCCAUGGAAGGACCCGACCUACGAACCACCCGUAGUCCACGGGUGUGCCCUGCCACCGACUCGUCCCACUCCAGUGCCUCCCCCCCGCAGG---AAGAAAACAAUCAAACUCGAUGGGUCGAACGUGUCCAUGGCACUUGCUGCCCUGGCGGAAAGGUCCUUCCCGUCAACGAAACCGGAGGGGACAGGCACUUCCUCCUCAGGAGUCGGCACAGAAUCCACUGCUGAGUCCGGCGACUCGCCUGAAACCGGCGAAGGGUCGGACGCUGAGUCAUAUUCGUCCAUGCCCCCCCUUGAGGGAGAGCCGGGCGACCCAGACCUG------------------------------------------------------------GGUGCCGACUCUUGGUCCACUGUCAGUGACUCUGAAGAG------CAGAGCGUGGUUUGCUGUUCUAUGUCAUACUCCUGGACCGGCGCUAUAAUAACACCGUGUAGUGCCGAGGAGGAAAAGCUACCUAUCAGUCCACUCAGCAACUCUUUGCUGAGACACCACAAUCUUGUCUACUCAACGUCAUCUCGUAGCGCUGCUCCACGCCAGAAGAAGGUUACCUUCGACAGGCUGCAGGUGCUCGAUGACCAUUACAAGAAUGUACUUAAGGAGGUGAAGGAGCGAGCAUCGGGGGUGAAGGGUCGCCUACUCUCUUUCGAGGAAGCGUGCUCCCUUGUUCCCCCCCACUCUGCCCGGUCAAAGUACGGGUACAGUGCAAAGGAUGUUCGUUCCUUCUCCAGCAAGGCCAUGAACCAGAUCCGCUCCGUCUGGGAGGACUUGCUGGAAGACAAUACUACCCCAAUUCCCACCACCAUUAUGGCGAAGAACGAGGUGUUUAGCGUAAACCCCGCAAAGGGGGGCCGCAAACCCGCUCGUCUCAUUGUCUAUCCUGAUCUGGGGGUGCGGGUCUGUGAGAAACGCGCCCUGUAUGACGUGAUACAGAAGUUGUCAAUUGCAACGAUGGGGCCCGCCUAUGGGUUCCAGUACUCGCCCAAACAGCGAGUGGAACAUCUUCUCAAGAUGUGGUCGUCAAAGAAGACCCCCUUGGGGUUUUCGUACGACACCCGUUGCUUUGACUCUACUGUCACCGAACAUGACAUCAGGACGGAGGAGGAGAUAUACCAAUGCUGUGACCUUGAGCCAGAGGCUCGGAAGGCAAUCAGCGCUCUCACGGAGCGGCUGUACAUCGGGGGCCCCAUGUAUAACAGCAAAGGGCUCCAGUGUGGCUAUCGCCGCUGCCGCGCUAGCGGCGUCUUGCCUACCAGCUUUGGCAACACAAUAACCUGUUACAUCAAGGCCACUGCCGCCACAAGGGCCGCGGGUCUCAAAAACCCAUACUUCCUUGUCUGCGGAGACGAUUUGGUGGUGAUGUCUGAAAGUUGCGGCGUCGAGGAGGACAGAUCAGCUCUGCGAGCCUUCACGGAGGCUAUGACCAGAUAUUCUGCCCCUCCCGGGGACGCCCCACAGCCCACCUAUGACUUGGAGCUGAUUACAUCUUGCUCCUCUAAUGUCUCCGUGGCAUUGGACGAAAAGGGCAAGAGGUACUAUUACCUCACCCGAGACCCAAAAACUCCCUUAGCCCGCGCGGCUUGGGAGACUGCUCGCCACACUCCAGUCAACUCCUGGUUGGGGAAUAUCAUCAUGUUCGCCCCUACCAUUUGGGUGCGUAUGGUGUUGAUGACCCACUUCUUUUCUAUACUCCAAGCCCAGGAGCAGCUCGAAAAAGCCCUAGACUUCGAAAUGUACGGGGCUACCUAUUCAGUCACUCCACUGGACUUACCAGCUAUCAUUGAAAGACUCCAUGGUUUGAGCGCGUUCUCGCUUCACAGUUACUCUCCAAAAGAGCUCAACAGAGUGGCGGGGGUUCUCAGGAAGCUUGGGAUCCC-CCCCCUACGAGCGUGGAGACAUCGGGCACGAGCAGUGCGCGCCAAACUCAUUGCCCAGGGAGGGAAGGCCAGGAUAUGCGGCCUAUACCUCUUUAACUGGGCAGUGCGUACCAAAGCCAGACUCACUCCAUUGCCGGCUGCGGGCCUAUUGGAUCUUUCCAGUUGGUUCACUGUCGGCGUCGGCGGGAACGACAUUUAUCACAGCGUGUCGCGUGCCCGAACCCGCCAUUUACUCCUUUGCCUACUCCUACUCACCGUAGGGGUAGGCCUUUUUCUCCUACCUGCUCGGUG----AGCUGGUAGGUUA-----ACACUCCAUC-----------------CUGUUUU----------------------------------------------------------------------------------------------------------------------------------------------------------------------------------------------------------------------------------------------------------------
3k_JF735122             --------ACCUGCCUCU--UUCGAGGCGACACUCCACCAUGAACCACUCCCCUGUGAGGAACUUCUGUCUUCACGCGGAAAGCGUCUAGCCAUGGCGUUAGUACGAGUGUCGUGCAGCCUCCAGGCCCCCCCCUCCCGGGAGAGCCAUAGUGGUCUGCGGAACCGGUGAGUACACCGGAAUCGCCGGGUUGACCGGGUCCUUUC--UUGGAAC-CACCCGCUCAAUGCCCGGAAAUUUGGGCGUGCCCCCGCGAGACUGCUAGCCGAGUAGUGUUGGGUCGCGAAAGGCCUUGUGGUACUGCCUGAUAGGGUGCUUGCGAGUGCCCCGGGAGGUCUCGUAGACCGUGCAACAUGAGCACACUUCCUAAACCACAAAGAAAAACCAAAAGAAACACCAACCGCCGGCCACAGGACGUCAAGUUCCCAGGCGGCGGUCAGAUCGUUGGUGGAGUUUACGUACUACCACGCAGGGGCCCCAGGUUGGGUGUGCGUGCAGUGCGCAAGACUUCCGAGCGGUCACAACCUCGCAGUAGGCGUCAACCCAUCCCCAGGGCGCGCCGAACCGAGGGCCGGUCCUGGG-CUCAGCCCGGGUACCCUUGGCCCCUGUAUGGGAAUGAGGGCUGCGGGUGGGCAGGGUGGCUCCUGUCCCCUCGCGGCUCUCGCCCUACGUGGGGUCCAAAUGACCCCCGGCGCAGAUCCCGCAAUUUGGGUAAGGUCAUCGAUACCCUCACAUGCGGAUUCGCCGACCUCAUGGGGUACAUUCCGCUCGUAGGCGCCCCUGUUGGGGGCGUCGCAAGGGCUCUUGCACAUGGUGUCCGAGCUCUUGAGGACGGAAUCAAUUUUGCAACAGGGAACUUACCUGGUUGCUCUUUCUCUAUCUUCCUCCUGGCUUUGCUCUCAUGCUUGCUUACACCCACAGCCGGGCUGGAGUACCGUAAUGCCUCUGGACUCUACAUGGUGACCAACGACUGUAGCAACAGUAGCAUCGUGUAUGAGGCCGGGGAUAUUAUCCUCCACUUGCCUGGCUGCGUUCCCUGCGUACGCUCUAAC---AAUACAUCAAGAUGCUGGACCCCCGUAAGCCCUACUGUCGCUGUGAGUCGCCCUGGCGCCGCCACCGCCUCUCUCCGCACGCACGUGGAUAUGAUGGUGGGAGCGGCCACCCUAUGCUCAGCUCUCUACGUAGGAGAUCUUUGUGGAGCGCUAUUUCUUGUUGGACAGGGGUUCUCGUGGAGAUACCGCCAGCAUUGGACUGUCCAGGACUGCAACUGUUCGAURUACCCUGGACAUCUGACAGGCCAUCGUAUGGCUUGGGACAUGAUGAUGAAUUGGUCCCCUGCCUUAACAAUGGUAAUGUCCCAAGUGCUGCGCUUACCACAGACUAUGCUCGAUCUGGUCAUUGGGGCGCAUUGGGGCGUGAUGGCCGGCGUGGCUUACUAUUCCAUGCAAGGGAAUUGGGCUAAGGUGUUUCUCGUUUUGUGUCUAUUCUCCGGGGUGGACGCUCGGACGAGGGUAUCUGGUGGC---ACCGCAGCCAGUGACACCUUUAGCUUUGUAAGCCUAUUCGCUCCAGGCUCAAAGCAAAACCUGCAAUUGAUCAACACCAAUGGCUCGUGGCACAUAAACCGCACAGCCCUGAAUUGCAAUGAUUCCCUAAACACCGGGUUUAUUGCGGGCUUGUUCUACCACAAC---AAGUUCAAUUCAUCGGGAUGUGUCGAGCGGAUGUCUGCUUGCAAGCCCCUUGACCAUUUUGCGCAAGGGUGGGGUCCGUUGGGACCU---GCUAACAUCAGCGGCUCUUCG---------UCUGAAAAGCCGUACUGCUGGCAUUAUGCGCCCAGGCCUUGCCUCACUGUCCCCGCCCGAGAUGUUUGUGGCCCUGUCUACUGCUUCACCCCCUCACCCGUCGCGGUAGGAACGACUGACAGACUUGGAGUCCCCACUUACAACUGGGGGGAGAAUGAGUCAGACGUAUUCCUGCUGGAAUCAGUAAGGCCCCCUACGGGCCCCUGGUUCGGGUGCACGUGGAUGAACGCCACGGGGUAUGUCAAGACAUGUGGCGCCCCUCCCUGUCACAUCUAUGGAGGGCAUGGAGGCUCGCUCAACAACAGC------CUCGUCUGUCCUACGGACUGUUUCAGGAAACACCCCGAUGCCACUUACAGUCGUUGCGGUGCCGGCCCGUGGUUGACGCCGAGAUGUCUGGUUGACUACCCAUAUCGCCUGUGGCACUAUCCUUGUACCAUAAACUACACCCUCUUCAAAAUCAGGAUGUUCGUCGGCGGAUUGGAACACCGUUUUGCCGCCGCCUGCAACUGGACCAGAGGAGAGCGUUGCAACUUGGAGGACCGGGAUCGCAGCGAGCUAUAUCCUCUACUGCAUUCAACCACAGAACAAGCGAUACUACCUUGCUCUUUUGCGCCGAUACCAGCCCUAUCAACAGGCCUCAUACACCUCCACCAAAACAUAGUGGACGUUCAAUAUCUAUAUGGGGUCAGCUCAGGUCUGGUGGGUUGGGCGAUCAAGUGGGAGUUCGUCAUCCUUAUUUUCCUCCUACUGGCAGAUGCAAGAGUGUGUGUCGUCUUGUGGAUGAUGCUGUUGAUA-UCACAAGCUGAAGCUGCUUUGGAGAACUUGAUUGUCCUGAACGCUAUCUCCGCUGCGGGCACACAUGGGAUCUGGUGGUCCCUUGUUGCCUUCUGCGUUGCUUGGCACAUUCGGGGCAGGAUUUUCCCCAUAGCGGUCUACAGUAUUAUCGGCCUCUGGCCCUUACUCUUACUUGUCCUCAUGCUUCCCUAUCGGGCAUAUGCUUGGACAGGUACAGACACAUCCACCUUGGGUGUCGGAGUGCUGAGCUUGUUUGCCCUUUUCACUUUGUCCCCCUGGUACAAGCACUGGAUAGCCCGCCUUAUCUGGUGGAACCAGUAUGCUAUCUCCAGGUGUGAGGCAUCAUUACAGGUAUGGGUUCCUCCCCUGCUAGCUAGAGGAGCCCGUGAUGGCAUCAUUCUGCUUGCUGGCUUGUUUUAUCCCGCUCUAGUCUUUGACAUCACUAAACUCUUGUUAGCAAUACUAGGGCCUCUUUACAUCUUACAGGCCAGCCUUGUCCGCGUCCCCUAUUUUGUGCGGGCGCAUGCGGUUGUCCGCCUAUGCAUCUUGGUGCGAAACAUCACUGGCGGUAAAUAUGCACAAAUGGUACUUCUGACACUGGCCCGGUGGCUCAAUACUUAUCUGUAUGACCAUCUCUCACCCAUGACUGAUUGGGCGGCUGAGGGCUUGAAAGACCUAGCCGUGGCCGUCGAGCCUGUCAUCUUCAGUCCUAUGGAGAUUAAGGUUAUCACUUGGGGAGCUGACACGACAGCAUGCGGGGACAUACUCUGUGGGUUGCCGGUGUCGGCUCGUCUUGGGAAGGAGGUGCUACUAGGCCCUGCGGAUAAUUACCGCUCCAUGGGGUGGAGGUUGCUGGCGCCGAUAACAGCUCACGCGCAACAGACCAGAGGCUUGUUCGGCACUAUUGUCACCAGCCUCACUGGUAGGGACAAAAACAUCAUCACCGGGGAGAUCCAGGUCCUCUCUACUAGUACACAGACAUUCCUGGGUACUUCAGUAGGGGGGGUCAUGUGGACCGUCUACCAUGGAGCUGGCUCCAGGACACUGGCUGGUAACAAGAGGCCAGCUCUGCAGAUGUACACGAACGUUAACCAGGACCUAGUCGGCUGGCCCUCUCCACCCGGCGCUAAAUCUCUUGAGCCGUGCACAUGCGGCUCAGCUGACCUGUACCUGGUCACGCGUGAAGCAGAUGUUCUACCAGCACGACGUAGAGGAGACUCUACGGCCAGCUUGCUCAGUCCUAGACCUAUAGCAUGCUUAAAAGGCUCUUCGGGCGGUCCCAUCAUGUGCCCCUCUGGUCAUGUCGCCGGCAUCUUCAGAGCAGCUGUGUGUACCAGAGGUGUAGCAAAAGCCCUACAGUUUAUACCAGUAGAGAGCCUAAGUGCACAGACUAGAUCCCCUUCUUUCUCUGACAAUUCAACUCCACCAGCAGUGCCGCAGUCUUUUCAAGUGGGUUAUCUCCAUGCGCCCACCGGCAGCGGUAAGAGUACAAAAGUGCCCGCCAGCUACGUGGCUCAAGGGUAUACUGUGCUUGUGCUGAACCCAUCCGUCGCCGCUACCCUUGGGUUCGGCAGGUUUAUGUCACAAGCUUACGGUAUUGACCCUAACGUGCGCACUGGCACCCGCACCAUAACCACCGGUGCGAAGCUUACRUACUCAACRUAUGGAAAGUUUCUAGCYGAUGGGGGGUGUUCGGGUGGUGCUUAUGAUGUUAUCAUUUGUGAUGAAUGUCACGCACAGGACGCCACUAGCAUACUGGGCAUAGGUACUGUAUUGGACCAGGCAGAGACCGCUGGAGCUCGGCUGGUUGUUUUAGCAACUGCAACCCCGCCUGGUAGCAUCACUGUCCCACACUCUAACAUCGAGGAGGUAGCCCUUACCGGUGAAGGGGAAAUCCCCUUUUACGGCAAAGCCAUACCCUUAGGUGUGAUCAAGGGYGGUAGGCAUCUCAUCUUCUGCCAUUCAAAGAAAAAGUGUGAUGAACUGGCCAAACAGUUGACAUCUCUGGGCGUCAACGCUGUAGCUUUCUACAGGGGUCUUGAUGUGUCCGUGAUACCAACUCAGGGAGAYGUCGUGGUGUGCGCCACUGAUGCCCUCAUAACUGGGUUCACGGGCGAUUUUGACUCCGUAAUAGACUGCAACGUCGCCGUCGAACAGUAUGUUGACUUUAGUCUUGACCCUACAUUUUCCAUUGAGACCCACACAACCCCACAAGAUGCGGUGUCCAGAAGUCAGAGACGGGGCCGCACCGGUCGUGGCAAAAGUGGCAUUUACCGCUACGUUGCGCCCGGUGAACGGCCAUCAGGAAUGUUUGACUCAGUGGUGCUCUGCGAAUGCUAUGACGCCGGCUGCGCUUGGUAUGAGCUUGCUCCCAGCGAGACAACAGUGCGACUCAGAGCAUAUUUAUCAACACCUGGACUACCCGUCUGCCAAGACCAUCUGGAGUUCUGGGAAGGUGUGUUUACUGGAUUGACCCACAUAGAUGCCCACUUCCUAUCUCAGACAAAGCAGCAGGGCCUGAACUUCCCAUACUUGACAGCAUAUCAGGCUACAGUCUGUGCACGUGCUGCAGCUCCCCCACCUAGCUGGGACGAGAUGUGGAAAUGUCUCAUCCGGCUCAAACCAACUCUACAUGGGCCCACACCCCUCCUUUACAGGCUGGGAGCCGUGCAAAACGAGAUCUGCRCGACUCACCCGGUUACGAAAUACAUAGCAACCUGUAUGGCGGCUGACCUCGAGGUCGCAACCAGCGCCUGGGUGUUGCUUGGUGGGGUGAUGGCGGCGUUAGCAGCCUACUGUUUGUCAGUGGGUAGCGUCGUCAUCGUGGGCCACGUGGUGCUAGGGGGGAAGCCUGCUCUUGUCCCAGACAGAGAAGUACUGUACCAACAAUAUGAUGAGAUGGAAGAAUGUUCCCUAGUGGCUCCUUACAUCGAGCAAGCCCAAGGGAUAGCCCAACAAUUUAAGGAGAAGGUCGUCGGCCUUCUCGCACAAGCUGACCAAAGGGCUGCUGAYRUCAAGCCUAUAGCCACGUCAUACUGGCAAAAGUUGGAGACCUUUUGGAGCAAACACAUGUGGAACUUUGUYAGCGGAAUUCAAUAUCUGGCCGGGUUGUCCACUUUACCCGGUAAUCCUGCUAUAGCAUCUCUUAUGGCAUUCACUGCAUCUGUGACCAGCCCACUYACAACAAAUCAAACCAUACUGUUCAACAUAUUGGGGGGUUGGGUAGCCAGCAACUUGGCACCCCCUCCYGCCUCCACCGCUUUUGUGGUGAGCGGCAUGGCCGGUGCYGCUGUGGGAAGCAUCGGCCUGGGCAAGGUCUUACUGGACAUACUGGCAGGUUAUGGGGCUGGGGUGGCUGGYGCUUUGGUCGCGUUUAAGAUCAUGGGAGGYGAAAUGCCCAGCACGGAGGACAUGGUGAAUCUUUUGCCUGCCAUCUUAUCCCCCGGUGCUCUAGUGGUUGGCGUGAUCUGCGCAGCCAUCCUGCGCCGGCACGUUGGACCUGGGGAAGGUGCRGUYCARUGGAUGAACAGGUUGAUAGCUUUUGCAUCCAGGGGAAACCAUGUGGCGCCAACCCACUAUGUCCCUGAGAGCGAUGCUGCAGCGAAAGUYACRGCAUUGCUAAGCUCCCUGACYGUCACACAGCUCCUCCGCCGGCUCCACCAGUGGAUCAAUGAAGACUAUCCCACUCCUUGCGAUGGGAGUUGGCUUUAUGACAUCUGGAACUGGGUCUGUACUGUGCUCACUGACUUUAAGCUAUGGCUUGGGGCAAAGAUCAUGCCCAAGAUGCCAGGUAUCCCCUUCCUUUCUUGUCAAAAGGGAUACAAGGGUGCUUGGCGAGGCGAUGGAGUCAUGUCCACGCGCUGCCCUUGCGGAGCCCUCAUCUCUGGCCACGUAAAGAACGGGACUAUGAGGCUUGUGGGUCCGCGAUUGUGCGCGAACACGUGGCACGGUACCUUCCCUAUCAAUGAGUACACCACUGGUCCUAGUACACCAGCCCCCUCUUAUGCUUACUCGCGCGCCUUGUGGCGGGUAGCUUCCGAUAGCUACGUCGAGGUACGCAAAGUGGGGGACUUCCACUAUGUCACAGGGACGACUGAUGACGGGUUGAAAUGCCCAUGUCAGGUCCCACUACCAGAGUUUUUCACCGAGCUUGAUGGGGUGAGGCUCCACCGCUACGCUCCGGCUUGCAGGCCCCUUUUAAGGGAUGAAGUCACCUUCACUGUGGGGCUGAACUCCUACAUAGUAGGAUCACAGCUCCCUUGUGAGCCCGAGCCGGAUGUCUCGGUACUGACCUCAAUGUUGCAAGAUCCAUCGCACAUAACCGUCGAGACGGCCAAGCGCCGGCUUGAUCGUGGGUCACCCCCCUCACUUGCAAGCUCUUCUGCCAGCCAAUUGUCAGCUCCGUCAAGGAAAGCUACGUGUACCACACACGGACAGCAUCCAGAUGCUGAGCUUCUUGAAGCCAACCUGUUGUGGAGACAAGAGAUGGGCAGUAAYAUCACGCGGGUGGAGUCUGAAACUAAGGUGGUAAUCCUUGACUCGUUCGAGCCUCUGAGGGCUUGC---GAUGACGGAGACGAGCUCUCAGUGGCUGCUGAGUGUUUCAAGAAG---CCACCAAAGUAUCCCCCGGCCCUUCCCAUCUGGGCCAGACCGGACUACAACCCACCAUUAGUGGAACCAUGGAGGGACCCUGACUAUGUGCCGCCCACYGUACAUGGGUGUGCAUUGCCACCACAGAAAAUUCCACCUAUACCGCCUCCGCGCAGG---AAGAAGACCAUCGUUCUCAGCGAGUCUACAGUGUCAGAUGCACUGGCYAGCUUAGCUGAAAGAAGCUUCCCACAACCAACAYGUUCCGCGGAGGACGARGACACCUCAGGGGUCRGCACUCUAYUCAGCAACCCAACYGGUCCYGUCCAAUCAGGUGAUGAAGACUCAGACAACGAGUCUCAYUCAUCCAUGCCCCCUCUUGAAGGAGAGCCGGGCGAUCCAGACUUA------------------------------------------------------------AGUUCGGGUUCUUGGUCCACGGUCWGCGAGGAAGAA---------CARAGUGUGGUGUGUUGCUCCAUGUCCUAUUCUUGGACGGGGGCGCUCAUCACGCCAUGCGCUGCUGAGGAAGAAAAACUCCCCAUUAGUCCACUCAGCAACUCGUUGCUGAGGCACCACAACCUUGUCUACUCCACGUCAUCACGUAGCGCUGCCCAACGGCAGAAGAAGGUCACCUUCGACAGGCUACAAGUGCUUGAUGACUACUACAACACUACUCUGAAGGAGAUUAAGGAAUUAGCAUCUGGGGURAAGGCYGAGCUACUCUCUGUWGAAGAAGCAUGCCGCCUUGUCCCCCCUCACUCCGCCAAAUCAAAAUUUGGCUAUGGAGCGAAGGAGGUGCGGUCCUUGUCCAGCAAGGCCAUUAACCAUAUCAACUCCGUAUGGGAGGACUUGCUGGAAGACAACAYUACACCUAUACCAACCACUAUCAUGGCAAAGAACGAGGUCUUUGCUGUAGCCCCCCAUAAGGGRGGCCGCAAGCCAGCCCGCCUGAUUGUAUACCCUGACCUGGGAGUGCGUGUCUGUGAGAARCGCGCUCURUAUGAUGUGAUACAGAAGUUGCCCGGCGCAGUAAUGGGACCCGCUUAUGGGUUCCARUAUUCGCCCAAGCAGAGGGUCGACUAUCUUCUCAAGAUGUGGAACUCAAAGAAGACACCUUUGGGUUUCUCUUAUGACACCCGCUGCUUCGACUCCACUGUCACUGAACAGGACAUCAGGGUAGARGAGUCCAUCUAUCAGGCCUGUGACCUCAAGGACGAGGCUAGGAGGGUGAUAGCUUCACUCACGGAGCGGCUUUACUGUGGUGGUCCUAUGUUCAACAGCAAAGGACAACACUGCGGUUACCGCCGCUGCCGUGCUAGUGGGGUGUUACCCACCAGCUUCGGAAACACAAUCACCUGUUACCUCAAAGCAAAGGCAGCCACCAGAGCMGCAGGGAUUAAAAAUCCAUCAUUCCUUGUCUGCGGAGACGACUUGGUCGUGAUUGCUGAGAGUGCAGGGAUCGAUGAGGACAAAAGUGCCUUGAGAGCUUUCACGGAAGCUAUGACCAGGUACUCAGCUCCUCCAGGUGACCCGCCCCAGCCUACUUACGACUUGGAGCUCAUUACAUCUUGCUCCUCAAACGUCUCUGUAGCCCAUGACGGUGCGGGGAAAAGAUAUUACUAUCUUACCCGCGACCCGGAGACUCCCCUAGCCCGCGCGGCCUGGGAGACUGCUCGCCACACUCCAGUUAACUCCUGGUUGGGAAAUAUCAUUAUGUACGCACCCACUCUCUGGGUGCGCAUGGUGGUUAUGACCCAYUUUUUCUCCAUACUGCAAGCCCAGGAGCAGUUAGAGAAAGCCCUCGACUUUGAGAUGUACGGGGCUGUUUAUUCUGUCACUCCACUGGACUUACCAGCUAUCAUUGAACGACUCCAUGGCCUAAGCGCGUUCUCGCUCCACAGUUACUCUCCAGUUGAGCUCAAUAGGGUAGCAGGGGCUCUCAGGAAACUUGGGAUCCC-UCCUCUACGAGCCUGGAGACAUCGGGCAAGAGCGGUGCGCGCAAAGCUCAUUUCCCAAGGAGGAAAGGCCAAAAUUUGCGGCCUUUACCUCUUCAAUUGGGCAGUGCGCACAAAGGCAAAACUCACUCCAUUGCCUCAAGCGGGCCUCUUGGAUUUAUCCAACUGGUUCACUGUAGGCGCAGGCGGGAACGACAUUUAUCACAGCGUGUCACGUGCCCGAUCCCGCCAUUUACUCCUUGGCCUACUCCUACUCACAAUAGGGGUAGGCAUCUUCCUGUUACCAGCUCGAUA----GGCUGGUAAUUU------ACACUCCAUAUU---------------CUGUUUUUAUUUUUUUUUUUUUUUUUUUUUUUUUUUUUUUUUUUUUUUUUUUUUUUUUUUUUUUUUUUUUUUUUUUUUUUUUUUUUUUUUUUUUUUUUUUCCUUCUUUCUUUUGUUCUCUUUU--------------------CUCUUUUCCAUUCUUACGGUGGCUCCGUCUUAGCCCUAGUCACGGCUAGCUGUGAAAGGUCCGUGAGCCGCAUGACUGCAGAGAGUGCUGAUACUGGCCUCUCUGCAGUUCAUGU-----
4_NC_009825             ----------------------------------------------------------------------UUCACGCAGAAAGCGUCUAGCCAUGGCGUUAGUAUGAGUGUUGUACAGCCUCCAGGACCCCCCCUCCCGGGAGAGCCAUAGUGGUCUUCGGAACCGGUGAGUACACCGGAAUCGCCGGGAUGACCGGGUCCUUUC--UUGGAUU-AACCCGCUCAAUGCCCGGAAAUUUGGGCGUGCCCCCGCAAGACUGCUAGCCGAGUAGUGUUGGGUCGCGAAAGGCCUUGCGGUACUGCCUGAUAGGGUGCUUGCGAGUGCCCCGGGAGGUCUCGUAGACCGUGCACCAUGAGCACGAAUCCUAAACCUCAAAGAAAAACCAAACGUAACACCAACCGCCGCCCAAUGGACGUUAAGUUCCCGGGUGGUGGCCAGAUCGUUGGCGGAGUUUACUUGUUGCCGCGCAGGGGCCCCAGAUUGGGUGUGCGCGCGACUCGGAAGACUUCGGAGCGGUCGCAACCUCGUGGAAGACGCCAACCUAUCCCCAAGGCGCGUCGACCCGAGGGAAG-GUCCUGGGCACAACCAGGAUAUCCAUGGCCUCUUUACGGUAAUGAGGGUUGUGGGUGGGCAGGAUGGCUCUUGUCCCCCCGUGGCUCUCGACCGUCUUGGGGCCCAAAUGAUCCCCGCGGGAGGUCCCGCAAUUUGGGUAAGGUCAUCGAUACCCUAACCUGCGGCUUCGCCGACCUCAUGGGAUACAUCCCGCUCGUAGGCGCCCCCGUGGGUAGCGUCGCCAGGGCCCUGGCACAUGGUGUCAGGGCUUUGGAGGACGGGAUCAAUUAUGCAACAGGGAAUCUCCCCGGUUGCUCCUUUUCUAUCUUCCUCUUGGCACUUCUUUCGUGCCUGACUGUCCCCGCUUCGGCCGUUAACUAUCGCAAUGUCUCAGGCAUCUACCAUGUCACCAAUGACUGCCCGAAUUCAAGCAUAGUGUAUGAGGCCGACCAUCACAUCAUGCACCUUCCAGGUUGCGUGCCCUGCGUGAGAGAGGGG---AAUCAGUCACGCUGCUGGGUGGCCCUUACUCCUACCGUCGCAGCGCCAUACAUCGGCGCACCGCUUGAGUCCUUACGGAGUCAUGUGGAUUUGAUGGUGGGGGCCGCCACUGUCUGCUCGGGUCUUUACAUCGGGGACCUGUGUGGCGGCUUGUUCCUAGUUGGCCAGAUGUUUUCAUUCCGACCACGGCGCCACUGGACCACCCAGGAUUGCAAUUGUUCCAUCUACACAGGGCACAUUACAGGCCACAGAAUGGCCUGGGACAUGAUGAUGAACUGGAGUCCAACAACCACCUUAGUUCUCGCCCAGGUCAUGAGGAUCCCAACCACUCUGGUAGACUUACUCUCUGGAGGCCACUGGGGUGUCCUCGUGGGGGUGGCCUAUUUCAGCAUGCAGGCCAAUUGGGCCAAAGUCAUCUUGGUCCUAUUCCUCUUUGCAGGGGUUGAUGCCGAGACUCACGUGUCUGGGGCA---GCAGUCGGCCGGAGUACCGCCGGCUUGGCUAACCUCUUUUCUUCUGGGUCUAAGCAGAAUUUACAGCUCAUCAACAGCAAUGGGAGCUGGCAUAUAAAUAGGACUGCCCUUAACUGCAAUGACAGCUUAAACACUGGGUUCUUGGCUAGCUUGUUCUACACCCAC---AAGUUUAACAGCUCAGGGUGUUCCGAACGGCUCGCGUGCUGCAAGAGCCUUGACAGCUACGGCCAAGGCUGGGGCCCACUCGGGGUC---GCUAACAUCAGCGGCUCGUCU---------GAUGACAGGCCUUAUUGCUGGCACUACGCGCCUCGGCCAUGCGGGAUUGUGCCAGCAUCCAGUGUGUGUGGCCCCGUGUAUUGUUUCACUCCCAGCCCUGUCGUGGUCGGUACUACUGAUCACGUCGGGGUCCCUACUUACACCUGGGGGGAGAACGAGACUGAUGUCUUCCUUUUGAACUCGACCAGACCGCCGCAUGGUGCGUGGUUUGGAUGCGUGUGGAUGAACAGUACCGGGUUCACCAAAACCUGUGGCGCCCCUCCAUGCGAGGUUAACACCAAUAAUGGGACC---------------------UGGCACUGCCCCACCGAUUGCUUCAGGAAGCAUCCGGAGACUACCUACGCCAAGUGCGGAUCAGGGCCUUGGAUCACACCACGCUGCCUGAUUGAUUACCCGUACCGGCUGUGGCAUUUCCCGUGCACCGCCAACUUCUCCGUCUUUAACAUCAGGACAUUUGUCGGCGGUAUAGAGCAUCGGAUGCAAGCGGCAUGCAACUGGACCAGGGGGGAAGUCUGUGGCUUGGAGCACAGGGAUCGGGUAGAGCUAUCACCCCUGCUCCUUACCACUACAGCGUGGCAGAUCCUCCCCUGCUCUUUCACCACUUUACCUGCCCUCUCCACCGGCUUGAUCCACCUCCACCAAAAUAUCGUGGACGUCCAGUACCUCUAUGGUGUUGGAUCUGCAGUGGUAUCUUGGGCCCUUAAGUGGGAAUAUGUGGUGCUCGCGUUCCUGCUUCUCGCGGACGCGAGAGUCUCUGCCUACCUAUGGAUGAUGUUUAUGGUA-AGUCAAGUUGAGGCGGCUCUGUCCAACCUAAUUAACAUCAAUGCUGCUUCAGCCGCUGGUGCCCAAGGCUUCUGGUACGCCAUCCUCUUCAUCUGCAUUGUCUGGCAUGUCAAGGGCCGGUUCCCAGCUGCUGCUGCCUACGCAGCCUGCGGGCUGUGGCCCUGUUUUCUCCUGCUUCUGAUGCUGCCUGAGAGGGCUUAUGCAUACGACCAGGAAGUGGCAGGGUCCCUUGGCGGCGCCAUCGUUGUCAUGCUGACCAUUCUGACACUGUCUCCGCACUACAAGUUAUGGCUGGCUAGGGGAUUGUGGUGGAUCCAAUAUUUUAUAGCUAGGACCGAGGCUGUGCUGCAUGUCUAUAUUCCAUCCUUCAACGUGCGCGGGCCUCGCGACUCAGUGAUUGUUCUUGCAGUCCUGGUCUGUCCAGACCUAGUAUUUGACAUCACAAAAUAUCUUCUGGCCAUCUUAGGGCCCCUCCACAUACUCCAGGCCUCGCUCCUACGCAUCCCUUACUUUGUGAGGGCACAAGCGCUGGUUAAGAUCUGCAGCUUGUUGCGUGGGGUAGUUUAUGGCAAGUACUUCCAAAUGGUCGUGCUUAAAAGCAGGGGCCUGACUGGUACUUACAUCUAUGACCACCUUACUCCCAUGUCAGAUUGGCCGCCUUACGGCCUCCGCGAUUUGGCGGUGGCCCUAGAGCCAGUUGUGUUCACGCCCAUGGAGAAGAAAGUCAUCGUCUGGGGCGCUGACACCGCUGCGUGCGGAGACAUCAUAAGGGGAUUACCUGUUUCGGCCAGGUUGGGCAAUGAGAUCUUGCUCGGACCAGCCGAUACAGAAACAUCAAAGGGGUGGAGACUCCUUGCCCCCAUCACAGCAUACGCNCAGCAGACCCGCGGCUUGUUCAGCACCAUCGUAACGAGCCUCACUGGCAGGGACACCAAUGAGAAUUGUGGCGAAGUGCAGGUCUUAUCCACCGCUACGCAGUCCUUCCUGGGUACUGCGGUUAACGGCGUGAUGUGGACCGUCUACCACGGGGCGGGUGCCAAGACCAUCAGCGGCCCGAAGGGACCUGUCAAUCAAAUGUACACUAAUGUUGACCAAGACUUGGUGGGGUGGCCAGCACCCCCCGGAGUCAGAUCUCUUGCUCCGUGCACCUGCGGCUCGGCAGACUUGUAUCUAGUCACCAGGCACGCGGAUGUAAUACCCGUGCGCAGGAGAGGAGACACCAGAGGAGCUCUCUUGAGCCCUAGACCAAUAUCCAUUCUUAAGGGAUCUUCCGGAGGUCCGCUGCUGUGCCCCAUGGGACACCGCGCCGGCAUAUUCCGUGCGGCGGUGUGUACUCGGGGGGUAGCCAAGGCGGUAGACUUCGUCCCGGUUGAAUCUCUUGAGACUACCAUGAGAUCACCAGUGUUCACUGACAACUCAACACCCCCAGCAGUGCCCCAGACCUACCAGGUCGCGCACCUACACGCACCAACAGGAAGUGGCAAGAGCACUAAGGUCCCGGCGGCGCAUGCUGCCCAAGGCUAUAAAGUGCUAGUGCUCAAUCCUUCGGUUGCGGCCACACUGGGUUUUGGGGUAUACAUGUCCAAGGCAUAUGGCAUCGACCCGAACAUCCGGUCGGGAGUCAGGACCAUCACCACGGGUGCGCCAAUCACGUACUCAACGUAUGGUAAGUUCCUGGCUGAUGGAGGUUGCAGCGGAGGGGCAUACGACAUAAUCAUCUGUGACGAGUGCUAUUCCACUGACUCCACAACGAUCCUUGGCAUAGGCACAGUCCUGGACCAAGCGGAGACCGCUGGAGUGCGCCUCACCGUGCUCGCGACUGCUACUCCGCCAGGGUCAGUGACUACACCUCAUUCCAACAUAGAGGAGGUCGCCCUGCCAACAACGGGGGAAAUACCCUUUUACGGCAAGGCGAUCCCUCUGGAGCUGAUCAAGGGGGGCAGACAUCUCAUCUUCUGCCAUUCAAAGAAAAAGUGCGAUGAACUGGCCAGACAACUGACAUCUCUUGGUCUGAAUGCCGUAGCCUACUACAGAGGCUUAGACGUUUCGGUGAUUCCCACGUCUGGGGACGUCGUGGUAUGCGCCACGGACGCCCUCAUGACGGGUUUCACCGGCGACUUUGACUCAGUGAUAGACUGCAAUACAUCUGUGAUACAGACUGUUGACUUCAGCUUGGACCCCACCUUCUCCAUAGAGAUUACAACCGUUCCCCAGGACGCGGUAUCCCGCAGCCAGCGGAGAGGCCGCACUGGUAGGGGGAGGUUGGGCACAUACCGGUAUGUCACCCCGGGAGAGAGACCAUCAGGCAUGUUUGACACUGCAGAGCUUUGCGAGUGCUACGAUGCCGGGUGCGCCUGGUACGAGCUGACACCUGCUGAAACCACAACAAGGCUGAAAGCUUACUUCGACACACCAGGCCUUCCUGUGUGCCAAGACCAUCUGGAAUUCUGGGAGAGCGUCUUUACAGGGUUAACCCACAUAGACGGUCAUUUCCUAUCCCAGACCAAGCAAUCGGGUGAGAAUUUCCCGUAUCUUGUUGCUUACCAAGCGACGGUGUCGGCCAAGGUCUGGCUCGCUCCACCAAGCUGGGACACCAUGUGGAAGUGCCUAAUUCGCCUUAAGCCCACCCUGCACGGGCCCACGCCCCUCCUCUACAGACUGGGGUCUGUGCAGAAUGAAGUGGUGCUCACCCAUCCCAUCACCAAAUACAUCAUGGCUUGCAUGUCAGCUGAUCUCGAGGUAGUGACAAGUACGUGGGUCUUGGUGGGCGGCGUCCUGGCAGCUCUGGCUGCUUACUGUCUUUCAGUGGGCAGCGUAGUGAUUGUUGGGAGAGUCGUCCUGUCGGGCCAACCUGCUGUCAUUCCUGAUCGCGAAGUGCUCUACCAACAGUUCGACGAAAUGGAGGAGUGUUCCAAACACCUCCCACUAGUCGAGCACGGGUUACAACUGGCUGAGCAGUUCAAGCAGAAGGCCUUAGGUCUCCUAAAUUUCGCUGGCAAGCAAGCCCAAGAGGCAACACCAGUGAUCCAGUCUAACUUCGCUAAACUUGAGCAGUUUUGGGCGAACGACAUGUGGAAUUUCAUCAGCGGCAUUCAAUAUCUCGCUGGACUGUCUACUUUGCCAGGCAAUCCUGCCAUUGCUUCCCUCAUGUCCUUUACUGCUGCCGUUACAAGCCCUCUGACCACCCAACAAACCCUCCUUUUUAACAUCUUGGGGGGAUGGGUGGCCUCACAGAUUCGCGACUCCGAUGCUUCUACCGCAUUCGUCGUGAGCGGCUUGGCGGGGGCGGCAGUUGGCAGUGUGGGCCUUGGCAAAAUUUUGGUGGACAUUCUGCCCGGUUACGGCGCCGGCGUACGUGGCGCUGUGGUUACCUUCAAGAUCAUGAGCGGCGAGAUGCCUUCCACAGAGGACUUGGUAAAUUUGCUCCCGGCCAUUCUAUCGCCCGGAGCAUUGGUGGUGGAGGUGGUAUGCCCGGCGAUUUUGCGCCGCCACGUGGGCCCGGGCGAAGGGGCCGUGCAGUGGAUGAACCGUCUAAUUGCGUUCGCAUCGCGAGGCAAUCACGUGUCUCCCACGCAUUACGUCCCUGAGUCCGACGCGGCACGCCGCGUGACCACCAUACUAUCAUCCCUCACUGUGACAUCCCUUCUCAGACGCCUCCACAAGUGGAUCAAUGAAGAUUGCUCCACCCCAUGUGCCGAAUCUUGGCUAUGGGAGGUAUGGGAUUGGGUCUUGCACGUGCUGAGUGACUUCAAGACGUGCUUAAAAGCAAAGUUCGUGCCCUUAAUGCCAGGCAUCCCCCUCCUCUCAUGGCCAAGAGGCUAUAAGGGAGAGUGGCGCGGAGAUGGCGUGAUGCAUACGACAUGCCCCUGCGGAGCAGAUCUGGCAGGUCACAUCAAGAACGGCUCGAUGAGAAUCACCGGGCCGAAAACCUGCAGCAACACAUGGCAUGGAACCUUCCCCAUCAAUGCCUACACCACAGGCCCUGGUGUACCCAUCCCGGCUCCGAACUACAAGUUCGCGCUUUGGAGGGUGUCCGCCGAGGACUACGUGGAGGUUCGCAGAGUGGGUGAUUUCCAUUAUGUCACCGGGGUAACACAAGACAACAUCAAGUUCCCCUGCCAAGUUCCGGCCCCAGAGCUCUUCACGGAAGUGGACGGCAUCAGGAUACACCGCCACGCCCCUAAGUGCAAACCCUUGCUGCGGGACGAAGUGUCGUUCUCAGUAGGACUCAAUUCGUUCGUAGUGGGAUCACAACUCCCAUGCGAGCCAGAGCCGGACGUGGCAGUGCUAACAUCCAUGCUGACAGACCCAUCACACAUAACGGCGGAAUCGGCGCGUCGGAGAUUGGCUCGAGGGUCACGACCCUCGCUAGCUAGUUCCUCGGCGAGUCAGCUUUCGCCCCGUCUUCUUCAGGCCACGUGUACCGCUCCCCAUGACUCCCCUGGUACUGAUCUCCUCGAGGCUAACCUCUUGUGG------------GGGUCUACCGCUACCAGGGUUGAGACGGACGAGAAGGUAAUAAUACUAGACUCUUUUGAGUCAUGUGUGGCUGAGCAAAAUGAUGACAGGGAAGUCUCGGUUGCCGCGGAAAUCCUGCGUCCG---ACCAAGAAGUUCCCUCCAGCACUACCGAUCUGGGCCCGGCCGGACUACAAUCCACCUCUUACCGAGACGUGGAAGCAGCAGGACUACCAAGCUCCGACCGUCCACGGUUGCGCUCUGCCUCCGGCAAAGCAGCCCCCUGUUCCCUCUCCCAGGAGG---AAACGGACGGUACAGCUCACUGAGUCCGUUGUUUCUACCGCUUUGGCAGAGCUGGCCGCAAAGACCUUUGGCCAGUCAGAGCCGAGCUCAGACCGUGAUACAGACCUUACCACCCCAACUGAGACCACAGACUCGGGCCCCAUCGUCGUGGAUGAUGCA------UCCGAUGACGGAUCUUAUUCGUCAAUGCCUCCACUAGAGGGGGAGCCCGGUGACCCGGACUUG------------------------------------------------------------ACAUCAGACUCUUGGUCCACUGUUAGCGGAUCG------------GAGGACGUCGUGUGCUGUUCGAUGUCAUACUCGUGGACUGGGGCGCUUGUAACACCUUGCGCGGCUGAAGAAUCAAAGCUGCCAAUUAGCCCCCUGAGCAAUUCACUUUUGCGCCAUCACAAUAUGGUGUAUGCCACGACCACCCGUUCUGCUGUGACACGGCAGAAGAAGGUGACCUUCGACCGCCUGCAGGUGGUGGACAGUACCUACAAUGAAGUGCUUAAGGAGAUAAAGGCACGAGCAUCCAGAGUGAAGCCACGCUUGCUUACCACAGAGGAAGCUUGCGACCUGACGCCCCCCCACUCAGCCAGAUCAAAGUUCGGCUACGGGAAAAAGGAUGUUCGGAGCCAUUCCCGCAAGGCCAUUAACCACAUCAGCUCCGUGUGGAAGGACUUGCUGGACGACAACAAUACCCCAAUUCCAACAACAAUCAUGGCCAAAAAUGAGGUCUUCGCUGUGAACCCAGCGAAGGGAGGUCGGAAGCCUGCUCGCCUGAUCGUGUAUCCGGAUCUCGGAUCCCGGGUUUGCGAGAAGAGAGCGCUUCACGACGUCAUCAAAAAAACUGCCUUAGCCGUGAUGGGAGCCGCUUAUGGCUUCCAAUACUCCCCAGCGCAGCGGGUGGAAUUUCUUCUGACUGCUUGGAAGUCGAAGAACGACCCAAUGGGGUUCUCUUAUGAUACCCGCUGCUUUGACUCCACUGUAACCGAAAAGGACAUCAGGGUCGAGGAAGAGGUCUAUCAGUGUUGUGACCUGGAGCCCGAAGCCCGCAAAGUCAUCACCGCCCUCACAGAUAGACUCUAUGUGGGCGGCCCUAUGCACAACAGCAAGGGAGACCUUUGUGGGUAUCGGAGAUGUCGCGCAACCGGCGUCUACACCACCAGCUUCGGGAACACGCUGACGUGCUAUCUCAAAGCCACGGCCGCCAUCAGGGCGGCGGCGCUGAGAGACUGCACUAUGUUGGUUUGCGGUGAUGACUUAGUCGUCAUCGCUGAGAGCGACGGCGUAGAGGAGGACAACCGAGCCCUCCGAGCCUUCACGGAGGCUAUGACGAGAUACUCGGCUCCCCCAGGUGACGCUCCGCAGCCAGCAUAUGACCUGGAACUAAUAACAUCAUGUUCAUCCAACGUCUCAGUCGCGCACGACGUGACGGGUAAAAAGGUAUAUUACCUAACCCGAGACCCUGAAACUCCCUUGGCGCGAGCUGUAUGGGAGACAGUCCGACACACUCCAGUCAAUUCCUGGUUGGGAAACAUCAUAGUCUACGCUCCCACAAUAUGGGUGCGCAUGAUAUUGAUGACCCACUUUUUCUCAAUACUCCAGAGCCAGGAAGCCCUUGAGAAAGCACUCGACUUCGAUAUGUACGGAGUCACCUACUCUAUCACUCCGCUGGAUUUACCGGCAAUCAUUCAAAGACUCCAUGGCUUAAGCGCGUUCACGCUGCACGGAUACUCUCCACACGAACUCAACCGGGUGGCCGGAGCCCUCAGAAAACUUGGGGUACC-CCCGCUGAGAGCGUGGAGACAUCGGGCCCGAGCAGUCCGCGCUAAGCUUAUCGCCCAGGGAGGUAGAGCCAAAAUAUGUGGCAUAUACCUCUUUAACUGGGCGGUAAAAACCAAACUCAAACUCACUCCAUUGCCUGCCGCUGCCAAACUCGAUUUAUCGGGUUGGUUUACGGUAGGCGCCGGCGGGGGAGACAUUUAUCACAGCAUGUCUCAUGCCCGACCCCGCUAUUUACUCCUGUGCCUACUCAUACUUACAGUAGGGGUAGGCAUCUUCCUGCUGCCUGCUCGG--------UAGGCAGCUUA-----ACACUCCGACCUU--AGGGUCCCCUUUUUUUUUUUUUUUUUGG-------------------------------------------------------------------------------------------------------------------------------------------------------------------------------------------------------------------------------------------------------
4a_KM043284             --------ACCUGCUCUC-UAUGAGAGCAACACUCCACCAUGAACCGCUCCCCUGUGAGGAACUACUGUCUUCACGCAGAAAGCGUCUAGCCAUGGCGUUAGUAUGAGUGUUGUACAGCCUCCAGGACCCCCCCUCCCGGGAGAGCCAUAGUGGUCUGCGGAACCGGUGAGUACACCGGAAUCGCCGGGAUGACCGGGUCCUUUC--UUGGAUU-AACCCGCUCAAUGCCCGGAAAUUUGGGCGUGCCCCCGCAAGACUGCUAGCCGAGUAGUGUUGGGUCGCGAAAGGCCUUGUGGUACUGCCUGAUAGGGUGCUUGCGAGUGCCCCGGGAGGUCUCGUAGACCGUGCACCAUGAGCACGAAUCCUAAACCUCAAAGAAAAACCAAACGUAACACCAACCGCCGCCCCAUGGACGUCAAGUUCCCGGGUGGUGGUCAGAUCGUUGGCGGAGUUUACUUGUUGCCGCGCAGGGGCCCCCGGUUGGGUGUGCGCGCGACUCGGAAGACUUCGGAGCGGUCGCAACCUCGUGGGAGACGCCAACCUAUCCCCAAGGCGCGUCAAUCCGAGGGAAG-AUCCUGGGCACAACCAGGAUAUCCAUGGCCCCUUUACGGUAAUGAGGGCUGUGGGUGGGCAGGAUGGCUCUUGUCCCCCCGUGGUUCUCGACCGUCUUGGGGCCCAAAUGAUCCCCGGCGGAGGUCCCGCAAUCUGGGUAAGGUCAUCGAUACCCUAACUUGCGGCUUCGCCGACCUCAUGGGAUACAUCCCGAUCGUAGGCGCCCCCGUAGGUGGCGUCGCCAGAGCCCUAGCACAUGGUGUUAGGGCCGUGGAAGACGGGAUCAAUUUUGCAACAGGGAAUCUUCCCGGUUGCUCCUUUUCUAUCUUCCUCUUGGCACUUCUCUCGUGCCUGACUGUCCCCGCUUCGGCCAUUAACUAUCGCAACAUCUCGGGCAUCUAUCAUAUCACCAAUGACUGCCCGAAUUCAAGCAUAGUUUAUGAGGCCAACCACCACAUCUUGCACCUUCCAGGUUGCGUGCCCUGCGUGAGAGAGGGG---AAUCAGUCACGCUGCUGGGUGGCCCUUACUCCUACCGUCGCUGCGCCGCACAUCGGCGCGCCGCUCGAGUCUCUGCGGAGUCAUGUGGAUCUGAUGGUGGGAGCUGCCACUGUUUGCUCAGCCCUUUACAUCGGGGAUUUGUGUGGCGGCUUGUUUUUGGUUGGUCAGAUGUUUUCUUUUCGACCACGGCUCCACUGGACUACCCAGGAUUGCAAUUGUUCCAUCUACACAGGGCACAUCACUGGCCACAGAAUGGCCUGGGACAUGAUGAUGAACUGGAGUCCAACAACCACCCUAGUCCUCAGUCAGGUCAUGAGGAUCCCAAGUACCCUGGUAGACUUGCUUGCUGGGGGCCACUGGGGUGUCCUCGUGGGAGUGGCCUAUUUUAGCAUGCAAGCUAAUUGGGCCAAAGUCAUCUUGGUCCUAUUCCUCUUCGCAGGGGUUGAUGCUGACACUCACACGACUGGGGGC---GUGGCAGGCCAUUCCACCUUCCAGUUCACUAAACUCUUUACAUCUGGACCUAGCCAAAACCUGGGGCUUAUUAACACCAAUGGAAGCUGGCAUAUAAACAGAACUGCCCUCAACUGCAAUGACAGCUUAAACACUGGGUUCCUAGCCAGCUUAUUCUACACCCGU---AAGUUCAACAGCUCAGGGUGUCCCGAGCGACUCGCGAGUUGCAGGGGCCUUGAUACGUUCGACCAAGGCUGGGGUCCACUUGGGGUC---GUUAACACCAAGAACUCAUCU---------GACGACAGACCCUAUUGCUGGCACUACUCACCUCGACAGUGCGGGAUUGUGCCGGCAUCCAGCGUGUGUGGCCCCGUGUAUUGCUUCACUCCCAGCCCUGUCGUGGUCGGAACAACUGAUCGCCUCGGGGUUCCCACUUACACCUGGGGGGAGAAUGAGUCUGAUGUCUUCAUUUUGAACUCGACAAGACCGCCACAAGGAGCGUGGUUUGGAUGCGUGUGGAUGAACGGCACCGGGUUCACAAAAGCCUGUGGUGCUCCUCCAUGCGAGGUUCGGACCAGCAACAAAUCU---------------------UGGUCCUGCCCCACUGAUUGUUUCAGGAAGCAUCCGGAGACCACCUAUGCCAAAUGCGGGUCUGGCCCCUGGAUCACACCACGAUGCUUGGUUCAUUACCCGUAUCGGCUGUGGCACUACCCAUGCACCGUCAACUUUACUGUCUUUAAGGUCAGGACCUUUAUUGGCGGUAUAGAGCACCGGAUGGAGGCAGCAUGCAACUGGACCAGGGGGGAAGCCUGCGGCUUGGAGCAUAGAGAUCGCGCAGAACUGUCGCCUCUGCUCCUUUCCACUACAACGUGGCAAGUCCUUCCCUGCUCUUUCACCCCUAUGCCUGCCCUCUCUACCGGCUUGAUCCACCUCCACCAAAACAUCGUGGACGUCCAGUACCUCUACGGUGUCGGAUCUGCGGUGGUAUCCUGGGCCCUUAAGUGGGAAUAUGUGGUGCUCGCGUUCCUGCUUCUUGCAGACGCGAGAGUCUCUGCUUGCCUAUGGAUGAUGUUUAUGGUA-UCCCAGGUCGAGGCGGCUCUGUCCAACUUAAUCAACAUCAAUGCUGCUUCAGUCGCUGGCACCCACGGCUUCUGGUACGCCAUCUUCUUCAUCUGUAUCGCCUGGCAUGUCAAGGGCCGGCUCCCAGCUGCUGCUACCUAUGUGGCUUGCGGGAUGUGGCCUUUACUUCUCCUACUUCUGAUGCUGCCCGAGAGGGCUUAUGCAUUAGACCAGGAGGUGGCAGGGUCCCUUGGUGGUGCGGUCGUUGUUCUGUUGACCAUACUGACAUUGUCUCCACACUACAAGUCAUGGUUGGCCAGGGUACUAUGGUGGACUCAGUACUUCAUAGCUAGGGCCGAGGCCAUGCUGCAUGUCUAUGUUCCAUCCUUCGACGUGCGCGGGUCUCGCGACUCACUGAUCAUCAUUGCUGUCCUGGCUUGCCCGCACCUGAUAUUUGACAUCACAAAGCAUCUCCUGGCCAUCUUAGGGCCCCUCUACAUACUCCAGGCCUCACUCCUACGCGUCCCUUACUUCGUGAGGGCGCACGCGCUGGUUAAGAUCUGCAGCUUGUUGCGCGGGGUAGUCCAUGGCAAGUAUUACCAAAUGGCCGUGCUGAAGAUAGGGGCCCUGACUGGUACUUACGUCUAUGACCACCUUACUCCCCUGUCAGACUGGGCCGCUGAGGGUCUCCGUGAUUUAGCGGUGGCCCUAGAGCCGGUUGUGUUCACGGCCAUGGAGAAAAAGGUCAUCGUCUGGGGUGCCGACACUGCCGCGUGCGGCGACAUCAUAGGGGGACUACCUGUCUCGGCUAGGUUGGGCAAUGAGAUCUUGCUCGGCCCGGCCGAUUCAGAAACAUCCAAGGGGUGGAGACUCCUUGCCCCCAUCACGGCGUACGCACAGCAAACCCGCGGCUUGUUCAGUACCAUCAUAACGAGCCUCACUGGCAGGGACACCAAUGAAAACUGUGGUGAAGUACAGGUCCUAUCCACCGCCACGCAGUCCUUCUUGGGUACCGCAGUCAACGGCGUGAUGUGGACUGUUUACCAUGGGGCGGGUAGCAAGACUAUCAGCGGGCCGAAAGGACCUGUCAACCAGAUGUACACUAAUGUUGACCAAGACCUAGUGGGGUGGCCAGCGCCGCCCGGAGUCAAAUCUCUCACACCGUGCACCUGUGGCGCGUCUGACUUGUACUUAGUCACCAGGCAUGCGGACGUGGUGCCUGUGCGCAGGAGAGGGGACACCAGGGGAGCUCUCUUGAGCCCCAGGCCCAUAUCCACUCUUAAGGGGUCCUCUGGUGGUCCGCUGCUGUGCCCCAUGGGACACGCUGCCGGCUUGUUCCGCGCGGCGGUGUGUACUCGAGGGGUAGCUAAAGCGGUGGACUUUGUCCCGGUCGAAUCUCUUGAGACCACCAUGAGAUCACCAGUGUUCACUGACAACUCAACACCCCCUGCAGUGCCUCAGGCCUAUCAGGUCGCACACUUGCACGCACCAACAGGAAGUGGCAAGAGCACCAAGGUCCCAGCAGCGUACGCAGCUCAGGGCUACAAAGUGUUAGUGCUUAACCCCUCAGUUGCGGCUACACUGGGUUUUGGAGCGUACAUGUCCAAGGCGUACGGUAUUGACCCAAACAUCCGGUCAGGAGUCAGGACUAUCACCACGGGUGCGCCAAUCACGUACUCUACGUAUGGCAAGUUCCUGGCUGACGGAGGAUGCAGCGGGGGGGCAUACGACAUAAUCAUCUGUGACGAGUGCCACUCUACUGACUCCACAACGAUCCUUGGCAUAGGCACGGUCCUGGACCAAGCGGAGACCGCUGGAGCGCGCCUCGUCGUGCUCGCGACCGCUACCCCGCCAGGGUCGGUGACUACACCCCAUUCCAACAUAGAGGAGGUCGCUCUGCCGACAACGGGUGAAAUACCCUUUUACGGCAAGGCGAUCCCCCUAGAACUAAUUAAGGGGGGCAGACACCUCAUCUUCUGCCACUCAAAGAAAAAGUGUGAUGAACUGGCUAAACAACUAACAUCUCUCGGUCUGAAUGCUGUAGCCUACUACAGAGGCUUAGACGUUUCGGUGAUUCCCACAUCUGGGGACGUCGUGGUCUGCGCCACGGACGCCCUCAUGACGGGGUUUACCGGCGACUUUGACUCAGUGAUAGACUGCAACACAUCUGUAAUACAGACCGUUGACUUCAGCUUGGACCCAACCUUCUCCAUAGAGACUACAACUGUUCCUCAGGACGCGGUGUCCCGCAGCCAGCGGAGAGGCCGUACUGGUAGGGGGAGGUUGGGCAUAUACCGGUACGUCACCCCAGGGGAGAGACCAUCAGGCAUAUUUGACACUUCAGUGAUCUGCGAGUGCUACGAUGCUGGGUGCGCCUGGUACGAGCUGACACCGGCUGAGACUACAACAAGGCUGAGAGCUUACUUCAACACGCCAGGCCUCCCUGUGUGCCAAGACCACCUGGAAUUCUGGGAGAGCGUCUUCACGGGGCUAACCCAAAUAGACGGUCAUUUCCUAUCCCAGACCAAGCAAUCGGGUGAAAAUUUCCCAUACCUUGUUGCUUACCAAGCCACAGUGUGCGCCAGAGCUCUAGCGCCCCCACCAAGCUGGGACAUCAUGUGGAAGUGCCUGGUCCGCCUCAAGCCUACUCUGCAUGGGCCCACACCUCUCCUAUACAGACUGGGGUCUGUGCAGAAUGAAGUGACACUCACCCAUCCCAUUACCAAAUACAUCAUGGCCUGCAUGUCAGCUGACCUCGAGGUAGUGACGAGCACGUGGGUCUUAGUGGGCGGCGUCCUGGCAGCCCUAGCUGCUUACUGUCUUUCAGUGGGCAGCGUGGUGAUUGUCGGGAGAGUUGUCCUGUCAGGCCAACCUGCUAUCAUUCCUGACCGCGAGGUGCUCUACCAACAGUUUGACGAAAUGGAGGAGUGUUCCAAACAUCUUCCGCUAGUCGAGCAUGGGUUACAACUGGCAGAGCAAUUUAAGCAGAAGGCAGUAGGUCUUCUAAACUUUGCUGGCAAGCAAGCCCAAGAGGCAACACCAGUGAUCCAGUCCAACUUCGCCAAACUUGAACAGUUCUGGGCAAGACACAUGUGGAAUUUUAUCAGCGGCAUUCAAUAUCUCGCUGGAUUGUCUACCCUGCCAGGGAAUCCUGCCAUUGCUUCCCUCAUGUCCUUUACUGCCGCCGUUACAAGCCCUUUGACUACUCAACAAACCCUUCUUUUCAACAUCUUGGGGGGCUGGGUGGCCUCACAGAUCGCAACUCCGACGGCCUCUACGGCAUUCGUCGUGAGUGGUCUGGCGGGGGCAGCAGUCGGCAGUGUGGGCCUUGGCAAGAUUCUGGUGGACAUCCUCGCUGGCUACGGCGCCGGCGUAGCCGGCGCUGUGGUCACUUUCAAGAUCAUGAGCGGCGAGAUGCCAUCCACAGAGGACUUGGUAAAUUUGCUCCCAGCUAUUCUAUCGCCUGGGGCACUGGUAGUGGGGGUGGUGUGCGCGGCGAUUCUGCGCCGCCACGUGGGCCCGGGCGAAGGGGCUGUGCAAUGGAUGAACCGUCUAAUUGCAUUCGCAUCGCGAGGCAAUCACGUGUCUCCCACGCAUUAUGUCCCUGAGUCCGACGCGGCAGCUCGCGUGACCCAGAUACUAUCAUCCCUCACUGUGACAUCCCUUCUCAGACGCCUCCACAAGUGGAUCAAUGAAGAUUGUUCCACUCCAUGCGCCGGCUCGUGGCUUUGGGAGGUGUGGGAUUGGGUCUGUACGGUGCUGAGUGACUUCAAGACGUGGCUAAAAGCCAAGCUGUUGCCUCUCAUGCCAGGUAUCCCCUUCCUCUCGUGCCAGAGGGGUUACAAGGGAGAGUGGCGUGGGGACGGCGUAAUGCACACCACAUGCCCCUGUGGGGCAGAGCUGGCAGGUCACAUCAAGAACGGCUCGAUGAGAAUCACUGGGCCGAAAACUUGCAGCAACACAUGGCAUGGCACCUUCCCCAUCAAUGCUUACACCACAGGCCCCGGCGUACCCAUCCCAGCGCCGAAUUACAAGUUCGCGCUUUGGAGGGUGUCCGCCGAGGAAUACGUGGAGGUUCGCAGAGUGGGUGAUUUCCACUACGUCACCGGGGUAACACAAGAUAACAUCAAGUGCCCCUGCCAAGUUCCGGCCCCAGAGUUCUUCACGGAGGUAGACGGCAUAAGACUUCACCGUCAUGCCCCGAAGUGCAAACCCUUGCUGCGGGACGAAGUGUCGUUCUCAGUAGGACUCAAUUCGUUCGUAGUGGGGUCGCAACUCCCAUGCGAGCCGGAGCCGGACGUGGCCGUGCUGACAUCCAUGUUGACAGACCCAUCACACAUAACGGCAGAAACGGCGGGCCGGAGACUGGCUCGGGGGUCACCACCCUCGUUAGCUAGUUCUUCGGCUAGCCAGCUGUCUGCCCCGUCUCUCAAGGCCACAUGCACCGCUCGCCAUGACUCCCCUGGUACUGAUCUCCUCGAGGCUAACCUCUUGUGG------------GGGUCUGCUGCUACCAGGGUUGAGACAGACGAGAAGGUGAUUAUACUGGACUCUUUUGAGCCGUGUAUGGCUGAACUGGAUGAUGACAGGGAGGUCUCGGUCGCCGCGGAAAUCCUGCAGCCG---ACCAAGAAGUUUCCCCCAGCUCUGCCGAUCUGGGCUCGACCAGAUUACAAUCCACCCCUCACCGAGACAUGGAAGCAACAGGACUACAAACCCCCGACCGUCCACGGGUGCGCCUUGCCUCCCAGCAAACAGCCCCCCGUUCCUCCUCCCAGGAGG---AAGCGGACGGUUCAGCUCACAGAGUCCGUCGUUUCCACUGCUUUGGCAGAACUGGCCGCAAAGACCUUCGGCCGAUCUGAGCUGGGUUCAGAUUCCGGUGCAGACCUCACCACCCCAACCGAGACCACAGACUCGGGCCCCAUCCUCGUGGAUGACGCA------UCUGAUGACGGAUCUUAUUCGUCAAUGCCUCCACUGGAGGGGGAGCCUGGUGACCCGGACUUG------------------------------------------------------------ACAUCAGAUUCUUGGUCCACCGUUAGCGGCUCA------------GAGGAUGUCGUGUGCUGCUCAAUGUCAUAUUCAUGGACUGGGGCGCUUGUAACACCUUGUGCGGCUGAAGAAUCGAAGCUGCCAAUUAGCCCCCUGAGCAAUUCACUCUUACGUCAUCACAACAUGGUGUACGCCACGACUACCCGUUCCGCCGUAACUCGGCAGAAGAAGGUAACCUUCGACCGCCUGCAGGUGGUGGACAAUCACUACAAUGAAACACUUAAGGAGAUCAAGGCGCGAGCAUCCAGAGUGAAGGCACGCUUGCUUACCGCAGAGGAAGCUUGCGACCUGACGCCCCCCCACUCUGCCAGAUCAAAAUUUGGCUAUGGGGCAAAGGAUGUUCGCAGCCAUUCCCGCAAGGCCAUUAACCAUAUCAACUCCGUAUGGGAGGACUUGCUGGAAGACAACAAUACCCCAAUACCAACAACAAUCAUGGCCAAAAAUGAGGUUUUCGCUGUAAAUCCAGCGAAGGGAGGUCGGAAGCCUGCUCGCCUGAUCGUGUAUCCAGAUCUAGGGGUCCGGGUUUGCGAGAAGAGAGCGCUUCACGACGUCAUUAACCAAUUACCUAAGGCCGUGAUGGGAGCCGCUUACGGCUUCCAAUAUUCUCCAGCGCAGCGAGUGGAAUACCUUUUGACUUCCUGGAAGUCGAAGAGGAAUCCCAUGGGGUUCUCUUAUGAUACUCGCUGCUUUGACUCCACUGUGACCGAAAAGGACAUCAGGGUCGAGGAAGAGGUCUAUCAGUGUUGUGACCUAGAGCCCGAAGCCCGCAAGGUUAUUACUGCCCUCACAGAAAGACUCUACGUGGGCGGCCCCAUGCAUAACAGCAAGGGAGACCUUUGUGGGUAUCGGAGAUGCCGCGCGAGCGGCGUCUACACGACCAGCUUCGGGAACACGCUGACGUGCUAUCUUAAAGCCACAGCCGCUAUCAAAGCGGCAGGGCUGAGAGACUGCACCAUGCUGGUUUGCGGUGAUGACUUGGUCGUCAUCGCUGAGAGCGACGGCGUAGAGGAGGAUAGUCGAGCCCUCCGAGCCUUCACGGAGGCUAUGACGAGAUACUCGGCUCCCCCAGGCGACGCCCCGCAGCCGGCAUAUGACCUGGAACUAAUAACAUCAUGUUCAUCCAACGUCUCGGUCGCCCAUGACGCUACGGGCAAGAAGAUAUACUACCUUACCCGGGACCCUGAAACUCCCCUGGCGCGAGCCGCAUGGGAGACAGUCCGACACACUCCUGUCAAUUCCUGGUUGGGAAACAUCAUAGUCUACGCUCCCACAAUAUGGGUGCGUAUGGUGCUGAUGACCCAUUUCUUCUCAAUACUCCAGAGCCAGGAAGCCCUUGAGAAAGCACUCGACUUCGACAUGUACGGAGUCACCUACUCUAUCACUCCGCUGGACCUACCGGCAAUCAUUCAAAGACUCCAUGGCUUAAGCGCAUUUACACUGCACGGAUACUCUCCACACGAACUCAACCGGGUGGCUGGAAGCCUCAGGAAACUUGGGGUACC-CCCGUUGAGAGCGUGGAGACAUCGGGCCCGAGCAGUCCGCGCUAAGCUUAUCGCUCAGGGAGGUAAAGCCAAAAUCUGUGGCAUAUACCUCUUUAACUGGGCGGUAAAAACCAAGCUCAAACUCACUCCAUUGCCUGCCGCAGCCAACCUCGAUUUAUCAGGUUGGUUCACGGUGGGCGCUGGCGGGGGAGACAUUUAUCACAGCGUGUCUCGCGCCCGACCCCGCUAUUUACUCCUGUGCCUACUCCUACUUUCCGUAGGGGUAGGCAUCUUUUUGCUGCCCGCUCGG--------UAGGCAGCUUA-----ACACUCCGACCUU--AGGGUCCUAAGUUGUUUUUUUUUUUUUUUUUUUUUUUCCUUUCCUUCCUUCUUUCCUUUUCU------------------------------------------------------------------------------------------------AAUUUUCCUUCUUUGGUGGCUCCAUCUUAGCCCUAGUCACGGCUAGCUGUGAAAGGUCCGCGAGCCGCAUGACUGCAGAGAGUGCUGA-ACUGGCCUCUCUGCAGAUCAUGU-----
4d_FJ462437             --------ACCUGCUCUC-UAUGAGAGCAACACUCCACCAUGAACCGCUCCCCUGUGAGGAACUACUGUCUUCACGCAGAAAGCGUCUAGCCAUGGCGUUAGUAUGAGUGUUGUACAGCCUCCAGGACCCCCCCUCCCGGGAGAGCCAUAGUGGUCUGCGGAACCGGUGAGUACACCGGAAUCGCCGGGAUGACCGGGUCCUUUC--UUGGAU-AAACCCGCUCAAUGCCCGGAAAUUUGGGCGUGCCCCCGCAAGACUGCUAGCCGAGUAGUGUUGGGUCGCGAAAGGCCUUGUGGUACUGCCUGAUAGGGUGCUUGCGAGUGCCCCGGGAGGUCUCGUAGACCGUGCACCAUGAGCACGAAUCCUAAACCUCAAAGAAAAACCAAACGUAACACCAACCGCCGCCCAAUGGACGUUAAGUUCCCGGGUGGUGGCCAGAUCGUUGGCGGAGUUUACUUGUUGCCGCGCAGGGGCCCUAGAUUGGGUGUGCGCGCGACUAGGAAGACUUCGGAGCGGUCGCAACCUCGUGGGAGGCGCCAACCUAUCCCCAAGGCGCGCCAACCCGAGGGCAG-GUCCUGGGCUCAGCCUGGGUAUCCUUGGCCUCUUUACGGCAAUGAGGGCUGCGGGUGGGCAGGAUGGCUCCUGUCACCCCGCGGCUCUCGGCCGUCUUGGGGCCCGAAUGAUCCCCGGCGGAGGUCCCGCAACUUGGGUAAGGUCAUCGAUACCCUAACUUGCGGCUUCGCCGACCUCAUGGGAUACAUCCCGGUCGUAGGCGCCCCCGUGGGUGGCGUCGCCAGGGCCCUGGCGCAUGGCGUCAGGCUUCUGGAGGACGGGGUUAAUUAUGCAACAGGGAAUCUUCCCGGUUGCUCUUUCUCUAUCUUCCUCUUGGCACUGCUCUCGUGCCUGACUGUUCCCGCUUCGGCCUACAACUAUCGCAACAGCUCGGGUGUUUACCAUGUCACCAACGACUGCCCGAACUCGAGCAUAGUCUAUGAAGCCGAUCACCACAUCUUGCACCUCCCAGGAUGCGUUCCUUGUGUGAGGGUCGGG---AACAAGUCCACAUGCUGGGUGUCUCUCACCCCCACCGUGGCUGCGCCAUACCUGAAUGCUCCGCUUGAGUCUUUGAGACGUCACGUGGAUCUGAUGGUGGGCGCCGCCACUCUCUGCUCCGCCCUUUACAUCGGAGACGUGUGUGGGGGUGCGUUCUUGGUCGGUCAACUGUUCACCUUCCAACCUCGCCGCCACUGGACCACCCAAGACUGCAAUUGUUCCAUCUACACAGGACAUAUCACAGGGCACAGAAUGGCUUGGGACAUGAUGAUGAAUUGGAGCCCCACUACGACGUUGGUCCUCGCCCAACUUAUGAGGAUCCCAAGCGCUAUGGUCGACCUGCUCGCAGGUGGCCAUUGGGGCAUUCUGGUUGGCAUAGCGUACUUCAGCAUGCAAGCUAAUUGGGCCACGGUCAUCCUGGUCCUGUUUCUCUUUGCUGGAGUUGACGCUGAGACCAUUGUCUCCGGGGGC---CAGGCGGGAAGGACCAUGUUUGGAUUCACCUCACUGCUUAAUCUGGGUCCCAGCCAGAAACUACAGCUCAUUAACACCAACGGGAGCUGGCACAUCAAUAGGACUGCCCUCAAUUGUAACGACAGCCUGAACACAGGGCUCAUAGCCAGUCUGUUCUACGCCCAC---AGGUUCAACAGCUCCGGGUGUCCAGAGAGGCUAGCCAGCUGCAGAAGCCUUGACAGCUUCCAACAGGGCUGGGGCCCUCUUGGGAUU------UAUCAGGCUAAUCAGUCC---------GACACAAGACCCUACUGCUGGAACUAYACACCUCAACCCUGCUGGACGGUGCCUGCAUCUACCGUGUGUGGCCCCGUAUAUUGUUUUACACCCAGCCCCGUGGUGGUCGGGACUACCGAUCGCCUUGGGGUACCAACAUACACGUGGGGCGAGAAUGAGACUGAUGUGUUUCUGCUGAACUCGACCAGGCCUCCUCGGGGUGCUUGGUUUGGCUGCACGUGGAUGAACGGCACAGGGUUUACAAAAUCCUGCGGUGGCCCUCCCUGCCGUAUAACCACGAUCAACAACACC---------------------UGGGGAUGCCCGACUGACUGCUUUAGGAAACAUCCAGAAGCAACCUAUAUUAAAUGUGGCUCAGGGCCUUGGCUUACGCCAAGAUGCCUAGUCCACUACCCUUACCGGCUGUGGCACUAUCCGUGCACAGUCAACUACACCAUCUUUAAGAUCAGGAUGUAUGUCGGCGGGAUAGAGCAUCGGCUGGACGUGGCCUGUAACUGGACUAGAGGGGAGCCCUGCGACCUGGAACACAGAGACCGCGCGGAGAUAUCUCCCUUGCUCCUUUCUACCACACAGUGGCAAGUUCUCCCCUGCUCUUUUACCACGCUGCCCGCCCUCUCGACUGGCUUGAUCCACCUCCACCAGAACAUCGUUGAUGUCCAAUACCUUUACGGUGUCGGCUCAGCUGUGGUGUCCUGGGCUCUUAAGUGGGAGUACAUUGUGCUUGCUUUCCUGCUGUUGGCAGACGCCAGGCUCUGCGCGUGCUUGUGGAUGAUGCUGAUGGUU-UCGCAGGUCGAAGCAGCGCUCGCCAACUUGAUUACCAUCAAUGCUGUCUCAGUCGCCGGCAUCCACGGAUUCUGGUACGCCAUCUUUGUCAUCUGCAUCGCUUGGCAUGUCAAGGGCAGGUUUCCAGCUGCUGUCACCUACGCCGCAUGCGGAUUGUGGCCCCUGCUGCUCCUGGUCUUGAUGUUGCCUGAGAGGGCGUACGCCUUUGAUCGGGAAAUAGCGGGGUCUGCCGGUGGUGGCGUCCUGGUCUUGCUAACCUUACUGACCUUGUCUUCACAUUACAAGCAGUGGCUAGCUCGAGGUAUUUGGUGGUUGCAAUACUUCAUUGCCAGAGCCGAGGCCAUCACCCAUGUCUAUGUGCCAUCUCUAGACGUGCGCGGGCCUCGCGACUCCAUCAUCAUCCUCACUGCCUUGGCAUUCCCACACGUGGCAUUUGAGACCACAAAACAUCUCCUUGCCAUCCUUGGUCCUUUGUACAUACUCCAAGCCUCACUCCUGUGCGUCCCUUACUUUGUGAGAGCGCACGCGCUAGUCAAACUAUGCAGCCUAGUCCGUGGGGUGAUGUGUGGUAAGUAUUGUCAGAUGGCCCUACUGAAGAUAGGAGCGCUGACCGGAACAUACGUCUACAACCACCUCACUCCUUUAUCAGACUGGGCUGCUGAGGGGCUUAAUGACCUAGCGGUGGCACUUGAGCCGGUCGUGUUUACAGCCAUGGAGAAGAAAAUCAUAACUUGGGGCGCUGACACCGCUGCAUGCGGUGACAUUCUCCAGGGCCUGCCUGUCUCGGCAAGGCUGGGUAAUGAAAUCUUGCUCGGCCCGGCCGACGCGCACGCUACGCGGGGGUGGAGGCUGCUUGCCCCUAUCACUGCGUAUGCGCAACAGACCCGGGGGACGCUAGGCACCAUAAUCACAAGCCUCACCGGCAGAGAUACCAACGAGAACUGCGGUGAAAUCCAGGUGCUGUCCACGGCGACGCAGUCUUUCUUGGGCAGUGCGAUCAAUGGCGUCAUGUGGACGGUUUACCAUGGGGCGGGCAGCAAGACCAUCAGCGGCCCGAAAGGACCGGUCAACCAGAUGUACACCAAUGUCGACCAAGACUUGGUGGGCUGGCCCGCACCUCCAGGAGUGAAGUCCUUGGCCCCAUGCACCUGUGGCUCGUCGGACCUGUUCCUGGUCACCAGGCACGCCGACGUGGUGCCCGUGCGCAGAAGAGGCGACACUCGUGGCGCCCUCUUAAGCCCUAGGCCGAUUUCAACUCUUAAGGGAUCAUCCGGUGGGCCACUGUUGUGCCCCCUGGGUCACGUCGCCGGCAUCUUCCGAGCCGCGGUGUGUACCCGGGGCGUGGCCAAAGCAGUGGACUUCGUACCGGUUGAAUCUCUUGAAACCACCAUGAGGUCUCCAGUAUUCUCUGACAAUUCCACUCCUCCUGCCGUGCCCCAGACUUACCAAGUAGCCCACUUGCACGCGCCAACGGGAAGUGGCAAAAGCACAAAAGUCCCUGCCGCGUAUGCGGCUCAAGGCUACAAAGUGCUAGUGCUAAACCCCUCUGUUGCUGCGACUCUGGGUUUUGGGGCAUAUAUGUCCAAGGCACAUGGCAUUGAUCCCAAUAUACGAUCAGGGGUCAGAACUAUCACCACAGGCGCGCCCAUCACGUACUCCACGUACGGGAAGUUCUUGGCCGAUGGAGGUUGCGCGGGGGGCGCGUAUGAUAUCAUCAUCUGUGAUGAAUGCCAUUCUACUGAUGCAACGACGGUCCUGGGCAUAGGCACGGUCUUAGACCAAGCGGAAACCGCYGGAGCGCGUCUUGUCGUGCUCGCGACCGCUACGCCACCCGGAUCGGUGACAACGCCCCACUCCAACAUAGAGGAGGUCGCUUUGCCGACGACRGGAGAGAUACCUUUCUACGGCAAGGCAGUCCCCCUAUCUUUGGUUAAGGGGGGCAGGCAUCUCAUCUUCUGUCACUCAAAGAAGAAGUGUGAUGAGUUGGCCAAGCAACUAUCAUCUCUUGGCCUCAAUGCGGUAGCCUAUUAUAGGGGCCUUGACGUCUCAGUGAUACCAUUAUCUGGAGACGUCGUGGUUUGCGCCACAGACGCCCUCAUGACAGGCUUCACAGGUGACUUUGACUCAGUGAUAGACUGCAAUACGUCUGUCAUACAAACAGUUGACUUCAGCCUAGACCCUACUUUCACCAUAGAGACCACAACCGUACCCCAGGACGCAGUGUCCCGGAGCCAACGGAGGGGCCGCACUGGUAGGGGGAGGUUAGGCAUAUACCGGUAUGUCACCCCAGGAGAGAGGCCAUCCGGCAUAUUUGACACCUCAGUACUCUGCGAGUGCUACGAUGCUGGAUGCGCUUGGUAUGAACUGACACCGGCAGAGACAACGAUCAGGUUAAGGGCUUAUUUCAACACACCGGGCCUCCCCGUCUGCCAGGAUCACCUGGAAUUUUGGGAGAGCGUCUUUACGGGUCUCACCCAUAUAGACGGUCAUUUCCUAUCCCAGACCAAACAGGCGGGUGACAACUACCCUUACCUGGUCGCCUACCAGGCAACAGUCUGUGCCAAGGCUUUGGCACCCCCACCCAGUUGGGACACAAUGUGGAAAUGCCUCCUCCGCCUCAAGCCAACUUUGCGGGGACCGACCCCCCUCCUUUACAGGCUGGGGUCCGUACAAAAUGAGGUGGUACUCACGCACCCGAUCACCAAGUACAUCAUGGCCUGCAUGUCUGCCGAUCUUGAGGUUGUGACCAGCACGUGGGUCCUGGUAGGCGGUCUUCUGGCGGCCCUUGCUGCCUACUGCUUGUCAGUGGGCAGCGUGGUAAUCGUCGGGAGGGUCGUCAUAUCGGGCCAACCUGCUGUCAUCCCCGAUCGGGAGGUGCUGUACCGACAGUUCGACGAAAUGGAAGAGUGCUCUAAGCACGUUCCAUUCGUCGAGCAUGGCCUGCAGCUAGCGGAGCAAUUCAAACAGAAGGCCAUAGGCCUUAUGAGCAUCGCUGGCAAGCAGGCCCAGGAAGCAGCACCAGUGGUCCAGUCAAAUUUUGCCAAACUUGAACAGUUUUGGGCGAAGCAUAUGUGGAACUUCAUCAGUGGUAUUCAAUACCUUGCCGGGCUGUCUACCUUGCCGGGCAACCCAACUAUUGCUUCCCUCAUGGCGUUCACCGCCGCGGUCACUAGCCCCCUAACGACCCAACAGACUCUCCUAUUCAACAUCUUGGGAGGUUGGGUGGCCUCACAGAUCGCGACCCCUACGGCCUCUACGGCUUUUGUCAUAAGCGGCAUUGCGGGGGCUGCGGUCGGGAGUGUUGGCCUGGGGAAGAUCCUAGUGGACAUUCUUGCUGGCUACGGUGCCGGUGUGGCCGGCGCUGUGGUCACCUUCAAGAUCAUGAGCGGCGAGACACCAUCAACAGAAGACUUGGUGAACUUGCUCCCAGCAAUACUAUCGCCGGGAGCCCUGGUGGUAGGGGUGGUAUGUGCCGCAAUUUUGCGGCGUCACGUGGGACCGGGUGAGGGAGCAGUUCAGUGGAUGAACCGCUUGAUCGCAUUCGCGUCAAGGGGCAACCACGUGGCUCCCACACACUACGUUCCCGAGUCCGACGCAGCGGCUCGCGUGACUGUCAUACUAUCAUCCCUGACUGUGACCUCCCUUCUCAGACGCCUCCACAAGUGGAUCAACGAGGACUGUUCUACUCCUUGUGAUCGCUCUUGGUUAUGGGAGAUCUGGGACUGGGUCUGCACCGUACUGAGUGACUUUAAAACGUGGCUGAAGGCCAAGCUAUUGCCUCGCAUGCCCGGCAUUCCCUUCCUCUCCUGUCAGAGGGGGUACAGAGGAGUGUGGCGGGGAGAUGGGGUAAUGCACACAACAUGCACAUGCGGCGCAGAGCUGGCCGGCCACGUCAAAAAUGGCUCGAUGAGGAUCGUCGGGCCCAAGACCUGCAGCAAUACCUGGCACGGGACCUUCCCCAUCAAUGCUUACACCACGGGUCCUAGCGUGCCCAUCCCCGCGCCUAACUACAAGUUUGCGCUGUGGAGGGUAUCCGCGGAGGAAUACGUGGAGGUUCGCAGAGUAGGGGAGUUCCAUUAUAUCACCGGGGUUACACAGGAUAACAUCAAGUGCCCCUGCCAGGUACCCGCACCUGAGUUCUUCACUGAGGUGGAUGGCGUCAGGCUCCAUCGUCAUGCCCCUGCGUGCAAGCCCAUACUGAGGGACGAUGUGUCCUUUACAGUGGGCCUCAAUACUUUUGUGGUGGGGUCCCAGCUCCCCUGCGAGCCCGAGCCAGACGUCGCAGUGUUAACAUCUAUGCUGACAGAUCCAUCUCACAUCACRGCGGAGGCGGCACGCCGUAGGCUGGGAAGGGGGUCACCACCCUCCUUGGCCAGCUCCUCGGCGAGCCAGCUAUCUGCCCCAUCCUUAAAAGCUACAUGCACCGACCACAAAGACUCCCCUGGAGUGGACCUCAUCGAGGCUAAUCUCCUCUGG------------GGCGCCAAUGCUACCAGGGUUGAGUCAGAGGAUAAGGUGCUGAUCUUGGACUCUUUUGAGCCCCUAGUGGCCGAG---ACGGAUGACAGGGAGAUCUCCGUCUCAGCAGAGAUCCUGCGGACU---UCGAAGAAGUUCCCGAGGGCCAUGCCAAUUUGGGCUCAGCCAGCUUAUAACCCGCCUCUCAUUGAGRCGUGGAAACAACCAGACUACGAACCACCAGUCGUUCACGGCUGCGCACUGCCCCCGGACAAACCAACUCCUGUUCCUCCCCCCAGGAGG---AAGCGGGCAGUUGCGCUCUCGGAGUCCAACAUCUCAGCGGCACUGGCGAGCUUGGCAGACAAGACCUUUARCCAGCCAGCUGUCAGCUCCGAUUCCGGAGCGGCCUUUUCCACCCCAACUGAGACUUCUGAACCAGACCCCAUCAUCGUGGAYGACAAA------UCAGACGACGGAUCUUACUCGUCAAUGCCUCCGCUUGAAGGGGAGCCUGGUGACCCAGACUUG------------------------------------------------------------ACAUCAGACUCUUGGUCCACCGUCAGCGGAUCG------------GAGGACGUAGUGUGCUGCUCAAUGUCCUACUCGUGGACGGGGGCGCUUGUCACCCCCUGCGCAGCUGAGGAAACCAAGCUGCCCAUCAACCCCCUGAGCAACUCACUGCUACGCCAUCACAACAUGGUGUACUCCACGACUUCUCGUUCCGCCGCCACYCGGCAGAAGAAGGUCACCUUCGACCGCAUGCAAGUGGUGGACAGCCAUUACAAUGAWGUACUUAAGGAGAUUAAGGCACAAGCCUCCACAGUGAAGGCGCGGUUACUCACGGUUGAGGAAGCCUGCAACCUGACGCCCCCCCACUCGGCCAGAUCAAAAUUUGGUUACGGGGCGAAGGAGGUUCGGAGCCAUACCCGCAAAGCCAUUAACCACAUCAACUCCGUGUGGGAGGACUUGCGGGAAGACAACACUACCCCCAUCCCUACAACAAUCAUGGCUAAGAAUGAGGUCUUCUCCGUGACACCGGAGAAGGGCGGCAAAAAAUCGGCUCGUCUAAUCGUGUACCCUGACCUAGGGGUGCGGGUGUGCGAGAAGAGGGCCCUGUAUGAUGCCGUCAAACAACUUUCUCUGGCCGUGAUGGGAACCUCUUACGGUUUCCAGUACUCACCAUCGCAGCGGGUCGAGUUCCUUUUGAACGCUUGGCGUUCAAAAAAGACCCCUAUGGGGUUUUCAUAUGACACCCGCUGCUUUGACUCCACUGUAACCGAAAGGGAYAUCAGGGUUGAGGAGGAGGUCUAUCAGUGUUGUGACCUAGAGCCCGAAGCCCGCAAGGUGAUAUCCGCCCUCACGGAGAGACUCUACGUGGGCGGUCCCAUGUACAACAGCAGGGGAGACCUUUGCGGGAUCCGACGGUGCCGCGCAAGCGGCGUCUUCACCACCAGCUUUGGGAACACACUAACGUGCUAUCUUAAGGCCAACGCAGCCAUCAGGGCUGCAGGCCUAAAAGACUGCACCAUGCUGGUUUGUGGCGACGACUUAGUCGUUAUCGCUGAAAGCGAUGGCGUGGAGGAGGACAAACGUGCCCUCGGAGCCUUCACGGAGGCUAUGACGAGGUACUCAGCCCCCCCCGGAGACGCCCCACAACCAGCAUAUGACCUGGAGCUCAUAACAUCUUGCUCCUCCAAUGUUUCCGUCGCACAUGAUGGGACCGGCAAAAGGGUCUACUACCUGACCCGCAACCCUGAGACUCCCCUGGCACGGGCUGCCUGGGAGACAGCUCGACACACUCCAGUCAACUCUUGGCUUGGGAACAUCAUAAUCUACGCGCCCACCAUUUGGGUGCGCAUGGUUUUGAUGACCCACUUCUUCUCAAUACUCCAAAGCCAGGAGGCCCUUGAGAAAGCACUAGACUUCGACAUGUACGGAGUCACAUACUCUAUCACUCCGCUGGACUUGCCAGCCAUAAUUCAAAGACUCCACGGCUUAAGCGCAUUUACKCUGCACGGAUACUCUCCACACGAACUCAACCGGGUGGCCGGAAGCCUCAGGAAACUUGGGGUACC-ACCGUUGAGAGCGUGGAGACAUCGGGCCCGAGCAGUCCGCGCUAAGCUCAUCGCUCAGGGGGGUAGAGCCAGAAUCUGUGGCAUAUACCUCUUUAACUGGGCGGUAAAAACCAAAGCCAAACUCACUCCAUUGCCCGCCGCUGCCAAACUCGACCUGUCGAGUUGGUUUACGGUGGGUGCUGGCGGGGGGGACAUUUAUCACAGCGUGUCCCAUGCCCGACCCCGCUACUUACUCCUGUGCCUACUCCUACUUUCCGUAGGGGUAGGCAUCUUCCUGCUGCCCGCUCGG--------UAGGCAGCUUA-----ACACUCCGACCUU--AGGGUCCUUGGUUUUUUUUUUUUUUUUUUUUUUUUUUUU--------------------------------------------------------------------------------------------------------------------------------------------------------------------------------------------------------------------------------------------
[truncated: 285,828 more chars]
